# Supplementary material for: Triboiontronics with temporal control of electrical double layer formation
Source: Nat Commun. 2024 Jul 23;15:6182. doi: 10.1038/s41467-024-50518-3 (PMC11263338; doi:10.1038/s41467-024-50518-3)
Supplement: Supplementary file 7 — Source Data [file 41467_2024_50518_MOESM7_ESM.zip]

Archive with 27 entries (27 files):
- Figure 1.xlsx
- Figure 2.xlsx
- Figure 3.xlsx
- Figure 4.xlsx
- Supplementary Figure 10.xlsx
- Supplementary Figure 14.xlsx
- Supplementary Figure 15.xlsx
- Supplementary Figure 16.xlsx
- Supplementary Figure 18.xlsx
- Supplementary Figure 21.xlsx
- Supplementary Figure 22.xlsx
- Supplementary Figure 23.xlsx
- Supplementary Figure 24.xlsx
- Supplementary Figure 26.xlsx
- Supplementary Figure 28.xlsx
- Supplementary Figure 29.xlsx
- Supplementary Figure 3.xlsx
- Supplementary Figure 31.xlsx
- Supplementary Figure 32.xlsx
- Supplementary Figure 33.xlsx
- Supplementary Figure 35.xlsx
- Supplementary Figure 38.xlsx
- Supplementary Figure 4.xlsx
- Supplementary Figure 6.xlsx
- Supplementary Figure 7.xlsx
- Supplementary Figure 8.xlsx
- Supplementary Figure 9.xlsx
