# Supplementary material for: Triboiontronics with temporal control of electrical double layer formation
Source: Nat Commun. 2024 Jul 23;15:6182. doi: 10.1038/s41467-024-50518-3 (PMC11263338; doi:10.1038/s41467-024-50518-3)
Supplement: Supplementary file 7 — Source Data [file 41467_2024_50518_MOESM7_ESM.zip › Figure 1.xlsx]

## Sheet: 1f
Time (s)	Short-circuit current (μA)		Time (s)	Short-circuit current (μA)		Time (s)	Short-circuit current (μA)
0.001	0.000393		3.001	0.00127		6.001	-9.2651e-05
0.002	-0.000264		3.002	0.00442		6.002	-0.000243804
0.003	6.44614e-05		3.003	0.00285		6.003	-0.000296379
0.004	-0.000264		3.004	0.00442		6.004	-0.000240518
0.005	6.44614e-05		3.005	0.006		6.005	-0.000174799
0.006	6.44614e-05		3.006	0.00442		6.006	2.8929e-05
0.007	0.000393		3.007	0.00442		6.007	0.00026223
0.008	-0.000264		3.008	0.00127		6.008	5.927e-06
0.009	6.44614e-05		3.009	0.00285		6.009	0.000180082
0.01	0.000722		3.01	0.00285		6.01	-3.679e-05
0.011	-0.000264		3.011	0.00285		6.011	0.000143936
0.012	-0.000264		3.012	-0.000309415		6.012	0.0002458
0.013	0.000393		3.013	0.00285		6.013	0.000334521
0.014	6.44614e-05		3.014	0.006		6.014	0.000298375
0.015	6.44614e-05		3.015	0.00758		6.015	0.000193225
0.016	-0.000593		3.016	0.00285		6.016	0.000150508
0.017	-0.000264		3.017	0.006		6.017	1.2499e-05
0.018	-0.000264		3.018	0.00758		6.018	-0.000128796
0.019	6.44614e-05		3.019	0.006		6.019	-0.000444246
0.02	-0.000264		3.02	0.006		6.02	-0.000611828
0.021	-0.000264		3.021	0.00285		6.021	-0.000375241
0.022	-0.000264		3.022	-0.000309415		6.022	-0.000526394
0.023	-0.000264		3.023	0.00442		6.023	-0.000342382
0.024	-0.000264		3.024	0.00442		6.024	-0.000421244
0.025	0.000393		3.025	0.00442		6.025	-0.000243804
0.026	6.44614e-05		3.026	0.00442		6.026	-0.000549396
0.027	6.44614e-05		3.027	0.00442		6.027	-0.000756409
0.028	6.44614e-05		3.028	0.00442		6.028	-0.000608542
0.029	-0.000593		3.029	0.00127		6.029	-0.000509964
0.03	-0.000264		3.03	0.00442		6.03	-0.000391671
0.031	6.44614e-05		3.031	0.00442		6.031	-0.000641402
0.032	6.44614e-05		3.032	0.00285		6.032	-0.000585541
0.033	0.000393		3.033	0.006		6.033	-0.000217516
0.034	-0.000264		3.034	0.00442		6.034	-0.000207658
0.035	6.44614e-05		3.035	0.00285		6.035	-0.000276663
0.036	-0.000264		3.036	0.00285		6.036	-0.000174799
0.037	-0.000264		3.037	0.00285		6.037	-0.00014194
0.038	-0.000264		3.038	0.00127		6.038	-4.0076e-05
0.039	-0.000264		3.039	0.00758		6.039	-0.000210944
0.04	-0.000921		3.04	0.00285		6.04	-0.000217516
0.041	6.44614e-05		3.041	0.00442		6.041	-0.000644688
0.042	6.44614e-05		3.042	0.00285		6.042	-0.00101
0.043	6.44614e-05		3.043	0.00442		6.043	-0.000940422
0.044	6.44614e-05		3.044	0.00915		6.044	-0.000766267
0.045	0.000393		3.045	0.00442		6.045	-0.000631544
0.046	-0.000921		3.046	0.00442		6.046	-0.000486963
0.047	6.44614e-05		3.047	0.00442		6.047	-0.000174799
0.048	0.000393		3.048	0.01073		6.048	-0.000181371
0.049	0.000722		3.049	0.00758		6.049	-0.000358811
0.05	6.44614e-05		3.05	-0.00347		6.05	-0.000404814
0.051	-0.000264		3.051	-0.000309415		6.051	-0.000302951
0.052	6.44614e-05		3.052	-0.00189		6.052	-9.2651e-05
0.053	6.44614e-05		3.053	0.00127		6.053	-0.000145226
0.054	0.00105		3.054	-0.000309415		6.054	-0.000299665
0.055	6.44614e-05		3.055	0.00127		6.055	-0.000164941
0.056	-0.00191		3.056	0.00285		6.056	-0.000385099
0.057	-0.000921		3.057	-0.000309415		6.057	-0.000417958
0.058	6.44614e-05		3.058	-0.000309415		6.058	-0.000178085
0.059	6.44614e-05		3.059	0.00285		6.059	6.836e-05
0.06	-0.000264		3.06	0.00442		6.06	-0.000582255
0.061	0.000722		3.061	0.00285		6.061	-0.000631544
0.062	-0.000593		3.062	0.006		6.062	-0.000621686
0.063	6.44614e-05		3.063	0.00442		6.063	-0.000270091
0.064	6.44614e-05		3.064	0.00758		6.064	-0.000486963
0.065	-0.000921		3.065	0.00915		6.065	-0.000503392
0.066	0.00105		3.066	0.00285		6.066	-0.000381813
0.067	0.000722		3.067	0.006		6.067	-0.000578969
0.068	-0.000264		3.068	0.01073		6.068	-0.000477105
0.069	0.000393		3.069	0.00915		6.069	-9.2651e-05
0.07	6.44614e-05		3.07	0.006		6.07	-0.000187943
0.071	-0.000264		3.071	0.00285		6.071	-0.000102509
0.072	6.44614e-05		3.072	-0.000309415		6.072	-0.000171513
0.073	0.000393		3.073	0.00442		6.073	-0.000151798
0.074	0.000393		3.074	0.00442		6.074	-0.000401529
0.075	6.44614e-05		3.075	0.00127		6.075	-0.000450818
0.076	-0.000264		3.076	0.00285		6.076	8.8076e-05
0.077	6.44614e-05		3.077	0.00442		6.077	-0.000500107
0.078	6.44614e-05		3.078	0.00285		6.078	-0.000477105
0.079	0.000722		3.079	0.00127		6.079	-0.000348954
0.08	-0.000921		3.08	0.00442		6.08	-0.000286521
0.081	6.44614e-05		3.081	-0.000309415		6.081	-0.000398243
0.082	0.000722		3.082	0.00285		6.082	-0.000615114
0.083	0.000393		3.083	-0.000309415		6.083	-0.000355525
0.084	6.44614e-05		3.084	0.00285		6.084	-0.000220802
0.085	0.000722		3.085	-0.00189		6.085	-0.000467247
0.086	0.000393		3.086	0.00442		6.086	-0.000306236
0.087	-0.000921		3.087	0.00758		6.087	-0.00035224
0.088	0.00105		3.088	0.00285		6.088	-0.000279949
0.089	0.000722		3.089	0.00442		6.089	-0.000381813
0.09	6.44614e-05		3.09	0.00442		6.09	-0.000296379
0.091	0.000393		3.091	-0.000309415		6.091	-0.000164941
0.092	0.000393		3.092	0.00127		6.092	-0.000243804
0.093	6.44614e-05		3.093	0.00758		6.093	-0.000138654
0.094	-0.000264		3.094	0.00285		6.094	-3.931e-06
0.095	-0.000593		3.095	-0.000309415		6.095	-4.3362e-05
0.096	-0.000593		3.096	0.00442		6.096	-0.000122224
0.097	6.44614e-05		3.097	-0.000309415		6.097	-0.000105794
0.098	0.000722		3.098	-0.00819		6.098	2.641e-06
0.099	-0.000593		3.099	0.00915		6.099	-0.000309522
0.1	6.44614e-05		3.1	0.00442		6.1	-0.000358811
0.101	-0.000264		3.101	0.00442		6.101	-0.000371955
0.102	0.00105		3.102	-0.000309415		6.102	-0.000592113
0.103	0.000393		3.103	0.006		6.103	-0.000822128
0.104	0.000393		3.104	0.006		6.104	-0.000759695
0.105	-0.000264		3.105	0.00285		6.105	-0.000293093
0.106	-0.000264		3.106	0.00442		6.106	-0.000276663
0.107	0.000722		3.107	0.00285		6.107	-0.000243804
0.108	0.00105		3.108	0.00127		6.108	-0.000102509
0.109	-0.000264		3.109	0.00127		6.109	-6.9649e-05
0.11	-0.000264		3.11	0.00442		6.11	-0.000233946
0.111	6.44614e-05		3.111	0.00285		6.111	-0.000342382
0.112	-0.000593		3.112	0.00285		6.112	-0.000184657
0.113	6.44614e-05		3.113	0.00285		6.113	-0.000486963
0.114	0.000393		3.114	0.00758		6.114	-0.000463961
0.115	6.44614e-05		3.115	0.00915		6.115	-0.000358811
0.116	0.000393		3.116	-0.000309415		6.116	-5.9791e-05
0.117	6.44614e-05		3.117	0.006		6.117	-0.000454103
0.118	-0.000264		3.118	0.006		6.118	-0.000362097
0.119	6.44614e-05		3.119	0.00127		6.119	-0.000365383
0.12	-0.000593		3.12	0.00442		6.12	-0.000168227
0.121	0.000722		3.121	-0.000309415		6.121	-0.000388385
0.122	6.44614e-05		3.122	0.00127		6.122	-0.000171513
0.123	0.000393		3.123	0.00442		6.123	-0.000431102
0.124	-0.000593		3.124	0.00442		6.124	3.5501e-05
0.125	0.000722		3.125	-0.000309415		6.125	-0.000598685
0.126	0.000722		3.126	-0.000309415		6.126	-0.000693977
0.127	0.000393		3.127	0.006		6.127	-0.000467247
0.128	0.000722		3.128	0.006		6.128	-0.000467247
0.129	6.44614e-05		3.129	0.00285		6.129	-0.00014194
0.13	-0.000264		3.13	0.00285		6.13	-0.000145226
0.131	-0.000264		3.131	0.006		6.131	-0.000276663
0.132	0.00105		3.132	0.00285		6.132	-0.000253662
0.133	6.44614e-05		3.133	0.00127		6.133	-0.000161655
0.134	6.44614e-05		3.134	0.006		6.134	1.2499e-05
0.135	-0.000264		3.135	-0.00347		6.135	-0.000480391
0.136	6.44614e-05		3.136	-0.000309415		6.136	-0.000283235
0.137	0.000393		3.137	0.01073		6.137	0.000127507
0.138	0.000393		3.138	0.00915		6.138	0.000127507
0.139	0.000393		3.139	0.00285		6.139	0.000127507
0.14	-0.000264		3.14	-0.000309415		6.14	-0.000220802
0.141	-0.000264		3.141	-0.00347		6.141	-0.00024709
0.142	0.000393		3.142	0.00127		6.142	-0.000204373
0.143	0.00105		3.143	0.00285		6.143	-0.00021423
0.144	0.000722		3.144	0.00915		6.144	-0.000621686
0.145	0.000393		3.145	0.00442		6.145	-0.0008287
0.146	0.000393		3.146	0.00758		6.146	-0.00063483
0.147	-0.000593		3.147	0.00758		6.147	-0.000368669
0.148	6.44614e-05		3.148	0.00758		6.148	-0.000503392
0.149	-0.000264		3.149	-0.000309415		6.149	-0.000368669
0.15	-0.000593		3.15	0.00285		6.15	-0.000348954
0.151	0.00105		3.151	-0.00189		6.151	-0.000306236
0.152	0.000722		3.152	-0.000309415		6.152	-4.0076e-05
0.153	0.000393		3.153	0.00915		6.153	-5.6505e-05
0.154	6.44614e-05		3.154	0.00285		6.154	5.927e-06
0.155	0.000722		3.155	-0.000309415		6.155	-0.000309522
0.156	-0.000264		3.156	0.00127		6.156	-0.000243804
0.157	6.44614e-05		3.157	0.00442		6.157	-0.00033581
0.158	6.44614e-05		3.158	0.006		6.158	8.1504e-05
0.159	0.00105		3.159	0.006		6.159	-0.000348954
0.16	6.44614e-05		3.16	-0.000309415		6.16	-0.000322666
0.161	6.44614e-05		3.161	0.00127		6.161	-0.000434388
0.162	-0.000593		3.162	0.00285		6.162	-0.00024709
0.163	6.44614e-05		3.163	0.00285		6.163	-0.000657831
0.164	6.44614e-05		3.164	-0.000309415		6.164	-0.000578969
0.165	0.000393		3.165	0.00285		6.165	-0.000273377
0.166	0.000722		3.166	0.01073		6.166	-0.000115652
0.167	0.000393		3.167	0.006		6.167	-8.6079e-05
0.168	0.00105		3.168	0.00127		6.168	-0.000398243
0.169	0.000722		3.169	0.00915		6.169	-0.000391671
0.17	0.000393		3.17	0.00285		6.17	-0.00044096
0.171	6.44614e-05		3.171	0.006		6.171	-0.000187943
0.172	6.44614e-05		3.172	-0.00347		6.172	-6.9649e-05
0.173	0.00105		3.173	-0.000309415		6.173	0.000206369
0.174	0.00105		3.174	-0.00504		6.174	0.000196511
0.175	-0.000921		3.175	-0.00347		6.175	0.000203083
0.176	-0.000264		3.176	-0.000309415		6.176	-0.000151798
0.177	0.000722		3.177	0.00285		6.177	-0.000128796
0.178	0.00138		3.178	0.00127		6.178	-0.000329238
0.179	0.00105		3.179	0.00442		6.179	-0.00023066
0.18	-0.00125		3.18	0.00285		6.18	-6.6363e-05
0.181	6.44614e-05		3.181	0.00127		6.181	-0.000270091
0.182	0.00138		3.182	0.006		6.182	-0.00035224
0.183	6.44614e-05		3.183	0.00915		6.183	-0.000835272
0.184	-0.000593		3.184	0.00442		6.184	-0.000398243
0.185	0.000393		3.185	0.00442		6.185	-0.000260233
0.186	0.000393		3.186	0.00127		6.186	-0.000263519
0.187	0.00105		3.187	-0.000309415		6.187	-0.00031938
0.188	0.000393		3.188	-0.000309415		6.188	-0.000654545
0.189	0.000393		3.189	0.00285		6.189	-0.000575683
0.19	0.000722		3.19	-0.00504		6.19	-9.2651e-05
0.191	6.44614e-05		3.191	-0.00189		6.191	-3.3504e-05
0.192	0.000722		3.192	0.00285		6.192	-7.6221e-05
0.193	0.000393		3.193	-0.00347		6.193	-0.000174799
0.194	0.000393		3.194	0.006		6.194	1.2499e-05
0.195	-0.000264		3.195	-0.000309415		6.195	7.8218e-05
0.196	0.000393		3.196	0.00127		6.196	1.9071e-05
0.197	0.000722		3.197	0.00127		6.197	-0.000132082
0.198	0.000722		3.198	0.00127		6.198	0.000130793
0.199	0.00105		3.199	0.00442		6.199	0.000150508
0.2	-0.000264		3.2	-0.000309415		6.2	-0.000358811
0.201	0.000393		3.201	0.00285		6.201	-0.000302951
0.202	0.000393		3.202	-0.00504		6.202	-0.000270091
0.203	0.000722		3.203	-0.00189		6.203	-0.000329238
0.204	-0.000264		3.204	0.00285		6.204	-0.000240518
0.205	0.000722		3.205	0.006		6.205	-0.000519822
0.206	0.000722		3.206	0.00442		6.206	-0.000322666
0.207	0.000393		3.207	0.00442		6.207	-0.000371955
0.208	0.000722		3.208	0.00127		6.208	-0.000385099
0.209	0.00171		3.209	-0.000309415		6.209	-0.000493535
0.21	0.000722		3.21	0.006		6.21	-0.000306236
0.211	6.44614e-05		3.211	0.00915		6.211	-0.000358811
0.212	0.000393		3.212	0.00127		6.212	-0.00023066
0.213	0.00105		3.213	0.00127		6.213	-0.000207658
0.214	0.00105		3.214	-0.000309415		6.214	5.193e-05
0.215	0.000393		3.215	-0.000309415		6.215	3.2215e-05
0.216	-0.000593		3.216	-0.00347		6.216	-0.000266805
0.217	0.00105		3.217	0.00442		6.217	-0.000306236
0.218	0.00269		3.218	0.00127		6.218	-8.9365e-05
0.219	0.00138		3.219	0.00285		6.219	-8.2793e-05
0.22	6.44614e-05		3.22	0.00127		6.22	-0.000181371
0.221	0.000722		3.221	0.00442		6.221	-8.2793e-05
0.222	6.44614e-05		3.222	0.00127		6.222	-0.000181371
0.223	-0.000264		3.223	-0.00504		6.223	-0.000365383
0.224	6.44614e-05		3.224	0.006		6.224	-0.000194515
0.225	0.000393		3.225	0.006		6.225	-0.000437674
0.226	0.000722		3.226	0.00442		6.226	-0.000496821
0.227	0.000393		3.227	-0.00347		6.227	-0.000690691
0.228	0.00105		3.228	0.00127		6.228	-0.00051325
0.229	-0.000264		3.229	0.00127		6.229	-0.000339096
0.23	6.44614e-05		3.23	0.00442		6.23	-0.000316094
0.231	0.00105		3.231	-0.00189		6.231	8.479e-05
0.232	0.000393		3.232	-0.00504		6.232	-2.6932e-05
0.233	0.000393		3.233	-0.00189		6.233	-4.3362e-05
0.234	0.000393		3.234	-0.000309415		6.234	0.000183368
0.235	0.000393		3.235	0.00285		6.235	1.9071e-05
0.236	6.44614e-05		3.236	0.00285		6.236	-3.679e-05
0.237	0.00138		3.237	0.00127		6.237	-0.00023066
0.238	0.000722		3.238	-0.00189		6.238	-0.000266805
0.239	0.000722		3.239	-0.00189		6.239	-0.000355525
0.24	0.000393		3.24	0.00285		6.24	-0.000115652
0.241	0.00105		3.241	-0.00189		6.241	-0.000204373
0.242	6.44614e-05		3.242	-0.000309415		6.242	-0.000427816
0.243	0.000393		3.243	0.00285		6.243	-0.000536252
0.244	-0.000264		3.244	-0.000309415		6.244	-0.000194515
0.245	0.00171		3.245	0.00442		6.245	-0.000463961
0.246	0.00105		3.246	0.00442		6.246	-3.0218e-05
0.247	0.00105		3.247	0.00285		6.247	-0.000283235
0.248	0.00105		3.248	0.00285		6.248	-1.7074e-05
0.249	0.00171		3.249	-0.00189		6.249	-0.000414672
0.25	6.44614e-05		3.25	0.00442		6.25	-0.000279949
0.251	0.00171		3.251	0.00285		6.251	0.000114363
0.252	6.44614e-05		3.252	0.00285		6.252	-0.000309522
0.253	0.000393		3.253	0.00442		6.253	-0.000191229
0.254	0.000393		3.254	-0.00189		6.254	-0.000102509
0.255	0.000722		3.255	0.00127		6.255	-0.000207658
0.256	6.44614e-05		3.256	-0.00504		6.256	-0.000168227
0.257	0.000393		3.257	-0.00504		6.257	-0.000263519
0.258	0.000722		3.258	0.00442		6.258	0.00026223
0.259	6.44614e-05		3.259	0.00285		6.259	-0.000256947
0.26	0.00138		3.26	-0.00347		6.26	-0.000753123
0.261	0.000722		3.261	-0.00347		6.261	-0.000342382
0.262	0.000722		3.262	-0.00347		6.262	-0.000628258
0.263	0.000722		3.263	0.00285		6.263	-0.000868131
0.264	0.00138		3.264	0.00127		6.264	-0.000181371
0.265	0.00105		3.265	-0.000309415		6.265	-0.000388385
0.266	6.44614e-05		3.266	0.00127		6.266	-3.0218e-05
0.267	0.000393		3.267	0.00285		6.267	-0.000118938
0.268	0.000393		3.268	-0.00347		6.268	-0.000559253
0.269	0.000393		3.269	-0.000309415		6.269	-0.000621686
0.27	0.000393		3.27	0.00127		6.27	-0.000243804
0.271	0.000393		3.271	-0.00189		6.271	-0.000414672
0.272	0.000393		3.272	-0.000309415		6.272	2.8929e-05
0.273	0.000393		3.273	-0.00189		6.273	2.2357e-05
0.274	0.00105		3.274	-0.00189		6.274	0.000137365
0.275	0.000393		3.275	-0.000309415		6.275	0.000232657
0.276	-0.000264		3.276	0.00285		6.276	9.1362e-05
0.277	-0.000593		3.277	0.00442		6.277	-5.6505e-05
0.278	0.000722		3.278	-0.000309415		6.278	-0.000194515
0.279	6.44614e-05		3.279	0.00285		6.279	-0.000460675
0.28	0.000393		3.28	-0.000309415		6.28	-0.000670975
0.281	6.44614e-05		3.281	-0.000309415		6.281	-0.000736694
0.282	0.00171		3.282	-0.00189		6.282	-0.000378527
0.283	0.00105		3.283	-0.000309415		6.283	-0.000240518
0.284	0.000722		3.284	-0.00347		6.284	-0.000355525
0.285	0.00138		3.285	-0.00189		6.285	-0.000385099
0.286	0.00105		3.286	-0.000309415		6.286	-0.000720264
0.287	0.000393		3.287	0.006		6.287	-0.000286521
0.288	0.000722		3.288	0.00127		6.288	-0.000362097
0.289	0.00105		3.289	0.00127		6.289	7.8218e-05
0.29	0.000722		3.29	0.00127		6.29	0.000150508
0.291	0.00105		3.291	-0.00347		6.291	8.1504e-05
0.292	0.000393		3.292	0.00127		6.292	1.5785e-05
0.293	0.000393		3.293	-0.00189		6.293	6.836e-05
0.294	0.000393		3.294	0.00127		6.294	0.000209655
0.295	0.000722		3.295	-0.00189		6.295	-1.0502e-05
0.296	0.000393		3.296	-0.000309415		6.296	0.000160366
0.297	0.000393		3.297	-0.000309415		6.297	-0.000289807
0.298	0.000722		3.298	-0.00347		6.298	-0.000306236
0.299	-0.000264		3.299	-0.00347		6.299	-0.000263519
0.3	6.44614e-05		3.3	-0.000309415		6.3	-0.000227374
0.301	6.44614e-05		3.301	-0.000309415		6.301	-7.9507e-05
0.302	0.00105		3.302	-0.00189		6.302	-0.000822128
0.303	0.00105		3.303	0.00127		6.303	-0.000506678
0.304	0.00171		3.304	0.00285		6.304	-0.000329238
0.305	0.00105		3.305	0.00127		6.305	-0.000145226
0.306	0.000722		3.306	-0.00189		6.306	-9.9223e-05
0.307	0.000722		3.307	-0.00347		6.307	-0.00060197
0.308	6.44614e-05		3.308	-0.00189		6.308	3.2215e-05
0.309	0.000722		3.309	0.00127		6.309	-0.00014194
0.31	0.000722		3.31	-0.000309415		6.31	-0.000325952
0.311	0.000722		3.311	-0.000309415		6.311	-0.000243804
0.312	0.00171		3.312	-0.00189		6.312	-0.000102509
0.313	0.00105		3.313	0.00127		6.313	0.000203083
0.314	6.44614e-05		3.314	-0.00347		6.314	2.641e-06
0.315	6.44614e-05		3.315	-0.00189		6.315	-0.00044096
0.316	0.000722		3.316	-0.000309415		6.316	-0.000250376
0.317	-0.000264		3.317	0.006		6.317	-0.000132082
0.318	0.000393		3.318	0.00127		6.318	3.5501e-05
0.319	0.000722		3.319	0.00442		6.319	-0.000279949
0.32	0.00105		3.32	0.006		6.32	-0.000575683
0.321	0.000393		3.321	-0.00189		6.321	-0.000608542
0.322	0.000393		3.322	-0.00347		6.322	-0.000388385
0.323	0.000722		3.323	-0.00504		6.323	-0.000342382
0.324	0.000722		3.324	-0.00189		6.324	-0.000381813
0.325	0.00138		3.325	-0.000309415		6.325	-0.000414672
0.326	0.000722		3.326	-0.00189		6.326	-0.000201087
0.327	0.000722		3.327	-0.00189		6.327	-9.5937e-05
0.328	0.000393		3.328	-0.00189		6.328	5.5216e-05
0.329	-0.000264		3.329	-0.00189		6.329	0.000140651
0.33	0.000393		3.33	-0.000309415		6.33	-8.6079e-05
0.331	0.00105		3.331	-0.00504		6.331	-0.000115652
0.332	0.000722		3.332	0.00127		6.332	9.7933e-05
0.333	0.00105		3.333	0.00127		6.333	6.5074e-05
0.334	0.00171		3.334	-0.00347		6.334	-0.000168227
0.335	6.44614e-05		3.335	-0.00347		6.335	6.836e-05
0.336	0.000393		3.336	-0.00189		6.336	0.000285232
0.337	6.44614e-05		3.337	-0.00347		6.337	-0.000243804
0.338	0.000722		3.338	-0.00504		6.338	-0.000253662
0.339	0.00105		3.339	-0.00347		6.339	-0.00054611
0.34	-0.000593		3.34	0.00442		6.34	-0.000132082
0.341	0.000722		3.341	-0.00347		6.341	-0.000270091
0.342	0.000722		3.342	-0.00504		6.342	-0.00024709
0.343	0.00105		3.343	-0.00347		6.343	-0.000365383
0.344	0.00138		3.344	-0.000309415		6.344	-0.000316094
0.345	0.000722		3.345	-0.00504		6.345	-0.000332524
0.346	0.000722		3.346	-0.00347		6.346	-0.000233946
0.347	0.000393		3.347	-0.00189		6.347	-6.6363e-05
0.348	0.000393		3.348	-0.00189		6.348	-0.000217516
0.349	0.00171		3.349	-0.00347		6.349	0.000147222
0.35	0.000393		3.35	-0.00662		6.35	1.9071e-05
0.351	0.000393		3.351	-0.00347		6.351	-0.000325952
0.352	0.00105		3.352	-0.000309415		6.352	-0.000674261
0.353	0.000722		3.353	-0.00504		6.353	-0.000299665
0.354	0.00105		3.354	-0.00347		6.354	-0.000519822
0.355	0.00105		3.355	-0.00504		6.355	-0.000394957
0.356	0.000722		3.356	-0.00819		6.356	-0.000391671
0.357	6.44614e-05		3.357	-0.00504		6.357	-0.000306236
0.358	0.00105		3.358	-0.000309415		6.358	0.000147222
0.359	6.44614e-05		3.359	-0.000309415		6.359	0.000160366
0.36	6.44614e-05		3.36	-0.00189		6.36	-0.000128796
0.361	0.000722		3.361	-0.00347		6.361	-0.000151798
0.362	0.000722		3.362	0.00285		6.362	-0.000194515
0.363	0.00105		3.363	-0.00189		6.363	-8.9365e-05
0.364	0.000393		3.364	-0.00347		6.364	-0.000145226
0.365	6.44614e-05		3.365	-0.00347		6.365	-0.000325952
0.366	0.000393		3.366	-0.00504		6.366	-0.000575683
0.367	-0.000264		3.367	-0.00504		6.367	-0.000286521
0.368	0.000393		3.368	-0.00347		6.368	-0.000194515
0.369	0.000722		3.369	-0.00189		6.369	0.000104505
0.37	0.00138		3.37	-0.00819		6.37	-0.000256947
0.371	0.000722		3.371	-0.00662		6.371	-9.9223e-05
0.372	0.000393		3.372	-0.00504		6.372	9.1362e-05
0.373	0.000393		3.373	-0.00819		6.373	-0.000145226
0.374	6.44614e-05		3.374	-0.00662		6.374	-0.00023066
0.375	0.000393		3.375	-0.00504		6.375	-0.000279949
0.376	0.000722		3.376	-0.00819		6.376	-0.00024709
0.377	0.00138		3.377	-0.00347		6.377	-9.2651e-05
0.378	6.44614e-05		3.378	0.00127		6.378	7.4932e-05
0.379	0.000393		3.379	0.00127		6.379	7.4932e-05
0.38	0.000722		3.38	-0.00504		6.38	-2.036e-05
0.381	0.000722		3.381	-0.00662		6.381	-0.000204373
0.382	0.000722		3.382	-0.00504		6.382	-9.2651e-05
0.383	0.000393		3.383	-0.00189		6.383	-0.000204373
0.384	0.000722		3.384	-0.00819		6.384	-0.000204373
0.385	0.00105		3.385	0.00285		6.385	-0.000503392
0.386	0.000722		3.386	-0.00347		6.386	-0.000417958
0.387	0.000722		3.387	-0.01135		6.387	-0.000299665
0.388	0.000393		3.388	-0.00977		6.388	-0.000260233
0.389	0.00105		3.389	-0.00662		6.389	-4.0076e-05
0.39	0.000722		3.39	-0.00347		6.39	5.8502e-05
0.391	0.000722		3.391	-0.00662		6.391	-0.000112366
0.392	6.44614e-05		3.392	-0.01135		6.392	-3.679e-05
0.393	0.000722		3.393	-0.00819		6.393	-9.2651e-05
0.394	0.000722		3.394	-0.00662		6.394	-0.000437674
0.395	6.44614e-05		3.395	-0.00977		6.395	-0.000260233
0.396	0.00105		3.396	-0.00977		6.396	-1.3788e-05
0.397	0.000393		3.397	-0.00347		6.397	-0.000184657
0.398	0.00105		3.398	-0.00819		6.398	-0.00021423
0.399	0.00138		3.399	-0.00347		6.399	-0.000187943
0.4	0.000722		3.4	-0.00819		6.4	-0.000417958
0.401	0.000393		3.401	-0.01135		6.401	-0.000358811
0.402	0.00138		3.402	-0.01135		6.402	-0.000286521
0.403	0.00204		3.403	-0.01451		6.403	-0.000503392
0.404	0.00105		3.404	-0.01451		6.404	-0.000394957
0.405	-0.00125		3.405	-0.01135		6.405	-0.000493535
0.406	0.000722		3.406	-0.00662		6.406	-0.000348954
0.407	0.000722		3.407	-0.01135		6.407	-0.000220802
0.408	0.000722		3.408	-0.01135		6.408	-2.6932e-05
0.409	6.44614e-05		3.409	-0.01451		6.409	3.5501e-05
0.41	0.00138		3.41	-0.00977		6.41	-3.679e-05
0.411	6.44614e-05		3.411	-0.02081		6.411	-0.000118938
0.412	0.000722		3.412	-0.01924		6.412	5.193e-05
0.413	0.00171		3.413	-0.01766		6.413	0.00027866
0.414	0.000722		3.414	-0.02239		6.414	0.000124221
0.415	6.44614e-05		3.415	-0.02081		6.415	0.000180082
0.416	0.000722		3.416	-0.02397		6.416	-0.000102509
0.417	0.000722		3.417	-0.0287		6.417	-0.00035224
0.418	0.000722		3.418	-0.0287		6.418	-0.000483677
0.419	0.00105		3.419	-0.03659		6.419	-1.7074e-05
0.42	0.000722		3.42	-0.04132		6.42	-0.000148512
0.421	0.000393		3.421	-0.0492		6.421	-0.000496821
0.422	0.000393		3.422	-0.05551		6.422	-0.000552681
0.423	0.000393		3.423	-0.06655		6.423	-0.000299665
0.424	0.000722		3.424	-0.08548		6.424	4.5358e-05
0.425	0.000722		3.425	-0.11545		6.425	-0.000496821
0.426	0.00105		3.426	-0.15646		6.426	-0.000743266
0.427	0.00204		3.427	-0.24321		6.427	-0.000542824
0.428	0.00466		3.428	-0.44036		6.428	-0.000565825
0.429	0.02307		3.429	-0.80155		6.429	-0.000312808
0.43	0.03851		3.43	-0.71165		6.43	-0.000348954
0.431	0.04508		3.431	-0.61544		6.431	-0.000253662
0.432	0.04968		3.432	-0.56023		6.432	-3.679e-05
0.433	0.05362		3.433	-0.49872		6.433	8.479e-05
0.434	0.05691		3.434	-0.4167		6.434	-0.000174799
0.435	0.05888		3.435	-0.34415		6.435	-0.000398243
0.436	0.06053		3.436	-0.29525		6.436	-0.000309522
0.437	0.0625		3.437	-0.25425		6.437	-0.000444246
0.438	0.06447		3.438	-0.2022		6.438	-0.000339096
0.439	0.06808		3.439	-0.16119		6.439	-0.000414672
0.44	0.07433		3.44	-0.13122		6.44	-0.000490249
0.441	0.07991		3.441	-0.10914		6.441	-0.000480391
0.442	0.08484		3.442	-0.09021		6.442	-0.000414672
0.443	0.09043		3.443	-0.08232		6.443	-0.00052968
0.444	0.09766		3.444	-0.07286		6.444	-0.00044096
0.445	0.10554		3.445	-0.06655		6.445	-0.000391671
0.446	0.11474		3.446	-0.06498		6.446	-0.000240518
0.447	0.12329		3.447	-0.06024		6.447	-0.000677547
0.448	0.13347		3.448	-0.05236		6.448	-0.000677547
0.449	0.14432		3.449	-0.04763		6.449	-0.000592113
0.45	0.15385		3.45	-0.0492		6.45	-0.000217516
0.451	0.166		3.451	-0.04763		6.451	-0.000316094
0.452	0.17751		3.452	-0.03974		6.452	-0.000703834
0.453	0.19032		3.453	-0.03501		6.453	-0.000588827
0.454	0.20051		3.454	-0.02712		6.454	-0.000523108
0.455	0.21266		3.455	-0.0287		6.455	-0.000460675
0.456	0.22482		3.456	-0.02712		6.456	-0.000598685
0.457	0.236		3.457	-0.02712		6.457	-0.000168227
0.458	0.24848		3.458	-0.02555		6.458	-0.000233946
0.459	0.2613		3.459	-0.02239		6.459	-0.000371955
0.46	0.27543		3.46	-0.02239		6.46	-0.000411386
0.461	0.28923		3.461	-0.01608		6.461	-0.00084513
0.462	0.30368		3.462	-0.01451		6.462	-0.000661117
0.463	0.3188		3.463	-0.01451		6.463	-0.000296379
0.464	0.33852		3.464	-0.00977		6.464	9.7933e-05
0.465	0.36152		3.465	-0.00504		6.465	0.000232657
0.466	0.38353		3.466	-0.00977		6.466	0.000203083
0.467	0.40259		3.467	-0.00977		6.467	0.000258944
0.468	0.42198		3.468	-0.00504		6.468	0.000479102
0.469	0.44235		3.469	-0.00347		6.469	0.000962134
0.47	0.46338		3.47	-0.00347		6.47	0.00117
0.471	0.49131		3.471	-0.00819		6.471	0.00142
0.472	0.5222		3.472	-0.00662		6.472	0.00232
0.473	0.55506		3.473	-0.00662		6.473	0.00281
0.474	0.58989		3.474	-0.00819		6.474	0.00265
0.475	0.62538		3.475	-0.00819		6.475	0.00296
0.476	0.65758		3.476	-0.00819		6.476	0.00277
0.477	0.69307		3.477	-0.00977		6.477	0.00282
0.478	0.73283		3.478	-0.00819		6.478	0.00268
0.479	0.77653		3.479	-0.00977		6.479	0.0022
0.48	0.81958		3.48	-0.00662		6.48	0.00142
0.481	0.86032		3.481	-0.00819		6.481	0.00151
0.482	0.89351		3.482	-0.00819		6.482	0.00122
0.483	0.92308		3.483	-0.00819		6.483	0.00131
0.484	0.94806		3.484	-0.00504		6.484	0.00132
0.485	0.9658		3.485	-0.00504		6.485	0.00096542
0.486	0.9681		3.486	-0.00504		6.486	0.00147
0.487	0.96481		3.487	-0.00662		6.487	0.00123
0.488	0.95463		3.488	-0.00347		6.488	0.000830697
0.489	0.93656		3.489	-0.00504		6.489	0.000574394
0.49	0.91421		3.49	-0.00347		6.49	1.9071e-05
0.491	0.88924		3.491	-0.00504		6.491	-0.000575683
0.492	0.85868		3.492	-0.00347		6.492	-0.000858273
0.493	0.83009		3.493	-0.00819		6.493	-0.000894419
0.494	0.80249		3.494	-0.00347		6.494	-0.000881275
0.495	0.77456		3.495	-0.00662		6.495	-0.000940422
0.496	0.73776		3.496	-0.00504		6.496	-0.0012
0.497	0.70358		3.497	-0.00504		6.497	-0.00112
0.498	0.67401		3.498	-0.00347		6.498	-0.00115
0.499	0.64904		3.499	-0.00662		6.499	-0.00104
0.5	0.62604		3.5	-0.00504		6.5	-0.000937136
0.501	0.60435		3.501	-0.00662		6.501	-0.00156
0.502	0.58266		3.502	-0.00504		6.502	-0.00194
0.503	0.56525		3.503	-0.00347		6.503	-0.00194
0.504	0.55506		3.504	-0.00189		6.504	-0.002
0.505	0.54783		3.505	-0.00347		6.505	-0.00202
0.506	0.53502		3.506	-0.00189		6.506	-0.00175
0.507	0.52614		3.507	-0.00347		6.507	-0.00202
0.508	0.51924		3.508	-0.00504		6.508	-0.00224
0.509	0.51168		3.509	-0.00347		6.509	-0.00242
0.51	0.50544		3.51	-0.00504		6.51	-0.00194
0.511	0.50183		3.511	-0.00662		6.511	-0.00203
0.512	0.49723		3.512	-0.00504		6.512	-0.00208
0.513	0.49657		3.513	-0.00504		6.513	-0.00219
0.514	0.49756		3.514	-0.00347		6.514	-0.00217
0.515	0.49953		3.515	-0.00347		6.515	-0.00206
0.516	0.49394		3.516	-0.00347		6.516	-0.00213
0.517	0.48934		3.517	0.00442		6.517	-0.00219
0.518	0.4877		3.518	0.00127		6.518	-0.0021
0.519	0.48737		3.519	0.00442		6.519	-0.00203
0.52	0.48803		3.52	0.006		6.52	-0.00195
0.521	0.48737		3.521	0.01073		6.521	-0.00174
0.522	0.48507		3.522	0.00758		6.522	-0.00148
0.523	0.48474		3.523	0.01073		6.523	-0.00129
0.524	0.48671		3.524	0.01704		6.524	-0.00103
0.525	0.48868		3.525	0.02177		6.525	-0.00072355
0.526	0.48408		3.526	0.02019		6.526	-0.000237232
0.527	0.48145		3.527	0.02651		6.527	0.000370666
0.528	0.48014		3.528	0.03123		6.528	0.000400239
0.529	0.47652		3.529	0.04228		6.529	0.00068283
0.53	0.47258		3.53	0.04228		6.53	0.000916131
0.531	0.46962		3.531	0.05332		6.531	0.00127
0.532	0.46502		3.532	0.06436		6.532	0.00149
0.533	0.46305		3.533	0.08171		6.533	0.00168
0.534	0.46272		3.534	0.10694		6.534	0.00169
0.535	0.46535		3.535	0.1448		6.535	0.00176
0.536	0.45615		3.536	0.22366		6.536	0.00205
0.537	0.44794		3.537	0.55331		6.537	0.00248
0.538	0.43906		3.538	0.69526		6.538	0.00253
0.539	0.42954		3.539	0.69052		6.539	0.00269
0.54	0.41705		3.54	0.63532		6.54	0.00292
0.541	0.40161		3.541	0.76623		6.541	0.00316
0.542	0.38222		3.542	0.76308		6.542	0.00341
0.543	0.36415		3.543	0.59904		6.543	0.0034
0.544	0.34706		3.544	0.43501		6.544	0.0033
0.545	0.33326		3.545	0.31199		6.545	0.00317
0.546	0.31321		3.546	0.22524		6.546	0.00294
0.547	0.29416		3.547	0.16688		6.547	0.00294
0.548	0.27641		3.548	0.12745		6.548	0.00276
0.549	0.25933		3.549	0.10221		6.549	0.00292
0.55	0.24355		3.55	0.07698		6.55	0.00297
0.551	0.22844		3.551	0.06278		6.551	0.00261
0.552	0.21365		3.552	0.0407		6.552	0.00261
0.553	0.19853		3.553	0.03123		6.553	0.00224
0.554	0.18736		3.554	0.03123		6.554	0.00199
0.555	0.17718		3.555	0.02177		6.555	0.00184
0.556	0.16403		3.556	0.01862		6.556	0.00163
0.557	0.15188		3.557	0.01546		6.557	0.00164
0.558	0.14169		3.558	0.006		6.558	0.00141
0.559	0.13315		3.559	0.006		6.559	0.00128
0.56	0.12559		3.56	0.00758		6.56	0.00121
0.561	0.11869		3.561	0.00285		6.561	0.000971992
0.562	0.11014		3.562	0.00442		6.562	0.000916131
0.563	0.10423		3.563	0.006		6.563	0.000925989
0.564	0.09963		3.564	0.00285		6.564	0.00128
0.565	0.09569		3.565	0.006		6.565	0.00126
0.566	0.0901		3.566	0.00127		6.566	0.00111
0.567	0.08714		3.567	-0.00189		6.567	0.00115
0.568	0.08221		3.568	-0.00189		6.568	0.00137
0.569	0.07958		3.569	0.00442		6.569	0.0015
0.57	0.07597		3.57	0.00127		6.57	0.00167
0.571	0.07367		3.571	0.00127		6.571	0.0019
0.572	0.06973		3.572	-0.000309415		6.572	0.00181
0.573	0.06743		3.573	-0.00977		6.573	0.00172
0.574	0.06677		3.574	-0.00504		6.574	0.00165
0.575	0.06513		3.575	-0.00189		6.575	0.00137
0.576	0.06217		3.576	-0.000309415		6.576	0.00141
0.577	0.06053		3.577	-0.00189		6.577	0.00126
0.578	0.05691		3.578	0.00285		6.578	0.00141
0.579	0.05593		3.579	-0.000309415		6.579	0.00111
0.58	0.05395		3.58	-0.00819		6.58	0.0012
0.581	0.05297		3.581	-0.00189		6.581	0.00122
0.582	0.051		3.582	0.00127		6.582	0.0012
0.583	0.04935		3.583	0.00127		6.583	0.00114
0.584	0.04837		3.584	0.00285		6.584	0.000879986
0.585	0.04705		3.585	-0.000309415		6.585	0.000866842
0.586	0.04574		3.586	-0.000309415		6.586	0.000850412
0.587	0.0441		3.587	-0.000309415		6.587	0.000958848
0.588	0.04311		3.588	-0.000309415		6.588	0.00123
0.589	0.0418		3.589	-0.000309415		6.589	0.00103
0.59	0.0395		3.59	-0.00189		6.59	0.000692687
0.591	0.03818		3.591	-0.00189		6.591	0.00104
0.592	0.03785		3.592	0.00127		6.592	0.00154
0.593	0.03687		3.593	-0.00347		6.593	0.00116
0.594	0.03588		3.594	-0.00504		6.594	0.00143
0.595	0.03457		3.595	-0.00347		6.595	0.00141
0.596	0.03457		3.596	-0.00347		6.596	0.00107
0.597	0.03194		3.597	0.00127		6.597	0.000801123
0.598	0.03095		3.598	-0.00819		6.598	0.000794551
0.599	0.02964		3.599	-0.00504		6.599	0.00075512
0.6	0.02997		3.6	-0.00347		6.6	0.000663114
0.601	0.02997		3.601	-0.000309415		6.601	0.000646684
0.602	0.02734		3.602	0.00127		6.602	0.000584252
0.603	0.02734		3.603	-0.00189		6.603	0.000469244
0.604	0.02767		3.604	-0.00189		6.604	0.000426527
0.605	0.02635		3.605	-0.000309415		6.605	0.000314805
0.606	0.02602		3.606	-0.000309415		6.606	0.000511961
0.607	0.02405		3.607	-0.00347		6.607	0.00098185
0.608	0.02438		3.608	-0.00189		6.608	0.000541534
0.609	0.02274		3.609	-0.00189		6.609	0.000728833
0.61	0.02208		3.61	-0.00504		6.61	0.000922703
0.611	0.02208		3.611	-0.00504		6.611	0.000932561
0.612	0.02142		3.612	-0.00347		6.612	0.000935847
0.613	0.02175		3.613	-0.00819		6.613	0.000853698
0.614	0.02142		3.614	-0.00347		6.614	0.000883272
0.615	0.02044		3.615	-0.00504		6.615	0.00096542
0.616	0.01945		3.616	-0.00347		6.616	0.000554678
0.617	0.01978		3.617	-0.00189		6.617	0.000364094
0.618	0.01748		3.618	-0.00347		6.618	0.000203083
0.619	0.01814		3.619	-0.00347		6.619	0.000288518
0.62	0.01814		3.62	-0.00347		6.62	0.000324663
0.621	0.01748		3.621	-0.00662		6.621	0.000216227
0.622	0.01715		3.622	-0.00347		6.622	3.8787e-05
0.623	0.01584		3.623	-0.00347		6.623	9.213e-06
0.624	0.01551		3.624	-0.000309415		6.624	-2.3646e-05
0.625	0.01485		3.625	0.00127		6.625	0.0002458
0.626	0.01485		3.626	-0.00504		6.626	0.000446242
0.627	0.01419		3.627	0.00127		6.627	0.000219513
0.628	0.01387		3.628	-0.000309415		6.628	0.000406811
0.629	0.01222		3.629	-0.00189		6.629	0.000508675
0.63	0.01222		3.63	-0.00504		6.63	0.000337807
0.631	0.01157		3.631	-0.00347		6.631	0.000285232
0.632	0.00959		3.632	-0.00504		6.632	0.000209655
0.633	0.00992		3.633	-0.00347		6.633	0.000242514
0.634	0.00927		3.634	-0.00189		6.634	0.00035095
0.635	0.00861		3.635	-0.00504		6.635	0.00056125
0.636	0.00861		3.636	-0.00504		6.636	0.000676258
0.637	0.00729		3.637	-0.00347		6.637	0.000613825
0.638	0.00762		3.638	-0.00504		6.638	0.000442956
0.639	0.00762		3.639	-0.00347		6.639	0.000518533
0.64	0.00795		3.64	-0.00504		6.64	0.000551392
0.641	0.00565		3.641	-0.000309415		6.641	0.000419955
0.642	0.00532		3.642	-0.00189		6.642	2.2357e-05
0.643	0.00598		3.643	-0.00347		6.643	0.000268802
0.644	0.00499		3.644	-0.00347		6.644	0.00027866
0.645	0.00532		3.645	-0.00347		6.645	0.00047253
0.646	0.00499		3.646	-0.000309415		6.646	0.000429813
0.647	0.00368		3.647	-0.00189		6.647	0.000640112
0.648	0.00335		3.648	-0.00819		6.648	0.000364094
0.649	0.00204		3.649	-0.00504		6.649	0.000429813
0.65	0.00269		3.65	-0.00347		6.65	0.000712403
0.651	0.00204		3.651	-0.00504		6.651	0.000840554
0.652	0.00138		3.652	-0.00662		6.652	0.000643398
0.653	0.000393		3.653	-0.00819		6.653	0.000442956
0.654	0.00171		3.654	-0.00347		6.654	0.000377238
0.655	0.000393		3.655	0.00442		6.655	0.000337807
0.656	-0.000593		3.656	-0.000309415		6.656	0.000580966
0.657	-0.000593		3.657	-0.000309415		6.657	0.000630255
0.658	0.000393		3.658	-0.00189		6.658	0.000370666
0.659	0.000393		3.659	-0.00504		6.659	0.000308233
0.66	6.44614e-05		3.66	-0.00347		6.66	0.000459386
0.661	-0.000264		3.661	-0.000309415		6.661	0.000725547
0.662	0.000722		3.662	-0.00977		6.662	0.000360808
0.663	-0.000593		3.663	-0.00977		6.663	0.000304947
0.664	6.44614e-05		3.664	-0.00347		6.664	0.000249086
0.665	0.000393		3.665	-0.00347		6.665	0.000311519
0.666	6.44614e-05		3.666	-0.00504		6.666	0.000590823
0.667	0.000393		3.667	-0.00347		6.667	0.000377238
0.668	0.000722		3.668	-0.00189		6.668	0.000281946
0.669	6.44614e-05		3.669	-0.00189		6.669	0.000580966
0.67	-0.000264		3.67	-0.00504		6.67	0.000791265
0.671	6.44614e-05		3.671	-0.00504		6.671	0.000886557
0.672	0.000393		3.672	-0.00504		6.672	0.000722261
0.673	0.000393		3.673	-0.00819		6.673	0.000833983
0.674	-0.000921		3.674	-0.00504		6.674	0.000534963
0.675	0.000393		3.675	0.00127		6.675	0.000725547
0.676	0.000393		3.676	-0.00504		6.676	0.000646684
0.677	0.000393		3.677	-0.00819		6.677	0.000252372
0.678	0.000722		3.678	-0.00819		6.678	-0.00021423
0.679	0.000722		3.679	0.00127		6.679	-0.000135368
0.68	0.000393		3.68	-0.00662		6.68	-2.6932e-05
0.681	-0.00125		3.681	-0.00662		6.681	0.000318091
0.682	-0.000264		3.682	-0.000309415		6.682	0.00027866
0.683	0.00105		3.683	-0.00504		6.683	0.000124221
0.684	0.000393		3.684	-0.00504		6.684	0.000137365
0.685	6.44614e-05		3.685	-0.00504		6.685	0.000465958
0.686	0.000393		3.686	0.00127		6.686	0.0002458
0.687	0.000722		3.687	-0.000309415		6.687	0.000357522
0.688	0.000393		3.688	-0.00189		6.688	0.00086027
0.689	0.00105		3.689	-0.00347		6.689	0.000232657
0.69	0.000393		3.69	-0.00189		6.69	0.000318091
0.691	0.000393		3.691	-0.00347		6.691	0.000111077
0.692	-0.000264		3.692	0.00127		6.692	0.000117649
0.693	0.000393		3.693	-0.00819		6.693	0.000226085
0.694	-0.000593		3.694	-0.00819		6.694	0.000469244
0.695	0.000393		3.695	-0.00189		6.695	0.000534963
0.696	0.000722		3.696	-0.00504		6.696	0.000531677
0.697	-0.000593		3.697	-0.00504		6.697	0.000410097
0.698	-0.000921		3.698	-0.00662		6.698	0.000183368
0.699	-0.000921		3.699	-0.00504		6.699	0.000429813
0.7	-0.000264		3.7	0.00127		6.7	0.000797837
0.701	0.000393		3.701	-0.00504		6.701	0.000804409
0.702	6.44614e-05		3.702	-0.00819		6.702	0.000403525
0.703	-0.000264		3.703	-0.00347		6.703	0.000301661
0.704	0.000393		3.704	-0.00504		6.704	0.000285232
0.705	0.000393		3.705	-0.00189		6.705	0.000239229
0.706	6.44614e-05		3.706	-0.00189		6.706	5.927e-06
0.707	6.44614e-05		3.707	-0.00189		6.707	0.000114363
0.708	0.00105		3.708	-0.00504		6.708	2.641e-06
0.709	0.00105		3.709	0.00127		6.709	0.00038381
0.71	0.000722		3.71	-0.000309415		6.71	0.00027866
0.711	-0.000264		3.711	-0.00977		6.711	0.0006664
0.712	0.000393		3.712	-0.00819		6.712	0.000528391
0.713	-0.000264		3.713	-0.00819		6.713	0.0004561
0.714	0.000393		3.714	-0.00662		6.714	0.000396953
0.715	6.44614e-05		3.715	-0.00819		6.715	0.000751834
0.716	6.44614e-05		3.716	-0.00504		6.716	0.000870128
0.717	-0.000593		3.717	-0.00504		6.717	0.000465958
0.718	-0.000921		3.718	-0.000309415		6.718	0.000324663
0.719	-0.000921		3.719	-0.00189		6.719	0.000485674
0.72	0.000722		3.72	-0.00347		6.72	0.000433099
0.721	0.000722		3.721	-0.00347		6.721	0.000308233
0.722	-0.000593		3.722	-0.00347		6.722	0.000567822
0.723	-0.000593		3.723	-0.000309415		6.723	0.000341092
0.724	0.000393		3.724	-0.00189		6.724	0.000193225
0.725	-0.000921		3.725	-0.000309415		6.725	0.000206369
0.726	6.44614e-05		3.726	-0.00504		6.726	0.000216227
0.727	0.000722		3.727	-0.000309415		6.727	0.000176796
0.728	-0.000593		3.728	0.00127		6.728	0.000265516
0.729	-0.000593		3.729	-0.00347		6.729	0.000669686
0.73	0.000722		3.73	-0.00347		6.73	0.000281946
0.731	6.44614e-05		3.731	-0.00504		6.731	0.000239229
0.732	-0.000264		3.732	-0.00347		6.732	0.000327949
0.733	-0.00125		3.733	-0.00504		6.733	0.000837268
0.734	-0.000921		3.734	-0.00347		6.734	0.000824125
0.735	-0.00158		3.735	-0.00504		6.735	0.000249086
0.736	6.44614e-05		3.736	-0.00189		6.736	0.000364094
0.737	-0.000264		3.737	-0.00347		6.737	0.000393667
0.738	-0.000921		3.738	-0.000309415		6.738	0.000436385
0.739	0.00138		3.739	-0.00347		6.739	0.000150508
0.74	-0.000593		3.74	-0.00504		6.74	0.000203083
0.741	-0.000593		3.741	-0.00347		6.741	4.2073e-05
0.742	-0.000593		3.742	-0.00504		6.742	0.000127507
0.743	0.000722		3.743	-0.00347		6.743	0.000288518
0.744	0.000393		3.744	-0.00189		6.744	0.0002458
0.745	-0.000921		3.745	0.00127		6.745	0.000308233
0.746	-0.000593		3.746	-0.00662		6.746	0.000406811
0.747	6.44614e-05		3.747	-0.00189		6.747	0.0004561
0.748	6.44614e-05		3.748	-0.00662		6.748	0.000554678
0.749	-0.000921		3.749	-0.00662		6.749	0.000373952
0.75	-0.000264		3.75	-0.00504		6.75	0.000331235
0.751	6.44614e-05		3.751	-0.00504		6.751	0.000485674
0.752	0.000393		3.752	-0.00504		6.752	0.000571108
0.753	0.000722		3.753	-0.00504		6.753	0.000676258
0.754	6.44614e-05		3.754	-0.00189		6.754	0.000538249
0.755	-0.000593		3.755	0.00127		6.755	0.000360808
0.756	-0.000593		3.756	-0.00504		6.756	0.000393667
0.757	6.44614e-05		3.757	-0.00189		6.757	0.000163652
0.758	0.00105		3.758	-0.00504		6.758	0.000239229
0.759	-0.000593		3.759	-0.00189		6.759	0.000295089
0.76	0.000722		3.76	-0.00347		6.76	0.000308233
0.761	-0.000264		3.761	-0.00347		6.761	0.000331235
0.762	-0.000593		3.762	-0.000309415		6.762	0.000521819
0.763	-0.00125		3.763	-0.00347		6.763	-0.000105794
0.764	-0.000593		3.764	-0.00347		6.764	-0.000210944
0.765	6.44614e-05		3.765	-0.00504		6.765	-0.000279949
0.766	0.000393		3.766	-0.000309415		6.766	-6.45e-07
0.767	0.000393		3.767	-0.00189		6.767	-3.0218e-05
0.768	6.44614e-05		3.768	-0.00189		6.768	7.1646e-05
0.769	6.44614e-05		3.769	-0.00189		6.769	0.000232657
0.77	0.000393		3.77	-0.000309415		6.77	0.00109
0.771	-0.000921		3.771	0.00285		6.771	0.00131
0.772	-0.00125		3.772	-0.00189		6.772	0.000893129
0.773	0.00105		3.773	-0.00819		6.773	0.000508675
0.774	6.44614e-05		3.774	-0.00504		6.774	0.000807695
0.775	-0.000593		3.775	-0.00347		6.775	0.000380524
0.776	6.44614e-05		3.776	-0.000309415		6.776	0.000732119
0.777	-0.000921		3.777	-0.00347		6.777	0.000594109
0.778	-0.000921		3.778	-0.00347		6.778	0.000505389
0.779	6.44614e-05		3.779	-0.000309415		6.779	0.000416669
0.78	-0.000593		3.78	0.00442		6.78	0.000663114
0.781	0.000722		3.781	-0.00662		6.781	0.000206369
0.782	-0.000593		3.782	-0.00189		6.782	0.00026223
0.783	-0.00158		3.783	-0.000309415		6.783	2.2357e-05
0.784	-0.000593		3.784	-0.00347		6.784	0.00017351
0.785	-0.000264		3.785	-0.00347		6.785	0.000170224
0.786	-0.000264		3.786	-0.00347		6.786	0.000209655
0.787	-0.000921		3.787	-0.000309415		6.787	-4.9934e-05
0.788	-0.000264		3.788	-0.00189		6.788	-5.9791e-05
0.789	0.000722		3.789	-0.00504		6.789	6.5074e-05
0.79	6.44614e-05		3.79	-0.00819		6.79	0.000137365
0.791	-0.000264		3.791	-0.00189		6.791	9.1362e-05
0.792	6.44614e-05		3.792	-0.00662		6.792	0.000242514
0.793	-0.000593		3.793	-0.00819		6.793	0.000288518
0.794	-0.00158		3.794	-0.00504		6.794	0.000298375
0.795	-0.000264		3.795	-0.000309415		6.795	0.000153794
0.796	-0.000264		3.796	0.00127		6.796	0.000219513
0.797	0.000722		3.797	0.00285		6.797	0.000600681
0.798	-0.000921		3.798	-0.00189		6.798	0.000672972
0.799	6.44614e-05		3.799	-0.000309415		6.799	0.000390382
0.8	-0.00158		3.8	-0.000309415		6.8	0.000186654
0.801	6.44614e-05		3.801	-0.00189		6.801	0.000134079
0.802	-0.000921		3.802	-0.00189		6.802	0.000252372
0.803	-0.000921		3.803	-0.00504		6.803	8.8076e-05
0.804	-0.000264		3.804	0.00127		6.804	0.000203083
0.805	-0.000264		3.805	0.00127		6.805	0.00035095
0.806	6.44614e-05		3.806	0.00442		6.806	0.000659828
0.807	0.000393		3.807	0.00285		6.807	0.000663114
0.808	-0.00125		3.808	-0.00504		6.808	0.000232657
0.809	6.44614e-05		3.809	-0.000309415		6.809	-1.7074e-05
0.81	6.44614e-05		3.81	-0.00189		6.81	0.000298375
0.811	-0.000921		3.811	-0.00347		6.811	-3.931e-06
0.812	-0.000264		3.812	-0.000309415		6.812	0.000203083
0.813	-0.000593		3.813	-0.01135		6.813	0.000216227
0.814	-0.000921		3.814	-0.00347		6.814	0.000308233
0.815	6.44614e-05		3.815	-0.00347		6.815	0.000403525
0.816	-0.000921		3.816	-0.00504		6.816	0.000741976
0.817	-0.000264		3.817	0.00127		6.817	0.000594109
0.818	-0.00125		3.818	-0.00504		6.818	0.000390382
0.819	-0.000921		3.819	0.00127		6.819	0.000239229
0.82	-0.000264		3.82	-0.00189		6.82	-0.000102509
0.821	-0.000593		3.821	0.00127		6.821	-9.2651e-05
0.822	-0.000921		3.822	-0.00504		6.822	2.2357e-05
0.823	6.44614e-05		3.823	0.00127		6.823	-0.000201087
0.824	-0.000593		3.824	-0.00347		6.824	-0.00033581
0.825	0.000393		3.825	-0.000309415		6.825	-4.3362e-05
0.826	-0.000593		3.826	-0.00347		6.826	0.000272088
0.827	-0.000264		3.827	0.00127		6.827	0.000268802
0.828	0.000393		3.828	0.00285		6.828	0.000199797
0.829	6.44614e-05		3.829	-0.00189		6.829	5.8502e-05
0.83	-0.000593		3.83	0.00285		6.83	0.000130793
0.831	-0.000264		3.831	-0.00189		6.831	0.000587538
0.832	-0.000264		3.832	-0.00662		6.832	0.000886557
0.833	0.000393		3.833	-0.00347		6.833	0.000850412
0.834	-0.000593		3.834	-0.00347		6.834	0.000452814
0.835	-0.00158		3.835	0.00127		6.835	0.000416669
0.836	-0.000921		3.836	-0.00347		6.836	0.000551392
0.837	-0.000921		3.837	-0.00189		6.837	-9.2651e-05
0.838	-0.000921		3.838	-0.00347		6.838	-0.000158369
0.839	-0.000593		3.839	-0.00819		6.839	-0.000128796
0.84	-0.000264		3.84	-0.00347		6.84	-5.6505e-05
0.841	-0.000264		3.841	-0.00819		6.841	0.000170224
0.842	-0.000593		3.842	-0.00189		6.842	-0.000161655
0.843	-0.000593		3.843	0.00915		6.843	4.8644e-05
0.844	-0.000593		3.844	0.00758		6.844	0.000107791
0.845	-0.000593		3.845	0.00127		6.845	-0.000184657
0.846	6.44614e-05		3.846	-0.00189		6.846	9.7933e-05
0.847	6.44614e-05		3.847	-0.000309415		6.847	0.000452814
0.848	-0.000264		3.848	-0.00347		6.848	0.000387096
0.849	-0.000593		3.849	0.00127		6.849	0.000252372
0.85	-0.00191		3.85	-0.000309415		6.85	0.000206369
0.851	-0.000593		3.851	-0.00819		6.851	8.1504e-05
0.852	6.44614e-05		3.852	0.00127		6.852	-3.679e-05
0.853	6.44614e-05		3.853	-0.00504		6.853	0.000209655
0.854	6.44614e-05		3.854	-0.00189		6.854	4.5358e-05
0.855	0.000393		3.855	-0.00189		6.855	7.4932e-05
0.856	-0.000921		3.856	-0.00662		6.856	0.000433099
0.857	-0.000921		3.857	-0.00189		6.857	0.000495531
0.858	-0.000593		3.858	0.00442		6.858	0.000216227
0.859	-0.000593		3.859	0.00285		6.859	0.000462672
0.86	-0.000264		3.86	-0.00819		6.86	0.000610539
0.861	-0.000921		3.861	0.00127		6.861	0.000498817
0.862	-0.000921		3.862	0.00285		6.862	0.000130793
0.863	-0.000593		3.863	-0.00189		6.863	0.000226085
0.864	-0.000593		3.864	0.00127		6.864	0.0002458
0.865	-0.000264		3.865	0.00285		6.865	6.836e-05
0.866	-0.000593		3.866	-0.000309415		6.866	-0.000398243
0.867	6.44614e-05		3.867	0.00285		6.867	-0.000309522
0.868	-0.000264		3.868	0.00127		6.868	-0.00014194
0.869	0.00105		3.869	-0.000309415		6.869	-7.216e-06
0.87	0.000393		3.87	-0.00347		6.87	0.000551392
0.871	-0.000264		3.871	-0.000309415		6.871	0.000446242
0.872	6.44614e-05		3.872	-0.000309415		6.872	0.000249086
0.873	6.44614e-05		3.873	0.00758		6.873	0.000130793
0.874	-0.00191		3.874	-0.00347		6.874	0.000314805
0.875	-0.000264		3.875	-0.00662		6.875	-8.2793e-05
0.876	-0.000921		3.876	-0.00189		6.876	-0.000128796
0.877	-0.00158		3.877	0.00285		6.877	0.000584252
0.878	6.44614e-05		3.878	-0.00347		6.878	0.000150508
0.879	0.000393		3.879	-0.00819		6.879	0.000275374
0.88	-0.000593		3.88	-0.000309415		6.88	6.5074e-05
0.881	-0.000921		3.881	-0.00347		6.881	0.000433099
0.882	-0.000593		3.882	-0.00189		6.882	0.000104505
0.883	-0.000264		3.883	0.00442		6.883	-4.6648e-05
0.884	-0.000921		3.884	0.00285		6.884	0.000101219
0.885	-0.000921		3.885	0.00285		6.885	-0.000161655
0.886	-0.000921		3.886	0.00915		6.886	-7.216e-06
0.887	-0.00125		3.887	0.00442		6.887	0.000295089
0.888	0.000393		3.888	-0.00347		6.888	0.000216227
0.889	-0.000264		3.889	0.00285		6.889	7.1646e-05
0.89	-0.00158		3.89	-0.00504		6.89	-2.3646e-05
0.891	-0.000593		3.891	0.00442		6.891	-0.000138654
0.892	-0.000593		3.892	0.006		6.892	0.000534963
0.893	6.44614e-05		3.893	-0.00504		6.893	0.000143936
0.894	-0.000921		3.894	-0.00504		6.894	6.836e-05
0.895	-0.000264		3.895	-0.000309415		6.895	0.00035095
0.896	-0.000593		3.896	-0.00189		6.896	0.000321377
0.897	-0.000264		3.897	-0.00347		6.897	0.000232657
0.898	-0.000264		3.898	0.00127		6.898	0.000331235
0.899	-0.000264		3.899	-0.00347		6.899	-0.000105794
0.9	-0.000593		3.9	-0.000309415		6.9	-0.000204373
0.901	-0.000921		3.901	-0.00504		6.901	-0.000155084
0.902	-0.00125		3.902	0.00127		6.902	8.479e-05
0.903	0.000393		3.903	0.00285		6.903	0.000150508
0.904	0.000393		3.904	0.00127		6.904	0.000268802
0.905	6.44614e-05		3.905	-0.00662		6.905	0.000137365
0.906	-0.000593		3.906	0.00127		6.906	-0.00014194
0.907	6.44614e-05		3.907	0.00915		6.907	-0.00010908
0.908	6.44614e-05		3.908	0.00285		6.908	7.8218e-05
0.909	-0.000264		3.909	0.00442		6.909	-0.000118938
0.91	-0.000921		3.91	0.00285		6.91	0.000396953
0.911	-0.00158		3.911	0.00285		6.911	0.000403525
0.912	-0.000921		3.912	0.00127		6.912	0.000791265
0.913	-0.000921		3.913	0.00442		6.913	0.000508675
0.914	-0.000921		3.914	-0.00504		6.914	0.000410097
0.915	0.000393		3.915	-0.00662		6.915	0.000334521
0.916	-0.000593		3.916	-0.00189		6.916	0.000508675
0.917	-0.000921		3.917	0.00285		6.917	0.000419955
0.918	-0.000593		3.918	0.00127		6.918	0.000452814
0.919	-0.000921		3.919	-0.00189		6.919	0.000127507
0.92	0.000393		3.92	0.00127		6.92	5.193e-05
0.921	-0.00125		3.921	-0.00662		6.921	-0.000118938
0.922	-0.000593		3.922	0.00127		6.922	-0.000394957
0.923	-0.000593		3.923	0.00915		6.923	-0.000276663
0.924	-0.000264		3.924	-0.00189		6.924	-1.3788e-05
0.925	0.000722		3.925	0.00127		6.925	-0.000299665
0.926	-0.00125		3.926	0.00915		6.926	-0.000289807
0.927	-0.000921		3.927	-0.00189		6.927	-0.000217516
0.928	-0.000264		3.928	-0.000309415		6.928	0.000140651
0.929	-0.000921		3.929	-0.00189		6.929	8.479e-05
0.93	-0.00125		3.93	-0.000309415		6.93	0.000373952
0.931	-0.000921		3.931	-0.000309415		6.931	-4.9934e-05
0.932	-0.00158		3.932	0.00127		6.932	-2.3646e-05
0.933	-0.00125		3.933	-0.00347		6.933	0.000482388
0.934	-0.000593		3.934	0.00127		6.934	0.000387096
0.935	0.000722		3.935	-0.00189		6.935	0.000485674
0.936	-0.000264		3.936	-0.00977		6.936	0.000410097
0.937	-0.000264		3.937	0.00442		6.937	0.000347664
0.938	-0.000593		3.938	0.00127		6.938	0.00036738
0.939	-0.000593		3.939	-0.00504		6.939	0.000252372
0.94	-0.000921		3.94	-0.00347		6.94	0.000298375
0.941	-0.000593		3.941	0.00915		6.941	-0.000207658
0.942	-0.000921		3.942	-0.000309415		6.942	-0.000358811
0.943	-0.000921		3.943	0.00442		6.943	9.213e-06
0.944	-0.000921		3.944	0.00915		6.944	-4.6648e-05
0.945	-0.000921		3.945	0.00127		6.945	-0.00033581
0.946	-0.000264		3.946	-0.00504		6.946	-0.000171513
0.947	-0.000593		3.947	0.006		6.947	8.479e-05
0.948	0.00105		3.948	-0.00347		6.948	9.7933e-05
0.949	-0.000264		3.949	0.00285		6.949	3.5501e-05
0.95	6.44614e-05		3.95	0.00127		6.95	0.00018994
0.951	-0.000921		3.951	0.00442		6.951	0.000393667
0.952	-0.00125		3.952	-0.000309415		6.952	0.000393667
0.953	6.44614e-05		3.953	-0.000309415		6.953	0.000515247
0.954	-0.000921		3.954	0.00442		6.954	0.000442956
0.955	0.000722		3.955	0.00285		6.955	0.000403525
0.956	-0.000593		3.956	0.00127		6.956	0.000479102
0.957	-0.000264		3.957	-0.00189		6.957	0.000390382
0.958	-0.00158		3.958	0.00442		6.958	0.000364094
0.959	-0.000921		3.959	0.00127		6.959	0.000442956
0.96	-0.00158		3.96	0.00127		6.96	-0.000138654
0.961	-0.000593		3.961	-0.00347		6.961	-6.3077e-05
0.962	-0.00125		3.962	-0.00189		6.962	-0.000128796
0.963	-0.000264		3.963	0.00127		6.963	-0.000227374
0.964	-0.000264		3.964	-0.00189		6.964	-0.000197801
0.965	0.000393		3.965	0.00127		6.965	-0.000174799
0.966	-0.000264		3.966	0.00758		6.966	-0.000371955
0.967	6.44614e-05		3.967	0.00127		6.967	-0.00031938
0.968	0.000393		3.968	0.00127		6.968	-0.000151798
0.969	-0.000921		3.969	0.00127		6.969	6.1788e-05
0.97	-0.000264		3.97	0.00285		6.97	0.000291803
0.971	-0.00125		3.971	0.00285		6.971	0.00048896
0.972	-0.00125		3.972	-0.000309415		6.972	7.1646e-05
0.973	6.44614e-05		3.973	-0.00347		6.973	-2.3646e-05
0.974	-0.000264		3.974	0.00127		6.974	-0.000342382
0.975	-0.000921		3.975	0.00285		6.975	-0.000260233
0.976	6.44614e-05		3.976	-0.000309415		6.976	-0.000138654
0.977	0.000393		3.977	-0.000309415		6.977	0.000357522
0.978	-0.000264		3.978	0.00127		6.978	0.000295089
0.979	-0.000593		3.979	0.00127		6.979	0.0002458
0.98	-0.000264		3.98	0.00127		6.98	0.00015708
0.981	-0.000593		3.981	0.00285		6.981	0.000196511
0.982	-0.000593		3.982	0.00127		6.982	0.000413383
0.983	-0.000593		3.983	0.00442		6.983	-0.000132082
0.984	6.44614e-05		3.984	0.00127		6.984	-0.000181371
0.985	-0.000264		3.985	-0.00189		6.985	-0.000191229
0.986	6.44614e-05		3.986	0.00285		6.986	-0.000260233
0.987	-0.000264		3.987	0.00285		6.987	-3.3504e-05
0.988	-0.000264		3.988	0.00127		6.988	-1.0502e-05
0.989	6.44614e-05		3.989	0.00127		6.989	7.8218e-05
0.99	-0.000921		3.99	0.00127		6.99	5.8502e-05
0.991	-0.000593		3.991	0.00127		6.991	0.000400239
0.992	-0.000593		3.992	0.00285		6.992	0.000515247
0.993	-0.000264		3.993	-0.000309415		6.993	0.000423241
0.994	-0.000593		3.994	0.00127		6.994	0.000130793
0.995	6.44614e-05		3.995	-0.00189		6.995	0.000147222
0.996	-0.000264		3.996	0.00285		6.996	-9.2651e-05
0.997	-0.000921		3.997	0.00127		6.997	0.000308233
0.998	-0.000593		3.998	0.00285		6.998	0.000275374
0.999	-0.000921		3.999	0.00127		6.999	0.000285232
1	6.44614e-05		4	0.00127		7	5.927e-06
1.001	-0.000921		4.001	0.00285		7.001	-0.000227374
1.002	-0.000264		4.002	0.00285		7.002	-0.000381813
1.003	6.44614e-05		4.003	0.00285		7.003	-0.000516536
1.004	-0.000921		4.004	0.00442		7.004	-0.000421244
1.005	6.44614e-05		4.005	0.00442		7.005	-0.000411386
1.006	-0.000264		4.006	0.00285		7.006	-0.00033581
1.007	-0.000921		4.007	-0.000309415		7.007	7.4932e-05
1.008	-0.000264		4.008	-0.000309415		7.008	0.000285232
1.009	-0.000264		4.009	0.00285		7.009	4.2073e-05
1.01	-0.000264		4.01	0.00285		7.01	-0.000204373
1.011	-0.000921		4.011	0.00285		7.011	0.000153794
1.012	-0.000264		4.012	0.00127		7.012	0.000403525
1.013	-0.000593		4.013	-0.00189		7.013	8.1504e-05
1.014	-0.000593		4.014	0.00127		7.014	3.8787e-05
1.015	-0.000264		4.015	0.00285		7.015	6.5074e-05
1.016	-0.000264		4.016	-0.000309415		7.016	3.2215e-05
1.017	-0.000593		4.017	0.00127		7.017	6.1788e-05
1.018	-0.000264		4.018	0.00285		7.018	6.5074e-05
1.019	-0.000593		4.019	0.00285		7.019	6.836e-05
1.02	6.44614e-05		4.02	0.00285		7.02	0.000137365
1.021	-0.000593		4.021	-0.000309415		7.021	-9.2651e-05
1.022	-0.000593		4.022	0.00127		7.022	-0.000470533
1.023	-0.000593		4.023	0.00285		7.023	-0.000647974
1.024	-0.000264		4.024	0.00127		7.024	-0.000841844
1.025	-0.000593		4.025	0.00442		7.025	-0.000772839
1.026	-0.000264		4.026	-0.000309415		7.026	-0.000585541
1.027	-0.000593		4.027	0.00127		7.027	-0.000677547
1.028	-0.000264		4.028	0.00442		7.028	-0.000322666
1.029	-0.000264		4.029	-0.000309415		7.029	-0.000263519
1.03	-0.000921		4.03	0.00127		7.03	-0.000726836
1.031	-0.000593		4.031	0.00442		7.031	-0.000309522
1.032	-0.000593		4.032	-0.000309415		7.032	-0.000483677
1.033	-0.000264		4.033	0.00758		7.033	-0.000575683
1.034	-0.000593		4.034	0.006		7.034	-4.0076e-05
1.035	-0.000593		4.035	-0.00504		7.035	-7.216e-06
1.036	-0.000593		4.036	0.00127		7.036	-0.000463961
1.037	-0.000593		4.037	0.00915		7.037	-0.000559253
1.038	-0.000593		4.038	0.00442		7.038	-0.000730122
1.039	6.44614e-05		4.039	0.00758		7.039	-0.000289807
1.04	-0.000593		4.04	-0.00347		7.04	-0.000536252
1.041	-0.000593		4.041	-0.00189		7.041	-0.000260233
1.042	6.44614e-05		4.042	0.00442		7.042	5.927e-06
1.043	-0.000264		4.043	0.00285		7.043	-0.000378527
1.044	-0.000264		4.044	0.00915		7.044	-0.000519822
1.045	-0.000264		4.045	0.006		7.045	-0.000526394
1.046	-0.000593		4.046	0.00127		7.046	-0.000565825
1.047	6.44614e-05		4.047	0.00915		7.047	-0.000309522
1.048	-0.000921		4.048	0.00127		7.048	-0.000316094
1.049	-0.000921		4.049	0.00285		7.049	-0.000316094
1.05	-0.00158		4.05	0.00442		7.05	-0.000342382
1.051	-0.00125		4.051	0.00285		7.051	-0.000260233
1.052	-0.000921		4.052	0.00442		7.052	-0.00021423
1.053	-0.000593		4.053	0.00442		7.053	-0.000460675
1.054	-0.000264		4.054	-0.000309415		7.054	-6.9649e-05
1.055	-0.000264		4.055	0.00127		7.055	-0.000122224
1.056	-0.000264		4.056	-0.00819		7.056	-7.2935e-05
1.057	-0.000921		4.057	0.00127		7.057	-0.000404814
1.058	-0.000593		4.058	0.00442		7.058	-0.000263519
1.059	-0.000593		4.059	0.00442		7.059	-0.000371955
1.06	-0.000264		4.06	0.00285		7.06	-0.000345668
1.061	-0.000921		4.061	0.00127		7.061	-0.000457389
1.062	0.000722		4.062	0.00442		7.062	-0.000454103
1.063	-0.000264		4.063	-0.000309415		7.063	-0.000224088
1.064	-0.000921		4.064	0.00915		7.064	-0.000467247
1.065	-0.000593		4.065	-0.000309415		7.065	-0.000256947
1.066	-0.000264		4.066	0.00285		7.066	-4.6648e-05
1.067	0.000722		4.067	0.00758		7.067	-0.000148512
1.068	6.44614e-05		4.068	0.006		7.068	-0.000325952
1.069	-0.000593		4.069	0.006		7.069	-0.000286521
1.07	-0.000264		4.07	0.00915		7.07	-0.00031938
1.071	-0.000593		4.071	0.00442		7.071	-0.000345668
1.072	-0.000264		4.072	-0.00189		7.072	-0.000358811
1.073	-0.00125		4.073	0.00442		7.073	-0.000217516
1.074	-0.000264		4.074	0.006		7.074	-0.000181371
1.075	-0.000593		4.075	0.00442		7.075	-0.000450818
1.076	6.44614e-05		4.076	0.00915		7.076	-9.2651e-05
1.077	0.000393		4.077	0.00442		7.077	9.7933e-05
1.078	-0.000593		4.078	-0.00347		7.078	-9.9223e-05
1.079	-0.000593		4.079	0.00285		7.079	-0.000404814
1.08	-0.000264		4.08	0.00442		7.08	-0.000661117
1.081	-0.000264		4.081	-0.00662		7.081	-0.000509964
1.082	-0.000593		4.082	0.00915		7.082	-0.000588827
1.083	6.44614e-05		4.083	0.00127		7.083	-0.000417958
1.084	0.00105		4.084	0.00442		7.084	-0.00052968
1.085	0.000722		4.085	0.00442		7.085	-0.000477105
1.086	-0.000264		4.086	0.00758		7.086	-9.9223e-05
1.087	0.000393		4.087	-0.000309415		7.087	-0.000266805
1.088	0.000393		4.088	0.00285		7.088	-0.000569111
1.089	-0.000264		4.089	0.00442		7.089	-0.000736694
1.09	-0.000264		4.09	0.01389		7.09	-0.00065126
1.091	6.44614e-05		4.091	0.00285		7.091	-0.000132082
1.092	-0.000921		4.092	0.00758		7.092	-0.000112366
1.093	-0.000921		4.093	0.00127		7.093	-0.000217516
1.094	6.44614e-05		4.094	-0.00189		7.094	-0.000194515
1.095	-0.000593		4.095	0.00758		7.095	-0.000273377
1.096	-0.000921		4.096	-0.000309415		7.096	-0.000270091
1.097	-0.000921		4.097	-0.000309415		7.097	-0.000227374
1.098	-0.000264		4.098	0.00127		7.098	-0.000417958
1.099	-0.000593		4.099	0.00285		7.099	-0.000427816
1.1	-0.000593		4.1	0.00758		7.1	-0.000207658
1.101	-0.000264		4.101	-0.00189		7.101	-0.000135368
1.102	6.44614e-05		4.102	-0.000309415		7.102	-0.000644688
1.103	-0.000593		4.103	0.006		7.103	-0.000358811
1.104	-0.000593		4.104	0.00285		7.104	-0.000362097
1.105	6.44614e-05		4.105	0.00442		7.105	-0.000270091
1.106	6.44614e-05		4.106	0.006		7.106	-0.000477105
1.107	0.000393		4.107	0.00127		7.107	-0.000181371
1.108	6.44614e-05		4.108	0.00915		7.108	-0.000296379
1.109	-0.000264		4.109	0.00442		7.109	-0.000227374
1.11	-0.000264		4.11	-0.000309415		7.11	-0.000145226
1.111	0.000393		4.111	0.006		7.111	4.8644e-05
1.112	6.44614e-05		4.112	0.00442		7.112	-0.000187943
1.113	-0.000921		4.113	0.00442		7.113	-0.000164941
1.114	-0.000264		4.114	0.00285		7.114	-9.9223e-05
1.115	6.44614e-05		4.115	0.00758		7.115	-0.000266805
1.116	-0.000921		4.116	0.00285		7.116	-0.000496821
1.117	-0.000264		4.117	0.00127		7.117	-0.000279949
1.118	-0.000593		4.118	-0.000309415		7.118	-0.000582255
1.119	6.44614e-05		4.119	0.00127		7.119	-0.00060197
1.12	-0.000593		4.12	0.00285		7.12	-0.000437674
1.121	6.44614e-05		4.121	0.01073		7.121	-0.000348954
1.122	6.44614e-05		4.122	0.00758		7.122	-0.000365383
1.123	-0.000264		4.123	0.00758		7.123	-0.000260233
1.124	-0.000593		4.124	0.00442		7.124	-0.000463961
1.125	-0.000264		4.125	0.00758		7.125	-0.000532966
1.126	6.44614e-05		4.126	0.00758		7.126	-0.000414672
1.127	6.44614e-05		4.127	0.00442		7.127	-0.000385099
1.128	-0.000593		4.128	0.00442		7.128	-0.000339096
1.129	6.44614e-05		4.129	-0.000309415		7.129	-0.000493535
1.13	-0.000593		4.13	0.00127		7.13	-0.000138654
1.131	-0.000264		4.131	0.00442		7.131	-0.000483677
1.132	-0.000593		4.132	0.00127		7.132	-0.000401529
1.133	-0.000264		4.133	-0.000309415		7.133	5.193e-05
1.134	-0.000264		4.134	0.01231		7.134	-0.000151798
1.135	0.000722		4.135	0.00285		7.135	-0.000174799
1.136	-0.000593		4.136	0.00758		7.136	-0.000168227
1.137	-0.000921		4.137	0.006		7.137	-0.000217516
1.138	-0.000264		4.138	-0.000309415		7.138	-0.000411386
1.139	6.44614e-05		4.139	-0.00189		7.139	-0.000437674
1.14	-0.000593		4.14	-0.00347		7.14	-0.000339096
1.141	-0.000264		4.141	0.00127		7.141	-0.000473819
1.142	-0.000264		4.142	0.01231		7.142	-0.00031938
1.143	-0.000593		4.143	0.00758		7.143	-5.6505e-05
1.144	0.000393		4.144	0.00285		7.144	-0.00033581
1.145	-0.000264		4.145	0.00758		7.145	-2.036e-05
1.146	6.44614e-05		4.146	0.00127		7.146	-4.0076e-05
1.147	-0.000593		4.147	0.00285		7.147	-0.000539538
1.148	-0.000264		4.148	0.00442		7.148	-0.000693977
1.149	0.000393		4.149	0.01073		7.149	-0.000565825
1.15	-0.000593		4.15	-0.00189		7.15	-0.00014194
1.151	-0.000593		4.151	0.00127		7.151	-0.000348954
1.152	-0.000593		4.152	0.00758		7.152	-0.000279949
1.153	6.44614e-05		4.153	0.006		7.153	-1.7074e-05
1.154	0.000722		4.154	0.00127		7.154	-1.0502e-05
1.155	0.000722		4.155	-0.000309415		7.155	-0.000260233
1.156	6.44614e-05		4.156	-0.00189		7.156	-0.000250376
1.157	-0.000593		4.157	0.00285		7.157	-9.5937e-05
1.158	-0.000593		4.158	0.01389		7.158	-2.036e-05
1.159	-0.000593		4.159	0.00442		7.159	-0.000102509
1.16	-0.000264		4.16	0.006		7.16	-0.000155084
1.161	-0.000264		4.161	0.006		7.161	-0.000526394
1.162	-0.000264		4.162	0.00285		7.162	-0.000164941
1.163	6.44614e-05		4.163	-0.000309415		7.163	-0.000467247
1.164	0.000393		4.164	0.00285		7.164	-0.00010908
1.165	6.44614e-05		4.165	0.00758		7.165	-0.000325952
1.166	0.000393		4.166	-0.000309415		7.166	-0.00031938
1.167	0.000722		4.167	0.00285		7.167	-0.000772839
1.168	-0.000264		4.168	0.006		7.168	-0.000381813
1.169	-0.000921		4.169	0.00915		7.169	-0.000697263
1.17	0.000722		4.17	-0.000309415		7.17	-0.000585541
1.171	6.44614e-05		4.171	0.00127		7.171	-0.000161655
1.172	-0.000921		4.172	0.00915		7.172	-0.000329238
1.173	-0.000264		4.173	0.00127		7.173	2.641e-06
1.174	0.000722		4.174	-0.000309415		7.174	-0.000148512
1.175	-0.000264		4.175	0.00758		7.175	-8.2793e-05
1.176	-0.000593		4.176	0.00285		7.176	-4.6648e-05
1.177	6.44614e-05		4.177	0.006		7.177	5.8502e-05
1.178	6.44614e-05		4.178	0.00442		7.178	-5.322e-05
1.179	-0.000593		4.179	0.00127		7.179	-8.2793e-05
1.18	0.000393		4.18	0.00758		7.18	-0.000362097
1.181	-0.000264		4.181	0.00442		7.181	-0.000368669
1.182	6.44614e-05		4.182	0.00127		7.182	-6.6363e-05
1.183	6.44614e-05		4.183	0.00285		7.183	-0.000322666
1.184	-0.000264		4.184	0.00127		7.184	-0.000608542
1.185	6.44614e-05		4.185	-0.00347		7.185	-0.000385099
1.186	-0.000593		4.186	-0.000309415		7.186	-0.000342382
1.187	-0.000264		4.187	0.00127		7.187	-0.000444246
1.188	-0.000593		4.188	0.00758		7.188	-0.000329238
1.189	-0.000593		4.189	0.00442		7.189	-3.3504e-05
1.19	0.00105		4.19	0.00285		7.19	0.000147222
1.191	-0.000593		4.191	0.01231		7.191	-0.000260233
1.192	-0.000593		4.192	0.00915		7.192	-0.000306236
1.193	-0.000264		4.193	0.00442		7.193	-0.000145226
1.194	0.000722		4.194	0.00127		7.194	6.5074e-05
1.195	-0.000264		4.195	-0.00347		7.195	0.000275374
1.196	0.00138		4.196	-0.000309415		7.196	0.000147222
1.197	-0.000593		4.197	-0.000309415		7.197	-0.000411386
1.198	0.00105		4.198	0.00285		7.198	-0.00033581
1.199	-0.000593		4.199	0.00758		7.199	-0.000201087
1.2	-0.000921		4.2	0.00758		7.2	-0.00023066
1.201	-0.000593		4.201	0.00442		7.201	-1.7074e-05
1.202	0.000393		4.202	0.00285		7.202	-0.000227374
1.203	0.000722		4.203	0.00442		7.203	-0.000171513
1.204	6.44614e-05		4.204	0.00442		7.204	-0.000299665
1.205	-0.000264		4.205	0.006		7.205	-0.000450818
1.206	0.00138		4.206	0.00442		7.206	-0.00051325
1.207	0.00105		4.207	-0.000309415		7.207	-5.6505e-05
1.208	-0.000264		4.208	0.006		7.208	-0.000713692
1.209	6.44614e-05		4.209	0.00442		7.209	-0.000641402
1.21	-0.000593		4.21	0.006		7.21	-0.000378527
1.211	0.000722		4.211	0.00442		7.211	-8.2793e-05
1.212	-0.000264		4.212	0.00442		7.212	-0.000299665
1.213	-0.000921		4.213	0.00915		7.213	-0.000161655
1.214	6.44614e-05		4.214	0.00285		7.214	0.000137365
1.215	0.000393		4.215	0.00285		7.215	-6.45e-07
1.216	0.000393		4.216	0.00127		7.216	-0.000105794
1.217	0.000722		4.217	-0.00347		7.217	-0.000220802
1.218	-0.000264		4.218	-0.00189		7.218	-0.000447532
1.219	0.000722		4.219	0.00442		7.219	-0.000385099
1.22	6.44614e-05		4.22	0.006		7.22	5.5216e-05
1.221	-0.000264		4.221	0.00758		7.221	-0.000260233
1.222	6.44614e-05		4.222	0.00758		7.222	-0.000345668
1.223	0.000722		4.223	0.00442		7.223	-0.000394957
1.224	6.44614e-05		4.224	0.00758		7.224	-0.000237232
1.225	-0.000264		4.225	0.006		7.225	-0.000210944
1.226	6.44614e-05		4.226	0.00285		7.226	-0.000309522
1.227	0.000393		4.227	0.00127		7.227	-0.000542824
1.228	6.44614e-05		4.228	-0.000309415		7.228	-0.000490249
1.229	0.000722		4.229	0.006		7.229	-0.000296379
1.23	-0.000921		4.23	-0.000309415		7.23	-0.000145226
1.231	-0.000593		4.231	0.00442		7.231	8.1504e-05
1.232	-0.000593		4.232	0.00758		7.232	-8.6079e-05
1.233	0.000393		4.233	-0.00189		7.233	0.000255658
1.234	0.00204		4.234	-0.00189		7.234	0.000268802
1.235	6.44614e-05		4.235	0.00127		7.235	-0.000240518
1.236	6.44614e-05		4.236	0.00127		7.236	-0.000401529
1.237	0.000393		4.237	0.00285		7.237	9.7933e-05
1.238	0.000393		4.238	0.00442		7.238	-0.000421244
1.239	6.44614e-05		4.239	0.00127		7.239	-0.000444246
1.24	-0.000264		4.24	0.006		7.24	-0.000201087
1.241	0.000722		4.241	0.006		7.241	-0.000306236
1.242	6.44614e-05		4.242	0.00127		7.242	-0.000503392
1.243	-0.000264		4.243	0.00127		7.243	-0.000164941
1.244	-0.000264		4.244	0.01073		7.244	4.5358e-05
1.245	6.44614e-05		4.245	0.00758		7.245	-0.000385099
1.246	0.000393		4.246	0.00127		7.246	-0.000477105
1.247	-0.000264		4.247	0.00285		7.247	-0.000391671
1.248	6.44614e-05		4.248	0.00285		7.248	-0.000375241
1.249	0.000722		4.249	0.00127		7.249	-0.000342382
1.25	0.000393		4.25	0.00285		7.25	-0.000118938
1.251	-0.000921		4.251	0.00285		7.251	-0.000279949
1.252	0.00105		4.252	0.00127		7.252	-7.2935e-05
1.253	0.000722		4.253	-0.000309415		7.253	0.000268802
1.254	0.000722		4.254	-0.000309415		7.254	-0.000194515
1.255	0.000393		4.255	0.00127		7.255	-0.000414672
1.256	0.000393		4.256	0.006		7.256	-0.000224088
1.257	-0.000921		4.257	0.00285		7.257	0.000134079
1.258	-0.000921		4.258	0.00285		7.258	-0.000187943
1.259	6.44614e-05		4.259	0.00127		7.259	-8.9365e-05
1.26	6.44614e-05		4.26	0.006		7.26	-0.000220802
1.261	0.000393		4.261	0.00442		7.261	0.000153794
1.262	0.000393		4.262	-0.000309415		7.262	-8.2793e-05
1.263	6.44614e-05		4.263	0.00285		7.263	-0.00035224
1.264	0.000393		4.264	0.006		7.264	-0.000565825
1.265	0.000393		4.265	0.00442		7.265	-0.000266805
1.266	-0.000593		4.266	0.00285		7.266	-0.000128796
1.267	0.00105		4.267	0.00915		7.267	-0.000427816
1.268	0.000393		4.268	0.006		7.268	-0.00031938
1.269	0.00105		4.269	0.00127		7.269	-0.000621686
1.27	-0.000921		4.27	0.00285		7.27	9.4647e-05
1.271	6.44614e-05		4.271	0.00758		7.271	-0.000181371
1.272	0.000393		4.272	0.00442		7.272	-0.00010908
1.273	0.000722		4.273	-0.000309415		7.273	0.000117649
1.274	6.44614e-05		4.274	0.00285		7.274	-3.3504e-05
1.275	-0.000264		4.275	0.006		7.275	-0.000115652
1.276	-0.000593		4.276	0.006		7.276	-0.000266805
1.277	0.00138		4.277	0.00442		7.277	-0.000220802
1.278	-0.000264		4.278	0.00285		7.278	-0.000565825
1.279	0.000722		4.279	0.00127		7.279	-0.00063483
1.28	0.000393		4.28	0.00127		7.28	-0.000503392
1.281	-0.000264		4.281	0.00285		7.281	-0.000279949
1.282	6.44614e-05		4.282	0.00127		7.282	-0.000132082
1.283	0.000393		4.283	0.00127		7.283	-7.2935e-05
1.284	0.000722		4.284	0.006		7.284	-0.000309522
1.285	0.000393		4.285	0.00285		7.285	-4.0076e-05
1.286	0.000722		4.286	0.00758		7.286	-0.000181371
1.287	0.00105		4.287	-0.000309415		7.287	-0.000480391
1.288	0.00105		4.288	0.006		7.288	-0.000115652
1.289	6.44614e-05		4.289	0.00127		7.289	-0.000161655
1.29	-0.000264		4.29	-0.000309415		7.29	-0.000355525
1.291	0.000722		4.291	0.00285		7.291	-0.00060197
1.292	-0.000264		4.292	-0.00189		7.292	-0.000615114
1.293	-0.000264		4.293	0.00442		7.293	-0.000417958
1.294	0.000722		4.294	0.00285		7.294	0.000124221
1.295	0.000393		4.295	0.00442		7.295	0.000216227
1.296	-0.000593		4.296	0.00285		7.296	-6.3077e-05
1.297	0.000393		4.297	0.00285		7.297	0.000291803
1.298	-0.000921		4.298	0.00285		7.298	-7.2935e-05
1.299	-0.000264		4.299	-0.000309415		7.299	-0.000299665
1.3	0.000393		4.3	0.00442		7.3	-0.000171513
1.301	-0.000264		4.301	-0.000309415		7.301	-0.000105794
1.302	0.00105		4.302	0.006		7.302	-0.000309522
1.303	0.00105		4.303	0.00285		7.303	-0.000237232
1.304	0.000393		4.304	-0.000309415		7.304	-0.000493535
1.305	6.44614e-05		4.305	0.00442		7.305	-0.000155084
1.306	-0.000264		4.306	0.00285		7.306	-0.000365383
1.307	0.000393		4.307	0.00127		7.307	-0.000490249
1.308	0.000722		4.308	-0.00819		7.308	-0.0004081
1.309	0.000722		4.309	0.00285		7.309	-0.000536252
1.31	0.000722		4.31	0.00442		7.31	-0.000289807
1.311	-0.000264		4.311	0.00127		7.311	-0.000227374
1.312	-0.000593		4.312	0.00285		7.312	5.927e-06
1.313	0.000393		4.313	-0.000309415		7.313	-2.6932e-05
1.314	0.000393		4.314	0.00127		7.314	0.00017351
1.315	0.000393		4.315	0.006		7.315	-9.9223e-05
1.316	0.000722		4.316	0.00285		7.316	-0.000243804
1.317	6.44614e-05		4.317	0.00285		7.317	-0.000309522
1.318	6.44614e-05		4.318	0.00285		7.318	-0.00024709
1.319	0.000722		4.319	-0.00504		7.319	-0.000411386
1.32	0.000393		4.32	0.00127		7.32	-6.9649e-05
1.321	-0.000593		4.321	0.00127		7.321	-0.000509964
1.322	6.44614e-05		4.322	0.00127		7.322	-5.9791e-05
1.323	0.000722		4.323	-0.00189		7.323	-0.00024709
1.324	0.00138		4.324	0.00285		7.324	-0.000470533
1.325	0.00138		4.325	0.00285		7.325	-0.000421244
1.326	0.000722		4.326	-0.00504		7.326	-0.000342382
1.327	0.000722		4.327	0.00127		7.327	-0.000256947
1.328	-0.000264		4.328	0.00442		7.328	0.000104505
1.329	0.000393		4.329	0.00285		7.329	-0.000493535
1.33	0.00138		4.33	0.00127		7.33	-0.000250376
1.331	0.000393		4.331	0.00285		7.331	-3.3504e-05
1.332	6.44614e-05		4.332	0.00127		7.332	0.000206369
1.333	0.000393		4.333	-0.000309415		7.333	4.5358e-05
1.334	0.000722		4.334	-0.00189		7.334	6.836e-05
1.335	0.000722		4.335	0.00285		7.335	-0.000105794
1.336	-0.000264		4.336	-0.00347		7.336	-0.00012551
1.337	-0.000264		4.337	-0.000309415		7.337	-5.9791e-05
1.338	0.000722		4.338	-0.00189		7.338	-0.000266805
1.339	0.000722		4.339	0.00758		7.339	-0.000414672
1.34	0.000393		4.34	-0.00189		7.34	-0.00033581
1.341	0.00138		4.341	-0.00347		7.341	-0.000263519
1.342	0.000722		4.342	-0.00347		7.342	-0.000358811
1.343	0.000722		4.343	-0.000309415		7.343	-0.000217516
1.344	6.44614e-05		4.344	0.00285		7.344	-0.000155084
1.345	0.000722		4.345	0.006		7.345	-0.000158369
1.346	0.000722		4.346	0.00915		7.346	4.2073e-05
1.347	0.000393		4.347	0.00285		7.347	-0.000158369
1.348	0.000722		4.348	0.00285		7.348	-0.000194515
1.349	0.000393		4.349	0.00285		7.349	-0.000155084
1.35	-0.000264		4.35	0.00285		7.35	-7.216e-06
1.351	0.00105		4.351	-0.00662		7.351	2.8929e-05
1.352	-0.000593		4.352	0.00127		7.352	-2.3646e-05
1.353	0.00105		4.353	-0.00189		7.353	0.000295089
1.354	0.000393		4.354	0.00285		7.354	0.000341092
1.355	0.000722		4.355	-0.000309415		7.355	0.000331235
1.356	0.000722		4.356	0.00285		7.356	-0.000187943
1.357	6.44614e-05		4.357	-0.000309415		7.357	-0.000233946
1.358	6.44614e-05		4.358	0.00127		7.358	-3.3504e-05
1.359	0.000722		4.359	0.00127		7.359	-7.6221e-05
1.36	0.00105		4.36	-0.000309415		7.36	-1.7074e-05
1.361	0.000722		4.361	-0.000309415		7.361	8.479e-05
1.362	-0.000264		4.362	-0.00504		7.362	-0.000158369
1.363	6.44614e-05		4.363	0.00127		7.363	-0.000286521
1.364	0.000393		4.364	0.00127		7.364	-0.000598685
1.365	0.000722		4.365	0.00127		7.365	-0.00035224
1.366	0.00138		4.366	-0.000309415		7.366	-0.000631544
1.367	0.00105		4.367	0.00127		7.367	-0.000470533
1.368	0.000722		4.368	0.00127		7.368	-0.000187943
1.369	0.000722		4.369	-0.00189		7.369	-0.000279949
1.37	0.00105		4.37	-0.000309415		7.37	-3.0218e-05
1.371	0.00105		4.371	0.006		7.371	0.000143936
1.372	0.000722		4.372	0.00127		7.372	-4.9934e-05
1.373	0.000393		4.373	-0.00189		7.373	-0.000385099
1.374	-0.000593		4.374	-0.00189		7.374	-0.000184657
1.375	6.44614e-05		4.375	-0.00347		7.375	0.000232657
1.376	0.000722		4.376	-0.000309415		7.376	6.1788e-05
1.377	0.000393		4.377	0.00285		7.377	2.641e-06
1.378	0.000722		4.378	-0.00189		7.378	0.000344378
1.379	0.000393		4.379	-0.00347		7.379	0.000160366
1.38	0.000393		4.38	-0.00504		7.38	0.000285232
1.381	0.000393		4.381	0.00127		7.381	0.000124221
1.382	0.000393		4.382	0.00127		7.382	-0.000237232
1.383	-0.000264		4.383	-0.00189		7.383	-0.000171513
1.384	0.00105		4.384	0.00285		7.384	-0.000191229
1.385	0.000722		4.385	-0.000309415		7.385	-0.000473819
1.386	-0.000264		4.386	-0.00189		7.386	-0.000762981
1.387	0.00138		4.387	-0.00189		7.387	-0.000309522
1.388	0.000722		4.388	-0.000309415		7.388	-7.2935e-05
1.389	0.00105		4.389	-0.000309415		7.389	-0.000184657
1.39	0.00105		4.39	-0.00347		7.39	1.2499e-05
1.391	0.00105		4.391	0.00127		7.391	-0.000122224
1.392	0.000722		4.392	-0.00347		7.392	-8.9365e-05
1.393	0.000722		4.393	-0.00662		7.393	-0.000227374
1.394	0.000393		4.394	-0.00662		7.394	-0.000296379
1.395	6.44614e-05		4.395	-0.00347		7.395	0.000337807
1.396	0.000393		4.396	-0.00189		7.396	0.000206369
1.397	0.000393		4.397	-0.00347		7.397	7.1646e-05
1.398	0.000393		4.398	-0.00189		7.398	-8.9365e-05
1.399	0.00105		4.399	0.00285		7.399	-0.000128796
1.4	0.000393		4.4	-0.00662		7.4	-0.000148512
1.401	0.000722		4.401	-0.00347		7.401	-0.000477105
1.402	0.000393		4.402	-0.00347		7.402	-0.000345668
1.403	0.000722		4.403	-0.00819		7.403	-0.000273377
1.404	0.000393		4.404	-0.00347		7.404	-0.000105794
1.405	0.000722		4.405	-0.000309415		7.405	-0.000132082
1.406	6.44614e-05		4.406	-0.00819		7.406	-0.000217516
1.407	6.44614e-05		4.407	-0.00347		7.407	-0.000503392
1.408	0.000722		4.408	-0.00347		7.408	-0.00010908
1.409	0.000722		4.409	-0.00189		7.409	-7.9507e-05
1.41	0.000722		4.41	0.00127		7.41	-0.000132082
1.411	0.000393		4.411	-0.00662		7.411	0.000206369
1.412	0.000393		4.412	-0.00189		7.412	-0.000325952
1.413	0.00105		4.413	-0.00819		7.413	-6.3077e-05
1.414	0.000722		4.414	-0.00977		7.414	-4.6648e-05
1.415	0.000393		4.415	-0.00504		7.415	-4.0076e-05
1.416	6.44614e-05		4.416	-0.00662		7.416	-0.000204373
1.417	0.00105		4.417	-0.01293		7.417	-0.000237232
1.418	0.00335		4.418	-0.00819		7.418	1.5785e-05
1.419	0.01255		4.419	-0.00662		7.419	-0.000289807
1.42	0.02011		4.42	-0.00977		7.42	-0.000394957
1.421	0.02471		4.421	-0.01135		7.421	-0.000181371
1.422	0.02832		4.422	-0.01766		7.422	-8.6079e-05
1.423	0.02997		4.423	-0.01451		7.423	-0.000155084
1.424	0.03128		4.424	-0.00977		7.424	-0.00021423
1.425	0.03259		4.425	-0.01608		7.425	-5.322e-05
1.426	0.03654		4.426	-0.01451		7.426	-7.2935e-05
1.427	0.03818		4.427	-0.01766		7.427	-7.6221e-05
1.428	0.03982		4.428	-0.01924		7.428	-7.6221e-05
1.429	0.04048		4.429	-0.02081		7.429	-0.000266805
1.43	0.04114		4.43	-0.02239		7.43	-0.000375241
1.431	0.04245		4.431	-0.0287		7.431	-8.9365e-05
1.432	0.04311		4.432	-0.03185		7.432	-0.000105794
1.433	0.04475		4.433	-0.04132		7.433	-0.000181371
1.434	0.0464		4.434	-0.05236		7.434	-0.000112366
1.435	0.05034		4.435	-0.05867		7.435	-8.6079e-05
1.436	0.0533		4.436	-0.06971		7.436	-1.0502e-05
1.437	0.0556		4.437	-0.09021		7.437	-1.7074e-05
1.438	0.05757		4.438	-0.12018		7.438	-0.000286521
1.439	0.06118		4.439	-0.17065		7.439	-0.000339096
1.44	0.06513		4.44	-0.26371		7.44	-0.000263519
1.441	0.07006		4.441	-0.50819		7.441	-0.000227374
1.442	0.07531		4.442	-0.79997		7.442	-0.000450818
1.443	0.08287		4.443	-0.69588		7.443	-0.000483677
1.444	0.09108		4.444	-0.60282		7.444	-0.000868131
1.445	0.0993		4.445	-0.55077		7.445	-0.000595399
1.446	0.10686		4.446	-0.47348		7.446	-0.000565825
1.447	0.11442		4.447	-0.40251		7.447	-0.000447532
1.448	0.12066		4.448	-0.33784		7.448	-0.0006184
1.449	0.12657		4.449	-0.29368		7.449	-0.000572397
1.45	0.13347		4.45	-0.24163		7.45	-0.00044096
1.451	0.14169		4.451	-0.19273		7.451	-3.3504e-05
1.452	0.1476		4.452	-0.14857		7.452	-0.000411386
1.453	0.15516		4.453	-0.12176		7.453	-8.9365e-05
1.454	0.1637		4.454	-0.10441		7.454	-0.000197801
1.455	0.17291		4.455	-0.08706		7.455	-1.0502e-05
1.456	0.17915		4.456	-0.0776		7.456	-0.000168227
1.457	0.18769		4.457	-0.06655		7.457	-0.00073998
1.458	0.19853		4.458	-0.06498		7.458	-0.000772839
1.459	0.20938		4.459	-0.05867		7.459	-0.000657831
1.46	0.22285		4.46	-0.05551		7.46	-0.0006184
1.461	0.23567		4.461	-0.05078		7.461	-0.00060197
1.462	0.24947		4.462	-0.04763		7.462	-0.000838558
1.463	0.26853		4.463	-0.04605		7.463	-0.000910848
1.464	0.28528		4.464	-0.03816		7.464	-0.00010908
1.465	0.30237		4.465	-0.03501		7.465	-6.3077e-05
1.466	0.31584		4.466	-0.03028		7.466	0.000186654
1.467	0.33293		4.467	-0.0287		7.467	7.1646e-05
1.468	0.35002		4.468	-0.0287		7.468	0.000485674
1.469	0.36809		4.469	-0.02555		7.469	0.0008767
1.47	0.39142		4.47	-0.02397		7.47	0.000863556
1.471	0.41738		4.471	-0.02397		7.471	0.0012
1.472	0.44202		4.472	-0.02081		7.472	0.00151
1.473	0.46667		4.473	-0.01766		7.473	0.00221
1.474	0.49328		4.474	-0.01451		7.474	0.00288
1.475	0.5222		4.475	-0.01451		7.475	0.00306
1.476	0.54849		4.476	-0.00977		7.476	0.0028
1.477	0.57675		4.477	-0.00662		7.477	0.00264
1.478	0.6073		4.478	-0.00504		7.478	0.00255
1.479	0.64049		4.479	-0.00504		7.479	0.00216
1.48	0.67368		4.48	-0.00504		7.48	0.00191
1.481	0.70227		4.481	-0.00662		7.481	0.00127
1.482	0.72363		4.482	-0.00347		7.482	0.00185
1.483	0.74071		4.483	-0.00504		7.483	0.00188
1.484	0.75616		4.484	-0.00347		7.484	0.00169
1.485	0.76799		4.485	-0.00347		7.485	0.00171
1.486	0.76339		4.486	-0.00504		7.486	0.00146
1.487	0.75714		4.487	-0.00504		7.487	0.00147
1.488	0.7463		4.488	-0.00662		7.488	0.00127
1.489	0.71935		4.489	-0.00819		7.489	0.00107
1.49	0.72231		4.49	-0.00662		7.49	0.000571108
1.491	0.74137		4.491	-0.00504		7.491	2.2357e-05
1.492	0.75254		4.492	-0.00662		7.492	-0.000460675
1.493	0.69603		4.493	-0.00662		7.493	-0.000815556
1.494	0.64805		4.494	-0.00504		7.494	-0.000910848
1.495	0.61355		4.495	-0.00662		7.495	-0.000946994
1.496	0.57806		4.496	-0.00504		7.496	-0.000956851
1.497	0.54783		4.497	-0.00662		7.497	-0.00108
1.498	0.52384		4.498	-0.00347		7.498	-0.00131
1.499	0.50544		4.499	-0.00347		7.499	-0.00134
1.5	0.48967		4.5	-0.00347		7.5	-0.00133
1.501	0.47324		4.501	-0.00347		7.501	-0.00181
1.502	0.45549		4.502	-0.00189		7.502	-0.00169
1.503	0.44334		4.503	-0.00662		7.503	-0.00152
1.504	0.43611		4.504	-0.00347		7.504	-0.0017
1.505	0.43118		4.505	-0.00189		7.505	-0.00186
1.506	0.42165		4.506	-0.00189		7.506	-0.00168
1.507	0.41409		4.507	-0.00347		7.507	-0.00166
1.508	0.40719		4.508	-0.000309415		7.508	-0.00165
1.509	0.40128		4.509	-0.000309415		7.509	-0.00168
1.51	0.39602		4.51	-0.00347		7.51	-0.00182
1.511	0.39306		4.511	-0.00189		7.511	-0.00193
1.512	0.39109		4.512	-0.00504		7.512	-0.00217
1.513	0.39109		4.513	-0.00347		7.513	-0.00224
1.514	0.39241		4.514	-0.00189		7.514	-0.00229
1.515	0.39635		4.515	-0.00189		7.515	-0.00228
1.516	0.39208		4.516	-0.00347		7.516	-0.00221
1.517	0.38912		4.517	-0.00347		7.517	-0.00236
1.518	0.38748		4.518	-0.00347		7.518	-0.00233
1.519	0.38945		4.519	-0.00189		7.519	-0.00237
1.52	0.3901		4.52	-0.00347		7.52	-0.00223
1.521	0.3901		4.521	-0.00347		7.521	-0.00181
1.522	0.38583		4.522	-0.00347		7.522	-0.00157
1.523	0.3855		4.523	-0.00347		7.523	-0.00148
1.524	0.38748		4.524	-0.00189		7.524	-0.00139
1.525	0.39076		4.525	-0.00347		7.525	-0.00101
1.526	0.38748		4.526	-0.00189		7.526	-0.000569111
1.527	0.38485		4.527	-0.00189		7.527	-0.000536252
1.528	0.38255		4.528	-0.00189		7.528	-4.9934e-05
1.529	0.37926		4.529	-0.00189		7.529	1.2499e-05
1.53	0.37696		4.53	0.00285		7.53	0.000669686
1.531	0.374		4.531	0.00442		7.531	0.00123
1.532	0.37236		4.532	0.006		7.532	0.00129
1.533	0.37039		4.533	0.006		7.533	0.00144
1.534	0.37302		4.534	0.00915		7.534	0.00147
1.535	0.37433		4.535	0.00915		7.535	0.0014
1.536	0.36776		4.536	0.01073		7.536	0.00184
1.537	0.35922		4.537	0.01704		7.537	0.00221
1.538	0.35067		4.538	0.01862		7.538	0.00247
1.539	0.34279		4.539	0.02335		7.539	0.00288
1.54	0.33194		4.54	0.02651		7.54	0.00307
1.541	0.31946		4.541	0.03439		7.541	0.00354
1.542	0.30303		4.542	0.04701		7.542	0.00359
1.543	0.28857		4.543	0.04701		7.543	0.00339
1.544	0.27641		4.544	0.05805		7.544	0.00332
1.545	0.26393		4.545	0.0754		7.545	0.00308
1.546	0.24815		4.546	0.08644		7.546	0.00296
1.547	0.23337		4.547	0.1101		7.547	0.00325
1.548	0.21957		4.548	0.15584		7.548	0.0031
1.549	0.20544		4.549	0.25993		7.549	0.00292
1.55	0.19163		4.55	0.59747		7.55	0.00286
1.551	0.17948		4.551	0.71261		7.551	0.00247
1.552	0.16699		4.552	0.68737		7.552	0.00247
1.553	0.15779		4.553	0.63374		7.553	0.00235
1.554	0.14859		4.554	0.79463		7.554	0.00224
1.555	0.14103		4.555	0.74257		7.555	0.00226
1.556	0.1292		4.556	0.56277		7.556	0.0019
1.557	0.11934		4.557	0.40978		7.557	0.00174
1.558	0.11146		4.558	0.29779		7.558	0.00161
1.559	0.10521		4.559	0.21735		7.559	0.00119
1.56	0.09831		4.56	0.16372		7.56	0.00102
1.561	0.09108		4.561	0.12745		7.561	0.00103
1.562	0.08451		4.562	0.09432		7.562	0.00073869
1.563	0.07991		4.563	0.07067		7.563	0.000847126
1.564	0.07663		4.564	0.0612		7.564	0.00103
1.565	0.07465		4.565	0.04543		7.565	0.00118
1.566	0.06973		4.566	0.03755		7.566	0.00108
1.567	0.06677		4.567	0.03281		7.567	0.0014
1.568	0.06348		4.568	0.02493		7.568	0.00136
1.569	0.06085		4.569	0.02493		7.569	0.00134
1.57	0.05822		4.57	0.01862		7.57	0.00123
1.571	0.0556		4.571	0.00758		7.571	0.0014
1.572	0.05362		4.572	0.00915		7.572	0.00123
1.573	0.05133		4.573	0.00915		7.573	0.0014
1.574	0.05034		4.574	0.00758		7.574	0.00154
1.575	0.04902		4.575	0.00285		7.575	0.00154
1.576	0.04673		4.576	0.00758		7.576	0.00132
1.577	0.04508		4.577	0.00127		7.577	0.0014
1.578	0.04377		4.578	-0.00189		7.578	0.00137
1.579	0.04245		4.579	-0.000309415		7.579	0.00135
1.58	0.0418		4.58	0.00442		7.58	0.00115
1.581	0.03982		4.581	0.00127		7.581	0.00118
1.582	0.03884		4.582	0.00442		7.582	0.00117
1.583	0.03654		4.583	-0.00189		7.583	0.00105
1.584	0.03621		4.584	-0.000309415		7.584	0.00086027
1.585	0.03621		4.585	0.00285		7.585	0.000863556
1.586	0.03457		4.586	0.00758		7.586	0.00103
1.587	0.03391		4.587	0.00285		7.587	0.00123
1.588	0.03194		4.588	-0.000309415		7.588	0.00106
1.589	0.03095		4.589	-0.00189		7.589	0.001
1.59	0.02997		4.59	-0.000309415		7.59	0.0014
1.591	0.02865		4.591	0.00285		7.591	0.00152
1.592	0.02865		4.592	-0.00189		7.592	0.0015
1.593	0.02767		4.593	-0.00189		7.593	0.00156
1.594	0.02701		4.594	-0.00662		7.594	0.00173
1.595	0.02701		4.595	-0.00347		7.595	0.00166
1.596	0.02569		4.596	-0.00504		7.596	0.00154
1.597	0.02405		4.597	-0.000309415		7.597	0.00121
1.598	0.02372		4.598	-0.00189		7.598	0.00115
1.599	0.02307		4.599	-0.00189		7.599	0.00118
1.6	0.02274		4.6	-0.00189		7.6	0.00121
1.601	0.02208		4.601	0.00127		7.601	0.000810981
1.602	0.02208		4.602	0.00127		7.602	0.000492245
1.603	0.02077		4.603	0.00127		7.603	0.000446242
1.604	0.02077		4.604	-0.00189		7.604	0.000419955
1.605	0.02109		4.605	0.00442		7.605	0.000403525
1.606	0.02011		4.606	0.00127		7.606	0.000357522
1.607	0.01945		4.607	0.00127		7.607	0.000318091
1.608	0.01978		4.608	-0.00189		7.608	0.000797837
1.609	0.01879		4.609	-0.00189		7.609	0.000922703
1.61	0.01781		4.61	-0.00189		7.61	0.000751834
1.611	0.01748		4.611	-0.000309415		7.611	0.000347664
1.612	0.01649		4.612	-0.00504		7.612	0.000249086
1.613	0.01748		4.613	-0.00347		7.613	0.000597395
1.614	0.01551		4.614	-0.000309415		7.614	0.000551392
1.615	0.01518		4.615	-0.00504		7.615	0.000521819
1.616	0.01551		4.616	-0.00347		7.616	0.000709117
1.617	0.01485		4.617	0.00285		7.617	0.000689401
1.618	0.01452		4.618	-0.00189		7.618	0.000856984
1.619	0.01452		4.619	-0.00504		7.619	0.000906273
1.62	0.01387		4.62	-0.00189		7.62	0.000449528
1.621	0.01485		4.621	0.00442		7.621	0.000406811
1.622	0.01354		4.622	-0.00189		7.622	0.0004561
1.623	0.01288		4.623	-0.00504		7.623	0.00035095
1.624	0.01189		4.624	-0.00504		7.624	0.000462672
1.625	0.01255		4.625	-0.00189		7.625	9.1362e-05
1.626	0.01189		4.626	0.00758		7.626	9.213e-06
1.627	0.01124		4.627	-0.00347		7.627	0.000354236
1.628	0.01058		4.628	-0.00662		7.628	0.00017351
1.629	0.01025		4.629	-0.00189		7.629	0.000419955
1.63	0.00959		4.63	-0.00347		7.63	0.000219513
1.631	0.00927		4.631	0.00285		7.631	0.000686116
1.632	0.00828		4.632	-0.00819		7.632	0.000784694
1.633	0.00861		4.633	-0.00189		7.633	0.000810981
1.634	0.00828		4.634	0.00127		7.634	0.000824125
1.635	0.00762		4.635	-0.00504		7.635	0.000327949
1.636	0.00729		4.636	-0.00189		7.636	6.5074e-05
1.637	0.00664		4.637	-0.00347		7.637	0.000229371
1.638	0.00565		4.638	-0.00347		7.638	0.000337807
1.639	0.00532		4.639	0.00127		7.639	0.000393667
1.64	0.00565		4.64	-0.00504		7.64	0.000492245
1.641	0.00466		4.641	-0.00504		7.641	0.000390382
1.642	0.00466		4.642	-0.00347		7.642	0.00018994
1.643	0.00499		4.643	-0.00504		7.643	0.000104505
1.644	0.00401		4.644	-0.00347		7.644	0.000557964
1.645	0.00368		4.645	-0.00347		7.645	0.000416669
1.646	0.00335		4.646	0.00127		7.646	0.000636827
1.647	0.00335		4.647	-0.00504		7.647	0.000787979
1.648	0.00302		4.648	-0.00189		7.648	0.000462672
1.649	0.00269		4.649	-0.00347		7.649	0.000505389
1.65	0.00204		4.65	0.00442		7.65	0.000590823
1.651	0.00269		4.651	0.00127		7.651	0.000571108
1.652	0.00171		4.652	-0.00347		7.652	0.000801123
1.653	0.000722		4.653	-0.00189		7.653	0.000787979
1.654	0.00105		4.654	-0.00819		7.654	0.000784694
1.655	0.00138		4.655	-0.00819		7.655	0.000728833
1.656	0.00105		4.656	-0.00347		7.656	0.000669686
1.657	-0.000264		4.657	-0.00189		7.657	0.000741976
1.658	0.000393		4.658	-0.00189		7.658	0.000534963
1.659	0.000722		4.659	-0.00977		7.659	0.000222799
1.66	0.000393		4.66	-0.00504		7.66	0.000692687
1.661	0.00105		4.661	0.00127		7.661	0.000531677
1.662	0.000722		4.662	-0.00189		7.662	0.000252372
1.663	0.000393		4.663	-0.00504		7.663	2.8929e-05
1.664	0.000393		4.664	-0.00347		7.664	0.00017351
1.665	0.000393		4.665	0.00442		7.665	0.000298375
1.666	0.000393		4.666	-0.000309415		7.666	0.000255658
1.667	6.44614e-05		4.667	-0.00189		7.667	0.00036738
1.668	0.000722		4.668	-0.00189		7.668	0.000357522
1.669	0.000393		4.669	-0.000309415		7.669	0.000502103
1.67	0.000722		4.67	-0.00189		7.67	0.00054482
1.671	0.000722		4.671	-0.00347		7.671	0.000732119
1.672	0.00105		4.672	-0.00347		7.672	0.000761692
1.673	0.000393		4.673	-0.00504		7.673	0.000778122
1.674	0.000393		4.674	-0.01135		7.674	0.000705831
1.675	0.000722		4.675	-0.00819		7.675	0.000587538
1.676	0.000393		4.676	-0.00347		7.676	0.000324663
1.677	0.000722		4.677	-0.00819		7.677	0.000331235
1.678	-0.000593		4.678	-0.00504		7.678	0.000423241
1.679	-0.000593		4.679	-0.00189		7.679	0.000393667
1.68	0.00171		4.68	0.00127		7.68	0.00038381
1.681	0.00105		4.681	0.00127		7.681	0.000327949
1.682	0.000722		4.682	-0.00347		7.682	0.000462672
1.683	0.000722		4.683	-0.00662		7.683	0.000304947
1.684	6.44614e-05		4.684	-0.00189		7.684	0.000239229
1.685	0.000722		4.685	-0.00662		7.685	9.1362e-05
1.686	0.000393		4.686	-0.00347		7.686	0.000107791
1.687	0.00171		4.687	-0.00347		7.687	0.000534963
1.688	0.000722		4.688	-0.00662		7.688	0.000679544
1.689	0.000722		4.689	0.00127		7.689	0.000643398
1.69	0.000722		4.69	-0.00504		7.69	0.000528391
1.691	0.000393		4.691	-0.00504		7.691	0.000508675
1.692	0.000393		4.692	-0.00504		7.692	0.000626969
1.693	-0.000264		4.693	-0.00662		7.693	0.00054482
1.694	0.000393		4.694	-0.00504		7.694	0.000334521
1.695	0.000722		4.695	-0.00662		7.695	0.000180082
1.696	0.000722		4.696	-0.00662		7.696	0.000416669
1.697	0.000722		4.697	0.00127		7.697	0.000702545
1.698	0.000393		4.698	-0.00819		7.698	0.000695973
1.699	0.000393		4.699	-0.00662		7.699	0.000745262
1.7	0.000393		4.7	0.00127		7.7	0.000160366
1.701	0.000393		4.701	-0.00819		7.701	0.00038381
1.702	-0.000593		4.702	-0.000309415		7.702	0.000623683
1.703	0.000393		4.703	-0.00189		7.703	0.000534963
1.704	0.00105		4.704	0.00127		7.704	0.000143936
1.705	0.00171		4.705	-0.00819		7.705	0.000370666
1.706	0.000393		4.706	-0.00504		7.706	0.000439671
1.707	6.44614e-05		4.707	-0.00504		7.707	9.1362e-05
1.708	0.000722		4.708	-0.00189		7.708	-2.6932e-05
1.709	-0.000264		4.709	-0.000309415		7.709	-0.000105794
1.71	0.000393		4.71	-0.00189		7.71	0.000150508
1.711	0.00138		4.711	-0.00189		7.711	0.000393667
1.712	0.00171		4.712	-0.00189		7.712	0.000436385
1.713	0.00105		4.713	-0.00504		7.713	0.000498817
1.714	0.00105		4.714	-0.00347		7.714	0.000574394
1.715	0.000393		4.715	-0.00504		7.715	0.000590823
1.716	6.44614e-05		4.716	-0.00347		7.716	0.000870128
1.717	-0.000593		4.717	-0.01135		7.717	0.000748548
1.718	0.000393		4.718	-0.00662		7.718	0.000663114
1.719	6.44614e-05		4.719	-0.00504		7.719	0.000426527
1.72	0.000393		4.72	-0.00347		7.72	0.000525105
1.721	0.000722		4.721	-0.00347		7.721	0.000462672
1.722	0.000393		4.722	-0.00504		7.722	0.000311519
1.723	0.00105		4.723	-0.000309415		7.723	0.000344378
1.724	0.00105		4.724	-0.00347		7.724	0.000354236
1.725	6.44614e-05		4.725	0.00285		7.725	0.000396953
1.726	0.00105		4.726	-0.00189		7.726	-9.5937e-05
1.727	-0.000264		4.727	-0.000309415		7.727	-0.000151798
1.728	0.000722		4.728	-0.00819		7.728	-6.3077e-05
1.729	0.000722		4.729	-0.00504		7.729	0.000203083
1.73	-0.000264		4.73	-0.00662		7.73	0.000249086
1.731	6.44614e-05		4.731	-0.00819		7.731	0.0002458
1.732	0.000722		4.732	-0.00662		7.732	0.000459386
1.733	-0.000264		4.733	-0.00189		7.733	0.000715689
1.734	-0.000593		4.734	-0.00189		7.734	0.000804409
1.735	6.44614e-05		4.735	-0.00662		7.735	0.000801123
1.736	0.000393		4.736	-0.00504		7.736	0.00064997
1.737	-0.000593		4.737	-0.00347		7.737	0.000212941
1.738	0.000393		4.738	-0.00977		7.738	0.000193225
1.739	0.000393		4.739	-0.00662		7.739	0.000413383
1.74	0.00105		4.74	-0.00347		7.74	0.000393667
1.741	0.00105		4.741	-0.00819		7.741	0.000239229
1.742	0.000393		4.742	-0.01135		7.742	8.479e-05
1.743	6.44614e-05		4.743	-0.00819		7.743	0.000216227
1.744	0.000393		4.744	-0.000309415		7.744	-0.00021423
1.745	0.000722		4.745	-0.00189		7.745	-2.036e-05
1.746	0.000393		4.746	-0.00189		7.746	0.000410097
1.747	-0.000264		4.747	-0.00504		7.747	0.000298375
1.748	6.44614e-05		4.748	-0.00189		7.748	0.000314805
1.749	0.000722		4.749	-0.00662		7.749	0.000124221
1.75	0.000722		4.75	-0.00662		7.75	0.000518533
1.751	0.00105		4.751	-0.00189		7.751	0.000268802
1.752	0.000722		4.752	-0.00347		7.752	0.000423241
1.753	0.00105		4.753	-0.00977		7.753	0.000626969
1.754	-0.000593		4.754	-0.00347		7.754	0.000873414
1.755	-0.000593		4.755	-0.00662		7.755	0.000919417
1.756	-0.000593		4.756	-0.00189		7.756	0.000751834
1.757	0.000722		4.757	-0.00662		7.757	0.000676258
1.758	-0.000264		4.758	-0.00819		7.758	0.000442956
1.759	-0.000921		4.759	-0.00347		7.759	0.000354236
1.76	6.44614e-05		4.76	-0.00347		7.76	0.000344378
1.761	6.44614e-05		4.761	-0.00504		7.761	0.000321377
1.762	0.00105		4.762	-0.00504		7.762	0.000268802
1.763	-0.000264		4.763	-0.00347		7.763	0.000114363
1.764	-0.000593		4.764	-0.00504		7.764	0.00027866
1.765	6.44614e-05		4.765	-0.00662		7.765	7.8218e-05
1.766	0.000722		4.766	-0.00504		7.766	7.4932e-05
1.767	0.000722		4.767	-0.00189		7.767	0.000235943
1.768	0.000722		4.768	0.00127		7.768	0.000459386
1.769	-0.000264		4.769	-0.00189		7.769	0.000206369
1.77	6.44614e-05		4.77	-0.00347		7.77	0.000630255
1.771	0.00105		4.771	-0.00504		7.771	0.000511961
1.772	6.44614e-05		4.772	0.00127		7.772	0.000600681
1.773	6.44614e-05		4.773	0.00285		7.773	0.000607253
1.774	-0.000593		4.774	-0.00347		7.774	0.000281946
1.775	0.000393		4.775	-0.00504		7.775	0.000258944
1.776	-0.000921		4.776	-0.00347		7.776	0.000663114
1.777	0.000722		4.777	-0.00347		7.777	0.000656542
1.778	-0.000264		4.778	-0.00347		7.778	0.00056125
1.779	-0.000593		4.779	-0.00662		7.779	0.000143936
1.78	6.44614e-05		4.78	0.00285		7.78	-0.000194515
1.781	6.44614e-05		4.781	-0.00977		7.781	-0.000388385
1.782	0.000393		4.782	-0.00662		7.782	-0.000306236
1.783	-0.000921		4.783	-0.00819		7.783	8.8076e-05
1.784	6.44614e-05		4.784	-0.00819		7.784	0.000285232
1.785	6.44614e-05		4.785	0.00127		7.785	0.000288518
1.786	0.000722		4.786	-0.000309415		7.786	8.1504e-05
1.787	0.000722		4.787	-0.00347		7.787	8.479e-05
1.788	0.000722		4.788	-0.000309415		7.788	0.000324663
1.789	6.44614e-05		4.789	-0.00347		7.789	0.000626969
1.79	0.000393		4.79	-0.00189		7.79	0.00075512
1.791	6.44614e-05		4.791	-0.00662		7.791	0.000170224
1.792	0.000393		4.792	-0.00977		7.792	-3.931e-06
1.793	0.00105		4.793	-0.01135		7.793	3.8787e-05
1.794	0.000393		4.794	-0.00504		7.794	0.000203083
1.795	-0.000921		4.795	-0.00189		7.795	0.000226085
1.796	-0.000921		4.796	-0.00819		7.796	0.00018994
1.797	-0.000264		4.797	-0.00189		7.797	0.000242514
1.798	0.000393		4.798	-0.00189		7.798	0.000314805
1.799	6.44614e-05		4.799	-0.00504		7.799	0.000199797
1.8	0.000393		4.8	0.00127		7.8	9.7933e-05
1.801	0.000393		4.801	-0.00347		7.801	0.000258944
1.802	0.000722		4.802	-0.00189		7.802	4.5358e-05
1.803	0.000722		4.803	-0.00347		7.803	-8.2793e-05
1.804	-0.000264		4.804	-0.00819		7.804	6.1788e-05
1.805	0.00105		4.805	-0.00977		7.805	6.836e-05
1.806	-0.000264		4.806	-0.00504		7.806	4.2073e-05
1.807	6.44614e-05		4.807	-0.00819		7.807	6.1788e-05
1.808	0.000393		4.808	-0.00504		7.808	0.000469244
1.809	-0.000593		4.809	-0.00662		7.809	0.000751834
1.81	-0.00158		4.81	-0.00662		7.81	0.000495531
1.811	0.000722		4.811	-0.00662		7.811	0.000492245
1.812	-0.000264		4.812	-0.00504		7.812	0.000268802
1.813	0.000393		4.813	-0.00504		7.813	0.000295089
1.814	0.000722		4.814	-0.00347		7.814	0.000268802
1.815	0.000393		4.815	0.00127		7.815	0.000429813
1.816	6.44614e-05		4.816	-0.00504		7.816	0.000498817
1.817	-0.000264		4.817	-0.000309415		7.817	0.00048896
1.818	-0.000264		4.818	-0.00662		7.818	0.000370666
1.819	-0.000593		4.819	-0.00662		7.819	0.000400239
1.82	-0.000264		4.82	-0.00504		7.82	0.000150508
1.821	6.44614e-05		4.821	-0.00819		7.821	2.2357e-05
1.822	0.000393		4.822	0.00285		7.822	0.000101219
1.823	0.000393		4.823	-0.000309415		7.823	-0.000138654
1.824	-0.000921		4.824	-0.00819		7.824	-0.000201087
1.825	0.000393		4.825	-0.00977		7.825	-0.000174799
1.826	0.000393		4.826	0.00127		7.826	-0.000191229
1.827	0.000393		4.827	0.00285		7.827	-0.000105794
1.828	0.000393		4.828	-0.00189		7.828	0.000104505
1.829	6.44614e-05		4.829	-0.00504		7.829	0.000285232
1.83	-0.000264		4.83	-0.00347		7.83	0.000134079
1.831	0.000393		4.831	-0.000309415		7.831	0.000232657
1.832	6.44614e-05		4.832	-0.01135		7.832	0.000104505
1.833	0.000393		4.833	-0.01135		7.833	0.000212941
1.834	0.000722		4.834	-0.00819		7.834	0.000291803
1.835	-0.000921		4.835	-0.00662		7.835	0.000331235
1.836	-0.00158		4.836	-0.000309415		7.836	0.000357522
1.837	-0.000921		4.837	0.00285		7.837	0.000557964
1.838	6.44614e-05		4.838	-0.00662		7.838	0.0006664
1.839	-0.000593		4.839	0.00127		7.839	0.000548106
1.84	0.000722		4.84	-0.00347		7.84	0.000295089
1.841	6.44614e-05		4.841	-0.00662		7.841	1.5785e-05
1.842	0.000393		4.842	0.00127		7.842	0.000403525
1.843	6.44614e-05		4.843	-0.00504		7.843	0.000275374
1.844	0.000393		4.844	-0.00662		7.844	0.000357522
1.845	-0.000264		4.845	0.00442		7.845	9.213e-06
1.846	6.44614e-05		4.846	-0.00347		7.846	-0.000332524
1.847	-0.000921		4.847	-0.00347		7.847	-4.9934e-05
1.848	-0.000921		4.848	-0.00977		7.848	0.000150508
1.849	-0.000264		4.849	0.00915		7.849	9.1362e-05
1.85	-0.000264		4.85	0.00285		7.85	-8.2793e-05
1.851	0.000393		4.851	-0.01135		7.851	-3.931e-06
1.852	6.44614e-05		4.852	-0.00977		7.852	9.4647e-05
1.853	0.000393		4.853	-0.00977		7.853	0.00015708
1.854	-0.000593		4.854	-0.00662		7.854	0.000498817
1.855	6.44614e-05		4.855	0.00127		7.855	0.000679544
1.856	-0.000264		4.856	-0.00662		7.856	0.000258944
1.857	-0.00125		4.857	-0.00189		7.857	0.000318091
1.858	-0.000593		4.858	0.00285		7.858	0.000321377
1.859	-0.000264		4.859	0.00442		7.859	-0.000105794
1.86	6.44614e-05		4.86	-0.00189		7.86	4.2073e-05
1.861	0.000393		4.861	-0.00504		7.861	5.8502e-05
1.862	6.44614e-05		4.862	-0.00662		7.862	0.000180082
1.863	-0.000593		4.863	-0.00819		7.863	0.000311519
1.864	6.44614e-05		4.864	-0.00189		7.864	-9.5937e-05
1.865	0.000393		4.865	0.00127		7.865	-9.2651e-05
1.866	6.44614e-05		4.866	0.00127		7.866	0.000193225
1.867	6.44614e-05		4.867	-0.00504		7.867	0.000364094
1.868	0.000393		4.868	-0.00347		7.868	0.000334521
1.869	0.000393		4.869	-0.00504		7.869	1.9071e-05
1.87	6.44614e-05		4.87	0.00442		7.87	-7.2935e-05
1.871	0.000722		4.871	-0.00347		7.871	0.000360808
1.872	-0.000264		4.872	-0.00189		7.872	0.000239229
1.873	6.44614e-05		4.873	-0.00347		7.873	0.000393667
1.874	-0.000264		4.874	-0.00977		7.874	-2.6932e-05
1.875	-0.000264		4.875	-0.00977		7.875	6.1788e-05
1.876	-0.00191		4.876	-0.00189		7.876	5.927e-06
1.877	-0.000921		4.877	-0.00347		7.877	0.000186654
1.878	-0.00125		4.878	-0.00662		7.878	-4.0076e-05
1.879	-0.000264		4.879	0.00127		7.879	0.000344378
1.88	0.000393		4.88	-0.00819		7.88	0.000183368
1.881	6.44614e-05		4.881	-0.00819		7.881	7.1646e-05
1.882	6.44614e-05		4.882	0.00127		7.882	0.000272088
1.883	0.000393		4.883	0.00442		7.883	2.5643e-05
1.884	6.44614e-05		4.884	0.00285		7.884	-6.9649e-05
1.885	-0.000593		4.885	0.00285		7.885	0.000111077
1.886	-0.000264		4.886	-0.00347		7.886	-1.3788e-05
1.887	-0.000593		4.887	-0.00504		7.887	0.000101219
1.888	0.000393		4.888	0.00127		7.888	-0.000105794
1.889	6.44614e-05		4.889	0.00127		7.889	-0.000279949
1.89	6.44614e-05		4.89	-0.000309415		7.89	-8.6079e-05
1.891	6.44614e-05		4.891	-0.00819		7.891	-0.000171513
1.892	-0.000264		4.892	-0.00819		7.892	7.4932e-05
1.893	-0.000593		4.893	-0.00347		7.893	0.000564536
1.894	6.44614e-05		4.894	-0.00347		7.894	0.000557964
1.895	-0.000593		4.895	-0.00347		7.895	0.00036738
1.896	6.44614e-05		4.896	-0.00189		7.896	3.5501e-05
1.897	0.000393		4.897	-0.00347		7.897	9.1362e-05
1.898	-0.000921		4.898	0.00127		7.898	0.000186654
1.899	-0.000921		4.899	-0.000309415		7.899	0.000304947
1.9	0.000393		4.9	-0.00662		7.9	0.000127507
1.901	6.44614e-05		4.901	-0.00189		7.901	0.000124221
1.902	-0.000593		4.902	-0.000309415		7.902	7.4932e-05
1.903	-0.000593		4.903	-0.000309415		7.903	-5.9791e-05
1.904	-0.000593		4.904	0.00285		7.904	9.7933e-05
1.905	-0.00125		4.905	-0.00504		7.905	0.000212941
1.906	-0.000264		4.906	0.00285		7.906	-8.9365e-05
1.907	-0.000921		4.907	-0.00977		7.907	-7.9507e-05
1.908	-0.000264		4.908	0.00127		7.908	0.000183368
1.909	0.000393		4.909	0.00442		7.909	0.000104505
1.91	-0.000264		4.91	-0.00819		7.91	0.000176796
1.911	-0.000264		4.911	-0.000309415		7.911	4.8644e-05
1.912	-0.000921		4.912	0.006		7.912	0.000226085
1.913	-0.000921		4.913	-0.000309415		7.913	4.5358e-05
1.914	-0.000593		4.914	-0.00662		7.914	8.479e-05
1.915	0.000722		4.915	-0.00189		7.915	0.000508675
1.916	6.44614e-05		4.916	-0.000309415		7.916	0.000485674
1.917	-0.000593		4.917	-0.00819		7.917	-6.45e-07
1.918	-0.000921		4.918	0.00127		7.918	-7.6221e-05
1.919	-0.000264		4.919	-0.00977		7.919	-2.6932e-05
1.92	6.44614e-05		4.92	0.00127		7.92	8.8076e-05
1.921	0.000393		4.921	0.00285		7.921	1.2499e-05
1.922	6.44614e-05		4.922	-0.000309415		7.922	0.000140651
1.923	6.44614e-05		4.923	-0.00662		7.923	-7.216e-06
1.924	-0.000264		4.924	-0.00819		7.924	0.000206369
1.925	-0.000264		4.925	-0.00189		7.925	0.000124221
1.926	-0.000593		4.926	-0.00189		7.926	9.1362e-05
1.927	6.44614e-05		4.927	-0.00347		7.927	0.000222799
1.928	-0.000593		4.928	-0.000309415		7.928	0.000265516
1.929	0.000393		4.929	-0.000309415		7.929	2.641e-06
1.93	-0.000593		4.93	0.006		7.93	-7.216e-06
1.931	-0.000593		4.931	-0.000309415		7.931	2.8929e-05
1.932	-0.00125		4.932	-0.000309415		7.932	5.5216e-05
1.933	-0.000593		4.933	-0.00189		7.933	0.000449528
1.934	-0.000264		4.934	-0.00347		7.934	0.000239229
1.935	-0.000264		4.935	-0.00819		7.935	-8.6079e-05
1.936	-0.000593		4.936	0.00285		7.936	0.000249086
1.937	-0.00125		4.937	-0.000309415		7.937	0.000370666
1.938	-0.00125		4.938	-0.00347		7.938	0.000272088
1.939	-0.000921		4.939	-0.00189		7.939	0.000442956
1.94	-0.000921		4.94	-0.00662		7.94	-8.2793e-05
1.941	-0.000593		4.941	0.00442		7.941	-0.000201087
1.942	-0.000264		4.942	0.00285		7.942	-0.000168227
1.943	-0.000593		4.943	-0.00662		7.943	0.000137365
1.944	6.44614e-05		4.944	0.00127		7.944	0.000170224
1.945	0.00138		4.945	0.00758		7.945	9.1362e-05
1.946	6.44614e-05		4.946	-0.000309415		7.946	0.000101219
1.947	-0.000264		4.947	-0.00977		7.947	-3.3504e-05
1.948	-0.000264		4.948	-0.000309415		7.948	-0.000181371
1.949	-0.000593		4.949	0.00442		7.949	-0.000105794
1.95	6.44614e-05		4.95	-0.000309415		7.95	-6.45e-07
1.951	-0.000264		4.951	-0.00347		7.951	0.000252372
1.952	-0.000593		4.952	0.00127		7.952	4.2073e-05
1.953	6.44614e-05		4.953	-0.00977		7.953	5.927e-06
1.954	-0.000264		4.954	0.00127		7.954	-4.0076e-05
1.955	-0.00158		4.955	-0.00189		7.955	2.641e-06
1.956	-0.000593		4.956	-0.00504		7.956	-0.000187943
1.957	-0.00125		4.957	-0.00189		7.957	-0.000148512
1.958	-0.000264		4.958	0.00285		7.958	0.000124221
1.959	-0.000921		4.959	-0.00504		7.959	-7.2935e-05
1.96	-0.000921		4.96	0.00127		7.96	-8.6079e-05
1.961	-0.000593		4.961	-0.00347		7.961	0.000298375
1.962	-0.000921		4.962	0.00127		7.962	0.000406811
1.963	0.000722		4.963	-0.00347		7.963	0.000341092
1.964	0.000722		4.964	-0.00347		7.964	-3.931e-06
1.965	-0.000264		4.965	-0.000309415		7.965	8.1504e-05
1.966	-0.000264		4.966	0.00127		7.966	-0.000197801
1.967	-0.000264		4.967	-0.00504		7.967	6.836e-05
1.968	-0.000593		4.968	-0.00189		7.968	-3.931e-06
1.969	6.44614e-05		4.969	-0.00189		7.969	0.00018994
1.97	6.44614e-05		4.97	-0.00189		7.97	0.000400239
1.971	-0.000593		4.971	-0.00347		7.971	0.000163652
1.972	-0.00125		4.972	0.00127		7.972	-5.322e-05
1.973	-0.000921		4.973	-0.00189		7.973	0.000258944
1.974	-0.00158		4.974	0.00127		7.974	0.0002458
1.975	-0.000921		4.975	-0.00504		7.975	6.836e-05
1.976	-0.000921		4.976	-0.00504		7.976	-9.5937e-05
1.977	-0.000264		4.977	0.00127		7.977	-0.000122224
1.978	-0.000264		4.978	0.00127		7.978	8.8076e-05
1.979	-0.000921		4.979	-0.00347		7.979	-5.6505e-05
1.98	-0.000921		4.98	-0.00347		7.98	-0.000158369
1.981	-0.000593		4.981	-0.00189		7.981	-0.000178085
1.982	-0.000921		4.982	-0.00189		7.982	-1.0502e-05
1.983	-0.000264		4.983	-0.00347		7.983	-0.000299665
1.984	6.44614e-05		4.984	0.00127		7.984	-0.000191229
1.985	-0.000264		4.985	0.00285		7.985	-0.000306236
1.986	-0.000921		4.986	-0.000309415		7.986	-0.000312808
1.987	-0.000593		4.987	-0.000309415		7.987	-0.000135368
1.988	-0.000593		4.988	0.00127		7.988	-7.9507e-05
1.989	-0.000593		4.989	-0.000309415		7.989	4.5358e-05
1.99	-0.000264		4.99	0.00127		7.99	0.000235943
1.991	-0.000264		4.991	0.00127		7.991	0.000137365
1.992	-0.000593		4.992	-0.000309415		7.992	0.000137365
1.993	-0.000921		4.993	-0.00189		7.993	0.000150508
1.994	-0.000264		4.994	-0.00189		7.994	8.8076e-05
1.995	-0.000593		4.995	-0.000309415		7.995	0.000216227
1.996	-0.000593		4.996	-0.00347		7.996	1.9071e-05
1.997	-0.000264		4.997	0.00127		7.997	5.8502e-05
1.998	-0.000593		4.998	0.00127		7.998	9.7933e-05
1.999	-0.000921		4.999	-0.00189		7.999	-3.0218e-05
[truncated: 1 more rows]

## Sheet: 1g
Time (s)	Short-circuit current (μA)		Time (s)	Short-circuit current (μA)		Time (s)	Short-circuit current (μA)
0.001	0.00702		3.001	0.09109		6.001	1.18151
0.002	-0.01446		3.002	0.06726		6.002	1.14363
0.003	-0.03555		3.003	0.04381		6.003	1.10756
0.004	-0.05626		3.004	0.02074		6.004	1.0733
0.005	-0.0766		3.005	-0.00195		6.005	1.04087
0.006	-0.09655		3.006	-0.02426		6.006	1.01024
0.007	-0.11611		3.007	-0.04618		6.007	0.98144
0.008	-0.1353		3.008	-0.06772		6.008	0.95444
0.009	-0.1541		3.009	-0.08888		6.009	0.92926
0.01	-0.17252		3.01	-0.10966		6.01	0.9059
0.011	-0.19056		3.011	-0.13006		6.011	0.88435
0.012	-0.20822		3.012	-0.15007		6.012	0.86462
0.013	-0.22549		3.013	-0.1697		6.013	0.8467
0.014	-0.24239		3.014	-0.18895		6.014	0.8306
0.015	-0.2589		3.015	-0.20782		6.015	0.81631
0.016	-0.27503		3.016	-0.22631		6.016	0.80384
0.017	-0.29077		3.017	-0.24441		6.017	0.77871
0.018	-0.30614		3.018	-0.26213		6.018	0.75884
0.019	-0.32112		3.019	-0.27947		6.019	0.74362
0.02	-0.33572		3.02	-0.29643		6.02	0.7344
0.021	-0.34994		3.021	-0.313		6.021	0.72466
0.022	-0.36378		3.022	-0.3292		6.022	0.72085
0.023	-0.37723		3.023	-0.34501		6.023	0.71821
0.024	-0.39031		3.024	-0.36044		6.024	0.71497
0.025	-0.403		3.025	-0.37549		6.025	0.71984
0.026	-0.4153		3.026	-0.39015		6.026	0.72866
0.027	-0.42723		3.027	-0.40444		6.027	0.74187
0.028	-0.43877		3.028	-0.41834		6.028	0.75756
0.029	-0.44994		3.029	-0.43186		6.029	0.77511
0.03	-0.46072		3.03	-0.445		6.03	0.79607
0.031	-0.47111		3.031	-0.45775		6.031	0.81698
0.032	-0.48113		3.032	-0.47012		6.032	0.8341
0.033	-0.49076		3.033	-0.48212		6.033	0.84433
0.034	-0.50002		3.034	-0.49372		6.034	0.85135
0.035	-0.50889		3.035	-0.50495		6.035	0.84839
0.036	-0.51737		3.036	-0.5158		6.036	0.84159
0.037	-0.52548		3.037	-0.52626		6.037	0.82296
0.038	-0.5332		3.038	-0.53634		6.038	0.80603
0.039	-0.54054		3.039	-0.54604		6.039	0.7908
0.04	-0.5475		3.04	-0.55536		6.04	0.77105
0.041	-0.55408		3.041	-0.56429		6.041	0.7534
0.042	-0.56028		3.042	-0.57285		6.042	0.74164
0.043	-0.56609		3.043	-0.58102		6.043	0.73373
0.044	-0.57152		3.044	-0.58881		6.044	0.73217
0.045	-0.57657		3.045	-0.59621		6.045	0.73126
0.046	-0.58124		3.046	-0.60324		6.046	0.7358
0.047	-0.58552		3.047	-0.60988		6.047	0.74049
0.048	-0.58943		3.048	-0.61614		6.048	0.73337
0.049	-0.59295		3.049	-0.62202		6.049	0.72372
0.05	-0.59609		3.05	-0.62752		6.05	0.71125
0.051	-0.59884		3.051	-0.63263		6.051	0.69312
0.052	-0.60188		3.052	-0.62762		6.052	0.67953
0.053	-0.60355		3.053	-0.62319		6.053	0.66678
0.054	-0.60391		3.054	-0.61899		6.054	0.65548
0.055	-0.60268		3.055	-0.61459		6.055	0.6465
0.056	-0.60024		3.056	-0.6099		6.056	0.63833
0.057	-0.59655		3.057	-0.60442		6.057	0.62811
0.058	-0.5919		3.058	-0.59783		6.058	0.62182
0.059	-0.58602		3.059	-0.59091		6.059	0.61275
0.06	-0.57987		3.06	-0.58341		6.06	0.60499
0.061	-0.57349		3.061	-0.57571		6.061	0.58242
0.062	-0.56657		3.062	-0.56769		6.062	0.54332
0.063	-0.55922		3.063	-0.56		6.063	0.50879
0.064	-0.55138		3.064	-0.55202		6.064	0.47351
0.065	-0.54296		3.065	-0.54418		6.065	0.43625
0.066	-0.53418		3.066	-0.53722		6.066	0.40307
0.067	-0.52515		3.067	-0.53104		6.067	0.37347
0.068	-0.51585		3.068	-0.52517		6.068	0.36019
0.069	-0.50658		3.069	-0.51938		6.069	0.35787
0.07	-0.49805		3.07	-0.51405		6.07	0.36464
0.071	-0.4905		3.071	-0.50982		6.071	0.37636
0.072	-0.4838		3.072	-0.50618		6.072	0.39492
0.073	-0.47802		3.073	-0.50346		6.073	0.42448
0.074	-0.47331		3.074	-0.50178		6.074	0.46027
0.075	-0.4702		3.075	-0.50042		6.075	0.49317
0.076	-0.46829		3.076	-0.49994		6.076	0.52668
0.077	-0.46715		3.077	-0.50103		6.077	0.56101
0.078	-0.46642		3.078	-0.50381		6.078	0.58541
0.079	-0.46611		3.079	-0.50786		6.079	0.60775
0.08	-0.46621		3.08	-0.51219		6.08	0.62221
0.081	-0.46642		3.081	-0.51604		6.081	0.63685
0.082	-0.46682		3.082	-0.51926		6.082	0.65839
0.083	-0.46724		3.083	-0.52297		6.083	0.68018
0.084	-0.46744		3.084	-0.52637		6.084	0.6936
0.085	-0.46714		3.085	-0.52968		6.085	0.70495
0.086	-0.46674		3.086	-0.5326		6.086	0.72026
0.087	-0.46611		3.087	-0.53525		6.087	0.74185
0.088	-0.46557		3.088	-0.53814		6.088	0.76291
0.089	-0.46493		3.089	-0.54217		6.089	0.7808
0.09	-0.46468		3.09	-0.54637		6.09	0.79632
0.091	-0.46422		3.091	-0.55032		6.091	0.7995
0.092	-0.46291		3.092	-0.55448		6.092	0.79808
0.093	-0.4608		3.093	-0.55871		6.093	0.79872
0.094	-0.45892		3.094	-0.56225		6.094	0.78741
0.095	-0.45767		3.095	-0.56482		6.095	0.77699
0.096	-0.45638		3.096	-0.56689		6.096	0.77132
0.097	-0.45459		3.097	-0.56819		6.097	0.76626
0.098	-0.4531		3.098	-0.56836		6.098	0.76254
0.099	-0.45228		3.099	-0.56825		6.099	0.75453
0.1	-0.45139		3.1	-0.56831		6.1	0.7477
0.101	-0.44976		3.101	-0.56796		6.101	0.74399
0.102	-0.44781		3.102	-0.56754		6.102	0.74153
0.103	-0.44607		3.103	-0.5676		6.103	0.73716
0.104	-0.44458		3.104	-0.56854		6.104	0.72522
0.105	-0.44359		3.105	-0.56958		6.105	0.70669
0.106	-0.44237		3.106	-0.57128		6.106	0.69724
0.107	-0.44076		3.107	-0.57277		6.107	0.68158
0.108	-0.43897		3.108	-0.57366		6.108	0.65458
0.109	-0.4377		3.109	-0.57355		6.109	0.62862
0.11	-0.43651		3.11	-0.57273		6.11	0.60094
0.111	-0.43551		3.111	-0.57066		6.111	0.57368
0.112	-0.43531		3.112	-0.56802		6.112	0.54125
0.113	-0.4356		3.113	-0.56526		6.113	0.49548
0.114	-0.43576		3.114	-0.56238		6.114	0.44693
0.115	-0.43582		3.115	-0.5587		6.115	0.40071
0.116	-0.43621		3.116	-0.55442		6.116	0.35317
0.117	-0.43695		3.117	-0.55		6.117	0.3051
0.118	-0.4384		3.118	-0.54477		6.118	0.25141
0.119	-0.43998		3.119	-0.53877		6.119	0.20333
0.12	-0.44173		3.12	-0.53309		6.12	0.1589
0.121	-0.44318		3.121	-0.52789		6.121	0.11566
0.122	-0.44443		3.122	-0.52347		6.122	0.07794
0.123	-0.44578		3.123	-0.51895		6.123	0.04972
0.124	-0.44761		3.124	-0.51454		6.124	0.02855
0.125	-0.44856		3.125	-0.5095		6.125	0.02563
0.126	-0.44836		3.126	-0.50498		6.126	0.03289
0.127	-0.44776		3.127	-0.50067		6.127	0.04949
0.128	-0.44715		3.128	-0.49698		6.128	0.07521
0.129	-0.4461		3.129	-0.49382		6.129	0.11292
0.13	-0.44439		3.13	-0.49146		6.13	0.16257
0.131	-0.44262		3.131	-0.48983		6.131	0.21796
0.132	-0.44115		3.132	-0.48941		6.132	0.2688
0.133	-0.43971		3.133	-0.49022		6.133	0.33009
0.134	-0.43841		3.134	-0.49161		6.134	0.3959
0.135	-0.4374		3.135	-0.4925		6.135	0.47123
0.136	-0.43595		3.136	-0.49384		6.136	0.5538
0.137	-0.43427		3.137	-0.49498		6.137	0.62436
0.138	-0.43214		3.138	-0.49602		6.138	0.68575
0.139	-0.42963		3.139	-0.4967		6.139	0.74311
0.14	-0.42715		3.14	-0.4965		6.14	0.78521
0.141	-0.4253		3.141	-0.49494		6.141	0.8176
0.142	-0.42386		3.142	-0.49281		6.142	0.8362
0.143	-0.4222		3.143	-0.49047		6.143	0.84851
0.144	-0.42084		3.144	-0.48791		6.144	0.8566
0.145	-0.41962		3.145	-0.48463		6.145	0.85279
0.146	-0.41848		3.146	-0.48139		6.146	0.84007
0.147	-0.41687		3.147	-0.47814		6.147	0.8321
0.148	-0.41499		3.148	-0.475		6.148	0.82743
0.149	-0.41203		3.149	-0.47242		6.149	0.82726
0.15	-0.40842		3.15	-0.46948		6.15	0.82735
0.151	-0.40468		3.151	-0.46589		6.151	0.82436
0.152	-0.40141		3.152	-0.46161		6.152	0.82256
0.153	-0.39778		3.153	-0.45665		6.153	0.81854
0.154	-0.39365		3.154	-0.45089		6.154	0.81499
0.155	-0.38913		3.155	-0.4446		6.155	0.82085
0.156	-0.38503		3.156	-0.43873		6.156	0.82758
0.157	-0.38131		3.157	-0.43281		6.157	0.83239
0.158	-0.37824		3.158	-0.42727		6.158	0.82873
0.159	-0.37532		3.159	-0.4235		6.159	0.81887
0.16	-0.37337		3.16	-0.42062		6.16	0.80391
0.161	-0.37158		3.161	-0.41837		6.161	0.78461
0.162	-0.36992		3.162	-0.41686		6.162	0.76218
0.163	-0.36824		3.163	-0.41628		6.163	0.74591
0.164	-0.36659		3.164	-0.41563		6.164	0.72905
0.165	-0.36517		3.165	-0.41532		6.165	0.72282
0.166	-0.3633		3.166	-0.41541		6.166	0.71464
0.167	-0.36114		3.167	-0.41522		6.167	0.70411
0.168	-0.35886		3.168	-0.41524		6.168	0.69986
0.169	-0.3566		3.169	-0.41533		6.169	0.70087
0.17	-0.3553		3.17	-0.41536		6.17	0.70292
0.171	-0.35434		3.171	-0.41555		6.171	0.70725
0.172	-0.35395		3.172	-0.41636		6.172	0.70659
0.173	-0.3544		3.173	-0.41746		6.173	0.70705
0.174	-0.35553		3.174	-0.41849		6.174	0.7016
0.175	-0.35656		3.175	-0.41959		6.175	0.6897
0.176	-0.35719		3.176	-0.4212		6.176	0.67804
0.177	-0.35754		3.177	-0.42199		6.177	0.67098
0.178	-0.35785		3.178	-0.42182		6.178	0.657
0.179	-0.35748		3.179	-0.42055		6.179	0.63743
0.18	-0.35691		3.18	-0.41795		6.18	0.61224
0.181	-0.35562		3.181	-0.41524		6.181	0.58758
0.182	-0.35391		3.182	-0.41264		6.182	0.56217
0.183	-0.35143		3.183	-0.41008		6.183	0.52856
0.184	-0.34916		3.184	-0.40728		6.184	0.50025
0.185	-0.3471		3.185	-0.40365		6.185	0.47283
0.186	-0.34486		3.186	-0.39983		6.186	0.44166
0.187	-0.34295		3.187	-0.39617		6.187	0.41381
0.188	-0.34162		3.188	-0.39244		6.188	0.38724
0.189	-0.34027		3.189	-0.38889		6.189	0.36776
0.19	-0.33951		3.19	-0.38474		6.19	0.36108
0.191	-0.33807		3.191	-0.38047		6.191	0.36298
0.192	-0.33666		3.192	-0.37636		6.192	0.36991
0.193	-0.33469		3.193	-0.37165		6.193	0.38873
0.194	-0.3332		3.194	-0.36627		6.194	0.41176
0.195	-0.33234		3.195	-0.36071		6.195	0.43831
0.196	-0.33127		3.196	-0.35532		6.196	0.46179
0.197	-0.33054		3.197	-0.35007		6.197	0.48224
0.198	-0.33052		3.198	-0.34556		6.198	0.50612
0.199	-0.33004		3.199	-0.34112		6.199	0.51698
0.2	-0.32974		3.2	-0.33693		6.2	0.52715
0.201	-0.32933		3.201	-0.33304		6.201	0.53644
0.202	-0.32973		3.202	-0.3304		6.202	0.53889
0.203	-0.33105		3.203	-0.3289		6.203	0.53714
0.204	-0.33237		3.204	-0.32856		6.204	0.52672
0.205	-0.33299		3.205	-0.32859		6.205	0.51055
0.206	-0.33317		3.206	-0.32928		6.206	0.49267
0.207	-0.33293		3.207	-0.32957		6.207	0.47511
0.208	-0.33227		3.208	-0.3304		6.208	0.44709
0.209	-0.33114		3.209	-0.33164		6.209	0.42351
0.21	-0.32976		3.21	-0.33356		6.21	0.40739
0.211	-0.32848		3.211	-0.33648		6.211	0.39831
0.212	-0.32791		3.212	-0.34035		6.212	0.38744
0.213	-0.32791		3.213	-0.34383		6.213	0.38088
0.214	-0.32858		3.214	-0.34675		6.214	0.39913
0.215	-0.32985		3.215	-0.34909		6.215	0.428
0.216	-0.3318		3.216	-0.35203		6.216	0.47357
0.217	-0.33415		3.217	-0.35468		6.217	0.53163
0.218	-0.33626		3.218	-0.35663		6.218	0.59038
0.219	-0.33762		3.219	-0.35842		6.219	0.65112
0.22	-0.33886		3.22	-0.35981		6.22	0.71547
0.221	-0.34014		3.221	-0.36043		6.221	0.77175
0.222	-0.34127		3.222	-0.36011		6.222	0.81885
0.223	-0.34213		3.223	-0.35858		6.223	0.86087
0.224	-0.34279		3.224	-0.35681		6.224	0.88677
0.225	-0.3425		3.225	-0.3553		6.225	0.90175
0.226	-0.34186		3.226	-0.3545		6.226	0.90391
0.227	-0.34144		3.227	-0.35394		6.227	0.8997
0.228	-0.341		3.228	-0.35385		6.228	0.89736
0.229	-0.33982		3.229	-0.35382		6.229	0.88881
0.23	-0.33961		3.23	-0.35394		6.23	0.89403
0.231	-0.34013		3.231	-0.35377		6.231	0.89707
0.232	-0.34189		3.232	-0.35387		6.232	0.89519
0.233	-0.34438		3.233	-0.35341		6.233	0.89292
0.234	-0.3471		3.234	-0.35247		6.234	0.89361
0.235	-0.35009		3.235	-0.35056		6.235	0.89971
0.236	-0.35303		3.236	-0.34871		6.236	0.90566
0.237	-0.35662		3.237	-0.34687		6.237	0.91447
0.238	-0.36064		3.238	-0.34556		6.238	0.91974
0.239	-0.3647		3.239	-0.34464		6.239	0.92763
0.24	-0.36851		3.24	-0.34439		6.24	0.93142
0.241	-0.37183		3.241	-0.34475		6.241	0.92844
0.242	-0.37516		3.242	-0.34572		6.242	0.91836
0.243	-0.37789		3.243	-0.34696		6.243	0.90857
0.244	-0.3801		3.244	-0.3484		6.244	0.89736
0.245	-0.38176		3.245	-0.34971		6.245	0.87545
0.246	-0.38258		3.246	-0.35108		6.246	0.84479
0.247	-0.38195		3.247	-0.35211		6.247	0.80263
0.248	-0.38028		3.248	-0.35369		6.248	0.75377
0.249	-0.37815		3.249	-0.35581		6.249	0.70414
0.25	-0.37678		3.25	-0.35809		6.25	0.64856
0.251	-0.37542		3.251	-0.36099		6.251	0.58883
0.252	-0.37306		3.252	-0.36375		6.252	0.52724
0.253	-0.36996		3.253	-0.36605		6.253	0.47086
0.254	-0.36674		3.254	-0.36816		6.254	0.4216
0.255	-0.36458		3.255	-0.37034		6.255	0.38187
0.256	-0.36351		3.256	-0.37223		6.256	0.35219
0.257	-0.36288		3.257	-0.37347		6.257	0.33889
0.258	-0.36239		3.258	-0.3749		6.258	0.33955
0.259	-0.36201		3.259	-0.37605		6.259	0.35614
0.26	-0.36228		3.26	-0.37562		6.26	0.38884
0.261	-0.36237		3.261	-0.37422		6.261	0.42997
0.262	-0.36232		3.262	-0.37259		6.262	0.4883
0.263	-0.36149		3.263	-0.36987		6.263	0.55445
0.264	-0.36027		3.264	-0.36657		6.264	0.62625
0.265	-0.3589		3.265	-0.36297		6.265	0.69805
0.266	-0.35734		3.266	-0.35968		6.266	0.76321
0.267	-0.35646		3.267	-0.35659		6.267	0.83178
0.268	-0.3553		3.268	-0.35348		6.268	0.8865
0.269	-0.35426		3.269	-0.35005		6.269	0.9291
0.27	-0.35347		3.27	-0.34689		6.27	0.96051
0.271	-0.35263		3.271	-0.34431		6.271	0.97881
0.272	-0.35264		3.272	-0.34144		6.272	0.98284
0.273	-0.35243		3.273	-0.33785		6.273	0.97521
0.274	-0.35289		3.274	-0.33377		6.274	0.96256
0.275	-0.3533		3.275	-0.32936		6.275	0.94396
0.276	-0.35402		3.276	-0.32521		6.276	0.92623
0.277	-0.3548		3.277	-0.32142		6.277	0.90579
0.278	-0.35575		3.278	-0.31808		6.278	0.88996
0.279	-0.35699		3.279	-0.31455		6.279	0.87186
0.28	-0.35871		3.28	-0.31024		6.28	0.85466
0.281	-0.3597		3.281	-0.30568		6.281	0.85072
0.282	-0.36033		3.282	-0.30037		6.282	0.85107
0.283	-0.36092		3.283	-0.29503		6.283	0.86411
0.284	-0.36167		3.284	-0.29052		6.284	0.884
0.285	-0.36183		3.285	-0.28667		6.285	0.90584
0.286	-0.36147		3.286	-0.28369		6.286	0.92659
0.287	-0.36112		3.287	-0.28093		6.287	0.95447
0.288	-0.35975		3.288	-0.27807		6.288	0.98893
0.289	-0.3577		3.289	-0.2747		6.289	1.02835
0.29	-0.35493		3.29	-0.27089		6.29	1.06929
0.291	-0.35099		3.291	-0.26702		6.291	1.10447
0.292	-0.3463		3.292	-0.26294		6.292	1.13979
0.293	-0.34065		3.293	-0.25826		6.293	1.1633
0.294	-0.33535		3.294	-0.25399		6.294	1.18712
0.295	-0.33037		3.295	-0.2507		6.295	1.21436
0.296	-0.32508		3.296	-0.24827		6.296	1.243
0.297	-0.32012		3.297	-0.24655		6.297	1.2753
0.298	-0.31504		3.298	-0.24538		6.298	1.29891
0.299	-0.30989		3.299	-0.24412		6.299	1.32456
0.3	-0.30544		3.3	-0.24365		6.3	1.34703
0.301	-0.30158		3.301	-0.24397		6.301	1.36618
0.302	-0.29868		3.302	-0.24414		6.302	1.37309
0.303	-0.29594		3.303	-0.24445		6.303	1.37847
0.304	-0.29281		3.304	-0.24464		6.304	1.3836
0.305	-0.28942		3.305	-0.24394		6.305	1.37869
0.306	-0.28661		3.306	-0.24284		6.306	1.3717
0.307	-0.28369		3.307	-0.24131		6.307	1.35424
0.308	-0.2815		3.308	-0.2394		6.308	1.34325
0.309	-0.28016		3.309	-0.23787		6.309	1.33658
0.31	-0.27997		3.31	-0.23679		6.31	1.34155
0.311	-0.28047		3.311	-0.23601		6.311	1.35676
0.312	-0.28169		3.312	-0.23482		6.312	1.37236
0.313	-0.283		3.313	-0.23332		6.313	1.3973
0.314	-0.28441		3.314	-0.23137		6.314	1.41572
0.315	-0.28591		3.315	-0.22828		6.315	1.42929
0.316	-0.28788		3.316	-0.22442		6.316	1.43176
0.317	-0.28973		3.317	-0.2193		6.317	1.43635
0.318	-0.29109		3.318	-0.21361		6.318	1.43396
0.319	-0.29276		3.319	-0.20777		6.319	1.42213
0.32	-0.29444		3.32	-0.20247		6.32	1.39628
0.321	-0.29579		3.321	-0.19781		6.321	1.35245
0.322	-0.29632		3.322	-0.19377		6.322	1.31089
0.323	-0.29647		3.323	-0.19093		6.323	1.27279
0.324	-0.29652		3.324	-0.18946		6.324	1.25518
0.325	-0.29631		3.325	-0.18956		6.325	1.25133
0.326	-0.29619		3.326	-0.18988		6.326	1.25831
0.327	-0.29653		3.327	-0.1908		6.327	1.27491
0.328	-0.29688		3.328	-0.19218		6.328	1.29599
0.329	-0.29803		3.329	-0.19338		6.329	1.32469
0.33	-0.30019		3.33	-0.1949		6.33	1.34507
0.331	-0.30194		3.331	-0.19638		6.331	1.36848
0.332	-0.30352		3.332	-0.19738		6.332	1.3878
0.333	-0.30425		3.333	-0.19798		6.333	1.41311
0.334	-0.3042		3.334	-0.19847		6.334	1.42977
0.335	-0.3045		3.335	-0.19861		6.335	1.44192
0.336	-0.30491		3.336	-0.19889		6.336	1.45723
0.337	-0.30533		3.337	-0.19948		6.337	1.488
0.338	-0.3057		3.338	-0.20011		6.338	1.53235
0.339	-0.3056		3.339	-0.20066		6.339	1.57979
0.34	-0.30515		3.34	-0.20068		6.34	1.62586
0.341	-0.30404		3.341	-0.19957		6.341	1.66381
0.342	-0.30193		3.342	-0.19749		6.342	1.69677
0.343	-0.29833		3.343	-0.19445		6.343	1.71703
0.344	-0.29424		3.344	-0.19072		6.344	1.71573
0.345	-0.28976		3.345	-0.18679		6.345	1.70992
0.346	-0.28511		3.346	-0.18358		6.346	1.69359
0.347	-0.28045		3.347	-0.1812		6.347	1.67551
0.348	-0.27623		3.348	-0.17943		6.348	1.65402
0.349	-0.27271		3.349	-0.17775		6.349	1.628
0.35	-0.26955		3.35	-0.17651		6.35	1.59556
0.351	-0.26642		3.351	-0.17554		6.351	1.5766
0.352	-0.26391		3.352	-0.17452		6.352	1.56842
0.353	-0.26278		3.353	-0.17408		6.353	1.56821
0.354	-0.26236		3.354	-0.1742		6.354	1.57717
0.355	-0.26288		3.355	-0.17443		6.355	1.59296
0.356	-0.2641		3.356	-0.17398		6.356	1.6153
0.357	-0.26566		3.357	-0.17397		6.357	1.63633
0.358	-0.26759		3.358	-0.17364		6.358	1.65693
0.359	-0.2696		3.359	-0.17226		6.359	1.67795
0.36	-0.27172		3.36	-0.17034		6.36	1.69892
0.361	-0.27392		3.361	-0.16879		6.361	1.72838
0.362	-0.27644		3.362	-0.16746		6.362	1.75391
0.363	-0.27879		3.363	-0.16649		6.363	1.77587
0.364	-0.28114		3.364	-0.16644		6.364	1.78821
0.365	-0.28359		3.365	-0.16624		6.365	1.80754
0.366	-0.28542		3.366	-0.16599		6.366	1.83148
0.367	-0.28641		3.367	-0.16611		6.367	1.86273
0.368	-0.28657		3.368	-0.16614		6.368	1.88876
0.369	-0.28679		3.369	-0.16643		6.369	1.914
0.37	-0.28691		3.37	-0.16702		6.37	1.92827
0.371	-0.28676		3.371	-0.16713		6.371	1.93814
0.372	-0.28653		3.372	-0.1671		6.372	1.94059
0.373	-0.28548		3.373	-0.16716		6.373	1.92787
0.374	-0.28451		3.374	-0.16778		6.374	1.91355
0.375	-0.28289		3.375	-0.16885		6.375	1.89645
0.376	-0.28115		3.376	-0.1702		6.376	1.86824
0.377	-0.27921		3.377	-0.17071		6.377	1.84281
0.378	-0.27741		3.378	-0.17003		6.378	1.82453
0.379	-0.27572		3.379	-0.16929		6.379	1.81276
0.38	-0.27368		3.38	-0.16903		6.38	1.81488
0.381	-0.27143		3.381	-0.16965		6.381	1.82094
0.382	-0.26979		3.382	-0.17057		6.382	1.82305
0.383	-0.26841		3.383	-0.17174		6.383	1.83588
0.384	-0.26662		3.384	-0.17258		6.384	1.85292
0.385	-0.26466		3.385	-0.17213		6.385	1.87863
0.386	-0.26271		3.386	-0.17091		6.386	1.89536
0.387	-0.2608		3.387	-0.16931		6.387	1.90679
0.388	-0.25854		3.388	-0.16694		6.388	1.91702
0.389	-0.25645		3.389	-0.16392		6.389	1.92838
0.39	-0.2548		3.39	-0.16118		6.39	1.9429
0.391	-0.25353		3.391	-0.15853		6.391	1.95914
0.392	-0.25213		3.392	-0.15527		6.392	1.98196
0.393	-0.251		3.393	-0.1521		6.393	1.99792
0.394	-0.25071		3.394	-0.14927		6.394	2.01808
0.395	-0.25134		3.395	-0.14552		6.395	2.04007
0.396	-0.25275		3.396	-0.14124		6.396	2.06633
0.397	-0.25489		3.397	-0.13678		6.397	2.09998
0.398	-0.25766		3.398	-0.13226		6.398	2.12981
0.399	-0.26087		3.399	-0.1283		6.399	2.15254
0.4	-0.26428		3.4	-0.12537		6.4	2.15939
0.401	-0.26797		3.401	-0.12372		6.401	2.15656
0.402	-0.27168		3.402	-0.12336		6.402	2.13857
0.403	-0.27522		3.403	-0.12461		6.403	2.11804
0.404	-0.27908		3.404	-0.12747		6.404	2.09589
0.405	-0.2837		3.405	-0.13139		6.405	2.06298
0.406	-0.2891		3.406	-0.13684		6.406	2.03424
0.407	-0.29469		3.407	-0.14355		6.407	2.01774
0.408	-0.30108		3.408	-0.1516		6.408	2.01485
0.409	-0.30872		3.409	-0.16073		6.409	2.03117
0.41	-0.31803		3.41	-0.1702		6.41	2.05536
0.411	-0.32973		3.411	-0.18023		6.411	2.07809
0.412	-0.34441		3.412	-0.1914		6.412	2.10912
0.413	-0.36202		3.413	-0.20395		6.413	2.14196
0.414	-0.38289		3.414	-0.21829		6.414	2.16542
0.415	-0.40757		3.415	-0.23539		6.415	2.18819
0.416	-0.43514		3.416	-0.25612		6.416	2.20683
0.417	-0.46493		3.417	-0.27924		6.417	2.22745
0.418	-0.49611		3.418	-0.30462		6.418	2.24566
0.419	-0.5284		3.419	-0.33174		6.419	2.26247
0.42	-0.56118		3.42	-0.3603		6.42	2.27932
0.421	-0.59326		3.421	-0.38886		6.421	2.29562
0.422	-0.62426		3.422	-0.41704		6.422	2.30664
0.423	-0.65457		3.423	-0.44459		6.423	2.30959
0.424	-0.68367		3.424	-0.47068		6.424	2.31129
0.425	-0.71075		3.425	-0.49475		6.425	2.30856
0.426	-0.73513		3.426	-0.51601		6.426	2.3113
0.427	-0.75536		3.427	-0.5348		6.427	2.30565
0.428	-0.77044		3.428	-0.55077		6.428	2.28889
0.429	-0.77961		3.429	-0.56315		6.429	2.27874
0.43	-0.782		3.43	-0.57204		6.43	2.2705
0.431	-0.77754		3.431	-0.57658		6.431	2.26489
0.432	-0.76592		3.432	-0.57637		6.432	2.26658
0.433	-0.74691		3.433	-0.5716		6.433	2.27737
0.434	-0.72008		3.434	-0.56164		6.434	2.29009
0.435	-0.68573		3.435	-0.54576		6.435	2.3049
0.436	-0.64415		3.436	-0.52381		6.436	2.3303
0.437	-0.59643		3.437	-0.49541		6.437	2.37
0.438	-0.54357		3.438	-0.46003		6.438	2.43047
0.439	-0.48608		3.439	-0.41831		6.439	2.50343
0.44	-0.42468		3.44	-0.37172		6.44	2.57339
0.441	-0.3601		3.441	-0.32131		6.441	2.64153
0.442	-0.29351		3.442	-0.26834		6.442	2.71173
0.443	-0.22602		3.443	-0.21318		6.443	2.78507
0.444	-0.15838		3.444	-0.15651		6.444	2.85927
0.445	-0.09004		3.445	-0.09841		6.445	2.93535
0.446	-0.02069		3.446	-0.03884		6.446	3.01597
0.447	0.04901		3.447	0.02267		6.447	3.09807
0.448	0.11838		3.448	0.08562		6.448	3.17948
0.449	0.18674		3.449	0.14999		6.449	3.2641
0.45	0.25373		3.45	0.21541		6.45	3.36039
0.451	0.31904		3.451	0.28211		6.451	3.47124
0.452	0.38139		3.452	0.35001		6.452	3.59878
0.453	0.44066		3.453	0.41893		6.453	3.72883
0.454	0.49681		3.454	0.48881		6.454	3.86133
0.455	0.54903		3.455	0.56012		6.455	4.00548
0.456	0.59797		3.456	0.63307		6.456	4.15106
0.457	0.64454		3.457	0.70711		6.457	4.29256
0.458	0.68859		3.458	0.78246		6.458	4.4348
0.459	0.72972		3.459	0.85883		6.459	4.58605
0.46	0.76727		3.46	0.93515		6.46	4.74048
0.461	0.8013		3.461	1.01161		6.461	4.89039
0.462	0.83221		3.462	1.08823		6.462	5.02865
0.463	0.85906		3.463	1.16509		6.463	5.16163
0.464	0.88119		3.464	1.24249		6.464	5.28687
0.465	0.89758		3.465	1.32064		6.465	5.39796
0.466	0.90773		3.466	1.39918		6.466	5.50258
0.467	0.91141		3.467	1.47777		6.467	5.59427
0.468	0.90845		3.468	1.55689		6.468	5.67637
0.469	0.8984		3.469	1.63574		6.469	5.74621
0.47	0.88114		3.47	1.71424		6.47	5.79721
0.471	0.85701		3.471	1.79194		6.471	5.84364
0.472	0.82557		3.472	1.86794		6.472	5.88812
0.473	0.78709		3.473	1.94244		6.473	5.94108
0.474	0.74182		3.474	2.01534		6.474	5.99114
0.475	0.69054		3.475	2.0863		6.475	6.04113
0.476	0.63319		3.476	2.15487		6.476	6.10576
0.477	0.57012		3.477	2.22069		6.477	6.1932
0.478	0.50138		3.478	2.28304		6.478	6.29813
0.479	0.42765		3.479	2.34113		6.479	6.42965
0.48	0.34959		3.48	2.3958		6.48	6.59424
0.481	0.26749		3.481	2.44701		6.481	6.79703
0.482	0.18237		3.482	2.49496		6.482	7.03748
0.483	0.09537		3.483	2.53891		6.483	7.32149
0.484	0.0073		3.484	2.57863		6.484	7.66543
0.485	-0.0812		3.485	2.61427		6.485	8.07115
0.486	-0.1694		3.486	2.64525		6.486	8.54055
0.487	-0.25624		3.487	2.67191		6.487	9.09089
0.488	-0.34121		3.488	2.69373		6.488	9.73495
0.489	-0.42385		3.489	2.71009		6.489	10.508
0.49	-0.50324		3.49	2.72055		6.49	11.4398
0.491	-0.57835		3.491	2.72605		6.491	12.5475
0.492	-0.649		3.492	2.7263		6.492	13.8581
0.493	-0.71601		3.493	2.72143		6.493	15.4108
0.494	-0.77845		3.494	2.71166		6.494	17.2172
0.495	-0.83586		3.495	2.69672		6.495	19.2919
0.496	-0.88776		3.496	2.67498		6.496	21.6414
0.497	-0.93357		3.497	2.64701		6.497	24.2512
0.498	-0.97321		3.498	2.61315		6.498	27.1086
0.499	-1.00631		3.499	2.57374		6.499	30.1771
0.5	-1.03281		3.5	2.52956		6.5	33.4138
0.501	-1.05296		3.501	2.48064		6.501	36.773
0.502	-1.067		3.502	2.42769		6.502	40.1649
0.503	-1.07507		3.503	2.3707		6.503	43.486
0.504	-1.07756		3.504	2.30955		6.504	46.6002
0.505	-1.07502		3.505	2.24464		6.505	49.3865
0.506	-1.06792		3.506	2.17601		6.506	51.7305
0.507	-1.0572		3.507	2.10386		6.507	53.524
0.508	-1.0443		3.508	2.02826		6.508	54.6702
0.509	-1.02966		3.509	1.94967		6.509	55.112
0.51	-1.01318		3.51	1.86801		6.51	54.826
0.511	-0.99459		3.511	1.78306		6.511	53.8151
0.512	-0.97311		3.512	1.69527		6.512	52.1209
0.513	-0.94797		3.513	1.60508		6.513	49.803
0.514	-0.91918		3.514	1.51356		6.514	46.9449
0.515	-0.886		3.515	1.42228		6.515	43.6454
0.516	-0.84749		3.516	1.33221		6.516	39.9941
0.517	-0.80288		3.517	1.24456		6.517	36.0774
0.518	-0.75192		3.518	1.15908		6.518	31.99
0.519	-0.69495		3.519	1.07655		6.519	27.8418
0.52	-0.63156		3.52	0.99787		6.52	23.7261
0.521	-0.56113		3.521	0.92411		6.521	19.7369
0.522	-0.4838		3.522	0.85474		6.522	15.9655
0.523	-0.39931		3.523	0.78982		6.523	12.5088
0.524	-0.30696		3.524	0.72894		6.524	9.43502
0.525	-0.20693		3.525	0.67209		6.525	6.79662
0.526	-0.09866		3.526	0.61929		6.526	4.62372
0.527	0.01843		3.527	0.57163		6.527	2.92989
0.528	0.14271		3.528	0.5291		6.528	1.73445
0.529	0.27338		3.529	0.4921		6.529	1.01728
0.53	0.40903		3.53	0.46023		6.53	0.72971
0.531	0.54848		3.531	0.43356		6.531	0.78834
0.532	0.69089		3.532	0.41147		6.532	1.10046
0.533	0.83489		3.533	0.39303		6.533	1.56284
0.534	0.97901		3.534	0.37804		6.534	2.08326
0.535	1.12178		3.535	0.36656		6.535	2.58711
0.536	1.26219		3.536	0.35774		6.536	3.02413
0.537	1.39957		3.537	0.35103		6.537	3.3621
0.538	1.53333		3.538	0.34588		6.538	3.58376
0.539	1.66347		3.539	0.34113		6.539	3.69117
0.54	1.78993		3.54	0.33596		6.54	3.71101
0.541	1.9126		3.541	0.33054		6.541	3.67416
0.542	2.03156		3.542	0.32519		6.542	3.62143
0.543	2.14627		3.543	0.32091		6.543	3.56824
0.544	2.25688		3.544	0.31823		6.544	3.53277
0.545	2.36375		3.545	0.31757		6.545	3.50931
0.546	2.46556		3.546	0.31886		6.546	3.47648
0.547	2.56124		3.547	0.32184		6.547	3.42676
0.548	2.65051		3.548	0.32652		6.548	3.361
0.549	2.73296		3.549	0.33336		6.549	3.27923
0.55	2.80879		3.55	0.34213		6.55	3.18679
0.551	2.87749		3.551	0.35297		6.551	3.09633
0.552	2.93873		3.552	0.36565		6.552	3.0127
0.553	2.99319		3.553	0.38027		6.553	2.94061
0.554	3.04082		3.554	0.39704		6.554	2.88064
0.555	3.08181		3.555	0.4162		6.555	2.82552
0.556	3.11653		3.556	0.43744		6.556	2.7807
0.557	3.14408		3.557	0.46002		6.557	2.75687
0.558	3.16327		3.558	0.48379		6.558	2.76102
0.559	3.17412		3.559	0.50936		6.559	2.77541
0.56	3.17649		3.56	0.53635		6.56	2.79749
0.561	3.17041		3.561	0.56507		6.561	2.82348
0.562	3.15571		3.562	0.59439		6.562	2.85167
0.563	3.13246		3.563	0.62414		6.563	2.87255
0.564	3.10137		3.564	0.65444		6.564	2.88789
0.565	3.06265		3.565	0.68577		6.565	2.90303
0.566	3.01708		3.566	0.71752		6.566	2.91425
0.567	2.9654		3.567	0.74907		6.567	2.92542
0.568	2.90791		3.568	0.77999		6.568	2.92935
0.569	2.84515		3.569	0.80887		6.569	2.9313
0.57	2.77821		3.57	0.8356		6.57	2.93528
0.571	2.70794		3.571	0.86029		6.571	2.94255
0.572	2.63449		3.572	0.88391		6.572	2.94892
0.573	2.55784		3.573	0.90654		6.573	2.95583
0.574	2.47914		3.574	0.92806		6.574	2.97151
0.575	2.39863		3.575	0.94828		6.575	2.98558
0.576	2.31623		3.576	0.9667		6.576	2.99652
0.577	2.2326		3.577	0.98351		6.577	3.00466
0.578	2.14862		3.578	0.9986		6.578	3.00872
0.579	2.06521		3.579	1.01185		6.579	3.01197
0.58	1.9832		3.58	1.02342		6.58	3.01263
0.581	1.90313		3.581	1.03372		6.581	3.01603
0.582	1.82641		3.582	1.0432		6.582	3.01585
0.583	1.75324		3.583	1.05168		6.583	3.0135
0.584	1.68423		3.584	1.059		6.584	3.0126
0.585	1.61956		3.585	1.06495		6.585	3.01038
0.586	1.55921		3.586	1.06921		6.586	3.00964
0.587	1.50328		3.587	1.07114		6.587	3.01636
0.588	1.45171		3.588	1.07064		6.588	3.02783
0.589	1.4048		3.589	1.06855		6.589	3.03872
0.59	1.36261		3.59	1.06457		6.59	3.05346
0.591	1.32489		3.591	1.05933		6.591	3.06314
0.592	1.2912		3.592	1.05255		6.592	3.06927
0.593	1.26123		3.593	1.04528		6.593	3.07373
0.594	1.23498		3.594	1.03796		6.594	3.0807
0.595	1.21196		3.595	1.03075		6.595	3.0901
0.596	1.19215		3.596	1.02384		6.596	3.10121
0.597	1.1749		3.597	1.01762		6.597	3.11787
0.598	1.15995		3.598	1.01194		6.598	3.14001
0.599	1.14676		3.599	1.00704		6.599	3.1625
0.6	1.1345		3.6	1.00264		6.6	3.17956
0.601	1.12255		3.601	0.99857		6.601	3.20252
0.602	1.11		3.602	0.99499		6.602	3.22618
0.603	1.09637		3.603	0.99111		6.603	3.25135
0.604	1.08182		3.604	0.98704		6.604	3.28221
0.605	1.06588		3.605	0.98256		6.605	3.30152
0.606	1.04813		3.606	0.97754		6.606	3.32256
0.607	1.02826		3.607	0.97209		6.607	3.34119
0.608	1.00714		3.608	0.96612		6.608	3.36499
0.609	0.98476		3.609	0.95997		6.609	3.38824
0.61	0.96167		3.61	0.95362		6.61	3.40423
0.611	0.93802		3.611	0.94753		6.611	3.41982
0.612	0.91361		3.612	0.94161		6.612	3.42706
0.613	0.88809		3.613	0.93547		6.613	3.4236
0.614	0.86223		3.614	0.92929		6.614	3.4119
0.615	0.83671		3.615	0.92263		6.615	3.39737
0.616	0.81203		3.616	0.91517		6.616	3.37309
0.617	0.78843		3.617	0.9071		6.617	3.35422
0.618	0.76598		3.618	0.899		6.618	3.3372
0.619	0.74543		3.619	0.89165		6.619	3.31147
0.62	0.72742		3.62	0.88458		6.62	3.29177
0.621	0.7117		3.621	0.87813		6.621	3.26721
0.622	0.6981		3.622	0.87274		6.622	3.25046
0.623	0.68667		3.623	0.86853		6.623	3.2364
0.624	0.67673		3.624	0.86536		6.624	3.227
0.625	0.66853		3.625	0.86321		6.625	3.225
0.626	0.66191		3.626	0.8621		6.626	3.22242
0.627	0.65608		3.627	0.86145		6.627	3.21826
0.628	0.65067		3.628	0.86121		6.628	3.21624
0.629	0.64621		3.629	0.86108		6.629	3.20465
0.63	0.64229		3.63	0.86005		6.63	3.19653
0.631	0.63906		3.631	0.85872		6.631	3.19927
0.632	0.63631		3.632	0.85727		6.632	3.19633
0.633	0.63393		3.633	0.85558		6.633	3.19431
0.634	0.63212		3.634	0.8541		6.634	3.19301
0.635	0.63089		3.635	0.85283		6.635	3.18599
0.636	0.62984		3.636	0.8516		6.636	3.18204
0.637	0.62836		3.637	0.85052		6.637	3.18317
0.638	0.62679		3.638	0.84964		6.638	3.19156
0.639	0.62506		3.639	0.84839		6.639	3.18809
0.64	0.62344		3.64	0.84723		6.64	3.18108
0.641	0.6216		3.641	0.84667		6.641	3.17451
0.642	0.61929		3.642	0.84687		6.642	3.16037
0.643	0.61647		3.643	0.8479		6.643	3.13327
0.644	0.61457		3.644	0.84962		6.644	3.11284
0.645	0.61347		3.645	0.85169		6.645	3.09264
0.646	0.61303		3.646	0.85382		6.646	3.0737
0.647	0.61277		3.647	0.8556		6.647	3.07266
0.648	0.61271		3.648	0.85667		6.648	3.07545
0.649	0.6131		3.649	0.85685		6.649	3.08593
0.65	0.61428		3.65	0.85604		6.65	3.10081
0.651	0.6155		3.651	0.85507		6.651	3.12612
0.652	0.61684		3.652	0.85412		6.652	3.1546
0.653	0.61811		3.653	0.85264		6.653	3.17506
0.654	0.61902		3.654	0.85101		6.654	3.19645
0.655	0.62026		3.655	0.84883		6.655	3.20946
0.656	0.62138		3.656	0.84612		6.656	3.21103
0.657	0.62249		3.657	0.84326		6.657	3.205
0.658	0.62377		3.658	0.84103		6.658	3.19476
0.659	0.62561		3.659	0.8387		6.659	3.17074
0.66	0.6275		3.66	0.83632		6.66	3.15162
0.661	0.6295		3.661	0.8339		6.661	3.13382
0.662	0.63155		3.662	0.83125		6.662	3.10923
0.663	0.63394		3.663	0.82872		6.663	3.08764
0.664	0.63688		3.664	0.82654		6.664	3.06403
0.665	0.63954		3.665	0.82483		6.665	3.04891
0.666	0.64162		3.666	0.82324		6.666	3.03515
0.667	0.64306		3.667	0.82195		6.667	3.02996
0.668	0.6447		3.668	0.82051		6.668	3.02475
0.669	0.64627		3.669	0.81886		6.669	3.02183
0.67	0.64679		3.67	0.81794		6.67	3.03205
0.671	0.64616		3.671	0.81789		6.671	3.04723
0.672	0.6444		3.672	0.81841		6.672	3.06063
0.673	0.64172		3.673	0.81885		6.673	3.07442
0.674	0.6388		3.674	0.81944		6.674	3.10875
0.675	0.63494		3.675	0.81984		6.675	3.15019
0.676	0.63037		3.676	0.81917		6.676	3.20628
0.677	0.62533		3.677	0.81767		6.677	3.27745
0.678	0.62067		3.678	0.81572		6.678	3.3491
0.679	0.61628		3.679	0.81361		6.679	3.42381
0.68	0.61235		3.68	0.81168		6.68	3.48926
0.681	0.60854		3.681	0.81022		6.681	3.54805
0.682	0.60502		3.682	0.80856		6.682	3.58077
0.683	0.60178		3.683	0.80605		6.683	3.60314
0.684	0.59892		3.684	0.80277		6.684	3.61386
0.685	0.59601		3.685	0.79859		6.685	3.60395
0.686	0.59306		3.686	0.79379		6.686	3.57949
0.687	0.59026		3.687	0.78879		6.687	3.53811
0.688	0.58753		3.688	0.78335		6.688	3.4982
0.689	0.58487		3.689	0.77763		6.689	3.4556
0.69	0.5822		3.69	0.77155		6.69	3.42559
0.691	0.57948		3.691	0.76568		6.691	3.4036
0.692	0.57647		3.692	0.76118		6.692	3.38478
0.693	0.57364		3.693	0.7579		6.693	3.37881
0.694	0.57108		3.694	0.75569		6.694	3.37564
0.695	0.56858		3.695	0.75385		6.695	3.37457
0.696	0.56656		3.696	0.75202		6.696	3.36655
0.697	0.56485		3.697	0.75002		6.697	3.36247
0.698	0.56307		3.698	0.74774		6.698	3.3568
0.699	0.5606		3.699	0.74546		6.699	3.3479
0.7	0.55745		3.7	0.74274		6.7	3.33265
0.701	0.55459		3.701	0.73956		6.701	3.31095
0.702	0.55186		3.702	0.73603		6.702	3.29569
0.703	0.54981		3.703	0.73283		6.703	3.28877
0.704	0.54862		3.704	0.72999		6.704	3.29593
0.705	0.54883		3.705	0.72688		6.705	3.30908
0.706	0.55015		3.706	0.72359		6.706	3.33386
0.707	0.55206		3.707	0.72106		6.707	3.3707
0.708	0.55415		3.708	0.71919		6.708	3.40067
0.709	0.55594		3.709	0.7181		6.709	3.43069
0.71	0.55747		3.71	0.71773		6.71	3.45035
0.711	0.5588		3.711	0.71733		6.711	3.46291
0.712	0.55988		3.712	0.71617		6.712	3.47068
0.713	0.5609		3.713	0.71461		6.713	3.47524
0.714	0.56227		3.714	0.71318		6.714	3.47104
0.715	0.5639		3.715	0.71203		6.715	3.46432
0.716	0.56514		3.716	0.71154		6.716	3.4591
0.717	0.56588		3.717	0.71222		6.717	3.46057
0.718	0.56615		3.718	0.71396		6.718	3.47175
0.719	0.5661		3.719	0.71686		6.719	3.48456
0.72	0.56566		3.72	0.72045		6.72	3.50495
0.721	0.56467		3.721	0.72524		6.721	3.5258
0.722	0.56306		3.722	0.73043		6.722	3.53886
0.723	0.56135		3.723	0.73469		6.723	3.55935
0.724	0.5594		3.724	0.73804		6.724	3.5646
0.725	0.55774		3.725	0.74021		6.725	3.56068
0.726	0.55615		3.726	0.74169		6.726	3.55069
0.727	0.55506		3.727	0.74235		6.727	3.53404
0.728	0.55455		3.728	0.7428		6.728	3.50639
0.729	0.55477		3.729	0.74278		6.729	3.46987
0.73	0.55538		3.73	0.74252		6.73	3.4346
0.731	0.55646		3.731	0.74291		6.731	3.40911
0.732	0.55814		3.732	0.74401		6.732	3.3902
0.733	0.56083		3.733	0.74611		6.733	3.37172
0.734	0.56404		3.734	0.74865		6.734	3.35835
0.735	0.5669		3.735	0.75219		6.735	3.34795
0.736	0.56832		3.736	0.75739		6.736	3.33848
0.737	0.56839		3.737	0.76396		6.737	3.33079
0.738	0.56799		3.738	0.7712		6.738	3.31292
0.739	0.56772		3.739	0.77875		6.739	3.30295
0.74	0.56761		3.74	0.78651		6.74	3.28658
0.741	0.56817		3.741	0.79383		6.741	3.26796
0.742	0.56934		3.742	0.8007		6.742	3.24551
0.743	0.57062		3.743	0.80738		6.743	3.22012
0.744	0.57162		3.744	0.81406		6.744	3.19353
0.745	0.57177		3.745	0.82047		6.745	3.1696
0.746	0.57051		3.746	0.82618		6.746	3.14501
0.747	0.56816		3.747	0.83092		6.747	3.11972
0.748	0.56524		3.748	0.83451		6.748	3.08955
0.749	0.56219		3.749	0.83729		6.749	3.05617
0.75	0.55882		3.75	0.83898		6.75	3.02394
0.751	0.555		3.751	0.83996		6.751	2.98894
0.752	0.5507		3.752	0.83989		6.752	2.94954
0.753	0.54626		3.753	0.83892		6.753	2.9203
0.754	0.54189		3.754	0.83748		6.754	2.88707
0.755	0.53779		3.755	0.83583		6.755	2.86876
0.756	0.53363		3.756	0.83464		6.756	2.85944
0.757	0.52996		3.757	0.83354		6.757	2.8548
0.758	0.52601		3.758	0.83187		6.758	2.85317
0.759	0.52194		3.759	0.82946		6.759	2.85983
0.76	0.51833		3.76	0.82704		6.76	2.8717
0.761	0.51584		3.761	0.82448		6.761	2.88849
0.762	0.51439		3.762	0.82238		6.762	2.90622
0.763	0.51343		3.763	0.82104		6.763	2.9243
0.764	0.51238		3.764	0.81984		6.764	2.94569
0.765	0.51084		3.765	0.81881		6.765	2.95873
0.766	0.51005		3.766	0.81751		6.766	2.96956
0.767	0.51064		3.767	0.81531		6.767	2.9893
0.768	0.51226		3.768	0.81218		6.768	3.01232
0.769	0.51368		3.769	0.80838		6.769	3.0456
0.77	0.51475		3.77	0.80416		6.77	3.07776
0.771	0.516		3.771	0.79937		6.771	3.10995
0.772	0.51619		3.772	0.79411		6.772	3.13512
0.773	0.51495		3.773	0.78893		6.773	3.15758
0.774	0.51286		3.774	0.78389		6.774	3.1771
0.775	0.51046		3.775	0.77827		6.775	3.19236
0.776	0.5079		3.776	0.77162		6.776	3.1947
0.777	0.5052		3.777	0.76506		6.777	3.17947
0.778	0.50271		3.778	0.75899		6.778	3.15768
0.779	0.50019		3.779	0.75315		6.779	3.1267
0.78	0.49723		3.78	0.74735		6.78	3.09407
0.781	0.49387		3.781	0.74203		6.781	3.05793
0.782	0.49028		3.782	0.73651		6.782	3.02473
0.783	0.48657		3.783	0.73099		6.783	3.00077
0.784	0.48228		3.784	0.72563		6.784	2.98961
0.785	0.47756		3.785	0.71983		6.785	2.98524
0.786	0.47294		3.786	0.71366		6.786	2.98346
0.787	0.46827		3.787	0.7071		6.787	2.99443
0.788	0.46359		3.788	0.69981		6.788	3.01215
0.789	0.45934		3.789	0.69319		6.789	3.0345
0.79	0.45587		3.79	0.68716		6.79	3.05355
0.791	0.45331		3.791	0.68177		6.791	3.06824
0.792	0.45119		3.792	0.67728		6.792	3.08931
0.793	0.44929		3.793	0.67246		6.793	3.108
0.794	0.44761		3.794	0.66733		6.794	3.12614
0.795	0.44629		3.795	0.66172		6.795	3.14172
0.796	0.44543		3.796	0.65514		6.796	3.16466
0.797	0.44368		3.797	0.64812		6.797	3.19749
0.798	0.44044		3.798	0.64058		6.798	3.23403
0.799	0.43631		3.799	0.63354		6.799	3.26548
0.8	0.43211		3.8	0.62704		6.8	3.29127
0.801	0.42765		3.801	0.62096		6.801	3.31279
0.802	0.42211		3.802	0.61538		6.802	3.32258
0.803	0.41661		3.803	0.61026		6.803	3.32992
0.804	0.4114		3.804	0.60476		6.804	3.32137
0.805	0.40694		3.805	0.5985		6.805	3.29871
0.806	0.40177		3.806	0.59153		6.806	3.26868
0.807	0.39536		3.807	0.58466		6.807	3.23421
0.808	0.38836		3.808	0.57741		6.808	3.20356
0.809	0.38127		3.809	0.57012		6.809	3.17095
0.81	0.37353		3.81	0.56279		6.81	3.14237
0.811	0.366		3.811	0.55564		6.811	3.11966
0.812	0.35888		3.812	0.54834		6.812	3.09598
0.813	0.3515		3.813	0.54153		6.813	3.07153
0.814	0.34424		3.814	0.53543		6.814	3.04715
0.815	0.33728		3.815	0.52954		6.815	3.0258
0.816	0.33066		3.816	0.52488		6.816	3.00734
0.817	0.32463		3.817	0.52131		6.817	2.99876
0.818	0.31936		3.818	0.51793		6.818	2.9849
0.819	0.31522		3.819	0.51457		6.819	2.97218
0.82	0.31223		3.82	0.51091		6.82	2.96254
0.821	0.3106		3.821	0.50735		6.821	2.95527
0.822	0.31003		3.822	0.50383		6.822	2.95957
0.823	0.31054		3.823	0.50006		6.823	2.95432
0.824	0.31187		3.824	0.49664		6.824	2.94187
0.825	0.31349		3.825	0.4933		6.825	2.92957
0.826	0.31499		3.826	0.49015		6.826	2.91233
0.827	0.3171		3.827	0.48843		6.827	2.8944
0.828	0.31946		3.828	0.48777		6.828	2.8698
0.829	0.32208		3.829	0.48862		6.829	2.8387
0.83	0.32446		3.83	0.49045		6.83	2.8086
0.831	0.32644		3.831	0.49303		6.831	2.78644
0.832	0.32799		3.832	0.49606		6.832	2.76193
0.833	0.32881		3.833	0.4993		6.833	2.74234
0.834	0.32807		3.834	0.50239		6.834	2.71854
0.835	0.32591		3.835	0.50581		6.835	2.69646
0.836	0.32205		3.836	0.50975		6.836	2.68286
0.837	0.31778		3.837	0.51354		6.837	2.66611
0.838	0.31366		3.838	0.5172		6.838	2.6481
0.839	0.30987		3.839	0.52136		6.839	2.63937
0.84	0.30552		3.84	0.52559		6.84	2.63392
0.841	0.30109		3.841	0.5297		6.841	2.62833
0.842	0.29617		3.842	0.53385		6.842	2.61879
0.843	0.29079		3.843	0.53846		6.843	2.61219
0.844	0.2857		3.844	0.5429		6.844	2.61541
0.845	0.28155		3.845	0.5458		6.845	2.63341
0.846	0.27807		3.846	0.54719		6.846	2.65192
0.847	0.27576		3.847	0.54717		6.847	2.68052
0.848	0.2738		3.848	0.54604		6.848	2.70584
0.849	0.27225		3.849	0.54393		6.849	2.73611
0.85	0.2705		3.85	0.54143		6.85	2.76353
0.851	0.26907		3.851	0.53913		6.851	2.78584
0.852	0.26739		3.852	0.53716		6.852	2.80151
0.853	0.26544		3.853	0.53533		6.853	2.8047
0.854	0.26294		3.854	0.53416		6.854	2.79758
0.855	0.26012		3.855	0.53323		6.855	2.78237
0.856	0.25745		3.856	0.53204		6.856	2.76606
0.857	0.25498		3.857	0.53088		6.857	2.74855
0.858	0.252		3.858	0.52965		6.858	2.72721
0.859	0.24956		3.859	0.52893		6.859	2.70878
0.86	0.2476		3.86	0.52801		6.86	2.69762
0.861	0.24555		3.861	0.52658		6.861	2.694
0.862	0.24299		3.862	0.52499		6.862	2.68697
0.863	0.24039		3.863	0.52293		6.863	2.68534
0.864	0.23799		3.864	0.52087		6.864	2.67991
0.865	0.23683		3.865	0.51939		6.865	2.6824
0.866	0.23625		3.866	0.51769		6.866	2.68827
0.867	0.23563		3.867	0.51556		6.867	2.6896
0.868	0.2349		3.868	0.5137		6.868	2.69145
0.869	0.23398		3.869	0.51237		6.869	2.70152
0.87	0.23299		3.87	0.51121		6.87	2.71659
0.871	0.23196		3.871	0.51019		6.871	2.72984
0.872	0.23113		3.872	0.51001		6.872	2.75014
0.873	0.23162		3.873	0.51005		6.873	2.77163
0.874	0.23325		3.874	0.50934		6.874	2.79924
0.875	0.23583		3.875	0.50816		6.875	2.81958
0.876	0.23784		3.876	0.50681		6.876	2.83527
0.877	0.23927		3.877	0.50637		6.877	2.84311
0.878	0.24005		3.878	0.50672		6.878	2.83735
0.879	0.24021		3.879	0.50727		6.879	2.82988
0.88	0.23949		3.88	0.5084		6.88	2.81154
0.881	0.23856		3.881	0.51046		6.881	2.78591
0.882	0.23724		3.882	0.51235		6.882	2.74649
0.883	0.23569		3.883	0.5142		6.883	2.70248
0.884	0.23391		3.884	0.51561		6.884	2.6557
0.885	0.23245		3.885	0.51555		6.885	2.61322
0.886	0.23154		3.886	0.51492		6.886	2.58624
0.887	0.23101		3.887	0.51375		6.887	2.55664
0.888	0.23124		3.888	0.5115		6.888	2.53514
0.889	0.23176		3.889	0.50821		6.889	2.52497
0.89	0.23202		3.89	0.50335		6.89	2.52108
0.891	0.23194		3.891	0.49801		6.891	2.51605
0.892	0.23119		3.892	0.49237		6.892	2.51466
0.893	0.22996		3.893	0.48605		6.893	2.52136
0.894	0.22828		3.894	0.48005		6.894	2.52508
0.895	0.22533		3.895	0.47407		6.895	2.53009
0.896	0.22071		3.896	0.46785		6.896	2.52501
0.897	0.21515		3.897	0.46273		6.897	2.51562
0.898	0.20969		3.898	0.45816		6.898	2.50135
0.899	0.20438		3.899	0.4544		6.899	2.48893
0.9	0.19968		3.9	0.45025		6.9	2.48139
0.901	0.19534		3.901	0.44591		6.901	2.46407
0.902	0.19214		3.902	0.44159		6.902	2.44734
0.903	0.19049		3.903	0.43713		6.903	2.42086
0.904	0.18966		3.904	0.43215		6.904	2.38857
0.905	0.18952		3.905	0.42693		6.905	2.35161
0.906	0.18936		3.906	0.42211		6.906	2.31828
0.907	0.18939		3.907	0.41851		6.907	2.28339
0.908	0.19022		3.908	0.41592		6.908	2.24486
0.909	0.19099		3.909	0.41417		6.909	2.21098
0.91	0.19194		3.91	0.41288		6.91	2.18163
0.911	0.19408		3.911	0.41171		6.911	2.16216
0.912	0.19733		3.912	0.41013		6.912	2.14574
0.913	0.20059		3.913	0.40873		6.913	2.14189
0.914	0.20459		3.914	0.40682		6.914	2.14732
0.915	0.20907		3.915	0.40378		6.915	2.15621
0.916	0.21395		3.916	0.40072		6.916	2.1719
0.917	0.21866		3.917	0.3967		6.917	2.18142
0.918	0.22271		3.918	0.39154		6.918	2.19952
0.919	0.2258		3.919	0.3862		6.919	2.22042
0.92	0.22802		3.92	0.38105		6.92	2.23892
0.921	0.22935		3.921	0.37628		6.921	2.24935
0.922	0.22962		3.922	0.37171		6.922	2.25291
0.923	0.2289		3.923	0.36734		6.923	2.25445
0.924	0.22749		3.924	0.36336		6.924	2.25392
0.925	0.22508		3.925	0.35943		6.925	2.25303
0.926	0.22294		3.926	0.35575		6.926	2.2407
0.927	0.22137		3.927	0.3528		6.927	2.22432
0.928	0.21957		3.928	0.34902		6.928	2.20248
0.929	0.21752		3.929	0.34525		6.929	2.18146
0.93	0.21551		3.93	0.34081		6.93	2.16095
0.931	0.21319		3.931	0.33661		6.931	2.12881
0.932	0.21125		3.932	0.33243		6.932	2.10092
0.933	0.20917		3.933	0.32895		6.933	2.06748
0.934	0.20662		3.934	0.32624		6.934	2.03487
0.935	0.20358		3.935	0.32441		6.935	2.0121
0.936	0.19971		3.936	0.32356		6.936	1.99265
0.937	0.19524		3.937	0.32281		6.937	1.98082
0.938	0.19041		3.938	0.32278		6.938	1.97631
0.939	0.18543		3.939	0.32296		6.939	1.97854
0.94	0.18068		3.94	0.32229		6.94	1.98121
0.941	0.17675		3.941	0.32156		6.941	1.9835
0.942	0.17385		3.942	0.32045		6.942	1.97565
0.943	0.17124		3.943	0.31822		6.943	1.96415
0.944	0.16909		3.944	0.31454		6.944	1.94854
0.945	0.16693		3.945	0.30993		6.945	1.92954
0.946	0.16479		3.946	0.30576		6.946	1.91427
0.947	0.16255		3.947	0.30166		6.947	1.90011
0.948	0.1596		3.948	0.29746		6.948	1.89947
0.949	0.15659		3.949	0.29338		6.949	1.90857
0.95	0.15363		3.95	0.28949		6.95	1.91838
0.951	0.15102		3.951	0.28578		6.951	1.92837
0.952	0.14844		3.952	0.28203		6.952	1.94723
0.953	0.14592		3.953	0.27837		6.953	1.96927
0.954	0.14381		3.954	0.27514		6.954	1.99524
0.955	0.14242		3.955	0.27174		6.955	2.01469
0.956	0.14142		3.956	0.26897		6.956	2.0197
0.957	0.14012		3.957	0.26688		6.957	2.02355
0.958	0.1383		3.958	0.26464		6.958	2.02081
0.959	0.13651		3.959	0.26277		6.959	2.02181
0.96	0.13466		3.96	0.26083		6.96	2.01758
0.961	0.13321		3.961	0.26002		6.961	2.01728
0.962	0.13266		3.962	0.26062		6.962	2.01698
0.963	0.13283		3.963	0.26252		6.963	2.01332
0.964	0.13324		3.964	0.26487		6.964	2.0088
0.965	0.13357		3.965	0.26633		6.965	2.00357
0.966	0.1338		3.966	0.2663		6.966	2.0028
0.967	0.1342		3.967	0.2663		6.967	2.00463
0.968	0.13474		3.968	0.26671		6.968	2.00638
0.969	0.13579		3.969	0.26683		6.969	1.99101
0.97	0.13735		3.97	0.26665		6.97	1.96818
0.971	0.139		3.971	0.26704		6.971	1.94366
0.972	0.14064		3.972	0.26756		6.972	1.90844
0.973	0.14143		3.973	0.26769		6.973	1.87959
0.974	0.14144		3.974	0.26813		6.974	1.84936
0.975	0.14079		3.975	0.26913		6.975	1.82722
0.976	0.13958		3.976	0.27045		6.976	1.8035
0.977	0.13851		3.977	0.27199		6.977	1.78382
0.978	0.13675		3.978	0.27313		6.978	1.76945
0.979	0.13449		3.979	0.27369		6.979	1.75114
0.98	0.13164		3.98	0.274		6.98	1.72879
0.981	0.12835		3.981	0.27349		6.981	1.70579
0.982	0.1246		3.982	0.27156		6.982	1.68305
0.983	0.12024		3.983	0.26876		6.983	1.65422
0.984	0.11519		3.984	0.2646		6.984	1.62954
0.985	0.10959		3.985	0.25868		6.985	1.6027
0.986	0.10295		3.986	0.25167		6.986	1.57224
0.987	0.09524		3.987	0.24261		6.987	1.54946
0.988	0.08652		3.988	0.23132		6.988	1.52943
0.989	0.07699		3.989	0.21901		6.989	1.52604
0.99	0.06698		3.99	0.20594		6.99	1.52383
0.991	0.05682		3.991	0.19273		6.991	1.52871
0.992	0.04564		3.992	0.17849		6.992	1.53457
0.993	0.03382		3.993	0.16273		6.993	1.54849
0.994	0.02094		3.994	0.14565		6.994	1.57099
0.995	0.00726		3.995	0.12707		6.995	1.59991
0.996	-0.00617		3.996	0.10759		6.996	1.64069
0.997	-0.01947		3.997	0.08848		6.997	1.68386
0.998	-0.03262		3.998	0.06923		6.998	1.72616
0.999	-0.04576		3.999	0.05033		6.999	1.76186
1	-0.05879		4	0.03156		7	1.79306
1.001	-0.07174		4.001	0.01343		7.001	1.814
1.002	-0.08399		4.002	-0.00493		7.002	1.82486
1.003	-0.09569		4.003	-0.02376		7.003	1.83612
1.004	-0.10675		4.004	-0.0429		7.004	1.8343
1.005	-0.11771		4.005	-0.0616		7.005	1.82086
1.006	-0.12854		4.006	-0.07958		7.006	1.79692
1.007	-0.13948		4.007	-0.09703		7.007	1.77505
1.008	-0.15072		4.008	-0.11406		7.008	1.75253
1.009	-0.16211		4.009	-0.13139		7.009	1.72483
1.01	-0.17316		4.01	-0.14916		7.01	1.70542
1.011	-0.18372		4.011	-0.16765		7.011	1.68639
1.012	-0.19427		4.012	-0.18575		7.012	1.66365
1.013	-0.20594		4.013	-0.20363		7.013	1.63738
1.014	-0.21873		4.014	-0.22194		7.014	1.60725
1.015	-0.23274		4.015	-0.24055		7.015	1.58025
1.016	-0.24763		4.016	-0.25901		7.016	1.56387
1.017	-0.26339		4.017	-0.27771		7.017	1.55655
1.018	-0.27974		4.018	-0.29634		7.018	1.55517
1.019	-0.29578		4.019	-0.31357		7.019	1.56117
1.02	-0.31156		4.02	-0.33003		7.02	1.56634
1.021	-0.32668		4.021	-0.3456		7.021	1.57626
1.022	-0.34139		4.022	-0.36059		7.022	1.59428
1.023	-0.35569		4.023	-0.37545		7.023	1.6099
1.024	-0.3697		4.024	-0.39034		7.024	1.62196
1.025	-0.38304		4.025	-0.405		7.025	1.62105
1.026	-0.39483		4.026	-0.41924		7.026	1.61086
1.027	-0.40587		4.027	-0.43268		7.027	1.59791
1.028	-0.41628		4.028	-0.44567		7.028	1.5741
1.029	-0.4262		4.029	-0.4585		7.029	1.55097
1.03	-0.43525		4.03	-0.47149		7.03	1.52564
1.031	-0.44369		4.031	-0.48402		7.031	1.49831
1.032	-0.45156		4.032	-0.49676		7.032	1.4754
1.033	-0.45974		4.033	-0.50919		7.033	1.45843
1.034	-0.46803		4.034	-0.52071		7.034	1.4373
1.035	-0.47615		4.035	-0.5312		7.035	1.40985
1.036	-0.48356		4.036	-0.54144		7.036	1.38933
1.037	-0.49022		4.037	-0.55148		7.037	1.37097
1.038	-0.49528		4.038	-0.56145		7.038	1.35226
1.039	-0.49921		4.039	-0.57176		7.039	1.33466
1.04	-0.50232		4.04	-0.58158		7.04	1.32364
1.041	-0.50511		4.041	-0.59063		7.041	1.30715
1.042	-0.50794		4.042	-0.59867		7.042	1.28236
1.043	-0.51178		4.043	-0.60614		7.043	1.25571
1.044	-0.51611		4.044	-0.61317		7.044	1.23371
1.045	-0.52028		4.045	-0.61943		7.045	1.22482
1.046	-0.52358		4.046	-0.62498		7.046	1.22093
1.047	-0.52688		4.047	-0.62982		7.047	1.21057
1.048	-0.53014		4.048	-0.63332		7.048	1.19516
1.049	-0.53272		4.049	-0.63502		7.049	1.16742
1.05	-0.53509		4.05	-0.63573		7.05	1.14141
1.051	-0.5376		4.051	-0.63536		7.051	1.11625
1.052	-0.54039		4.052	-0.63384		7.052	1.08987
1.053	-0.54379		4.053	-0.63122		7.053	1.05819
1.054	-0.54716		4.054	-0.62755		7.054	1.02681
1.055	-0.54998		4.055	-0.62257		7.055	0.99639
1.056	-0.55212		4.056	-0.61635		7.056	0.9704
1.057	-0.55392		4.057	-0.60929		7.057	0.95645
1.058	-0.55457		4.058	-0.602		7.058	0.95356
1.059	-0.55385		4.059	-0.59379		7.059	0.97321
1.06	-0.5517		4.06	-0.58469		7.06	0.99699
1.061	-0.54833		4.061	-0.57497		7.061	1.01746
1.062	-0.54399		4.062	-0.56599		7.062	1.04218
1.063	-0.539		4.063	-0.55771		7.063	1.06765
1.064	-0.53331		4.064	-0.55002		7.064	1.08919
1.065	-0.52653		4.065	-0.5433		7.065	1.1066
1.066	-0.51873		4.066	-0.53738		7.066	1.12263
1.067	-0.51065		4.067	-0.53116		7.067	1.13566
1.068	-0.50146		4.068	-0.52554		7.068	1.14825
1.069	-0.49204		4.069	-0.5197		7.069	1.15931
1.07	-0.4834		4.07	-0.51354		7.07	1.16327
1.071	-0.47581		4.071	-0.5076		7.071	1.15816
1.072	-0.46884		4.072	-0.5019		7.072	1.15514
1.073	-0.46308		4.073	-0.49681		7.073	1.16044
1.074	-0.45798		4.074	-0.49293		7.074	1.17347
1.075	-0.45375		4.075	-0.48968		7.075	1.19093
1.076	-0.4506		4.076	-0.48688		7.076	1.2078
1.077	-0.44924		4.077	-0.48417		7.077	1.22726
1.078	-0.44912		4.078	-0.48174		7.078	1.23913
1.079	-0.4498		4.079	-0.47961		7.079	1.25356
1.08	-0.45116		4.08	-0.47842		7.08	1.27742
1.081	-0.45316		4.081	-0.478		7.081	1.29727
1.082	-0.45591		4.082	-0.4786		7.082	1.30762
1.083	-0.45985		4.083	-0.48047		7.083	1.3158
1.084	-0.46411		4.084	-0.48369		7.084	1.31767
1.085	-0.46793		4.085	-0.48752		7.085	1.31398
1.086	-0.47145		4.086	-0.49147		7.086	1.31096
1.087	-0.47441		4.087	-0.49633		7.087	1.31147
1.088	-0.47659		4.088	-0.50131		7.088	1.32443
1.089	-0.4782		4.089	-0.5058		7.089	1.33578
1.09	-0.47994		4.09	-0.51054		7.09	1.33276
1.091	-0.48182		4.091	-0.51574		7.091	1.32817
1.092	-0.48386		4.092	-0.52167		7.092	1.31779
1.093	-0.48554		4.093	-0.52682		7.093	1.30999
1.094	-0.48739		4.094	-0.53109		7.094	1.30043
1.095	-0.48883		4.095	-0.53429		7.095	1.2796
1.096	-0.49046		4.096	-0.53598		7.096	1.24964
1.097	-0.49188		4.097	-0.53561		7.097	1.22309
1.098	-0.49307		4.098	-0.53454		7.098	1.1925
1.099	-0.49457		4.099	-0.53212		7.099	1.16033
1.1	-0.49636		4.1	-0.5293		7.1	1.12733
1.101	-0.49804		4.101	-0.52633		7.101	1.10854
1.102	-0.49996		4.102	-0.52335		7.102	1.10725
1.103	-0.50178		4.103	-0.52031		7.103	1.11251
1.104	-0.50346		4.104	-0.51708		7.104	1.11666
1.105	-0.50502		4.105	-0.51334		7.105	1.13062
1.106	-0.50563		4.106	-0.50977		7.106	1.15028
1.107	-0.50564		4.107	-0.5067		7.107	1.17469
1.108	-0.50465		4.108	-0.50427		7.108	1.19176
1.109	-0.50302		4.109	-0.50273		7.109	1.20872
1.11	-0.50084		4.11	-0.50211		7.11	1.21625
1.111	-0.49844		4.111	-0.50193		7.111	1.21492
1.112	-0.49634		4.112	-0.50249		7.112	1.20683
1.113	-0.4945		4.113	-0.50415		7.113	1.19848
1.114	-0.49225		4.114	-0.50633		7.114	1.18284
1.115	-0.48962		4.115	-0.5087		7.115	1.17517
1.116	-0.48678		4.116	-0.51082		7.116	1.16781
1.117	-0.48346		4.117	-0.51338		7.117	1.16339
1.118	-0.47992		4.118	-0.51573		7.118	1.15619
1.119	-0.47686		4.119	-0.51809		7.119	1.14184
1.12	-0.47422		4.12	-0.52064		7.12	1.12505
1.121	-0.47136		4.121	-0.52341		7.121	1.10587
1.122	-0.46875		4.122	-0.52604		7.122	1.0821
1.123	-0.46606		4.123	-0.52837		7.123	1.06249
1.124	-0.46319		4.124	-0.53087		7.124	1.0305
1.125	-0.45981		4.125	-0.53267		7.125	0.98802
1.126	-0.45673		4.126	-0.53386		7.126	0.94985
1.127	-0.45414		4.127	-0.5347		7.127	0.91766
1.128	-0.45237		4.128	-0.53624		7.128	0.87749
1.129	-0.45086		4.129	-0.53796		7.129	0.84568
1.13	-0.4497		4.13	-0.53942		7.13	0.81982
1.131	-0.44914		4.131	-0.54039		7.131	0.80949
1.132	-0.44956		4.132	-0.54124		7.132	0.79668
1.133	-0.44994		4.133	-0.54149		7.133	0.77914
1.134	-0.45023		4.134	-0.54099		7.134	0.76498
1.135	-0.45016		4.135	-0.54014		7.135	0.75895
1.136	-0.44974		4.136	-0.53943		7.136	0.75688
1.137	-0.4497		4.137	-0.53837		7.137	0.76006
1.138	-0.44925		4.138	-0.53675		7.138	0.75809
1.139	-0.44925		4.139	-0.53403		7.139	0.75989
1.14	-0.44949		4.14	-0.53073		7.14	0.76382
1.141	-0.44999		4.141	-0.52742		7.141	0.77283
1.142	-0.45038		4.142	-0.52381		7.142	0.78331
1.143	-0.45136		4.143	-0.52108		7.143	0.79716
1.144	-0.45208		4.144	-0.5188		7.144	0.81703
1.145	-0.45224		4.145	-0.5168		7.145	0.83788
1.146	-0.45156		4.146	-0.51491		7.146	0.84472
1.147	-0.45072		4.147	-0.51317		7.147	0.84308
1.148	-0.44953		4.148	-0.51162		7.148	0.8317
1.149	-0.44766		4.149	-0.51023		7.149	0.81821
1.15	-0.44493		4.15	-0.50876		7.15	0.80745
1.151	-0.44164		4.151	-0.50774		7.151	0.79791
1.152	-0.43775		4.152	-0.50662		7.152	0.7875
1.153	-0.43311		4.153	-0.50558		7.153	0.77894
1.154	-0.42747		4.154	-0.50388		7.154	0.76766
1.155	-0.42114		4.155	-0.50172		7.155	0.76855
1.156	-0.41535		4.156	-0.49993		7.156	0.77933
1.157	-0.40999		4.157	-0.4988		7.157	0.793
1.158	-0.40451		4.158	-0.49818		7.158	0.80543
1.159	-0.39892		4.159	-0.49718		7.159	0.81623
1.16	-0.39336		4.16	-0.49606		7.16	0.81735
1.161	-0.38819		4.161	-0.49505		7.161	0.81059
1.162	-0.38378		4.162	-0.4939		7.162	0.79453
1.163	-0.37946		4.163	-0.49203		7.163	0.77832
1.164	-0.37502		4.164	-0.48958		7.164	0.76862
1.165	-0.37055		4.165	-0.48714		7.165	0.75729
1.166	-0.36637		4.166	-0.48443		7.166	0.75323
1.167	-0.36244		4.167	-0.48091		7.167	0.7524
1.168	-0.35832		4.168	-0.47717		7.168	0.75375
1.169	-0.35532		4.169	-0.47277		7.169	0.76614
1.17	-0.35341		4.17	-0.46872		7.17	0.77886
1.171	-0.35247		4.171	-0.46468		7.171	0.8009
1.172	-0.3517		4.172	-0.461		7.172	0.81864
1.173	-0.35231		4.173	-0.45867		7.173	0.82455
1.174	-0.35295		4.174	-0.45653		7.174	0.82244
1.175	-0.35336		4.175	-0.45419		7.175	0.80459
1.176	-0.35389		4.176	-0.45188		7.176	0.77287
1.177	-0.35472		4.177	-0.44945		7.177	0.73026
1.178	-0.35507		4.178	-0.44771		7.178	0.6901
1.179	-0.35533		4.179	-0.44654		7.179	0.65016
1.18	-0.35592		4.18	-0.44586		7.18	0.61381
1.181	-0.35687		4.181	-0.44595		7.181	0.57525
1.182	-0.35792		4.182	-0.44604		7.182	0.54114
1.183	-0.35855		4.183	-0.44615		7.183	0.51984
1.184	-0.35808		4.184	-0.44603		7.184	0.50695
1.185	-0.35685		4.185	-0.44668		7.185	0.51424
1.186	-0.35616		4.186	-0.44804		7.186	0.52455
1.187	-0.35517		4.187	-0.45		7.187	0.53968
1.188	-0.35354		4.188	-0.45138		7.188	0.55315
1.189	-0.35208		4.189	-0.45287		7.189	0.55753
1.19	-0.35094		4.19	-0.45415		7.19	0.56142
1.191	-0.34979		4.191	-0.45475		7.191	0.56551
1.192	-0.34837		4.192	-0.45395		7.192	0.58576
1.193	-0.34686		4.193	-0.45197		7.193	0.60883
1.194	-0.34522		4.194	-0.44996		7.194	0.63478
1.195	-0.3436		4.195	-0.44736		7.195	0.66269
1.196	-0.34194		4.196	-0.44443		7.196	0.69235
1.197	-0.34014		4.197	-0.44114		7.197	0.72182
1.198	-0.33911		4.198	-0.43805		7.198	0.75486
1.199	-0.33907		4.199	-0.43447		7.199	0.78645
1.2	-0.3396		4.2	-0.43099		7.2	0.80717
1.201	-0.3399		4.201	-0.42771		7.201	0.82484
1.202	-0.34006		4.202	-0.4249		7.202	0.81147
1.203	-0.33994		4.203	-0.42286		7.203	0.78246
1.204	-0.3397		4.204	-0.42134		7.204	0.74515
1.205	-0.33843		4.205	-0.42014		7.205	0.69513
1.206	-0.33706		4.206	-0.41915		7.206	0.63485
1.207	-0.33584		4.207	-0.41838		7.207	0.56768
1.208	-0.33441		4.208	-0.41834		7.208	0.50654
1.209	-0.33359		4.209	-0.41871		7.209	0.44101
1.21	-0.33327		4.21	-0.41964		7.21	0.38511
1.211	-0.33344		4.211	-0.42092		7.211	0.3416
1.212	-0.33345		4.212	-0.42206		7.212	0.31784
1.213	-0.33357		4.213	-0.4229		7.213	0.30703
1.214	-0.33402		4.214	-0.42344		7.214	0.30588
1.215	-0.33474		4.215	-0.42375		7.215	0.32061
1.216	-0.33542		4.216	-0.42286		7.216	0.3287
1.217	-0.33538		4.217	-0.4213		7.217	0.34218
1.218	-0.33543		4.218	-0.41888		7.218	0.34778
1.219	-0.33602		4.219	-0.4161		7.219	0.35243
1.22	-0.33587		4.22	-0.41185		7.22	0.36196
1.221	-0.33515		4.221	-0.40739		7.221	0.37874
1.222	-0.33462		4.222	-0.40232		7.222	0.40398
1.223	-0.33422		4.223	-0.39793		7.223	0.42258
1.224	-0.3337		4.224	-0.39494		7.224	0.44975
1.225	-0.33353		4.225	-0.39209		7.225	0.47607
1.226	-0.33384		4.226	-0.38993		7.226	0.50131
1.227	-0.33443		4.227	-0.38817		7.227	0.52749
1.228	-0.33517		4.228	-0.38706		7.228	0.5473
1.229	-0.33505		4.229	-0.38572		7.229	0.5597
1.23	-0.33438		4.23	-0.38414		7.23	0.56281
1.231	-0.33362		4.231	-0.3831		7.231	0.56722
1.232	-0.3326		4.232	-0.38271		7.232	0.55914
1.233	-0.33085		4.233	-0.38327		7.233	0.56144
1.234	-0.3294		4.234	-0.38419		7.234	0.56521
1.235	-0.32752		4.235	-0.38511		7.235	0.56882
1.236	-0.32637		4.236	-0.38608		7.236	0.57631
1.237	-0.32616		4.237	-0.38743		7.237	0.58158
1.238	-0.32624		4.238	-0.38921		7.238	0.58993
1.239	-0.32739		4.239	-0.39092		7.239	0.59705
1.24	-0.32857		4.24	-0.39332		7.24	0.60661
1.241	-0.32993		4.241	-0.3957		7.241	0.60986
1.242	-0.33125		4.242	-0.39764		7.242	0.60797
1.243	-0.3328		4.243	-0.39942		7.243	0.60459
1.244	-0.33332		4.244	-0.40031		7.244	0.60109
1.245	-0.33254		4.245	-0.40024		7.245	0.59716
1.246	-0.33077		4.246	-0.39927		7.246	0.57749
1.247	-0.32866		4.247	-0.39809		7.247	0.55776
1.248	-0.32637		4.248	-0.39623		7.248	0.53174
1.249	-0.32372		4.249	-0.39354		7.249	0.51053
1.25	-0.32141		4.25	-0.39022		7.25	0.48596
1.251	-0.32009		4.251	-0.3877		7.251	0.45617
1.252	-0.3194		4.252	-0.38483		7.252	0.42745
1.253	-0.3188		4.253	-0.3824		7.253	0.39935
1.254	-0.31877		4.254	-0.37975		7.254	0.37836
1.255	-0.31901		4.255	-0.37701		7.255	0.35594
1.256	-0.31993		4.256	-0.37476		7.256	0.34186
1.257	-0.32003		4.257	-0.37309		7.257	0.33478
1.258	-0.31978		4.258	-0.37158		7.258	0.3308
1.259	-0.31959		4.259	-0.37013		7.259	0.33775
1.26	-0.31999		4.26	-0.36894		7.26	0.34759
1.261	-0.32082		4.261	-0.36892		7.261	0.36795
1.262	-0.32124		4.262	-0.37018		7.262	0.38789
1.263	-0.32117		4.263	-0.37294		7.263	0.41739
1.264	-0.32163		4.264	-0.37629		7.264	0.44493
1.265	-0.3223		4.265	-0.37989		7.265	0.47332
1.266	-0.32313		4.266	-0.38346		7.266	0.49718
1.267	-0.32432		4.267	-0.38703		7.267	0.51153
1.268	-0.32542		4.268	-0.3903		7.268	0.52644
1.269	-0.327		4.269	-0.39299		7.269	0.53515
1.27	-0.32875		4.27	-0.39588		7.27	0.53738
1.271	-0.3305		4.271	-0.39859		7.271	0.5382
1.272	-0.33198		4.272	-0.4017		7.272	0.53774
1.273	-0.33384		4.273	-0.40422		7.273	0.54742
1.274	-0.3351		4.274	-0.4055		7.274	0.55235
1.275	-0.33612		4.275	-0.40616		7.275	0.55229
1.276	-0.33741		4.276	-0.40566		7.276	0.54636
1.277	-0.3388		4.277	-0.40459		7.277	0.55046
1.278	-0.33992		4.278	-0.40284		7.278	0.55443
1.279	-0.34135		4.279	-0.40058		7.279	0.56002
1.28	-0.34346		4.28	-0.39803		7.28	0.55706
1.281	-0.34498		4.281	-0.39568		7.281	0.54941
1.282	-0.34599		4.282	-0.39293		7.282	0.55023
1.283	-0.3466		4.283	-0.39119		7.283	0.55399
1.284	-0.34694		4.284	-0.39037		7.284	0.56213
1.285	-0.34703		4.285	-0.39089		7.285	0.56714
1.286	-0.34751		4.286	-0.39183		7.286	0.56879
1.287	-0.34731		4.287	-0.39318		7.287	0.56998
1.288	-0.34713		4.288	-0.39473		7.288	0.56537
1.289	-0.34732		4.289	-0.39689		7.289	0.55455
1.29	-0.34728		4.29	-0.39913		7.29	0.54071
1.291	-0.34724		4.291	-0.40212		7.291	0.531
1.292	-0.34736		4.292	-0.40506		7.292	0.51845
1.293	-0.3479		4.293	-0.40816		7.293	0.5089
1.294	-0.34924		4.294	-0.41025		7.294	0.49316
1.295	-0.35081		4.295	-0.41084		7.295	0.47972
1.296	-0.35249		4.296	-0.40933		7.296	0.46926
1.297	-0.35497		4.297	-0.40597		7.297	0.46407
1.298	-0.35802		4.298	-0.40148		7.298	0.45958
1.299	-0.36147		4.299	-0.39634		7.299	0.45137
1.3	-0.36429		4.3	-0.39115		7.3	0.44129
1.301	-0.36657		4.301	-0.38644		7.301	0.43157
1.302	-0.36853		4.302	-0.38145		7.302	0.42065
1.303	-0.36976		4.303	-0.37558		7.303	0.41239
1.304	-0.36968		4.304	-0.36861		7.304	0.39781
1.305	-0.36808		4.305	-0.36033		7.305	0.38378
1.306	-0.36581		4.306	-0.35135		7.306	0.37745
1.307	-0.36266		4.307	-0.34292		7.307	0.38086
1.308	-0.359		4.308	-0.33434		7.308	0.38786
1.309	-0.35519		4.309	-0.32583		7.309	0.40405
1.31	-0.35039		4.31	-0.31744		7.31	0.41669
1.311	-0.3445		4.311	-0.3095		7.311	0.43888
1.312	-0.33817		4.312	-0.30155		7.312	0.471
1.313	-0.33122		4.313	-0.29441		7.313	0.50642
1.314	-0.32365		4.314	-0.28745		7.314	0.53354
1.315	-0.31556		4.315	-0.28073		7.315	0.55283
1.316	-0.30772		4.316	-0.2746		7.316	0.56605
1.317	-0.30065		4.317	-0.27024		7.317	0.58586
1.318	-0.29455		4.318	-0.26719		7.318	0.59661
1.319	-0.28962		4.319	-0.26469		7.319	0.60868
1.32	-0.28544		4.32	-0.26295		7.32	0.62971
1.321	-0.28289		4.321	-0.26223		7.321	0.65384
1.322	-0.28088		4.322	-0.26184		7.322	0.67497
1.323	-0.27864		4.323	-0.26259		7.323	0.6946
1.324	-0.2765		4.324	-0.26332		7.324	0.70435
1.325	-0.27445		4.325	-0.26298		7.325	0.71731
1.326	-0.27242		4.326	-0.26166		7.326	0.73075
1.327	-0.27045		4.327	-0.26032		7.327	0.73465
1.328	-0.268		4.328	-0.25933		7.328	0.72555
1.329	-0.26535		4.329	-0.25832		7.329	0.70958
1.33	-0.26231		4.33	-0.25732		7.33	0.69467
1.331	-0.25967		4.331	-0.25603		7.331	0.68146
1.332	-0.25668		4.332	-0.2539		7.332	0.66065
1.333	-0.25373		4.333	-0.25147		7.333	0.64384
1.334	-0.25094		4.334	-0.24723		7.334	0.632
1.335	-0.24787		4.335	-0.24177		7.335	0.62835
1.336	-0.24562		4.336	-0.23569		7.336	0.63129
1.337	-0.24345		4.337	-0.2295		7.337	0.63921
1.338	-0.24104		4.338	-0.22226		7.338	0.64987
1.339	-0.23779		4.339	-0.21401		7.339	0.66097
1.34	-0.23333		4.34	-0.20561		7.34	0.66556
1.341	-0.22867		4.341	-0.19692		7.341	0.67118
1.342	-0.22368		4.342	-0.18817		7.342	0.67012
1.343	-0.2179		4.343	-0.17999		7.343	0.66025
1.344	-0.21185		4.344	-0.1724		7.344	0.64298
1.345	-0.20587		4.345	-0.16616		7.345	0.61841
1.346	-0.20046		4.346	-0.16185		7.346	0.59846
1.347	-0.19623		4.347	-0.15859		7.347	0.58815
1.348	-0.19257		4.348	-0.15583		7.348	0.58078
1.349	-0.18933		4.349	-0.15399		7.349	0.58511
1.35	-0.18654		4.35	-0.15389		7.35	0.59574
1.351	-0.1839		4.351	-0.15531		7.351	0.60929
1.352	-0.1805		4.352	-0.15754		7.352	0.62125
1.353	-0.1765		4.353	-0.16074		7.353	0.62667
1.354	-0.17294		4.354	-0.1633		7.354	0.62677
1.355	-0.16921		4.355	-0.1657		7.355	0.63392
1.356	-0.16565		4.356	-0.16827		7.356	0.63485
1.357	-0.16182		4.357	-0.17099		7.357	0.63095
1.358	-0.15877		4.358	-0.17333		7.358	0.62582
1.359	-0.1564		4.359	-0.17574		7.359	0.62631
1.36	-0.15422		4.36	-0.17807		7.36	0.63901
1.361	-0.15259		4.361	-0.18036		7.361	0.65415
1.362	-0.1514		4.362	-0.18237		7.362	0.67558
1.363	-0.15091		4.363	-0.1836		7.363	0.70275
1.364	-0.15101		4.364	-0.18317		7.364	0.72641
1.365	-0.15128		4.365	-0.18183		7.365	0.74621
1.366	-0.15186		4.366	-0.17988		7.366	0.76072
1.367	-0.15247		4.367	-0.17785		7.367	0.77141
1.368	-0.15331		4.368	-0.1752		7.368	0.77406
1.369	-0.15428		4.369	-0.17308		7.369	0.77827
1.37	-0.1554		4.37	-0.17203		7.37	0.77802
1.371	-0.15668		4.371	-0.1714		7.371	0.77896
1.372	-0.15768		4.372	-0.17142		7.372	0.77932
1.373	-0.15857		4.373	-0.17095		7.373	0.78028
1.374	-0.1597		4.374	-0.17093		7.374	0.79129
1.375	-0.16082		4.375	-0.17187		7.375	0.80985
1.376	-0.16222		4.376	-0.17375		7.376	0.83918
1.377	-0.16442		4.377	-0.17624		7.377	0.85982
1.378	-0.16669		4.378	-0.17958		7.378	0.87975
1.379	-0.16944		4.379	-0.18401		7.379	0.89656
1.38	-0.17225		4.38	-0.18912		7.38	0.91372
1.381	-0.17469		4.381	-0.19483		7.381	0.92827
1.382	-0.17676		4.382	-0.20077		7.382	0.9367
1.383	-0.17843		4.383	-0.20746		7.383	0.94451
1.384	-0.17992		4.384	-0.21413		7.384	0.95533
1.385	-0.18073		4.385	-0.22096		7.385	0.9738
1.386	-0.18076		4.386	-0.2265		7.386	0.99238
1.387	-0.18037		4.387	-0.23077		7.387	1.01874
1.388	-0.17983		4.388	-0.2339		7.388	1.05075
1.389	-0.17916		4.389	-0.23671		7.389	1.08691
1.39	-0.17835		4.39	-0.23855		7.39	1.12057
1.391	-0.17806		4.391	-0.23928		7.391	1.14662
1.392	-0.17835		4.392	-0.23815		7.392	1.17124
1.393	-0.1791		4.393	-0.23494		7.393	1.18596
1.394	-0.1803		4.394	-0.2297		7.394	1.19928
1.395	-0.18118		4.395	-0.22274		7.395	1.21236
1.396	-0.18225		4.396	-0.21471		7.396	1.22235
1.397	-0.18393		4.397	-0.20734		7.397	1.22844
1.398	-0.1857		4.398	-0.20045		7.398	1.23631
1.399	-0.18623		4.399	-0.19434		7.399	1.24968
1.4	-0.18561		4.4	-0.188		7.4	1.25477
1.401	-0.18415		4.401	-0.18164		7.401	1.2568
1.402	-0.1823		4.402	-0.17573		7.402	1.25394
1.403	-0.18025		4.403	-0.17073		7.403	1.24681
1.404	-0.17799		4.404	-0.16815		7.404	1.23681
1.405	-0.1761		4.405	-0.16799		7.405	1.21798
1.406	-0.17526		4.406	-0.17039		7.406	1.18709
1.407	-0.17588		4.407	-0.17385		7.407	1.15083
1.408	-0.17736		4.408	-0.17816		7.408	1.1173
1.409	-0.17958		4.409	-0.18336		7.409	1.08231
1.41	-0.18293		4.41	-0.18924		7.41	1.05325
1.411	-0.189		4.411	-0.19675		7.411	1.02981
1.412	-0.19817		4.412	-0.20587		7.412	1.01971
1.413	-0.21061		4.413	-0.21758		7.413	1.01873
1.414	-0.22709		4.414	-0.23143		7.414	1.02093
1.415	-0.24751		4.415	-0.24691		7.415	1.03068
1.416	-0.27231		4.416	-0.26481		7.416	1.04904
1.417	-0.30048		4.417	-0.28536		7.417	1.06829
1.418	-0.33076		4.418	-0.30799		7.418	1.08573
1.419	-0.36341		4.419	-0.33321		7.419	1.10007
1.42	-0.39738		4.42	-0.36041		7.42	1.11206
1.421	-0.43213		4.421	-0.38857		7.421	1.1298
1.422	-0.46646		4.422	-0.41684		7.422	1.1557
1.423	-0.50028		4.423	-0.44462		7.423	1.18366
1.424	-0.53324		4.424	-0.47168		7.424	1.21999
1.425	-0.56466		4.425	-0.49792		7.425	1.25638
1.426	-0.5942		4.426	-0.52323		7.426	1.29429
1.427	-0.62083		4.427	-0.54747		7.427	1.32979
1.428	-0.64309		4.428	-0.56873		7.428	1.36639
1.429	-0.65966		4.429	-0.58687		7.429	1.39525
1.43	-0.67033		4.43	-0.60132		7.43	1.4182
1.431	-0.67529		4.431	-0.612		7.431	1.43602
1.432	-0.67377		4.432	-0.61939		7.432	1.45278
1.433	-0.66538		4.433	-0.62274		7.433	1.47327
1.434	-0.6498		4.434	-0.6203		7.434	1.4947
1.435	-0.62681		4.435	-0.61179		7.435	1.52361
1.436	-0.59675		4.436	-0.59696		7.436	1.56139
1.437	-0.5591		4.437	-0.57512		7.437	1.59792
1.438	-0.51402		4.438	-0.5467		7.438	1.63545
1.439	-0.46302		4.439	-0.51221		7.439	1.67604
1.44	-0.40811		4.44	-0.47308		7.44	1.72948
1.441	-0.34979		4.441	-0.42979		7.441	1.78818
1.442	-0.28799		4.442	-0.38246		7.442	1.84631
1.443	-0.22314		4.443	-0.33224		7.443	1.89529
1.444	-0.15648		4.444	-0.27927		7.444	1.93732
1.445	-0.08801		4.445	-0.2234		7.445	1.9806
1.446	-0.01823		4.446	-0.16587		7.446	2.03038
1.447	0.05274		4.447	-0.10599		7.447	2.07806
1.448	0.12431		4.448	-0.04443		7.448	2.13484
1.449	0.19514		4.449	0.01817		7.449	2.20204
1.45	0.26493		4.45	0.08239		7.45	2.28161
1.451	0.33307		4.451	0.14867		7.451	2.37212
1.452	0.39884		4.452	0.21661		7.452	2.48204
1.453	0.46112		4.453	0.28623		7.453	2.5999
1.454	0.51949		4.454	0.35741		7.454	2.7322
1.455	0.57424		4.455	0.42931		7.455	2.86299
1.456	0.62559		4.456	0.50202		7.456	2.99416
1.457	0.67367		4.457	0.57524		7.457	3.12159
1.458	0.71824		4.458	0.6493		7.458	3.24834
1.459	0.75937		4.459	0.72382		7.459	3.36971
1.46	0.79692		4.46	0.7995		7.46	3.49277
1.461	0.83041		4.461	0.87628		7.461	3.61823
1.462	0.85998		4.462	0.95367		7.462	3.74784
1.463	0.88563		4.463	1.03292		7.463	3.87875
1.464	0.90701		4.464	1.11423		7.464	4.00701
1.465	0.92426		4.465	1.19628		7.465	4.12852
1.466	0.93719		4.466	1.27823		7.466	4.2482
1.467	0.94528		4.467	1.36029		7.467	4.35283
1.468	0.94754		4.468	1.44231		7.468	4.45985
1.469	0.94338		4.469	1.5233		7.469	4.55617
1.47	0.93242		4.47	1.60392		7.47	4.65017
1.471	0.91514		4.471	1.68445		7.471	4.73215
1.472	0.8913		4.472	1.76407		7.472	4.80124
1.473	0.86074		4.473	1.84269		7.473	4.8523
1.474	0.82341		4.474	1.91956		7.474	4.89951
1.475	0.77958		4.475	1.99523		7.475	4.95385
1.476	0.72958		4.476	2.06948		7.476	5.01368
1.477	0.67326		4.477	2.14237		7.477	5.08469
1.478	0.61141		4.478	2.21271		7.478	5.17122
1.479	0.54377		4.479	2.28038		7.479	5.27047
1.48	0.47123		4.48	2.34488		7.48	5.40238
1.481	0.39401		4.481	2.40542		7.481	5.56598
1.482	0.31305		4.482	2.46154		7.482	5.76779
1.483	0.22885		4.483	2.51325		7.483	6.00315
1.484	0.14222		4.484	2.56053		7.484	6.28568
1.485	0.05442		4.485	2.60329		7.485	6.60956
1.486	-0.03445		4.486	2.64176		7.486	6.98741
1.487	-0.12419		4.487	2.67518		7.487	7.42812
1.488	-0.2134		4.488	2.7033		7.488	7.95041
1.489	-0.30131		4.489	2.72628		7.489	8.57604
1.49	-0.38672		4.49	2.74481		7.49	9.32644
1.491	-0.46948		4.491	2.75882		7.491	10.2262
1.492	-0.54866		4.492	2.76842		7.492	11.2995
1.493	-0.6227		4.493	2.77338		7.493	12.5745
1.494	-0.6915		4.494	2.77279		7.494	14.0833
1.495	-0.75438		4.495	2.76615		7.495	15.8396
1.496	-0.81141		4.496	2.7529		7.496	17.8566
1.497	-0.86297		4.497	2.73361		7.497	20.1135
1.498	-0.90791		4.498	2.70842		7.498	22.6176
1.499	-0.94576		4.499	2.67773		7.499	25.3321
1.5	-0.97706		4.5	2.6422		7.5	28.2302
1.501	-1.00147		4.501	2.60079		7.501	31.2725
1.502	-1.01913		4.502	2.55367		7.502	34.3893
1.503	-1.03018		4.503	2.50158		7.503	37.4839
1.504	-1.03529		4.504	2.44428		7.504	40.4535
1.505	-1.03571		4.505	2.383		7.505	43.1822
1.506	-1.03156		4.506	2.31776		7.506	45.5574
1.507	-1.02395		4.507	2.24836		7.507	47.4747
1.508	-1.01315		4.508	2.17346		7.508	48.8494
1.509	-0.99983		4.509	2.09385		7.509	49.6172
1.51	-0.98461		4.51	2.00881		7.51	49.7364
1.511	-0.96789		4.511	1.9188		7.511	49.1782
1.512	-0.94867		4.512	1.82538		7.512	47.9739
1.513	-0.92692		4.513	1.72918		7.513	46.1589
1.514	-0.9021		4.514	1.6316		7.514	43.8042
1.515	-0.87382		4.515	1.53358		7.515	40.9999
1.516	-0.84158		4.516	1.43513		7.516	37.819
1.517	-0.80409		4.517	1.33744		7.517	34.3474
1.518	-0.76147		4.518	1.24147		7.518	30.6716
1.519	-0.71395		4.519	1.14865		7.519	26.8879
1.52	-0.66052		4.52	1.0604		7.52	23.0868
1.521	-0.60093		4.521	0.97662		7.521	19.3554
1.522	-0.53393		4.522	0.89735		7.522	15.8018
1.523	-0.45958		4.523	0.82222		7.523	12.5033
1.524	-0.37821		4.524	0.75159		7.524	9.53703
1.525	-0.28905		4.525	0.68633		7.525	6.94988
1.526	-0.19162		4.526	0.62678		7.526	4.77226
1.527	-0.08598		4.527	0.57324		7.527	3.03372
1.528	0.02791		4.528	0.52593		7.528	1.75274
1.529	0.14909		4.529	0.48434		7.529	0.90943
1.53	0.27587		4.53	0.44862		7.53	0.47456
1.531	0.40744		4.531	0.41798		7.531	0.39787
1.532	0.5424		4.532	0.39244		7.532	0.58007
1.533	0.67949		4.533	0.37226		7.533	0.93756
1.534	0.81758		4.534	0.35677		7.534	1.3818
1.535	0.95579		4.535	0.34502		7.535	1.84806
1.536	1.09302		4.536	0.33568		7.536	2.2856
1.537	1.22813		4.537	0.32783		7.537	2.65093
1.538	1.36042		4.538	0.32051		7.538	2.92938
1.539	1.48888		4.539	0.31408		7.539	3.10462
1.54	1.61357		4.54	0.3074		7.54	3.17956
1.541	1.73485		4.541	0.30132		7.541	3.18428
1.542	1.85272		4.542	0.29588		7.542	3.1569
1.543	1.96717		4.543	0.29113		7.543	3.10411
1.544	2.07786		4.544	0.28801		7.544	3.05427
1.545	2.18434		4.545	0.28626		7.545	3.00716
1.546	2.286		4.546	0.28487		7.546	2.9387
1.547	2.3825		4.547	0.28475		7.547	2.85944
1.548	2.47352		4.548	0.28571		7.548	2.76468
1.549	2.55949		4.549	0.28813		7.549	2.6653
1.55	2.64063		4.55	0.29248		7.55	2.56468
1.551	2.71688		4.551	0.29818		7.551	2.4684
1.552	2.78803		4.552	0.30519		7.552	2.39412
1.553	2.8539		4.553	0.31365		7.553	2.3284
1.554	2.91476		4.554	0.32414		7.554	2.27335
1.555	2.97022		4.555	0.33717		7.555	2.22439
1.556	3.01977		4.556	0.35304		7.556	2.17812
1.557	3.06266		4.557	0.37179		7.557	2.13854
1.558	3.09818		4.558	0.39371		7.558	2.10613
1.559	3.12589		4.559	0.41831		7.559	2.06914
1.56	3.14478		4.56	0.44583		7.56	2.03472
1.561	3.15445		4.561	0.47551		7.561	2.00805
1.562	3.15508		4.562	0.50704		7.562	1.98071
1.563	3.1471		4.563	0.54026		7.563	1.95709
1.564	3.1306		4.564	0.57359		7.564	1.93774
1.565	3.10546		4.565	0.60684		7.565	1.92778
1.566	3.07183		4.566	0.64003		7.566	1.927
1.567	3.03023		4.567	0.67338		7.567	1.92697
1.568	2.98107		4.568	0.70612		7.568	1.92903
1.569	2.92503		4.569	0.7379		7.569	1.92577
1.57	2.86266		4.57	0.76873		7.57	1.92014
1.571	2.79463		4.571	0.79815		7.571	1.91795
1.572	2.72157		4.572	0.82633		7.572	1.91609
1.573	2.64453		4.573	0.85345		7.573	1.90342
1.574	2.56388		4.574	0.87916		7.574	1.89431
1.575	2.48023		4.575	0.903		7.575	1.88812
1.576	2.39458		4.576	0.9245		7.576	1.88346
1.577	2.30778		4.577	0.94379		7.577	1.88358
1.578	2.22107		4.578	0.96081		7.578	1.89178
1.579	2.13563		4.579	0.97566		7.579	1.91085
1.58	2.05222		4.58	0.98831		7.58	1.9384
1.581	1.97198		4.581	0.9984		7.581	1.97709
1.582	1.89544		4.582	1.00651		7.582	2.02667
1.583	1.82244		4.583	1.01295		7.583	2.08127
1.584	1.75315		4.584	1.01794		7.584	2.135
1.585	1.68789		4.585	1.02185		7.585	2.18114
1.586	1.62706		4.586	1.02467		7.586	2.22167
1.587	1.57126		4.587	1.0263		7.587	2.25178
1.588	1.52048		4.588	1.02647		7.588	2.27573
1.589	1.47482		4.589	1.02543		7.589	2.28921
1.59	1.43378		4.59	1.02341		7.59	2.29779
1.591	1.39723		4.591	1.02019		7.591	2.30019
1.592	1.3655		4.592	1.01554		7.592	2.29333
1.593	1.33796		4.593	1.00947		7.593	2.28386
1.594	1.314		4.594	1.00221		7.594	2.27668
1.595	1.29402		4.595	0.99422		7.595	2.26363
1.596	1.27734		4.596	0.98567		7.596	2.25011
1.597	1.26292		4.597	0.97693		7.597	2.23529
1.598	1.2506		4.598	0.9677		7.598	2.21963
1.599	1.23969		4.599	0.95874		7.599	2.20547
1.6	1.2295		4.6	0.95035		7.6	2.19725
1.601	1.21961		4.601	0.94207		7.601	2.18735
1.602	1.20969		4.602	0.93436		7.602	2.18382
1.603	1.19894		4.603	0.92701		7.603	2.17759
1.604	1.1872		4.604	0.91965		7.604	2.18095
1.605	1.17416		4.605	0.91237		7.605	2.18158
1.606	1.15999		4.606	0.90496		7.606	2.17551
1.607	1.14444		4.607	0.89737		7.607	2.17726
1.608	1.12831		4.608	0.89015		7.608	2.18845
1.609	1.11157		4.609	0.88331		7.609	2.19932
1.61	1.09342		4.61	0.87701		7.61	2.21368
1.611	1.07392		4.611	0.87146		7.611	2.23656
1.612	1.0531		4.612	0.86721		7.612	2.26233
1.613	1.03085		4.613	0.86374		7.613	2.29134
1.614	1.00813		4.614	0.86125		7.614	2.32172
1.615	0.98518		4.615	0.85947		7.615	2.35335
1.616	0.96227		4.616	0.85799		7.616	2.39695
1.617	0.93983		4.617	0.85725		7.617	2.43631
1.618	0.91736		4.618	0.85762		7.618	2.47993
1.619	0.89521		4.619	0.85904		7.619	2.50949
1.62	0.87363		4.62	0.86078		7.62	2.53862
1.621	0.85289		4.621	0.86245		7.621	2.57558
1.622	0.83363		4.622	0.86403		7.622	2.60732
1.623	0.81549		4.623	0.86606		7.623	2.63347
1.624	0.79877		4.624	0.86872		7.624	2.65632
1.625	0.78375		4.625	0.87119		7.625	2.67791
1.626	0.7691		4.626	0.87404		7.626	2.69987
1.627	0.75479		4.627	0.8773		7.627	2.71856
1.628	0.74107		4.628	0.8809		7.628	2.73799
1.629	0.72765		4.629	0.88527		7.629	2.75834
1.63	0.71423		4.63	0.88958		7.63	2.77716
1.631	0.70133		4.631	0.89293		7.631	2.78368
1.632	0.68962		4.632	0.89567		7.632	2.78591
1.633	0.67911		4.633	0.89828		7.633	2.76962
1.634	0.67018		4.634	0.9003		7.634	2.75458
1.635	0.66203		4.635	0.90154		7.635	2.72509
1.636	0.6549		4.636	0.90203		7.636	2.68642
1.637	0.64906		4.637	0.90212		7.637	2.65477
1.638	0.64468		4.638	0.90234		7.638	2.62046
1.639	0.64102		4.639	0.90275		7.639	2.57983
1.64	0.63847		4.64	0.90333		7.64	2.54349
1.641	0.63728		4.641	0.90429		7.641	2.50965
1.642	0.6374		4.642	0.90614		7.642	2.48685
1.643	0.63859		4.643	0.90807		7.643	2.47685
1.644	0.64035		4.644	0.90955		7.644	2.47846
1.645	0.64297		4.645	0.91017		7.645	2.48363
1.646	0.64689		4.646	0.91017		7.646	2.49519
1.647	0.6523		4.647	0.90974		7.647	2.50663
1.648	0.65897		4.648	0.9087		7.648	2.52218
1.649	0.66651		4.649	0.90709		7.649	2.5341
1.65	0.67468		4.65	0.90538		7.65	2.5556
1.651	0.68343		4.651	0.90379		7.651	2.57839
1.652	0.69202		4.652	0.90271		7.652	2.58998
1.653	0.69979		4.653	0.90298		7.653	2.60337
1.654	0.70614		4.654	0.90425		7.654	2.62322
1.655	0.71086		4.655	0.90566		7.655	2.64423
1.656	0.7142		4.656	0.9079		7.656	2.67056
1.657	0.71638		4.657	0.91027		7.657	2.70107
1.658	0.71739		4.658	0.91271		7.658	2.73249
1.659	0.71749		4.659	0.91478		7.659	2.7574
1.66	0.71699		4.66	0.91593		7.66	2.77704
1.661	0.71645		4.661	0.91637		7.661	2.78748
1.662	0.71597		4.662	0.91636		7.662	2.79285
1.663	0.71519		4.663	0.91546		7.663	2.79425
1.664	0.71443		4.664	0.91326		7.664	2.78964
1.665	0.71342		4.665	0.91053		7.665	2.78015
1.666	0.71316		4.666	0.90724		7.666	2.77426
1.667	0.71339		4.667	0.90379		7.667	2.78186
1.668	0.71366		4.668	0.90035		7.668	2.79006
1.669	0.71367		4.669	0.89644		7.669	2.79785
1.67	0.71364		4.67	0.89235		7.67	2.81291
1.671	0.71354		4.671	0.88813		7.671	2.83199
1.672	0.71296		4.672	0.88416		7.672	2.8564
1.673	0.71199		4.673	0.87963		7.673	2.87901
1.674	0.71082		4.674	0.87482		7.674	2.89886
1.675	0.71001		4.675	0.8698		7.675	2.90872
1.676	0.70939		4.676	0.8644		7.676	2.91913
1.677	0.70869		4.677	0.85861		7.677	2.92597
1.678	0.70784		4.678	0.8533		7.678	2.92453
1.679	0.70621		4.679	0.84856		7.679	2.92414
1.68	0.70386		4.68	0.84433		7.68	2.9251
1.681	0.70129		4.681	0.84072		7.681	2.92444
1.682	0.69769		4.682	0.83782		7.682	2.9135
1.683	0.69319		4.683	0.83498		7.683	2.90353
1.684	0.68808		4.684	0.83175		7.684	2.89869
1.685	0.68323		4.685	0.828		7.685	2.8964
1.686	0.67838		4.686	0.82382		7.686	2.89791
1.687	0.6734		4.687	0.81895		7.687	2.89799
1.688	0.66836		4.688	0.81368		7.688	2.89493
1.689	0.6635		4.689	0.80811		7.689	2.89276
1.69	0.65865		4.69	0.80273		7.69	2.89712
1.691	0.65371		4.691	0.79756		7.691	2.90679
1.692	0.64877		4.692	0.79269		7.692	2.91783
1.693	0.64353		4.693	0.78806		7.693	2.93714
1.694	0.63849		4.694	0.78421		7.694	2.96033
1.695	0.63357		4.695	0.78148		7.695	2.98935
1.696	0.62848		4.696	0.77923		7.696	3.02005
1.697	0.6232		4.697	0.77813		7.697	3.06057
1.698	0.61824		4.698	0.77808		7.698	3.09652
1.699	0.61392		4.699	0.77897		7.699	3.12721
1.7	0.60988		4.7	0.7809		7.7	3.15813
1.701	0.60616		4.701	0.78288		7.701	3.17713
1.702	0.60263		4.702	0.785		7.702	3.18345
1.703	0.59947		4.703	0.78667		7.703	3.18386
1.704	0.59648		4.704	0.78787		7.704	3.17639
1.705	0.59374		4.705	0.78862		7.705	3.16058
1.706	0.59099		4.706	0.78892		7.706	3.13797
1.707	0.58836		4.707	0.78902		7.707	3.11084
1.708	0.58587		4.708	0.78905		7.708	3.07759
1.709	0.58281		4.709	0.78899		7.709	3.04629
1.71	0.57963		4.71	0.78936		7.71	3.01451
1.711	0.57721		4.711	0.78972		7.711	2.9802
1.712	0.57508		4.712	0.78994		7.712	2.94958
1.713	0.57333		4.713	0.78959		7.713	2.92587
1.714	0.57164		4.714	0.78904		7.714	2.91615
1.715	0.56976		4.715	0.78864		7.715	2.89728
1.716	0.56734		4.716	0.78869		7.716	2.88306
1.717	0.56511		4.717	0.78939		7.717	2.8772
1.718	0.56325		4.718	0.79		7.718	2.87755
1.719	0.56215		4.719	0.79069		7.719	2.88543
1.72	0.5615		4.72	0.7919		7.72	2.89623
1.721	0.56106		4.721	0.79345		7.721	2.91099
1.722	0.56087		4.722	0.79545		7.722	2.92398
1.723	0.56071		4.723	0.79836		7.723	2.94443
1.724	0.56102		4.724	0.80201		7.724	2.96397
1.725	0.56178		4.725	0.8061		7.725	2.98126
1.726	0.56208		4.726	0.81096		7.726	3.00317
1.727	0.56239		4.727	0.8165		7.727	3.02889
1.728	0.56277		4.728	0.82224		7.728	3.05312
1.729	0.56346		4.729	0.82807		7.729	3.07296
1.73	0.5642		4.73	0.83282		7.73	3.1
1.731	0.56531		4.731	0.83662		7.731	3.1233
1.732	0.56664		4.732	0.84044		7.732	3.14644
1.733	0.56765		4.733	0.84413		7.733	3.17625
1.734	0.56803		4.734	0.84723		7.734	3.20271
1.735	0.56787		4.735	0.85027		7.735	3.23159
1.736	0.5676		4.736	0.85339		7.736	3.2561
1.737	0.56681		4.737	0.8564		7.737	3.28538
1.738	0.56529		4.738	0.85958		7.738	3.31119
1.739	0.56345		4.739	0.86297		7.739	3.33583
1.74	0.56219		4.74	0.86581		7.74	3.35838
1.741	0.56131		4.741	0.86766		7.741	3.38429
1.742	0.56028		4.742	0.86857		7.742	3.41136
1.743	0.55947		4.743	0.86799		7.743	3.43538
1.744	0.559		4.744	0.86658		7.744	3.45863
1.745	0.55889		4.745	0.86486		7.745	3.46353
1.746	0.55906		4.746	0.86248		7.746	3.4724
1.747	0.55924		4.747	0.85939		7.747	3.483
1.748	0.55939		4.748	0.85558		7.748	3.48825
1.749	0.5592		4.749	0.85205		7.749	3.49351
1.75	0.55839		4.75	0.84896		7.75	3.49578
1.751	0.55683		4.751	0.84594		7.751	3.49743
1.752	0.55416		4.752	0.84325		7.752	3.49612
1.753	0.55033		4.753	0.84102		7.753	3.49602
1.754	0.54565		4.754	0.83907		7.754	3.48992
1.755	0.54001		4.755	0.83768		7.755	3.47705
1.756	0.53312		4.756	0.83741		7.756	3.45801
1.757	0.5258		4.757	0.83736		7.757	3.43576
1.758	0.51835		4.758	0.83711		7.758	3.4107
1.759	0.51105		4.759	0.83631		7.759	3.38
1.76	0.50394		4.76	0.83489		7.76	3.3576
1.761	0.49687		4.761	0.83332		7.761	3.33306
1.762	0.49035		4.762	0.83089		7.762	3.30833
1.763	0.48471		4.763	0.82735		7.763	3.29415
1.764	0.48014		4.764	0.82348		7.764	3.27581
1.765	0.47631		4.765	0.81981		7.765	3.26045
1.766	0.4735		4.766	0.81583		7.766	3.24278
1.767	0.47077		4.767	0.81064		7.767	3.22995
1.768	0.46839		4.768	0.80439		7.768	3.21017
1.769	0.46668		4.769	0.79715		7.769	3.18518
1.77	0.4655		4.77	0.78914		7.77	3.16243
1.771	0.4645		4.771	0.78056		7.771	3.14747
1.772	0.46428		4.772	0.77179		7.772	3.13162
1.773	0.46538		4.773	0.76284		7.773	3.12022
1.774	0.46663		4.774	0.75438		7.774	3.10327
1.775	0.46675		4.775	0.74643		7.775	3.08345
1.776	0.46541		4.776	0.73951		7.776	3.07101
1.777	0.4632		4.777	0.73442		7.777	3.06994
1.778	0.46046		4.778	0.73097		7.778	3.06053
1.779	0.45703		4.779	0.7287		7.779	3.06119
1.78	0.45301		4.78	0.72715		7.78	3.06066
1.781	0.44779		4.781	0.72604		7.781	3.06704
1.782	0.44127		4.782	0.72523		7.782	3.07764
1.783	0.43424		4.783	0.72505		7.783	3.09195
1.784	0.42675		4.784	0.72553		7.784	3.11103
1.785	0.41886		4.785	0.72548		7.785	3.13126
1.786	0.41041		4.786	0.72516		7.786	3.15429
1.787	0.4022		4.787	0.72435		7.787	3.17727
1.788	0.39411		4.788	0.72302		7.788	3.19342
1.789	0.38646		4.789	0.72201		7.789	3.21144
1.79	0.37933		4.79	0.72127		7.79	3.23473
1.791	0.37236		4.791	0.72002		7.791	3.26086
1.792	0.36613		4.792	0.71828		7.792	3.28151
1.793	0.36021		4.793	0.71647		7.793	3.31011
1.794	0.35409		4.794	0.71485		7.794	3.33044
1.795	0.34787		4.795	0.71289		7.795	3.35537
1.796	0.34194		4.796	0.71042		7.796	3.38431
1.797	0.33635		4.797	0.70785		7.797	3.41328
1.798	0.33132		4.798	0.70561		7.798	3.43613
1.799	0.32664		4.799	0.70394		7.799	3.45623
1.8	0.32245		4.8	0.70215		7.8	3.47249
1.801	0.31946		4.801	0.69969		7.801	3.48663
1.802	0.31785		4.802	0.6972		7.802	3.4912
1.803	0.317		4.803	0.69436		7.803	3.49086
1.804	0.31571		4.804	0.69194		7.804	3.47981
1.805	0.31419		4.805	0.68978		7.805	3.47522
1.806	0.31294		4.806	0.6877		7.806	3.46968
1.807	0.31228		4.807	0.68522		7.807	3.46887
1.808	0.3117		4.808	0.68227		7.808	3.46043
1.809	0.31067		4.809	0.67904		7.809	3.46225
1.81	0.30971		4.81	0.67519		7.81	3.46924
1.811	0.30856		4.811	0.67063		7.811	3.48111
1.812	0.30748		4.812	0.66605		7.812	3.4902
1.813	0.30647		4.813	0.66145		7.813	3.49715
1.814	0.30575		4.814	0.65654		7.814	3.49859
1.815	0.30556		4.815	0.65142		7.815	3.49423
1.816	0.30597		4.816	0.64649		7.816	3.48251
1.817	0.30752		4.817	0.64206		7.817	3.45995
1.818	0.30927		4.818	0.63854		7.818	3.43591
1.819	0.31065		4.819	0.63599		7.819	3.42645
1.82	0.31143		4.82	0.63312		7.82	3.41473
1.821	0.31154		4.821	0.62926		7.821	3.40533
1.822	0.31193		4.822	0.62541		7.822	3.39214
1.823	0.31226		4.823	0.62159		7.823	3.39099
1.824	0.3122		4.824	0.61722		7.824	3.39784
1.825	0.31208		4.825	0.61258		7.825	3.41027
1.826	0.31167		4.826	0.60846		7.826	3.42035
1.827	0.31192		4.827	0.60478		7.827	3.41834
1.828	0.31322		4.828	0.60086		7.828	3.40703
1.829	0.31499		4.829	0.59727		7.829	3.3869
1.83	0.31686		4.83	0.59345		7.83	3.36247
1.831	0.31858		4.831	0.58929		7.831	3.33643
1.832	0.31965		4.832	0.58503		7.832	3.30997
1.833	0.31977		4.833	0.58028		7.833	3.28524
1.834	0.31897		4.834	0.57564		7.834	3.26097
1.835	0.3177		4.835	0.57105		7.835	3.24703
1.836	0.31591		4.836	0.56649		7.836	3.23013
1.837	0.31335		4.837	0.56269		7.837	3.2207
1.838	0.31023		4.838	0.55995		7.838	3.21688
1.839	0.30683		4.839	0.55831		7.839	3.21904
1.84	0.30363		4.84	0.55682		7.84	3.21955
1.841	0.29997		4.841	0.55664		7.841	3.2084
1.842	0.296		4.842	0.5579		7.842	3.19392
1.843	0.29232		4.843	0.5597		7.843	3.17486
1.844	0.28887		4.844	0.56208		7.844	3.15713
1.845	0.28519		4.845	0.56481		7.845	3.1409
1.846	0.28136		4.846	0.56767		7.846	3.12479
1.847	0.27733		4.847	0.57054		7.847	3.11304
1.848	0.27258		4.848	0.57234		7.848	3.11403
1.849	0.26727		4.849	0.57319		7.849	3.12267
1.85	0.26227		4.85	0.57311		7.85	3.12056
1.851	0.25728		4.851	0.57218		7.851	3.13063
1.852	0.2519		4.852	0.57143		7.852	3.14731
1.853	0.2459		4.853	0.5704		7.853	3.17332
1.854	0.2398		4.854	0.56865		7.854	3.19878
1.855	0.23427		4.855	0.56679		7.855	3.21168
1.856	0.22986		4.856	0.56484		7.856	3.2181
1.857	0.22735		4.857	0.562		7.857	3.21002
1.858	0.22573		4.858	0.55861		7.858	3.20301
1.859	0.22465		4.859	0.5555		7.859	3.19123
1.86	0.22382		4.86	0.55181		7.86	3.18226
1.861	0.22333		4.861	0.5476		7.861	3.17044
1.862	0.22358		4.862	0.54311		7.862	3.15709
1.863	0.22428		4.863	0.53848		7.863	3.14529
1.864	0.22481		4.864	0.53396		7.864	3.13625
1.865	0.22493		4.865	0.52892		7.865	3.13646
1.866	0.22496		4.866	0.52416		7.866	3.13948
1.867	0.22469		4.867	0.51975		7.867	3.15432
1.868	0.22481		4.868	0.51588		7.868	3.16686
1.869	0.22477		4.869	0.51331		7.869	3.17267
1.87	0.22376		4.87	0.51191		7.87	3.17248
1.871	0.22202		4.871	0.51306		7.871	3.1653
1.872	0.21986		4.872	0.51606		7.872	3.16204
1.873	0.21682		4.873	0.5199		7.873	3.15519
1.874	0.2126		4.874	0.52456		7.874	3.15043
1.875	0.20736		4.875	0.52956		7.875	3.14057
1.876	0.20179		4.876	0.53438		7.876	3.13341
1.877	0.19638		4.877	0.53851		7.877	3.13046
1.878	0.19102		4.878	0.5419		7.878	3.13081
1.879	0.18593		4.879	0.54533		7.879	3.13036
1.88	0.18098		4.88	0.54851		7.88	3.12654
1.881	0.17608		4.881	0.55151		7.881	3.12804
1.882	0.17157		4.882	0.55368		7.882	3.11939
1.883	0.16771		4.883	0.55452		7.883	3.11087
1.884	0.16468		4.884	0.55375		7.884	3.09423
1.885	0.16271		4.885	0.55179		7.885	3.0751
1.886	0.16223		4.886	0.54965		7.886	3.0582
1.887	0.16277		4.887	0.54739		7.887	3.04186
1.888	0.16389		4.888	0.54498		7.888	3.02921
1.889	0.16574		4.889	0.54259		7.889	3.01061
1.89	0.16752		4.89	0.53889		7.89	2.99693
1.891	0.16885		4.891	0.53437		7.891	2.98496
1.892	0.17028		4.892	0.52919		7.892	2.97912
1.893	0.17171		4.893	0.5236		7.893	2.9783
1.894	0.17277		4.894	0.51795		7.894	2.97213
1.895	0.17429		4.895	0.51276		7.895	2.97215
1.896	0.17659		4.896	0.50882		7.896	2.97429
1.897	0.17933		4.897	0.50549		7.897	2.97814
1.898	0.18218		4.898	0.50364		7.898	2.97728
1.899	0.18389		4.899	0.50292		7.899	2.98598
1.9	0.18521		4.9	0.50298		7.9	2.99172
1.901	0.18621		4.901	0.50342		7.901	2.99386
1.902	0.18655		4.902	0.50375		7.902	2.99245
1.903	0.18586		4.903	0.50348		7.903	2.98238
1.904	0.18473		4.904	0.50277		7.904	2.97583
1.905	0.18366		4.905	0.50047		7.905	2.97306
1.906	0.18296		4.906	0.49681		7.906	2.97325
1.907	0.18198		4.907	0.49267		7.907	2.9798
1.908	0.18097		4.908	0.488		7.908	2.9867
1.909	0.17987		4.909	0.48282		7.909	2.99646
1.91	0.17885		4.91	0.47716		7.91	3.00453
1.911	0.17795		4.911	0.471		7.911	3.0089
1.912	0.17691		4.912	0.46347		7.912	3.01986
1.913	0.1755		4.913	0.45558		7.913	3.04209
1.914	0.17416		4.914	0.44807		7.914	3.05819
1.915	0.17261		4.915	0.44168		7.915	3.07875
1.916	0.17094		4.916	0.43649		7.916	3.09819
1.917	0.16894		4.917	0.43192		7.917	3.11618
1.918	0.16634		4.918	0.42697		7.918	3.1311
1.919	0.16369		4.919	0.42185		7.919	3.14602
1.92	0.1611		4.92	0.41633		7.92	3.16225
1.921	0.15882		4.921	0.41128		7.921	3.18221
1.922	0.15778		4.922	0.40703		7.922	3.19647
1.923	0.15759		4.923	0.4031		7.923	3.20032
1.924	0.15835		4.924	0.39976		7.924	3.19893
1.925	0.16055		4.925	0.39793		7.925	3.19886
1.926	0.16324		4.926	0.39695		7.926	3.19657
1.927	0.16598		4.927	0.39615		7.927	3.19239
1.928	0.16815		4.928	0.39519		7.928	3.18856
1.929	0.16922		4.929	0.39393		7.929	3.18064
1.93	0.1699		4.93	0.39164		7.93	3.16074
1.931	0.16966		4.931	0.38859		7.931	3.14068
1.932	0.16912		4.932	0.3859		7.932	3.11545
1.933	0.16822		4.933	0.38319		7.933	3.09324
1.934	0.16702		4.934	0.38073		7.934	3.07591
1.935	0.16526		4.935	0.37893		7.935	3.06185
1.936	0.16258		4.936	0.37791		7.936	3.04012
1.937	0.15931		4.937	0.3775		7.937	3.01869
1.938	0.15597		4.938	0.37745		7.938	2.99945
1.939	0.15261		4.939	0.3777		7.939	2.98342
1.94	0.14929		4.94	0.37786		7.94	2.96586
1.941	0.14548		4.941	0.37821		7.941	2.95012
1.942	0.14156		4.942	0.37808		7.942	2.94174
1.943	0.13737		4.943	0.37716		7.943	2.93162
1.944	0.13281		4.944	0.37612		7.944	2.92
1.945	0.12772		4.945	0.37457		7.945	2.91686
1.946	0.12247		4.946	0.37277		7.946	2.91565
1.947	0.11712		4.947	0.37062		7.947	2.9217
1.948	0.11139		4.948	0.36849		7.948	2.93361
1.949	0.10577		4.949	0.36731		7.949	2.94551
1.95	0.1		4.95	0.36755		7.95	2.95403
1.951	0.09354		4.951	0.36904		7.951	2.96523
1.952	0.09094		4.952	0.36657		7.952	2.97612
1.953	0.08833		4.953	0.36411		7.953	2.98192
1.954	0.08573		4.954	0.36165		7.954	2.98676
1.955	0.08313		4.955	0.3592		7.955	2.98562
1.956	0.08053		4.956	0.35676		7.956	2.98166
1.957	0.07793		4.957	0.35433		7.957	2.97344
1.958	0.07534		4.958	0.35191		7.958	2.95822
1.959	0.07274		4.959	0.34949		7.959	2.93556
1.96	0.07015		4.96	0.34709		7.96	2.90931
1.961	0.06756		4.961	0.34469		7.961	2.88176
1.962	0.06497		4.962	0.34229		7.962	2.8474
1.963	0.06238		4.963	0.33991		7.963	2.80143
1.964	0.05979		4.964	0.33753		7.964	2.75124
1.965	0.0572		4.965	0.33517		7.965	2.6996
1.966	0.05462		4.966	0.33281		7.966	2.64579
1.967	0.05203		4.967	0.33046		7.967	2.5944
1.968	0.04945		4.968	0.32811		7.968	2.55565
1.969	0.04687		4.969	0.32578		7.969	2.51689
1.97	0.04429		4.97	0.32345		7.97	2.4851
1.971	0.04172		4.971	0.32113		7.971	2.46151
1.972	0.03914		4.972	0.31881		7.972	2.4423
1.973	0.03657		4.973	0.31651		7.973	2.43163
1.974	0.03399		4.974	0.31421		7.974	2.42989
1.975	0.03142		4.975	0.31193		7.975	2.43882
1.976	0.02885		4.976	0.30965		7.976	2.44744
1.977	0.02629		4.977	0.30737		7.977	2.45846
1.978	0.02372		4.978	0.30511		7.978	2.47874
1.979	0.02115		4.979	0.30285		7.979	2.49993
1.98	0.01859		4.98	0.3006		7.98	2.52003
1.981	0.01603		4.981	0.29836		7.981	2.54364
1.982	0.01347		4.982	0.29613		7.982	2.56752
1.983	0.01091		4.983	0.29391		7.983	2.58271
1.984	0.00835		4.984	0.29169		7.984	2.598
1.985	0.0058		4.985	0.28948		7.985	2.61077
1.986	0.00324		4.986	0.28728		7.986	2.62302
1.987	0.000687611		4.987	0.28509		7.987	2.64344
1.988	-0.00186		4.988	0.2829		7.988	2.66451
1.989	-0.00441		4.989	0.28073		7.989	2.68623
1.99	-0.00696		4.99	0.27856		7.99	2.7086
1.991	-0.00951		4.991	0.2764		7.991	2.73163
1.992	-0.01206		4.992	0.27424		7.992	2.75531
1.993	-0.0146		4.993	0.2721		7.993	2.77964
1.994	-0.01714		4.994	0.26996		7.994	2.80462
1.995	-0.01968		4.995	0.26783		7.995	2.83025
1.996	-0.02222		4.996	0.26571		7.996	2.85654
1.997	-0.02476		4.997	0.2636		7.997	2.88348
1.998	-0.0273		4.998	0.26149		7.998	2.91107
1.999	-0.02983		4.999	0.2594		7.999	2.93931
[truncated: 1 more rows]

## Sheet: 1h
Time (s)	Short-circuit current (μA)		Time (s)	Short-circuit current (μA)		Time (s)	Short-circuit current (μA)		Time (s)	Short-circuit current (μA)
0.001	0.000393		3.001	-0.000645		6.001	-0.00393		9.001	0.00138
0.002	-0.000264		3.002	-0.0105		6.002	0.00264		9.002	0.00105
0.003	6.44614e-05		3.003	-0.00722		6.003	0.00264		9.003	-0.000593
0.004	-0.000264		3.004	-0.00722		6.004	0.00264		9.004	-0.000593
0.005	6.44614e-05		3.005	-0.0105		6.005	0.00264		9.005	0.00105
0.006	6.44614e-05		3.006	-0.00722		6.006	0.00264		9.006	0.000393
0.007	0.000393		3.007	-0.00722		6.007	-0.000645		9.007	0.00105
0.008	-0.000264		3.008	-0.00722		6.008	-0.00393		9.008	-0.000921
0.009	6.44614e-05		3.009	-0.00722		6.009	-0.00722		9.009	-0.000593
0.01	0.000722		3.01	-0.00722		6.01	-0.000645		9.01	0.000722
0.011	-0.000264		3.011	-0.00722		6.011	-0.000645		9.011	0.00105
0.012	-0.000264		3.012	-0.0105		6.012	-0.000645		9.012	-0.000264
0.013	0.000393		3.013	-0.0105		6.013	-0.000645		9.013	0.000393
0.014	6.44614e-05		3.014	-0.0105		6.014	0.00264		9.014	0.000722
0.015	6.44614e-05		3.015	-0.00722		6.015	0.00264		9.015	-0.000593
0.016	-0.000593		3.016	-0.0105		6.016	-0.00393		9.016	-0.000264
0.017	-0.000264		3.017	-0.00722		6.017	-0.00393		9.017	6.44614e-05
0.018	-0.000264		3.018	-0.00722		6.018	0.00264		9.018	-0.00158
0.019	6.44614e-05		3.019	-0.0105		6.019	-0.000645		9.019	6.44614e-05
0.02	-0.000264		3.02	-0.00722		6.02	-0.000645		9.02	0.000722
0.021	-0.000264		3.021	-0.0105		6.021	-0.000645		9.021	0.000393
0.022	-0.000264		3.022	-0.00722		6.022	0.00264		9.022	6.44614e-05
0.023	-0.000264		3.023	-0.0105		6.023	0.00264		9.023	0.000393
0.024	-0.000264		3.024	-0.00722		6.024	0.00264		9.024	6.44614e-05
0.025	0.000393		3.025	-0.00722		6.025	-0.000645		9.025	-0.000264
0.026	6.44614e-05		3.026	-0.00722		6.026	0.00264		9.026	-0.000264
0.027	6.44614e-05		3.027	-0.0105		6.027	0.00264		9.027	0.00105
0.028	6.44614e-05		3.028	-0.00722		6.028	-0.000645		9.028	-0.000921
0.029	-0.000593		3.029	-0.01379		6.029	0.00264		9.029	6.44614e-05
0.03	-0.000264		3.03	-0.0105		6.03	0.00264		9.03	-0.000593
0.031	6.44614e-05		3.031	-0.00722		6.031	-0.000645		9.031	-0.000264
0.032	6.44614e-05		3.032	-0.0105		6.032	-0.000645		9.032	6.44614e-05
0.033	0.000393		3.033	-0.00722		6.033	-0.00393		9.033	0.000393
0.034	-0.000264		3.034	-0.00722		6.034	-0.000645		9.034	-0.000264
0.035	6.44614e-05		3.035	-0.00722		6.035	0.00593		9.035	-0.000264
0.036	-0.000264		3.036	-0.00722		6.036	-0.00393		9.036	-0.00224
0.037	-0.000264		3.037	-0.0105		6.037	-0.000645		9.037	-0.000593
0.038	-0.000264		3.038	-0.0105		6.038	0.00264		9.038	-0.000921
0.039	-0.000264		3.039	-0.00393		6.039	0.00264		9.039	0.000393
0.04	-0.000921		3.04	-0.01379		6.04	0.00264		9.04	-0.000264
0.041	6.44614e-05		3.041	-0.00722		6.041	-0.00393		9.041	-0.000264
0.042	6.44614e-05		3.042	-0.00722		6.042	-0.000645		9.042	-0.000264
0.043	6.44614e-05		3.043	-0.0105		6.043	-0.000645		9.043	-0.000593
0.044	6.44614e-05		3.044	-0.0105		6.044	0.00264		9.044	0.000393
0.045	0.000393		3.045	-0.0105		6.045	-0.000645		9.045	-0.000593
0.046	-0.000921		3.046	-0.00722		6.046	0.00264		9.046	-0.000921
0.047	6.44614e-05		3.047	-0.00722		6.047	-0.000645		9.047	-0.000593
0.048	0.000393		3.048	-0.0105		6.048	0.00264		9.048	-0.000921
0.049	0.000722		3.049	-0.00722		6.049	-0.000645		9.049	-0.000264
0.05	6.44614e-05		3.05	-0.00722		6.05	-0.000645		9.05	-0.000921
0.051	-0.000264		3.051	-0.00722		6.051	0.00264		9.051	0.000722
0.052	6.44614e-05		3.052	-0.00393		6.052	-0.000645		9.052	0.00138
0.053	6.44614e-05		3.053	-0.0105		6.053	0.00264		9.053	-0.000921
0.054	0.00105		3.054	-0.0105		6.054	-0.00393		9.054	6.44614e-05
0.055	6.44614e-05		3.055	-0.00393		6.055	-0.00393		9.055	-0.000264
0.056	-0.00191		3.056	-0.0105		6.056	-0.000645		9.056	-0.00125
0.057	-0.000921		3.057	-0.0105		6.057	-0.000645		9.057	0.000722
0.058	6.44614e-05		3.058	-0.00722		6.058	0.00264		9.058	6.44614e-05
0.059	6.44614e-05		3.059	-0.00722		6.059	-0.000645		9.059	0.00171
0.06	-0.000264		3.06	-0.00722		6.06	0.00264		9.06	6.44614e-05
0.061	0.000722		3.061	-0.00722		6.061	0.00264		9.061	-0.00158
0.062	-0.000593		3.062	-0.00722		6.062	0.00264		9.062	-0.000264
0.063	6.44614e-05		3.063	-0.0105		6.063	-0.000645		9.063	-0.000264
0.064	6.44614e-05		3.064	-0.0105		6.064	0.00264		9.064	-0.000593
0.065	-0.000921		3.065	-0.00393		6.065	-0.000645		9.065	0.000722
0.066	0.00105		3.066	-0.00722		6.066	-0.000645		9.066	-0.000264
0.067	0.000722		3.067	-0.00722		6.067	0.00264		9.067	6.44614e-05
0.068	-0.000264		3.068	-0.00722		6.068	0.00264		9.068	-0.000593
0.069	0.000393		3.069	-0.00722		6.069	-0.00393		9.069	-0.000921
0.07	6.44614e-05		3.07	-0.00722		6.07	-0.000645		9.07	0.00105
0.071	-0.000264		3.071	-0.00393		6.071	-0.000645		9.071	6.44614e-05
0.072	6.44614e-05		3.072	-0.00722		6.072	-0.000645		9.072	-0.000921
0.073	0.000393		3.073	-0.00722		6.073	0.00264		9.073	-0.000264
0.074	0.000393		3.074	-0.00722		6.074	-0.00393		9.074	-0.000921
0.075	6.44614e-05		3.075	-0.00722		6.075	0.00264		9.075	-0.000264
0.076	-0.000264		3.076	-0.00722		6.076	0.00264		9.076	6.44614e-05
0.077	6.44614e-05		3.077	-0.00722		6.077	-0.000645		9.077	0.000393
0.078	6.44614e-05		3.078	-0.00722		6.078	0.00593		9.078	6.44614e-05
0.079	0.000722		3.079	-0.0105		6.079	-0.000645		9.079	0.00105
0.08	-0.000921		3.08	-0.00722		6.08	-0.000645		9.08	-0.000264
0.081	6.44614e-05		3.081	-0.00393		6.081	0.00264		9.081	-0.000264
0.082	0.000722		3.082	-0.0105		6.082	-0.000645		9.082	-0.000921
0.083	0.000393		3.083	-0.0105		6.083	-0.000645		9.083	0.000722
0.084	6.44614e-05		3.084	-0.0105		6.084	-0.000645		9.084	0.000393
0.085	0.000722		3.085	-0.0105		6.085	-0.000645		9.085	0.000393
0.086	0.000393		3.086	-0.0105		6.086	-0.00393		9.086	-0.000593
0.087	-0.000921		3.087	-0.00722		6.087	0.00264		9.087	-0.000921
0.088	0.00105		3.088	-0.00393		6.088	0.00264		9.088	-0.00125
0.089	0.000722		3.089	-0.00722		6.089	-0.000645		9.089	0.000393
0.09	6.44614e-05		3.09	-0.00722		6.09	-0.00722		9.09	0.000722
0.091	0.000393		3.091	-0.0105		6.091	0.00264		9.091	0.000393
0.092	0.000393		3.092	-0.00722		6.092	-0.000645		9.092	-0.00125
0.093	6.44614e-05		3.093	-0.00722		6.093	-0.000645		9.093	-0.00158
0.094	-0.000264		3.094	-0.01379		6.094	0.00264		9.094	-0.00191
0.095	-0.000593		3.095	-0.01379		6.095	-0.00393		9.095	-0.00125
0.096	-0.000593		3.096	-0.0105		6.096	-0.000645		9.096	-0.00125
0.097	6.44614e-05		3.097	-0.0105		6.097	-0.000645		9.097	-0.000264
0.098	0.000722		3.098	-0.00722		6.098	-0.000645		9.098	6.44614e-05
0.099	-0.000593		3.099	-0.00722		6.099	-0.00393		9.099	6.44614e-05
0.1	6.44614e-05		3.1	-0.0105		6.1	0.00593		9.1	-0.000921
0.101	-0.000264		3.101	-0.0105		6.101	-0.000645		9.101	6.44614e-05
0.102	0.00105		3.102	-0.0105		6.102	-0.000645		9.102	-0.000264
0.103	0.000393		3.103	-0.00722		6.103	0.00264		9.103	6.44614e-05
0.104	0.000393		3.104	-0.00722		6.104	0.00264		9.104	6.44614e-05
0.105	-0.000264		3.105	-0.00722		6.105	-0.000645		9.105	-0.000593
0.106	-0.000264		3.106	-0.0105		6.106	0.00264		9.106	-0.000264
0.107	0.000722		3.107	-0.00393		6.107	0.00264		9.107	6.44614e-05
0.108	0.00105		3.108	-0.0105		6.108	-0.000645		9.108	-0.000264
0.109	-0.000264		3.109	-0.0105		6.109	0.00264		9.109	-0.000593
0.11	-0.000264		3.11	-0.0105		6.11	0.00264		9.11	6.44614e-05
0.111	6.44614e-05		3.111	-0.00722		6.111	-0.000645		9.111	-0.000921
0.112	-0.000593		3.112	-0.00722		6.112	0.00264		9.112	6.44614e-05
0.113	6.44614e-05		3.113	-0.0105		6.113	-0.000645		9.113	-0.000921
0.114	0.000393		3.114	-0.00722		6.114	-0.000645		9.114	-0.000593
0.115	6.44614e-05		3.115	-0.0105		6.115	0.00264		9.115	-0.00125
0.116	0.000393		3.116	-0.00722		6.116	0.00264		9.116	-0.000921
0.117	6.44614e-05		3.117	-0.0105		6.117	0.00264		9.117	-0.00125
0.118	-0.000264		3.118	-0.0105		6.118	-0.00393		9.118	-0.000593
0.119	6.44614e-05		3.119	-0.0105		6.119	-0.00393		9.119	-0.000264
0.12	-0.000593		3.12	-0.00722		6.12	0.00264		9.12	-0.000593
0.121	0.000722		3.121	-0.00722		6.121	0.00264		9.121	-0.000264
0.122	6.44614e-05		3.122	-0.00393		6.122	-0.000645		9.122	-0.000593
0.123	0.000393		3.123	-0.0105		6.123	-0.000645		9.123	0.000393
0.124	-0.000593		3.124	-0.00722		6.124	-0.000645		9.124	0.000393
0.125	0.000722		3.125	-0.00722		6.125	-0.00393		9.125	-0.000264
0.126	0.000722		3.126	-0.0105		6.126	-0.00393		9.126	-0.000264
0.127	0.000393		3.127	-0.0105		6.127	-0.000645		9.127	-0.000264
0.128	0.000722		3.128	-0.00722		6.128	-0.00393		9.128	-0.000593
0.129	6.44614e-05		3.129	-0.0105		6.129	-0.00393		9.129	-0.000593
0.13	-0.000264		3.13	-0.0105		6.13	-0.000645		9.13	-0.000593
0.131	-0.000264		3.131	-0.00722		6.131	-0.000645		9.131	-0.000593
0.132	0.00105		3.132	-0.01379		6.132	-0.000645		9.132	-0.000264
0.133	6.44614e-05		3.133	-0.00722		6.133	0.00264		9.133	-0.000264
0.134	6.44614e-05		3.134	-0.00722		6.134	0.00264		9.134	-0.000593
0.135	-0.000264		3.135	-0.0105		6.135	-0.000645		9.135	-0.000921
0.136	6.44614e-05		3.136	-0.00722		6.136	0.00264		9.136	-0.000593
0.137	0.000393		3.137	-0.00722		6.137	-0.000645		9.137	-0.000593
0.138	0.000393		3.138	-0.0105		6.138	-0.000645		9.138	-0.000593
0.139	0.000393		3.139	-0.0105		6.139	0.00264		9.139	-0.000593
0.14	-0.000264		3.14	-0.0105		6.14	-0.00393		9.14	-0.000921
0.141	-0.000264		3.141	-0.0105		6.141	0.00264		9.141	-0.000921
0.142	0.000393		3.142	-0.00722		6.142	0.00264		9.142	6.44614e-05
0.143	0.00105		3.143	-0.0105		6.143	-0.000645		9.143	-0.000264
0.144	0.000722		3.144	-0.00722		6.144	-0.000645		9.144	6.44614e-05
0.145	0.000393		3.145	-0.00722		6.145	-0.000645		9.145	-0.000593
0.146	0.000393		3.146	-0.00722		6.146	-0.000645		9.146	6.44614e-05
0.147	-0.000593		3.147	-0.0105		6.147	-0.000645		9.147	-0.000593
0.148	6.44614e-05		3.148	-0.0105		6.148	-0.000645		9.148	-0.000593
0.149	-0.000264		3.149	-0.00722		6.149	0.00264		9.149	-0.000264
0.15	-0.000593		3.15	-0.0105		6.15	-0.000645		9.15	6.44614e-05
0.151	0.00105		3.151	-0.01707		6.151	0.00264		9.151	-0.000264
0.152	0.000722		3.152	-0.0105		6.152	-0.000645		9.152	-0.000264
0.153	0.000393		3.153	-0.0105		6.153	0.00264		9.153	-0.000264
0.154	6.44614e-05		3.154	-0.0105		6.154	-0.000645		9.154	-0.000593
0.155	0.000722		3.155	-0.00722		6.155	-0.000645		9.155	-0.000593
0.156	-0.000264		3.156	-0.00722		6.156	0.00264		9.156	-0.000921
0.157	6.44614e-05		3.157	-0.01379		6.157	0.00264		9.157	6.44614e-05
0.158	6.44614e-05		3.158	-0.0105		6.158	-0.000645		9.158	-0.000921
0.159	0.00105		3.159	-0.0105		6.159	0.00264		9.159	6.44614e-05
0.16	6.44614e-05		3.16	-0.00722		6.16	-0.00393		9.16	-0.000593
0.161	6.44614e-05		3.161	-0.0105		6.161	0.00264		9.161	-0.00158
0.162	-0.000593		3.162	-0.00722		6.162	0.00264		9.162	-0.000593
0.163	6.44614e-05		3.163	-0.00722		6.163	0.00264		9.163	-0.000921
0.164	6.44614e-05		3.164	-0.00722		6.164	0.00264		9.164	6.44614e-05
0.165	0.000393		3.165	-0.0105		6.165	-0.000645		9.165	-0.000593
0.166	0.000722		3.166	-0.00722		6.166	-0.00393		9.166	-0.000593
0.167	0.000393		3.167	-0.01379		6.167	0.00264		9.167	-0.00158
0.168	0.00105		3.168	-0.00722		6.168	-0.000645		9.168	6.44614e-05
0.169	0.000722		3.169	-0.00722		6.169	-0.000645		9.169	-0.000921
0.17	0.000393		3.17	-0.01379		6.17	-0.000645		9.17	-0.000921
0.171	6.44614e-05		3.171	-0.0105		6.171	-0.000645		9.171	-0.000264
0.172	6.44614e-05		3.172	-0.00722		6.172	0.00264		9.172	-0.00256
0.173	0.00105		3.173	-0.0105		6.173	-0.000645		9.173	-0.00125
0.174	0.00105		3.174	-0.0105		6.174	-0.000645		9.174	6.44614e-05
0.175	-0.000921		3.175	-0.0105		6.175	0.00264		9.175	-0.000264
0.176	-0.000264		3.176	-0.00722		6.176	0.00264		9.176	-0.000921
0.177	0.000722		3.177	-0.0105		6.177	-0.000645		9.177	-0.000921
0.178	0.00138		3.178	-0.0105		6.178	0.00264		9.178	-0.000593
0.179	0.00105		3.179	-0.00722		6.179	-0.000645		9.179	-0.000921
0.18	-0.00125		3.18	-0.00393		6.18	0.00264		9.18	-0.00191
0.181	6.44614e-05		3.181	-0.00393		6.181	0.00264		9.181	-0.00224
0.182	0.00138		3.182	-0.00722		6.182	-0.000645		9.182	-0.000593
0.183	6.44614e-05		3.183	-0.00722		6.183	-0.000645		9.183	0.000393
0.184	-0.000593		3.184	-0.00722		6.184	-0.000645		9.184	6.44614e-05
0.185	0.000393		3.185	-0.00722		6.185	-0.000645		9.185	-0.000593
0.186	0.000393		3.186	-0.00722		6.186	-0.000645		9.186	0.000393
0.187	0.00105		3.187	-0.0105		6.187	-0.000645		9.187	-0.00125
0.188	0.000393		3.188	-0.00393		6.188	-0.00393		9.188	-0.000593
0.189	0.000393		3.189	-0.00393		6.189	0.00593		9.189	-0.00158
0.19	0.000722		3.19	-0.0105		6.19	0.00264		9.19	0.000393
0.191	6.44614e-05		3.191	-0.01379		6.191	-0.000645		9.191	-0.00191
0.192	0.000722		3.192	-0.0105		6.192	0.00264		9.192	-0.000593
0.193	0.000393		3.193	-0.00722		6.193	0.00593		9.193	-0.000593
0.194	0.000393		3.194	-0.0105		6.194	-0.00393		9.194	-0.000593
0.195	-0.000264		3.195	-0.00722		6.195	-0.000645		9.195	-0.000593
0.196	0.000393		3.196	-0.00722		6.196	0.00264		9.196	0.000393
0.197	0.000722		3.197	-0.00722		6.197	0.00264		9.197	-0.000264
0.198	0.000722		3.198	-0.01379		6.198	0.00264		9.198	-0.00256
0.199	0.00105		3.199	-0.0105		6.199	0.00264		9.199	6.44614e-05
0.2	-0.000264		3.2	-0.0105		6.2	-0.000645		9.2	-0.00158
0.201	0.000393		3.201	-0.00722		6.201	-0.000645		9.201	-0.00191
0.202	0.000393		3.202	-0.0105		6.202	-0.00393		9.202	-0.00125
0.203	0.000722		3.203	-0.0105		6.203	-0.00393		9.203	-0.00191
0.204	-0.000264		3.204	-0.00393		6.204	0.00264		9.204	-0.000593
0.205	0.000722		3.205	-0.0105		6.205	-0.00393		9.205	-0.000921
0.206	0.000722		3.206	-0.01379		6.206	-0.000645		9.206	0.000722
0.207	0.000393		3.207	-0.00393		6.207	-0.000645		9.207	-0.000593
0.208	0.000722		3.208	-0.00722		6.208	-0.000645		9.208	-0.00158
0.209	0.00171		3.209	-0.00393		6.209	-0.000645		9.209	-0.00158
0.21	0.000722		3.21	-0.00393		6.21	-0.000645		9.21	-0.000593
0.211	6.44614e-05		3.211	-0.00722		6.211	-0.000645		9.211	-0.000593
0.212	0.000393		3.212	-0.00722		6.212	0.00264		9.212	-0.000593
0.213	0.00105		3.213	-0.01379		6.213	-0.00393		9.213	-0.000264
0.214	0.00105		3.214	-0.0105		6.214	-0.000645		9.214	-0.000593
0.215	0.000393		3.215	-0.00722		6.215	0.00264		9.215	-0.00191
0.216	-0.000593		3.216	-0.0105		6.216	-0.000645		9.216	-0.000264
0.217	0.00105		3.217	-0.0105		6.217	0.00264		9.217	-0.000264
0.218	0.00269		3.218	-0.00722		6.218	-0.000645		9.218	-0.00125
0.219	0.00138		3.219	-0.0105		6.219	0.00264		9.219	6.44614e-05
0.22	6.44614e-05		3.22	-0.00722		6.22	0.00593		9.22	-0.00224
0.221	0.000722		3.221	-0.00722		6.221	-0.000645		9.221	-0.00322
0.222	6.44614e-05		3.222	-0.00722		6.222	0.00593		9.222	-0.000921
0.223	-0.000264		3.223	-0.00722		6.223	0.00264		9.223	-0.000264
0.224	6.44614e-05		3.224	-0.00722		6.224	-0.000645		9.224	-0.000921
0.225	0.000393		3.225	-0.01379		6.225	0.00593		9.225	-0.00125
0.226	0.000722		3.226	-0.00393		6.226	0.00264		9.226	-0.000593
0.227	0.000393		3.227	-0.00722		6.227	-0.000645		9.227	-0.00158
0.228	0.00105		3.228	-0.00722		6.228	-0.000645		9.228	-0.000921
0.229	-0.000264		3.229	-0.00722		6.229	0.00264		9.229	-0.000593
0.23	6.44614e-05		3.23	-0.00722		6.23	0.00264		9.23	-0.000264
0.231	0.00105		3.231	-0.00722		6.231	-0.00393		9.231	-0.000264
0.232	0.000393		3.232	-0.00722		6.232	-0.000645		9.232	-0.000921
0.233	0.000393		3.233	-0.0105		6.233	-0.00393		9.233	6.44614e-05
0.234	0.000393		3.234	-0.0105		6.234	-0.000645		9.234	-0.000593
0.235	0.000393		3.235	-0.00722		6.235	-0.000645		9.235	-0.000921
0.236	6.44614e-05		3.236	-0.00722		6.236	0.00264		9.236	-0.00289
0.237	0.00138		3.237	-0.00722		6.237	-0.000645		9.237	-0.00355
0.238	0.000722		3.238	-0.00722		6.238	-0.00393		9.238	-0.000593
0.239	0.000722		3.239	-0.00722		6.239	0.00264		9.239	-0.000921
0.24	0.000393		3.24	-0.00722		6.24	-0.000645		9.24	0.000393
0.241	0.00105		3.241	-0.00722		6.241	-0.000645		9.241	-0.00158
0.242	6.44614e-05		3.242	-0.00722		6.242	-0.000645		9.242	6.44614e-05
0.243	0.000393		3.243	-0.00722		6.243	0.00264		9.243	0.000722
0.244	-0.000264		3.244	-0.01379		6.244	-0.000645		9.244	-0.000264
0.245	0.00171		3.245	-0.00722		6.245	0.00264		9.245	-0.000593
0.246	0.00105		3.246	-0.00393		6.246	0.00264		9.246	-0.00191
0.247	0.00105		3.247	-0.00722		6.247	-0.000645		9.247	-0.000264
0.248	0.00105		3.248	-0.00393		6.248	-0.000645		9.248	-0.00125
0.249	0.00171		3.249	-0.00722		6.249	-0.00393		9.249	-0.00158
0.25	6.44614e-05		3.25	-0.00722		6.25	-0.000645		9.25	-0.00125
0.251	0.00171		3.251	-0.00722		6.251	-0.000645		9.251	-0.000593
0.252	6.44614e-05		3.252	-0.00722		6.252	-0.000645		9.252	-0.000593
0.253	0.000393		3.253	-0.00722		6.253	0.00264		9.253	-0.00224
0.254	0.000393		3.254	-0.00722		6.254	-0.00393		9.254	-0.000921
0.255	0.000722		3.255	-0.00393		6.255	-0.00393		9.255	-0.000593
0.256	6.44614e-05		3.256	-0.00393		6.256	0.00264		9.256	-0.00191
0.257	0.000393		3.257	-0.00722		6.257	-0.000645		9.257	6.44614e-05
0.258	0.000722		3.258	-0.00722		6.258	0.00264		9.258	-0.000921
0.259	6.44614e-05		3.259	-0.00393		6.259	-0.000645		9.259	-0.00224
0.26	0.00138		3.26	-0.00393		6.26	0.00264		9.26	-0.000921
0.261	0.000722		3.261	-0.00393		6.261	-0.000645		9.261	-0.00191
0.262	0.000722		3.262	-0.00393		6.262	-0.000645		9.262	-0.000593
0.263	0.000722		3.263	-0.00393		6.263	0.00264		9.263	-0.000921
0.264	0.00138		3.264	-0.00722		6.264	-0.000645		9.264	6.44614e-05
0.265	0.00105		3.265	-0.00393		6.265	-0.000645		9.265	-0.000264
0.266	6.44614e-05		3.266	-0.00393		6.266	-0.000645		9.266	6.44614e-05
0.267	0.000393		3.267	-0.00722		6.267	-0.000645		9.267	-0.000264
0.268	0.000393		3.268	-0.00393		6.268	-0.000645		9.268	-0.000921
0.269	0.000393		3.269	-0.00722		6.269	-0.000645		9.269	-0.000593
0.27	0.000393		3.27	-0.000645		6.27	-0.000645		9.27	6.44614e-05
0.271	0.000393		3.271	-0.00393		6.271	-0.00393		9.271	-0.00158
0.272	0.000393		3.272	-0.00393		6.272	-0.000645		9.272	-0.00191
0.273	0.000393		3.273	-0.00722		6.273	-0.000645		9.273	-0.00191
0.274	0.00105		3.274	-0.00393		6.274	-0.000645		9.274	-0.00158
0.275	0.000393		3.275	-0.000645		6.275	-0.000645		9.275	0.000393
0.276	-0.000264		3.276	-0.00722		6.276	-0.000645		9.276	-0.00224
0.277	-0.000593		3.277	-0.00722		6.277	-0.000645		9.277	-0.00158
0.278	0.000722		3.278	-0.00393		6.278	-0.000645		9.278	6.44614e-05
0.279	6.44614e-05		3.279	-0.00722		6.279	-0.000645		9.279	6.44614e-05
0.28	0.000393		3.28	-0.00393		6.28	-0.000645		9.28	-0.00125
0.281	6.44614e-05		3.281	-0.00722		6.281	-0.000645		9.281	-0.000921
0.282	0.00171		3.282	-0.00393		6.282	-0.000645		9.282	-0.00125
0.283	0.00105		3.283	-0.00393		6.283	-0.000645		9.283	6.44614e-05
0.284	0.000722		3.284	-0.00393		6.284	0.00264		9.284	-0.00191
0.285	0.00138		3.285	-0.00393		6.285	-0.000645		9.285	6.44614e-05
0.286	0.00105		3.286	-0.00393		6.286	-0.000645		9.286	6.44614e-05
0.287	0.000393		3.287	-0.00393		6.287	-0.000645		9.287	-0.000921
0.288	0.000722		3.288	-0.00393		6.288	0.00264		9.288	-0.00125
0.289	0.00105		3.289	-0.000645		6.289	-0.000645		9.289	-0.00125
0.29	0.000722		3.29	-0.00393		6.29	-0.00393		9.29	-0.00125
0.291	0.00105		3.291	-0.00393		6.291	-0.000645		9.291	6.44614e-05
0.292	0.000393		3.292	-0.00393		6.292	-0.000645		9.292	-0.00158
0.293	0.000393		3.293	-0.00393		6.293	-0.000645		9.293	-0.000593
0.294	0.000393		3.294	-0.00393		6.294	0.00264		9.294	-0.000593
0.295	0.000722		3.295	-0.0105		6.295	-0.000645		9.295	-0.00125
0.296	0.000393		3.296	-0.000645		6.296	-0.000645		9.296	-0.00191
0.297	0.000393		3.297	-0.00393		6.297	-0.00393		9.297	-0.00158
0.298	0.000722		3.298	-0.000645		6.298	-0.000645		9.298	6.44614e-05
0.299	-0.000264		3.299	-0.00393		6.299	-0.000645		9.299	-0.00158
0.3	6.44614e-05		3.3	-0.00393		6.3	-0.000645		9.3	-0.000264
0.301	6.44614e-05		3.301	-0.000645		6.301	-0.00393		9.301	-0.00158
0.302	0.00105		3.302	-0.00393		6.302	-0.000645		9.302	-0.00158
0.303	0.00105		3.303	-0.00393		6.303	-0.000645		9.303	-0.000921
0.304	0.00171		3.304	-0.000645		6.304	0.00264		9.304	-0.000593
0.305	0.00105		3.305	-0.00393		6.305	-0.000645		9.305	0.000722
0.306	0.000722		3.306	-0.00393		6.306	-0.00393		9.306	-0.00125
0.307	0.000722		3.307	-0.000645		6.307	-0.000645		9.307	-0.000593
0.308	6.44614e-05		3.308	-0.00393		6.308	-0.000645		9.308	-0.000593
0.309	0.000722		3.309	-0.00393		6.309	-0.000645		9.309	-0.000921
0.31	0.000722		3.31	-0.00393		6.31	0.00264		9.31	6.44614e-05
0.311	0.000722		3.311	-0.00393		6.311	0.00264		9.311	-0.00125
0.312	0.00171		3.312	-0.000645		6.312	-0.000645		9.312	-0.00158
0.313	0.00105		3.313	-0.00393		6.313	-0.00393		9.313	-0.00191
0.314	6.44614e-05		3.314	-0.00722		6.314	-0.000645		9.314	-0.00158
0.315	6.44614e-05		3.315	-0.00393		6.315	-0.00393		9.315	-0.00125
0.316	0.000722		3.316	-0.00393		6.316	0.00264		9.316	-0.00158
0.317	-0.000264		3.317	-0.00393		6.317	-0.000645		9.317	-0.000593
0.318	0.000393		3.318	-0.00393		6.318	0.00264		9.318	-0.000921
0.319	0.000722		3.319	-0.00393		6.319	0.00264		9.319	6.44614e-05
0.32	0.00105		3.32	0.00264		6.32	-0.000645		9.32	-0.000921
0.321	0.000393		3.321	-0.000645		6.321	-0.000645		9.321	-0.00125
0.322	0.000393		3.322	-0.00393		6.322	0.00264		9.322	-0.000921
0.323	0.000722		3.323	-0.000645		6.323	-0.000645		9.323	-0.00125
0.324	0.000722		3.324	-0.000645		6.324	-0.000645		9.324	6.44614e-05
0.325	0.00138		3.325	-0.000645		6.325	-0.000645		9.325	-0.000921
0.326	0.000722		3.326	-0.000645		6.326	0.00264		9.326	-0.000921
0.327	0.000722		3.327	0.00264		6.327	-0.00393		9.327	-0.00158
0.328	0.000393		3.328	-0.000645		6.328	-0.000645		9.328	-0.000264
0.329	-0.000264		3.329	-0.000645		6.329	-0.00393		9.329	-0.000593
0.33	0.000393		3.33	0.00264		6.33	0.00264		9.33	-0.00191
0.331	0.00105		3.331	0.00264		6.331	0.00264		9.331	-0.000921
0.332	0.000722		3.332	-0.000645		6.332	0.00264		9.332	-0.00191
0.333	0.00105		3.333	0.00264		6.333	0.00264		9.333	-0.000593
0.334	0.00171		3.334	0.00264		6.334	0.00264		9.334	-0.000921
0.335	6.44614e-05		3.335	-0.000645		6.335	0.00264		9.335	-0.00125
0.336	0.000393		3.336	0.00264		6.336	0.00264		9.336	-0.00125
0.337	6.44614e-05		3.337	0.00264		6.337	-0.000645		9.337	-0.000264
0.338	0.000722		3.338	0.00264		6.338	0.00264		9.338	-0.00191
0.339	0.00105		3.339	0.00264		6.339	-0.000645		9.339	-0.000921
0.34	-0.000593		3.34	0.00264		6.34	0.00264		9.34	-0.00158
0.341	0.000722		3.341	0.00264		6.341	-0.000645		9.341	-0.00191
0.342	0.000722		3.342	0.00593		6.342	0.00264		9.342	-0.00224
0.343	0.00105		3.343	0.00264		6.343	-0.000645		9.343	-0.000921
0.344	0.00138		3.344	0.01185		6.344	-0.000645		9.344	-0.000921
0.345	0.000722		3.345	0.08415		6.345	0.00264		9.345	0.000393
0.346	0.000722		3.346	0.59018		6.346	-0.000645		9.346	-0.00158
0.347	0.000393		3.347	1.35909		6.347	-0.00393		9.347	-0.000264
0.348	0.000393		3.348	2.48945		6.348	0.00264		9.348	6.44614e-05
0.349	0.00171		3.349	3.59352		6.349	-0.000645		9.349	0.000393
0.35	0.000393		3.35	4.44787		6.35	-0.000645		9.35	-0.000264
0.351	0.000393		3.351	5.34164		6.351	-0.000645		9.351	-0.000921
0.352	0.00105		3.352	6.51143		6.352	-0.000645		9.352	-0.000593
0.353	0.000722		3.353	7.27377		6.353	-0.000645		9.353	6.44614e-05
0.354	0.00105		3.354	7.55636		6.354	-0.000645		9.354	-0.000921
0.355	0.00105		3.355	7.59579		6.355	-0.00393		9.355	-0.00191
0.356	0.000722		3.356	7.56293		6.356	0.00264		9.356	-0.000264
0.357	6.44614e-05		3.357	7.49721		6.357	-0.000645		9.357	-0.00158
0.358	0.00105		3.358	7.45121		6.358	-0.000645		9.358	-0.00125
0.359	6.44614e-05		3.359	7.42492		6.359	-0.000645		9.359	-0.000593
0.36	6.44614e-05		3.36	7.42492		6.36	-0.000645		9.36	-0.00158
0.361	0.000722		3.361	7.43149		6.361	-0.000645		9.361	-0.00125
0.362	0.000722		3.362	7.47092		6.362	-0.000645		9.362	-0.000921
0.363	0.00105		3.363	7.49721		6.363	-0.000645		9.363	-0.000593
0.364	0.000393		3.364	7.51693		6.364	0.00264		9.364	-0.00158
0.365	6.44614e-05		3.365	7.54979		6.365	-0.000645		9.365	-0.000921
0.366	0.000393		3.366	7.58922		6.366	0.00264		9.366	-0.00191
0.367	-0.000264		3.367	7.63522		6.367	-0.000645		9.367	0.000393
0.368	0.000393		3.368	7.67465		6.368	-0.000645		9.368	-0.000264
0.369	0.000722		3.369	7.72065		6.369	-0.42124		9.369	-0.000921
0.37	0.00138		3.37	7.75351		6.37	-2.08064		9.37	-0.000593
0.371	0.000722		3.371	7.78637		6.371	-2.62939		9.371	-0.000593
0.372	0.000393		3.372	7.81923		6.372	-2.7444		9.372	-0.00191
0.373	0.000393		3.373	7.84552		6.373	-2.69182		9.373	6.44614e-05
0.374	6.44614e-05		3.374	7.89152		6.374	-2.58339		9.374	-0.00125
0.375	0.000393		3.375	7.9441		6.375	-2.44538		9.375	-0.00125
0.376	0.000722		3.376	7.99667		6.376	-2.31723		9.376	-0.000921
0.377	0.00138		3.377	8.0361		6.377	-2.18908		9.377	-0.000921
0.378	6.44614e-05		3.378	8.06239		6.378	-2.07735		9.378	-0.00125
0.379	0.000393		3.379	8.09525		6.379	-1.97221		9.379	-0.00224
0.38	0.000722		3.38	8.14783		6.38	-1.87691		9.38	-0.000593
0.381	0.000722		3.381	8.18069		6.381	-1.79148		9.381	-0.000593
0.382	0.000722		3.382	8.2004		6.382	-1.71919		9.382	-0.000593
0.383	0.000393		3.383	8.18069		6.383	-1.66004		9.383	-0.000593
0.384	0.000722		3.384	8.14783		6.384	-1.60747		9.384	-0.00125
0.385	0.00105		3.385	8.08868		6.385	-1.55489		9.385	-0.000593
0.386	0.000722		3.386	7.99667		6.386	-1.51217		9.386	-0.000593
0.387	0.000722		3.387	7.87181		6.387	-1.46289		9.387	-0.000264
0.388	0.000393		3.388	7.76009		6.388	-1.43331		9.388	-0.000593
0.389	0.00105		3.389	7.60236		6.389	-1.39717		9.389	-0.000921
0.39	0.000722		3.39	7.39863		6.39	-1.37745		9.39	-0.000921
0.391	0.000722		3.391	7.18176		6.391	-1.34459		9.391	-0.000593
0.392	6.44614e-05		3.392	6.92546		6.392	-1.32816		9.392	-0.00158
0.393	0.000722		3.393	6.66258		6.393	-1.30187		9.393	-0.00125
0.394	0.000722		3.394	6.41285		6.394	-1.29202		9.394	-0.00125
0.395	6.44614e-05		3.395	6.15655		6.395	-1.27559		9.395	-0.00125
0.396	0.00105		3.396	5.91339		6.396	-1.25587		9.396	-0.000921
0.397	0.000393		3.397	5.68338		6.397	-1.23944		9.397	-0.000921
0.398	0.00105		3.398	5.44022		6.398	-1.23287		9.398	-0.000264
0.399	0.00138		3.399	5.22992		6.399	-1.21315		9.399	-0.000264
0.4	0.000722		3.4	4.9999		6.4	-1.20001		9.4	-0.000921
0.401	0.000393		3.401	4.7896		6.401	-1.18687		9.401	-0.000921
0.402	0.00138		3.402	4.59245		6.402	-1.17701		9.402	0.00105
0.403	0.00204		3.403	4.38872		6.403	-1.16386		9.403	0.00138
0.404	0.00105		3.404	4.18499		6.404	-1.15729		9.404	0.00171
0.405	-0.00125		3.405	3.99441		6.405	-1.14415		9.405	0.000393
0.406	0.000722		3.406	3.81697		6.406	-1.13429		9.406	0.00105
0.407	0.000722		3.407	3.6461		6.407	-1.12115		9.407	0.000393
0.408	0.000722		3.408	3.47523		6.408	-1.108		9.408	0.000722
0.409	6.44614e-05		3.409	3.32408		6.409	-1.09486		9.409	0.000722
0.41	0.00138		3.41	3.18607		6.41	-1.085		9.41	0.00171
0.411	6.44614e-05		3.411	3.04149		6.411	-1.07186		9.411	0.00105
0.412	0.000722		3.412	2.91662		6.412	-1.05872		9.412	0.00105
0.413	0.00171		3.413	2.8049		6.413	-1.03571		9.413	0.00105
0.414	0.000722		3.414	2.69318		6.414	-1.03243		9.414	0.000393
0.415	6.44614e-05		3.415	2.5946		6.415	-1.02257		9.415	6.44614e-05
0.416	0.000722		3.416	2.50259		6.416	-1.016		9.416	6.44614e-05
0.417	0.000722		3.417	2.40401		6.417	-0.99628		9.417	0.000393
0.418	0.000722		3.418	2.33172		6.418	-0.98314		9.418	0.00171
0.419	0.00105		3.419	2.25286		6.419	-0.95685		9.419	6.44614e-05
0.42	0.000722		3.42	2.18714		6.42	-0.93714		9.42	0.000393
0.421	0.000393		3.421	2.12142		6.421	-0.90428		9.421	0.00171
0.422	0.000393		3.422	2.07542		6.422	-0.8747		9.422	0.000393
0.423	0.000393		3.423	2.01627		6.423	-0.84184		9.423	0.00105
0.424	0.000722		3.424	1.97027		6.424	-0.81556		9.424	0.000393
0.425	0.000722		3.425	1.93084		6.425	-0.77612		9.425	0.00138
0.426	0.00105		3.426	1.89141		6.426	-0.74655		9.426	0.000393
0.427	0.00204		3.427	1.85855		6.427	-0.71369		9.427	0.00171
0.428	0.00466		3.428	1.81255		6.428	-0.68083		9.428	0.00138
0.429	0.02307		3.429	1.77311		6.429	-0.65783		9.429	0.00236
0.43	0.03851		3.43	1.73368		6.43	-0.62826		9.43	0.01157
0.431	0.04508		3.431	1.7074		6.431	-0.60197		9.431	0.05297
0.432	0.04968		3.432	1.66139		6.432	-0.57897		9.432	0.11277
0.433	0.05362		3.433	1.62196		6.433	-0.55268		9.433	0.17093
0.434	0.05691		3.434	1.58253		6.434	-0.53297		9.434	0.21661
0.435	0.05888		3.435	1.54967		6.435	-0.50996		9.435	0.27444
0.436	0.06053		3.436	1.52338		6.436	-0.48368		9.436	0.3165
0.437	0.0625		3.437	1.48395		6.437	-0.46725		9.437	0.33523
0.438	0.06447		3.438	1.44452		6.438	-0.44425		9.438	0.34476
0.439	0.06808		3.439	1.40509		6.439	-0.42453		9.439	0.34837
0.44	0.07433		3.44	1.37223		6.44	-0.39824		9.44	0.3533
0.441	0.07991		3.441	1.3328		6.441	-0.39167		9.441	0.35659
0.442	0.08484		3.442	1.29994		6.442	-0.37524		9.442	0.35823
0.443	0.09043		3.443	1.26051		6.443	-0.35552		9.443	0.36053
0.444	0.09766		3.444	1.22765		6.444	-0.34567		9.444	0.36283
0.445	0.10554		3.445	1.19479		6.445	-0.33252		9.445	0.36546
0.446	0.11474		3.446	1.17508		6.446	-0.31938		9.446	0.37039
0.447	0.12329		3.447	1.12907		6.447	-0.31281		9.447	0.37827
0.448	0.13347		3.448	1.10936		6.448	-0.29967		9.448	0.38485
0.449	0.14432		3.449	1.08307		6.449	-0.28652		9.449	0.39241
0.45	0.15385		3.45	1.04364		6.45	-0.27338		9.45	0.39963
0.451	0.166		3.451	1.01735		6.451	-0.27009		9.451	0.40719
0.452	0.17751		3.452	0.98449		6.452	-0.25695		9.452	0.41278
0.453	0.19032		3.453	0.95163		6.453	-0.25366		9.453	0.41771
0.454	0.20051		3.454	0.92534		6.454	-0.25038		9.454	0.42198
0.455	0.21266		3.455	0.90563		6.455	-0.23723		9.455	0.42559
0.456	0.22482		3.456	0.88591		6.456	-0.23395		9.456	0.43348
0.457	0.236		3.457	0.8662		6.457	-0.23066		9.457	0.44169
0.458	0.24848		3.458	0.83334		6.458	-0.21752		9.458	0.44137
0.459	0.2613		3.459	0.82677		6.459	-0.21752		9.459	0.43972
0.46	0.27543		3.46	0.79391		6.46	-0.20437		9.46	0.43939
0.461	0.28923		3.461	0.78076		6.461	-0.20109		9.461	0.43808
0.462	0.30368		3.462	0.76105		6.462	-0.19123		9.462	0.43446
0.463	0.3188		3.463	0.73476		6.463	-0.19123		9.463	0.42855
0.464	0.33852		3.464	0.72162		6.464	-0.18466		9.464	0.41836
0.465	0.36152		3.465	0.71504		6.465	-0.18137		9.465	0.40752
0.466	0.38353		3.466	0.7019		6.466	-0.1748		9.466	0.39898
0.467	0.40259		3.467	0.68218		6.467	-0.16494		9.467	0.39241
0.468	0.42198		3.468	0.66247		6.468	-0.16165		9.468	0.37795
0.469	0.44235		3.469	0.64275		6.469	-0.16494		9.469	0.36283
0.47	0.46338		3.47	0.62304		6.47	-0.1518		9.47	0.34903
0.471	0.49131		3.471	0.62961		6.471	-0.14851		9.471	0.33359
0.472	0.5222		3.472	0.60989		6.472	-0.14523		9.472	0.31781
0.473	0.55506		3.473	0.59018		6.473	-0.14194		9.473	0.30467
0.474	0.58989		3.474	0.57046		6.474	-0.14194		9.474	0.29185
0.475	0.62538		3.475	0.57046		6.475	-0.13208		9.475	0.28036
0.476	0.65758		3.476	0.55075		6.476	-0.13208		9.476	0.27345
0.477	0.69307		3.477	0.53103		6.477	-0.1288		9.477	0.2682
0.478	0.73283		3.478	0.52446		6.478	-0.12222		9.478	0.25505
0.479	0.77653		3.479	0.50474		6.479	-0.11565		9.479	0.2429
0.48	0.81958		3.48	0.50474		6.48	-0.11565		9.48	0.23435
0.481	0.86032		3.481	0.48503		6.481	-0.10251		9.481	0.22778
0.482	0.89351		3.482	0.47846		6.482	-0.11237		9.482	0.22252
0.483	0.92308		3.483	0.45874		6.483	-0.10251		9.483	0.21825
0.484	0.94806		3.484	0.43903		6.484	-0.09594		9.484	0.21102
0.485	0.9658		3.485	0.43245		6.485	-0.09265		9.485	0.20445
0.486	0.9681		3.486	0.42588		6.486	-0.09594		9.486	0.20346
0.487	0.96481		3.487	0.41274		6.487	-0.09265		9.487	0.20478
0.488	0.95463		3.488	0.38645		6.488	-0.08608		9.488	0.19886
0.489	0.93656		3.489	0.37988		6.489	-0.08279		9.489	0.19459
0.49	0.91421		3.49	0.37331		6.49	-0.07951		9.49	0.19098
0.491	0.88924		3.491	0.37331		6.491	-0.08279		9.491	0.18736
0.492	0.85868		3.492	0.34045		6.492	-0.07622		9.492	0.18276
0.493	0.83009		3.493	0.33388		6.493	-0.07294		9.493	0.18013
0.494	0.80249		3.494	0.33388		6.494	-0.06965		9.494	0.17718
0.495	0.77456		3.495	0.32073		6.495	-0.07294		9.495	0.17521
0.496	0.73776		3.496	0.30102		6.496	-0.06965		9.496	0.17553
0.497	0.70358		3.497	0.30102		6.497	-0.06636		9.497	0.17718
0.498	0.67401		3.498	0.27473		6.498	-0.06308		9.498	0.17258
0.499	0.64904		3.499	0.26816		6.499	-0.05979		9.499	0.16765
0.5	0.62604		3.5	0.26159		6.5	-0.05322		9.5	0.16469
0.501	0.60435		3.501	0.24844		6.501	-0.05651		9.501	0.16305
0.502	0.58266		3.502	0.2353		6.502	-0.04993		9.502	0.16239
0.503	0.56525		3.503	0.22873		6.503	-0.04665		9.503	0.16042
0.504	0.55506		3.504	0.20901		6.504	-0.04993		9.504	0.15713
0.505	0.54783		3.505	0.20244		6.505	-0.04336		9.505	0.15385
0.506	0.53502		3.506	0.19587		6.506	-0.04336		9.506	0.1545
0.507	0.52614		3.507	0.17615		6.507	-0.03679		9.507	0.1568
0.508	0.51924		3.508	0.16958		6.508	-0.0335		9.508	0.15385
0.509	0.51168		3.509	0.15644		6.509	-0.03022		9.509	0.15056
0.51	0.50544		3.51	0.15644		6.51	-0.0335		9.51	0.1476
0.511	0.50183		3.511	0.14329		6.511	-0.03022		9.511	0.14399
0.512	0.49723		3.512	0.13015		6.512	-0.03022		9.512	0.14037
0.513	0.49657		3.513	0.13015		6.513	-0.03022		9.513	0.1384
0.514	0.49756		3.514	0.11043		6.514	-0.02036		9.514	0.13577
0.515	0.49953		3.515	0.11043		6.515	-0.01707		9.515	0.13347
0.516	0.49394		3.516	0.09072		6.516	-0.01707		9.516	0.13446
0.517	0.48934		3.517	0.08415		6.517	-0.01707		9.517	0.13643
0.518	0.4877		3.518	0.08415		6.518	-0.01707		9.518	0.13084
0.519	0.48737		3.519	0.071		6.519	-0.0105		9.519	0.12559
0.52	0.48803		3.52	0.05786		6.52	-0.0105		9.52	0.12197
0.521	0.48737		3.521	0.05129		6.521	-0.01379		9.521	0.12033
0.522	0.48507		3.522	0.04471		6.522	-0.0105		9.522	0.11934
0.523	0.48474		3.523	0.03157		6.523	-0.00722		9.523	0.11704
0.524	0.48671		3.524	0.025		6.524	-0.00722		9.524	0.1131
0.525	0.48868		3.525	0.01185		6.525	-0.00393		9.525	0.10784
0.526	0.48408		3.526	0.00528		6.526	-0.00393		9.526	0.10916
0.527	0.48145		3.527	0.00593		6.527	-0.00393		9.527	0.10949
0.528	0.48014		3.528	0.00593		6.528	-0.00393		9.528	0.10423
0.529	0.47652		3.529	0.00264		6.529	-0.000645		9.529	0.09897
0.53	0.47258		3.53	0.00593		6.53	-0.00393		9.53	0.09437
0.531	0.46962		3.531	0.00264		6.531	-0.000645		9.531	0.0878
0.532	0.46502		3.532	0.00921		6.532	0.00264		9.532	0.08254
0.533	0.46305		3.533	0.00593		6.533	0.00264		9.533	0.07827
0.534	0.46272		3.534	0.00264		6.534	0.00264		9.534	0.07433
0.535	0.46535		3.535	0.00593		6.535	0.00593		9.535	0.07104
0.536	0.45615		3.536	-0.000645		6.536	0.00264		9.536	0.06743
0.537	0.44794		3.537	0.00264		6.537	0.00593		9.537	0.06644
0.538	0.43906		3.538	0.00593		6.538	0.00593		9.538	0.0625
0.539	0.42954		3.539	0.00593		6.539	0.00593		9.539	0.05921
0.54	0.41705		3.54	0.00593		6.54	0.00264		9.54	0.05461
0.541	0.40161		3.541	0.00264		6.541	0.00593		9.541	0.05297
0.542	0.38222		3.542	0.00264		6.542	0.00921		9.542	0.05001
0.543	0.36415		3.543	0.00593		6.543	0.00593		9.543	0.0487
0.544	0.34706		3.544	0.00921		6.544	0.00921		9.544	0.0441
0.545	0.33326		3.545	0.00593		6.545	0.00593		9.545	0.04311
0.546	0.31321		3.546	0.00264		6.546	0.00264		9.546	0.04147
0.547	0.29416		3.547	0.00593		6.547	0.00264		9.547	0.04081
0.548	0.27641		3.548	0.00264		6.548	0.00264		9.548	0.03917
0.549	0.25933		3.549	0.00921		6.549	0.00264		9.549	0.03522
0.55	0.24355		3.55	0.00264		6.55	0.00264		9.55	0.03259
0.551	0.22844		3.551	0.00921		6.551	0.00264		9.551	0.03194
0.552	0.21365		3.552	0.00921		6.552	0.00593		9.552	0.02931
0.553	0.19853		3.553	0.00593		6.553	-0.000645		9.553	0.02865
0.554	0.18736		3.554	0.00593		6.554	-0.000645		9.554	0.02701
0.555	0.17718		3.555	0.00264		6.555	0.00593		9.555	0.02668
0.556	0.16403		3.556	0.00264		6.556	0.00264		9.556	0.02602
0.557	0.15188		3.557	0.00921		6.557	0.00264		9.557	0.02635
0.558	0.14169		3.558	0.00264		6.558	0.00593		9.558	0.02405
0.559	0.13315		3.559	0.00593		6.559	0.00264		9.559	0.02405
0.56	0.12559		3.56	0.00593		6.56	0.00593		9.56	0.02274
0.561	0.11869		3.561	0.00264		6.561	0.00593		9.561	0.02175
0.562	0.11014		3.562	0.00921		6.562	-0.000645		9.562	0.02142
0.563	0.10423		3.563	0.0125		6.563	0.00264		9.563	0.02044
0.564	0.09963		3.564	0.00593		6.564	0.00264		9.564	0.01978
0.565	0.09569		3.565	0.00593		6.565	0.00264		9.565	0.01945
0.566	0.0901		3.566	0.00593		6.566	0.00264		9.566	0.01945
0.567	0.08714		3.567	0.00593		6.567	0.00264		9.567	0.01847
0.568	0.08221		3.568	0.00593		6.568	0.00593		9.568	0.01912
0.569	0.07958		3.569	0.00593		6.569	0.00921		9.569	0.01748
0.57	0.07597		3.57	0.00593		6.57	0.00593		9.57	0.01682
0.571	0.07367		3.571	0.00921		6.571	0.00264		9.571	0.01748
0.572	0.06973		3.572	0.00593		6.572	0.00264		9.572	0.01584
0.573	0.06743		3.573	0.00264		6.573	0.00921		9.573	0.01518
0.574	0.06677		3.574	0.00921		6.574	0.00593		9.574	0.01419
0.575	0.06513		3.575	0.00593		6.575	0.00921		9.575	0.01452
0.576	0.06217		3.576	0.00593		6.576	0.00264		9.576	0.01485
0.577	0.06053		3.577	0.00593		6.577	0.00264		9.577	0.01452
0.578	0.05691		3.578	0.00593		6.578	0.00921		9.578	0.01354
0.579	0.05593		3.579	0.00593		6.579	0.00264		9.579	0.01321
0.58	0.05395		3.58	0.00593		6.58	0.00264		9.58	0.01189
0.581	0.05297		3.581	0.00921		6.581	0.00593		9.581	0.01255
0.582	0.051		3.582	0.00921		6.582	0.00593		9.582	0.01255
0.583	0.04935		3.583	0.00593		6.583	-0.000645		9.583	0.01157
0.584	0.04837		3.584	0.00264		6.584	-0.000645		9.584	0.01157
0.585	0.04705		3.585	0.00593		6.585	0.00264		9.585	0.01025
0.586	0.04574		3.586	0.00921		6.586	0.00264		9.586	0.01091
0.587	0.0441		3.587	0.00921		6.587	0.00264		9.587	0.01025
0.588	0.04311		3.588	0.00921		6.588	-0.000645		9.588	0.01058
0.589	0.0418		3.589	0.00921		6.589	0.00264		9.589	0.01058
0.59	0.0395		3.59	0.00921		6.59	0.00593		9.59	0.01025
0.591	0.03818		3.591	0.00593		6.591	0.00593		9.591	0.00959
0.592	0.03785		3.592	0.00593		6.592	0.00264		9.592	0.00927
0.593	0.03687		3.593	0.00593		6.593	0.00264		9.593	0.01157
0.594	0.03588		3.594	0.00593		6.594	0.00264		9.594	0.00959
0.595	0.03457		3.595	0.00593		6.595	0.00593		9.595	0.00927
0.596	0.03457		3.596	0.00593		6.596	0.00921		9.596	0.01025
0.597	0.03194		3.597	0.00593		6.597	0.00264		9.597	0.01025
0.598	0.03095		3.598	0.00593		6.598	0.00593		9.598	0.01058
0.599	0.02964		3.599	0.00593		6.599	0.00264		9.599	0.00927
0.6	0.02997		3.6	0.00593		6.6	-0.000645		9.6	0.00927
0.601	0.02997		3.601	0.00921		6.601	0.00593		9.601	0.00795
0.602	0.02734		3.602	0.00921		6.602	0.00264		9.602	0.00927
0.603	0.02734		3.603	0.00921		6.603	0.00593		9.603	0.00927
0.604	0.02767		3.604	0.00921		6.604	-0.000645		9.604	0.00795
0.605	0.02635		3.605	0.00593		6.605	0.00264		9.605	0.00598
0.606	0.02602		3.606	0.00593		6.606	0.00593		9.606	0.00565
0.607	0.02405		3.607	0.00921		6.607	0.00593		9.607	0.00762
0.608	0.02438		3.608	0.00921		6.608	0.00593		9.608	0.00598
0.609	0.02274		3.609	0.00264		6.609	-0.00393		9.609	0.00861
0.61	0.02208		3.61	-0.000645		6.61	-0.000645		9.61	0.00696
0.611	0.02208		3.611	0.00593		6.611	0.00593		9.611	0.00729
0.612	0.02142		3.612	0.00264		6.612	0.00593		9.612	0.00532
0.613	0.02175		3.613	0.00593		6.613	0.00264		9.613	0.00598
0.614	0.02142		3.614	0.00593		6.614	-0.000645		9.614	0.00565
0.615	0.02044		3.615	0.00921		6.615	0.00593		9.615	0.00565
0.616	0.01945		3.616	0.00921		6.616	0.00264		9.616	0.00565
0.617	0.01978		3.617	0.00593		6.617	0.00264		9.617	0.00565
0.618	0.01748		3.618	0.00921		6.618	0.00264		9.618	0.00434
0.619	0.01814		3.619	0.00593		6.619	0.00593		9.619	0.00499
0.62	0.01814		3.62	0.0125		6.62	0.00264		9.62	0.00466
0.621	0.01748		3.621	0.00593		6.621	0.00264		9.621	0.00335
0.622	0.01715		3.622	0.00593		6.622	-0.000645		9.622	0.00335
0.623	0.01584		3.623	0.00593		6.623	0.00593		9.623	0.00335
0.624	0.01551		3.624	0.00921		6.624	0.00593		9.624	0.00401
0.625	0.01485		3.625	0.00264		6.625	0.00264		9.625	0.00401
0.626	0.01485		3.626	0.00593		6.626	0.00264		9.626	0.00171
0.627	0.01419		3.627	0.00593		6.627	0.00264		9.627	0.00302
0.628	0.01387		3.628	0.00921		6.628	-0.000645		9.628	0.00171
0.629	0.01222		3.629	0.00921		6.629	0.00921		9.629	0.00335
0.63	0.01222		3.63	0.00593		6.63	-0.000645		9.63	0.00138
0.631	0.01157		3.631	0.0125		6.631	0.00264		9.631	0.00269
0.632	0.00959		3.632	0.00593		6.632	-0.000645		9.632	0.000722
0.633	0.00992		3.633	0.00593		6.633	0.00264		9.633	0.00105
0.634	0.00927		3.634	0.00593		6.634	0.00264		9.634	-0.000264
0.635	0.00861		3.635	0.00921		6.635	0.00264		9.635	0.000393
0.636	0.00861		3.636	0.00593		6.636	0.00593		9.636	0.000393
0.637	0.00729		3.637	0.00921		6.637	-0.000645		9.637	-0.000921
0.638	0.00762		3.638	0.00921		6.638	0.00264		9.638	0.000393
0.639	0.00762		3.639	0.00593		6.639	0.00264		9.639	6.44614e-05
0.64	0.00795		3.64	0.00593		6.64	0.00264		9.64	6.44614e-05
0.641	0.00565		3.641	0.00921		6.641	-0.000645		9.641	0.000393
0.642	0.00532		3.642	0.00593		6.642	0.00264		9.642	0.00105
0.643	0.00598		3.643	-0.000645		6.643	0.00593		9.643	-0.000264
0.644	0.00499		3.644	0.00921		6.644	-0.000645		9.644	0.000393
0.645	0.00532		3.645	0.00921		6.645	0.00264		9.645	0.00171
0.646	0.00499		3.646	0.00921		6.646	0.00264		9.646	-0.000264
0.647	0.00368		3.647	0.00593		6.647	-0.000645		9.647	0.000722
0.648	0.00335		3.648	0.00921		6.648	-0.000645		9.648	-0.000593
0.649	0.00204		3.649	0.00593		6.649	-0.000645		9.649	-0.000264
0.65	0.00269		3.65	0.00921		6.65	-0.000645		9.65	0.00105
0.651	0.00204		3.651	0.00593		6.651	0.00264		9.651	-0.000593
0.652	0.00138		3.652	0.00921		6.652	0.00264		9.652	-0.00158
0.653	0.000393		3.653	0.00921		6.653	-0.000645		9.653	-0.000264
0.654	0.00171		3.654	0.00593		6.654	-0.000645		9.654	0.000393
0.655	0.000393		3.655	0.00921		6.655	-0.000645		9.655	-0.000921
0.656	-0.000593		3.656	0.00593		6.656	-0.000645		9.656	6.44614e-05
0.657	-0.000593		3.657	0.00921		6.657	0.00921		9.657	-0.000593
0.658	0.000393		3.658	0.00593		6.658	0.00264		9.658	0.000722
0.659	0.000393		3.659	0.0125		6.659	-0.000645		9.659	-0.000921
0.66	6.44614e-05		3.66	0.00593		6.66	0.00593		9.66	-0.000593
0.661	-0.000264		3.661	0.00593		6.661	0.00264		9.661	-0.00158
0.662	0.000722		3.662	0.00921		6.662	0.00264		9.662	-0.000921
0.663	-0.000593		3.663	0.00593		6.663	0.00264		9.663	0.000722
0.664	6.44614e-05		3.664	0.00921		6.664	0.00264		9.664	-0.000921
0.665	0.000393		3.665	0.00921		6.665	0.00593		9.665	-0.000264
0.666	6.44614e-05		3.666	0.00921		6.666	0.00264		9.666	-0.000264
0.667	0.000393		3.667	0.0125		6.667	0.00264		9.667	0.000393
0.668	0.000722		3.668	0.00921		6.668	-0.000645		9.668	-0.000593
0.669	6.44614e-05		3.669	0.00921		6.669	0.00264		9.669	0.00105
0.67	-0.000264		3.67	0.00921		6.67	0.00264		9.67	0.00138
0.671	6.44614e-05		3.671	0.00921		6.671	0.00264		9.671	-0.000264
0.672	0.000393		3.672	0.00593		6.672	-0.000645		9.672	-0.000264
0.673	0.000393		3.673	0.00593		6.673	0.00264		9.673	-0.000593
0.674	-0.000921		3.674	0.00921		6.674	-0.00393		9.674	-0.000921
0.675	0.000393		3.675	0.00593		6.675	-0.000645		9.675	-0.000264
0.676	0.000393		3.676	0.00264		6.676	0.00264		9.676	-0.000264
0.677	0.000393		3.677	0.00593		6.677	-0.000645		9.677	-0.000264
0.678	0.000722		3.678	0.00593		6.678	0.00264		9.678	-0.000593
0.679	0.000722		3.679	0.00593		6.679	0.00264		9.679	0.000722
0.68	0.000393		3.68	0.00921		6.68	0.00264		9.68	-0.000593
0.681	-0.00125		3.681	0.00593		6.681	-0.000645		9.681	-0.000264
0.682	-0.000264		3.682	0.00593		6.682	-0.000645		9.682	-0.000921
0.683	0.00105		3.683	0.00593		6.683	0.00593		9.683	-0.000593
0.684	0.000393		3.684	0.00921		6.684	0.00593		9.684	-0.00125
0.685	6.44614e-05		3.685	0.00593		6.685	-0.000645		9.685	-0.000264
0.686	0.000393		3.686	0.00921		6.686	-0.000645		9.686	6.44614e-05
0.687	0.000722		3.687	0.00921		6.687	0.00593		9.687	0.00138
0.688	0.000393		3.688	0.0125		6.688	-0.00393		9.688	-0.000593
0.689	0.00105		3.689	0.00921		6.689	0.00264		9.689	0.000393
0.69	0.000393		3.69	0.00593		6.69	-0.000645		9.69	-0.000264
0.691	0.000393		3.691	0.00921		6.691	-0.00393		9.691	-0.000264
0.692	-0.000264		3.692	0.00593		6.692	-0.000645		9.692	-0.000593
0.693	0.000393		3.693	0.00921		6.693	-0.000645		9.693	0.00138
0.694	-0.000593		3.694	0.00593		6.694	-0.000645		9.694	-0.000593
0.695	0.000393		3.695	0.00921		6.695	0.00264		9.695	-0.000593
0.696	0.000722		3.696	0.00593		6.696	-0.000645		9.696	-0.000264
0.697	-0.000593		3.697	0.00264		6.697	-0.000645		9.697	6.44614e-05
0.698	-0.000921		3.698	0.00593		6.698	-0.000645		9.698	-0.000593
0.699	-0.000921		3.699	0.00593		6.699	-0.000645		9.699	-0.000264
0.7	-0.000264		3.7	0.00593		6.7	-0.00393		9.7	-0.000593
0.701	0.000393		3.701	0.00921		6.701	-0.000645		9.701	-0.00191
0.702	6.44614e-05		3.702	0.00921		6.702	0.00264		9.702	-0.000921
0.703	-0.000264		3.703	0.00593		6.703	-0.000645		9.703	-0.000593
0.704	0.000393		3.704	0.00593		6.704	-0.00393		9.704	-0.000264
0.705	0.000393		3.705	0.00921		6.705	0.00264		9.705	-0.000264
0.706	6.44614e-05		3.706	0.00921		6.706	0.00264		9.706	0.000393
0.707	6.44614e-05		3.707	0.00921		6.707	0.00264		9.707	-0.00158
0.708	0.00105		3.708	0.00921		6.708	0.00593		9.708	-0.000593
0.709	0.00105		3.709	0.00921		6.709	-0.00393		9.709	6.44614e-05
0.71	0.000722		3.71	0.00921		6.71	0.00264		9.71	6.44614e-05
0.711	-0.000264		3.711	0.0125		6.711	-0.00393		9.711	-0.000593
0.712	0.000393		3.712	0.00921		6.712	-0.000645		9.712	0.00105
0.713	-0.000264		3.713	0.00593		6.713	-0.000645		9.713	-0.000264
0.714	0.000393		3.714	0.00593		6.714	-0.000645		9.714	-0.000593
0.715	6.44614e-05		3.715	0.00593		6.715	-0.000645		9.715	-0.000593
0.716	6.44614e-05		3.716	0.00593		6.716	-0.000645		9.716	-0.000264
0.717	-0.000593		3.717	-0.000645		6.717	-0.000645		9.717	-0.000593
0.718	-0.000921		3.718	0.00593		6.718	-0.00393		9.718	-0.000593
0.719	-0.000921		3.719	0.00593		6.719	-0.000645		9.719	-0.000593
0.72	0.000722		3.72	0.00593		6.72	-0.000645		9.72	-0.000921
0.721	0.000722		3.721	0.00593		6.721	0.00264		9.721	0.000722
0.722	-0.000593		3.722	0.00593		6.722	0.00264		9.722	6.44614e-05
0.723	-0.000593		3.723	0.00593		6.723	-0.000645		9.723	-0.000264
0.724	0.000393		3.724	0.00593		6.724	-0.000645		9.724	-0.000593
0.725	-0.000921		3.725	0.00593		6.725	-0.000645		9.725	-0.000921
0.726	6.44614e-05		3.726	0.00921		6.726	-0.00393		9.726	-0.000593
0.727	0.000722		3.727	0.00921		6.727	-0.000645		9.727	-0.000921
0.728	-0.000593		3.728	0.00921		6.728	0.00264		9.728	-0.000593
0.729	-0.000593		3.729	0.00921		6.729	-0.000645		9.729	-0.000264
0.73	0.000722		3.73	0.00921		6.73	-0.000645		9.73	-0.000593
0.731	6.44614e-05		3.731	0.00921		6.731	-0.000645		9.731	-0.000264
0.732	-0.000264		3.732	0.00921		6.732	-0.000645		9.732	-0.000593
0.733	-0.00125		3.733	0.00593		6.733	0.00264		9.733	-0.000593
0.734	-0.000921		3.734	0.00593		6.734	0.00264		9.734	0.00105
0.735	-0.00158		3.735	0.00264		6.735	-0.00393		9.735	6.44614e-05
0.736	6.44614e-05		3.736	0.00264		6.736	-0.000645		9.736	-0.000264
0.737	-0.000264		3.737	0.0125		6.737	-0.000645		9.737	-0.000264
0.738	-0.000921		3.738	0.00593		6.738	0.00264		9.738	-0.000921
0.739	0.00138		3.739	0.00593		6.739	-0.000645		9.739	-0.000593
0.74	-0.000593		3.74	0.00921		6.74	-0.000645		9.74	-0.000593
0.741	-0.000593		3.741	0.00264		6.741	-0.000645		9.741	-0.000921
0.742	-0.000593		3.742	0.00921		6.742	-0.000645		9.742	-0.00158
0.743	0.000722		3.743	0.00593		6.743	0.00264		9.743	-0.000264
0.744	0.000393		3.744	0.0125		6.744	0.00264		9.744	-0.000593
0.745	-0.000921		3.745	0.00593		6.745	0.00264		9.745	-0.00191
0.746	-0.000593		3.746	0.00593		6.746	-0.00393		9.746	0.000393
0.747	6.44614e-05		3.747	0.0125		6.747	-0.000645		9.747	0.000722
0.748	6.44614e-05		3.748	0.00593		6.748	-0.000645		9.748	-0.000921
0.749	-0.000921		3.749	0.00264		6.749	-0.000645		9.749	0.000393
0.75	-0.000264		3.75	0.00593		6.75	-0.00393		9.75	-0.000921
0.751	6.44614e-05		3.751	0.00921		6.751	-0.000645		9.751	6.44614e-05
0.752	0.000393		3.752	0.00921		6.752	-0.000645		9.752	-0.000264
0.753	0.000722		3.753	0.00593		6.753	0.00264		9.753	-0.00224
0.754	6.44614e-05		3.754	0.00264		6.754	-0.000645		9.754	-0.00158
0.755	-0.000593		3.755	0.00921		6.755	-0.000645		9.755	-0.000593
0.756	-0.000593		3.756	0.00921		6.756	-0.000645		9.756	6.44614e-05
0.757	6.44614e-05		3.757	0.00921		6.757	-0.000645		9.757	6.44614e-05
0.758	0.00105		3.758	0.00593		6.758	-0.000645		9.758	-0.000264
0.759	-0.000593		3.759	0.00264		6.759	-0.00393		9.759	-0.00158
0.76	0.000722		3.76	0.00593		6.76	-0.00393		9.76	6.44614e-05
0.761	-0.000264		3.761	0.0125		6.761	-0.00393		9.761	-0.000593
0.762	-0.000593		3.762	0.00593		6.762	-0.00393		9.762	-0.000921
0.763	-0.00125		3.763	0.00593		6.763	-0.000645		9.763	-0.000593
0.764	-0.000593		3.764	0.00593		6.764	-0.00393		9.764	0.000393
0.765	6.44614e-05		3.765	0.00264		6.765	-0.000645		9.765	6.44614e-05
0.766	0.000393		3.766	0.00921		6.766	-0.00393		9.766	-0.00158
0.767	0.000393		3.767	0.00593		6.767	-0.00393		9.767	-0.00158
0.768	6.44614e-05		3.768	0.00921		6.768	0.00264		9.768	0.000393
0.769	6.44614e-05		3.769	0.00921		6.769	-0.00393		9.769	0.000722
0.77	0.000393		3.77	0.00264		6.77	-0.00393		9.77	6.44614e-05
0.771	-0.000921		3.771	0.00264		6.771	-0.000645		9.771	-0.00191
0.772	-0.00125		3.772	0.00921		6.772	-0.000645		9.772	-0.000921
0.773	0.00105		3.773	0.00593		6.773	-0.000645		9.773	-0.00191
0.774	6.44614e-05		3.774	0.00264		6.774	-0.00722		9.774	-0.000921
0.775	-0.000593		3.775	0.00921		6.775	-0.000645		9.775	-0.000593
0.776	6.44614e-05		3.776	0.00921		6.776	-0.00393		9.776	-0.00125
0.777	-0.000921		3.777	0.00921		6.777	-0.00393		9.777	-0.000593
0.778	-0.000921		3.778	0.00921		6.778	-0.000645		9.778	-0.000593
0.779	6.44614e-05		3.779	0.00593		6.779	-0.00722		9.779	-0.000593
0.78	-0.000593		3.78	0.00921		6.78	-0.00393		9.78	-0.000921
0.781	0.000722		3.781	0.00593		6.781	-0.00393		9.781	-0.000264
0.782	-0.000593		3.782	0.00593		6.782	-0.000645		9.782	-0.000264
0.783	-0.00158		3.783	0.00593		6.783	-0.000645		9.783	0.000393
0.784	-0.000593		3.784	0.00264		6.784	-0.00393		9.784	-0.000593
0.785	-0.000264		3.785	0.00593		6.785	-0.000645		9.785	-0.000593
0.786	-0.000264		3.786	0.00593		6.786	-0.00722		9.786	-0.00256
0.787	-0.000921		3.787	0.00593		6.787	-0.000645		9.787	-0.000921
0.788	-0.000264		3.788	0.00921		6.788	-0.000645		9.788	6.44614e-05
0.789	0.000722		3.789	0.00921		6.789	-0.00722		9.789	-0.000264
0.79	6.44614e-05		3.79	0.00264		6.79	-0.00393		9.79	-0.000264
0.791	-0.000264		3.791	0.00921		6.791	-0.000645		9.791	-0.000921
0.792	6.44614e-05		3.792	0.00921		6.792	-0.000645		9.792	-0.00158
0.793	-0.000593		3.793	0.00264		6.793	-0.000645		9.793	-0.000264
0.794	-0.00158		3.794	0.00593		6.794	-0.00393		9.794	-0.000921
0.795	-0.000264		3.795	0.00921		6.795	-0.00722		9.795	-0.000264
0.796	-0.000264		3.796	0.00593		6.796	-0.00393		9.796	-0.000921
0.797	0.000722		3.797	0.00593		6.797	-0.000645		9.797	-0.000264
0.798	-0.000921		3.798	0.00593		6.798	-0.000645		9.798	-0.00191
0.799	6.44614e-05		3.799	0.00593		6.799	-0.00393		9.799	-0.00256
0.8	-0.00158		3.8	0.00593		6.8	-0.00393		9.8	-0.000264
0.801	6.44614e-05		3.801	0.00921		6.801	-0.000645		9.801	-0.000593
0.802	-0.000921		3.802	0.00593		6.802	0.00264		9.802	-0.000264
0.803	-0.000921		3.803	0.00921		6.803	-0.000645		9.803	-0.00125
0.804	-0.000264		3.804	0.00264		6.804	-0.00393		9.804	-0.00191
0.805	-0.000264		3.805	0.00593		6.805	-0.00722		9.805	-0.000921
0.806	6.44614e-05		3.806	0.00593		6.806	-0.00393		9.806	-0.000264
0.807	0.000393		3.807	0.00593		6.807	-0.000645		9.807	0.00105
0.808	-0.00125		3.808	0.00921		6.808	-0.000645		9.808	-0.00191
0.809	6.44614e-05		3.809	0.00593		6.809	-0.000645		9.809	-0.000921
0.81	6.44614e-05		3.81	0.00593		6.81	-0.00722		9.81	6.44614e-05
0.811	-0.000921		3.811	0.00921		6.811	-0.00393		9.811	-0.000264
0.812	-0.000264		3.812	0.00264		6.812	-0.00393		9.812	-0.000593
0.813	-0.000593		3.813	0.00264		6.813	-0.00393		9.813	-0.000921
0.814	-0.000921		3.814	0.00264		6.814	-0.00722		9.814	-0.00125
0.815	6.44614e-05		3.815	0.00593		6.815	-0.000645		9.815	-0.00125
0.816	-0.000921		3.816	0.00264		6.816	-0.000645		9.816	0.000722
0.817	-0.000264		3.817	-0.000645		6.817	-0.00393		9.817	-0.000593
0.818	-0.00125		3.818	0.00264		6.818	-0.00393		9.818	-0.000921
0.819	-0.000921		3.819	0.00921		6.819	-0.000645		9.819	-0.000921
0.82	-0.000264		3.82	0.00593		6.82	-0.00393		9.82	-0.000593
0.821	-0.000593		3.821	0.00593		6.821	-0.000645		9.821	-0.000921
0.822	-0.000921		3.822	0.00593		6.822	-0.00393		9.822	-0.000593
0.823	6.44614e-05		3.823	0.00264		6.823	-0.00722		9.823	-0.000264
0.824	-0.000593		3.824	0.00593		6.824	-0.000645		9.824	-0.00289
0.825	0.000393		3.825	0.00264		6.825	-0.00393		9.825	-0.00125
0.826	-0.000593		3.826	0.00921		6.826	-0.00393		9.826	-0.00224
0.827	-0.000264		3.827	-0.000645		6.827	-0.00393		9.827	0.000722
0.828	0.000393		3.828	0.00264		6.828	-0.00393		9.828	-0.000264
0.829	6.44614e-05		3.829	0.00593		6.829	-0.000645		9.829	-0.000593
0.83	-0.000593		3.83	0.00264		6.83	0.00264		9.83	-0.000593
0.831	-0.000264		3.831	0.00593		6.831	-0.00393		9.831	-0.000593
0.832	-0.000264		3.832	0.00921		6.832	-0.00393		9.832	-0.00191
0.833	0.000393		3.833	0.00264		6.833	-0.00722		9.833	-0.00125
0.834	-0.000593		3.834	0.00593		6.834	-0.00393		9.834	-0.00158
0.835	-0.00158		3.835	-0.000645		6.835	-0.00393		9.835	-0.00125
0.836	-0.000921		3.836	0.00593		6.836	-0.00722		9.836	-0.000264
0.837	-0.000921		3.837	0.00593		6.837	-0.00722		9.837	-0.000921
0.838	-0.000921		3.838	0.00264		6.838	-0.000645		9.838	-0.000921
0.839	-0.000593		3.839	0.00264		6.839	-0.00393		9.839	-0.00158
0.84	-0.000264		3.84	0.00593		6.84	-0.000645		9.84	-0.000264
0.841	-0.000264		3.841	0.00264		6.841	-0.00722		9.841	-0.000264
0.842	-0.000593		3.842	0.00593		6.842	-0.00722		9.842	-0.00125
0.843	-0.000593		3.843	-0.000645		6.843	-0.00393		9.843	-0.000264
0.844	-0.000593		3.844	0.00921		6.844	-0.00393		9.844	-0.00125
0.845	-0.000593		3.845	0.00921		6.845	-0.00393		9.845	-0.000264
0.846	6.44614e-05		3.846	0.00264		6.846	-0.000645		9.846	-0.00158
0.847	6.44614e-05		3.847	0.00593		6.847	-0.00722		9.847	-0.000264
0.848	-0.000264		3.848	0.00264		6.848	-0.00722		9.848	-0.000264
0.849	-0.000593		3.849	0.00593		6.849	-0.00393		9.849	6.44614e-05
0.85	-0.00191		3.85	-0.000645		6.85	-0.00722		9.85	0.000393
0.851	-0.000593		3.851	0.00264		6.851	-0.00393		9.851	-0.00125
0.852	6.44614e-05		3.852	0.00593		6.852	-0.00393		9.852	-0.000921
0.853	6.44614e-05		3.853	0.00593		6.853	-0.00393		9.853	-0.000593
0.854	6.44614e-05		3.854	0.00264		6.854	-0.00722		9.854	-0.00191
0.855	0.000393		3.855	-0.000645		6.855	-0.00393		9.855	-0.000921
0.856	-0.000921		3.856	0.00264		6.856	-0.00722		9.856	-0.000593
0.857	-0.000921		3.857	0.00264		6.857	-0.00393		9.857	-0.000921
0.858	-0.000593		3.858	0.00264		6.858	-0.00722		9.858	-0.000921
0.859	-0.000593		3.859	0.00264		6.859	-0.00393		9.859	-0.00191
0.86	-0.000264		3.86	0.00593		6.86	-0.00722		9.86	-0.00289
0.861	-0.000921		3.861	0.00593		6.861	-0.00722		9.861	-0.000921
0.862	-0.000921		3.862	0.00264		6.862	-0.00393		9.862	6.44614e-05
0.863	-0.000593		3.863	0.00264		6.863	-0.00393		9.863	-0.000921
0.864	-0.000593		3.864	0.00264		6.864	-0.000645		9.864	-0.00191
0.865	-0.000264		3.865	0.00264		6.865	-0.00722		9.865	-0.000593
0.866	-0.000593		3.866	0.00264		6.866	-0.00393		9.866	6.44614e-05
0.867	6.44614e-05		3.867	0.00264		6.867	-0.00722		9.867	-0.00158
0.868	-0.000264		3.868	0.00921		6.868	-0.00393		9.868	-0.000593
0.869	0.00105		3.869	0.00593		6.869	-0.000645		9.869	0.000393
0.87	0.000393		3.87	0.00593		6.87	-0.000645		9.87	-0.000593
0.871	-0.000264		3.871	0.00264		6.871	-0.000645		9.871	-0.000593
0.872	6.44614e-05		3.872	0.00264		6.872	-0.00393		9.872	-0.000921
0.873	6.44614e-05		3.873	0.00593		6.873	-0.00393		9.873	-0.00125
0.874	-0.00191		3.874	0.00264		6.874	-0.00722		9.874	-0.000264
0.875	-0.000264		3.875	0.00593		6.875	-0.00393		9.875	-0.00125
0.876	-0.000921		3.876	-0.000645		6.876	-0.00393		9.876	-0.000921
0.877	-0.00158		3.877	0.00593		6.877	-0.00393		9.877	-0.00158
0.878	6.44614e-05		3.878	0.00264		6.878	-0.00393		9.878	-0.00125
0.879	0.000393		3.879	0.00264		6.879	-0.00722		9.879	-0.00158
0.88	-0.000593		3.88	0.00593		6.88	-0.00393		9.88	-0.000264
0.881	-0.000921		3.881	0.00264		6.881	-0.000645		9.881	-0.000593
0.882	-0.000593		3.882	0.00593		6.882	-0.00393		9.882	6.44614e-05
0.883	-0.000264		3.883	-0.000645		6.883	-0.000645		9.883	-0.000264
0.884	-0.000921		3.884	0.00593		6.884	-0.00722		9.884	-0.00158
0.885	-0.000921		3.885	0.00593		6.885	-0.00393		9.885	-0.00191
0.886	-0.000921		3.886	0.00264		6.886	-0.000645		9.886	-0.000593
0.887	-0.00125		3.887	-0.000645		6.887	-0.00393		9.887	-0.000593
0.888	0.000393		3.888	0.00593		6.888	-0.00393		9.888	-0.00158
0.889	-0.000264		3.889	0.00264		6.889	-0.000645		9.889	-0.000921
0.89	-0.00158		3.89	0.00264		6.89	-0.00722		9.89	-0.000593
0.891	-0.000593		3.891	0.00264		6.891	-0.000645		9.891	-0.000593
0.892	-0.000593		3.892	0.00921		6.892	-0.00393		9.892	-0.000921
0.893	6.44614e-05		3.893	-0.000645		6.893	-0.00393		9.893	-0.000264
0.894	-0.000921		3.894	0.00264		6.894	-0.00393		9.894	-0.000921
0.895	-0.000264		3.895	0.00264		6.895	-0.00722		9.895	-0.00158
0.896	-0.000593		3.896	-0.000645		6.896	-0.00722		9.896	-0.00158
0.897	-0.000264		3.897	0.00593		6.897	-0.000645		9.897	0.000393
0.898	-0.000264		3.898	-0.000645		6.898	-0.00722		9.898	6.44614e-05
0.899	-0.000264		3.899	0.00264		6.899	-0.00393		9.899	-0.000921
0.9	-0.000593		3.9	0.00264		6.9	-0.00393		9.9	-0.00125
0.901	-0.000921		3.901	-0.000645		6.901	-0.00722		9.901	-0.00125
0.902	-0.00125		3.902	0.00264		6.902	-0.00393		9.902	-0.00191
0.903	0.000393		3.903	0.00264		6.903	-0.00722		9.903	-0.000921
0.904	0.000393		3.904	-0.000645		6.904	-0.00722		9.904	6.44614e-05
0.905	6.44614e-05		3.905	-0.000645		6.905	-0.00393		9.905	-0.000921
0.906	-0.000593		3.906	-0.000645		6.906	-0.00393		9.906	-0.000593
0.907	6.44614e-05		3.907	0.00264		6.907	-0.00722		9.907	6.44614e-05
0.908	6.44614e-05		3.908	0.00264		6.908	-0.00722		9.908	6.44614e-05
0.909	-0.000264		3.909	-0.000645		6.909	-0.00393		9.909	-0.000593
0.91	-0.000921		3.91	-0.000645		6.91	-0.00393		9.91	-0.000593
0.911	-0.00158		3.911	0.00264		6.911	-0.00722		9.911	0.000393
0.912	-0.000921		3.912	-0.000645		6.912	-0.00393		9.912	0.000393
0.913	-0.000921		3.913	-0.00393		6.913	-0.00393		9.913	-0.00289
0.914	-0.000921		3.914	-0.000645		6.914	-0.00722		9.914	-0.000593
0.915	0.000393		3.915	-0.000645		6.915	-0.00722		9.915	-0.000593
0.916	-0.000593		3.916	0.00264		6.916	-0.00722		9.916	6.44614e-05
0.917	-0.000921		3.917	-0.000645		6.917	-0.00393		9.917	-0.000921
0.918	-0.000593		3.918	0.00264		6.918	-0.00393		9.918	-0.00191
0.919	-0.000921		3.919	0.00264		6.919	-0.00393		9.919	-0.000593
0.92	0.000393		3.92	0.00264		6.92	-0.00722		9.92	-0.00191
0.921	-0.00125		3.921	0.00264		6.921	-0.00393		9.921	-0.000593
0.922	-0.000593		3.922	-0.000645		6.922	-0.00722		9.922	-0.000593
0.923	-0.000593		3.923	0.00264		6.923	-0.00722		9.923	-0.00125
0.924	-0.000264		3.924	-0.000645		6.924	-0.00722		9.924	-0.00125
0.925	0.000722		3.925	-0.000645		6.925	-0.00722		9.925	-0.000593
0.926	-0.00125		3.926	-0.000645		6.926	-0.00393		9.926	-0.000593
0.927	-0.000921		3.927	0.00593		6.927	-0.00722		9.927	-0.000921
0.928	-0.000264		3.928	0.00264		6.928	-0.00393		9.928	-0.00158
0.929	-0.000921		3.929	-0.00393		6.929	-0.00393		9.929	-0.00191
0.93	-0.00125		3.93	-0.000645		6.93	-0.00393		9.93	-0.00125
0.931	-0.000921		3.931	-0.000645		6.931	-0.00722		9.931	-0.00125
0.932	-0.00158		3.932	0.00264		6.932	-0.00393		9.932	0.000722
0.933	-0.00125		3.933	0.00264		6.933	-0.00393		9.933	0.000393
0.934	-0.000593		3.934	-0.000645		6.934	-0.0105		9.934	-0.000593
0.935	0.000722		3.935	-0.000645		6.935	-0.00722		9.935	-0.00256
0.936	-0.000264		3.936	-0.00393		6.936	-0.00393		9.936	-0.000593
0.937	-0.000264		3.937	-0.000645		6.937	-0.00393		9.937	-0.00158
0.938	-0.000593		3.938	-0.000645		6.938	-0.00722		9.938	-0.00224
0.939	-0.000593		3.939	-0.00393		6.939	-0.00722		9.939	-0.00224
0.94	-0.000921		3.94	-0.00393		6.94	-0.00393		9.94	-0.000264
0.941	-0.000593		3.941	-0.000645		6.941	-0.00722		9.941	-0.000264
0.942	-0.000921		3.942	0.00264		6.942	-0.00722		9.942	-0.000264
0.943	-0.000921		3.943	-0.000645		6.943	-0.00393		9.943	-0.000921
0.944	-0.000921		3.944	0.00264		6.944	-0.0105		9.944	-0.00158
0.945	-0.000921		3.945	-0.000645		6.945	-0.00393		9.945	-0.00125
0.946	-0.000264		3.946	-0.00393		6.946	-0.0105		9.946	-0.00191
0.947	-0.000593		3.947	-0.00393		6.947	-0.00393		9.947	-0.00191
0.948	0.00105		3.948	-0.000645		6.948	-0.00722		9.948	-0.000264
0.949	-0.000264		3.949	-0.00393		6.949	-0.00722		9.949	-0.000593
0.95	6.44614e-05		3.95	-0.000645		6.95	-0.00722		9.95	6.44614e-05
0.951	-0.000921		3.951	-0.00393		6.951	-0.00722		9.951	-0.000264
0.952	-0.00125		3.952	0.00264		6.952	-0.00722		9.952	-0.000593
0.953	6.44614e-05		3.953	-0.000645		6.953	-0.00393		9.953	6.44614e-05
0.954	-0.000921		3.954	0.00264		6.954	-0.00722		9.954	0.000393
0.955	0.000722		3.955	-0.000645		6.955	-0.00722		9.955	-0.00158
0.956	-0.000593		3.956	-0.00393		6.956	-0.00393		9.956	-0.00191
0.957	-0.000264		3.957	-0.00393		6.957	-0.00393		9.957	-0.00256
0.958	-0.00158		3.958	-0.00393		6.958	-0.00393		9.958	-0.000264
0.959	-0.000921		3.959	-0.000645		6.959	-0.00393		9.959	-0.000921
0.96	-0.00158		3.96	-0.000645		6.96	-0.0105		9.96	-0.00158
0.961	-0.000593		3.961	-0.00393		6.961	-0.00393		9.961	-0.000921
0.962	-0.00125		3.962	-0.000645		6.962	-0.00393		9.962	-0.00158
0.963	-0.000264		3.963	0.00264		6.963	-0.00722		9.963	-0.000593
0.964	-0.000264		3.964	0.00264		6.964	-0.00393		9.964	-0.000264
0.965	0.000393		3.965	-0.000645		6.965	-0.00722		9.965	-0.000921
0.966	-0.000264		3.966	0.00264		6.966	-0.00722		9.966	-0.000921
0.967	6.44614e-05		3.967	0.00264		6.967	-0.00722		9.967	-0.000921
0.968	0.000393		3.968	-0.000645		6.968	-0.00393		9.968	-0.000921
0.969	-0.000921		3.969	-0.000645		6.969	-0.00722		9.969	-0.000593
0.97	-0.000264		3.97	-0.00393		6.97	-0.00722		9.97	-0.000593
0.971	-0.00125		3.971	-0.000645		6.971	-0.00722		9.971	-0.000593
0.972	-0.00125		3.972	0.00264		6.972	-0.00722		9.972	-0.000593
0.973	6.44614e-05		3.973	0.00264		6.973	-0.000645		9.973	-0.000264
0.974	-0.000264		3.974	-0.00722		6.974	-0.0105		9.974	-0.000264
0.975	-0.000921		3.975	-0.00722		6.975	-0.00722		9.975	-0.000593
0.976	6.44614e-05		3.976	0.00264		6.976	-0.00722		9.976	6.44614e-05
0.977	0.000393		3.977	-0.000645		6.977	-0.00722		9.977	6.44614e-05
0.978	-0.000264		3.978	-0.000645		6.978	-0.00393		9.978	-0.000593
0.979	-0.000593		3.979	0.00264		6.979	-0.0105		9.979	-0.000921
0.98	-0.000264		3.98	-0.000645		6.98	-0.00393		9.98	-0.00158
0.981	-0.000593		3.981	-0.00393		6.981	-0.00722		9.981	-0.000921
0.982	-0.000593		3.982	-0.00393		6.982	-0.00393		9.982	-0.000921
0.983	-0.000593		3.983	-0.00393		6.983	-0.00393		9.983	-0.000593
0.984	6.44614e-05		3.984	0.00264		6.984	-0.00393		9.984	-0.00125
0.985	-0.000264		3.985	-0.00393		6.985	-0.0105		9.985	-0.000921
0.986	6.44614e-05		3.986	-0.000645		6.986	-0.00722		9.986	-0.000264
0.987	-0.000264		3.987	-0.00393		6.987	-0.00722		9.987	-0.000593
0.988	-0.000264		3.988	-0.000645		6.988	-0.0105		9.988	-0.000593
0.989	6.44614e-05		3.989	-0.000645		6.989	-0.00722		9.989	-0.000921
0.99	-0.000921		3.99	-0.00393		6.99	-0.00393		9.99	-0.000921
0.991	-0.000593		3.991	-0.00393		6.991	-0.00393		9.991	-0.000593
0.992	-0.000593		3.992	-0.00393		6.992	-0.00393		9.992	-0.000921
0.993	-0.000264		3.993	-0.000645		6.993	-0.00393		9.993	-0.000593
0.994	-0.000593		3.994	-0.00393		6.994	-0.00722		9.994	-0.000921
0.995	6.44614e-05		3.995	-0.000645		6.995	-0.00722		9.995	-0.000593
0.996	-0.000264		3.996	-0.000645		6.996	-0.00393		9.996	-0.000921
0.997	-0.000921		3.997	-0.000645		6.997	-0.00722		9.997	-0.000921
0.998	-0.000593		3.998	-0.00393		6.998	-0.00722		9.998	-0.000921
0.999	-0.000921		3.999	-0.00393		6.999	-0.00393		9.999	-0.000593
1	6.44614e-05		4	-0.000645		7	-0.00393		10	-0.000921
1.001	-0.000921		4.001	0.00593		7.001	-0.00393		10.001	-0.00125
1.002	-0.000264		4.002	-0.00722		7.002	-0.00393		10.002	-0.000264
1.003	6.44614e-05		4.003	-0.00393		7.003	-0.0105		10.003	-0.000593
1.004	-0.000921		4.004	-0.000645		7.004	-0.0105		10.004	-0.000593
1.005	6.44614e-05		4.005	-0.00393		7.005	-0.00722		10.005	-0.000264
1.006	-0.000264		4.006	-0.00393		7.006	-0.0105		10.006	-0.000593
1.007	-0.000921		4.007	-0.00393		7.007	-0.00393		10.007	-0.000593
1.008	-0.000264		4.008	-0.00722		7.008	-0.00722		10.008	-0.000593
1.009	-0.000264		4.009	-0.00393		7.009	-0.00393		10.009	-0.000593
1.01	-0.000264		4.01	0.00264		7.01	-0.00393		10.01	-0.000264
1.011	-0.000921		4.011	-0.00393		7.011	-0.00722		10.011	-0.000264
1.012	-0.000264		4.012	-0.000645		7.012	-0.00393		10.012	-0.000921
1.013	-0.000593		4.013	-0.00722		7.013	-0.00722		10.013	-0.000264
1.014	-0.000593		4.014	-0.00393		7.014	-0.00722		10.014	-0.000593
1.015	-0.000264		4.015	-0.000645		7.015	-0.00722		10.015	-0.000593
1.016	-0.000264		4.016	-0.00393		7.016	-0.0105		10.016	-0.000593
1.017	-0.000593		4.017	-0.00393		7.017	-0.00722		10.017	-0.000593
1.018	-0.000264		4.018	-0.000645		7.018	-0.00722		10.018	-0.000921
1.019	-0.000593		4.019	-0.00393		7.019	-0.00393		10.019	-0.000593
1.02	6.44614e-05		4.02	-0.00393		7.02	-0.00722		10.02	-0.000264
1.021	-0.000593		4.021	-0.00393		7.021	-0.00722		10.021	-0.000921
1.022	-0.000593		4.022	0.00264		7.022	-0.0105		10.022	-0.000921
1.023	-0.000593		4.023	-0.000645		7.023	-0.00393		10.023	-0.000264
1.024	-0.000264		4.024	-0.00393		7.024	-0.00393		10.024	-0.000593
1.025	-0.000593		4.025	-0.000645		7.025	-0.00722		10.025	-0.00125
1.026	-0.000264		4.026	-0.00393		7.026	-0.00722		10.026	0.000393
1.027	-0.000593		4.027	-0.00393		7.027	-0.00393		10.027	0.000393
1.028	-0.000264		4.028	-0.00722		7.028	-0.00722		10.028	6.44614e-05
1.029	-0.000264		4.029	-0.00393		7.029	-0.00722		10.029	-0.000921
1.03	-0.000921		4.03	-0.000645		7.03	-0.00722		10.03	-0.00158
1.031	-0.000593		4.031	-0.000645		7.031	-0.00393		10.031	-0.000921
1.032	-0.000593		4.032	-0.00722		7.032	-0.00722		10.032	-0.000593
1.033	-0.000264		4.033	-0.00722		7.033	-0.00393		10.033	-0.000264
1.034	-0.000593		4.034	-0.00393		7.034	-0.00393		10.034	-0.000264
1.035	-0.000593		4.035	-0.000645		7.035	-0.0105		10.035	-0.000921
1.036	-0.000593		4.036	-0.00722		7.036	-0.00722		10.036	-0.00158
1.037	-0.000593		4.037	-0.00393		7.037	-0.0105		10.037	-0.000593
1.038	-0.000593		4.038	-0.000645		7.038	-0.00393		10.038	-0.000593
1.039	6.44614e-05		4.039	-0.00393		7.039	-0.00393		10.039	-0.000264
1.04	-0.000593		4.04	-0.00393		7.04	-0.00722		10.04	-0.000921
1.041	-0.000593		4.041	-0.00393		7.041	-0.00722		10.041	-0.00158
1.042	6.44614e-05		4.042	-0.00393		7.042	-0.00722		10.042	-0.000264
1.043	-0.000264		4.043	-0.00393		7.043	-0.00393		10.043	0.000393
1.044	-0.000264		4.044	0.00264		7.044	-0.00393		10.044	-0.000264
1.045	-0.000264		4.045	-0.00393		7.045	-0.00722		10.045	-0.000921
1.046	-0.000593		4.046	-0.00393		7.046	-0.0105		10.046	6.44614e-05
1.047	6.44614e-05		4.047	-0.00393		7.047	-0.00722		10.047	-0.000921
1.048	-0.000921		4.048	-0.000645		7.048	-0.0105		10.048	-0.00125
1.049	-0.000921		4.049	-0.000645		7.049	-0.00393		10.049	-0.000593
1.05	-0.00158		4.05	-0.00393		7.05	-0.00393		10.05	-0.000593
1.051	-0.00125		4.051	-0.00393		7.051	-0.0105		10.051	6.44614e-05
1.052	-0.000921		4.052	-0.00722		7.052	-0.00722		10.052	-0.000264
1.053	-0.000593		4.053	-0.00393		7.053	-0.00393		10.053	-0.00158
1.054	-0.000264		4.054	-0.000645		7.054	-0.00722		10.054	-0.000593
1.055	-0.000264		4.055	-0.00722		7.055	-0.00722		10.055	-0.000264
1.056	-0.000264		4.056	-0.00722		7.056	-0.00393		10.056	-0.000921
1.057	-0.000921		4.057	-0.00393		7.057	-0.00393		10.057	0.000393
1.058	-0.000593		4.058	-0.00722		7.058	-0.00722		10.058	-0.000264
1.059	-0.000593		4.059	-0.00722		7.059	-0.000645		10.059	-0.000921
1.06	-0.000264		4.06	-0.00722		7.06	-0.00393		10.06	-0.00125
1.061	-0.000921		4.061	-0.00393		7.061	-0.00722		10.061	-0.000264
1.062	0.000722		4.062	-0.00722		7.062	-0.00393		10.062	-0.000921
1.063	-0.000264		4.063	0.00264		7.063	-0.00393		10.063	-0.00158
1.064	-0.000921		4.064	-0.000645		7.064	-0.00393		10.064	-0.000593
1.065	-0.000593		4.065	-0.00722		7.065	-0.00393		10.065	0.000722
1.066	-0.000264		4.066	-0.00393		7.066	-0.00722		10.066	6.44614e-05
1.067	0.000722		4.067	-0.00722		7.067	-0.0105		10.067	-0.000264
1.068	6.44614e-05		4.068	-0.00393		7.068	-0.00722		10.068	-0.000921
1.069	-0.000593		4.069	-0.00722		7.069	-0.00722		10.069	-0.000921
1.07	-0.000264		4.07	-0.00393		7.07	-0.00393		10.07	-0.000264
1.071	-0.000593		4.071	-0.000645		7.071	-0.00722		10.071	0.000393
1.072	-0.000264		4.072	-0.00393		7.072	-0.00722		10.072	0.000393
1.073	-0.00125		4.073	-0.00393		7.073	-0.00722		10.073	-0.00191
1.074	-0.000264		4.074	-0.00393		7.074	-0.0105		10.074	0.000393
1.075	-0.000593		4.075	-0.00393		7.075	-0.00722		10.075	-0.000264
1.076	6.44614e-05		4.076	-0.00393		7.076	-0.00722		10.076	-0.000921
1.077	0.000393		4.077	-0.00393		7.077	-0.00393		10.077	-0.000264
1.078	-0.000593		4.078	-0.00393		7.078	-0.00393		10.078	-0.000264
1.079	-0.000593		4.079	-0.00393		7.079	-0.00393		10.079	0.000393
1.08	-0.000264		4.08	-0.00393		7.08	-0.00393		10.08	-0.000593
1.081	-0.000264		4.081	-0.000645		7.081	-0.000645		10.081	-0.000593
1.082	-0.000593		4.082	-0.00393		7.082	-0.00393		10.082	-0.000593
1.083	6.44614e-05		4.083	-0.00722		7.083	-0.00393		10.083	-0.000921
1.084	0.00105		4.084	-0.000645		7.084	-0.00393		10.084	-0.000921
1.085	0.000722		4.085	-0.00393		7.085	-0.00393		10.085	-0.000593
1.086	-0.000264		4.086	-0.00393		7.086	-0.00393		10.086	-0.000264
1.087	0.000393		4.087	-0.00722		7.087	-0.00393		10.087	6.44614e-05
1.088	0.000393		4.088	-0.00722		7.088	-0.0105		10.088	0.000393
1.089	-0.000264		4.089	-0.00722		7.089	-0.00393		10.089	0.000393
1.09	-0.000264		4.09	-0.00722		7.09	-0.00722		10.09	-0.000593
1.091	6.44614e-05		4.091	-0.00722		7.091	-0.00393		10.091	-0.000593
1.092	-0.000921		4.092	-0.000645		7.092	-0.0105		10.092	-0.000921
1.093	-0.000921		4.093	-0.00722		7.093	-0.00722		10.093	-0.000921
1.094	6.44614e-05		4.094	-0.00722		7.094	-0.0105		10.094	-0.000264
1.095	-0.000593		4.095	-0.00722		7.095	-0.00722		10.095	-0.000921
1.096	-0.000921		4.096	-0.00393		7.096	-0.00722		10.096	0.000393
1.097	-0.000921		4.097	-0.000645		7.097	-0.00393		10.097	0.000393
1.098	-0.000264		4.098	-0.00393		7.098	-0.00393		10.098	-0.00125
1.099	-0.000593		4.099	-0.00722		7.099	-0.00393		10.099	-0.000593
1.1	-0.000593		4.1	-0.00722		7.1	-0.00722		10.1	6.44614e-05
1.101	-0.000264		4.101	-0.00722		7.101	-0.00393		10.101	-0.000593
1.102	6.44614e-05		4.102	-0.00722		7.102	-0.00722		10.102	-0.000264
1.103	-0.000593		4.103	-0.00722		7.103	-0.000645		10.103	6.44614e-05
1.104	-0.000593		4.104	-0.00722		7.104	-0.00393		10.104	-0.00191
1.105	6.44614e-05		4.105	-0.00722		7.105	-0.00393		10.105	-0.000921
1.106	6.44614e-05		4.106	-0.00722		7.106	-0.00393		10.106	0.00105
1.107	0.000393		4.107	-0.00722		7.107	-0.00393		10.107	-0.000593
1.108	6.44614e-05		4.108	-0.00722		7.108	-0.00722		10.108	-0.000593
1.109	-0.000264		4.109	-0.00722		7.109	-0.00722		10.109	0.000722
1.11	-0.000264		4.11	-0.00722		7.11	-0.000645		10.11	-0.000921
1.111	0.000393		4.111	-0.00722		7.111	-0.00393		10.111	-0.000921
1.112	6.44614e-05		4.112	-0.00393		7.112	-0.00393		10.112	6.44614e-05
1.113	-0.000921		4.113	-0.00393		7.113	-0.00722		10.113	0.000722
1.114	-0.000264		4.114	-0.00393		7.114	-0.000645		10.114	6.44614e-05
1.115	6.44614e-05		4.115	-0.0105		7.115	-0.00393		10.115	-0.000921
1.116	-0.000921		4.116	-0.00393		7.116	0.00264		10.116	-0.000264
1.117	-0.000264		4.117	-0.00393		7.117	-0.00393		10.117	0.000722
1.118	-0.000593		4.118	-0.00722		7.118	-0.00722		10.118	6.44614e-05
1.119	6.44614e-05		4.119	-0.0105		7.119	-0.00393		10.119	-0.000593
1.12	-0.000593		4.12	-0.00393		7.12	-0.000645		10.12	-0.000921
1.121	6.44614e-05		4.121	-0.00722		7.121	-0.00393		10.121	-0.000921
1.122	6.44614e-05		4.122	-0.00393		7.122	-0.00393		10.122	-0.000264
1.123	-0.000264		4.123	-0.00722		7.123	-0.00722		10.123	-0.000921
1.124	-0.000593		4.124	-0.00393		7.124	-0.00722		10.124	-0.000921
1.125	-0.000264		4.125	-0.00722		7.125	-0.00393		10.125	0.000393
1.126	6.44614e-05		4.126	-0.00393		7.126	-0.000645		10.126	-0.000593
1.127	6.44614e-05		4.127	-0.00393		7.127	-0.00393		10.127	0.000393
1.128	-0.000593		4.128	-0.00722		7.128	-0.00393		10.128	6.44614e-05
1.129	6.44614e-05		4.129	-0.00722		7.129	-0.00722		10.129	-0.000264
1.13	-0.000593		4.13	-0.00722		7.13	-0.00393		10.13	-0.000264
1.131	-0.000264		4.131	-0.00722		7.131	-0.000645		10.131	-0.000264
1.132	-0.000593		4.132	-0.0105		7.132	-0.00393		10.132	0.000393
1.133	-0.000264		4.133	-0.0105		7.133	-0.00722		10.133	-0.000593
1.134	-0.000264		4.134	-0.00722		7.134	-0.00722		10.134	6.44614e-05
1.135	0.000722		4.135	-0.00722		7.135	-0.00393		10.135	-0.000593
1.136	-0.000593		4.136	-0.00393		7.136	-0.00722		10.136	-0.000264
1.137	-0.000921		4.137	-0.0105		7.137	0.00264		10.137	-0.000264
1.138	-0.000264		4.138	-0.00722		7.138	-0.00393		10.138	-0.000593
1.139	6.44614e-05		4.139	-0.00722		7.139	-0.0105		10.139	-0.000921
1.14	-0.000593		4.14	-0.00393		7.14	-0.00722		10.14	0.000722
1.141	-0.000264		4.141	-0.0105		7.141	-0.00722		10.141	-0.000921
1.142	-0.000264		4.142	-0.00722		7.142	-0.00722		10.142	-0.000264
1.143	-0.000593		4.143	-0.00722		7.143	-0.000645		10.143	-0.000593
1.144	0.000393		4.144	-0.00722		7.144	-0.00722		10.144	-0.000921
1.145	-0.000264		4.145	-0.00722		7.145	-0.00722		10.145	-0.000593
1.146	6.44614e-05		4.146	-0.0105		7.146	-0.000645		10.146	6.44614e-05
1.147	-0.000593		4.147	-0.0105		7.147	-0.00393		10.147	0.00105
1.148	-0.000264		4.148	-0.0105		7.148	-0.00393		10.148	-0.000921
1.149	0.000393		4.149	-0.00722		7.149	-0.00393		10.149	-0.000593
1.15	-0.000593		4.15	-0.00722		7.15	-0.00393		10.15	-0.000264
1.151	-0.000593		4.151	-0.00393		7.151	-0.00393		10.151	6.44614e-05
1.152	-0.000593		4.152	-0.00722		7.152	-0.00393		10.152	0.000722
1.153	6.44614e-05		4.153	-0.00722		7.153	-0.000645		10.153	6.44614e-05
1.154	0.000722		4.154	-0.00722		7.154	-0.00722		10.154	-0.000593
1.155	0.000722		4.155	-0.00393		7.155	0.00264		10.155	6.44614e-05
1.156	6.44614e-05		4.156	-0.0105		7.156	-0.00393		10.156	-0.000264
1.157	-0.000593		4.157	-0.0105		7.157	-0.00393		10.157	-0.000264
1.158	-0.000593		4.158	-0.00393		7.158	-0.00393		10.158	0.000722
1.159	-0.000593		4.159	-0.00722		7.159	-0.000645		10.159	0.000393
1.16	-0.000264		4.16	-0.0105		7.16	-0.00722		10.16	6.44614e-05
1.161	-0.000264		4.161	-0.00722		7.161	-0.00393		10.161	-0.000921
1.162	-0.000264		4.162	-0.0105		7.162	-0.00393		10.162	-0.000921
1.163	6.44614e-05		4.163	-0.01379		7.163	-0.00393		10.163	-0.000264
1.164	0.000393		4.164	-0.00722		7.164	-0.000645		10.164	-0.000921
1.165	6.44614e-05		4.165	-0.0105		7.165	-0.000645		10.165	0.000393
1.166	0.000393		4.166	-0.0105		7.166	-0.00393		10.166	6.44614e-05
1.167	0.000722		4.167	-0.00722		7.167	-0.000645		10.167	0.000393
1.168	-0.000264		4.168	-0.00393		7.168	-0.00722		10.168	6.44614e-05
1.169	-0.000921		4.169	-0.00722		7.169	-0.000645		10.169	6.44614e-05
1.17	0.000722		4.17	-0.0105		7.17	0.00264		10.17	0.000722
1.171	6.44614e-05		4.171	-0.0105		7.171	-0.000645		10.171	6.44614e-05
1.172	-0.000921		4.172	-0.0105		7.172	-0.00393		10.172	6.44614e-05
1.173	-0.000264		4.173	-0.0105		7.173	0.00264		10.173	-0.000921
1.174	0.000722		4.174	-0.00722		7.174	-0.00393		10.174	0.000393
1.175	-0.000264		4.175	-0.0105		7.175	-0.00722		10.175	0.000722
1.176	-0.000593		4.176	-0.00722		7.176	-0.000645		10.176	-0.000264
1.177	6.44614e-05		4.177	-0.0105		7.177	0.00264		10.177	-0.000921
1.178	6.44614e-05		4.178	-0.0105		7.178	-0.000645		10.178	-0.000264
1.179	-0.000593		4.179	-0.0105		7.179	-0.00393		10.179	-0.000264
1.18	0.000393		4.18	-0.0105		7.18	-0.000645		10.18	0.000722
1.181	-0.000264		4.181	-0.0105		7.181	-0.000645		10.181	-0.000593
1.182	6.44614e-05		4.182	-0.00393		7.182	-0.00393		10.182	0.00105
1.183	6.44614e-05		4.183	-0.00722		7.183	-0.00393		10.183	6.44614e-05
1.184	-0.000264		4.184	-0.00722		7.184	-0.00722		10.184	0.000722
1.185	6.44614e-05		4.185	-0.00722		7.185	-0.00393		10.185	-0.000264
1.186	-0.000593		4.186	-0.0105		7.186	-0.00393		10.186	6.44614e-05
1.187	-0.000264		4.187	-0.00722		7.187	-0.000645		10.187	0.000393
1.188	-0.000593		4.188	-0.00722		7.188	-0.000645		10.188	0.000722
1.189	-0.000593		4.189	-0.00722		7.189	-0.00393		10.189	0.000722
1.19	0.00105		4.19	-0.00722		7.19	-0.00393		10.19	0.000393
1.191	-0.000593		4.191	-0.0105		7.191	-0.00393		10.191	0.000393
1.192	-0.000593		4.192	-0.00722		7.192	-0.00393		10.192	-0.000264
1.193	-0.000264		4.193	-0.00722		7.193	-0.00393		10.193	0.000393
1.194	0.000722		4.194	-0.00722		7.194	-0.000645		10.194	-0.000593
1.195	-0.000264		4.195	-0.0105		7.195	0.00264		10.195	-0.000264
1.196	0.00138		4.196	-0.0105		7.196	-0.00393		10.196	-0.000264
1.197	-0.000593		4.197	-0.00722		7.197	-0.00393		10.197	-0.000921
1.198	0.00105		4.198	-0.00722		7.198	-0.00393		10.198	6.44614e-05
1.199	-0.000593		4.199	-0.01379		7.199	-0.00393		10.199	0.000393
1.2	-0.000921		4.2	-0.00722		7.2	-0.000645		10.2	0.00105
1.201	-0.000593		4.201	-0.00722		7.201	-0.000645		10.201	0.000393
1.202	0.000393		4.202	-0.00722		7.202	-0.000645		10.202	0.000722
1.203	0.000722		4.203	-0.0105		7.203	-0.00393		10.203	0.000722
1.204	6.44614e-05		4.204	-0.00722		7.204	-0.00393		10.204	-0.000264
1.205	-0.000264		4.205	-0.0105		7.205	-0.000645		10.205	-0.000264
1.206	0.00138		4.206	-0.00393		7.206	-0.000645		10.206	-0.000264
1.207	0.00105		4.207	-0.00722		7.207	-0.000645		10.207	0.000393
1.208	-0.000264		4.208	-0.000645		7.208	-0.000645		10.208	-0.000593
1.209	6.44614e-05		4.209	-0.00722		7.209	0.00264		10.209	6.44614e-05
1.21	-0.000593		4.21	-0.00722		7.21	-0.000645		10.21	0.000393
1.211	0.000722		4.211	-0.00722		7.211	-0.000645		10.211	-0.000264
1.212	-0.000264		4.212	-0.00722		7.212	-0.000645		10.212	0.000722
1.213	-0.000921		4.213	-0.00393		7.213	-0.00393		10.213	6.44614e-05
1.214	6.44614e-05		4.214	-0.0105		7.214	-0.000645		10.214	-0.000921
1.215	0.000393		4.215	-0.00722		7.215	-0.00393		10.215	0.00138
1.216	0.000393		4.216	-0.00722		7.216	-0.000645		10.216	0.000393
1.217	0.000722		4.217	-0.00722		7.217	0.00264		10.217	-0.000264
1.218	-0.000264		4.218	-0.0105		7.218	-0.000645		10.218	6.44614e-05
1.219	0.000722		4.219	-0.00722		7.219	-0.000645		10.219	0.000722
1.22	6.44614e-05		4.22	-0.00722		7.22	-0.00393		10.22	6.44614e-05
1.221	-0.000264		4.221	-0.00722		7.221	-0.000645		10.221	-0.000921
1.222	6.44614e-05		4.222	-0.00722		7.222	-0.00393		10.222	-0.000593
1.223	0.000722		4.223	-0.00393		7.223	-0.000645		10.223	-0.000264
1.224	6.44614e-05		4.224	-0.00722		7.224	-0.000645		10.224	0.00105
1.225	-0.000264		4.225	-0.00722		7.225	-0.00393		10.225	6.44614e-05
1.226	6.44614e-05		4.226	-0.000645		7.226	-0.00393		10.226	-0.000593
1.227	0.000393		4.227	-0.00722		7.227	-0.000645		10.227	0.000393
1.228	6.44614e-05		4.228	-0.00722		7.228	-0.000645		10.228	0.000722
1.229	0.000722		4.229	-0.0105		7.229	-0.00393		10.229	0.000393
1.23	-0.000921		4.23	-0.00722		7.23	-0.000645		10.23	0.000722
1.231	-0.000593		4.231	-0.00722		7.231	-0.00393		10.231	6.44614e-05
1.232	-0.000593		4.232	-0.00722		7.232	-0.000645		10.232	0.000393
1.233	0.000393		4.233	-0.00722		7.233	-0.000645		10.233	-0.000921
1.234	0.00204		4.234	-0.0105		7.234	-0.000645		10.234	-0.000921
1.235	6.44614e-05		4.235	-0.01379		7.235	-0.000645		10.235	6.44614e-05
1.236	6.44614e-05		4.236	-0.00393		7.236	0.00264		10.236	0.000393
1.237	0.000393		4.237	-0.00722		7.237	0.00264		10.237	0.000393
1.238	0.000393		4.238	-0.00722		7.238	0.00264		10.238	-0.000264
1.239	6.44614e-05		4.239	-0.0105		7.239	-0.000645		10.239	-0.000264
1.24	-0.000264		4.24	-0.00722		7.24	0.00264		10.24	-0.000264
1.241	0.000722		4.241	-0.00722		7.241	-0.000645		10.241	6.44614e-05
1.242	6.44614e-05		4.242	-0.0105		7.242	-0.00393		10.242	0.00105
1.243	-0.000264		4.243	-0.01379		7.243	-0.00393		10.243	-0.000921
1.244	-0.000264		4.244	-0.00722		7.244	-0.000645		10.244	-0.000264
1.245	6.44614e-05		4.245	-0.00722		7.245	-0.000645		10.245	0.00138
1.246	0.000393		4.246	-0.00393		7.246	-0.000645		10.246	6.44614e-05
1.247	-0.000264		4.247	-0.00722		7.247	-0.00393		10.247	0.000722
1.248	6.44614e-05		4.248	-0.00393		7.248	-0.000645		10.248	0.00105
1.249	0.000722		4.249	-0.00393		7.249	-0.000645		10.249	0.00105
1.25	0.000393		4.25	-0.0105		7.25	0.00264		10.25	0.000722
1.251	-0.000921		4.251	-0.00722		7.251	0.00264		10.251	-0.000593
1.252	0.00105		4.252	-0.00722		7.252	-0.000645		10.252	-0.000593
1.253	0.000722		4.253	-0.0105		7.253	-0.000645		10.253	-0.000264
1.254	0.000722		4.254	-0.0105		7.254	-0.000645		10.254	-0.000593
1.255	0.000393		4.255	-0.00722		7.255	-0.000645		10.255	0.000393
1.256	0.000393		4.256	-0.00722		7.256	-0.000645		10.256	0.000722
1.257	-0.000921		4.257	-0.00722		7.257	-0.000645		10.257	0.000393
1.258	-0.000921		4.258	-0.00722		7.258	-0.000645		10.258	0.000393
1.259	6.44614e-05		4.259	-0.0105		7.259	0.00264		10.259	6.44614e-05
1.26	6.44614e-05		4.26	-0.00722		7.26	0.00264		10.26	-0.000264
1.261	0.000393		4.261	-0.00722		7.261	0.00264		10.261	0.000393
1.262	0.000393		4.262	-0.00393		7.262	0.00264		10.262	0.000393
1.263	6.44614e-05		4.263	-0.0105		7.263	0.00264		10.263	-0.000264
1.264	0.000393		4.264	-0.00722		7.264	0.00264		10.264	-0.000264
1.265	0.000393		4.265	-0.00722		7.265	-0.000645		10.265	6.44614e-05
1.266	-0.000593		4.266	-0.00393		7.266	0.00593		10.266	-0.000593
1.267	0.00105		4.267	-0.0105		7.267	0.00264		10.267	0.000722
1.268	0.000393		4.268	-0.00722		7.268	0.00264		10.268	0.00105
1.269	0.00105		4.269	-0.01379		7.269	0.00264		10.269	0.00105
1.27	-0.000921		4.27	-0.00722		7.27	0.00264		10.27	-0.000264
1.271	6.44614e-05		4.271	-0.00722		7.271	0.00264		10.271	-0.000593
1.272	0.000393		4.272	-0.00393		7.272	-0.000645		10.272	0.000393
1.273	0.000722		4.273	-0.00722		7.273	-0.000645		10.273	0.00105
1.274	6.44614e-05		4.274	-0.00393		7.274	-0.000645		10.274	-0.000593
1.275	-0.000264		4.275	-0.00722		7.275	-0.000645		10.275	0.000393
1.276	-0.000593		4.276	-0.00393		7.276	0.00264		10.276	0.000393
1.277	0.00138		4.277	-0.00393		7.277	-0.000645		10.277	-0.000264
1.278	-0.000264		4.278	-0.00393		7.278	0.00264		10.278	0.000393
1.279	0.000722		4.279	-0.01379		7.279	-0.000645		10.279	0.000722
1.28	0.000393		4.28	-0.01379		7.28	-0.00393		10.28	-0.000593
1.281	-0.000264		4.281	-0.0105		7.281	0.00264		10.281	0.000393
1.282	6.44614e-05		4.282	-0.0105		7.282	0.00593		10.282	0.00105
1.283	0.000393		4.283	-0.00393		7.283	0.00264		10.283	0.00171
1.284	0.000722		4.284	-0.00722		7.284	-0.000645		10.284	6.44614e-05
1.285	0.000393		4.285	-0.00722		7.285	-0.000645		10.285	0.00105
1.286	0.000722		4.286	-0.00722		7.286	-0.000645		10.286	6.44614e-05
1.287	0.00105		4.287	-0.00393		7.287	-0.00393		10.287	-0.000264
1.288	0.00105		4.288	-0.00393		7.288	-0.000645		10.288	-0.000264
1.289	6.44614e-05		4.289	-0.00393		7.289	-0.000645		10.289	0.00138
1.29	-0.000264		4.29	-0.00722		7.29	-0.000645		10.29	0.000393
1.291	0.000722		4.291	-0.00722		7.291	-0.00393		10.291	0.000722
1.292	-0.000264		4.292	-0.0105		7.292	-0.000645		10.292	0.00269
1.293	-0.000264		4.293	-0.00393		7.293	-0.000645		10.293	0.000722
1.294	0.000722		4.294	-0.000645		7.294	0.00264		10.294	-0.000264
1.295	0.000393		4.295	-0.00722		7.295	-0.00393		10.295	-0.00125
1.296	-0.000593		4.296	-0.00722		7.296	0.00264		10.296	6.44614e-05
1.297	0.000393		4.297	-0.00393		7.297	-0.000645		10.297	0.000393
1.298	-0.000921		4.298	-0.00722		7.298	0.00264		10.298	6.44614e-05
1.299	-0.000264		4.299	-0.00722		7.299	0.00264		10.299	0.000722
1.3	0.000393		4.3	-0.00393		7.3	-0.000645		10.3	0.00105
1.301	-0.000264		4.301	-0.00393		7.301	0.00593		10.301	-0.000264
1.302	0.00105		4.302	-0.00393		7.302	0.00264		10.302	-0.000264
1.303	0.00105		4.303	-0.00722		7.303	-0.000645		10.303	-0.000264
1.304	0.000393		4.304	-0.00393		7.304	0.00264		10.304	0.00204
1.305	6.44614e-05		4.305	-0.000645		7.305	-0.000645		10.305	0.00171
1.306	-0.000264		4.306	-0.00722		7.306	0.00264		10.306	0.00105
1.307	0.000393		4.307	-0.00393		7.307	0.00264		10.307	6.44614e-05
1.308	0.000722		4.308	-0.00393		7.308	0.00593		10.308	-0.000593
1.309	0.000722		4.309	-0.00722		7.309	0.00264		10.309	-0.000593
1.31	0.000722		4.31	-0.0105		7.31	-0.000645		10.31	0.000393
1.311	-0.000264		4.311	-0.00722		7.311	-0.000645		10.311	0.000722
1.312	-0.000593		4.312	-0.00722		7.312	0.00593		10.312	0.00105
1.313	0.000393		4.313	-0.00722		7.313	0.00264		10.313	0.00105
1.314	0.000393		4.314	-0.00393		7.314	-0.000645		10.314	0.000722
1.315	0.000393		4.315	-0.00722		7.315	0.00264		10.315	0.000722
1.316	0.000722		4.316	-0.00722		7.316	0.00264		10.316	0.00138
1.317	6.44614e-05		4.317	-0.00393		7.317	0.00264		10.317	0.000393
1.318	6.44614e-05		4.318	-0.00722		7.318	0.00593		10.318	-0.000264
1.319	0.000722		4.319	-0.0105		7.319	-0.000645		10.319	0.000722
1.32	0.000393		4.32	-0.00393		7.32	0.00593		10.32	6.44614e-05
1.321	-0.000593		4.321	-0.00393		7.321	0.00264		10.321	0.000393
1.322	6.44614e-05		4.322	-0.00722		7.322	0.00264		10.322	0.000393
1.323	0.000722		4.323	-0.00722		7.323	-0.000645		10.323	0.000393
1.324	0.00138		4.324	-0.0105		7.324	0.00264		10.324	0.000393
1.325	0.00138		4.325	-0.00722		7.325	0.00264		10.325	6.44614e-05
1.326	0.000722		4.326	-0.00393		7.326	0.00593		10.326	0.00236
1.327	0.000722		4.327	-0.00393		7.327	0.00593		10.327	0.00138
1.328	-0.000264		4.328	-0.00393		7.328	0.00593		10.328	0.000393
1.329	0.000393		4.329	-0.00393		7.329	0.00264		10.329	0.00138
1.33	0.00138		4.33	-0.00393		7.33	0.00264		10.33	0.00138
1.331	0.000393		4.331	-0.00393		7.331	0.00264		10.331	0.00105
1.332	6.44614e-05		4.332	-0.000645		7.332	-0.00393		10.332	-0.000264
1.333	0.000393		4.333	-0.00393		7.333	0.00264		10.333	6.44614e-05
1.334	0.000722		4.334	-0.000645		7.334	-0.000645		10.334	0.000722
1.335	0.000722		4.335	-0.000645		7.335	-0.01707		10.335	0.000393
1.336	-0.000264		4.336	-0.000645		7.336	-0.17151		10.336	0.00105
1.337	-0.000264		4.337	-0.00393		7.337	-0.39824		10.337	6.44614e-05
1.338	0.000722		4.338	-0.00722		7.338	-0.56911		10.338	-0.000593
1.339	0.000722		4.339	-0.000645		7.339	-0.66112		10.339	0.000393
1.34	0.000393		4.34	-0.000645		7.34	-0.70383		10.34	0.000722
1.341	0.00138		4.341	0.00264		7.341	-0.72355		10.341	0.000393
1.342	0.000722		4.342	0.00264		7.342	-0.74655		10.342	0.000722
1.343	0.000722		4.343	0.00264		7.343	-0.7597		10.343	0.000393
1.344	6.44614e-05		4.344	0.00264		7.344	-0.77284		10.344	0.000393
1.345	0.000722		4.345	0.025		7.345	-0.77612		10.345	0.000722
1.346	0.000722		4.346	0.37331		7.346	-0.79584		10.346	6.44614e-05
1.347	0.000393		4.347	0.90563		7.347	-0.81884		10.347	0.000393
1.348	0.000722		4.348	1.55624		7.348	-0.8517		10.348	0.00171
1.349	0.000393		4.349	2.26601		7.349	-0.87799		10.349	0.000722
1.35	-0.000264		4.35	2.98891		7.35	-0.90428		10.35	0.000722
1.351	0.00105		4.351	3.9024		7.351	-0.93714		10.351	6.44614e-05
1.352	-0.000593		4.352	5.18391		7.352	-0.96671		10.352	0.00138
1.353	0.00105		4.353	6.01854		7.353	-0.98314		10.353	0.000393
1.354	0.000393		4.354	6.31428		7.354	-1.00943		10.354	0.00105
1.355	0.000722		4.355	6.38657		7.355	-1.02914		10.355	0.00171
1.356	0.000722		4.356	6.34713		7.356	-1.062		10.356	0.00138
1.357	6.44614e-05		4.357	6.27484		7.357	-1.08829		10.357	-0.000264
1.358	6.44614e-05		4.358	6.23541		7.358	-1.11458		10.358	0.000722
1.359	0.000722		4.359	6.18941		7.359	-1.14744		10.359	-0.000593
1.36	0.00105		4.36	6.18941		7.36	-1.16715		10.36	0.000393
1.361	0.000722		4.361	6.19598		7.361	-1.19344		10.361	0.000393
1.362	-0.000264		4.362	6.23541		7.362	-1.21644		10.362	0.000393
1.363	6.44614e-05		4.363	6.27484		7.363	-1.22958		10.363	0.000393
1.364	0.000393		4.364	6.29456		7.364	-1.23616		10.364	6.44614e-05
1.365	0.000722		4.365	6.32742		7.365	-1.23944		10.365	0.000393
1.366	0.00138		4.366	6.36685		7.366	-1.23944		10.366	0.000393
1.367	0.00105		4.367	6.41285		7.367	-1.2263		10.367	6.44614e-05
1.368	0.000722		4.368	6.45228		7.368	-1.20987		10.368	0.00105
1.369	0.000722		4.369	6.48514		7.369	-1.18358		10.369	0.00204
1.37	0.00105		4.37	6.53772		7.37	-1.16386		10.37	0.00105
1.371	0.00105		4.371	6.55743		7.371	-1.13758		10.371	6.44614e-05
1.372	0.000722		4.372	6.57715		7.372	-1.11129		10.372	6.44614e-05
1.373	0.000393		4.373	6.61658		7.373	-1.08172		10.373	0.00105
1.374	-0.000593		4.374	6.64287		7.374	-1.05543		10.374	0.00138
1.375	6.44614e-05		4.375	6.6823		7.375	-1.02586		10.375	0.00171
1.376	0.000722		4.376	6.70202		7.376	-0.99957		10.376	0.000393
1.377	0.000393		4.377	6.73487		7.377	-0.96671		10.377	0.000722
1.378	0.000722		4.378	6.75459		7.378	-0.94042		10.378	0.00138
1.379	0.000393		4.379	6.76773		7.379	-0.91085		10.379	-0.000593
1.38	0.000393		4.38	6.81374		7.38	-0.88456		10.38	-0.000593
1.381	0.000393		4.381	6.8466		7.381	-0.85827		10.381	0.000722
1.382	0.000393		4.382	6.85974		7.382	-0.83856		10.382	0.00236
1.383	-0.000264		4.383	6.85974		7.383	-0.82213		10.383	0.00105
1.384	0.00105		4.384	6.84002		7.384	-0.8057		10.384	0.000722
1.385	0.000722		4.385	6.82031		7.385	-0.78927		10.385	0.00138
1.386	-0.000264		4.386	6.76116		7.386	-0.7827		10.386	-0.000264
1.387	0.00138		4.387	6.68887		7.387	-0.76627		10.387	0.000393
1.388	0.000722		4.388	6.61001		7.388	-0.74984		10.388	0.00138
1.389	0.00105		4.389	6.49829		7.389	-0.74327		10.389	0.00138
1.39	0.00105		4.39	6.37342		7.39	-0.73341		10.39	0.000722
1.391	0.00105		4.391	6.18941		7.391	-0.73012		10.391	0.000393
1.392	0.000722		4.392	5.99883		7.392	-0.72355		10.392	0.000722
1.393	0.000722		4.393	5.78195		7.393	-0.71369		10.393	0.000393
1.394	0.000393		4.394	5.57165		7.394	-0.71369		10.394	0.000393
1.395	6.44614e-05		4.395	5.36135		7.395	-0.71041		10.395	0.000722
1.396	0.000393		4.396	5.15105		7.396	-0.70712		10.396	0.000393
1.397	0.000393		4.397	4.9539		7.397	-0.70383		10.397	6.44614e-05
1.398	0.000393		4.398	4.75017		7.398	-0.70055		10.398	0.000722
1.399	0.00105		4.399	4.55301		7.399	-0.69398		10.399	0.000722
1.4	0.000393		4.4	4.36243		7.4	-0.69398		10.4	0.000393
1.401	0.000722		4.401	4.17185		7.401	-0.68741		10.401	0.000393
1.402	0.000393		4.402	3.99441		7.402	-0.68741		10.402	0.000393
1.403	0.000722		4.403	3.81039		7.403	-0.68083		10.403	0.00171
1.404	0.000393		4.404	3.6461		7.404	-0.67755		10.404	0.00171
1.405	0.000722		4.405	3.47523		7.405	-0.67755		10.405	0.00138
1.406	6.44614e-05		4.406	3.30436		7.406	-0.67755		10.406	0.000393
1.407	6.44614e-05		4.407	3.15978		7.407	-0.67097		10.407	-0.000264
1.408	0.000722		4.408	3.00863		7.408	-0.6644		10.408	-0.000593
1.409	0.000722		4.409	2.86404		7.409	-0.65783		10.409	0.000393
1.41	0.000722		4.41	2.73918		7.41	-0.65455		10.41	0.00105
1.411	0.000393		4.411	2.61431		7.411	-0.64469		10.411	0.00105
1.412	0.000393		4.412	2.49602		7.412	-0.6414		10.412	0.000393
1.413	0.00105		4.413	2.3843		7.413	-0.63483		10.413	-0.000264
1.414	0.000722		4.414	2.27915		7.414	-0.62826		10.414	0.000722
1.415	0.000393		4.415	2.19371		7.415	-0.62826		10.415	0.00105
1.416	6.44614e-05		4.416	2.11485		7.416	-0.62169		10.416	0.00105
1.417	0.00105		4.417	2.02285		7.417	-0.61183		10.417	6.44614e-05
1.418	0.00335		4.418	1.95713		7.418	-0.60854		10.418	0.00105
1.419	0.01255		4.419	1.89141		7.419	-0.5954		10.419	0.000393
1.42	0.02011		4.42	1.83226		7.42	-0.57568		10.42	-0.000264
1.421	0.02471		4.421	1.75997		7.421	-0.55925		10.421	6.44614e-05
1.422	0.02832		4.422	1.71397		7.422	-0.53625		10.422	0.00171
1.423	0.02997		4.423	1.66797		7.423	-0.52311		10.423	0.000393
1.424	0.03128		4.424	1.62853		7.424	-0.50668		10.424	-0.000264
1.425	0.03259		4.425	1.58253		7.425	-0.49682		10.425	0.000722
1.426	0.03654		4.426	1.55624		7.426	-0.47382		10.426	0.00138
1.427	0.03818		4.427	1.52338		7.427	-0.45739		10.427	0.000722
1.428	0.03982		4.428	1.50367		7.428	-0.4311		10.428	0.000393
1.429	0.04048		4.429	1.46424		7.429	-0.41796		10.429	0.00204
1.43	0.04114		4.43	1.43795		7.43	-0.40153		10.43	0.00499
1.431	0.04245		4.431	1.39852		7.431	-0.38181		10.431	0.02931
1.432	0.04311		4.432	1.37223		7.432	-0.3621		10.432	0.07268
1.433	0.04475		4.433	1.33937		7.433	-0.34567		10.433	0.13019
1.434	0.0464		4.434	1.31308		7.434	-0.33252		10.434	0.18933
1.435	0.05034		4.435	1.27365		7.435	-0.31609		10.435	0.24027
1.436	0.0533		4.436	1.26051		7.436	-0.30624		10.436	0.27148
1.437	0.0556		4.437	1.22765		7.437	-0.28981		10.437	0.2889
1.438	0.05757		4.438	1.20136		7.438	-0.27666		10.438	0.29251
1.439	0.06118		4.439	1.1685		7.439	-0.26681		10.439	0.29514
1.44	0.06513		4.44	1.14222		7.44	-0.25366		10.44	0.2981
1.441	0.07006		4.441	1.11593		7.441	-0.24709		10.441	0.29843
1.442	0.07531		4.442	1.08964		7.442	-0.23395		10.442	0.29876
1.443	0.08287		4.443	1.05021		7.443	-0.22737		10.443	0.29744
1.444	0.09108		4.444	1.02392		7.444	-0.22409		10.444	0.29547
1.445	0.0993		4.445	0.99763		7.445	-0.21094		10.445	0.2981
1.446	0.10686		4.446	0.97135		7.446	-0.20766		10.446	0.30106
1.447	0.11442		4.447	0.95163		7.447	-0.20109		10.447	0.30599
1.448	0.12066		4.448	0.9122		7.448	-0.19451		10.448	0.3096
1.449	0.12657		4.449	0.89248		7.449	-0.18794		10.449	0.31486
1.45	0.13347		4.45	0.8662		7.45	-0.18794		10.45	0.31946
1.451	0.14169		4.451	0.84648		7.451	-0.17808		10.451	0.32307
1.452	0.1476		4.452	0.82677		7.452	-0.18137		10.452	0.32504
1.453	0.15516		4.453	0.80048		7.453	-0.1748		10.453	0.32997
1.454	0.1637		4.454	0.78076		7.454	-0.16823		10.454	0.33161
1.455	0.17291		4.455	0.75448		7.455	-0.16165		10.455	0.33589
1.456	0.17915		4.456	0.74133		7.456	-0.15837		10.456	0.34049
1.457	0.18769		4.457	0.72162		7.457	-0.15508		10.457	0.3441
1.458	0.19853		4.458	0.70847		7.458	-0.15508		10.458	0.34246
1.459	0.20938		4.459	0.68876		7.459	-0.14851		10.459	0.34049
1.46	0.22285		4.46	0.66904		7.46	-0.14523		10.46	0.33983
1.461	0.23567		4.461	0.6559		7.461	-0.14194		10.461	0.33819
1.462	0.24947		4.462	0.64275		7.462	-0.13537		10.462	0.3349
1.463	0.26853		4.463	0.62961		7.463	-0.13208		10.463	0.3303
1.464	0.28528		4.464	0.60989		7.464	-0.13208		10.464	0.3188
1.465	0.30237		4.465	0.59018		7.465	-0.13208		10.465	0.31059
1.466	0.31584		4.466	0.57704		7.466	-0.12551		10.466	0.30401
1.467	0.33293		4.467	0.56389		7.467	-0.11894		10.467	0.29646
1.468	0.35002		4.468	0.55075		7.468	-0.12222		10.468	0.28397
1.469	0.36809		4.469	0.5376		7.469	-0.11894		10.469	0.27214
1.47	0.39142		4.47	0.53103		7.47	-0.11237		10.47	0.26031
1.471	0.41738		4.471	0.52446		7.471	-0.11237		10.471	0.24749
1.472	0.44202		4.472	0.51132		7.472	-0.11237		10.472	0.23567
1.473	0.46667		4.473	0.4916		7.473	-0.10908		10.473	0.22647
1.474	0.49328		4.474	0.47846		7.474	-0.10579		10.474	0.21628
1.475	0.5222		4.475	0.47846		7.475	-0.09922		10.475	0.21004
1.476	0.54849		4.476	0.47189		7.476	-0.10579		10.476	0.20445
1.477	0.57675		4.477	0.4456		7.477	-0.10251		10.477	0.19952
1.478	0.6073		4.478	0.43903		7.478	-0.09265		10.478	0.18736
1.479	0.64049		4.479	0.43245		7.479	-0.09265		10.479	0.17849
1.48	0.67368		4.48	0.41274		7.48	-0.08937		10.48	0.17192
1.481	0.70227		4.481	0.39959		7.481	-0.08937		10.481	0.16798
1.482	0.72363		4.482	0.39302		7.482	-0.08937		10.482	0.16502
1.483	0.74071		4.483	0.38645		7.483	-0.08279		10.483	0.16042
1.484	0.75616		4.484	0.37331		7.484	-0.08279		10.484	0.15286
1.485	0.76799		4.485	0.36016		7.485	-0.07951		10.485	0.15122
1.486	0.76339		4.486	0.36016		7.486	-0.07622		10.486	0.15188
1.487	0.75714		4.487	0.34045		7.487	-0.07622		10.487	0.15089
1.488	0.7463		4.488	0.33388		7.488	-0.07622		10.488	0.14629
1.489	0.71935		4.489	0.3273		7.489	-0.07622		10.489	0.14366
1.49	0.72231		4.49	0.30759		7.49	-0.06965		10.49	0.1407
1.491	0.74137		4.491	0.30102		7.491	-0.06965		10.491	0.13643
1.492	0.75254		4.492	0.29444		7.492	-0.06636		10.492	0.13315
1.493	0.69603		4.493	0.2813		7.493	-0.06308		10.493	0.1315
1.494	0.64805		4.494	0.26816		7.494	-0.06308		10.494	0.12822
1.495	0.61355		4.495	0.26816		7.495	-0.06308		10.495	0.12953
1.496	0.57806		4.496	0.25501		7.496	-0.05651		10.496	0.13052
1.497	0.54783		4.497	0.24844		7.497	-0.05651		10.497	0.13019
1.498	0.52384		4.498	0.22873		7.498	-0.05322		10.498	0.12362
1.499	0.50544		4.499	0.22215		7.499	-0.05322		10.499	0.11934
1.5	0.48967		4.5	0.20901		7.5	-0.05322		10.5	0.11803
1.501	0.47324		4.501	0.20244		7.501	-0.05322		10.501	0.11704
1.502	0.45549		4.502	0.20244		7.502	-0.04665		10.502	0.11639
1.503	0.44334		4.503	0.18929		7.503	-0.04336		10.503	0.11474
1.504	0.43611		4.504	0.17615		7.504	-0.04336		10.504	0.11014
1.505	0.43118		4.505	0.17615		7.505	-0.04336		10.505	0.11146
1.506	0.42165		4.506	0.16301		7.506	-0.04008		10.506	0.11244
1.507	0.41409		4.507	0.14986		7.507	-0.03679		10.507	0.11277
1.508	0.40719		4.508	0.13672		7.508	-0.03679		10.508	0.10982
1.509	0.40128		4.509	0.13672		7.509	-0.03679		10.509	0.10817
1.51	0.39602		4.51	0.13015		7.51	-0.03022		10.51	0.1062
1.511	0.39306		4.511	0.12358		7.511	-0.03022		10.511	0.1016
1.512	0.39109		4.512	0.10386		7.512	-0.02693		10.512	0.0993
1.513	0.39109		4.513	0.09072		7.513	-0.02693		10.513	0.09897
1.514	0.39241		4.514	0.09072		7.514	-0.02693		10.514	0.09634
1.515	0.39635		4.515	0.09729		7.515	-0.02693		10.515	0.09667
1.516	0.39208		4.516	0.07757		7.516	-0.02365		10.516	0.09864
1.517	0.38912		4.517	0.071		7.517	-0.02036		10.517	0.097
1.518	0.38748		4.518	0.06443		7.518	-0.02036		10.518	0.09371
1.519	0.38945		4.519	0.05129		7.519	-0.01379		10.519	0.0901
1.52	0.3901		4.52	0.05129		7.52	-0.01379		10.52	0.08813
1.521	0.3901		4.521	0.04471		7.521	-0.0105		10.521	0.08813
1.522	0.38583		4.522	0.03157		7.522	-0.0105		10.522	0.08747
1.523	0.3855		4.523	0.01843		7.523	-0.0105		10.523	0.08418
1.524	0.38748		4.524	0.01843		7.524	-0.00722		10.524	0.07893
1.525	0.39076		4.525	0.01185		7.525	-0.000645		10.525	0.07926
1.526	0.38748		4.526	0.00528		7.526	-0.00393		10.526	0.07827
1.527	0.38485		4.527	-0.00129		7.527	-0.000645		10.527	0.07728
1.528	0.38255		4.528	-0.00786		7.528	0.00264		10.528	0.07367
1.529	0.37926		4.529	-0.00393		7.529	-0.00393		10.529	0.07137
1.53	0.37696		4.53	-0.000645		7.53	-0.000645		10.53	0.06677
1.531	0.374		4.531	0.00264		7.531	-0.000645		10.531	0.06315
1.532	0.37236		4.532	-0.000645		7.532	0.00593		10.532	0.05888
1.533	0.37039		4.533	0.00593		7.533	0.00264		10.533	0.05494
1.534	0.37302		4.534	0.00264		7.534	0.00593		10.534	0.05133
1.535	0.37433		4.535	-0.000645		7.535	0.00593		10.535	0.05165
1.536	0.36776		4.536	0.00264		7.536	0.00593		10.536	0.04902
1.537	0.35922		4.537	0.00264		7.537	0.0125		10.537	0.04705
1.538	0.35067		4.538	-0.000645		7.538	0.00593		10.538	0.04278
1.539	0.34279		4.539	-0.000645		7.539	0.00593		10.539	0.0395
1.54	0.33194		4.54	-0.00393		7.54	0.00921		10.54	0.03851
1.541	0.31946		4.541	-0.00393		7.541	0.00593		10.541	0.03654
1.542	0.30303		4.542	0.00593		7.542	0.00593		10.542	0.03555
1.543	0.28857		4.543	-0.00393		7.543	0.00593		10.543	0.03391
1.544	0.27641		4.544	0.00264		7.544	0.00921		10.544	0.03128
1.545	0.26393		4.545	-0.000645		7.545	0.00921		10.545	0.02931
1.546	0.24815		4.546	0.00264		7.546	0.00593		10.546	0.02767
1.547	0.23337		4.547	-0.000645		7.547	0.00921		10.547	0.02635
1.548	0.21957		4.548	-0.000645		7.548	0.00921		10.548	0.02504
1.549	0.20544		4.549	-0.00393		7.549	0.0125		10.549	0.02405
1.55	0.19163		4.55	0.00264		7.55	0.00264		10.55	0.02175
1.551	0.17948		4.551	-0.000645		7.551	0.00921		10.551	0.02044
1.552	0.16699		4.552	-0.000645		7.552	0.00921		10.552	0.01814
1.553	0.15779		4.553	-0.000645		7.553	0.00593		10.553	0.01847
1.554	0.14859		4.554	0.00264		7.554	0.00921		10.554	0.01617
1.555	0.14103		4.555	0.00264		7.555	0.00921		10.555	0.01649
1.556	0.1292		4.556	0.00264		7.556	0.00593		10.556	0.01682
1.557	0.11934		4.557	-0.00393		7.557	0.00921		10.557	0.01682
1.558	0.11146		4.558	-0.000645		7.558	0.00593		10.558	0.01551
1.559	0.10521		4.559	-0.000645		7.559	0.00921		10.559	0.01518
1.56	0.09831		4.56	-0.00393		7.56	0.00921		10.56	0.01387
1.561	0.09108		4.561	0.00264		7.561	0.00921		10.561	0.01255
1.562	0.08451		4.562	-0.00393		7.562	0.00593		10.562	0.01354
1.563	0.07991		4.563	-0.00393		7.563	0.00921		10.563	0.01189
1.564	0.07663		4.564	0.00264		7.564	0.00921		10.564	0.01124
1.565	0.07465		4.565	-0.000645		7.565	0.00921		10.565	0.01157
1.566	0.06973		4.566	-0.000645		7.566	0.00593		10.566	0.01255
1.567	0.06677		4.567	0.00264		7.567	0.00921		10.567	0.01222
1.568	0.06348		4.568	-0.000645		7.568	0.00921		10.568	0.01157
1.569	0.06085		4.569	0.00593		7.569	0.0125		10.569	0.00959
1.57	0.05822		4.57	0.00264		7.57	0.00593		10.57	0.01255
1.571	0.0556		4.571	-0.000645		7.571	0.0125		10.571	0.01058
1.572	0.05362		4.572	-0.000645		7.572	0.0125		10.572	0.00894
1.573	0.05133		4.573	-0.000645		7.573	0.00921		10.573	0.00959
1.574	0.05034		4.574	0.00264		7.574	0.00593		10.574	0.00927
1.575	0.04902		4.575	-0.000645		7.575	0.00593		10.575	0.00992
1.576	0.04673		4.576	-0.00393		7.576	0.00264		10.576	0.00894
1.577	0.04508		4.577	0.00264		7.577	0.00593		10.577	0.00992
1.578	0.04377		4.578	-0.00393		7.578	0.00593		10.578	0.00762
1.579	0.04245		4.579	-0.000645		7.579	0.00593		10.579	0.00927
1.58	0.0418		4.58	0.00264		7.58	0.00921		10.58	0.00729
1.581	0.03982		4.581	0.00264		7.581	0.00264		10.581	0.00861
1.582	0.03884		4.582	-0.000645		7.582	0.00593		10.582	0.00861
1.583	0.03654		4.583	0.00264		7.583	0.00921		10.583	0.00795
1.584	0.03621		4.584	0.00593		7.584	0.00921		10.584	0.00664
1.585	0.03621		4.585	0.00593		7.585	0.00593		10.585	0.00729
1.586	0.03457		4.586	-0.000645		7.586	0.00593		10.586	0.00861
1.587	0.03391		4.587	0.00593		7.587	0.00921		10.587	0.00894
1.588	0.03194		4.588	0.00264		7.588	0.00593		10.588	0.00762
1.589	0.03095		4.589	0.00264		7.589	0.00593		10.589	0.00729
1.59	0.02997		4.59	0.00593		7.59	0.00264		10.59	0.00762
1.591	0.02865		4.591	0.00264		7.591	0.00593		10.591	0.00729
1.592	0.02865		4.592	0.00264		7.592	0.00593		10.592	0.00532
1.593	0.02767		4.593	-0.000645		7.593	0.00921		10.593	0.00762
1.594	0.02701		4.594	0.00264		7.594	0.0125		10.594	0.00762
1.595	0.02701		4.595	-0.000645		7.595	0.00921		10.595	0.00729
1.596	0.02569		4.596	0.00593		7.596	0.00921		10.596	0.00696
1.597	0.02405		4.597	-0.000645		7.597	0.00264		10.597	0.00598
1.598	0.02372		4.598	0.00264		7.598	0.00921		10.598	0.00664
1.599	0.02307		4.599	0.00593		7.599	0.00264		10.599	0.00762
1.6	0.02274		4.6	-0.000645		7.6	0.00921		10.6	0.00598
1.601	0.02208		4.601	0.00264		7.601	0.00264		10.601	0.00565
1.602	0.02208		4.602	-0.000645		7.602	0.00593		10.602	0.00565
1.603	0.02077		4.603	0.00593		7.603	0.00593		10.603	0.00696
1.604	0.02077		4.604	0.00264		7.604	0.00593		10.604	0.00664
1.605	0.02109		4.605	0.00264		7.605	0.00593		10.605	0.00434
1.606	0.02011		4.606	-0.000645		7.606	0.00921		10.606	0.00401
1.607	0.01945		4.607	0.00593		7.607	0.00264		10.607	0.00466
1.608	0.01978		4.608	0.00264		7.608	0.00921		10.608	0.00466
1.609	0.01879		4.609	0.00921		7.609	0.00593		10.609	0.00598
1.61	0.01781		4.61	0.00593		7.61	0.00593		10.61	0.00598
1.611	0.01748		4.611	0.00264		7.611	0.00593		10.611	0.00565
1.612	0.01649		4.612	0.00264		7.612	0.00593		10.612	0.00302
1.613	0.01748		4.613	0.00264		7.613	0.00921		10.613	0.00434
1.614	0.01551		4.614	0.00593		7.614	0.00264		10.614	0.00532
1.615	0.01518		4.615	0.00264		7.615	0.00593		10.615	0.00664
1.616	0.01551		4.616	-0.000645		7.616	0.00593		10.616	0.00434
1.617	0.01485		4.617	-0.000645		7.617	0.00921		10.617	0.00532
1.618	0.01452		4.618	0.00264		7.618	0.00593		10.618	0.00466
1.619	0.01452		4.619	0.00264		7.619	0.00921		10.619	0.00401
1.62	0.01387		4.62	0.00264		7.62	0.00593		10.62	0.00368
1.621	0.01485		4.621	0.00264		7.621	0.00593		10.621	0.00302
1.622	0.01354		4.622	0.00593		7.622	0.00921		10.622	0.00434
1.623	0.01288		4.623	0.00593		7.623	0.00264		10.623	0.00302
1.624	0.01189		4.624	-0.000645		7.624	0.00593		10.624	0.00368
1.625	0.01255		4.625	0.00264		7.625	0.00593		10.625	0.00204
1.626	0.01189		4.626	0.00264		7.626	0.00593		10.626	0.00368
1.627	0.01124		4.627	-0.000645		7.627	0.00593		10.627	0.00499
1.628	0.01058		4.628	0.00593		7.628	0.00921		10.628	0.00204
1.629	0.01025		4.629	0.00593		7.629	0.00593		10.629	0.00236
1.63	0.00959		4.63	0.00593		7.63	0.00593		10.63	0.00171
1.631	0.00927		4.631	0.00593		7.631	0.00921		10.631	0.00204
1.632	0.00828		4.632	0.00593		7.632	0.00921		10.632	0.00171
1.633	0.00861		4.633	-0.000645		7.633	0.00593		10.633	0.00105
1.634	0.00828		4.634	0.00264		7.634	0.00264		10.634	0.00204
1.635	0.00762		4.635	0.00264		7.635	0.00593		10.635	0.00105
1.636	0.00729		4.636	0.00264		7.636	0.00921		10.636	0.00105
1.637	0.00664		4.637	0.00264		7.637	0.00921		10.637	0.000393
1.638	0.00565		4.638	0.00593		7.638	0.00921		10.638	0.000393
1.639	0.00532		4.639	0.00593		7.639	0.00921		10.639	0.00105
1.64	0.00565		4.64	0.00264		7.64	0.0125		10.64	0.00171
1.641	0.00466		4.641	0.00264		7.641	0.00921		10.641	0.000722
1.642	0.00466		4.642	0.00593		7.642	0.00264		10.642	0.00138
1.643	0.00499		4.643	0.00593		7.643	0.00593		10.643	0.00105
1.644	0.00401		4.644	0.00264		7.644	0.00593		10.644	6.44614e-05
1.645	0.00368		4.645	0.00593		7.645	0.00264		10.645	-0.000593
1.646	0.00335		4.646	0.00593		7.646	0.00921		10.646	0.00138
1.647	0.00335		4.647	0.00264		7.647	0.00264		10.647	-0.000264
1.648	0.00302		4.648	0.00264		7.648	-0.000645		10.648	0.000722
1.649	0.00269		4.649	0.00593		7.649	0.00593		10.649	0.000722
1.65	0.00204		4.65	0.00593		7.65	0.00593		10.65	0.00105
1.651	0.00269		4.651	0.00264		7.651	0.00264		10.651	0.00105
1.652	0.00171		4.652	0.00264		7.652	0.00921		10.652	6.44614e-05
1.653	0.000722		4.653	0.00593		7.653	0.00921		10.653	0.000393
1.654	0.00105		4.654	0.00264		7.654	0.00593		10.654	0.000393
1.655	0.00138		4.655	0.00593		7.655	0.00264		10.655	0.000722
1.656	0.00105		4.656	0.00593		7.656	0.00593		10.656	6.44614e-05
1.657	-0.000264		4.657	0.00593		7.657	0.00921		10.657	-0.000264
1.658	0.000393		4.658	0.00593		7.658	0.00593		10.658	0.00105
1.659	0.000722		4.659	0.00264		7.659	0.00921		10.659	0.00171
1.66	0.000393		4.66	0.00264		7.66	0.00921		10.66	6.44614e-05
1.661	0.00105		4.661	0.00921		7.661	0.00593		10.661	-0.00125
1.662	0.000722		4.662	0.00264		7.662	0.00921		10.662	0.00171
1.663	0.000393		4.663	0.00921		7.663	0.00593		10.663	0.00138
1.664	0.000393		4.664	0.00264		7.664	0.00593		10.664	6.44614e-05
1.665	0.000393		4.665	0.00264		7.665	0.00593		10.665	0.000393
1.666	0.000393		4.666	0.00593		7.666	0.00921		10.666	0.00105
1.667	6.44614e-05		4.667	0.00264		7.667	0.00264		10.667	0.00171
1.668	0.000722		4.668	0.00921		7.668	0.00264		10.668	6.44614e-05
1.669	0.000393		4.669	0.00593		7.669	-0.000645		10.669	6.44614e-05
1.67	0.000722		4.67	0.00593		7.67	0.00264		10.67	0.000722
1.671	0.000722		4.671	0.00264		7.671	0.00593		10.671	0.00171
1.672	0.00105		4.672	0.00593		7.672	0.00593		10.672	0.00105
1.673	0.000393		4.673	0.00593		7.673	0.00593		10.673	0.000722
1.674	0.000393		4.674	0.00921		7.674	0.00264		10.674	-0.00125
1.675	0.000722		4.675	0.00593		7.675	0.00264		10.675	-0.00125
1.676	0.000393		4.676	-0.000645		7.676	0.00593		10.676	6.44614e-05
1.677	0.000722		4.677	0.00264		7.677	0.00264		10.677	0.000722
1.678	-0.000593		4.678	-0.000645		7.678	0.00921		10.678	0.000722
1.679	-0.000593		4.679	0.00593		7.679	0.00593		10.679	-0.000264
1.68	0.00171		4.68	0.00921		7.68	0.00264		10.68	6.44614e-05
1.681	0.00105		4.681	0.00264		7.681	0.00264		10.681	0.00105
1.682	0.000722		4.682	0.00593		7.682	0.00593		10.682	0.000722
1.683	0.000722		4.683	0.00593		7.683	0.00593		10.683	0.00138
1.684	6.44614e-05		4.684	0.00593		7.684	0.00593		10.684	0.000722
1.685	0.000722		4.685	0.00264		7.685	0.00593		10.685	0.000722
1.686	0.000393		4.686	0.00593		7.686	0.00264		10.686	0.000393
1.687	0.00171		4.687	0.00593		7.687	0.00593		10.687	-0.000264
1.688	0.000722		4.688	0.00264		7.688	0.00593		10.688	0.000722
1.689	0.000722		4.689	0.00593		7.689	-0.000645		10.689	0.00105
1.69	0.000722		4.69	0.00593		7.69	0.00264		10.69	0.000393
1.691	0.000393		4.691	0.00593		7.691	0.00593		10.691	-0.000264
1.692	0.000393		4.692	0.00921		7.692	-0.000645		10.692	6.44614e-05
1.693	-0.000264		4.693	0.00921		7.693	0.00593		10.693	0.000393
1.694	0.000393		4.694	0.00593		7.694	0.00593		10.694	0.000722
1.695	0.000722		4.695	0.00264		7.695	0.00264		10.695	0.000393
1.696	0.000722		4.696	0.00593		7.696	0.00264		10.696	0.00138
1.697	0.000722		4.697	0.00593		7.697	0.00593		10.697	-0.000593
1.698	0.000393		4.698	0.00593		7.698	0.00593		10.698	-0.00158
1.699	0.000393		4.699	0.00921		7.699	0.00593		10.699	6.44614e-05
1.7	0.000393		4.7	0.00593		7.7	0.00593		10.7	-0.000264
1.701	0.000393		4.701	0.00921		7.701	0.00593		10.701	0.00138
1.702	-0.000593		4.702	0.00264		7.702	0.00593		10.702	-0.000593
1.703	0.000393		4.703	0.00593		7.703	0.00921		10.703	-0.000264
1.704	0.00105		4.704	0.00264		7.704	0.00593		10.704	0.000393
1.705	0.00171		4.705	0.00593		7.705	0.00264		10.705	0.000393
1.706	0.000393		4.706	0.00593		7.706	-0.000645		10.706	6.44614e-05
1.707	6.44614e-05		4.707	0.00921		7.707	-0.000645		10.707	0.000393
1.708	0.000722		4.708	0.00593		7.708	0.00264		10.708	0.00105
1.709	-0.000264		4.709	0.00593		7.709	-0.000645		10.709	0.00204
1.71	0.000393		4.71	0.00264		7.71	0.00593		10.71	0.000722
1.711	0.00138		4.711	0.00593		7.711	0.00264		10.711	0.000393
1.712	0.00171		4.712	0.00593		7.712	0.00264		10.712	-0.000264
1.713	0.00105		4.713	0.00593		7.713	0.00264		10.713	-0.000264
1.714	0.00105		4.714	0.00593		7.714	0.00264		10.714	0.000722
1.715	0.000393		4.715	-0.000645		7.715	-0.000645		10.715	-0.000264
1.716	6.44614e-05		4.716	0.00593		7.716	0.00593		10.716	0.000393
1.717	-0.000593		4.717	0.00593		7.717	0.00593		10.717	-0.000264
1.718	0.000393		4.718	0.00593		7.718	0.00593		10.718	-0.000593
1.719	6.44614e-05		4.719	0.00264		7.719	0.00593		10.719	0.000393
1.72	0.000393		4.72	0.00593		7.72	0.00264		10.72	-0.000264
1.721	0.000722		4.721	0.00264		7.721	0.00593		10.721	0.00105
1.722	0.000393		4.722	0.00593		7.722	-0.000645		10.722	0.00105
1.723	0.00105		4.723	0.00593		7.723	0.00593		10.723	0.000722
1.724	0.00105		4.724	0.00593		7.724	0.00593		10.724	-0.000593
1.725	6.44614e-05		4.725	0.00264		7.725	0.00264		10.725	6.44614e-05
1.726	0.00105		4.726	0.0125		7.726	0.00593		10.726	-0.000264
1.727	-0.000264		4.727	0.00921		7.727	0.00593		10.727	-0.000264
1.728	0.000722		4.728	0.00593		7.728	0.00593		10.728	6.44614e-05
1.729	0.000722		4.729	0.00921		7.729	0.00264		10.729	6.44614e-05
1.73	-0.000264		4.73	0.00264		7.73	-0.000645		10.73	0.000393
1.731	6.44614e-05		4.731	0.00921		7.731	-0.000645		10.731	6.44614e-05
1.732	0.000722		4.732	0.00264		7.732	0.00264		10.732	0.000393
1.733	-0.000264		4.733	0.00264		7.733	0.00593		10.733	0.000393
1.734	-0.000593		4.734	0.00921		7.734	0.00264		10.734	6.44614e-05
1.735	6.44614e-05		4.735	0.00593		7.735	0.00264		10.735	6.44614e-05
1.736	0.000393		4.736	0.00593		7.736	0.00593		10.736	0.000722
1.737	-0.000593		4.737	0.00264		7.737	0.00593		10.737	6.44614e-05
1.738	0.000393		4.738	0.00264		7.738	0.00264		10.738	-0.000264
1.739	0.000393		4.739	0.00264		7.739	0.00264		10.739	-0.000264
1.74	0.00105		4.74	0.00593		7.74	0.00593		10.74	0.000722
1.741	0.00105		4.741	0.00593		7.741	0.00264		10.741	0.000393
1.742	0.000393		4.742	0.00264		7.742	0.00264		10.742	6.44614e-05
1.743	6.44614e-05		4.743	0.00921		7.743	0.00264		10.743	-0.00125
1.744	0.000393		4.744	0.00921		7.744	0.00264		10.744	0.000722
1.745	0.000722		4.745	0.00921		7.745	-0.000645		10.745	0.00105
1.746	0.000393		4.746	0.0125		7.746	-0.000645		10.746	6.44614e-05
1.747	-0.000264		4.747	0.00593		7.747	0.00264		10.747	0.000393
1.748	6.44614e-05		4.748	0.00921		7.748	0.00264		10.748	-0.000264
1.749	0.000722		4.749	0.00593		7.749	-0.000645		10.749	-0.000264
1.75	0.000722		4.75	0.00593		7.75	0.00264		10.75	6.44614e-05
1.751	0.00105		4.751	0.00593		7.751	0.00593		10.751	0.000393
1.752	0.000722		4.752	0.00593		7.752	0.00264		10.752	-0.000264
1.753	0.00105		4.753	0.00593		7.753	0.00593		10.753	-0.00158
1.754	-0.000593		4.754	0.00593		7.754	0.00593		10.754	-0.000593
1.755	-0.000593		4.755	0.00593		7.755	-0.000645		10.755	0.000393
1.756	-0.000593		4.756	0.00921		7.756	-0.000645		10.756	-0.000264
1.757	0.000722		4.757	0.00921		7.757	-0.000645		10.757	-0.000593
1.758	-0.000264		4.758	0.00593		7.758	0.00264		10.758	0.000393
1.759	-0.000921		4.759	0.00593		7.759	0.00264		10.759	0.000722
1.76	6.44614e-05		4.76	0.00921		7.76	-0.000645		10.76	-0.000264
1.761	6.44614e-05		4.761	0.00593		7.761	0.00264		10.761	0.000722
1.762	0.00105		4.762	0.00921		7.762	0.00264		10.762	6.44614e-05
1.763	-0.000264		4.763	0.00593		7.763	-0.000645		10.763	0.00105
1.764	-0.000593		4.764	0.00921		7.764	0.00264		10.764	-0.000593
1.765	6.44614e-05		4.765	0.00921		7.765	0.00593		10.765	-0.000593
1.766	0.000722		4.766	0.00921		7.766	0.00593		10.766	-0.000593
1.767	0.000722		4.767	0.00593		7.767	0.00264		10.767	-0.000921
1.768	0.000722		4.768	0.0125		7.768	0.00264		10.768	0.000722
1.769	-0.000264		4.769	0.00921		7.769	-0.000645		10.769	0.000393
1.77	6.44614e-05		4.77	0.00921		7.77	0.00264		10.77	6.44614e-05
1.771	0.00105		4.771	0.00921		7.771	0.00264		10.771	-0.000264
1.772	6.44614e-05		4.772	0.00593		7.772	0.00593		10.772	-0.000921
1.773	6.44614e-05		4.773	0.00593		7.773	-0.000645		10.773	0.000393
1.774	-0.000593		4.774	0.00593		7.774	-0.000645		10.774	6.44614e-05
1.775	0.000393		4.775	0.00921		7.775	0.00593		10.775	-0.000921
1.776	-0.000921		4.776	0.00593		7.776	-0.000645		10.776	6.44614e-05
1.777	0.000722		4.777	0.00593		7.777	-0.000645		10.777	-0.000264
1.778	-0.000264		4.778	0.00264		7.778	-0.000645		10.778	-0.000921
1.779	-0.000593		4.779	0.00593		7.779	-0.000645		10.779	6.44614e-05
1.78	6.44614e-05		4.78	0.00593		7.78	0.00264		10.78	-0.00125
1.781	6.44614e-05		4.781	0.00593		7.781	-0.000645		10.781	0.000722
1.782	0.000393		4.782	0.0125		7.782	-0.00722		10.782	6.44614e-05
1.783	-0.000921		4.783	0.0125		7.783	0.00264		10.783	0.000393
1.784	6.44614e-05		4.784	0.00921		7.784	-0.000645		10.784	-0.000264
1.785	6.44614e-05		4.785	0.00921		7.785	0.00264		10.785	-0.000593
1.786	0.000722		4.786	0.00921		7.786	0.00593		10.786	6.44614e-05
1.787	0.000722		4.787	0.00593		7.787	0.00264		10.787	-0.000593
1.788	0.000722		4.788	0.0125		7.788	-0.00393		10.788	-0.000264
1.789	6.44614e-05		4.789	0.00593		7.789	-0.000645		10.789	0.000722
1.79	0.000393		4.79	0.00593		7.79	0.00593		10.79	0.00105
1.791	6.44614e-05		4.791	0.00593		7.791	0.00264		10.791	-0.000264
1.792	0.000393		4.792	0.00593		7.792	0.00264		10.792	-0.000593
1.793	0.00105		4.793	0.0125		7.793	0.00264		10.793	-0.000921
1.794	0.000393		4.794	0.00921		7.794	0.00264		10.794	-0.000921
1.795	-0.000921		4.795	0.00593		7.795	0.00264		10.795	0.00171
1.796	-0.000921		4.796	0.0125		7.796	0.00593		10.796	6.44614e-05
1.797	-0.000264		4.797	0.00264		7.797	0.00264		10.797	-0.000593
1.798	0.000393		4.798	0.00593		7.798	-0.000645		10.798	6.44614e-05
1.799	6.44614e-05		4.799	0.00593		7.799	-0.000645		10.799	-0.000593
1.8	0.000393		4.8	0.00593		7.8	-0.000645		10.8	-0.000593
1.801	0.000393		4.801	0.00593		7.801	0.00264		10.801	-0.000264
1.802	0.000722		4.802	0.00921		7.802	-0.00393		10.802	-0.00125
1.803	0.000722		4.803	0.00593		7.803	0.00264		10.803	0.000393
1.804	-0.000264		4.804	0.00593		7.804	0.00264		10.804	6.44614e-05
1.805	0.00105		4.805	0.00593		7.805	-0.000645		10.805	6.44614e-05
1.806	-0.000264		4.806	0.00921		7.806	-0.000645		10.806	-0.000593
1.807	6.44614e-05		4.807	0.00921		7.807	-0.000645		10.807	0.000393
1.808	0.000393		4.808	0.00921		7.808	0.00264		10.808	-0.000921
1.809	-0.000593		4.809	0.00921		7.809	0.00264		10.809	-0.000264
1.81	-0.00158		4.81	0.00921		7.81	-0.000645		10.81	-0.000264
1.811	0.000722		4.811	0.00593		7.811	-0.000645		10.811	0.000393
1.812	-0.000264		4.812	0.00264		7.812	-0.000645		10.812	-0.000593
1.813	0.000393		4.813	0.00264		7.813	-0.000645		10.813	-0.000264
1.814	0.000722		4.814	0.00593		7.814	-0.000645		10.814	-0.00125
1.815	0.000393		4.815	0.00593		7.815	-0.000645		10.815	-0.000593
1.816	6.44614e-05		4.816	0.00921		7.816	0.00264		10.816	6.44614e-05
1.817	-0.000264		4.817	0.00921		7.817	0.00264		10.817	0.000393
1.818	-0.000264		4.818	0.00921		7.818	-0.000645		10.818	-0.00125
1.819	-0.000593		4.819	0.00921		7.819	0.00264		10.819	-0.00158
1.82	-0.000264		4.82	0.00593		7.82	-0.000645		10.82	0.000393
1.821	6.44614e-05		4.821	0.00593		7.821	-0.000645		10.821	0.000393
1.822	0.000393		4.822	0.00593		7.822	-0.000645		10.822	-0.000593
1.823	0.000393		4.823	0.00593		7.823	-0.000645		10.823	-0.000593
1.824	-0.000921		4.824	0.00593		7.824	0.00264		10.824	-0.00158
1.825	0.000393		4.825	0.00921		7.825	-0.00393		10.825	6.44614e-05
1.826	0.000393		4.826	0.00921		7.826	-0.000645		10.826	0.00138
1.827	0.000393		4.827	0.00921		7.827	-0.00393		10.827	-0.000264
1.828	0.000393		4.828	0.0125		7.828	-0.00393		10.828	-0.000921
1.829	6.44614e-05		4.829	0.00593		7.829	0.00264		10.829	-0.000921
1.83	-0.000264		4.83	0.00921		7.83	-0.000645		10.83	0.000722
1.831	0.000393		4.831	0.00593		7.831	0.00264		10.831	-0.00125
1.832	6.44614e-05		4.832	0.00921		7.832	-0.00393		10.832	-0.000264
1.833	0.000393		4.833	0.00264		7.833	0.00593		10.833	-0.00158
1.834	0.000722		4.834	0.00264		7.834	0.00264		10.834	-0.00158
1.835	-0.000921		4.835	0.00921		7.835	-0.000645		10.835	0.00171
1.836	-0.00158		4.836	0.00921		7.836	-0.000645		10.836	0.00105
1.837	-0.000921		4.837	0.00921		7.837	-0.000645		10.837	-0.00125
1.838	6.44614e-05		4.838	0.00264		7.838	-0.00393		10.838	-0.00125
1.839	-0.000593		4.839	0.00921		7.839	-0.000645		10.839	-0.00158
1.84	0.000722		4.84	0.0125		7.84	-0.000645		10.84	6.44614e-05
1.841	6.44614e-05		4.841	0.00593		7.841	-0.00393		10.841	-0.00158
1.842	0.000393		4.842	0.00593		7.842	-0.000645		10.842	-0.000264
1.843	6.44614e-05		4.843	0.00921		7.843	-0.000645		10.843	0.000393
1.844	0.000393		4.844	0.00593		7.844	-0.000645		10.844	-0.000921
1.845	-0.000264		4.845	0.00921		7.845	-0.00393		10.845	6.44614e-05
1.846	6.44614e-05		4.846	0.00593		7.846	0.00264		10.846	-0.000593
1.847	-0.000921		4.847	0.00921		7.847	-0.00393		10.847	0.000393
1.848	-0.000921		4.848	0.00593		7.848	-0.000645		10.848	0.000722
1.849	-0.000264		4.849	0.00593		7.849	0.00264		10.849	-0.00158
1.85	-0.000264		4.85	0.00264		7.85	-0.000645		10.85	0.000393
1.851	0.000393		4.851	0.00593		7.851	-0.000645		10.851	-0.000264
1.852	6.44614e-05		4.852	0.00921		7.852	-0.000645		10.852	0.000722
1.853	0.000393		4.853	0.00593		7.853	-0.000645		10.853	-0.000593
1.854	-0.000593		4.854	0.00921		7.854	-0.00393		10.854	6.44614e-05
1.855	6.44614e-05		4.855	0.00921		7.855	-0.000645		10.855	6.44614e-05
1.856	-0.000264		4.856	0.00921		7.856	0.00264		10.856	6.44614e-05
1.857	-0.00125		4.857	0.00593		7.857	0.00264		10.857	6.44614e-05
1.858	-0.000593		4.858	0.00593		7.858	-0.000645		10.858	-0.000921
1.859	-0.000264		4.859	0.00593		7.859	0.00264		10.859	-0.000593
1.86	6.44614e-05		4.86	0.00593		7.86	0.00264		10.86	-0.000264
1.861	0.000393		4.861	0.00593		7.861	-0.00393		10.861	-0.000593
1.862	6.44614e-05		4.862	0.00593		7.862	0.00264		10.862	6.44614e-05
1.863	-0.000593		4.863	0.00593		7.863	-0.000645		10.863	-0.00158
1.864	6.44614e-05		4.864	0.00921		7.864	-0.000645		10.864	-0.000264
1.865	0.000393		4.865	0.00921		7.865	-0.000645		10.865	0.000393
1.866	6.44614e-05		4.866	0.00593		7.866	-0.000645		10.866	-0.000593
1.867	6.44614e-05		4.867	0.00921		7.867	-0.00393		10.867	-0.000264
1.868	0.000393		4.868	0.00264		7.868	-0.000645		10.868	-0.00158
1.869	0.000393		4.869	0.00921		7.869	-0.000645		10.869	-0.00191
1.87	6.44614e-05		4.87	0.00593		7.87	-0.000645		10.87	-0.000593
1.871	0.000722		4.871	0.00264		7.871	-0.000645		10.871	-0.00191
1.872	-0.000264		4.872	0.00593		7.872	-0.000645		10.872	-0.000921
1.873	6.44614e-05		4.873	0.00593		7.873	-0.000645		10.873	-0.000264
1.874	-0.000264		4.874	0.00593		7.874	-0.000645		10.874	-0.00158
1.875	-0.000264		4.875	0.00264		7.875	-0.00393		10.875	6.44614e-05
1.876	-0.00191		4.876	0.00593		7.876	0.00264		10.876	-0.00158
1.877	-0.000921		4.877	0.00593		7.877	-0.000645		10.877	-0.000921
1.878	-0.00125		4.878	0.00921		7.878	-0.00393		10.878	6.44614e-05
1.879	-0.000264		4.879	0.00593		7.879	-0.00393		10.879	0.000393
1.88	0.000393		4.88	0.00921		7.88	-0.000645		10.88	-0.000264
1.881	6.44614e-05		4.881	0.00921		7.881	-0.000645		10.881	-0.000593
1.882	6.44614e-05		4.882	0.00921		7.882	-0.000645		10.882	-0.00125
1.883	0.000393		4.883	0.00593		7.883	-0.000645		10.883	-0.00125
1.884	6.44614e-05		4.884	0.00264		7.884	-0.000645		10.884	-0.000264
1.885	-0.000593		4.885	0.00593		7.885	-0.000645		10.885	6.44614e-05
1.886	-0.000264		4.886	0.00593		7.886	-0.000645		10.886	6.44614e-05
1.887	-0.000593		4.887	0.00264		7.887	-0.000645		10.887	-0.00125
1.888	0.000393		4.888	0.00593		7.888	-0.000645		10.888	-0.000921
1.889	6.44614e-05		4.889	0.00264		7.889	-0.000645		10.889	6.44614e-05
1.89	6.44614e-05		4.89	0.00593		7.89	-0.00393		10.89	0.000393
1.891	6.44614e-05		4.891	0.00264		7.891	-0.00393		10.891	-0.000921
1.892	-0.000264		4.892	0.00921		7.892	-0.00393		10.892	-0.00158
1.893	-0.000593		4.893	0.00264		7.893	-0.000645		10.893	-0.00191
1.894	6.44614e-05		4.894	0.00264		7.894	-0.000645		10.894	-0.00158
1.895	-0.000593		4.895	0.00264		7.895	-0.00393		10.895	-0.000264
1.896	6.44614e-05		4.896	0.00593		7.896	-0.00393		10.896	0.000393
1.897	0.000393		4.897	0.00264		7.897	-0.000645		10.897	-0.000264
1.898	-0.000921		4.898	0.00921		7.898	-0.00393		10.898	-0.00191
1.899	-0.000921		4.899	0.00264		7.899	-0.00722		10.899	-0.00125
1.9	0.000393		4.9	0.00264		7.9	-0.00393		10.9	-0.000264
1.901	6.44614e-05		4.901	0.00264		7.901	-0.00722		10.901	6.44614e-05
1.902	-0.000593		4.902	0.00921		7.902	-0.00393		10.902	-0.000264
1.903	-0.000593		4.903	0.00264		7.903	-0.00393		10.903	-0.000264
1.904	-0.000593		4.904	0.00593		7.904	-0.000645		10.904	-0.00191
1.905	-0.00125		4.905	0.00264		7.905	-0.00393		10.905	-0.000921
1.906	-0.000264		4.906	0.00593		7.906	-0.00393		10.906	-0.000593
1.907	-0.000921		4.907	0.00593		7.907	-0.000645		10.907	6.44614e-05
1.908	-0.000264		4.908	0.00264		7.908	-0.00393		10.908	-0.000593
1.909	0.000393		4.909	-0.000645		7.909	-0.000645		10.909	6.44614e-05
1.91	-0.000264		4.91	0.00264		7.91	-0.000645		10.91	-0.00158
1.911	-0.000264		4.911	0.00593		7.911	-0.000645		10.911	-0.00224
1.912	-0.000921		4.912	0.00593		7.912	-0.000645		10.912	-0.000593
1.913	-0.000921		4.913	0.00264		7.913	-0.00393		10.913	0.00138
1.914	-0.000593		4.914	-0.000645		7.914	-0.00393		10.914	-0.00125
1.915	0.000722		4.915	0.00593		7.915	-0.00393		10.915	-0.00158
1.916	6.44614e-05		4.916	0.00593		7.916	-0.00722		10.916	-0.00158
1.917	-0.000593		4.917	0.00593		7.917	-0.00393		10.917	-0.00125
1.918	-0.000921		4.918	0.00264		7.918	-0.000645		10.918	-0.000264
1.919	-0.000264		4.919	0.00921		7.919	-0.00393		10.919	-0.00158
1.92	6.44614e-05		4.92	0.00593		7.92	-0.000645		10.92	-0.00191
1.921	0.000393		4.921	0.00593		7.921	-0.00393		10.921	-0.00158
1.922	6.44614e-05		4.922	0.00593		7.922	-0.000645		10.922	-0.000264
1.923	6.44614e-05		4.923	0.00593		7.923	-0.00393		10.923	-0.00191
1.924	-0.000264		4.924	0.00593		7.924	-0.000645		10.924	-0.000593
1.925	-0.000264		4.925	0.00264		7.925	-0.000645		10.925	-0.00125
1.926	-0.000593		4.926	0.00264		7.926	-0.00393		10.926	0.000722
1.927	6.44614e-05		4.927	0.00593		7.927	-0.000645		10.927	6.44614e-05
1.928	-0.000593		4.928	-0.000645		7.928	-0.00393		10.928	0.000722
1.929	0.000393		4.929	0.00264		7.929	-0.00722		10.929	-0.000264
1.93	-0.000593		4.93	0.00264		7.93	-0.000645		10.93	-0.00125
1.931	-0.000593		4.931	0.00264		7.931	-0.00393		10.931	-0.000921
1.932	-0.00125		4.932	0.00264		7.932	-0.00393		10.932	-0.000593
1.933	-0.000593		4.933	0.00921		7.933	-0.00722		10.933	-0.00125
1.934	-0.000264		4.934	-0.000645		7.934	-0.00393		10.934	6.44614e-05
1.935	-0.000264		4.935	0.00264		7.935	-0.00393		10.935	6.44614e-05
1.936	-0.000593		4.936	0.00593		7.936	-0.000645		10.936	-0.000264
1.937	-0.00125		4.937	0.00593		7.937	-0.00393		10.937	-0.000921
1.938	-0.00125		4.938	-0.000645		7.938	-0.00722		10.938	-0.00158
1.939	-0.000921		4.939	-0.000645		7.939	-0.00393		10.939	-0.00125
1.94	-0.000921		4.94	0.00593		7.94	-0.00393		10.94	0.000393
1.941	-0.000593		4.941	-0.000645		7.941	0.00264		10.941	-0.000921
1.942	-0.000264		4.942	-0.000645		7.942	-0.00393		10.942	-0.00158
1.943	-0.000593		4.943	0.00921		7.943	-0.00722		10.943	-0.000264
1.944	6.44614e-05		4.944	-0.000645		7.944	-0.00393		10.944	-0.00125
1.945	0.00138		4.945	0.00593		7.945	-0.00393		10.945	-0.00158
1.946	6.44614e-05		4.946	-0.000645		7.946	-0.00393		10.946	-0.00191
1.947	-0.000264		4.947	0.00264		7.947	-0.00393		10.947	-0.000921
1.948	-0.000264		4.948	0.00264		7.948	-0.000645		10.948	6.44614e-05
1.949	-0.000593		4.949	0.00593		7.949	-0.00393		10.949	-0.00158
1.95	6.44614e-05		4.95	0.00593		7.95	-0.00393		10.95	-0.00191
1.951	-0.000264		4.951	0.00264		7.951	-0.00722		10.951	-0.000264
1.952	-0.000593		4.952	0.00593		7.952	-0.000645		10.952	-0.000593
1.953	6.44614e-05		4.953	0.00264		7.953	-0.00393		10.953	-0.000593
1.954	-0.000264		4.954	0.00264		7.954	-0.00393		10.954	-0.00158
1.955	-0.00158		4.955	0.00264		7.955	-0.000645		10.955	-0.00191
1.956	-0.000593		4.956	0.00264		7.956	-0.00393		10.956	-0.000264
1.957	-0.00125		4.957	0.00264		7.957	-0.00393		10.957	0.000722
1.958	-0.000264		4.958	0.00264		7.958	-0.00393		10.958	0.000722
1.959	-0.000921		4.959	0.00264		7.959	-0.00393		10.959	-0.000921
1.96	-0.000921		4.96	0.00593		7.96	-0.00722		10.96	-0.00158
1.961	-0.000593		4.961	0.00264		7.961	-0.00393		10.961	-0.00256
1.962	-0.000921		4.962	0.00264		7.962	-0.000645		10.962	-0.00125
1.963	0.000722		4.963	0.00593		7.963	-0.000645		10.963	-0.000264
1.964	0.000722		4.964	0.00593		7.964	-0.000645		10.964	-0.000921
1.965	-0.000264		4.965	-0.000645		7.965	-0.00393		10.965	-0.000921
1.966	-0.000264		4.966	0.00264		7.966	-0.00393		10.966	-0.000921
1.967	-0.000264		4.967	0.00593		7.967	-0.00393		10.967	-0.000264
1.968	-0.000593		4.968	0.00264		7.968	-0.000645		10.968	-0.000264
1.969	6.44614e-05		4.969	0.00264		7.969	-0.00722		10.969	-0.000921
1.97	6.44614e-05		4.97	-0.000645		7.97	-0.00393		10.97	-0.000593
1.971	-0.000593		4.971	0.00264		7.971	-0.00722		10.971	-0.000593
1.972	-0.00125		4.972	0.00264		7.972	-0.00393		10.972	-0.000264
1.973	-0.000921		4.973	0.00264		7.973	-0.00722		10.973	-0.000921
1.974	-0.00158		4.974	0.00593		7.974	-0.00393		10.974	-0.000593
1.975	-0.000921		4.975	0.00264		7.975	-0.00722		10.975	-0.000593
1.976	-0.000921		4.976	0.00593		7.976	-0.000645		10.976	0.000393
1.977	-0.000264		4.977	-0.000645		7.977	-0.00393		10.977	-0.000921
1.978	-0.000264		4.978	0.00593		7.978	-0.00393		10.978	-0.00158
1.979	-0.000921		4.979	0.00593		7.979	-0.00722		10.979	-0.00125
1.98	-0.000921		4.98	0.00264		7.98	-0.00393		10.98	-0.00125
1.981	-0.000593		4.981	0.00264		7.981	-0.00722		10.981	-0.000921
1.982	-0.000921		4.982	0.00264		7.982	-0.00722		10.982	-0.000921
1.983	-0.000264		4.983	0.00264		7.983	-0.00722		10.983	-0.00158
1.984	6.44614e-05		4.984	0.00264		7.984	-0.00393		10.984	-0.000921
1.985	-0.000264		4.985	0.00593		7.985	-0.00722		10.985	-0.000921
1.986	-0.000921		4.986	0.00264		7.986	-0.000645		10.986	-0.000264
1.987	-0.000593		4.987	0.00264		7.987	-0.000645		10.987	-0.000593
1.988	-0.000593		4.988	0.00593		7.988	-0.00722		10.988	-0.000264
1.989	-0.000593		4.989	0.00264		7.989	-0.00722		10.989	-0.000593
1.99	-0.000264		4.99	0.00264		7.99	-0.00722		10.99	-0.000593
1.991	-0.000264		4.991	0.00593		7.991	-0.00393		10.991	-0.000593
1.992	-0.000593		4.992	-0.000645		7.992	-0.00393		10.992	-0.000921
1.993	-0.000921		4.993	0.00264		7.993	-0.000645		10.993	-0.000593
1.994	-0.000264		4.994	0.00593		7.994	-0.00722		10.994	-0.000921
1.995	-0.000593		4.995	0.00264		7.995	-0.00393		10.995	-0.000593
1.996	-0.000593		4.996	0.00264		7.996	-0.00393		10.996	-0.000593
1.997	-0.000264		4.997	0.00264		7.997	-0.00722		10.997	-0.000921
1.998	-0.000593		4.998	0.00593		7.998	-0.00722		10.998	-0.00125
1.999	-0.000921		4.999	-0.000645		7.999	-0.00393		10.999	-0.000921
[truncated: 1 more rows]

## Sheet: 1i
Time (s)	Short-circuit current (μA)		Time (s)	Short-circuit current (μA)		Time (s)	Short-circuit current (μA)		Time (s)	Short-circuit current (μA)
0.001	-0.000684345		3.001	0.00264		6.001	0.01096		9.001	0.01055
0.002	-0.01114		3.002	0.00264		6.002	0.00705		9.002	0.0164
0.003	-0.00766		3.003	0.00921		6.003	-0.00076755		9.003	0.01055
0.004	-0.00766		3.004	0.00593		6.004	0.00705		9.004	0.01055
0.005	-0.01114		3.005	0.00593		6.005	0.00705		9.005	0.01055
0.006	-0.00766		3.006	0.00264		6.006	0.00705		9.006	0.02225
0.007	-0.00766		3.007	0.00593		6.007	0.00705		9.007	-0.00115
0.008	-0.00766		3.008	0.00264		6.008	0.00705		9.008	0.0047
0.009	-0.00766		3.009	0.00593		6.009	0.01096		9.009	0.01055
0.01	-0.00766		3.01	0.00593		6.01	0.00705		9.01	0.0164
0.011	-0.00766		3.011	-0.000645		6.011	0.00705		9.011	0.01055
0.012	-0.01114		3.012	0.00593		6.012	0.00314		9.012	0.01055
0.013	-0.01114		3.013	0.00264		6.013	0.01096		9.013	0.01055
0.014	-0.01114		3.014	0.00921		6.014	0.00314		9.014	0.01055
0.015	-0.00766		3.015	-0.000645		6.015	0.00705		9.015	0.0047
0.016	-0.01114		3.016	0.00593		6.016	0.00314		9.016	0.0164
0.017	-0.00766		3.017	0.00264		6.017	0.00705		9.017	0.01055
0.018	-0.00766		3.018	0.00264		6.018	0.00314		9.018	0.01055
0.019	-0.01114		3.019	0.00593		6.019	0.00314		9.019	0.01055
0.02	-0.00766		3.02	0.00593		6.02	0.00705		9.02	0.0047
0.021	-0.01114		3.021	0.00593		6.021	0.00314		9.021	0.0047
0.022	-0.00766		3.022	0.00593		6.022	0.00705		9.022	0.01055
0.023	-0.01114		3.023	0.00593		6.023	0.00705		9.023	-0.00115
0.024	-0.00766		3.024	0.00264		6.024	0.00314		9.024	0.0164
0.025	-0.00766		3.025	0.00593		6.025	0.00705		9.025	0.0047
0.026	-0.00766		3.026	0.00264		6.026	0.01096		9.026	0.01055
0.027	-0.01114		3.027	0.00921		6.027	0.00705		9.027	0.0047
0.028	-0.00766		3.028	0.00264		6.028	0.01096		9.028	0.01055
0.029	-0.01463		3.029	0.00593		6.029	0.00314		9.029	0.01055
0.03	-0.01114		3.03	0.00921		6.03	0.00314		9.03	0.0047
0.031	-0.00766		3.031	0.00593		6.031	0.00705		9.031	0.01055
0.032	-0.01114		3.032	0.00264		6.032	0.00705		9.032	0.01055
0.033	-0.00766		3.033	0.00264		6.033	0.00314		9.033	0.01055
0.034	-0.00766		3.034	0.00593		6.034	0.00314		9.034	0.01055
0.035	-0.00766		3.035	0.00264		6.035	0.00314		9.035	0.01055
0.036	-0.00766		3.036	0.00593		6.036	0.00705		9.036	0.01055
0.037	-0.01114		3.037	0.00593		6.037	-0.00076755		9.037	-0.00115
0.038	-0.01114		3.038	0.00264		6.038	0.00705		9.038	0.01055
0.039	-0.00417		3.039	0.00264		6.039	0.01096		9.039	0.01055
0.04	-0.01463		3.04	0.00593		6.04	0.00705		9.04	0.0047
0.041	-0.00766		3.041	0.00593		6.041	0.00705		9.041	0.01055
0.042	-0.00766		3.042	0.00264		6.042	0.00314		9.042	0.01055
0.043	-0.01114		3.043	0.00264		6.043	0.01096		9.043	0.01055
0.044	-0.01114		3.044	0.00264		6.044	0.00705		9.044	0.0047
0.045	-0.01114		3.045	0.00593		6.045	0.01096		9.045	0.01055
0.046	-0.00766		3.046	0.00593		6.046	0.01096		9.046	0.01055
0.047	-0.00766		3.047	0.00264		6.047	0.00314		9.047	0.0047
0.048	-0.01114		3.048	0.00593		6.048	0.00705		9.048	0.0164
0.049	-0.00766		3.049	0.00921		6.049	0.01096		9.049	0.0047
0.05	-0.00766		3.05	0.00593		6.05	0.00314		9.05	0.0164
0.051	-0.00766		3.051	0.00593		6.051	0.00314		9.051	0.01055
0.052	-0.00417		3.052	0.00593		6.052	0.00705		9.052	0.0164
0.053	-0.01114		3.053	-0.00393		6.053	0.01096		9.053	0.01055
0.054	-0.01114		3.054	0.00593		6.054	0.01096		9.054	0.0047
0.055	-0.00417		3.055	0.00593		6.055	0.00314		9.055	0.0047
0.056	-0.01114		3.056	0.00264		6.056	0.00705		9.056	0.01055
0.057	-0.01114		3.057	0.00264		6.057	0.00705		9.057	0.0047
0.058	-0.00766		3.058	0.00593		6.058	0.00314		9.058	0.0047
0.059	-0.00766		3.059	0.0125		6.059	0.00705		9.059	-0.00115
0.06	-0.00766		3.06	0.00593		6.06	0.00705		9.06	-0.00115
0.061	-0.00766		3.061	0.00921		6.061	0.00314		9.061	0.01055
0.062	-0.00766		3.062	0.00593		6.062	0.01096		9.062	0.0047
0.063	-0.01114		3.063	0.00593		6.063	0.00314		9.063	0.0047
0.064	-0.01114		3.064	0.00264		6.064	0.00705		9.064	0.01055
0.065	-0.00417		3.065	0.00593		6.065	0.00705		9.065	0.01055
0.066	-0.00766		3.066	0.00264		6.066	0.00705		9.066	0.0047
0.067	-0.00766		3.067	0.00593		6.067	0.00314		9.067	0.01055
0.068	-0.00766		3.068	0.00921		6.068	0.00705		9.068	0.01055
0.069	-0.00766		3.069	0.00593		6.069	0.00705		9.069	0.0047
0.07	-0.00766		3.07	0.00593		6.07	0.00314		9.07	0.0047
0.071	-0.00417		3.071	0.00264		6.071	0.00705		9.071	0.0047
0.072	-0.00766		3.072	0.00593		6.072	-0.00076755		9.072	0.01055
0.073	-0.00766		3.073	0.00264		6.073	0.01096		9.073	0.01055
0.074	-0.00766		3.074	0.00264		6.074	-0.00076755		9.074	0.0047
0.075	-0.00766		3.075	0.00593		6.075	0.00314		9.075	0.0047
0.076	-0.00766		3.076	0.00264		6.076	0.00314		9.076	0.0164
0.077	-0.00766		3.077	0.00593		6.077	0.00314		9.077	0.01055
0.078	-0.00766		3.078	0.00264		6.078	0.00705		9.078	0.0047
0.079	-0.01114		3.079	0.00264		6.079	0.00314		9.079	0.0047
0.08	-0.00766		3.08	0.00264		6.08	0.00705		9.08	0.0047
0.081	-0.00417		3.081	0.00593		6.081	0.00314		9.081	0.01055
0.082	-0.01114		3.082	0.00593		6.082	0.00705		9.082	0.01055
0.083	-0.01114		3.083	0.00593		6.083	0.00705		9.083	0.01055
0.084	-0.01114		3.084	0.00593		6.084	0.00705		9.084	0.0047
0.085	-0.01114		3.085	0.00593		6.085	0.00705		9.085	0.01055
0.086	-0.01114		3.086	0.00921		6.086	0.01096		9.086	0.01055
0.087	-0.00766		3.087	0.00593		6.087	0.00314		9.087	0.01055
0.088	-0.00417		3.088	0.00593		6.088	0.00705		9.088	0.01055
0.089	-0.00766		3.089	0.00593		6.089	0.00705		9.089	0.01055
0.09	-0.00766		3.09	0.00593		6.09	0.00314		9.09	0.01055
0.091	-0.01114		3.091	0.0125		6.091	0.00314		9.091	0.0047
0.092	-0.00766		3.092	0.00593		6.092	0.00314		9.092	0.01055
0.093	-0.00766		3.093	0.00921		6.093	0.00314		9.093	0.0047
0.094	-0.01463		3.094	0.00593		6.094	-0.00076755		9.094	0.0047
0.095	-0.01463		3.095	0.00593		6.095	0.00705		9.095	0.0047
0.096	-0.01114		3.096	0.00593		6.096	0.00705		9.096	0.0164
0.097	-0.01114		3.097	0.00593		6.097	-0.00076755		9.097	0.01055
0.098	-0.00766		3.098	0.00593		6.098	0.00314		9.098	0.01055
0.099	-0.00766		3.099	0.00921		6.099	0.00705		9.099	0.01055
0.1	-0.01114		3.1	0.00593		6.1	0.00314		9.1	0.0047
0.101	-0.01114		3.101	0.00264		6.101	0.00705		9.101	0.0047
0.102	-0.01114		3.102	0.00593		6.102	-0.00076755		9.102	0.01055
0.103	-0.00766		3.103	0.00264		6.103	0.00314		9.103	0.01055
0.104	-0.00766		3.104	0.00593		6.104	0.00314		9.104	0.0047
0.105	-0.00766		3.105	0.00264		6.105	0.00314		9.105	0.0164
0.106	-0.01114		3.106	0.00264		6.106	0.00314		9.106	0.0047
0.107	-0.00417		3.107	0.00593		6.107	0.00314		9.107	0.0164
0.108	-0.01114		3.108	0.00264		6.108	0.00314		9.108	0.0047
0.109	-0.01114		3.109	0.00264		6.109	0.00314		9.109	0.0047
0.11	-0.01114		3.11	0.00593		6.11	0.00705		9.11	-0.00115
0.111	-0.00766		3.111	0.00593		6.111	0.00314		9.111	0.01055
0.112	-0.00766		3.112	0.00921		6.112	0.01096		9.112	0.0047
0.113	-0.01114		3.113	0.00593		6.113	0.00314		9.113	0.01055
0.114	-0.00766		3.114	0.00921		6.114	0.00705		9.114	0.0047
0.115	-0.01114		3.115	0.00264		6.115	0.00314		9.115	0.01055
0.116	-0.00766		3.116	0.00593		6.116	0.00705		9.116	0.0047
0.117	-0.01114		3.117	0.00593		6.117	0.00314		9.117	0.01055
0.118	-0.01114		3.118	0.00593		6.118	0.00314		9.118	0.0047
0.119	-0.01114		3.119	0.00921		6.119	0.00314		9.119	0.01055
0.12	-0.00766		3.12	0.0125		6.12	0.00705		9.12	-0.00115
0.121	-0.00766		3.121	-0.000645		6.121	0.00314		9.121	-0.00115
0.122	-0.00417		3.122	0.00593		6.122	0.00314		9.122	0.01055
0.123	-0.01114		3.123	0.00593		6.123	0.00314		9.123	0.01055
0.124	-0.00766		3.124	0.00593		6.124	0.00705		9.124	0.0047
0.125	-0.00766		3.125	0.00593		6.125	0.00314		9.125	0.0047
0.126	-0.01114		3.126	0.00593		6.126	0.00314		9.126	0.0047
0.127	-0.01114		3.127	0.00264		6.127	0.00314		9.127	0.01055
0.128	-0.00766		3.128	0.00264		6.128	0.00314		9.128	0.0047
0.129	-0.01114		3.129	0.00593		6.129	0.00314		9.129	-0.00115
0.13	-0.01114		3.13	0.00921		6.13	-0.00076755		9.13	0.0047
0.131	-0.00766		3.131	0.00264		6.131	0.00314		9.131	-0.00115
0.132	-0.01463		3.132	0.00593		6.132	0.00705		9.132	0.0047
0.133	-0.00766		3.133	0.00264		6.133	0.00705		9.133	0.0047
0.134	-0.00766		3.134	0.00921		6.134	0.00314		9.134	0.0164
0.135	-0.01114		3.135	0.00593		6.135	0.00705		9.135	0.0047
0.136	-0.00766		3.136	0.00593		6.136	0.00705		9.136	0.01055
0.137	-0.00766		3.137	0.00593		6.137	0.00314		9.137	-0.00115
0.138	-0.01114		3.138	0.00593		6.138	0.00705		9.138	0.0047
0.139	-0.01114		3.139	0.00593		6.139	0.00705		9.139	0.0047
0.14	-0.01114		3.14	-0.000645		6.14	0.00314		9.14	0.01055
0.141	-0.01114		3.141	0.00593		6.141	-0.00076755		9.141	0.01055
0.142	-0.00766		3.142	0.00593		6.142	0.00314		9.142	-0.00115
0.143	-0.01114		3.143	0.00593		6.143	0.00314		9.143	0.0047
0.144	-0.00766		3.144	0.00264		6.144	0.00314		9.144	0.0047
0.145	-0.00766		3.145	0.00593		6.145	0.00314		9.145	0.01055
0.146	-0.00766		3.146	0.00921		6.146	0.00314		9.146	-0.00115
0.147	-0.01114		3.147	0.00921		6.147	0.00314		9.147	0.0047
0.148	-0.01114		3.148	0.00593		6.148	0.00314		9.148	0.0047
0.149	-0.00766		3.149	0.00593		6.149	0.01096		9.149	0.0047
0.15	-0.01114		3.15	0.00921		6.15	0.00314		9.15	0.0047
0.151	-0.01812		3.151	0.00593		6.151	-0.00076755		9.151	0.0047
0.152	-0.01114		3.152	0.00593		6.152	0.00705		9.152	-0.00115
0.153	-0.01114		3.153	0.00593		6.153	-0.00076755		9.153	-0.00115
0.154	-0.01114		3.154	0.00593		6.154	0.00314		9.154	0.0047
0.155	-0.00766		3.155	0.00264		6.155	0.01096		9.155	0.0047
0.156	-0.00766		3.156	0.00264		6.156	0.00705		9.156	0.0047
0.157	-0.01463		3.157	0.00593		6.157	0.00314		9.157	0.01055
0.158	-0.01114		3.158	0.00921		6.158	-0.00076755		9.158	0.0047
0.159	-0.01114		3.159	0.00264		6.159	-0.00076755		9.159	0.01055
0.16	-0.00766		3.16	0.00921		6.16	0.00705		9.16	0.01055
0.161	-0.01114		3.161	0.00264		6.161	0.00314		9.161	0.0047
0.162	-0.00766		3.162	0.00593		6.162	-0.00076755		9.162	0.0047
0.163	-0.00766		3.163	0.00593		6.163	0.00314		9.163	0.01055
0.164	-0.00766		3.164	-0.000645		6.164	0.00314		9.164	0.01055
0.165	-0.01114		3.165	0.00593		6.165	0.00314		9.165	0.0164
0.166	-0.00766		3.166	0.00921		6.166	0.00314		9.166	-0.00115
0.167	-0.01463		3.167	0.00264		6.167	-0.00076755		9.167	0.0047
0.168	-0.00766		3.168	0.00593		6.168	-0.00076755		9.168	0.0047
0.169	-0.00766		3.169	0.00593		6.169	0.00314		9.169	-0.00115
0.17	-0.01463		3.17	0.00593		6.17	-0.00076755		9.17	-0.00115
0.171	-0.01114		3.171	0.00921		6.171	0.00314		9.171	0.0047
0.172	-0.00766		3.172	0.00593		6.172	0.00314		9.172	0.01055
0.173	-0.01114		3.173	-0.000645		6.173	0.00705		9.173	0.0047
0.174	-0.01114		3.174	0.00593		6.174	0.00705		9.174	0.0047
0.175	-0.01114		3.175	0.00921		6.175	0.00705		9.175	-0.00115
0.176	-0.00766		3.176	0.00593		6.176	-0.00076755		9.176	0.0047
0.177	-0.01114		3.177	0.00921		6.177	-0.00076755		9.177	-0.00115
0.178	-0.01114		3.178	0.00264		6.178	0.00314		9.178	0.0047
0.179	-0.00766		3.179	0.00921		6.179	0.00705		9.179	0.01055
0.18	-0.00417		3.18	0.0125		6.18	-0.00076755		9.18	0.01055
0.181	-0.00417		3.181	0.00921		6.181	0.00705		9.181	0.0047
0.182	-0.00766		3.182	0.00593		6.182	-0.00076755		9.182	0.01055
0.183	-0.00766		3.183	0.00593		6.183	-0.00076755		9.183	-0.00115
0.184	-0.00766		3.184	0.00921		6.184	-0.00076755		9.184	-0.00115
0.185	-0.00766		3.185	0.00264		6.185	0.00705		9.185	0.01055
0.186	-0.00766		3.186	0.00264		6.186	0.00314		9.186	-0.007
0.187	-0.01114		3.187	0.00593		6.187	-0.00468		9.187	0.01055
0.188	-0.00417		3.188	0.00593		6.188	0.00314		9.188	-0.00115
0.189	-0.00417		3.189	0.00593		6.189	0.00314		9.189	-0.00115
0.19	-0.01114		3.19	0.00593		6.19	-0.00076755		9.19	0.0047
0.191	-0.01463		3.191	0.00593		6.191	-0.00076755		9.191	0.0047
0.192	-0.01114		3.192	0.00593		6.192	-0.00076755		9.192	0.0047
0.193	-0.00766		3.193	0.00593		6.193	-0.00076755		9.193	0.01055
0.194	-0.01114		3.194	0.00593		6.194	-0.00076755		9.194	0.01055
0.195	-0.00766		3.195	0.00264		6.195	-0.00076755		9.195	0.0047
0.196	-0.00766		3.196	0.00593		6.196	0.00705		9.196	0.0047
0.197	-0.00766		3.197	0.00593		6.197	0.00314		9.197	-0.00115
0.198	-0.01463		3.198	0.00593		6.198	-0.00076755		9.198	0.01055
0.199	-0.01114		3.199	0.00593		6.199	0.00314		9.199	-0.007
0.2	-0.01114		3.2	0.00593		6.2	0.00314		9.2	-0.00115
0.201	-0.00766		3.201	0.00593		6.201	-0.00076755		9.201	0.0047
0.202	-0.01114		3.202	0.00593		6.202	0.00705		9.202	0.0047
0.203	-0.01114		3.203	0.00921		6.203	-0.00076755		9.203	0.0047
0.204	-0.00417		3.204	0.00264		6.204	-0.00076755		9.204	-0.00115
0.205	-0.01114		3.205	0.00264		6.205	0.00314		9.205	0.0047
0.206	-0.01463		3.206	0.00593		6.206	-0.00468		9.206	0.01055
0.207	-0.00417		3.207	0.00593		6.207	-0.00468		9.207	-0.007
0.208	-0.00766		3.208	0.00593		6.208	-0.00468		9.208	0.0047
0.209	-0.00417		3.209	0.00921		6.209	-0.00076755		9.209	0.0047
0.21	-0.00417		3.21	0.00921		6.21	-0.00076755		9.21	0.0047
0.211	-0.00766		3.211	0.00593		6.211	-0.00076755		9.211	0.0047
0.212	-0.00766		3.212	0.00593		6.212	-0.00468		9.212	0.0047
0.213	-0.01463		3.213	0.00921		6.213	0.00314		9.213	0.01055
0.214	-0.01114		3.214	0.00264		6.214	-0.00076755		9.214	0.0047
0.215	-0.00766		3.215	0.0125		6.215	-0.00076755		9.215	-0.00115
0.216	-0.01114		3.216	0.00593		6.216	-0.00468		9.216	0.0047
0.217	-0.01114		3.217	0.00264		6.217	-0.00076755		9.217	-0.007
0.218	-0.00766		3.218	0.00264		6.218	-0.00468		9.218	-0.00115
0.219	-0.01114		3.219	0.00593		6.219	0.00314		9.219	-0.00115
0.22	-0.00766		3.22	0.00593		6.22	-0.00076755		9.22	0.0047
0.221	-0.00766		3.221	0.00593		6.221	-0.00468		9.221	-0.00115
0.222	-0.00766		3.222	0.00264		6.222	-0.00076755		9.222	-0.00115
0.223	-0.00766		3.223	0.00593		6.223	-0.00076755		9.223	0.0047
0.224	-0.00766		3.224	0.00593		6.224	-0.00076755		9.224	0.0047
0.225	-0.01463		3.225	0.00593		6.225	-0.00076755		9.225	0.0047
0.226	-0.00417		3.226	0.00593		6.226	0.00314		9.226	-0.00115
0.227	-0.00766		3.227	0.00264		6.227	-0.00468		9.227	-0.007
0.228	-0.00766		3.228	0.00921		6.228	0.00314		9.228	-0.007
0.229	-0.00766		3.229	0.00593		6.229	0.00314		9.229	-0.00115
0.23	-0.00766		3.23	0.00921		6.23	-0.00076755		9.23	-0.00115
0.231	-0.00766		3.231	0.00921		6.231	-0.00076755		9.231	-0.00115
0.232	-0.00766		3.232	0.00593		6.232	0.00314		9.232	-0.00115
0.233	-0.01114		3.233	0.00593		6.233	0.00314		9.233	0.0047
0.234	-0.01114		3.234	0.00264		6.234	-0.00076755		9.234	0.0047
0.235	-0.00766		3.235	0.00264		6.235	-0.00076755		9.235	-0.007
0.236	-0.00766		3.236	0.00593		6.236	-0.00076755		9.236	-0.00115
0.237	-0.00766		3.237	0.00593		6.237	0.00314		9.237	-0.00115
0.238	-0.00766		3.238	0.00264		6.238	-0.00076755		9.238	-0.007
0.239	-0.00766		3.239	0.00264		6.239	-0.00468		9.239	-0.00115
0.24	-0.00766		3.24	0.00593		6.24	-0.00468		9.24	-0.00115
0.241	-0.00766		3.241	0.00264		6.241	-0.00076755		9.241	0.0047
0.242	-0.00766		3.242	0.00264		6.242	-0.00076755		9.242	0.0047
0.243	-0.00766		3.243	0.00593		6.243	-0.00076755		9.243	0.0047
0.244	-0.01463		3.244	0.00264		6.244	0.00314		9.244	0.01055
0.245	-0.00766		3.245	0.00593		6.245	-0.00076755		9.245	-0.00115
0.246	-0.00417		3.246	0.00921		6.246	-0.00076755		9.246	-0.00115
0.247	-0.00766		3.247	0.00593		6.247	-0.00076755		9.247	-0.00115
0.248	-0.00417		3.248	0.00264		6.248	0.00314		9.248	-0.00115
0.249	-0.00766		3.249	0.00593		6.249	0.00314		9.249	0.0047
0.25	-0.00766		3.25	0.00593		6.25	-0.00076755		9.25	-0.00115
0.251	-0.00766		3.251	0.00593		6.251	-0.00076755		9.251	0.0047
0.252	-0.00766		3.252	0.00593		6.252	-0.00076755		9.252	0.0047
0.253	-0.00766		3.253	0.00593		6.253	-0.00076755		9.253	-0.00115
0.254	-0.00766		3.254	0.00264		6.254	-0.00859		9.254	-0.007
0.255	-0.00417		3.255	0.00593		6.255	-0.00468		9.255	0.0047
0.256	-0.00417		3.256	0.00593		6.256	-0.00076755		9.256	-0.007
0.257	-0.00766		3.257	0.00264		6.257	-0.00076755		9.257	0.0047
0.258	-0.00766		3.258	0.00593		6.258	-0.00468		9.258	0.0047
0.259	-0.00417		3.259	0.00921		6.259	0.00314		9.259	-0.00115
0.26	-0.00417		3.26	0.00593		6.26	-0.00076755		9.26	-0.00115
0.261	-0.00417		3.261	0.00264		6.261	0.00314		9.261	0.0047
0.262	-0.00417		3.262	0.00593		6.262	0.00314		9.262	-0.00115
0.263	-0.00417		3.263	0.00264		6.263	-0.00076755		9.263	0.0047
0.264	-0.00766		3.264	0.00921		6.264	-0.00468		9.264	-0.007
0.265	-0.00417		3.265	0.00593		6.265	0.01096		9.265	0.0047
0.266	-0.00417		3.266	0.00593		6.266	-0.00076755		9.266	-0.00115
0.267	-0.00766		3.267	0.00593		6.267	0.00314		9.267	-0.00115
0.268	-0.00417		3.268	0.00921		6.268	-0.00859		9.268	0.0047
0.269	-0.00766		3.269	0.00921		6.269	0.00314		9.269	-0.00115
0.27	-0.000684345		3.27	0.00921		6.27	-0.00076755		9.27	0.0047
0.271	-0.00417		3.271	0.00593		6.271	-0.00076755		9.271	-0.007
0.272	-0.00417		3.272	0.00921		6.272	-0.00076755		9.272	0.01055
0.273	-0.00766		3.273	0.00593		6.273	-0.00468		9.273	-0.007
0.274	-0.00417		3.274	0.00593		6.274	-0.00859		9.274	-0.00115
0.275	-0.000684345		3.275	0.00593		6.275	-0.00468		9.275	0.0047
0.276	-0.00766		3.276	0.00264		6.276	-0.00468		9.276	-0.00115
0.277	-0.00766		3.277	0.00593		6.277	-0.00468		9.277	-0.00115
0.278	-0.00417		3.278	0.00264		6.278	-0.00468		9.278	-0.00115
0.279	-0.00766		3.279	0.00264		6.279	-0.00468		9.279	-0.007
0.28	-0.00417		3.28	0.00264		6.28	-0.00076755		9.28	-0.007
0.281	-0.00766		3.281	0.00264		6.281	-0.00468		9.281	0.0047
0.282	-0.00417		3.282	0.00264		6.282	-0.00076755		9.282	0.0047
0.283	-0.00417		3.283	0.00921		6.283	-0.00859		9.283	0.0047
0.284	-0.00417		3.284	0.00593		6.284	-0.00468		9.284	-0.00115
0.285	-0.00417		3.285	0.00264		6.285	0.00314		9.285	-0.00115
0.286	-0.00417		3.286	0.00264		6.286	-0.00468		9.286	-0.00115
0.287	-0.00417		3.287	0.00593		6.287	-0.00076755		9.287	-0.007
0.288	-0.00417		3.288	0.00593		6.288	-0.00468		9.288	-0.00115
0.289	-0.000684345		3.289	0.00264		6.289	-0.00076755		9.289	-0.00115
0.29	-0.00417		3.29	0.00593		6.29	0.00314		9.29	-0.007
0.291	-0.00417		3.291	0.00593		6.291	-0.00859		9.291	-0.007
0.292	-0.00417		3.292	0.00921		6.292	-0.00468		9.292	0.0047
0.293	-0.00417		3.293	0.00593		6.293	-0.00468		9.293	-0.007
0.294	-0.00417		3.294	0.00264		6.294	0.00314		9.294	-0.00115
0.295	-0.01114		3.295	0.00264		6.295	-0.00076755		9.295	-0.00115
0.296	-0.000684345		3.296	0.00593		6.296	-0.00468		9.296	-0.007
0.297	-0.00417		3.297	-0.000645		6.297	-0.00468		9.297	-0.00115
0.298	-0.000684345		3.298	-0.000645		6.298	-0.00076755		9.298	-0.00115
0.299	-0.00417		3.299	0.00264		6.299	-0.00859		9.299	-0.00115
0.3	-0.00417		3.3	0.00593		6.3	-0.00076755		9.3	-0.007
0.301	-0.000684345		3.301	0.00264		6.301	0.00314		9.301	-0.00115
0.302	-0.00417		3.302	0.00593		6.302	-0.00468		9.302	0.0047
0.303	-0.00417		3.303	0.00264		6.303	0.00314		9.303	-0.00115
0.304	-0.000684345		3.304	-0.000645		6.304	-0.00468		9.304	-0.00115
0.305	-0.00417		3.305	-0.000645		6.305	-0.00076755		9.305	-0.00115
0.306	-0.00417		3.306	0.00264		6.306	-0.00859		9.306	-0.007
0.307	-0.000684345		3.307	0.00593		6.307	-0.00468		9.307	-0.007
0.308	-0.00417		3.308	0.00264		6.308	-0.00076755		9.308	0.0047
0.309	-0.00417		3.309	0.00264		6.309	-0.00468		9.309	-0.007
0.31	-0.00417		3.31	-0.000645		6.31	-0.00076755		9.31	-0.007
0.311	-0.00417		3.311	-0.00393		6.311	-0.00076755		9.311	-0.00115
0.312	-0.000684345		3.312	0.00264		6.312	-0.00076755		9.312	-0.007
0.313	-0.00417		3.313	0.00593		6.313	-0.00859		9.313	-0.00115
0.314	-0.00766		3.314	0.00264		6.314	-0.00076755		9.314	-0.00115
0.315	-0.00417		3.315	0.00264		6.315	-0.00076755		9.315	0.0047
0.316	-0.00417		3.316	-0.00393		6.316	-0.00468		9.316	-0.00115
0.317	-0.00417		3.317	0.00593		6.317	-0.00468		9.317	-0.00115
0.318	-0.00417		3.318	-0.000645		6.318	-0.00468		9.318	0.01055
0.319	-0.00417		3.319	0.00264		6.319	-0.00859		9.319	-0.00115
0.32	0.0028		3.32	0.00593		6.32	-0.00468		9.32	-0.00115
0.321	-0.000684345		3.321	0.00264		6.321	-0.00076755		9.321	-0.01284
0.322	-0.00417		3.322	0.00264		6.322	-0.00468		9.322	-0.007
0.323	-0.000684345		3.323	0.00264		6.323	-0.00468		9.323	0.0047
0.324	-0.000684345		3.324	0.00264		6.324	-0.00076755		9.324	0.0047
0.325	-0.000684345		3.325	-0.000645		6.325	-0.00859		9.325	-0.007
0.326	-0.000684345		3.326	0.00264		6.326	-0.00859		9.326	-0.00115
0.327	0.0028		3.327	0.00264		6.327	-0.00468		9.327	-0.007
0.328	-0.000684345		3.328	0.00264		6.328	-0.00076755		9.328	-0.007
0.329	-0.000684345		3.329	0.00264		6.329	-0.00468		9.329	-0.00115
0.33	0.0028		3.33	0.00593		6.33	-0.00468		9.33	-0.007
0.331	0.0028		3.331	0.00264		6.331	-0.00468		9.331	0.0047
0.332	-0.000684345		3.332	0.00264		6.332	-0.00859		9.332	-0.00115
0.333	0.0028		3.333	0.00264		6.333	-0.00468		9.333	-0.007
0.334	0.0028		3.334	-0.000645		6.334	-0.00076755		9.334	0.0047
0.335	-0.000684345		3.335	0.00264		6.335	-0.00468		9.335	-0.00115
0.336	0.0028		3.336	0.00264		6.336	-0.00468		9.336	-0.007
0.337	0.0028		3.337	-0.000645		6.337	-0.00076755		9.337	-0.00115
0.338	0.0028		3.338	0.00593		6.338	-0.00859		9.338	-0.007
0.339	0.0028		3.339	0.00593		6.339	-0.00859		9.339	-0.00115
0.34	0.0028		3.34	0.00264		6.34	-0.00468		9.34	-0.00115
0.341	0.0028		3.341	0.00593		6.341	-0.00859		9.341	0.0047
0.342	0.00629		3.342	-0.000645		6.342	-0.00859		9.342	-0.00115
0.343	0.0028		3.343	0.00264		6.343	-0.00076755		9.343	-0.00115
0.344	0.01258		3.344	0.00593		6.344	-0.0125		9.344	-0.007
0.345	0.08928		3.345	0.00264		6.345	-0.00859		9.345	-0.007
0.346	0.62618		3.346	0.00264		6.346	-0.00468		9.346	-0.007
0.347	1.44199		3.347	0.00264		6.347	-0.00859		9.347	0.0047
0.348	2.6413		3.348	0.00264		6.348	-0.00076755		9.348	-0.01284
0.349	3.81273		3.349	0.00264		6.349	-0.00859		9.349	-0.007
0.35	4.71919		3.35	-0.000645		6.35	-0.00468		9.35	0.0047
0.351	5.66748		3.351	0.00593		6.351	-0.00468		9.351	-0.00115
0.352	6.90863		3.352	-0.000645		6.352	-0.00859		9.352	0.0047
0.353	7.71747		3.353	0.00264		6.353	-0.00468		9.353	0.0047
0.354	8.0173		3.354	0.00264		6.354	-0.00468		9.354	-0.007
0.355	8.05913		3.355	-0.000645		6.355	-0.00859		9.355	0.0047
0.356	8.02427		3.356	0.00264		6.356	-0.00468		9.356	-0.007
0.357	7.95454		3.357	-0.000645		6.357	-0.0125		9.357	-0.00115
0.358	7.90573		3.358	0.00264		6.358	-0.00468		9.358	-0.00115
0.359	7.87784		3.359	0.00264		6.359	-0.00468		9.359	-0.00115
0.36	7.87784		3.36	0.00264		6.36	-0.00468		9.36	-0.00115
0.361	7.88481		3.361	0.00264		6.361	-0.00859		9.361	-0.00115
0.362	7.92665		3.362	0.00264		6.362	-0.00859		9.362	0.0047
0.363	7.95454		3.363	-0.000645		6.363	-0.00468		9.363	-0.007
0.364	7.97546		3.364	-0.000645		6.364	-0.00468		9.364	-0.007
0.365	8.01032		3.365	0.00264		6.365	-0.00076755		9.365	0.0047
0.366	8.05216		3.366	-0.000645		6.366	-0.00859		9.366	-0.00115
0.367	8.10097		3.367	0.00264		6.367	-0.00468		9.367	-0.007
0.368	8.14281		3.368	-0.000645		6.368	-0.00859		9.368	-0.00115
0.369	8.19161		3.369	0.00264		6.369	-0.00859		9.369	0.0047
0.37	8.22648		3.37	0.00264		6.37	-0.00859		9.37	-0.00115
0.371	8.26134		3.371	0.00593		6.371	-0.00859		9.371	-0.00115
0.372	8.29621		3.372	0.00264		6.372	-0.00859		9.372	-0.00115
0.373	8.3241		3.373	0.00264		6.373	-0.00468		9.373	-0.00115
0.374	8.37291		3.374	-0.000645		6.374	-0.0125		9.374	-0.007
0.375	8.42869		3.375	-0.000645		6.375	-0.00859		9.375	0.0047
0.376	8.48447		3.376	0.00264		6.376	-0.00859		9.376	-0.00115
0.377	8.52631		3.377	0.00264		6.377	-0.00859		9.377	-0.00115
0.378	8.5542		3.378	-0.000645		6.378	-0.00468		9.378	-0.00115
0.379	8.58906		3.379	0.00264		6.379	-0.0125		9.379	0.0047
0.38	8.64484		3.38	-0.00393		6.38	-0.00859		9.38	-0.007
0.381	8.67971		3.381	-0.000645		6.381	-0.00468		9.381	-0.007
0.382	8.70063		3.382	0.00264		6.382	-0.00076755		9.382	-0.00115
0.383	8.67971		3.383	0.00264		6.383	-0.00076755		9.383	-0.01284
0.384	8.64484		3.384	0.00264		6.384	-0.00468		9.384	0.17317
0.385	8.58209		3.385	-0.000645		6.385	-0.00859		9.385	0.51241
0.386	8.48447		3.386	0.00264		6.386	-0.00859		9.386	1.03882
0.387	8.35199		3.387	-0.00393		6.387	-0.00468		9.387	1.65881
0.388	8.23345		3.388	0.00593		6.388	-0.00859		9.388	2.31389
0.389	8.06611		3.389	-0.000645		6.389	-0.00468		9.389	3.07426
0.39	7.84995		3.39	0.00264		6.39	-0.00859		9.39	3.63576
0.391	7.61985		3.391	-0.000645		6.391	-0.00468		9.391	3.9984
0.392	7.34791		3.392	0.00264		6.392	-0.00468		9.392	4.15047
0.393	7.069		3.393	0.00264		6.393	-0.00859		9.393	4.24405
0.394	6.80404		3.394	-0.000645		6.394	-0.00859		9.394	4.30254
0.395	6.5321		3.395	0.00593		6.395	-0.0125		9.395	4.33764
0.396	6.27411		3.396	0.00264		6.396	-0.00076755		9.396	4.36103
0.397	6.03006		3.397	0.00264		6.397	-0.00859		9.397	4.39612
0.398	5.77207		3.398	0.00264		6.398	-0.00468		9.398	4.40782
0.399	5.54894		3.399	0.00264		6.399	-0.00468		9.399	4.41952
0.4	5.3049		3.4	0.00264		6.4	-0.00468		9.4	4.41952
0.401	5.08177		3.401	-0.000645		6.401	-0.00468		9.401	4.45461
0.402	4.87259		3.402	0.00264		6.402	-0.00468		9.402	4.46631
0.403	4.65643		3.403	-0.000645		6.403	-0.00468		9.403	4.48971
0.404	4.44027		3.404	-0.000645		6.404	-0.00468		9.404	4.50141
0.405	4.23806		3.405	0.00593		6.405	-0.0125		9.405	4.5131
0.406	4.0498		3.406	-0.000645		6.406	-0.00859		9.406	4.5131
0.407	3.86851		3.407	0.00593		6.407	-0.00859		9.407	4.5365
0.408	3.68722		3.408	0.00593		6.408	-0.00859		9.408	4.5482
0.409	3.52684		3.409	-0.000645		6.409	-0.00859		9.409	4.5599
0.41	3.38042		3.41	-0.000645		6.41	-0.00468		9.41	4.57159
0.411	3.22702		3.411	0.06179		6.411	-0.00468		9.411	4.58329
0.412	3.09453		3.412	0.75183		6.412	-0.00859		9.412	4.60669
0.413	2.976		3.413	1.80662		6.413	-0.0125		9.413	4.61838
0.414	2.85746		3.414	2.89098		6.414	-0.00859		9.414	4.64178
0.415	2.75287		3.415	3.72889		6.415	-0.00859		9.415	4.66518
0.416	2.65525		3.416	4.31379		6.416	-0.00859		9.416	4.68857
0.417	2.55066		3.417	4.7771		6.417	-0.00468		9.417	4.71197
0.418	2.47396		3.418	5.16156		6.418	-0.00468		9.418	4.73537
0.419	2.39029		3.419	5.49344		6.419	-0.00859		9.419	4.75876
0.42	2.32056		3.42	5.77274		6.42	-0.00468		9.42	4.78216
0.421	2.25083		3.421	6.0159		6.421	-0.00859		9.421	4.79385
0.422	2.20202		3.422	6.2262		6.422	-0.00468		9.422	4.74706
0.423	2.13927		3.423	6.42007		6.423	-0.00076755		9.423	4.67688
0.424	2.09046		3.424	6.59422		6.424	-0.00468		9.424	4.58329
0.425	2.04862		3.425	6.75852		6.425	-0.00076755		9.425	4.44292
0.426	2.00678		3.426	6.9261		6.426	-0.00859		9.426	4.26745
0.427	1.97192		3.427	7.09369		6.427	-0.00468		9.427	4.10368
0.428	1.92311		3.428	7.27441		6.428	-0.00468		9.428	3.88141
0.429	1.88127		3.429	7.47157		6.429	-0.0125		9.429	3.67085
0.43	1.83944		3.43	7.6753		6.43	-0.0125		9.43	3.46029
0.431	1.81155		3.431	7.88231		6.431	-0.00468		9.431	3.20294
0.432	1.76274		3.432	8.10247		6.432	-0.00859		9.432	2.98067
0.433	1.7209		3.433	8.3292		6.433	-0.00859		9.433	2.74672
0.434	1.67906		3.434	8.56907		6.434	-0.0125		9.434	2.59465
0.435	1.6442		3.435	8.83194		6.435	-0.00468		9.435	2.43087
0.436	1.61631		3.436	9.10139		6.436	-0.00468		9.436	2.2671
0.437	1.57447		3.437	9.3807		6.437	-0.0125		9.437	2.10333
0.438	1.53264		3.438	9.66329		6.438	-0.00859		9.438	1.97465
0.439	1.4908		3.439	9.96888		6.439	-0.00468		9.439	1.84598
0.44	1.45594		3.44	10.2646		6.44	-0.00076755		9.44	1.7407
0.441	1.4141		3.441	10.5833		6.441	-0.00468		9.441	1.63541
0.442	1.37924		3.442	10.9119		6.442	-0.00859		9.442	1.51844
0.443	1.3374		3.443	11.2372		6.443	-0.00468		9.443	1.41315
0.444	1.30254		3.444	11.5297		6.444	-0.00468		9.444	1.34297
0.445	1.26767		3.445	11.7827		6.445	-0.00859		9.445	1.26108
0.446	1.24676		3.446	11.9799		6.446	-0.00468		9.446	1.1792
0.447	1.19795		3.447	12.1113		6.447	-0.00468		9.447	1.10901
0.448	1.17703		3.448	12.177		6.448	-0.00859		9.448	1.03882
0.449	1.14914		3.449	12.177		6.449	-0.00468		9.449	1.00373
0.45	1.1073		3.45	12.0949		6.45	-0.00859		9.45	0.94524
0.451	1.07941		3.451	11.9207		6.451	-0.00468		9.451	0.89844
0.452	1.04454		3.452	11.6381		6.452	-0.00468		9.452	0.85166
0.453	1.00968		3.453	11.2833		6.453	-0.00859		9.453	0.80486
0.454	0.98179		3.454	10.8528		6.454	-0.00076755		9.454	0.76977
0.455	0.96087		3.455	10.3961		6.455	-0.00859		9.455	0.73467
0.456	0.93995		3.456	9.93273		6.456	-0.00468		9.456	0.69958
0.457	0.91904		3.457	9.46284		6.457	-0.00468		9.457	0.66449
0.458	0.88417		3.458	8.99624		6.458	-0.00076755		9.458	0.65279
0.459	0.8772		3.459	8.5395		6.459	-0.00076755		9.459	0.62939
0.46	0.84233		3.46	8.09261		6.46	-0.00468		9.46	0.6177
0.461	0.82839		3.461	7.66873		6.461	-0.00468		9.461	0.5826
0.462	0.80747		3.462	7.26455		6.462	-0.00468		9.462	0.5709
0.463	0.77958		3.463	6.88667		6.463	-0.00468		9.463	0.5592
0.464	0.76563		3.464	6.52522		6.464	-0.00468		9.464	0.54751
0.465	0.75866		3.465	6.18677		6.465	-0.00076755		9.465	0.52411
0.466	0.74472		3.466	5.86146		6.466	-0.00468		9.466	0.48902
0.467	0.7238		3.467	5.55258		6.467	-0.00468		9.467	0.48902
0.468	0.70288		3.468	5.26014		6.468	-0.00468		9.468	0.45392
0.469	0.68196		3.469	4.98412		6.469	-0.00468		9.469	0.44223
0.47	0.66104		3.47	4.72781		6.47	-0.00468		9.47	0.40713
0.471	0.66802		3.471	4.49123		6.471	-0.00468		9.471	0.43053
0.472	0.6471		3.472	4.27107		6.472	-0.0125		9.472	0.39543
0.473	0.62618		3.473	4.07063		6.473	-0.00859		9.473	0.38374
0.474	0.60526		3.474	3.88333		6.474	-0.00468		9.474	0.37204
0.475	0.60526		3.475	3.71575		6.475	-0.00468		9.475	0.34864
0.476	0.58434		3.476	3.55802		6.476	-0.00076755		9.476	0.37204
0.477	0.56342		3.477	3.41344		6.477	-0.00468		9.477	0.34864
0.478	0.55645		3.478	3.27872		6.478	-0.00076755		9.478	0.32525
0.479	0.53553		3.479	3.15057		6.479	-0.00468		9.479	0.33694
0.48	0.53553		3.48	3.03227		6.48	0.02193		9.48	0.31355
0.481	0.51461		3.481	2.91398		6.481	0.11577		9.481	0.30185
0.482	0.50764		3.482	2.81211		6.482	0.28		9.482	0.27846
0.483	0.48673		3.483	2.70696		6.483	0.5068		9.483	0.29015
0.484	0.46581		3.484	2.61496		6.484	0.67103		9.484	0.27846
0.485	0.45883		3.485	2.52624		6.485	0.8118		9.485	0.29015
0.486	0.45186		3.486	2.4408		6.486	0.92129		9.486	0.26676
0.487	0.43792		3.487	2.36194		6.487	1.00731		9.487	0.26676
0.488	0.41002		3.488	2.29622		6.488	1.1168		9.488	0.24336
0.489	0.40305		3.489	2.22065		6.489	1.19501		9.489	0.25506
0.49	0.39608		3.49	2.15493		6.49	1.28885		9.49	0.24336
0.491	0.39608		3.491	2.08592		6.491	1.35924		9.491	0.21997
0.492	0.36122		3.492	2.0202		6.492	1.43744		9.492	0.23166
0.493	0.35424		3.493	1.96763		6.493	1.52347		9.493	0.23166
0.494	0.35424		3.494	1.90191		6.494	1.60949		9.494	0.23166
0.495	0.3403		3.495	1.85262		6.495	1.71116		9.495	0.19657
0.496	0.31938		3.496	1.79347		6.496	1.79719		9.496	0.21997
0.497	0.31938		3.497	1.7409		6.497	1.92231		9.497	0.19657
0.498	0.29149		3.498	1.68175		6.498	2.05526		9.498	0.20827
0.499	0.28452		3.499	1.63575		6.499	2.20385		9.499	0.19657
0.5	0.27754		3.5	1.58975		6.5	2.36026		9.5	0.20827
0.501	0.2636		3.501	1.54046		6.501	2.51667		9.501	0.21997
0.502	0.24965		3.502	1.50103		6.502	2.69655		9.502	0.19657
0.503	0.24268		3.503	1.45502		6.503	2.88424		9.503	0.18487
0.504	0.22176		3.504	1.41559		6.504	3.05629		9.504	0.18487
0.505	0.21479		3.505	1.3663		6.505	3.2518		9.505	0.16147
0.506	0.20781		3.506	1.33016		6.506	3.46296		9.506	0.18487
0.507	0.1869		3.507	1.28744		6.507	3.66629		9.507	0.18487
0.508	0.17992		3.508	1.2513		6.508	3.89309		9.508	0.18487
0.509	0.16598		3.509	1.20858		6.509	4.11206		9.509	0.19657
0.51	0.16598		3.51	1.17243		6.51	4.3936		9.51	0.17317
0.511	0.15203		3.511	1.13957		6.511	4.65168		9.511	0.17317
0.512	0.13809		3.512	1.10343		6.512	4.87847		9.512	0.17317
0.513	0.13809		3.513	1.07386		6.513	5.08963		9.513	0.14978
0.514	0.11717		3.514	1.041		6.514	5.29296		9.514	0.13808
0.515	0.11717		3.515	1.00814		6.515	5.49629		9.515	0.17317
0.516	0.09625		3.516	0.98185		6.516	5.73091		9.516	0.14978
0.517	0.08928		3.517	0.94899		6.517	5.96552		9.517	0.13808
0.518	0.08928		3.518	0.91942		6.518	6.21578		9.518	0.14978
0.519	0.07533		3.519	0.88656		6.519	6.48168		9.519	0.12638
0.52	0.06139		3.52	0.86356		6.52	6.73976		9.52	0.13808
0.521	0.05441		3.521	0.84384		6.521	6.98219		9.521	0.12638
0.522	0.04744		3.522	0.81098		6.522	7.21681		9.522	0.13808
0.523	0.0335		3.523	0.78798		6.523	7.4045		9.523	0.12638
0.524	0.02652		3.524	0.76498		6.524	7.56091		9.524	0.12638
0.525	0.01258		3.525	0.73869		6.525	7.63912		9.525	0.12638
0.526	0.0056		3.526	0.71898		6.526	7.65476		9.526	0.11469
0.527	0.00629		3.527	0.69597		6.527	7.60001		9.527	0.11469
0.528	0.00629		3.528	0.67954		6.528	7.46706		9.528	0.11469
0.529	0.0028		3.529	0.65983		6.529	7.25591		9.529	0.10299
0.53	0.00629		3.53	0.64011		6.53	6.96655		9.53	0.10299
0.531	0.0028		3.531	0.6204		6.531	6.60681		9.531	0.11469
0.532	0.00977		3.532	0.5974		6.532	6.23924		9.532	0.09129
0.533	0.00629		3.533	0.58754		6.533	5.87168		9.533	0.09129
0.534	0.0028		3.534	0.56454		6.534	5.51976		9.534	0.07959
0.535	0.00629		3.535	0.54482		6.535	5.19129		9.535	0.09129
0.536	-0.000684345		3.536	0.53496		6.536	4.87065		9.536	0.07959
0.537	0.0028		3.537	0.51196		6.537	4.56565		9.537	0.07959
0.538	0.00629		3.538	0.49553		6.538	4.26847		9.538	0.05619
0.539	0.00629		3.539	0.4791		6.539	4.01039		9.539	0.06789
0.54	0.00629		3.54	0.46267		6.54	3.7445		9.54	0.07959
0.541	0.0028		3.541	0.44296		6.541	3.50206		9.541	0.06789
0.542	0.0028		3.542	0.42981		6.542	3.26744		9.542	0.06789
0.543	0.00629		3.543	0.40681		6.543	3.04065		9.543	0.05619
0.544	0.00977		3.544	0.39695		6.544	2.85296		9.544	0.0445
0.545	0.00629		3.545	0.37067		6.545	2.66526		9.545	0.05619
0.546	0.0028		3.546	0.35752		6.546	2.48539		9.546	0.0328
0.547	0.00629		3.547	0.33781		6.547	2.35244		9.547	0.0211
0.548	0.0028		3.548	0.32138		6.548	2.22732		9.548	0.0445
0.549	0.00977		3.549	0.30823		6.549	2.11783		9.549	0.0211
0.55	0.0028		3.55	0.28852		6.55	2.01616		9.55	0.0211
0.551	0.00977		3.551	0.27537		6.551	1.93013		9.551	0.0094
0.552	0.00977		3.552	0.25894		6.552	1.83629		9.552	0.0211
0.553	0.00629		3.553	0.24251		6.553	1.77372		9.553	0.0211
0.554	0.00629		3.554	0.22609		6.554	1.71116		9.554	-0.0023
0.555	0.0028		3.555	0.21294		6.555	1.66424		9.555	0.0211
0.556	0.0028		3.556	0.1998		6.556	1.58603		9.556	0.0094
0.557	0.00977		3.557	0.1768		6.557	1.54693		9.557	0.0094
0.558	0.0028		3.558	0.16694		6.558	1.49219		9.558	0.0094
0.559	0.00629		3.559	0.15051		6.559	1.4609		9.559	-0.01399
0.56	0.00629		3.56	0.13736		6.56	1.39834		9.56	-0.01399
0.561	0.0028		3.561	0.12094		6.561	1.36706		9.561	-0.0023
0.562	0.00977		3.562	0.10779		6.562	1.31231		9.562	-0.01399
0.563	0.01326		3.563	0.09793		6.563	1.28103		9.563	-0.02569
0.564	0.00629		3.564	0.0815		6.564	1.25757		9.564	-0.0023
0.565	0.00629		3.565	0.06836		6.565	1.21847		9.565	-0.02569
0.566	0.00629		3.566	0.05522		6.566	1.17154		9.566	-0.02569
0.567	0.00629		3.567	0.03879		6.567	1.14808		9.567	-0.03739
0.568	0.00629		3.568	0.02893		6.568	1.1168		9.568	-0.01869
0.569	0.00629		3.569	0.0125		6.569	1.09334		9.569	-0.01869
0.57	0.00629		3.57	-0.000645		6.57	1.0386		9.57	-0.007
0.571	0.00977		3.571	-0.000645		6.571	1.02295		9.571	-0.01284
0.572	0.00629		3.572	-0.00393		6.572	0.99167		9.572	-0.01284
0.573	0.0028		3.573	-0.000645		6.573	0.96821		9.573	-0.01869
0.574	0.00977		3.574	-0.00722		6.574	0.93693		9.574	-0.01284
0.575	0.00629		3.575	-0.00722		6.575	0.92129		9.575	-0.00115
0.576	0.00629		3.576	-0.00393		6.576	0.88219		9.576	-0.007
0.577	0.00629		3.577	-0.00393		6.577	0.85872		9.577	-0.01284
0.578	0.00629		3.578	-0.00393		6.578	0.8509		9.578	-0.01284
0.579	0.00629		3.579	-0.000645		6.579	0.8118		9.579	-0.01284
0.58	0.00629		3.58	-0.00722		6.58	0.78834		9.58	-0.01284
0.581	0.00977		3.581	-0.00393		6.581	0.74924		9.581	-0.00115
0.582	0.00977		3.582	-0.00722		6.582	0.72577		9.582	-0.01284
0.583	0.00629		3.583	-0.00393		6.583	0.71013		9.583	-0.01284
0.584	0.0028		3.584	-0.00722		6.584	0.69449		9.584	-0.01284
0.585	0.00629		3.585	-0.00393		6.585	0.67103		9.585	-0.01284
0.586	0.00977		3.586	-0.00722		6.586	0.66321		9.586	-0.02454
0.587	0.00977		3.587	-0.00393		6.587	0.64757		9.587	-0.007
0.588	0.00977		3.588	-0.00722		6.588	0.61629		9.588	-0.01284
0.589	0.00977		3.589	-0.00393		6.589	0.59282		9.589	-0.01869
0.59	0.00977		3.59	-0.00393		6.59	0.57718		9.59	-0.01869
0.591	0.00629		3.591	-0.00722		6.591	0.56937		9.591	-0.01869
0.592	0.00629		3.592	-0.00722		6.592	0.55372		9.592	-0.01284
0.593	0.00629		3.593	-0.00722		6.593	0.53808		9.593	-0.01284
0.594	0.00629		3.594	-0.00722		6.594	0.51462		9.594	-0.01284
0.595	0.00629		3.595	-0.00722		6.595	0.5068		9.595	-0.01869
0.596	0.00629		3.596	-0.000645		6.596	0.48334		9.596	-0.007
0.597	0.00629		3.597	-0.00393		6.597	0.47552		9.597	-0.01284
0.598	0.00629		3.598	-0.000645		6.598	0.45988		9.598	-0.007
0.599	0.00629		3.599	-0.000645		6.599	0.45988		9.599	-0.01284
0.6	0.00629		3.6	-0.00393		6.6	0.45988		9.6	-0.01869
0.601	0.00977		3.601	-0.000645		6.601	0.43642		9.601	-0.007
0.602	0.00977		3.602	-0.00393		6.602	0.42077		9.602	-0.01284
0.603	0.00977		3.603	-0.00722		6.603	0.41295		9.603	-0.01284
0.604	0.00977		3.604	-0.00722		6.604	0.40513		9.604	-0.01869
0.605	0.00629		3.605	-0.000645		6.605	0.39731		9.605	-0.01869
0.606	0.00629		3.606	-0.00393		6.606	0.37385		9.606	-0.007
0.607	0.00977		3.607	-0.00393		6.607	0.38167		9.607	-0.01284
0.608	0.00977		3.608	-0.00722		6.608	0.37385		9.608	-0.01284
0.609	0.0028		3.609	-0.00393		6.609	0.35821		9.609	-0.01284
0.61	-0.000684345		3.61	-0.00722		6.61	0.35039		9.61	-0.01284
0.611	0.00629		3.611	-0.00393		6.611	0.34257		9.611	-0.007
0.612	0.0028		3.612	-0.00722		6.612	0.32693		9.612	-0.01284
0.613	0.00629		3.613	-0.00722		6.613	0.31129		9.613	-0.01869
0.614	0.00629		3.614	-0.00393		6.614	0.31129		9.614	-0.007
0.615	0.00977		3.615	-0.00722		6.615	0.31129		9.615	-0.01284
0.616	0.00977		3.616	-0.00393		6.616	0.29565		9.616	-0.01869
0.617	0.00629		3.617	-0.00393		6.617	0.27218		9.617	-0.01284
0.618	0.00977		3.618	-0.00722		6.618	0.28		9.618	-0.01284
0.619	0.00629		3.619	-0.00722		6.619	0.27218		9.619	-0.01284
0.62	0.01326		3.62	-0.00393		6.62	0.27218		9.62	-0.007
0.621	0.00629		3.621	-0.00393		6.621	0.25654		9.621	-0.01869
0.622	0.00629		3.622	-0.00722		6.622	0.2409		9.622	-0.01284
0.623	0.00629		3.623	-0.00393		6.623	0.2409		9.623	-0.01869
0.624	0.00977		3.624	-0.00393		6.624	0.23308		9.624	-0.01869
0.625	0.0028		3.625	-0.00722		6.625	0.23308		9.625	-0.01284
0.626	0.00629		3.626	-0.000645		6.626	0.21744		9.626	-0.01284
0.627	0.00629		3.627	-0.00722		6.627	0.20962		9.627	-0.01869
0.628	0.00977		3.628	-0.00722		6.628	0.19398		9.628	-0.01284
0.629	0.00977		3.629	-0.00393		6.629	0.18616		9.629	-0.01869
0.63	0.00629		3.63	-0.00393		6.63	0.17834		9.63	-0.01284
0.631	0.01326		3.631	-0.00722		6.631	0.17834		9.631	-0.01284
0.632	0.00629		3.632	-0.00722		6.632	0.1627		9.632	-0.007
0.633	0.00629		3.633	-0.00722		6.633	0.1627		9.633	-0.007
0.634	0.00629		3.634	-0.0105		6.634	0.1627		9.634	-0.007
0.635	0.00977		3.635	-0.0105		6.635	0.14706		9.635	-0.01284
0.636	0.00629		3.636	-0.00393		6.636	0.14706		9.636	-0.007
0.637	0.00977		3.637	-0.00722		6.637	0.12359		9.637	-0.007
0.638	0.00977		3.638	-0.00722		6.638	0.11577		9.638	-0.01869
0.639	0.00629		3.639	-0.00393		6.639	0.13141		9.639	-0.01284
0.64	0.00629		3.64	-0.00722		6.64	0.12359		9.64	-0.01284
0.641	0.00977		3.641	-0.00393		6.641	0.10795		9.641	-0.01284
0.642	0.00629		3.642	-0.00393		6.642	0.10795		9.642	-0.007
0.643	-0.000684345		3.643	-0.00722		6.643	0.09231		9.643	-0.007
0.644	0.00977		3.644	-0.00722		6.644	0.08449		9.644	-0.01869
0.645	0.00977		3.645	-0.00393		6.645	0.08449		9.645	-0.01284
0.646	0.00977		3.646	-0.00722		6.646	0.08449		9.646	-0.01869
0.647	0.00629		3.647	-0.00722		6.647	0.07667		9.647	-0.00115
0.648	0.00977		3.648	-0.00722		6.648	0.06885		9.648	-0.01284
0.649	0.00629		3.649	-0.00722		6.649	0.06885		9.649	-0.01284
0.65	0.00977		3.65	-0.00722		6.65	0.06103		9.65	-0.01284
0.651	0.00629		3.651	-0.00722		6.651	0.05321		9.651	-0.007
0.652	0.00977		3.652	-0.00393		6.652	0.04539		9.652	-0.01284
0.653	0.00977		3.653	-0.00722		6.653	0.05321		9.653	-0.007
0.654	0.00629		3.654	-0.00722		6.654	0.03757		9.654	-0.01869
0.655	0.00977		3.655	-0.0105		6.655	0.03757		9.655	-0.007
0.656	0.00629		3.656	-0.00722		6.656	0.02193		9.656	-0.01869
0.657	0.00977		3.657	-0.00393		6.657	0.01411		9.657	-0.02454
0.658	0.00629		3.658	-0.00722		6.658	0.01411		9.658	-0.007
0.659	0.01326		3.659	-0.00393		6.659	0.00629		9.659	-0.007
0.66	0.00629		3.66	-0.0105		6.66	-0.00154		9.66	-0.00115
0.661	0.00629		3.661	-0.0105		6.661	-0.01717		9.661	-0.007
0.662	0.00977		3.662	-0.00393		6.662	-0.00859		9.662	-0.007
0.663	0.00629		3.663	-0.00722		6.663	-0.00859		9.663	-0.01284
0.664	0.00977		3.664	-0.00722		6.664	-0.00859		9.664	-0.007
0.665	0.00977		3.665	-0.00722		6.665	-0.00468		9.665	-0.007
0.666	0.00977		3.666	-0.00722		6.666	-0.00859		9.666	-0.01284
0.667	0.01326		3.667	-0.00722		6.667	-0.01641		9.667	-0.01284
0.668	0.00977		3.668	-0.00393		6.668	-0.00468		9.668	-0.01284
0.669	0.00977		3.669	-0.00722		6.669	-0.00468		9.669	-0.01284
0.67	0.00977		3.67	-0.00393		6.67	-0.00468		9.67	-0.01284
0.671	0.00977		3.671	-0.00722		6.671	-0.00468		9.671	-0.007
0.672	0.00629		3.672	-0.00393		6.672	-0.00468		9.672	-0.01284
0.673	0.00629		3.673	-0.00722		6.673	-0.00859		9.673	-0.01284
0.674	0.00977		3.674	-0.00722		6.674	-0.00859		9.674	-0.01284
0.675	0.00629		3.675	-0.00393		6.675	-0.00859		9.675	-0.007
0.676	0.0028		3.676	-0.00722		6.676	-0.00859		9.676	-0.007
0.677	0.00629		3.677	-0.00393		6.677	-0.00859		9.677	-0.01284
0.678	0.00629		3.678	-0.00393		6.678	-0.00859		9.678	-0.007
0.679	0.00629		3.679	-0.0105		6.679	-0.00468		9.679	-0.01284
0.68	0.00977		3.68	-0.00722		6.68	-0.00468		9.68	-0.007
0.681	0.00629		3.681	-0.00722		6.681	-0.00859		9.681	-0.007
0.682	0.00629		3.682	-0.00393		6.682	-0.00859		9.682	-0.00115
0.683	0.00629		3.683	-0.0105		6.683	-0.00468		9.683	-0.01284
0.684	0.00977		3.684	-0.00393		6.684	-0.00468		9.684	-0.01284
0.685	0.00629		3.685	-0.0105		6.685	-0.00468		9.685	-0.01284
0.686	0.00977		3.686	-0.00722		6.686	-0.00859		9.686	-0.01284
0.687	0.00977		3.687	-0.00393		6.687	-0.0125		9.687	-0.01284
0.688	0.01326		3.688	-0.00722		6.688	-0.00468		9.688	-0.01869
0.689	0.00977		3.689	-0.0105		6.689	-0.00076755		9.689	-0.007
0.69	0.00629		3.69	-0.00393		6.69	-0.00076755		9.69	-0.007
0.691	0.00977		3.691	-0.00393		6.691	-0.00859		9.691	-0.007
0.692	0.00629		3.692	-0.00393		6.692	-0.0125		9.692	-0.01284
0.693	0.00977		3.693	-0.00393		6.693	-0.00076755		9.693	-0.02454
0.694	0.00629		3.694	-0.00393		6.694	-0.00468		9.694	-0.007
0.695	0.00977		3.695	-0.00722		6.695	-0.00468		9.695	-0.01284
0.696	0.00629		3.696	-0.0105		6.696	-0.00859		9.696	-0.01284
0.697	0.0028		3.697	-0.00722		6.697	-0.00468		9.697	-0.01869
0.698	0.00629		3.698	-0.00393		6.698	-0.00468		9.698	-0.01284
0.699	0.00629		3.699	-0.00393		6.699	-0.00468		9.699	-0.007
0.7	0.00629		3.7	-0.00722		6.7	-0.00076755		9.7	-0.007
0.701	0.00977		3.701	-0.00393		6.701	-0.00468		9.701	-0.007
0.702	0.00977		3.702	-0.00393		6.702	-0.00859		9.702	-0.01284
0.703	0.00629		3.703	-0.00393		6.703	-0.00076755		9.703	-0.01284
0.704	0.00629		3.704	-0.00722		6.704	-0.00468		9.704	-0.01284
0.705	0.00977		3.705	-0.00393		6.705	-0.00468		9.705	-0.01284
0.706	0.00977		3.706	-0.00722		6.706	-0.00076755		9.706	-0.01869
0.707	0.00977		3.707	-0.0105		6.707	-0.00859		9.707	-0.01284
0.708	0.00977		3.708	-0.00722		6.708	-0.00468		9.708	-0.007
0.709	0.00977		3.709	-0.0105		6.709	-0.00468		9.709	-0.007
0.71	0.00977		3.71	-0.00722		6.71	-0.00468		9.71	-0.007
0.711	0.01326		3.711	-0.00393		6.711	-0.00468		9.711	-0.01284
0.712	0.00977		3.712	-0.00393		6.712	-0.00859		9.712	-0.01284
0.713	0.00629		3.713	-0.00722		6.713	-0.00468		9.713	-0.007
0.714	0.00629		3.714	-0.00393		6.714	-0.00859		9.714	-0.01284
0.715	0.00629		3.715	-0.00393		6.715	-0.00468		9.715	-0.00115
0.716	0.00629		3.716	-0.00722		6.716	-0.00859		9.716	-0.01284
0.717	-0.000684345		3.717	-0.00722		6.717	-0.00076755		9.717	-0.007
0.718	0.00629		3.718	-0.00722		6.718	-0.00468		9.718	-0.01284
0.719	0.00629		3.719	-0.0105		6.719	-0.00076755		9.719	-0.007
0.72	0.00629		3.72	-0.00722		6.72	-0.00859		9.72	-0.007
0.721	0.00629		3.721	-0.00722		6.721	-0.00076755		9.721	-0.007
0.722	0.00629		3.722	-0.00393		6.722	-0.00076755		9.722	-0.01869
0.723	0.00629		3.723	-0.00722		6.723	-0.00076755		9.723	-0.01284
0.724	0.00629		3.724	-0.0105		6.724	-0.00076755		9.724	-0.007
0.725	0.00629		3.725	-0.00393		6.725	-0.00859		9.725	-0.007
0.726	0.00977		3.726	-0.0105		6.726	-0.00076755		9.726	-0.00115
0.727	0.00977		3.727	-0.0105		6.727	-0.00468		9.727	-0.00115
0.728	0.00977		3.728	-0.0105		6.728	-0.0125		9.728	-0.00115
0.729	0.00977		3.729	-0.00393		6.729	-0.00468		9.729	-0.007
0.73	0.00977		3.73	-0.00393		6.73	-0.00468		9.73	-0.007
0.731	0.00977		3.731	-0.00722		6.731	-0.00468		9.731	-0.01284
0.732	0.00977		3.732	-0.00393		6.732	-0.00468		9.732	-0.007
0.733	0.00629		3.733	-0.00722		6.733	-0.00859		9.733	-0.01284
0.734	0.00629		3.734	-0.0105		6.734	-0.00076755		9.734	-0.01869
0.735	0.0028		3.735	-0.00393		6.735	-0.00468		9.735	-0.01284
0.736	0.0028		3.736	-0.00722		6.736	-0.00468		9.736	-0.007
0.737	0.01326		3.737	-0.00722		6.737	-0.00468		9.737	-0.01869
0.738	0.00629		3.738	-0.00722		6.738	-0.00468		9.738	-0.007
0.739	0.00629		3.739	-0.0105		6.739	-0.00468		9.739	-0.01284
0.74	0.00977		3.74	-0.0105		6.74	-0.00076755		9.74	-0.007
0.741	0.0028		3.741	-0.01379		6.741	-0.00468		9.741	-0.01284
0.742	0.00977		3.742	-0.0105		6.742	-0.00859		9.742	-0.007
0.743	0.00629		3.743	-0.00722		6.743	-0.00076755		9.743	-0.00115
0.744	0.01326		3.744	-0.00722		6.744	-0.00076755		9.744	-0.01284
0.745	0.00629		3.745	-0.00722		6.745	-0.00468		9.745	-0.01284
0.746	0.00629		3.746	-0.0105		6.746	-0.00468		9.746	-0.01869
0.747	0.01326		3.747	-0.0105		6.747	0.00314		9.747	-0.01284
0.748	0.00629		3.748	-0.00722		6.748	-0.00076755		9.748	-0.01284
0.749	0.0028		3.749	-0.00393		6.749	-0.00859		9.749	-0.01284
0.75	0.00629		3.75	-0.00722		6.75	-0.00468		9.75	-0.01284
0.751	0.00977		3.751	-0.00722		6.751	-0.00859		9.751	-0.01284
0.752	0.00977		3.752	-0.00722		6.752	-0.00468		9.752	-0.00115
0.753	0.00629		3.753	-0.00722		6.753	-0.00859		9.753	-0.007
0.754	0.0028		3.754	-0.00722		6.754	-0.00468		9.754	-0.01284
0.755	0.00977		3.755	-0.00393		6.755	0.00314		9.755	-0.01284
0.756	0.00977		3.756	-0.0105		6.756	-0.00076755		9.756	-0.01284
0.757	0.00977		3.757	-0.00393		6.757	-0.00468		9.757	-0.007
0.758	0.00629		3.758	-0.00722		6.758	-0.00468		9.758	-0.01284
0.759	0.0028		3.759	-0.00722		6.759	-0.00468		9.759	-0.007
0.76	0.00629		3.76	-0.00722		6.76	-0.00468		9.76	-0.00115
0.761	0.01326		3.761	-0.00722		6.761	-0.00468		9.761	-0.00115
0.762	0.00629		3.762	-0.0105		6.762	-0.00468		9.762	-0.007
0.763	0.00629		3.763	-0.00393		6.763	-0.00076755		9.763	-0.01284
0.764	0.00629		3.764	-0.00722		6.764	-0.00468		9.764	-0.007
0.765	0.0028		3.765	-0.00393		6.765	-0.00076755		9.765	-0.007
0.766	0.00977		3.766	-0.00722		6.766	-0.00076755		9.766	-0.007
0.767	0.00629		3.767	-0.0105		6.767	-0.00859		9.767	-0.01284
0.768	0.00977		3.768	-0.00722		6.768	0.00314		9.768	-0.01869
0.769	0.00977		3.769	-0.0105		6.769	-0.00076755		9.769	-0.007
0.77	0.0028		3.77	-0.00393		6.77	-0.00468		9.77	-0.007
0.771	0.0028		3.771	-0.00722		6.771	-0.00076755		9.771	-0.007
0.772	0.00977		3.772	-0.0105		6.772	0.00314		9.772	-0.007
0.773	0.00629		3.773	-0.00393		6.773	-0.00076755		9.773	-0.01284
0.774	0.0028		3.774	-0.00393		6.774	-0.00859		9.774	-0.007
0.775	0.00977		3.775	-0.00722		6.775	-0.00468		9.775	-0.01284
0.776	0.00977		3.776	-0.0105		6.776	-0.00468		9.776	-0.01284
0.777	0.00977		3.777	-0.000645		6.777	-0.00468		9.777	-0.007
0.778	0.00977		3.778	-0.00722		6.778	-0.00468		9.778	-0.01284
0.779	0.00629		3.779	-0.0105		6.779	0.00314		9.779	-0.01284
0.78	0.00977		3.78	-0.0105		6.78	-0.00468		9.78	-0.007
0.781	0.00629		3.781	-0.00393		6.781	-0.00076755		9.781	-0.007
0.782	0.00629		3.782	-0.00393		6.782	-0.00076755		9.782	0.0047
0.783	0.00629		3.783	-0.00393		6.783	-0.00076755		9.783	-0.007
0.784	0.0028		3.784	-0.00393		6.784	0.00705		9.784	-0.00115
0.785	0.00629		3.785	-0.00393		6.785	-0.00076755		9.785	-0.01284
0.786	0.00629		3.786	-0.00722		6.786	-0.00076755		9.786	-0.007
0.787	0.00629		3.787	-0.00393		6.787	-0.00468		9.787	-0.007
0.788	0.00977		3.788	-0.00393		6.788	0.00705		9.788	-0.01284
0.789	0.00977		3.789	-0.00393		6.789	-0.00076755		9.789	-0.007
0.79	0.0028		3.79	-0.00722		6.79	-0.00468		9.79	-0.007
0.791	0.00977		3.791	-0.00393		6.791	-0.00468		9.791	-0.007
0.792	0.00977		3.792	-0.00393		6.792	-0.00076755		9.792	-0.00115
0.793	0.0028		3.793	-0.00393		6.793	0.00314		9.793	-0.007
0.794	0.00629		3.794	-0.00393		6.794	-0.00468		9.794	0.0047
0.795	0.00977		3.795	-0.00722		6.795	-0.00859		9.795	-0.00115
0.796	0.00629		3.796	-0.00393		6.796	-0.00468		9.796	-0.007
0.797	0.00629		3.797	-0.00722		6.797	-0.00076755		9.797	-0.00115
0.798	0.00629		3.798	-0.000645		6.798	-0.00468		9.798	-0.00115
0.799	0.00629		3.799	-0.00393		6.799	-0.00468		9.799	-0.007
0.8	0.00629		3.8	-0.0105		6.8	-0.00468		9.8	-0.007
0.801	0.00977		3.801	-0.00393		6.801	-0.00076755		9.801	-0.00115
0.802	0.00629		3.802	-0.00722		6.802	-0.00076755		9.802	-0.01284
0.803	0.00977		3.803	-0.00393		6.803	0.00314		9.803	-0.007
0.804	0.0028		3.804	-0.00393		6.804	-0.00076755		9.804	0.0047
0.805	0.00629		3.805	-0.00393		6.805	-0.00859		9.805	-0.01284
0.806	0.00629		3.806	-0.00722		6.806	0.00314		9.806	-0.007
0.807	0.00629		3.807	-0.0105		6.807	-0.00076755		9.807	-0.007
0.808	0.00977		3.808	-0.00722		6.808	-0.00076755		9.808	-0.007
0.809	0.00629		3.809	-0.00393		6.809	-0.00076755		9.809	0.0047
0.81	0.00629		3.81	-0.00393		6.81	-0.00076755		9.81	-0.007
0.811	0.00977		3.811	-0.00393		6.811	-0.00076755		9.811	-0.00115
0.812	0.0028		3.812	-0.00393		6.812	-0.00468		9.812	-0.007
0.813	0.0028		3.813	-0.00393		6.813	0.00314		9.813	-0.00115
0.814	0.0028		3.814	-0.00722		6.814	0.00314		9.814	0.0047
0.815	0.00629		3.815	-0.00722		6.815	-0.00076755		9.815	-0.00115
0.816	0.0028		3.816	-0.00722		6.816	-0.00468		9.816	-0.007
0.817	-0.000684345		3.817	-0.00722		6.817	-0.00076755		9.817	0.0047
0.818	0.0028		3.818	-0.00393		6.818	-0.00076755		9.818	-0.007
0.819	0.00977		3.819	-0.00393		6.819	-0.00468		9.819	-0.00115
0.82	0.00629		3.82	-0.00722		6.82	-0.00076755		9.82	-0.007
0.821	0.00629		3.821	-0.000645		6.821	-0.00468		9.821	-0.00115
0.822	0.00629		3.822	-0.00722		6.822	-0.00076755		9.822	-0.007
0.823	0.0028		3.823	-0.00722		6.823	0.00314		9.823	-0.00115
0.824	0.00629		3.824	-0.00722		6.824	-0.00859		9.824	-0.007
0.825	0.0028		3.825	-0.00722		6.825	0.00314		9.825	-0.007
0.826	0.00977		3.826	-0.00393		6.826	-0.00076755		9.826	-0.00115
0.827	-0.000684345		3.827	-0.00393		6.827	-0.00076755		9.827	-0.007
0.828	0.0028		3.828	-0.00722		6.828	-0.00076755		9.828	-0.00115
0.829	0.00629		3.829	-0.00393		6.829	-0.00076755		9.829	-0.007
0.83	0.0028		3.83	-0.00393		6.83	-0.00076755		9.83	-0.00115
0.831	0.00629		3.831	-0.00393		6.831	-0.00076755		9.831	-0.01284
0.832	0.00977		3.832	-0.00722		6.832	0.00314		9.832	-0.00115
0.833	0.0028		3.833	-0.0105		6.833	0.00314		9.833	-0.007
0.834	0.00629		3.834	-0.00393		6.834	-0.00076755		9.834	-0.007
0.835	-0.000684345		3.835	-0.00393		6.835	-0.00468		9.835	0.0047
0.836	0.00629		3.836	-0.000645		6.836	-0.00076755		9.836	0.01055
0.837	0.00629		3.837	-0.00393		6.837	-0.00468		9.837	-0.007
0.838	0.0028		3.838	-0.00722		6.838	-0.00076755		9.838	-0.007
0.839	0.0028		3.839	-0.00722		6.839	-0.00468		9.839	-0.007
0.84	0.00629		3.84	-0.00393		6.84	-0.00076755		9.84	-0.007
0.841	0.0028		3.841	-0.00393		6.841	-0.00076755		9.841	-0.007
0.842	0.00629		3.842	-0.0105		6.842	-0.00468		9.842	-0.00115
0.843	-0.000684345		3.843	-0.00722		6.843	-0.00076755		9.843	-0.007
0.844	0.00977		3.844	-0.000645		6.844	-0.00076755		9.844	-0.00115
0.845	0.00977		3.845	-0.00393		6.845	-0.00076755		9.845	-0.007
0.846	0.0028		3.846	-0.000645		6.846	-0.00076755		9.846	-0.01284
0.847	0.00629		3.847	-0.000645		6.847	0.00314		9.847	-0.00115
0.848	0.0028		3.848	-0.00393		6.848	0.00314		9.848	0.0047
0.849	0.00629		3.849	-0.00393		6.849	-0.00468		9.849	-0.007
0.85	-0.000684345		3.85	-0.00393		6.85	0.00314		9.85	0.0047
0.851	0.0028		3.851	-0.00722		6.851	-0.00076755		9.851	-0.007
0.852	0.00629		3.852	-0.00722		6.852	-0.00076755		9.852	-0.00115
0.853	0.00629		3.853	-0.00393		6.853	0.00705		9.853	-0.00115
0.854	0.0028		3.854	-0.00393		6.854	-0.00076755		9.854	-0.00115
0.855	-0.000684345		3.855	-0.00393		6.855	-0.00468		9.855	0.0047
0.856	0.0028		3.856	-0.00393		6.856	-0.00076755		9.856	0.0047
0.857	0.0028		3.857	-0.00393		6.857	-0.00076755		9.857	-0.00115
0.858	0.0028		3.858	-0.00393		6.858	-0.00076755		9.858	0.0047
0.859	0.0028		3.859	-0.00393		6.859	-0.00076755		9.859	-0.01284
0.86	0.00629		3.86	-0.00393		6.86	0.00314		9.86	0.0047
0.861	0.00629		3.861	-0.00393		6.861	-0.00076755		9.861	0.0047
0.862	0.0028		3.862	-0.00393		6.862	-0.00076755		9.862	-0.007
0.863	0.0028		3.863	-0.00722		6.863	-0.00468		9.863	-0.00115
0.864	0.0028		3.864	-0.00393		6.864	0.00314		9.864	0.0047
0.865	0.0028		3.865	-0.000645		6.865	0.00314		9.865	-0.00115
0.866	0.0028		3.866	-0.00393		6.866	-0.00076755		9.866	-0.00115
0.867	0.0028		3.867	-0.00722		6.867	-0.00468		9.867	-0.007
0.868	0.00977		3.868	-0.00393		6.868	-0.00076755		9.868	-0.00115
0.869	0.00629		3.869	0.00264		6.869	0.00314		9.869	-0.01284
0.87	0.00629		3.87	-0.00393		6.87	0.00314		9.87	-0.007
0.871	0.0028		3.871	-0.00393		6.871	-0.00076755		9.871	0.01055
0.872	0.0028		3.872	-0.00722		6.872	-0.00076755		9.872	-0.007
0.873	0.00629		3.873	-0.000645		6.873	0.00314		9.873	-0.00115
0.874	0.0028		3.874	-0.00393		6.874	-0.00076755		9.874	-0.00115
0.875	0.00629		3.875	-0.00393		6.875	0.00314		9.875	-0.00115
0.876	-0.000684345		3.876	-0.000645		6.876	0.00314		9.876	-0.007
0.877	0.00629		3.877	-0.00393		6.877	0.00314		9.877	-0.007
0.878	0.0028		3.878	-0.00393		6.878	0.00314		9.878	-0.00115
0.879	0.0028		3.879	-0.00722		6.879	-0.00076755		9.879	0.0047
0.88	0.00629		3.88	-0.00393		6.88	-0.00076755		9.88	0.0047
0.881	0.0028		3.881	-0.00393		6.881	0.00314		9.881	-0.007
0.882	0.00629		3.882	-0.00393		6.882	-0.00076755		9.882	0.0047
0.883	-0.000684345		3.883	-0.000645		6.883	0.00314		9.883	-0.007
0.884	0.00629		3.884	-0.00393		6.884	-0.00076755		9.884	-0.00115
0.885	0.00629		3.885	-0.00393		6.885	0.00705		9.885	0.01055
0.886	0.0028		3.886	-0.000645		6.886	-0.00076755		9.886	0.0047
0.887	-0.000684345		3.887	-0.00722		6.887	-0.00076755		9.887	0.01055
0.888	0.00629		3.888	-0.000645		6.888	0.00314		9.888	-0.00115
0.889	0.0028		3.889	-0.00722		6.889	-0.00076755		9.889	-0.00115
0.89	0.0028		3.89	-0.000645		6.89	-0.00076755		9.89	-0.00115
0.891	0.0028		3.891	-0.000645		6.891	0.00314		9.891	0.01055
0.892	0.00977		3.892	-0.00393		6.892	0.00705		9.892	-0.00115
0.893	-0.000684345		3.893	-0.000645		6.893	-0.00076755		9.893	0.0047
0.894	0.0028		3.894	-0.000645		6.894	0.00705		9.894	-0.00115
0.895	0.0028		3.895	-0.00393		6.895	0.00314		9.895	-0.00115
0.896	-0.000684345		3.896	-0.00393		6.896	0.00314		9.896	0.0047
0.897	0.00629		3.897	-0.00393		6.897	-0.00076755		9.897	-0.00115
0.898	-0.000684345		3.898	-0.00722		6.898	0.00314		9.898	-0.00115
0.899	0.0028		3.899	-0.00393		6.899	0.00314		9.899	0.0047
0.9	0.0028		3.9	-0.00393		6.9	0.00314		9.9	0.01055
0.901	-0.000684345		3.901	-0.00393		6.901	0.00314		9.901	-0.00115
0.902	0.0028		3.902	-0.000645		6.902	0.00314		9.902	-0.00115
0.903	0.0028		3.903	-0.00393		6.903	0.00314		9.903	-0.00115
0.904	-0.000684345		3.904	-0.000645		6.904	0.00314		9.904	0.0047
0.905	-0.000684345		3.905	0.00264		6.905	-0.00076755		9.905	0.0047
0.906	-0.000684345		3.906	-0.00393		6.906	0.00314		9.906	-0.00115
0.907	0.0028		3.907	-0.000645		6.907	0.00314		9.907	-0.00115
0.908	0.0028		3.908	-0.00722		6.908	0.00705		9.908	0.0047
0.909	-0.000684345		3.909	-0.000645		6.909	0.00314		9.909	0.0047
0.91	-0.000684345		3.91	-0.00393		6.91	0.00705		9.91	-0.00115
0.911	0.0028		3.911	-0.00393		6.911	0.00314		9.911	0.0047
0.912	-0.000684345		3.912	-0.00393		6.912	0.00314		9.912	0.0047
0.913	-0.00417		3.913	0.00264		6.913	0.01096		9.913	-0.00115
0.914	-0.000684345		3.914	-0.00393		6.914	0.00314		9.914	-0.00115
0.915	-0.000684345		3.915	-0.00393		6.915	0.00314		9.915	0.0047
0.916	0.0028		3.916	-0.00393		6.916	0.00314		9.916	0.0047
0.917	-0.000684345		3.917	-0.000645		6.917	0.00705		9.917	0.01055
0.918	0.0028		3.918	-0.00393		6.918	0.00314		9.918	0.0047
0.919	0.0028		3.919	-0.00393		6.919	0.00314		9.919	0.0047
0.92	0.0028		3.92	-0.00393		6.92	0.00314		9.92	-0.00115
0.921	0.0028		3.921	-0.00393		6.921	0.00314		9.921	0.0047
0.922	-0.000684345		3.922	-0.00393		6.922	0.00314		9.922	-0.00115
0.923	0.0028		3.923	-0.00722		6.923	0.00705		9.923	0.0047
0.924	-0.000684345		3.924	-0.00722		6.924	0.00314		9.924	0.0047
0.925	-0.000684345		3.925	0.00264		6.925	0.00314		9.925	-0.00115
0.926	-0.000684345		3.926	-0.00722		6.926	0.00314		9.926	0.0047
0.927	0.00629		3.927	-0.00722		6.927	0.00314		9.927	-0.007
0.928	0.0028		3.928	-0.00393		6.928	0.00705		9.928	0.0047
0.929	-0.00417		3.929	0.00264		6.929	0.00314		9.929	-0.00115
0.93	-0.000684345		3.93	-0.000645		6.93	0.00705		9.93	-0.007
0.931	-0.000684345		3.931	0.00264		6.931	0.00705		9.931	0.0047
0.932	0.0028		3.932	-0.00722		6.932	0.00314		9.932	-0.00115
0.933	0.0028		3.933	-0.000645		6.933	0.00314		9.933	0.0047
0.934	-0.000684345		3.934	-0.00393		6.934	0.00314		9.934	-0.00115
0.935	-0.000684345		3.935	-0.00393		6.935	0.00314		9.935	-0.007
0.936	-0.00417		3.936	-0.000645		6.936	0.00314		9.936	0.0047
0.937	-0.000684345		3.937	-0.00393		6.937	0.01096		9.937	-0.00115
0.938	-0.000684345		3.938	-0.000645		6.938	0.00705		9.938	0.0047
0.939	-0.00417		3.939	-0.000645		6.939	0.00705		9.939	0.0047
0.94	-0.00417		3.94	-0.00722		6.94	0.00705		9.94	-0.00115
0.941	-0.000684345		3.941	-0.00393		6.941	0.00314		9.941	-0.00115
0.942	0.0028		3.942	-0.00393		6.942	0.00705		9.942	0.0047
0.943	-0.000684345		3.943	-0.00722		6.943	0.00705		9.943	-0.00115
0.944	0.0028		3.944	-0.00393		6.944	0.00314		9.944	-0.00115
0.945	-0.000684345		3.945	-0.00393		6.945	0.00705		9.945	0.0047
0.946	-0.00417		3.946	-0.00393		6.946	0.00314		9.946	-0.00115
0.947	-0.00417		3.947	-0.000645		6.947	0.00705		9.947	-0.00115
0.948	-0.000684345		3.948	-0.000645		6.948	0.00314		9.948	0.01055
0.949	-0.00417		3.949	-0.000645		6.949	0.00314		9.949	-0.00115
0.95	-0.000684345		3.95	-0.00393		6.95	0.00314		9.95	0.0047
0.951	-0.00417		3.951	-0.000645		6.951	0.00705		9.951	-0.00115
0.952	0.0028		3.952	-0.000645		6.952	0.01096		9.952	0.0047
0.953	-0.000684345		3.953	-0.00393		6.953	0.00314		9.953	-0.00115
0.954	0.0028		3.954	-0.000645		6.954	0.00705		9.954	0.01055
0.955	-0.000684345		3.955	-0.000645		6.955	0.00705		9.955	0.0047
0.956	-0.00417		3.956	-0.000645		6.956	0.01096		9.956	-0.00115
0.957	-0.00417		3.957	-0.00393		6.957	0.00314		9.957	-0.00115
0.958	-0.00417		3.958	-0.00393		6.958	0.00314		9.958	0.0047
0.959	-0.000684345		3.959	-0.000645		6.959	0.00705		9.959	0.0047
0.96	-0.000684345		3.96	-0.000645		6.96	0.00705		9.96	0.0047
0.961	-0.00417		3.961	-0.000645		6.961	0.00705		9.961	0.0047
0.962	-0.000684345		3.962	-0.000645		6.962	0.00314		9.962	0.0047
0.963	0.0028		3.963	-0.000645		6.963	0.00705		9.963	-0.00115
0.964	0.0028		3.964	-0.00393		6.964	0.00705		9.964	0.0047
0.965	-0.000684345		3.965	-0.00393		6.965	0.00314		9.965	0.0047
0.966	0.0028		3.966	-0.00393		6.966	0.00314		9.966	0.01055
0.967	0.0028		3.967	-0.00393		6.967	0.00705		9.967	-0.00115
0.968	-0.000684345		3.968	-0.00393		6.968	0.00705		9.968	-0.00115
0.969	-0.000684345		3.969	-0.00393		6.969	0.00705		9.969	-0.00115
0.97	-0.00417		3.97	0.00264		6.97	0.01096		9.97	0.0047
0.971	-0.000684345		3.971	0.00593		6.971	0.00705		9.971	0.01055
0.972	0.0028		3.972	-0.00393		6.972	0.00314		9.972	0.0047
0.973	0.0028		3.973	-0.000645		6.973	0.00705		9.973	0.01055
0.974	-0.00766		3.974	-0.00393		6.974	0.00705		9.974	0.0047
0.975	-0.00766		3.975	-0.00393		6.975	0.00314		9.975	0.0047
0.976	0.0028		3.976	-0.000645		6.976	0.00705		9.976	0.01055
0.977	-0.000684345		3.977	-0.000645		6.977	0.00705		9.977	0.0047
0.978	-0.000684345		3.978	-0.000645		6.978	0.00314		9.978	0.0047
0.979	0.0028		3.979	-0.000645		6.979	0.00705		9.979	-0.00115
0.98	-0.000684345		3.98	-0.00393		6.98	0.00705		9.98	0.0047
0.981	-0.00417		3.981	0.00264		6.981	0.00314		9.981	0.0047
0.982	-0.00417		3.982	0.00264		6.982	0.00314		9.982	-0.00115
0.983	-0.00417		3.983	-0.00393		6.983	0.01096		9.983	0.0047
0.984	0.0028		3.984	0.00264		6.984	0.00705		9.984	0.0047
0.985	-0.00417		3.985	-0.000645		6.985	0.00314		9.985	0.0047
0.986	-0.000684345		3.986	-0.00393		6.986	0.01096		9.986	-0.00115
0.987	-0.00417		3.987	-0.00393		6.987	0.00705		9.987	0.0047
0.988	-0.000684345		3.988	-0.00393		6.988	0.00314		9.988	0.0047
0.989	-0.000684345		3.989	-0.00393		6.989	0.00705		9.989	0.0047
0.99	-0.00417		3.99	-0.000645		6.99	0.00705		9.99	-0.00115
0.991	-0.00417		3.991	-0.000645		6.991	0.00314		9.991	0.01055
0.992	-0.00417		3.992	-0.00393		6.992	0.01096		9.992	0.0047
0.993	-0.000684345		3.993	0.00264		6.993	0.00705		9.993	0.01055
0.994	-0.00417		3.994	-0.00393		6.994	0.00314		9.994	0.0047
0.995	-0.000684345		3.995	-0.000645		6.995	-0.00076755		9.995	-0.007
0.996	-0.000684345		3.996	-0.000645		6.996	0.00705		9.996	0.01055
0.997	-0.000684345		3.997	-0.00393		6.997	0.01096		9.997	0.0047
0.998	-0.00417		3.998	-0.00393		6.998	0.00705		9.998	0.0047
0.999	-0.00417		3.999	-0.000645		6.999	0.01096		9.999	0.0047
1	-0.000684345		4	-0.000645		7	0.00705		10	0.0047
1.001	0.00629		4.001	-0.000645		7.001	0.00314		10.001	0.01055
1.002	-0.00766		4.002	-0.00393		7.002	0.00705		10.002	0.0047
1.003	-0.00417		4.003	-0.000645		7.003	0.01096		10.003	0.0047
1.004	-0.000684345		4.004	0.00264		7.004	0.00705		10.004	0.0047
1.005	-0.00417		4.005	-0.000645		7.005	0.01096		10.005	0.01055
1.006	-0.00417		4.006	-0.000645		7.006	0.00705		10.006	0.0164
1.007	-0.00417		4.007	-0.00393		7.007	0.00705		10.007	0.0164
1.008	-0.00766		4.008	-0.00393		7.008	0.01487		10.008	0.01055
1.009	-0.00417		4.009	0.00264		7.009	0.00314		10.009	-0.00115
1.01	0.0028		4.01	-0.00722		7.01	0.00705		10.01	0.01055
1.011	-0.00417		4.011	0.00264		7.011	0.00314		10.011	0.0164
1.012	-0.000684345		4.012	-0.00393		7.012	0.00705		10.012	0.0047
1.013	-0.00766		4.013	-0.000645		7.013	-0.00076755		10.013	0.0047
1.014	-0.00417		4.014	-0.000645		7.014	0.00314		10.014	0.0047
1.015	-0.000684345		4.015	-0.000645		7.015	0.00705		10.015	0.01055
1.016	-0.00417		4.016	-0.000645		7.016	-0.00076755		10.016	0.01055
1.017	-0.00417		4.017	0.00264		7.017	0.01096		10.017	0.0047
1.018	-0.000684345		4.018	-0.000645		7.018	0.01487		10.018	0.0047
1.019	-0.00417		4.019	0.00264		7.019	0.00314		10.019	0.0047
1.02	-0.00417		4.02	-0.000645		7.02	0.00705		10.02	0.01055
1.021	-0.00417		4.021	-0.000645		7.021	0.00314		10.021	0.01055
1.022	0.0028		4.022	0.00264		7.022	0.00705		10.022	0.0047
1.023	-0.000684345		4.023	0.00264		7.023	0.01096		10.023	0.0047
1.024	-0.00417		4.024	0.00264		7.024	0.00314		10.024	0.0047
1.025	-0.000684345		4.025	-0.000645		7.025	0.00705		10.025	0.01055
1.026	-0.00417		4.026	-0.000645		7.026	0.00705		10.026	0.0047
1.027	-0.00417		4.027	-0.000645		7.027	0.00314		10.027	0.01055
1.028	-0.00766		4.028	-0.000645		7.028	0.01096		10.028	-0.00115
1.029	-0.00417		4.029	0.00264		7.029	0.00705		10.029	0.01055
1.03	-0.000684345		4.03	-0.000645		7.03	0.00705		10.03	-0.00115
1.031	-0.000684345		4.031	-0.000645		7.031	0.00314		10.031	0.0047
1.032	-0.00766		4.032	-0.000645		7.032	0.00314		10.032	0.01055
1.033	-0.00766		4.033	-0.000645		7.033	0.00705		10.033	0.0047
1.034	-0.00417		4.034	-0.000645		7.034	0.00705		10.034	0.0047
1.035	-0.000684345		4.035	0.00264		7.035	0.00705		10.035	0.0047
1.036	-0.00766		4.036	0.00264		7.036	0.00314		10.036	0.0047
1.037	-0.00417		4.037	-0.000645		7.037	0.00705		10.037	0.01055
1.038	-0.000684345		4.038	-0.000645		7.038	0.00314		10.038	-0.00115
1.039	-0.00417		4.039	0.00264		7.039	0.00314		10.039	0.01055
1.04	-0.00417		4.04	-0.000645		7.04	0.01096		10.04	0.01055
1.041	-0.00417		4.041	0.00264		7.041	0.00314		10.041	0.0047
1.042	-0.00417		4.042	-0.000645		7.042	0.00705		10.042	0.01055
1.043	-0.00417		4.043	0.00593		7.043	0.00705		10.043	0.0047
1.044	0.0028		4.044	0.00264		7.044	0.00705		10.044	0.01055
1.045	-0.00417		4.045	-0.000645		7.045	0.00705		10.045	0.01055
1.046	-0.00417		4.046	0.00264		7.046	0.01096		10.046	0.0047
1.047	-0.00417		4.047	0.00264		7.047	0.00705		10.047	0.0047
1.048	-0.000684345		4.048	0.00264		7.048	0.00705		10.048	0.01055
1.049	-0.000684345		4.049	0.00264		7.049	0.01096		10.049	0.01055
1.05	-0.00417		4.05	0.00264		7.05	0.00314		10.05	0.0164
1.051	-0.00417		4.051	-0.000645		7.051	0.00314		10.051	0.0164
1.052	-0.00766		4.052	-0.000645		7.052	0.00705		10.052	0.01055
1.053	-0.00417		4.053	0.00264		7.053	0.00705		10.053	0.0047
1.054	-0.000684345		4.054	0.00593		7.054	0.00705		10.054	0.01055
1.055	-0.00766		4.055	-0.000645		7.055	0.00314		10.055	0.01055
1.056	-0.00766		4.056	0.00264		7.056	0.00705		10.056	0.0164
1.057	-0.00417		4.057	-0.000645		7.057	0.00705		10.057	-0.00115
1.058	-0.00766		4.058	-0.000645		7.058	0.00314		10.058	0.0047
1.059	-0.00766		4.059	-0.000645		7.059	0.00705		10.059	0.01055
1.06	-0.00766		4.06	0.00264		7.06	0.00705		10.06	0.0047
1.061	-0.00417		4.061	0.00264		7.061	0.00705		10.061	0.01055
1.062	-0.00766		4.062	0.00264		7.062	0.00705		10.062	0.01055
1.063	0.0028		4.063	-0.000645		7.063	0.00705		10.063	0.0047
1.064	-0.000684345		4.064	-0.00393		7.064	0.01096		10.064	0.01055
1.065	-0.00766		4.065	0.00264		7.065	0.00314		10.065	0.0047
1.066	-0.00417		4.066	-0.000645		7.066	0.00705		10.066	0.0047
1.067	-0.00766		4.067	0.00264		7.067	0.00705		10.067	0.01055
1.068	-0.00417		4.068	-0.00393		7.068	0.00705		10.068	0.01055
1.069	-0.00766		4.069	0.00264		7.069	0.00705		10.069	0.01055
1.07	-0.00417		4.07	0.00264		7.07	0.00314		10.07	0.01055
1.071	-0.000684345		4.071	0.00593		7.071	0.00705		10.071	0.0047
1.072	-0.00417		4.072	-0.000645		7.072	0.00705		10.072	0.01055
1.073	-0.00417		4.073	0.00593		7.073	0.00705		10.073	0.0047
1.074	-0.00417		4.074	0.00264		7.074	0.00314		10.074	0.01055
1.075	-0.00417		4.075	0.00264		7.075	0.01096		10.075	0.0047
1.076	-0.00417		4.076	0.00264		7.076	0.00705		10.076	0.01055
1.077	-0.00417		4.077	0.00593		7.077	0.01096		10.077	0.01055
1.078	-0.00417		4.078	-0.000645		7.078	0.00314		10.078	0.0164
1.079	-0.00417		4.079	0.00264		7.079	0.00314		10.079	0.01055
1.08	-0.00417		4.08	0.00264		7.08	0.00314		10.08	0.01055
1.081	-0.000684345		4.081	0.00264		7.081	0.00705		10.081	0.01055
1.082	-0.00417		4.082	0.00593		7.082	0.01096		10.082	0.01055
1.083	-0.00766		4.083	0.00593		7.083	0.00314		10.083	0.01055
1.084	-0.000684345		4.084	0.00264		7.084	0.00314		10.084	0.01055
1.085	-0.00417		4.085	0.00593		7.085	0.01096		10.085	-0.00115
1.086	-0.00417		4.086	0.00593		7.086	0.01096		10.086	0.01055
1.087	-0.00766		4.087	0.00921		7.087	0.00314		10.087	0.01055
1.088	-0.00766		4.088	0.00593		7.088	0.00705		10.088	0.01055
1.089	-0.00766		4.089	-0.000645		7.089	0.01096		10.089	0.01055
1.09	-0.00766		4.09	0.00593		7.09	0.00705		10.09	0.0047
1.091	-0.00766		4.091	0.00264		7.091	0.00314		10.091	0.0164
1.092	-0.000684345		4.092	0.00593		7.092	0.00705		10.092	0.01055
1.093	-0.00766		4.093	0.00264		7.093	0.01096		10.093	0.0047
1.094	-0.00766		4.094	0.00593		7.094	0.00314		10.094	0.0164
1.095	-0.00766		4.095	0.00593		7.095	0.00705		10.095	0.01055
1.096	-0.00417		4.096	0.00264		7.096	0.00705		10.096	0.01055
1.097	-0.000684345		4.097	0.00593		7.097	0.00705		10.097	0.0047
1.098	-0.00417		4.098	0.00264		7.098	0.00314		10.098	0.0047
1.099	-0.00766		4.099	0.00593		7.099	0.00314		10.099	0.0164
1.1	-0.00766		4.1	0.00593		7.1	-0.00076755		10.1	0.0047
1.101	-0.00766		4.101	0.00264		7.101	0.00705		10.101	0.01055
1.102	-0.00766		4.102	0.00593		7.102	0.00705		10.102	0.0164
1.103	-0.00766		4.103	0.00593		7.103	0.01096		10.103	0.01055
1.104	-0.00766		4.104	0.00593		7.104	0.01096		10.104	0.0047
1.105	-0.00766		4.105	0.00264		7.105	0.00705		10.105	0.01055
1.106	-0.00766		4.106	0.00264		7.106	0.00705		10.106	0.0047
1.107	-0.00766		4.107	0.00264		7.107	0.00705		10.107	0.0047
1.108	-0.00766		4.108	0.00264		7.108	0.01096		10.108	0.01055
1.109	-0.00766		4.109	0.00593		7.109	0.00314		10.109	0.01055
1.11	-0.00766		4.11	0.00593		7.11	0.00314		10.11	0.01055
1.111	-0.00766		4.111	0.00921		7.111	0.01096		10.111	0.0047
1.112	-0.00417		4.112	0.00593		7.112	0.00705		10.112	0.0164
1.113	-0.00417		4.113	0.00593		7.113	0.00705		10.113	0.01055
1.114	-0.00417		4.114	-0.000645		7.114	0.00705		10.114	0.0047
1.115	-0.01114		4.115	0.00264		7.115	0.00705		10.115	0.01055
1.116	-0.00417		4.116	0.00264		7.116	0.00705		10.116	0.01055
1.117	-0.00417		4.117	0.00264		7.117	0.00705		10.117	0.0047
1.118	-0.00766		4.118	0.00264		7.118	0.00705		10.118	0.01055
1.119	-0.01114		4.119	0.00593		7.119	-0.00076755		10.119	0.01055
1.12	-0.00417		4.12	0.00264		7.12	0.00314		10.12	0.0047
1.121	-0.00766		4.121	0.00593		7.121	0.00314		10.121	0.01055
1.122	-0.00417		4.122	-0.000645		7.122	0.00314		10.122	0.01055
1.123	-0.00766		4.123	-0.000645		7.123	0.01487		10.123	0.0164
1.124	-0.00417		4.124	0.00264		7.124	0.01096		10.124	0.01055
1.125	-0.00766		4.125	0.00264		7.125	0.00705		10.125	0.01055
1.126	-0.00417		4.126	0.00264		7.126	0.00705		10.126	0.01055
1.127	-0.00417		4.127	0.00264		7.127	0.01096		10.127	0.0164
1.128	-0.00766		4.128	0.00264		7.128	0.01096		10.128	0.01055
1.129	-0.00766		4.129	0.00264		7.129	0.01096		10.129	0.0047
1.13	-0.00766		4.13	0.00264		7.13	0.00705		10.13	0.0047
1.131	-0.00766		4.131	0.00593		7.131	0.00705		10.131	0.01055
1.132	-0.01114		4.132	0.00264		7.132	0.01096		10.132	0.0047
1.133	-0.01114		4.133	0.00593		7.133	0.00314		10.133	-0.00115
1.134	-0.00766		4.134	0.00593		7.134	0.00314		10.134	0.01055
1.135	-0.00766		4.135	0.00593		7.135	0.00314		10.135	0.0164
1.136	-0.00417		4.136	-0.000645		7.136	0.00705		10.136	0.0164
1.137	-0.01114		4.137	0.00593		7.137	0.00705		10.137	0.01055
1.138	-0.00766		4.138	0.00264		7.138	0.00705		10.138	0.01055
1.139	-0.00766		4.139	0.00593		7.139	0.00314		10.139	0.0047
1.14	-0.00417		4.14	-0.000645		7.14	0.00314		10.14	0.02225
1.141	-0.01114		4.141	0.00264		7.141	-0.00076755		10.141	0.01055
1.142	-0.00766		4.142	0.00593		7.142	0.00705		10.142	0.01055
1.143	-0.00766		4.143	0.00593		7.143	0.00314		10.143	0.0164
1.144	-0.00766		4.144	0.00264		7.144	0.00705		10.144	0.01055
1.145	-0.00766		4.145	0.00593		7.145	0.00705		10.145	0.0047
1.146	-0.01114		4.146	0.00593		7.146	0.00705		10.146	0.0047
1.147	-0.01114		4.147	0.00593		7.147	0.00314		10.147	0.01055
1.148	-0.01114		4.148	0.00593		7.148	0.00705		10.148	0.01055
1.149	-0.00766		4.149	0.00593		7.149	0.00705		10.149	0.0047
1.15	-0.00766		4.15	0.00593		7.15	0.00705		10.15	0.01055
1.151	-0.00417		4.151	0.00264		7.151	0.01096		10.151	0.01055
1.152	-0.00766		4.152	0.00593		7.152	0.01096		10.152	0.0047
1.153	-0.00766		4.153	0.00264		7.153	0.01096		10.153	0.0164
1.154	-0.00766		4.154	0.00264		7.154	0.00314		10.154	0.01055
1.155	-0.00417		4.155	0.00593		7.155	0.00705		10.155	0.01055
1.156	-0.01114		4.156	0.00593		7.156	0.00705		10.156	0.0047
1.157	-0.01114		4.157	0.00264		7.157	0.01096		10.157	0.0047
1.158	-0.00417		4.158	0.00921		7.158	0.00314		10.158	0.0164
1.159	-0.00766		4.159	0.00593		7.159	0.00705		10.159	0.0047
1.16	-0.01114		4.16	0.00264		7.16	0.00705		10.16	0.01055
1.161	-0.00766		4.161	0.00593		7.161	0.00705		10.161	0.01055
1.162	-0.01114		4.162	0.00593		7.162	-0.00076755		10.162	0.01055
1.163	-0.01463		4.163	0.00593		7.163	0.00705		10.163	0.01055
1.164	-0.00766		4.164	0.00264		7.164	0.00705		10.164	0.01055
1.165	-0.01114		4.165	0.00593		7.165	0.00705		10.165	0.01055
1.166	-0.01114		4.166	0.00264		7.166	0.01096		10.166	0.0047
1.167	-0.00766		4.167	0.00593		7.167	0.00705		10.167	0.01055
1.168	-0.00417		4.168	0.00593		7.168	0.00705		10.168	0.0164
1.169	-0.00766		4.169	0.00921		7.169	0.00705		10.169	0.01055
1.17	-0.01114		4.17	0.00593		7.17	0.01096		10.17	0.01055
1.171	-0.01114		4.171	0.00593		7.171	0.00705		10.171	0.0164
1.172	-0.01114		4.172	0.00593		7.172	0.00314		10.172	0.01055
1.173	-0.01114		4.173	0.00264		7.173	0.01487		10.173	0.0164
1.174	-0.00766		4.174	0.00593		7.174	0.00314		10.174	0.0164
1.175	-0.01114		4.175	0.00264		7.175	0.00705		10.175	0.01055
1.176	-0.00766		4.176	0.00921		7.176	0.00314		10.176	0.01055
1.177	-0.01114		4.177	0.00264		7.177	0.00705		10.177	0.01055
1.178	-0.01114		4.178	0.00921		7.178	0.00705		10.178	0.0047
1.179	-0.01114		4.179	0.00593		7.179	0.00705		10.179	0.01055
1.18	-0.01114		4.18	0.00264		7.18	-0.00076755		10.18	0.0164
1.181	-0.01114		4.181	0.00593		7.181	0.00705		10.181	0.0164
1.182	-0.00417		4.182	0.00264		7.182	0.00314		10.182	0.01055
1.183	-0.00766		4.183	0.00593		7.183	0.00705		10.183	0.0164
1.184	-0.00766		4.184	0.00264		7.184	0.00705		10.184	0.0164
1.185	-0.00766		4.185	0.00264		7.185	0.00314		10.185	0.0047
1.186	-0.01114		4.186	0.00593		7.186	0.00705		10.186	0.0164
1.187	-0.00766		4.187	0.00264		7.187	0.00314		10.187	0.01055
1.188	-0.00766		4.188	0.00264		7.188	0.01487		10.188	0.01055
1.189	-0.00766		4.189	0.00921		7.189	0.00705		10.189	0.0047
1.19	-0.00766		4.19	0.00593		7.19	0.00705		10.19	0.01055
1.191	-0.01114		4.191	0.00264		7.191	0.01096		10.191	0.0047
1.192	-0.00766		4.192	0.00593		7.192	0.00314		10.192	0.0164
1.193	-0.00766		4.193	0.00264		7.193	0.00705		10.193	0.01055
1.194	-0.00766		4.194	0.00264		7.194	0.00314		10.194	0.0047
1.195	-0.01114		4.195	0.00593		7.195	0.00314		10.195	0.01055
1.196	-0.01114		4.196	0.00593		7.196	0.00705		10.196	0.01055
1.197	-0.00766		4.197	0.00593		7.197	0.00314		10.197	0.02225
1.198	-0.00766		4.198	0.00593		7.198	0.00705		10.198	0.01055
1.199	-0.01463		4.199	0.00264		7.199	0.01096		10.199	0.01055
1.2	-0.00766		4.2	0.00593		7.2	0.00705		10.2	0.0164
1.201	-0.00766		4.201	0.00593		7.201	0.00705		10.201	0.01055
1.202	-0.00766		4.202	0.00593		7.202	0.00705		10.202	0.0047
1.203	-0.01114		4.203	0.00593		7.203	0.00314		10.203	0.01055
1.204	-0.00766		4.204	0.00593		7.204	0.00314		10.204	0.0047
1.205	-0.01114		4.205	0.00921		7.205	0.00314		10.205	0.01055
1.206	-0.00417		4.206	0.00593		7.206	-0.00076755		10.206	0.01055
1.207	-0.00766		4.207	0.00264		7.207	0.00705		10.207	0.01055
1.208	-0.000684345		4.208	0.00593		7.208	0.00314		10.208	0.01055
1.209	-0.00766		4.209	-0.000645		7.209	0.00705		10.209	0.01055
1.21	-0.00766		4.21	0.00593		7.21	0.00314		10.21	0.0047
1.211	-0.00766		4.211	0.00593		7.211	0.00314		10.211	0.01055
1.212	-0.00766		4.212	0.00593		7.212	0.00705		10.212	0.0047
1.213	-0.00417		4.213	0.00593		7.213	0.00314		10.213	0.0047
1.214	-0.01114		4.214	0.00264		7.214	0.00705		10.214	0.01055
1.215	-0.00766		4.215	0.00264		7.215	0.00705		10.215	0.0164
1.216	-0.00766		4.216	0.00593		7.216	0.00314		10.216	0.0164
1.217	-0.00766		4.217	0.00593		7.217	0.00705		10.217	0.01055
1.218	-0.01114		4.218	0.00264		7.218	0.00705		10.218	0.01055
1.219	-0.00766		4.219	0.00921		7.219	0.00705		10.219	0.0047
1.22	-0.00766		4.22	0.00921		7.22	0.00314		10.22	0.0047
1.221	-0.00766		4.221	0.00921		7.221	0.00314		10.221	0.01055
1.222	-0.00766		4.222	0.00264		7.222	0.00314		10.222	0.0047
1.223	-0.00417		4.223	0.00593		7.223	0.00314		10.223	0.01055
1.224	-0.00766		4.224	0.00593		7.224	0.00314		10.224	0.01055
1.225	-0.00766		4.225	0.00593		7.225	0.00314		10.225	0.01055
1.226	-0.000684345		4.226	0.00593		7.226	0.00314		10.226	0.01055
1.227	-0.00766		4.227	0.00593		7.227	0.00314		10.227	0.01055
1.228	-0.00766		4.228	0.00593		7.228	0.00705		10.228	0.0047
1.229	-0.01114		4.229	0.00593		7.229	0.00705		10.229	0.01055
1.23	-0.00766		4.23	0.00264		7.23	0.00314		10.23	0.01055
1.231	-0.00766		4.231	0.00264		7.231	0.00314		10.231	0.01055
1.232	-0.00766		4.232	0.00921		7.232	0.00705		10.232	0.0047
1.233	-0.00766		4.233	0.00921		7.233	0.00314		10.233	-0.00115
1.234	-0.01114		4.234	0.00593		7.234	0.00314		10.234	0.0047
1.235	-0.01463		4.235	0.00264		7.235	0.00314		10.235	0.01055
1.236	-0.00417		4.236	0.00921		7.236	0.00314		10.236	0.0047
1.237	-0.00766		4.237	0.00593		7.237	0.00314		10.237	0.0047
1.238	-0.00766		4.238	0.00921		7.238	0.00705		10.238	0.01055
1.239	-0.01114		4.239	0.00593		7.239	0.00314		10.239	0.0047
1.24	-0.00766		4.24	0.00593		7.24	0.00314		10.24	0.01055
1.241	-0.00766		4.241	0.00593		7.241	0.00705		10.241	0.01055
1.242	-0.01114		4.242	0.00264		7.242	0.00705		10.242	0.01055
1.243	-0.01463		4.243	0.00921		7.243	0.00314		10.243	0.01055
1.244	-0.00766		4.244	0.00593		7.244	0.00314		10.244	0.0047
1.245	-0.00766		4.245	0.00593		7.245	0.01096		10.245	-0.00115
1.246	-0.00417		4.246	0.00593		7.246	0.01096		10.246	0.0164
1.247	-0.00766		4.247	0.00921		7.247	0.00705		10.247	0.0047
1.248	-0.00417		4.248	0.00921		7.248	0.00705		10.248	0.01055
1.249	-0.00417		4.249	0.00593		7.249	0.00314		10.249	-0.00115
1.25	-0.01114		4.25	0.00593		7.25	0.00314		10.25	0.0047
1.251	-0.00766		4.251	0.00264		7.251	0.00705		10.251	0.01055
1.252	-0.00766		4.252	0.00921		7.252	0.00314		10.252	0.01055
1.253	-0.01114		4.253	0.00593		7.253	-0.00076755		10.253	0.0047
1.254	-0.01114		4.254	0.00593		7.254	0.00314		10.254	0.0047
1.255	-0.00766		4.255	0.00593		7.255	0.00314		10.255	0.0047
1.256	-0.00766		4.256	0.00921		7.256	0.00314		10.256	0.0164
1.257	-0.00766		4.257	0.00593		7.257	-0.00076755		10.257	0.0047
1.258	-0.00766		4.258	0.00921		7.258	0.00314		10.258	-0.00115
1.259	-0.01114		4.259	0.00264		7.259	-0.00076755		10.259	0.01055
1.26	-0.00766		4.26	0.00593		7.26	0.00705		10.26	-0.00115
1.261	-0.00766		4.261	0.00593		7.261	-0.00076755		10.261	0.0047
1.262	-0.00417		4.262	0.00593		7.262	-0.00076755		10.262	0.01055
1.263	-0.01114		4.263	0.00593		7.263	0.00314		10.263	0.0047
1.264	-0.00766		4.264	0.00921		7.264	-0.00076755		10.264	0.0047
1.265	-0.00766		4.265	0.00921		7.265	0.00705		10.265	0.0047
1.266	-0.00417		4.266	0.00264		7.266	0.00314		10.266	0.01055
1.267	-0.01114		4.267	0.00593		7.267	-0.00076755		10.267	0.0047
1.268	-0.00766		4.268	0.00264		7.268	-0.00076755		10.268	0.01055
1.269	-0.01463		4.269	0.00921		7.269	0.00314		10.269	0.0047
1.27	-0.00766		4.27	0.00593		7.27	-0.00076755		10.27	0.0047
1.271	-0.00766		4.271	0.00921		7.271	0.00314		10.271	0.01055
1.272	-0.00417		4.272	0.00921		7.272	-0.00076755		10.272	0.0047
1.273	-0.00766		4.273	0.00593		7.273	0.00705		10.273	0.01055
1.274	-0.00417		4.274	0.00921		7.274	-0.00076755		10.274	0.01055
1.275	-0.00766		4.275	0.00593		7.275	0.00314		10.275	0.01055
1.276	-0.00417		4.276	0.00593		7.276	0.00314		10.276	0.0047
1.277	-0.00417		4.277	0.00921		7.277	0.00705		10.277	-0.007
1.278	-0.00417		4.278	0.00264		7.278	0.00314		10.278	-0.00115
1.279	-0.01463		4.279	0.00921		7.279	0.00314		10.279	-0.00115
1.28	-0.01463		4.28	0.00593		7.28	0.00705		10.28	0.01055
1.281	-0.01114		4.281	0.00921		7.281	-0.00076755		10.281	0.0047
1.282	-0.01114		4.282	0.00593		7.282	0.00705		10.282	0.01055
1.283	-0.00417		4.283	0.00264		7.283	0.00314		10.283	0.01055
1.284	-0.00766		4.284	0.00921		7.284	0.00314		10.284	-0.00115
1.285	-0.00766		4.285	0.0125		7.285	0.00314		10.285	0.0047
1.286	-0.00766		4.286	0.00593		7.286	0.00705		10.286	-0.00115
1.287	-0.00417		4.287	0.00921		7.287	0.00314		10.287	0.0047
1.288	-0.00417		4.288	0.00593		7.288	0.00314		10.288	0.01055
1.289	-0.00417		4.289	0.00593		7.289	0.00314		10.289	0.0047
1.29	-0.00766		4.29	0.00264		7.29	0.00314		10.29	0.01055
1.291	-0.00766		4.291	0.00593		7.291	-0.00076755		10.291	0.0047
1.292	-0.01114		4.292	0.00593		7.292	-0.00076755		10.292	0.01055
1.293	-0.00417		4.293	0.00593		7.293	0.00314		10.293	0.0047
1.294	-0.000684345		4.294	0.00593		7.294	-0.00468		10.294	-0.00115
1.295	-0.00766		4.295	0.00593		7.295	0.00314		10.295	0.01055
1.296	-0.00766		4.296	0.00593		7.296	-0.00076755		10.296	0.0047
1.297	-0.00417		4.297	0.00921		7.297	0.00314		10.297	0.0047
1.298	-0.00766		4.298	0.00264		7.298	0.00314		10.298	0.0047
1.299	-0.00766		4.299	0.00264		7.299	0.00705		10.299	0.0047
1.3	-0.00417		4.3	0.00264		7.3	0.00705		10.3	0.01055
1.301	-0.00417		4.301	0.00593		7.301	0.00314		10.301	0.0047
1.302	-0.00417		4.302	0.00921		7.302	0.00314		10.302	0.0047
1.303	-0.00766		4.303	0.00264		7.303	0.00705		10.303	-0.00115
1.304	-0.00417		4.304	0.00921		7.304	0.00314		10.304	0.01055
1.305	-0.000684345		4.305	0.00593		7.305	0.00705		10.305	0.0047
1.306	-0.00766		4.306	0.00264		7.306	0.00705		10.306	-0.00115
1.307	-0.00417		4.307	0.0125		7.307	-0.00076755		10.307	0.0047
1.308	-0.00417		4.308	0.00593		7.308	-0.00076755		10.308	0.01055
1.309	-0.00766		4.309	0.00921		7.309	0.00705		10.309	0.01055
1.31	-0.01114		4.31	0.00264		7.31	-0.00076755		10.31	0.01055
1.311	-0.00766		4.311	0.00921		7.311	0.00705		10.311	-0.007
1.312	-0.00766		4.312	0.00921		7.312	-0.00076755		10.312	0.0047
1.313	-0.00766		4.313	0.0125		7.313	0.00705		10.313	-0.00115
1.314	-0.00417		4.314	0.00593		7.314	0.00705		10.314	0.0047
1.315	-0.00766		4.315	0.00593		7.315	0.00314		10.315	0.01055
1.316	-0.00766		4.316	0.00264		7.316	0.00314		10.316	0.01055
1.317	-0.00417		4.317	0.00921		7.317	-0.00076755		10.317	0.0047
1.318	-0.00766		4.318	0.00593		7.318	0.00705		10.318	0.0047
1.319	-0.01114		4.319	0.00921		7.319	-0.00076755		10.319	0.01055
1.32	-0.00417		4.32	0.00921		7.32	-0.00076755		10.32	0.01055
1.321	-0.00417		4.321	0.00593		7.321	0.00314		10.321	0.0047
1.322	-0.00766		4.322	0.00593		7.322	0.00314		10.322	0.0164
1.323	-0.00766		4.323	0.00593		7.323	0.00314		10.323	0.0047
1.324	-0.01114		4.324	0.00593		7.324	0.00314		10.324	-0.007
1.325	-0.00766		4.325	0.00593		7.325	-0.00076755		10.325	0.01055
1.326	-0.00417		4.326	0.00593		7.326	-0.00076755		10.326	0.01055
1.327	-0.00417		4.327	0.00264		7.327	-0.00076755		10.327	0.0164
1.328	-0.00417		4.328	0.00264		7.328	-0.00076755		10.328	0.0047
1.329	-0.00417		4.329	0.00593		7.329	0.00314		10.329	0.0047
1.33	-0.00417		4.33	0.00593		7.33	-0.00468		10.33	0.0047
1.331	-0.00417		4.331	0.00921		7.331	-0.00076755		10.331	0.0047
1.332	-0.000684345		4.332	-0.000645		7.332	0.00314		10.332	0.01055
1.333	-0.00417		4.333	0.00593		7.333	-0.00468		10.333	0.01055
1.334	-0.000684345		4.334	0.00264		7.334	0.00314		10.334	0.01055
1.335	-0.000684345		4.335	0.00593		7.335	0.00314		10.335	0.0047
1.336	-0.000684345		4.336	0.00264		7.336	0.00705		10.336	0.01055
1.337	-0.00417		4.337	0.00593		7.337	0.00314		10.337	0.0047
[truncated: 663 more rows]

## Sheet: 1j
			Sputtering time of Au/PET (min)	Internal resistance (kΩ)
[truncated: 4 more rows]
