# Supplementary material for: Triboiontronics with temporal control of electrical double layer formation
Source: Nat Commun. 2024 Jul 23;15:6182. doi: 10.1038/s41467-024-50518-3 (PMC11263338; doi:10.1038/s41467-024-50518-3)
Supplement: Supplementary file 7 — Source Data [file 41467_2024_50518_MOESM7_ESM.zip › Figure 2.xlsx]

## Sheet: 2c
Time (s)	Short-circuit current (nA)		Time (s)	Short-circuit current (nA)		Time (s)	Short-circuit current (nA)		Time (s)	Short-circuit current (nA)		Time (s)	Short-circuit current (nA)		Time (s)	Short-circuit current (nA)
0.001	0.05648		5.001	-0.01439		10.001	-0.02524		15.001	-0.0597		20.001	-0.06805		25.001	-0.04329
0.002	0.05069		5.002	-0.01232		10.002	-0.02342		15.002	-0.05432		20.002	-0.06153		25.002	-0.03878
0.003	0.04515		5.003	-0.00946		10.003	-0.02166		15.003	-0.04915		20.003	-0.05528		25.003	-0.03447
0.004	0.03984		5.004	-0.0061		10.004	-0.01996		15.004	-0.04419		20.004	-0.04929		25.004	-0.03035
0.005	0.03478		5.005	-0.00108		10.005	-0.01832		15.005	-0.03943		20.005	-0.04357		25.005	-0.02643
0.006	0.02996		5.006	0.00357		10.006	-0.01673		15.006	-0.03489		20.006	-0.03812		25.006	-0.02271
0.007	0.02538		5.007	0.0078		10.007	-0.0152		15.007	-0.03056		20.007	-0.03293		25.007	-0.01918
0.008	0.02105		5.008	0.01158		10.008	-0.01372		15.008	-0.02644		20.008	-0.028		25.008	-0.01584
0.009	0.01696		5.009	0.01365		10.009	-0.01231		15.009	-0.02253		20.009	-0.02334		25.009	-0.0127
0.01	0.01311		5.01	0.01481		10.01	-0.01095		15.01	-0.01882		20.01	-0.01895		25.01	-0.00976
0.011	0.00951		5.011	0.0142		10.011	-0.00964		15.011	-0.01533		20.011	-0.01482		25.011	-0.00702
0.012	0.00615		5.012	0.01221		10.012	-0.0084		15.012	-0.01205		20.012	-0.01096		25.012	-0.00447
0.013	0.00303		5.013	0.009		10.013	-0.00721		15.013	-0.00898		20.013	-0.00736		25.013	-0.00211
0.014	0.000157079		5.014	0.0052		10.014	-0.00608		15.014	-0.00611		20.014	-0.00403		25.014	4.64506e-05
0.015	-0.00247		5.015	0.00102		10.015	-0.005		15.015	-0.00346		20.015	-0.00095769		25.015	0.00201
0.016	-0.00486		5.016	-0.00321		10.016	-0.00398		15.016	-0.00102		20.016	0.00185		25.016	0.00378
0.017	-0.00701		5.017	-0.00725		10.017	-0.00302		15.017	0.00122		20.017	0.00438		25.017	0.00535
0.018	-0.00891		5.018	-0.01103		10.018	-0.00212		15.018	0.00324		20.018	0.00665		25.018	0.00672
0.019	-0.01057		5.019	-0.0135		10.019	-0.00127		15.019	0.00506		20.019	0.00866		25.019	0.0079
0.02	-0.01199		5.02	-0.01491		10.02	-0.000478422		15.02	0.00666		20.02	0.0104		25.02	0.00888
0.021	-0.01316		5.021	-0.01445		10.021	0.000255204		15.021	0.00805		20.021	0.01188		25.021	0.00967
0.022	-0.0141		5.022	-0.01239		10.022	0.000931871		15.022	0.00924		20.022	0.01309		25.022	0.01026
0.023	-0.01478		5.023	-0.00948		10.023	0.00155		15.023	0.01021		20.023	0.01404		25.023	0.01066
0.024	-0.01523		5.024	-0.00611		10.024	0.00211		15.024	0.01098		20.024	0.01472		25.024	0.01086
0.025	-0.01543		5.025	-0.00125		10.025	0.00262		15.025	0.01153		20.025	0.01513		25.025	0.01086
0.026	-0.01539		5.026	0.00352		10.026	0.00307		15.026	0.01188		20.026	0.01528		25.026	0.01067
0.027	-0.01677		5.027	0.00777		10.027	-0.00184		15.027	0.00821		20.027	0.0143		25.027	0.0134
0.028	-0.01657		5.028	0.01152		10.028	-0.00661		15.028	0.0037		20.028	0.01186		25.028	0.01469
0.029	-0.01482		5.029	0.01361		10.029	-0.0108		15.029	-0.0012		20.029	0.00823		25.029	0.01442
0.03	-0.01172		5.03	0.01474		10.03	-0.014		15.03	-0.00608		20.03	0.00376		25.03	0.01263
0.031	-0.00757		5.031	0.01415		10.031	-0.01585		15.031	-0.01047		20.031	-0.00109		25.031	0.0095
0.032	-0.00272		5.032	0.01224		10.032	-0.01616		15.032	-0.01395		20.032	-0.0059		25.032	0.00534
0.033	0.00231		5.033	0.0091		10.033	-0.01488		15.033	-0.01617		20.033	-0.01022		25.033	0.000572021
0.034	0.00703		5.034	0.00531		10.034	-0.01218		15.034	-0.01686		20.034	-0.01362		25.034	-0.00436
0.035	0.01096		5.035	0.000973674		10.035	-0.00833		15.035	-0.01596		20.035	-0.01575		25.035	-0.00902
0.036	0.01372		5.036	-0.00317		10.036	-0.00368		15.036	-0.01361		20.036	-0.01637		25.036	-0.01295
0.037	0.01504		5.037	-0.00719		10.037	0.00132		15.037	-0.01003		20.037	-0.01539		25.037	-0.01576
0.038	0.01479		5.038	-0.01103		10.038	0.00616		15.038	-0.00557		20.038	-0.01297		25.038	-0.01715
0.039	0.01301		5.039	-0.0135		10.039	0.01036		15.039	-0.000629591		20.039	-0.00934		25.039	-0.01696
0.04	0.00989		5.04	-0.01496		10.04	0.0135		15.04	0.00428		20.04	-0.00484		25.04	-0.01521
0.041	0.00574		5.041	-0.01438		10.041	0.01527		15.041	0.00867		20.041	0.000113628		25.041	-0.01211
0.042	0.000978087		5.042	-0.01238		10.042	0.01549		15.042	0.01209		20.042	0.00501		25.042	-0.00795
0.043	-0.00396		5.043	-0.00948		10.043	0.01416		15.043	0.01421		20.043	0.00937		25.043	-0.00309
0.044	-0.00862		5.044	-0.00618		10.044	0.01139		15.044	0.01482		20.044	0.01274		25.044	0.00195
0.045	-0.01256		5.045	-0.00122		10.045	0.0075		15.045	0.01388		20.045	0.01479		25.045	0.0067
0.046	-0.01539		5.046	0.00343		10.046	0.00285		15.046	0.01147		20.046	0.01532		25.046	0.01067
0.047	-0.01678		5.047	0.00775		10.047	-0.00209		15.047	0.00786		20.047	0.01429		25.047	0.01347
0.048	-0.01661		5.048	0.01155		10.048	-0.0069		15.048	0.00341		20.048	0.0118		25.048	0.01484
0.049	-0.01487		5.049	0.01366		10.049	-0.01114		15.049	-0.00143		20.049	0.00812		25.049	0.01464
0.05	-0.01179		5.05	0.01474		10.05	-0.01437		15.05	-0.00625		20.05	0.00359		25.05	0.01292
0.051	-0.00765		5.051	0.0142		10.051	-0.01627		15.051	-0.01058		20.051	-0.00131		25.051	0.00985
0.052	-0.00281		5.052	0.01223		10.052	-0.01662		15.052	-0.014		20.052	-0.00617		25.052	0.00575
0.053	0.00222		5.053	0.00907		10.053	-0.01538		15.053	-0.01616		20.053	-0.01054		25.053	0.00104
0.054	0.00695		5.054	0.00529		10.054	-0.01271		15.054	-0.01681		20.054	-0.01399		25.054	-0.00384
0.055	0.01091		5.055	0.00102		10.055	-0.00887		15.055	-0.01586		20.055	-0.01616		25.055	-0.00846
0.056	0.01368		5.056	-0.00316		10.056	-0.00422		15.056	-0.01344		20.056	-0.01682		25.056	-0.01236
0.057	0.01503		5.057	-0.0072		10.057	0.000793464		15.057	-0.0098		20.057	-0.01587		25.057	-0.01515
0.058	0.0148		5.058	-0.01093		10.058	0.00566		15.058	-0.00529		20.058	-0.01346		25.058	-0.01653
0.059	0.01304		5.059	-0.01346		10.059	0.00989		15.059	-0.000294643		20.059	-0.00984		25.059	-0.01634
0.06	0.00992		5.06	-0.01495		10.06	0.01308		15.06	0.00465		20.06	-0.00534		25.06	-0.0146
0.061	0.00578		5.061	-0.01443		10.061	0.0149		15.061	0.00908		20.061	-0.000365865		25.061	-0.01153
0.062	0.00102		5.062	-0.01242		10.062	0.01519		15.062	0.01253		20.062	0.00456		25.062	-0.0074
0.063	-0.00391		5.063	-0.00956		10.063	0.01392		15.063	0.01466		20.063	0.00896		25.063	-0.00258
0.064	-0.00857		5.064	-0.00615		10.064	0.01122		15.064	0.01529		20.064	0.01239		25.064	0.00243
0.065	-0.01252		5.065	-0.00122		10.065	0.00738		15.065	0.01434		20.065	0.0145		25.065	0.00714
0.066	-0.01536		5.066	0.00342		10.066	0.00278		15.066	0.01191		20.066	0.0151		25.066	0.01107
0.067	-0.01677		5.067	0.00773		10.067	-0.00213		15.067	0.00829		20.067	0.01414		25.067	0.01383
0.068	-0.01662		5.068	0.01147		10.068	-0.0069		15.068	0.00381		20.068	0.0117		25.068	0.01516
0.069	-0.01492		5.069	0.0136		10.069	-0.01111		15.069	-0.00106		20.069	0.00807		25.069	0.01492
0.07	-0.01186		5.07	0.01468		10.07	-0.01432		15.07	-0.0059		20.07	0.00359		25.07	0.01316
0.071	-0.00774		5.071	0.01418		10.071	-0.0162		15.071	-0.01027		20.071	-0.00127		25.071	0.01004
0.072	-0.00291		5.072	0.01232		10.072	-0.01654		15.072	-0.01375		20.072	-0.00609		25.072	0.00591
0.073	0.00212		5.073	0.00918		10.073	-0.01529		15.073	-0.01596		20.073	-0.01043		25.073	0.00116
0.074	0.00687		5.074	0.00535		10.074	-0.01261		15.074	-0.01666		20.074	-0.01385		25.074	-0.00377
0.075	0.01085		5.075	0.00107		10.075	-0.00875		15.075	-0.01577		20.075	-0.01601		25.075	-0.00842
0.076	0.01366		5.076	-0.00307		10.076	-0.00408		15.076	-0.01341		20.076	-0.01665		25.076	-0.01235
0.077	0.01503		5.077	-0.00718		10.077	0.00095623		15.077	-0.00982		20.077	-0.0157		25.077	-0.01518
0.078	0.01484		5.078	-0.01095		10.078	0.00584		15.078	-0.00536		20.078	-0.01329		25.078	-0.01659
0.079	0.01312		5.079	-0.0134		10.079	0.0101		15.079	-0.00040403		20.079	-0.00965		25.079	-0.01644
0.08	0.01004		5.08	-0.01488		10.08	0.01331		15.08	0.00452		20.08	-0.00513		25.08	-0.01473
0.081	0.00593		5.081	-0.01448		10.081	0.01515		15.081	0.00893		20.081	-0.000138308		25.081	-0.01168
0.082	0.00118		5.082	-0.01242		10.082	0.01545		15.082	0.01237		20.082	0.00481		25.082	-0.00757
0.083	-0.00375		5.083	-0.00958		10.083	0.0142		15.083	0.01451		20.083	0.00923		25.083	-0.00276
0.084	-0.00843		5.084	-0.00632		10.084	0.0115		15.084	0.01514		20.084	0.01267		25.084	0.00225
0.085	-0.0124		5.085	-0.00127		10.085	0.00766		15.085	0.0142		20.085	0.0148		25.085	0.00695
0.086	-0.01527		5.086	0.00336		10.086	0.00305		15.086	0.0118		20.086	0.0154		25.086	0.01089
0.087	-0.01673		5.087	0.00768		10.087	-0.00188		15.087	0.00819		20.087	0.01445		25.087	0.01366
0.088	-0.01663		5.088	0.01141		10.088	-0.00669		15.088	0.00373		20.088	0.01201		25.088	0.015
0.089	-0.01497		5.089	0.01359		10.089	-0.01093		15.089	-0.00113		20.089	0.00838		25.089	0.01477
0.09	-0.01196		5.09	0.01471		10.09	-0.01419		15.09	-0.00596		20.09	0.0039		25.09	0.01303
0.091	-0.00787		5.091	0.0142		10.091	-0.01611		15.091	-0.01033		20.091	-0.0009777		25.091	0.00992
0.092	-0.00308		5.092	0.01234		10.092	-0.0165		15.092	-0.01379		20.092	-0.00583		25.092	0.0058
0.093	0.00193		5.093	0.00916		10.093	-0.01529		15.093	-0.01598		20.093	-0.01019		25.093	0.00106
0.094	0.00665		5.094	0.0054		10.094	-0.01266		15.094	-0.01666		20.094	-0.01365		25.094	-0.00386
0.095	0.01062		5.095	0.00111		10.095	-0.00885		15.095	-0.01576		20.095	-0.01583		25.095	-0.00852
0.096	0.01342		5.096	-0.003		10.096	-0.00423		15.096	-0.01339		20.096	-0.01651		25.096	-0.01247
0.097	0.01479		5.097	-0.00709		10.097	0.000765686		15.097	-0.0098		20.097	-0.0156		25.097	-0.01531
0.098	0.0146		5.098	-0.01088		10.098	0.00563		15.098	-0.00533		20.098	-0.01322		25.098	-0.01674
0.099	0.01289		5.099	-0.01341		10.099	0.00988		15.099	-0.000373723		20.099	-0.00962		25.099	-0.0166
0.1	0.00983		5.1	-0.01493		10.1	0.01309		15.1	0.00456		20.1	-0.00514		25.1	-0.01491
0.101	0.00574		5.101	-0.01451		10.101	0.01495		15.101	0.00897		20.101	-0.00016771		25.101	-0.01186
0.102	0.00103		5.102	-0.01254		10.102	0.01527		15.102	0.01241		20.102	0.00476		25.102	-0.00774
0.103	-0.00387		5.103	-0.00961		10.103	0.01404		15.103	0.01455		20.103	0.00916		25.103	-0.00292
0.104	-0.00853		5.104	-0.00631		10.104	0.01137		15.104	0.01518		20.104	0.0126		25.104	0.00211
0.105	-0.01248		5.105	-0.0014		10.105	0.00756		15.105	0.01424		20.105	0.01472		25.105	0.00683
0.106	-0.01532		5.106	0.00327		10.106	0.00296		15.106	0.01183		20.106	0.01534		25.106	0.01079
0.107	-0.01676		5.107	0.00756		10.107	-0.00195		15.107	0.0082		20.107	0.01439		25.107	0.01359
0.108	-0.01663		5.108	0.01146		10.108	-0.00675		15.108	0.00371		20.108	0.01196		25.108	0.01495
0.109	-0.01493		5.109	0.01355		10.109	-0.01099		15.109	-0.00118		20.109	0.00834		25.109	0.01476
0.11	-0.01188		5.11	0.0147		10.11	-0.01424		15.11	-0.00605		20.11	0.00387		25.11	0.01305
0.111	-0.00775		5.111	0.01432		10.111	-0.01616		15.111	-0.01046		20.111	-0.00101		25.111	0.00998
0.112	-0.00292		5.112	0.01238		10.112	-0.01655		15.112	-0.01396		20.112	-0.00586		25.112	0.00587
0.113	0.00213		5.113	0.0092		10.113	-0.01534		15.113	-0.01621		20.113	-0.01024		25.113	0.00115
0.114	0.00689		5.114	0.00543		10.114	-0.0127		15.114	-0.01695		20.114	-0.01371		25.114	-0.00377
0.115	0.01089		5.115	0.00116		10.115	-0.00889		15.115	-0.01608		20.115	-0.01593		25.115	-0.00843
0.116	0.01374		5.116	-0.00296		10.116	-0.00426		15.116	-0.01375		20.116	-0.01663		25.116	-0.01237
0.117	0.01515		5.117	-0.00702		10.117	0.000758401		15.117	-0.01017		20.117	-0.01574		25.117	-0.01522
0.118	0.015		5.118	-0.01083		10.118	0.00564		15.118	-0.0057		20.118	-0.01338		25.118	-0.01666
0.119	0.01334		5.119	-0.0134		10.119	0.00993		15.119	-0.000726563		20.119	-0.0098		25.119	-0.01653
0.12	0.01031		5.12	-0.01488		10.12	0.01317		15.12	0.00422		20.12	-0.00533		25.12	-0.01484
0.121	0.00623		5.121	-0.01449		10.121	0.01505		15.121	0.00867		20.121	-0.000372676		25.121	-0.01179
0.122	0.00153		5.122	-0.01252		10.122	0.0154		15.122	0.01216		20.122	0.00455		25.122	-0.00767
0.123	-0.00336		5.123	-0.00968		10.123	0.0142		15.123	0.01434		20.123	0.00896		25.123	-0.00285
0.124	-0.00801		5.124	-0.00635		10.124	0.01155		15.124	0.01502		20.124	0.01241		25.124	0.00217
0.125	-0.01196		5.125	-0.00146		10.125	0.00776		15.125	0.01412		20.125	0.01455		25.125	0.0069
0.126	-0.01482		5.126	0.00322		10.126	0.00318		15.126	0.01174		20.126	0.01517		25.126	0.01087
0.127	-0.01627		5.127	0.00757		10.127	-0.00171		15.127	0.00815		20.127	0.01423		25.127	0.01368
0.128	-0.01615		5.128	0.01129		10.128	-0.0065		15.128	0.00369		20.128	0.01181		25.128	0.01506
0.129	-0.01448		5.129	0.01359		10.129	-0.01073		15.129	-0.00116		20.129	0.0082		25.129	0.01488
0.13	-0.01146		5.13	0.01471		10.13	-0.01397		15.13	-0.006		20.13	0.00373		25.13	0.01318
0.131	-0.00736		5.131	0.01423		10.131	-0.0159		15.131	-0.01039		20.131	-0.00114		25.131	0.01011
0.132	-0.00256		5.132	0.01237		10.132	-0.0163		15.132	-0.01388		20.132	-0.00598		25.132	0.00601
0.133	0.00245		5.133	0.00926		10.133	-0.01511		15.133	-0.01611		20.133	-0.01035		25.133	0.00128
0.134	0.00719		5.134	0.00557		10.134	-0.01249		15.134	-0.01684		20.134	-0.01382		25.134	-0.00366
0.135	0.01117		5.135	0.00125		10.135	-0.00869		15.135	-0.01598		20.135	-0.01603		25.135	-0.00833
0.136	0.014		5.136	-0.00282		10.136	-0.00408		15.136	-0.01364		20.136	-0.01673		25.136	-0.0123
0.137	0.01539		5.137	-0.00699		10.137	0.000918172		15.137	-0.01006		20.137	-0.01583		25.137	-0.01517
0.138	0.01523		5.138	-0.01078		10.138	0.00579		15.138	-0.00558		20.138	-0.01348		25.138	-0.01663
0.139	0.01355		5.139	-0.01338		10.139	0.01006		15.139	-0.000605189		20.139	-0.0099		25.139	-0.01652
0.14	0.0105		5.14	-0.01489		10.14	0.0133		15.14	0.00435		20.14	-0.00543		25.14	-0.01485
0.141	0.00641		5.141	-0.01455		10.141	0.01518		15.141	0.00881		20.141	-0.000473458		25.141	-0.01183
0.142	0.00168		5.142	-0.01255		10.142	0.01552		15.142	0.01231		20.142	0.00445		25.142	-0.00773
0.143	-0.00325		5.143	-0.00977		10.143	0.01431		15.143	0.0145		20.143	0.00887		25.143	-0.00293
0.144	-0.00794		5.144	-0.00636		10.144	0.01164		15.144	0.01517		20.144	0.01232		25.144	0.00208
0.145	-0.01194		5.145	-0.00148		10.145	0.00783		15.145	0.01427		20.145	0.01446		25.145	0.0068
0.146	-0.01484		5.146	0.00317		10.146	0.00324		15.146	0.01188		20.146	0.0151		25.146	0.01078
0.147	-0.01634		5.147	0.00754		10.147	-0.00167		15.147	0.00828		20.147	0.01417		25.147	0.0136
0.148	-0.01627		5.148	0.01133		10.148	-0.00648		15.148	0.00382		20.148	0.01177		25.148	0.01499
0.149	-0.01463		5.149	0.01354		10.149	-0.01074		15.149	-0.00106		20.149	0.00818		25.149	0.01483
0.15	-0.01164		5.15	0.01473		10.15	-0.01402		15.15	-0.00593		20.15	0.00373		25.15	0.01315
0.151	-0.00756		5.151	0.01423		10.151	-0.01599		15.151	-0.01035		20.151	-0.00112		25.151	0.01012
0.152	-0.00276		5.152	0.01243		10.152	-0.01643		15.152	-0.01388		20.152	-0.00596		25.152	0.00604
0.153	0.00225		5.153	0.00928		10.153	-0.01526		15.153	-0.01616		20.153	-0.01033		25.153	0.00132
0.154	0.00699		5.154	0.00559		10.154	-0.01267		15.154	-0.01693		20.154	-0.0138		25.154	-0.00358
0.155	0.01099		5.155	0.00116		10.155	-0.00889		15.155	-0.0161		20.155	-0.01602		25.155	-0.00824
0.156	0.01383		5.156	-0.00288		10.156	-0.00428		15.156	-0.0138		20.156	-0.01673		25.156	-0.0122
0.157	0.01525		5.157	-0.00691		10.157	0.000727951		15.157	-0.01025		20.157	-0.01584		25.157	-0.01506
0.158	0.01511		5.158	-0.0108		10.158	0.00562		15.158	-0.0058		20.158	-0.01349		25.158	-0.01652
0.159	0.01343		5.159	-0.01335		10.159	0.00992		15.159	-0.000839495		20.159	-0.0099		25.159	-0.01643
0.16	0.01039		5.16	-0.01486		10.16	0.01319		15.16	0.00411		20.16	-0.00541		25.16	-0.01478
0.161	0.0063		5.161	-0.0145		10.161	0.01511		15.161	0.00856		20.161	-0.000427099		25.161	-0.01177
0.162	0.00156		5.162	-0.01263		10.162	0.01549		15.162	0.01208		20.162	0.00453		25.162	-0.0077
0.163	-0.00339		5.163	-0.00972		10.163	0.0143		15.163	0.01429		20.163	0.00898		25.163	-0.00292
0.164	-0.00809		5.164	-0.00643		10.164	0.01166		15.164	0.01499		20.164	0.01247		25.164	0.00209
0.165	-0.0121		5.165	-0.0015		10.165	0.00786		15.165	0.01412		20.165	0.01466		25.165	0.00682
0.166	-0.01501		5.166	0.00317		10.166	0.00327		15.166	0.01178		20.166	0.01533		25.166	0.0108
0.167	-0.01652		5.167	0.00745		10.167	-0.00164		15.167	0.00822		20.167	0.01443		25.167	0.01363
0.168	-0.01646		5.168	0.01127		10.168	-0.00645		15.168	0.00378		20.168	0.01206		25.168	0.01504
0.169	-0.01483		5.169	0.01344		10.169	-0.01071		15.169	-0.00109		20.169	0.00847		25.169	0.01488
0.17	-0.01184		5.17	0.01465		10.17	-0.01401		15.17	-0.00595		20.17	0.00403		25.17	0.01321
0.171	-0.00775		5.171	0.01428		10.171	-0.016		15.171	-0.01036		20.171	-0.00081776		25.171	0.01017
0.172	-0.00295		5.172	0.01246		10.172	-0.01646		15.172	-0.01389		20.172	-0.00566		25.172	0.00609
0.173	0.0021		5.173	0.00936		10.173	-0.01532		15.173	-0.01618		20.173	-0.01004		25.173	0.00137
0.174	0.00687		5.174	0.00561		10.174	-0.01273		15.174	-0.01696		20.174	-0.01353		25.174	-0.00355
0.175	0.01091		5.175	0.0013		10.175	-0.00896		15.175	-0.01614		20.175	-0.01576		25.175	-0.00822
0.176	0.01379		5.176	-0.00279		10.176	-0.00435		15.176	-0.01385		20.176	-0.01649		25.176	-0.01219
0.177	0.01526		5.177	-0.00693		10.177	0.000657908		15.177	-0.0103		20.177	-0.01561		25.177	-0.01507
0.178	0.01516		5.178	-0.01073		10.178	0.00555		15.178	-0.00585		20.178	-0.01327		25.178	-0.01654
0.179	0.01353		5.179	-0.01327		10.179	0.00986		15.179	-0.000884574		20.179	-0.0097		25.179	-0.01645
0.18	0.01053		5.18	-0.01487		10.18	0.01313		15.18	0.00408		20.18	-0.00524		25.18	-0.01479
0.181	0.00646		5.181	-0.01452		10.181	0.01505		15.181	0.00855		20.181	-0.000282195		25.181	-0.01178
0.182	0.00174		5.182	-0.01257		10.182	0.01544		15.182	0.01207		20.182	0.00465		25.182	-0.00769
0.183	-0.00319		5.183	-0.00981		10.183	0.01427		15.183	0.0143		20.183	0.00907		25.183	-0.0029
0.184	-0.00789		5.184	-0.00656		10.184	0.01164		15.184	0.01502		20.184	0.01253		25.184	0.00213
0.185	-0.01191		5.185	-0.0016		10.185	0.00786		15.185	0.01418		20.185	0.01468		25.185	0.00687
0.186	-0.01485		5.186	0.00308		10.186	0.00329		15.186	0.01186		20.186	0.01533		25.186	0.01088
0.187	-0.01639		5.187	0.00745		10.187	-0.00163		15.187	0.0083		20.187	0.01441		25.187	0.01372
0.188	-0.01636		5.188	0.01129		10.188	-0.00645		15.188	0.00388		20.188	0.01201		25.188	0.01513
0.189	-0.01476		5.189	0.01346		10.189	-0.01072		15.189	-0.000976905		20.189	0.00841		25.189	0.01499
0.19	-0.01179		5.19	0.01464		10.19	-0.01404		15.19	-0.00584		20.19	0.00394		25.19	0.01332
0.191	-0.00773		5.191	0.01434		10.191	-0.01605		15.191	-0.01025		20.191	-0.000932705		25.191	0.01028
0.192	-0.00296		5.192	0.01257		10.192	-0.01653		15.192	-0.01378		20.192	-0.00581		25.192	0.0062
0.193	0.00206		5.193	0.00939		10.193	-0.01541		15.193	-0.01607		20.193	-0.01022		25.193	0.00148
0.194	0.00682		5.194	0.00569		10.194	-0.01286		15.194	-0.01686		20.194	-0.01373		25.194	-0.00344
0.195	0.01085		5.195	0.00134		10.195	-0.0091		15.195	-0.01605		20.195	-0.01599		25.195	-0.00812
0.196	0.01374		5.196	-0.00275		10.196	-0.00452		15.196	-0.01375		20.196	-0.01675		25.196	-0.0121
0.197	0.0152		5.197	-0.00685		10.197	0.000473224		15.197	-0.01021		20.197	-0.0159		25.197	-0.01499
0.198	0.0151		5.198	-0.0107		10.198	0.00536		15.198	-0.00577		20.198	-0.01359		25.198	-0.01648
0.199	0.01347		5.199	-0.01333		10.199	0.00965		15.199	-0.00080353		20.199	-0.01003		25.199	-0.0164
0.2	0.01048		5.2	-0.01482		10.2	0.01293		15.2	0.00416		20.2	-0.00558		25.2	-0.01475
0.201	0.00643		5.201	-0.01461		10.201	0.01487		15.201	0.00864		20.201	-0.000628768		25.201	-0.01174
0.202	0.00172		5.202	-0.01263		10.202	0.01527		15.202	0.01218		20.202	0.00431		25.202	-0.00765
0.203	-0.0032		5.203	-0.00983		10.203	0.01413		15.203	0.01442		20.203	0.00875		25.203	-0.00285
0.204	-0.0079		5.204	-0.00651		10.204	0.01153		15.204	0.01516		20.204	0.01224		25.204	0.00219
0.205	-0.01192		5.205	-0.00164		10.205	0.00778		15.205	0.01432		20.205	0.01444		25.205	0.00695
0.206	-0.01487		5.206	0.00303		10.206	0.00323		15.206	0.012		20.206	0.01514		25.206	0.01096
0.207	-0.01642		5.207	0.00742		10.207	-0.00167		15.207	0.00845		20.207	0.01427		25.207	0.01382
0.208	-0.01641		5.208	0.0112		10.208	-0.00648		15.208	0.00403		20.208	0.01192		25.208	0.01525
0.209	-0.01483		5.209	0.01345		10.209	-0.01075		15.209	-0.00082629		20.209	0.00835		25.209	0.01512
0.21	-0.01188		5.21	0.0147		10.21	-0.01407		15.21	-0.0057		20.21	0.00392		25.21	0.01346
0.211	-0.00782		5.211	0.0143		10.211	-0.01609		15.211	-0.01013		20.211	-0.000935692		25.211	0.01043
0.212	-0.00305		5.212	0.01255		10.212	-0.01658		15.212	-0.01369		20.212	-0.00579		25.212	0.00635
0.213	0.00198		5.213	0.00933		10.213	-0.01548		15.213	-0.01601		20.213	-0.01019		25.213	0.00162
0.214	0.00676		5.214	0.00576		10.214	-0.01293		15.214	-0.01682		20.214	-0.01371		25.214	-0.00331
0.215	0.01082		5.215	0.00134		10.215	-0.00918		15.215	-0.01604		20.215	-0.01597		25.215	-0.00799
0.216	0.01374		5.216	-0.00273		10.216	-0.00459		15.216	-0.01378		20.216	-0.01672		25.216	-0.012
0.217	0.01524		5.217	-0.00686		10.217	0.000419602		15.217	-0.01027		20.217	-0.01588		25.217	-0.01492
0.218	0.01519		5.218	-0.01062		10.218	0.00533		15.218	-0.00585		20.218	-0.01356		25.218	-0.01644
0.219	0.01359		5.219	-0.01325		10.219	0.00966		15.219	-0.000904943		20.219	-0.01		25.219	-0.01639
0.22	0.01061		5.22	-0.01487		10.22	0.01298		15.22	0.00404		20.22	-0.00554		25.22	-0.01477
0.221	0.00657		5.221	-0.01458		10.221	0.01495		15.221	0.00851		20.221	-0.000582545		25.221	-0.01178
0.222	0.00185		5.222	-0.01271		10.222	0.0154		15.222	0.01204		20.222	0.00437		25.222	-0.0077
0.223	-0.00308		5.223	-0.00983		10.223	0.0143		15.223	0.01428		20.223	0.00883		25.223	-0.00292
0.224	-0.00779		5.224	-0.00661		10.224	0.01173		15.224	0.01503		20.224	0.01234		25.224	0.00211
0.225	-0.01183		5.225	-0.00164		10.225	0.00799		15.225	0.01421		20.225	0.01456		25.225	0.00686
0.226	-0.0148		5.226	0.003		10.226	0.00345		15.226	0.01191		20.226	0.01525		25.226	0.01088
0.227	-0.01637		5.227	0.00731		10.227	-0.00144		15.227	0.00838		20.227	0.01437		25.227	0.01375
0.228	-0.01637		5.228	0.01124		10.228	-0.00626		15.228	0.00397		20.228	0.012		25.228	0.01521
0.229	-0.0148		5.229	0.01347		10.229	-0.01054		15.229	-0.000869588		20.229	0.00841		25.229	0.01511
0.23	-0.01185		5.23	0.01464		10.23	-0.01387		15.23	-0.00572		20.23	0.00395		25.23	0.01348
0.231	-0.00781		5.231	0.01424		10.231	-0.01591		15.231	-0.01014		20.231	-0.00092073		25.231	0.01047
0.232	-0.00303		5.232	0.01257		10.232	-0.01641		15.232	-0.01368		20.232	-0.0058		25.232	0.0064
0.233	0.00201		5.233	0.00943		10.233	-0.01532		15.233	-0.01599		20.233	-0.01022		25.233	0.00168
0.234	0.0068		5.234	0.00581		10.234	-0.01278		15.234	-0.0168		20.234	-0.01376		25.234	-0.00326
0.235	0.01088		5.235	0.00143		10.235	-0.00904		15.235	-0.01601		20.235	-0.01604		25.235	-0.00797
0.236	0.01382		5.236	-0.00271		10.236	-0.00447		15.236	-0.01374		20.236	-0.01682		25.236	-0.01199
0.237	0.01535		5.237	-0.00675		10.237	0.000528547		15.237	-0.01022		20.237	-0.016		25.237	-0.01494
0.238	0.01533		5.238	-0.01061		10.238	0.00543		15.238	-0.00579		20.238	-0.01371		25.238	-0.0165
0.239	0.01378		5.239	-0.01329		10.239	0.00976		15.239	-0.000823927		20.239	-0.01017		25.239	-0.01648
0.24	0.01084		5.24	-0.0149		10.24	0.01308		15.24	0.00415		20.24	-0.00572		25.24	-0.01489
0.241	0.00684		5.241	-0.0145		10.241	0.01505		15.241	0.00864		20.241	-0.000763506		25.241	-0.01194
0.242	0.00215		5.242	-0.01268		10.242	0.01549		15.242	0.0122		20.242	0.00419		25.242	-0.00789
0.243	-0.00275		5.243	-0.00985		10.243	0.01437		15.243	0.01447		20.243	0.00866		25.243	-0.00312
0.244	-0.00744		5.244	-0.0066		10.244	0.01178		15.244	0.01524		20.244	0.01218		25.244	0.00191
0.245	-0.01148		5.245	-0.00179		10.245	0.00803		15.245	0.01444		20.245	0.01441		25.245	0.00667
0.246	-0.01445		5.246	0.00293		10.246	0.00345		15.246	0.01215		20.246	0.01514		25.246	0.0107
0.247	-0.01603		5.247	0.0073		10.247	-0.00147		15.247	0.00863		20.247	0.01429		25.247	0.0136
0.248	-0.01606		5.248	0.01109		10.248	-0.00632		15.248	0.00421		20.248	0.01196		25.248	0.01508
0.249	-0.01451		5.249	0.01344		10.249	-0.01064		15.249	-0.000642498		20.249	0.00842		25.249	0.01501
0.25	-0.01158		5.25	0.01466		10.25	-0.01401		15.25	-0.00552		20.25	0.004		25.25	0.01341
0.251	-0.00755		5.251	0.0144		10.251	-0.01606		15.251	-0.00997		20.251	-0.000848293		25.251	0.01043
0.252	-0.00278		5.252	0.01257		10.252	-0.01659		15.252	-0.01355		20.252	-0.0057		25.252	0.00638
0.253	0.00225		5.253	0.00942		10.253	-0.01552		15.253	-0.01589		20.253	-0.0101		25.253	0.00167
0.254	0.00703		5.254	0.00581		10.254	-0.01301		15.254	-0.01673		20.254	-0.01364		25.254	-0.00326
0.255	0.0111		5.255	0.00145		10.255	-0.00929		15.255	-0.01599		20.255	-0.01593		25.255	-0.00796
0.256	0.01403		5.256	-0.00268		10.256	-0.00473		15.256	-0.01376		20.256	-0.01672		25.256	-0.01199
0.257	0.01556		5.257	-0.00677		10.257	0.000267806		15.257	-0.01027		20.257	-0.01592		25.257	-0.01494
0.258	0.01553		5.258	-0.01058		10.258	0.00517		15.258	-0.00587		20.258	-0.01365		25.258	-0.0165
0.259	0.01398		5.259	-0.01324		10.259	0.00951		15.259	-0.000931138		20.259	-0.01012		25.259	-0.0165
0.26	0.01104		5.26	-0.01488		10.26	0.01284		15.26	0.00402		20.26	-0.00569		25.26	-0.01493
0.261	0.00702		5.261	-0.01468		10.261	0.01483		15.261	0.00849		20.261	-0.000737355		25.261	-0.01198
0.262	0.00232		5.262	-0.0127		10.262	0.0153		15.262	0.01204		20.262	0.00421		25.262	-0.00793
0.263	-0.0026		5.263	-0.0099		10.263	0.01421		15.263	0.0143		20.263	0.00866		25.263	-0.00316
0.264	-0.00732		5.264	-0.00661		10.264	0.01167		15.264	0.01507		20.264	0.01218		25.264	0.00186
0.265	-0.01138		5.265	-0.00177		10.265	0.00795		15.265	0.01426		20.265	0.01441		25.265	0.00662
0.266	-0.01438		5.266	0.00293		10.266	0.00342		15.266	0.01195		20.266	0.01514		25.266	0.01066
0.267	-0.01599		5.267	0.00726		10.267	-0.00146		15.267	0.0084		20.267	0.0143		25.267	0.01357
0.268	-0.01605		5.268	0.01118		10.268	-0.00629		15.268	0.00396		20.268	0.01196		25.268	0.01507
0.269	-0.01454		5.269	0.01338		10.269	-0.01059		15.269	-0.000924162		20.269	0.0084		25.269	0.01501
0.27	-0.01166		5.27	0.01463		10.27	-0.01396		15.27	-0.00583		20.27	0.00397		25.27	0.01342
0.271	-0.00767		5.271	0.01432		10.271	-0.01604		15.271	-0.01031		20.271	-0.000895678		25.271	0.01046
0.272	-0.00294		5.272	0.01263		10.272	-0.01659		15.272	-0.01391		20.272	-0.00577		25.272	0.00642
0.273	0.00206		5.273	0.00947		10.273	-0.01556		15.273	-0.01627		20.273	-0.01021		25.273	0.00173
0.274	0.00682		5.274	0.00593		10.274	-0.01308		15.274	-0.01713		20.274	-0.01378		25.274	-0.00318
0.275	0.01088		5.275	0.00148		10.275	-0.0094		15.275	-0.0164		20.275	-0.0161		25.275	-0.00787
0.276	0.01381		5.276	-0.00259		10.276	-0.00487		15.276	-0.01418		20.276	-0.01693		25.276	-0.01189
0.277	0.01534		5.277	-0.00671		10.277	0.000110067		15.277	-0.01069		20.277	-0.01616		25.277	-0.01483
0.278	0.01531		5.278	-0.01056		10.278	0.00501		15.278	-0.00629		20.278	-0.0139		25.278	-0.01639
0.279	0.01376		5.279	-0.01317		10.279	0.00935		15.279	-0.00133		20.279	-0.0104		25.279	-0.01639
0.28	0.01081		5.28	-0.01478		10.28	0.01268		15.28	0.00366		20.28	-0.00598		25.28	-0.01482
0.281	0.00679		5.281	-0.01463		10.281	0.0147		15.281	0.00817		20.281	-0.00104		25.281	-0.01187
0.282	0.00208		5.282	-0.01273		10.282	0.01518		15.282	0.01176		20.282	0.00391		25.282	-0.00784
0.283	-0.00287		5.283	-0.0099		10.283	0.0141		15.283	0.01408		20.283	0.00838		25.283	-0.00307
0.284	-0.00761		5.284	-0.00668		10.284	0.01156		15.284	0.0149		20.284	0.01192		25.284	0.00195
0.285	-0.01169		5.285	-0.0018		10.285	0.00785		15.285	0.01414		20.285	0.01417		25.285	0.00671
0.286	-0.0147		5.286	0.00281		10.286	0.00331		15.286	0.0119		20.286	0.01492		25.286	0.01076
0.287	-0.01633		5.287	0.00725		10.287	-0.00159		15.287	0.00842		20.287	0.01411		25.287	0.01368
0.288	-0.0164		5.288	0.01112		10.288	-0.00643		15.288	0.00405		20.288	0.0118		25.288	0.01519
0.289	-0.01489		5.289	0.0134		10.289	-0.01076		15.289	-0.000766935		20.289	0.00827		25.289	0.01515
0.29	-0.01201		5.29	0.01468		10.29	-0.01415		15.29	-0.00562		20.29	0.00386		25.29	0.01357
0.291	-0.00801		5.291	0.01433		10.291	-0.01624		15.291	-0.01004		20.291	-0.000988884		25.291	0.01062
0.292	-0.00327		5.292	0.01264		10.292	-0.0168		15.292	-0.01361		20.292	-0.00585		25.292	0.0066
0.293	0.00175		5.293	0.00951		10.293	-0.01577		15.293	-0.01594		20.293	-0.01028		25.293	0.0019
0.294	0.00653		5.294	0.00597		10.294	-0.01328		15.294	-0.01678		20.294	-0.01383		25.294	-0.00302
0.295	0.01061		5.295	0.00147		10.295	-0.00958		15.295	-0.01603		20.295	-0.01615		25.295	-0.00772
0.296	0.01356		5.296	-0.00255		10.296	-0.00503		15.296	-0.0138		20.296	-0.01696		25.296	-0.01175
0.297	0.01512		5.297	-0.00662		10.297	-2.48669e-05		15.297	-0.01031		20.297	-0.01618		25.297	-0.01472
0.298	0.01513		5.298	-0.01052		10.298	0.00491		15.298	-0.0059		20.298	-0.01392		25.298	-0.0163
0.299	0.0136		5.299	-0.01313		10.299	0.00929		15.299	-0.000943931		20.299	-0.01041		25.299	-0.01633
0.3	0.01068		5.3	-0.01476		10.3	0.01267		15.3	0.00404		20.3	-0.00599		25.3	-0.01478
0.301	0.00667		5.301	-0.01465		10.301	0.01473		15.301	0.00855		20.301	-0.00104		25.301	-0.01187
0.302	0.00198		5.302	-0.01281		10.302	0.01525		15.302	0.01214		20.302	0.0039		25.302	-0.00785
0.303	-0.00295		5.303	-0.00996		10.303	0.01422		15.303	0.01445		20.303	0.00837		25.303	-0.0031
0.304	-0.00768		5.304	-0.00671		10.304	0.01172		15.304	0.01525		20.304	0.0119		25.304	0.0019
0.305	-0.01174		5.305	-0.00189		10.305	0.00805		15.305	0.01448		20.305	0.01415		25.305	0.00666
0.306	-0.01475		5.306	0.0028		10.306	0.00356		15.306	0.01222		20.306	0.0149		25.306	0.0107
0.307	-0.01638		5.307	0.00716		10.307	-0.0013		15.307	0.00872		20.307	0.01408		25.307	0.01362
0.308	-0.01645		5.308	0.01108		10.308	-0.00611		15.308	0.00431		20.308	0.01177		25.308	0.01513
0.309	-0.01494		5.309	0.01334		10.309	-0.01041		15.309	-0.000550193		20.309	0.00823		25.309	0.01509
0.31	-0.01204		5.31	0.01463		10.31	-0.01377		15.31	-0.00545		20.31	0.00382		25.31	0.01352
0.311	-0.00803		5.311	0.01434		10.311	-0.01585		15.311	-0.00994		20.311	-0.00103		25.311	0.01057
0.312	-0.00327		5.312	0.01266		10.312	-0.0164		15.312	-0.01357		20.312	-0.0059		25.312	0.00655
0.313	0.00178		5.313	0.00954		10.313	-0.01537		15.313	-0.01598		20.313	-0.01032		25.313	0.00185
0.314	0.00659		5.314	0.006		10.314	-0.01289		15.314	-0.0169		20.314	-0.01388		25.314	-0.00307
0.315	0.01072		5.315	0.00161		10.315	-0.00919		15.315	-0.01624		20.315	-0.01621		25.315	-0.00777
0.316	0.01372		5.316	-0.0025		10.316	-0.00465		15.316	-0.01408		20.316	-0.01705		25.316	-0.0118
0.317	0.01531		5.317	-0.00658		10.317	0.000343949		15.317	-0.01066		20.317	-0.01629		25.317	-0.01478
0.318	0.01534		5.318	-0.01043		10.318	0.00526		15.318	-0.0063		20.318	-0.01405		25.318	-0.01637
0.319	0.01383		5.319	-0.01316		10.319	0.00963		15.319	-0.00139		20.319	-0.01056		25.319	-0.01641
0.32	0.01091		5.32	-0.01483		10.32	0.013		15.32	0.00356		20.32	-0.00614		25.32	-0.01487
0.321	0.0069		5.321	-0.01464		10.321	0.01504		15.321	0.00805		20.321	-0.0012		25.321	-0.01196
0.322	0.00219		5.322	-0.01283		10.322	0.01555		15.322	0.01164		20.322	0.00376		25.322	-0.00793
0.323	-0.00276		5.323	-0.01002		10.323	0.01449		15.323	0.01395		20.323	0.00824		25.323	-0.00318
0.324	-0.00751		5.324	-0.00672		10.324	0.01197		15.324	0.01477		20.324	0.0118		25.324	0.00185
0.325	-0.01162		5.325	-0.00189		10.325	0.00826		15.325	0.01402		20.325	0.01407		25.325	0.00662
0.326	-0.01466		5.326	0.00271		10.326	0.00373		15.326	0.01178		20.326	0.01485		25.326	0.0107
0.327	-0.01633		5.327	0.0071		10.327	-0.00117		15.327	0.0083		20.327	0.01406		25.327	0.01364
0.328	-0.01644		5.328	0.01096		10.328	-0.00603		15.328	0.00391		20.328	0.01178		25.328	0.01518
0.329	-0.01496		5.329	0.01336		10.329	-0.01039		15.329	-0.000924553		20.329	0.00827		25.329	0.01517
0.33	-0.01209		5.33	0.01464		10.33	-0.01381		15.33	-0.00581		20.33	0.00388		25.33	0.01363
0.331	-0.00809		5.331	0.01441		10.331	-0.01595		15.331	-0.01027		20.331	-0.000948803		25.331	0.01069
0.332	-0.00333		5.332	0.01272		10.332	-0.01657		15.332	-0.01387		20.332	-0.0058		25.332	0.00668
0.333	0.00173		5.333	0.00956		10.333	-0.01559		15.333	-0.01625		20.333	-0.01021		25.333	0.00199
0.334	0.00658		5.334	0.00608		10.334	-0.01315		15.334	-0.01714		20.334	-0.01375		25.334	-0.00293
0.335	0.01074		5.335	0.00162		10.335	-0.0095		15.335	-0.01643		20.335	-0.01607		25.335	-0.00764
0.336	0.01379		5.336	-0.00249		10.336	-0.00498		15.336	-0.01422		20.336	-0.01689		25.336	-0.01169
0.337	0.01544		5.337	-0.00661		10.337	-1.27222e-05		15.337	-0.01074		20.337	-0.01611		25.337	-0.01467
0.338	0.01553		5.338	-0.01037		10.338	0.0049		15.338	-0.00633		20.338	-0.01384		25.338	-0.01628
0.339	0.01406		5.339	-0.01309		10.339	0.00926		15.339	-0.00136		20.339	-0.01031		25.339	-0.01633
0.34	0.0112		5.34	-0.01477		10.34	0.01265		15.34	0.00365		20.34	-0.00586		25.34	-0.01481
0.341	0.00723		5.341	-0.01472		10.341	0.01471		15.341	0.0082		20.341	-0.000886619		25.341	-0.01192
0.342	0.00256		5.342	-0.01281		10.342	0.01525		15.342	0.01184		20.342	0.0041		25.342	-0.00793
0.343	-0.00237		5.343	-0.01003		10.343	0.01422		15.343	0.0142		20.343	0.00861		25.343	-0.0032
0.344	-0.00713		5.344	-0.00681		10.344	0.01173		15.344	0.01506		20.344	0.01219		25.344	0.00181
0.345	-0.01124		5.345	-0.00193		10.345	0.00805		15.345	0.01435		20.345	0.01449		25.345	0.00658
0.346	-0.01431		5.346	0.00266		10.346	0.00353		15.346	0.01213		20.346	0.01529		25.346	0.01064
0.347	-0.01601		5.347	0.00706		10.347	-0.00135		15.347	0.00866		20.347	0.01451		25.347	0.01357
0.348	-0.01616		5.348	0.01099		10.348	-0.00619		15.348	0.00429		20.348	0.01223		25.348	0.0151
0.349	-0.01473		5.349	0.01329		10.349	-0.01054		15.349	-0.000544177		20.349	0.00872		25.349	0.01509
0.35	-0.01191		5.35	0.01463		10.35	-0.01395		15.35	-0.00543		20.35	0.00432		25.35	0.01355
0.351	-0.00794		5.351	0.01436		10.351	-0.01609		15.351	-0.0099		20.351	-0.00052778		25.351	0.01061
0.352	-0.00322		5.352	0.01276		10.352	-0.01671		15.352	-0.01353		20.352	-0.00541		25.352	0.0066
0.353	0.00181		5.353	0.00957		10.353	-0.01572		15.353	-0.01593		20.353	-0.00985		25.353	0.00189
0.354	0.00663		5.354	0.00613		10.354	-0.01328		15.354	-0.01685		20.354	-0.01344		25.354	-0.00304
0.355	0.01077		5.355	0.00162		10.355	-0.00961		15.355	-0.01618		20.355	-0.0158		25.355	-0.00776
0.356	0.0138		5.356	-0.00243		10.356	-0.00509		15.356	-0.01401		20.356	-0.01667		25.356	-0.01182
0.357	0.01543		5.357	-0.00646		10.357	-9.88417e-05		15.357	-0.01057		20.357	-0.01594		25.357	-0.01483
0.358	0.01551		5.358	-0.01027		10.358	0.00483		15.358	-0.0062		20.358	-0.01372		25.358	-0.01644
0.359	0.01404		5.359	-0.01307		10.359	0.00923		15.359	-0.00127		20.359	-0.01023		25.359	-0.0165
0.36	0.01117		5.36	-0.01481		10.36	0.01264		15.36	0.00371		20.36	-0.00583		25.36	-0.01499
0.361	0.0072		5.361	-0.01468		10.361	0.01474		15.361	0.00823		20.361	-0.000889698		25.361	-0.01209
0.362	0.00251		5.362	-0.01291		10.362	0.01531		15.362	0.01185		20.362	0.00407		25.362	-0.00808
0.363	-0.00244		5.363	-0.01006		10.363	0.01432		15.363	0.01419		20.363	0.00856		25.363	-0.00331
0.364	-0.00721		5.364	-0.00693		10.364	0.01185		15.364	0.01504		20.364	0.01213		25.364	0.00173
0.365	-0.01136		5.365	-0.00201		10.365	0.00819		15.365	0.01432		20.365	0.01442		25.365	0.00653
0.366	-0.01446		5.366	0.0026		10.366	0.00368		15.366	0.0121		20.366	0.01522		25.366	0.01064
0.367	-0.01621		5.367	0.00696		10.367	-0.00121		15.367	0.00864		20.367	0.01444		25.367	0.01363
0.368	-0.0164		5.368	0.01089		10.368	-0.00607		15.368	0.00427		20.368	0.01217		25.368	0.01522
0.369	-0.01501		5.369	0.01327		10.369	-0.01044		15.369	-0.000571754		20.369	0.00865		25.369	0.01526
0.37	-0.01222		5.37	0.01461		10.37	-0.0139		15.37	-0.00546		20.37	0.00424		25.37	0.01376
0.371	-0.00829		5.371	0.01439		10.371	-0.01608		15.371	-0.00995		20.371	-0.000623354		25.371	0.01088
0.372	-0.00359		5.372	0.0128		10.372	-0.01674		15.372	-0.01359		20.372	-0.00552		25.372	0.00691
0.373	0.00142		5.373	0.00965		10.373	-0.01581		15.373	-0.01602		20.373	-0.01		25.373	0.00225
0.374	0.00624		5.374	0.00623		10.374	-0.01342		15.374	-0.01696		20.374	-0.01361		25.374	-0.00264
0.375	0.01038		5.375	0.00175		10.375	-0.00979		15.375	-0.01631		20.375	-0.016		25.375	-0.00734
0.376	0.01343		5.376	-0.00234		10.376	-0.0053		15.376	-0.01417		20.376	-0.01689		25.376	-0.01139
0.377	0.01509		5.377	-0.00642		10.377	-0.000337759		15.377	-0.01075		20.377	-0.01619		25.377	-0.01439
0.378	0.01521		5.378	-0.01029		10.378	0.00458		15.378	-0.0064		20.378	-0.01399		25.378	-0.01602
0.379	0.01379		5.379	-0.01304		10.379	0.00896		15.379	-0.00147		20.379	-0.01051		25.379	-0.0161
0.38	0.01097		5.38	-0.01477		10.38	0.01238		15.38	0.00351		20.38	-0.00611		25.38	-0.0146
0.381	0.00706		5.381	-0.0147		10.381	0.01447		15.381	0.00805		20.381	-0.00116		25.381	-0.01173
0.382	0.00242		5.382	-0.01282		10.382	0.01506		15.382	0.0117		20.382	0.00381		25.382	-0.00773
0.383	-0.00248		5.383	-0.01012		10.383	0.01407		15.383	0.01407		20.383	0.00833		25.383	-0.003
0.384	-0.00721		5.384	-0.00686		10.384	0.01161		15.384	0.01495		20.384	0.01193		25.384	0.00203
0.385	-0.01132		5.385	-0.00208		10.385	0.00795		15.385	0.01427		20.385	0.01425		25.385	0.00682
0.386	-0.0144		5.386	0.00254		10.386	0.00346		15.386	0.01208		20.386	0.01509		25.386	0.01092
0.387	-0.01612		5.387	0.00696		10.387	-0.00142		15.387	0.00865		20.387	0.01436		25.387	0.01391
0.388	-0.01629		5.388	0.01088		10.388	-0.00626		15.388	0.0043		20.388	0.01212		25.388	0.01548
0.389	-0.01487		5.389	0.01323		10.389	-0.01061		15.389	-0.000523223		20.389	0.00864		25.389	0.0155
0.39	-0.01206		5.39	0.01461		10.39	-0.01404		15.39	-0.00541		20.39	0.00425		25.39	0.01397
0.391	-0.00811		5.391	0.01438		10.391	-0.0162		15.391	-0.0099		20.391	-0.000584876		25.391	0.01105
0.392	-0.00338		5.392	0.0128		10.392	-0.01684		15.392	-0.01355		20.392	-0.00546		25.392	0.00705
0.393	0.00167		5.393	0.00965		10.393	-0.01588		15.393	-0.01598		20.393	-0.00992		25.393	0.00235
0.394	0.00652		5.394	0.00627		10.394	-0.01347		15.394	-0.01693		20.394	-0.01353		25.394	-0.0026
0.395	0.01071		5.395	0.00174		10.395	-0.00982		15.395	-0.0163		20.395	-0.01591		25.395	-0.00735
0.396	0.01381		5.396	-0.00229		10.396	-0.0053		15.396	-0.01415		20.396	-0.0168		25.396	-0.01145
0.397	0.01552		5.397	-0.00642		10.397	-0.000299984		15.397	-0.01072		20.397	-0.0161		25.397	-0.01451
0.398	0.01567		5.398	-0.01023		10.398	0.00465		15.398	-0.00636		20.398	-0.01391		25.398	-0.01618
0.399	0.01427		5.399	-0.01303		10.399	0.00906		15.399	-0.00141		20.399	-0.01045		25.399	-0.0163
0.4	0.01148		5.4	-0.01465		10.4	0.01251		15.4	0.00358		20.4	-0.00606		25.4	-0.01484
0.401	0.00757		5.401	-0.01477		10.401	0.01464		15.401	0.00814		20.401	-0.00112		25.401	-0.012
0.402	0.00293		5.402	-0.01289		10.402	0.01526		15.402	0.0118		20.402	0.00383		25.402	-0.00805
0.403	-0.00197		5.403	-0.01012		10.403	0.0143		15.403	0.0142		20.403	0.00833		25.403	-0.00334
0.404	-0.00672		5.404	-0.00697		10.404	0.01188		15.404	0.0151		20.404	0.01192		25.404	0.00167
0.405	-0.01085		5.405	-0.00218		10.405	0.00825		15.405	0.01443		20.405	0.01423		25.405	0.00645
0.406	-0.01394		5.406	0.0025		10.406	0.00378		15.406	0.01226		20.406	0.01505		25.406	0.01053
0.407	-0.01568		5.407	0.00695		10.407	-0.00109		15.407	0.00883		20.407	0.0143		25.407	0.0135
0.408	-0.01587		5.408	0.01085		10.408	-0.00593		15.408	0.00448		20.408	0.01205		25.408	0.01509
0.409	-0.01448		5.409	0.01324		10.409	-0.0103		15.409	-0.000352113		20.409	0.00856		25.409	0.01512
0.41	-0.01171		5.41	0.01465		10.41	-0.01376		15.41	-0.00525		20.41	0.00416		25.41	0.01363
0.411	-0.00779		5.411	0.01443		10.411	-0.01596		15.411	-0.00975		20.411	-0.000694585		25.411	0.01073
0.412	-0.00312		5.412	0.01285		10.412	-0.01666		15.412	-0.01342		20.412	-0.00559		25.412	0.00677
0.413	0.00188		5.413	0.00976		10.413	-0.01576		15.413	-0.01588		20.413	-0.01006		25.413	0.0021
0.414	0.00669		5.414	0.00629		10.414	-0.01341		15.414	-0.01686		20.414	-0.01368		25.414	-0.00282
0.415	0.01083		5.415	0.00176		10.415	-0.00982		15.415	-0.01623		20.415	-0.01607		25.415	-0.00754
0.416	0.01388		5.416	-0.00229		10.416	-0.00535		15.416	-0.01411		20.416	-0.01698		25.416	-0.01162
0.417	0.01553		5.417	-0.00642		10.417	-0.000395105		15.417	-0.0107		20.417	-0.01629		25.417	-0.01465
0.418	0.01564		5.418	-0.01024		10.418	0.00452		15.418	-0.00636		20.418	-0.01412		25.418	-0.01631
0.419	0.01422		5.419	-0.01299		10.419	0.00892		15.419	-0.00143		20.419	-0.01068		25.419	-0.01642
0.42	0.01138		5.42	-0.01481		10.42	0.01236		15.42	0.00355		20.42	-0.00629		25.42	-0.01495
0.421	0.00743		5.421	-0.01471		10.421	0.01449		15.421	0.00809		20.421	-0.00135		25.421	-0.0121
0.422	0.00275		5.422	-0.01298		10.422	0.01511		15.422	0.01174		20.422	0.00362		25.422	-0.00811
0.423	-0.00219		5.423	-0.01013		10.423	0.01415		15.423	0.01413		20.423	0.00814		25.423	-0.00338
0.424	-0.00698		5.424	-0.00699		10.424	0.01173		15.424	0.01502		20.424	0.01176		25.424	0.00165
0.425	-0.01115		5.425	-0.00218		10.425	0.0081		15.425	0.01435		20.425	0.0141		25.425	0.00646
0.426	-0.0143		5.426	0.00245		10.426	0.00362		15.426	0.01217		20.426	0.01496		25.426	0.01059
0.427	-0.01609		5.427	0.00683		10.427	-0.00125		15.427	0.00875		20.427	0.01424		25.427	0.01361
0.428	-0.01633		5.428	0.01086		10.428	-0.0061		15.428	0.00439		20.428	0.01203		25.428	0.01524
0.429	-0.01497		5.429	0.01316		10.429	-0.01048		15.429	-0.000446809		20.429	0.00857		25.429	0.01532
0.43	-0.01221		5.43	0.01455		10.43	-0.01394		15.43	-0.00534		20.43	0.00419		25.43	0.01386
0.431	-0.00829		5.431	0.01444		10.431	-0.01614		15.431	-0.00985		20.431	-0.000652001		25.431	0.01099
0.432	-0.0036		5.432	0.01291		10.432	-0.01682		15.432	-0.01353		20.432	-0.00554		25.432	0.00703
0.433	0.00142		5.433	0.00977		10.433	-0.01591		15.433	-0.01601		20.433	-0.01002		25.433	0.00237
0.434	0.00627		5.434	0.00636		10.434	-0.01352		15.434	-0.01701		20.434	-0.01365		25.434	-0.00255
0.435	0.01047		5.435	0.00181		10.435	-0.0099		15.435	-0.01641		20.435	-0.01606		25.435	-0.00729
0.436	0.01358		5.436	-0.00223		10.436	-0.0054		15.436	-0.01431		20.436	-0.01699		25.436	-0.01139
0.437	0.0153		5.437	-0.00631		10.437	-0.000416803		15.437	-0.01093		20.437	-0.01632		25.437	-0.01444
0.438	0.01548		5.438	-0.01023		10.438	0.00453		15.438	-0.0066		20.438	-0.01417		25.438	-0.01613
0.439	0.01413		5.439	-0.013		10.439	0.00896		15.439	-0.00169		20.439	-0.01074		25.439	-0.01626
0.44	0.01135		5.44	-0.01472		10.44	0.01242		15.44	0.0033		20.44	-0.00637		25.44	-0.01481
0.441	0.00746		5.441	-0.01467		10.441	0.01458		15.441	0.00786		20.441	-0.00143		25.441	-0.01196
0.442	0.00283		5.442	-0.01296		10.442	0.01522		15.442	0.01153		20.442	0.00355		25.442	-0.00799
0.443	-0.00207		5.443	-0.01021		10.443	0.01429		15.443	0.01395		20.443	0.00808		25.443	-0.00326
0.444	-0.00682		5.444	-0.00704		10.444	0.01189		15.444	0.01488		20.444	0.01171		25.444	0.00178
0.445	-0.01097		5.445	-0.0023		10.445	0.00828		15.445	0.01425		20.445	0.01406		25.445	0.0066
0.446	-0.0141		5.446	0.00244		10.446	0.00382		15.446	0.01211		20.446	0.01493		25.446	0.01074
0.447	-0.01588		5.447	0.00679		10.447	-0.00105		15.447	0.00871		20.447	0.01423		25.447	0.01377
0.448	-0.01612		5.448	0.01078		10.448	-0.00591		15.448	0.00437		20.448	0.01204		25.448	0.01541
0.449	-0.01477		5.449	0.01318		10.449	-0.01029		15.449	-0.000441353		20.449	0.00859		25.449	0.01549
0.45	-0.01202		5.45	0.01458		10.45	-0.01377		15.45	-0.00533		20.45	0.00423		25.45	0.01402
0.451	-0.00812		5.451	0.01438		10.451	-0.01599		15.451	-0.00984		20.451	-0.000605236		25.451	0.01114
0.452	-0.00344		5.452	0.0129		10.452	-0.01671		15.452	-0.01352		20.452	-0.00549		25.452	0.00716
0.453	0.00158		5.453	0.00978		10.453	-0.01582		15.453	-0.01599		20.453	-0.00997		25.453	0.00248
0.454	0.00642		5.454	0.00645		10.454	-0.01346		15.454	-0.017		20.454	-0.01361		25.454	-0.00246
0.455	0.01061		5.455	0.00185		10.455	-0.00986		15.455	-0.01641		20.455	-0.01602		25.455	-0.00722
0.456	0.01372		5.456	-0.00215		10.456	-0.00539		15.456	-0.01431		20.456	-0.01696		25.456	-0.01135
0.457	0.01544		5.457	-0.00625		10.457	-0.000419662		15.457	-0.01094		20.457	-0.01631		25.457	-0.01443
0.458	0.01561		5.458	-0.01017		10.458	0.00451		15.458	-0.00661		20.458	-0.01415		25.458	-0.01615
0.459	0.01424		5.459	-0.01296		10.459	0.00894		15.459	-0.00169		20.459	-0.01073		25.459	-0.01632
0.46	0.01144		5.46	-0.01469		10.46	0.01241		15.46	0.00329		20.46	-0.00636		25.46	-0.01491
0.461	0.00752		5.461	-0.01483		10.461	0.01457		15.461	0.00786		20.461	-0.00141		25.461	-0.0121
0.462	0.00286		5.462	-0.01298		10.462	0.01522		15.462	0.01154		20.462	0.00358		25.462	-0.00817
0.463	-0.00208		5.463	-0.01021		10.463	0.0143		15.463	0.01396		20.463	0.00813		25.463	-0.00347
0.464	-0.00689		5.464	-0.0071		10.464	0.01189		15.464	0.01491		20.464	0.01178		25.464	0.00154
0.465	-0.01109		5.465	-0.00238		10.465	0.00828		15.465	0.01429		20.465	0.01416		25.465	0.00635
0.466	-0.01427		5.466	0.00236		10.466	0.00381		15.466	0.01217		20.466	0.01504		25.466	0.01049
0.467	-0.01609		5.467	0.0068		10.467	-0.00106		15.467	0.00878		20.467	0.01436		25.467	0.01353
0.468	-0.01637		5.468	0.01076		10.468	-0.00593		15.468	0.00445		20.468	0.01218		25.468	0.01518
0.469	-0.01506		5.469	0.01326		10.469	-0.01033		15.469	-0.00036774		20.469	0.00875		25.469	0.01529
0.47	-0.01234		5.47	0.01462		10.47	-0.01383		15.47	-0.00526		20.47	0.0044		25.47	0.01386
0.471	-0.00845		5.471	0.01446		10.471	-0.01608		15.471	-0.00978		20.471	-0.000418442		25.471	0.01101
0.472	-0.00379		5.472	0.01289		10.472	-0.01682		15.472	-0.01347		20.472	-0.0053		25.472	0.00708
0.473	0.00123		5.473	0.00981		10.473	-0.01595		15.473	-0.01595		20.473	-0.00978		25.473	0.00243
0.474	0.00607		5.474	0.00645		10.474	-0.01362		15.474	-0.01697		20.474	-0.01342		25.474	-0.00247
0.475	0.01027		5.475	0.00193		10.475	-0.01004		15.475	-0.01639		20.475	-0.01585		25.475	-0.00721
0.476	0.01339		5.476	-0.00209		10.476	-0.00558		15.476	-0.01431		20.476	-0.01679		25.476	-0.01132
0.477	0.01514		5.477	-0.00621		10.477	-0.000603362		15.477	-0.01095		20.477	-0.01615		25.477	-0.01441
0.478	0.01536		5.478	-0.01011		10.478	0.00435		15.478	-0.00662		20.478	-0.01401		25.478	-0.01614
0.479	0.01404		5.479	-0.0129		10.479	0.0088		15.479	-0.0017		20.479	-0.0106		25.479	-0.01632
0.48	0.0113		5.48	-0.01474		10.48	0.01229		15.48	0.00329		20.48	-0.00626		25.48	-0.01492
0.481	0.00743		5.481	-0.01473		10.481	0.01447		15.481	0.00786		20.481	-0.00135		25.481	-0.01211
0.482	0.00282		5.482	-0.01302		10.482	0.01515		15.482	0.01155		20.482	0.00361		25.482	-0.00816
0.483	-0.00207		5.483	-0.01025		10.483	0.01426		15.483	0.014		20.483	0.00813		25.483	-0.00343
0.484	-0.00683		5.484	-0.00713		10.484	0.01188		15.484	0.01496		20.484	0.01176		25.484	0.00161
0.485	-0.01099		5.485	-0.00238		10.485	0.00829		15.485	0.01436		20.485	0.01413		25.485	0.00644
0.486	-0.01415		5.486	0.00231		10.486	0.00382		15.486	0.01226		20.486	0.01501		25.486	0.01061
0.487	-0.01596		5.487	0.00672		10.487	-0.00105		15.487	0.00888		20.487	0.01433		25.487	0.01368
0.488	-0.01624		5.488	0.01067		10.488	-0.00593		15.488	0.00456		20.488	0.01215		25.488	0.01536
0.489	-0.01492		5.489	0.01314		10.489	-0.01034		15.489	-0.000241987		20.489	0.00873		25.489	0.01549
0.49	-0.0122		5.49	0.01461		10.49	-0.01386		15.49	-0.00513		20.49	0.00438		25.49	0.01408
0.491	-0.00831		5.491	0.0144		10.491	-0.01613		15.491	-0.00963		20.491	-0.000432979		25.491	0.01125
0.492	-0.00364		5.492	0.01299		10.492	-0.01689		15.492	-0.01333		20.492	-0.00531		25.492	0.00733
0.493	0.00138		5.493	0.00992		10.493	-0.01605		15.493	-0.01582		20.493	-0.00978		25.493	0.00268
0.494	0.00623		5.494	0.00648		10.494	-0.01373		15.494	-0.01685		20.494	-0.01342		25.494	-0.00223
0.495	0.01045		5.495	0.00197		10.495	-0.01017		15.495	-0.01629		20.495	-0.01585		25.495	-0.00699
0.496	0.01359		5.496	-0.00208		10.496	-0.0057		15.496	-0.01421		20.496	-0.0168		25.496	-0.01112
0.497	0.01535		5.497	-0.00617		10.497	-0.000722322		15.497	-0.01086		20.497	-0.01617		25.497	-0.01423
0.498	0.01557		5.498	-0.01011		10.498	0.00424		15.498	-0.00654		20.498	-0.01403		25.498	-0.01599
0.499	0.01424		5.499	-0.01291		10.499	0.00871		15.499	-0.00162		20.499	-0.01062		25.499	-0.0162
0.5	0.01149		5.5	-0.01469		10.5	0.01224		15.5	0.00338		20.5	-0.00628		25.5	-0.01482
0.501	0.00761		5.501	-0.0147		10.501	0.01447		15.501	0.00797		20.501	-0.00136		25.501	-0.01205
0.502	0.00298		5.502	-0.01301		10.502	0.0152		15.502	0.01169		20.502	0.0036		25.502	-0.00813
0.503	-0.00195		5.503	-0.01027		10.503	0.01436		15.503	0.01415		20.503	0.00814		25.503	-0.00345
0.504	-0.00675		5.504	-0.00708		10.504	0.01202		15.504	0.01512		20.504	0.01178		25.504	0.00154
0.505	-0.01096		5.505	-0.0024		10.505	0.00846		15.505	0.01453		20.505	0.01417		25.505	0.00633
0.506	-0.01417		5.506	0.00221		10.506	0.00403		15.506	0.01242		20.506	0.01506		25.506	0.01046
0.507	-0.01602		5.507	0.00669		10.507	-0.000829133		15.507	0.00904		20.507	0.01438		25.507	0.0135
0.508	-0.01633		5.508	0.01068		10.508	-0.0057		15.508	0.00473		20.508	0.0122		25.508	0.01517
0.509	-0.01505		5.509	0.01315		10.509	-0.01011		15.509	-6.30126e-05		20.509	0.00877		25.509	0.0153
0.51	-0.01235		5.51	0.01458		10.51	-0.01364		15.51	-0.00494		20.51	0.0044		25.51	0.01388
0.511	-0.00849		5.511	0.01447		10.511	-0.01593		15.511	-0.00945		20.511	-0.000440596		25.511	0.01106
0.512	-0.00383		5.512	0.01296		10.512	-0.01671		15.512	-0.01313		20.512	-0.00535		25.512	0.00713
0.513	0.00119		5.513	0.00991		10.513	-0.0159		15.513	-0.01562		20.513	-0.00986		25.513	0.00248
0.514	0.00605		5.514	0.00651		10.514	-0.01361		15.514	-0.01665		20.514	-0.01353		25.514	-0.00244
0.515	0.01028		5.515	0.00202		10.515	-0.01007		15.515	-0.0161		20.515	-0.016		25.515	-0.0072
0.516	0.01346		5.516	-0.00199		10.516	-0.00562		15.516	-0.01403		20.516	-0.01699		25.516	-0.01133
0.517	0.01526		5.517	-0.00617		10.517	-0.000660516		15.517	-0.01069		20.517	-0.01638		25.517	-0.01444
0.518	0.01553		5.518	-0.01009		10.518	0.00429		15.518	-0.00638		20.518	-0.01426		25.518	-0.0162
0.519	0.01425		5.519	-0.01283		10.519	0.00874		15.519	-0.00148		20.519	-0.01088		25.519	-0.0164
0.52	0.01153		5.52	-0.01473		10.52	0.01225		15.52	0.00351		20.52	-0.00654		25.52	-0.01502
0.521	0.00767		5.521	-0.01485		10.521	0.01446		15.521	0.00808		20.521	-0.00162		25.521	-0.01223
0.522	0.00305		5.522	-0.01309		10.522	0.01517		15.522	0.01177		20.522	0.00335		25.522	-0.0083
0.523	-0.00187		5.523	-0.01035		10.523	0.01431		15.523	0.01422		20.523	0.0079		25.523	-0.00361
0.524	-0.00667		5.524	-0.00718		10.524	0.01197		15.524	0.01518		20.524	0.01157		25.524	0.00141
0.525	-0.01088		5.525	-0.0024		10.525	0.00841		15.525	0.01457		20.525	0.01397		25.525	0.00624
0.526	-0.01409		5.526	0.00227		10.526	0.00397		15.526	0.01245		20.526	0.01489		25.526	0.0104
0.527	-0.01596		5.527	0.00664		10.527	-0.000894924		15.527	0.00906		20.527	0.01424		25.527	0.01349
0.528	-0.01628		5.528	0.01062		10.528	-0.00576		15.528	0.00472		20.528	0.01207		25.528	0.0152
0.529	-0.015		5.529	0.01307		10.529	-0.01018		15.529	-0.000112551		20.529	0.00865		25.529	0.01537
0.53	-0.01231		5.53	0.01455		10.53	-0.01372		15.53	-0.00503		20.53	0.00431		25.53	0.01401
0.531	-0.00845		5.531	0.01444		10.531	-0.01601		15.531	-0.00957		20.531	-0.000508781		25.531	0.01123
0.532	-0.00379		5.532	0.01301		10.532	-0.0168		15.532	-0.01331		20.532	-0.00539		25.532	0.00733
0.533	0.00123		5.533	0.00997		10.533	-0.016		15.533	-0.01586		20.533	-0.00987		25.533	0.00269
0.534	0.00608		5.534	0.00662		10.534	-0.01373		15.534	-0.01695		20.534	-0.01352		25.534	-0.00224
0.535	0.01031		5.535	0.00206		10.535	-0.0102		15.535	-0.01644		20.535	-0.01597		25.535	-0.007
0.536	0.01348		5.536	-0.00199		10.536	-0.00577		15.536	-0.01442		20.536	-0.01694		25.536	-0.01114
0.537	0.01528		5.537	-0.00609		10.537	-0.000823835		15.537	-0.01109		20.537	-0.01633		25.537	-0.01427
0.538	0.01554		5.538	-0.01003		10.538	0.00412		15.538	-0.00678		20.538	-0.0142		25.538	-0.01605
0.539	0.01424		5.539	-0.01287		10.539	0.00858		15.539	-0.00186		20.539	-0.01081		25.539	-0.01628
0.54	0.01152		5.54	-0.01463		10.54	0.0121		15.54	0.00314		20.54	-0.00646		25.54	-0.01493
0.541	0.00766		5.541	-0.01477		10.541	0.01434		15.541	0.00773		20.541	-0.00152		25.541	-0.01217
0.542	0.00304		5.542	-0.01309		10.542	0.01507		15.542	0.01146		20.542	0.00348		25.542	-0.00828
0.543	-0.00189		5.543	-0.01038		10.543	0.01424		15.543	0.01394		20.543	0.00806		25.543	-0.00361
0.544	-0.00668		5.544	-0.00725		10.544	0.01193		15.544	0.01493		20.544	0.01174		25.544	0.00139
0.545	-0.0109		5.545	-0.00251		10.545	0.0084		15.545	0.01436		20.545	0.01417		25.545	0.0062
0.546	-0.01411		5.546	0.00213		10.546	0.00398		15.546	0.01228		20.546	0.01511		25.546	0.01036
0.547	-0.01599		5.547	0.00659		10.547	-0.000865179		15.547	0.00892		20.547	0.01448		25.547	0.01343
0.548	-0.01633		5.548	0.0106		10.548	-0.00572		15.548	0.00461		20.548	0.01234		25.548	0.01513
0.549	-0.01507		5.549	0.01311		10.549	-0.01013		15.549	-0.000204666		20.549	0.00894		25.549	0.01529
0.55	-0.0124		5.55	0.01454		10.55	-0.01366		15.55	-0.00511		20.55	0.0046		25.55	0.01391
0.551	-0.00855		5.551	0.01444		10.551	-0.01594		15.551	-0.00965		20.551	-0.000218508		25.551	0.01111
0.552	-0.00389		5.552	0.01301		10.552	-0.01673		15.552	-0.01339		20.552	-0.0051		25.552	0.00719
0.553	0.00113		5.553	0.00999		10.553	-0.01593		15.553	-0.01594		20.553	-0.0096		25.553	0.00254
0.554	0.00602		5.554	0.00661		10.554	-0.01366		15.554	-0.01701		20.554	-0.01327		25.554	-0.00239
0.555	0.01029		5.555	0.00209		10.555	-0.01013		15.555	-0.01649		20.555	-0.01575		25.555	-0.00715
0.556	0.01351		5.556	-0.00188		10.556	-0.00569		15.556	-0.01445		20.556	-0.01676		25.556	-0.0113
0.557	0.01537		5.557	-0.00598		10.557	-0.000730243		15.557	-0.0111		20.557	-0.01619		25.557	-0.01442
0.558	0.0157		5.558	-0.00999		10.558	0.00423		15.558	-0.00678		20.558	-0.01411		25.558	-0.01619
0.559	0.01446		5.559	-0.01283		10.559	0.0087		15.559	-0.00185		20.559	-0.01075		25.559	-0.01641
0.56	0.01177		5.56	-0.01461		10.56	0.01225		15.56	0.00318		20.56	-0.00643		25.56	-0.01505
0.561	0.00795		5.561	-0.01476		10.561	0.0145		15.561	0.0078		20.561	-0.00153		25.561	-0.01229
0.562	0.00335		5.562	-0.01315		10.562	0.01525		15.562	0.01156		20.562	0.00344		25.562	-0.00837
0.563	-0.00156		5.563	-0.01042		10.563	0.01443		15.563	0.01406		20.563	0.00798		25.563	-0.00366
0.564	-0.00636		5.564	-0.00725		10.564	0.01211		15.564	0.0151		20.564	0.01163		25.564	0.00138
0.565	-0.0106		5.565	-0.00257		10.565	0.00857		15.565	0.01456		20.565	0.01403		25.565	0.00625
0.566	-0.01384		5.566	0.0021		10.566	0.00413		15.566	0.01251		20.566	0.01495		25.566	0.01047
0.567	-0.01576		5.567	0.00653		10.567	-0.000737189		15.567	0.00919		20.567	0.0143		25.567	0.01361
0.568	-0.01614		5.568	0.01058		10.568	-0.00563		15.568	0.0049		20.568	0.01215		25.568	0.01537
0.569	-0.01492		5.569	0.01313		10.569	-0.01008		15.569	9.74553e-05		20.569	0.00873		25.569	0.01559
0.57	-0.01228		5.57	0.01452		10.57	-0.01366		15.57	-0.00481		20.57	0.00438		25.57	0.01425
0.571	-0.00846		5.571	0.01449		10.571	-0.016		15.571	-0.00936		20.571	-0.000451621		25.571	0.01148
0.572	-0.00383		5.572	0.01305		10.572	-0.01685		15.572	-0.01312		20.572	-0.00535		25.572	0.00759
0.573	0.00118		5.573	0.01001		10.573	-0.01611		15.573	-0.01569		20.573	-0.00987		25.573	0.00296
0.574	0.00605		5.574	0.00667		10.574	-0.01389		15.574	-0.0168		20.574	-0.01356		25.574	-0.00195
0.575	0.01031		5.575	0.00223		10.575	-0.01041		15.575	-0.01632		20.575	-0.01606		25.575	-0.00671
0.576	0.01352		5.576	-0.00187		10.576	-0.00602		15.576	-0.01431		20.576	-0.01709		25.576	-0.01087
0.577	0.01538		5.577	-0.00605		10.577	-0.0011		15.577	-0.01101		20.577	-0.01652		25.577	-0.01403
0.578	0.01569		5.578	-0.00988		10.578	0.00384		15.578	-0.00673		20.578	-0.01444		25.578	-0.01584
0.579	0.01445		5.579	-0.01277		10.579	0.00829		15.579	-0.00184		20.579	-0.01107		25.579	-0.01611
0.58	0.01176		5.58	-0.01465		10.58	0.01182		15.58	0.00315		20.58	-0.00675		25.58	-0.0148
0.581	0.00792		5.581	-0.01484		10.581	0.01407		15.581	0.00774		20.581	-0.00182		25.581	-0.01208
0.582	0.0033		5.582	-0.01312		10.582	0.01481		15.582	0.01147		20.582	0.00318		25.582	-0.00821
0.583	-0.00164		5.583	-0.0105		10.583	0.01399		15.583	0.01397		20.583	0.00775		25.583	-0.00356
0.584	-0.00647		5.584	-0.00724		10.584	0.01168		15.584	0.015		20.584	0.01145		25.584	0.00143
0.585	-0.01072		5.585	-0.00261		10.585	0.00815		15.585	0.01445		20.585	0.01389		25.585	0.00626
0.586	-0.014		5.586	0.002		10.586	0.00372		15.586	0.01239		20.586	0.01485		25.586	0.01044
0.587	-0.01594		5.587	0.00648		10.587	-0.00114		15.587	0.00905		20.587	0.01424		25.587	0.01355
0.588	-0.01635		5.588	0.0105		10.588	-0.00602		15.588	0.00474		20.588	0.01212		25.588	0.01529
0.589	-0.01518		5.589	0.01305		10.589	-0.01046		15.589	-9.36842e-05		20.589	0.00873		25.589	0.01548
0.59	-0.01257		5.59	0.01447		10.59	-0.01403		15.59	-0.00503		20.59	0.0044		25.59	0.01413
0.591	-0.00878		5.591	0.01446		10.591	-0.01636		15.591	-0.0096		20.591	-0.000420189		25.591	0.01136
0.592	-0.00418		5.592	0.01314		10.592	-0.01718		15.592	-0.01338		20.592	-0.00533		25.592	0.00747
0.593	0.000812151		5.593	0.01011		10.593	-0.01641		15.593	-0.01599		20.593	-0.00986		25.593	0.00284
0.594	0.00568		5.594	0.00681		10.594	-0.01415		15.594	-0.01712		20.594	-0.01357		25.594	-0.00208
0.595	0.00994		5.595	0.00214		10.595	-0.01063		15.595	-0.01667		20.595	-0.01608		25.595	-0.00686
0.596	0.01316		5.596	-0.0018		10.596	-0.00619		15.596	-0.01468		20.596	-0.01713		25.596	-0.01105
0.597	0.01502		5.597	-0.00596		10.597	-0.00121		15.597	-0.0114		20.597	-0.01658		25.597	-0.01422
0.598	0.01534		5.598	-0.0098		10.598	0.00378		15.598	-0.00714		20.598	-0.01452		25.598	-0.01604
0.599	0.01411		5.599	-0.01277		10.599	0.0083		15.599	-0.00225		20.599	-0.01117		25.599	-0.01632
0.6	0.01144		5.6	-0.01466		10.6	0.0119		15.6	0.00274		20.6	-0.00686		25.6	-0.015
0.601	0.00762		5.601	-0.01476		10.601	0.01421		15.601	0.00735		20.601	-0.00193		25.601	-0.01228
0.602	0.00302		5.602	-0.01316		10.602	0.015		15.602	0.01111		20.602	0.00306		25.602	-0.00839
0.603	-0.00192		5.603	-0.01045		10.603	0.01423		15.603	0.01364		20.603	0.00764		25.603	-0.00372
0.604	-0.00675		5.604	-0.00738		10.604	0.01197		15.604	0.0147		20.604	0.01133		25.604	0.00132
0.605	-0.01101		5.605	-0.0027		10.605	0.00847		15.605	0.01418		20.605	0.01378		25.605	0.00619
0.606	-0.0143		5.606	0.00198		10.606	0.00408		15.606	0.01216		20.606	0.01474		25.606	0.01042
0.607	-0.01626		5.607	0.00645		10.607	-0.000747957		15.607	0.00885		20.607	0.01414		25.607	0.01357
0.608	-0.01669		5.608	0.01051		10.608	-0.00561		15.608	0.00459		20.608	0.01203		25.608	0.01535
0.609	-0.01553		5.609	0.01304		10.609	-0.01004		15.609	-0.000184936		20.609	0.00864		25.609	0.01559
0.61	-0.01294		5.61	0.01446		10.61	-0.0136		15.61	-0.00507		20.61	0.00432		25.61	0.01428
0.611	-0.00915		5.611	0.01451		10.611	-0.01594		15.611	-0.0096		20.611	-0.000501664		25.611	0.01154
0.612	-0.00452		5.612	0.01308		10.612	-0.01678		15.612	-0.01334		20.612	-0.0054		25.612	0.00768
0.613	0.000498343		5.613	0.01006		10.613	-0.01603		15.613	-0.0159		20.613	-0.00993		25.613	0.00306
0.614	0.0054		5.614	0.00683		10.614	-0.01379		15.614	-0.01701		20.614	-0.01363		25.614	-0.00185
0.615	0.00971		5.615	0.0022		10.615	-0.01029		15.615	-0.01653		20.615	-0.01613		25.615	-0.00663
0.616	0.01298		5.616	-0.00173		10.616	-0.00587		15.616	-0.01452		20.616	-0.01717		25.616	-0.01083
0.617	0.0149		5.617	-0.00592		10.617	-0.000897733		15.617	-0.01122		20.617	-0.01661		25.617	-0.01403
0.618	0.01529		5.618	-0.00986		10.618	0.00409		15.618	-0.00693		20.618	-0.01454		25.618	-0.01589
0.619	0.01412		5.619	-0.01273		10.619	0.0086		15.619	-0.00201		20.619	-0.01118		25.619	-0.01621
0.62	0.0115		5.62	-0.01461		10.62	0.01219		15.62	0.00301		20.62	-0.00684		25.62	-0.01495
0.621	0.00773		5.621	-0.01479		10.621	0.0145		15.621	0.00765		20.621	-0.0019		25.621	-0.01227
0.622	0.00317		5.622	-0.01317		10.622	0.0153		15.622	0.01145		20.622	0.00311		25.622	-0.00843
0.623	-0.00171		5.623	-0.01047		10.623	0.01453		15.623	0.01403		20.623	0.00771		25.623	-0.00379
0.624	-0.0065		5.624	-0.00735		10.624	0.01226		15.624	0.01513		20.624	0.01144		25.624	0.00121
0.625	-0.01074		5.625	-0.00271		10.625	0.00876		15.625	0.01466		20.625	0.01392		25.625	0.00604
0.626	-0.014		5.626	0.00193		10.626	0.00436		15.626	0.01266		20.626	0.01492		25.626	0.01025
0.627	-0.01595		5.627	0.00638		10.627	-0.000487637		15.627	0.00937		20.627	0.01435		25.627	0.0134
0.628	-0.01637		5.628	0.01043		10.628	-0.00537		15.628	0.00512		20.628	0.01228		25.628	0.01519
0.629	-0.01519		5.629	0.01306		10.629	-0.00983		15.629	0.000330166		20.629	0.00892		25.629	0.01544
0.63	-0.01259		5.63	0.0145		10.63	-0.01343		15.63	-0.00457		20.63	0.00463		25.63	0.01415
0.631	-0.0088		5.631	0.01448		10.631	-0.0158		15.631	-0.00913		20.631	-0.000168478		25.631	0.01142
0.632	-0.00419		5.632	0.01316		10.632	-0.01668		15.632	-0.0129		20.632	-0.00506		25.632	0.00758
0.633	0.00081208		5.633	0.01014		10.633	-0.01597		15.633	-0.01551		20.633	-0.00958		25.633	0.00297
0.634	0.0057		5.634	0.00678		10.634	-0.01376		15.634	-0.01666		20.634	-0.01329		25.634	-0.00192
0.635	0.01		5.635	0.00225		10.635	-0.01029		15.635	-0.01623		20.635	-0.01582		25.635	-0.00667
0.636	0.01326		5.636	-0.0017		10.636	-0.00589		15.636	-0.01426		20.636	-0.01688		25.636	-0.01084
0.637	0.01516		5.637	-0.0059		10.637	-0.000941483		15.637	-0.01099		20.637	-0.01636		25.637	-0.01402
0.638	0.01551		5.638	-0.00976		10.638	0.00404		15.638	-0.00672		20.638	-0.01433		25.638	-0.01586
0.639	0.01432		5.639	-0.01272		10.639	0.00856		15.639	-0.00183		20.639	-0.01101		25.639	-0.01616
0.64	0.01167		5.64	-0.01462		10.64	0.01216		15.64	0.00318		20.64	-0.00671		25.64	-0.01487
0.641	0.00788		5.641	-0.01488		10.641	0.01448		15.641	0.0078		20.641	-0.00179		25.641	-0.01218
0.642	0.00328		5.642	-0.01322		10.642	0.0153		15.642	0.01157		20.642	0.00321		25.642	-0.00831
0.643	-0.00165		5.643	-0.01061		10.643	0.01454		15.643	0.01412		20.643	0.00781		25.643	-0.00366
0.644	-0.0065		5.644	-0.00739		10.644	0.01229		15.644	0.0152		20.644	0.01155		25.644	0.00135
0.645	-0.0108		5.645	-0.00275		10.645	0.00879		15.645	0.0147		20.645	0.01404		25.645	0.00621
0.646	-0.01413		5.646	0.00189		10.646	0.00439		15.646	0.01269		20.646	0.01506		25.646	0.01043
0.647	-0.01614		5.647	0.00639		10.647	-0.000486379		15.647	0.00938		20.647	0.01452		25.647	0.0136
0.648	-0.01662		5.648	0.01041		10.648	-0.0054		15.648	0.0051		20.648	0.01247		25.648	0.01541
0.649	-0.01551		5.649	0.01302		10.649	-0.00991		15.649	0.000296393		20.649	0.00914		25.649	0.01567
0.65	-0.01297		5.65	0.01447		10.65	-0.01357		15.65	-0.00462		20.65	0.00485		25.65	0.01439
0.651	-0.00922		5.651	0.01447		10.651	-0.016		15.651	-0.00919		20.651	5.08011e-05		25.651	0.01167
0.652	-0.00465		5.652	0.01317		10.652	-0.01693		15.652	-0.01298		20.652	-0.00485		25.652	0.00782
0.653	0.000344474		5.653	0.01018		10.653	-0.01626		15.653	-0.01561		20.653	-0.00939		25.653	0.00319
0.654	0.00523		5.654	0.00689		10.654	-0.01408		15.654	-0.01679		20.654	-0.01313		25.654	-0.00172
0.655	0.00954		5.655	0.00227		10.655	-0.01064		15.655	-0.01638		20.655	-0.01569		25.655	-0.00651
0.656	0.01283		5.656	-0.0017		10.656	-0.00627		15.656	-0.01444		20.656	-0.01677		25.656	-0.01071
0.657	0.01476		5.657	-0.00582		10.657	-0.00134		15.657	-0.0112		20.657	-0.01628		25.657	-0.01393
0.658	0.01516		5.658	-0.00976		10.658	0.00363		15.658	-0.00697		20.658	-0.01426		25.658	-0.01581
0.659	0.014		5.659	-0.01268		10.659	0.00814		15.659	-0.00211		20.659	-0.01095		25.659	-0.01616
0.66	0.0114		5.66	-0.01457		10.66	0.01174		15.66	0.00287		20.66	-0.00666		25.66	-0.01491
0.661	0.00764		5.661	-0.01487		10.661	0.01407		15.661	0.00746		20.661	-0.00176		25.661	-0.01226
0.662	0.00307		5.662	-0.01323		10.662	0.0149		15.662	0.01122		20.662	0.00322		25.662	-0.00844
0.663	-0.00184		5.663	-0.01057		10.663	0.01416		15.663	0.01375		20.663	0.00779		25.663	-0.00382
0.664	-0.00667		5.664	-0.0075		10.664	0.01193		15.664	0.01482		20.664	0.01151		25.664	0.00118
0.665	-0.01096		5.665	-0.00286		10.665	0.00846		15.665	0.01433		20.665	0.01398		25.665	0.00602
0.666	-0.0143		5.666	0.00175		10.666	0.00408		15.666	0.01232		20.666	0.01499		25.666	0.01023
0.667	-0.01633		5.667	0.00633		10.667	-0.000762359		15.667	0.00902		20.667	0.01442		25.667	0.01338
0.668	-0.01682		5.668	0.01032		10.668	-0.00565		15.668	0.00475		20.668	0.01234		25.668	0.01517
0.669	-0.01571		5.669	0.01296		10.669	-0.01013		15.669	-6.31134e-05		20.669	0.00898		25.669	0.01543
0.67	-0.01317		5.67	0.01446		10.67	-0.01376		15.67	-0.00499		20.67	0.00467		25.67	0.01414
0.671	-0.00942		5.671	0.01455		10.671	-0.01617		15.671	-0.00957		20.671	-0.00015086		25.671	0.01142
0.672	-0.00484		5.672	0.0132		10.672	-0.01709		15.672	-0.01337		20.672	-0.00507		25.672	0.00757
0.673	0.000155347		5.673	0.01019		10.673	-0.01641		15.673	-0.01601		20.673	-0.00963		25.673	0.00295
0.674	0.00505		5.674	0.00696		10.674	-0.01424		15.674	-0.01721		20.674	-0.01338		25.674	-0.00196
0.675	0.00935		5.675	0.0024		10.675	-0.0108		15.675	-0.01682		20.675	-0.01595		25.675	-0.00675
0.676	0.01264		5.676	-0.0016		10.676	-0.00642		15.676	-0.01491		20.676	-0.01705		25.676	-0.01097
0.677	0.01458		5.677	-0.00574		10.677	-0.00148		15.677	-0.01167		20.677	-0.01657		25.677	-0.01419
0.678	0.01499		5.678	-0.00969		10.678	0.00351		15.678	-0.00744		20.678	-0.01457		25.678	-0.01609
0.679	0.01385		5.679	-0.01266		10.679	0.00804		15.679	-0.00258		20.679	-0.01128		25.679	-0.01644
0.68	0.01125		5.68	-0.01462		10.68	0.01166		15.68	0.00242		20.68	-0.007		25.68	-0.01521
0.681	0.0075		5.681	-0.0148		10.681	0.01402		15.681	0.00704		20.681	-0.0021		25.681	-0.01256
0.682	0.00294		5.682	-0.01329		10.682	0.01488		15.682	0.01083		20.682	0.00289		25.682	-0.00873
0.683	-0.00197		5.683	-0.01059		10.683	0.01417		15.683	0.01341		20.683	0.00748		25.683	-0.0041
0.684	-0.00679		5.684	-0.00751		10.684	0.01196		15.684	0.01454		20.684	0.01122		25.684	0.000916627
0.685	-0.01107		5.685	-0.00287		10.685	0.0085		15.685	0.01409		20.685	0.01372		25.685	0.00578
0.686	-0.01441		5.686	0.00177		10.686	0.00413		15.686	0.01213		20.686	0.01476		25.686	0.01003
0.687	-0.01644		5.687	0.00634		10.687	-0.00070465		15.687	0.00886		20.687	0.01423		25.687	0.01322
0.688	-0.01694		5.688	0.01027		10.688	-0.00559		15.688	0.00463		20.688	0.0122		25.688	0.01505
0.689	-0.01583		5.689	0.01294		10.689	-0.01006		15.689	-0.000156771		20.689	0.00888		25.689	0.01536
0.69	-0.01328		5.69	0.01446		10.69	-0.01369		15.69	-0.00506		20.69	0.00461		25.69	0.01411
0.691	-0.00953		5.691	0.0145		10.691	-0.01611		15.691	-0.00962		20.691	-0.000179215		25.691	0.01143
0.692	-0.00494		5.692	0.01322		10.692	-0.01704		15.692	-0.0134		20.692	-0.00507		25.692	0.00761
0.693	7.70257e-05		5.693	0.01023		10.693	-0.01638		15.693	-0.01602		20.693	-0.0096		25.693	0.00302
0.694	0.005		5.694	0.00699		10.694	-0.01421		15.694	-0.01718		20.694	-0.01333		25.694	-0.00188
0.695	0.00936		5.695	0.00243		10.695	-0.01078		15.695	-0.01677		20.695	-0.01588		25.695	-0.00667
0.696	0.0127		5.696	-0.00157		10.696	-0.00641		15.696	-0.01481		20.696	-0.01698		25.696	-0.01089
0.697	0.0147		5.697	-0.00575		10.697	-0.00148		15.697	-0.01153		20.697	-0.0165		25.697	-0.01412
0.698	0.01518		5.698	-0.00967		10.698	0.00349		15.698	-0.00724		20.698	-0.01451		25.698	-0.01602
0.699	0.01409		5.699	-0.01262		10.699	0.00803		15.699	-0.00232		20.699	-0.01122		25.699	-0.01638
0.7	0.01155		5.7	-0.01452		10.7	0.01166		15.7	0.00273		20.7	-0.00696		25.7	-0.01515
0.701	0.00783		5.701	-0.01488		10.701	0.01404		15.701	0.00741		20.701	-0.00209		25.701	-0.01249
0.702	0.0033		5.702	-0.01332		10.702	0.01493		15.702	0.01126		20.702	0.00288		25.702	-0.00866
0.703	-0.00159		5.703	-0.01068		10.703	0.01424		15.703	0.01389		20.703	0.00746		25.703	-0.00402
0.704	-0.00641		5.704	-0.00748		10.704	0.01205		15.704	0.01504		20.704	0.01119		25.704	0.00101
0.705	-0.0107		5.705	-0.0029		10.705	0.00861		15.705	0.01463		20.705	0.01368		25.705	0.00589
0.706	-0.01406		5.706	0.00175		10.706	0.00425		15.706	0.01269		20.706	0.01472		25.706	0.01015
0.707	-0.01611		5.707	0.00628		10.707	-0.000592006		15.707	0.00946		20.707	0.01418		25.707	0.01337
0.708	-0.01664		5.708	0.01022		10.708	-0.00549		15.708	0.00524		20.708	0.01214		25.708	0.01524
0.709	-0.01558		5.709	0.01295		10.709	-0.00997		15.709	0.000465443		20.709	0.00881		25.709	0.01556
0.71	-0.01308		5.71	0.01442		10.71	-0.01362		15.71	-0.00443		20.71	0.00452		25.71	0.01434
0.711	-0.00937		5.711	0.01457		10.711	-0.01606		15.711	-0.009		20.711	-0.000286036		25.711	0.01167
0.712	-0.00482		5.712	0.01324		10.712	-0.01702		15.712	-0.0128		20.712	-0.00519		25.712	0.00786
0.713	0.000159057		5.713	0.01026		10.713	-0.01637		15.713	-0.01544		20.713	-0.00974		25.713	0.00329
0.714	0.00505		5.714	0.00702		10.714	-0.01422		15.714	-0.01663		20.714	-0.01349		25.714	-0.00161
0.715	0.00937		5.715	0.00245		10.715	-0.01079		15.715	-0.01626		20.715	-0.01607		25.715	-0.00639
0.716	0.01268		5.716	-0.00151		10.716	-0.00641		15.716	-0.01435		20.716	-0.01718		25.716	-0.01062
0.717	0.01466		5.717	-0.00573		10.717	-0.00146		15.717	-0.01113		20.717	-0.01672		25.717	-0.01385
0.718	0.01512		5.718	-0.00958		10.718	0.00353		15.718	-0.00691		20.718	-0.01474		25.718	-0.01576
0.719	0.01401		5.719	-0.01267		10.719	0.00809		15.719	-0.00205		20.719	-0.01145		25.719	-0.01613
0.72	0.01144		5.72	-0.01455		10.72	0.01175		15.72	0.00295		20.72	-0.00718		25.72	-0.01492
0.721	0.0077		5.721	-0.01485		10.721	0.01414		15.721	0.00758		20.721	-0.00229		25.721	-0.01228
0.722	0.00315		5.722	-0.01326		10.722	0.01504		15.722	0.01138		20.722	0.00271		25.722	-0.00848
0.723	-0.00176		5.723	-0.01071		10.723	0.01437		15.723	0.01396		20.723	0.00733		25.723	-0.00386
0.724	-0.0066		5.724	-0.00754		10.724	0.0122		15.724	0.01509		20.724	0.01109		25.724	0.00114
0.725	-0.01091		5.725	-0.00294		10.725	0.00877		15.725	0.01465		20.725	0.01362		25.725	0.00601
0.726	-0.01428		5.726	0.00164		10.726	0.00441		15.726	0.01269		20.726	0.01468		25.726	0.01028
0.727	-0.01635		5.727	0.00623		10.727	-0.000416972		15.727	0.00942		20.727	0.01417		25.727	0.01351
0.728	-0.01688		5.728	0.01029		10.728	-0.00531		15.728	0.00517		20.728	0.01216		25.728	0.01538
0.729	-0.01581		5.729	0.01292		10.729	-0.0098		15.729	0.000363392		20.729	0.00886		25.729	0.01571
0.73	-0.01329		5.73	0.01444		10.73	-0.01345		15.73	-0.00456		20.73	0.0046		25.73	0.0145
0.731	-0.00955		5.731	0.01451		10.731	-0.0159		15.731	-0.00916		20.731	-0.000187296		25.731	0.01185
0.732	-0.00497		5.732	0.01329		10.732	-0.01687		15.732	-0.01299		20.732	-0.00507		25.732	0.00806
0.733	5.43856e-05		5.733	0.01022		10.733	-0.01624		15.733	-0.01566		20.733	-0.0096		25.733	0.00349
0.734	0.005		5.734	0.00702		10.734	-0.01411		15.734	-0.0169		20.734	-0.01334		25.734	-0.0014
0.735	0.00938		5.735	0.00253		10.735	-0.0107		15.735	-0.01656		20.735	-0.0159		25.735	-0.00619
0.736	0.01275		5.736	-0.00145		10.736	-0.00634		15.736	-0.01467		20.736	-0.01701		25.736	-0.01042
0.737	0.01478		5.737	-0.00562		10.737	-0.0014		15.737	-0.01147		20.737	-0.01653		25.737	-0.01367
0.738	0.01529		5.738	-0.00956		10.738	0.0036		15.738	-0.00726		20.738	-0.01454		25.738	-0.0156
0.739	0.01424		5.739	-0.01256		10.739	0.00816		15.739	-0.0024		20.739	-0.01124		25.739	-0.01599
0.74	0.01171		5.74	-0.01448		10.74	0.01182		15.74	0.0026		20.74	-0.00696		25.74	-0.0148
0.741	0.00801		5.741	-0.01481		10.741	0.01422		15.741	0.00725		20.741	-0.00205		25.741	-0.01219
0.742	0.00348		5.742	-0.01331		10.742	0.01512		15.742	0.01108		20.742	0.00297		25.742	-0.0084
0.743	-0.00141		5.743	-0.01067		10.743	0.01445		15.743	0.01369		20.743	0.0076		25.743	-0.0038
0.744	-0.00625		5.744	-0.00763		10.744	0.01228		15.744	0.01485		20.744	0.01137		25.744	0.00118
0.745	-0.01057		5.745	-0.00303		10.745	0.00885		15.745	0.01444		20.745	0.01391		25.745	0.00604
0.746	-0.01395		5.746	0.00155		10.746	0.00449		15.746	0.01251		20.746	0.01498		25.746	0.0103
0.747	-0.01604		5.747	0.0061		10.747	-0.000343749		15.747	0.00928		20.747	0.01448		25.747	0.01353
0.748	-0.0166		5.748	0.01021		10.748	-0.00524		15.748	0.00505		20.748	0.01247		25.748	0.0154
0.749	-0.01558		5.749	0.01288		10.749	-0.00975		15.749	0.000268851		20.749	0.00916		25.749	0.01574
0.75	-0.0131		5.75	0.01449		10.75	-0.01343		15.75	-0.00464		20.75	0.00488		25.75	0.01453
0.751	-0.00941		5.751	0.01456		10.751	-0.0159		15.751	-0.00924		20.751	8.6105e-05		25.751	0.01187
0.752	-0.00487		5.752	0.01329		10.752	-0.01688		15.752	-0.01307		20.752	-0.00482		25.752	0.00806
0.753	0.000115483		5.753	0.01035		10.753	-0.01627		15.753	-0.01574		20.753	-0.00937		25.753	0.00347
0.754	0.00503		5.754	0.00712		10.754	-0.01416		15.754	-0.01698		20.754	-0.01313		25.754	-0.00144
0.755	0.00939		5.755	0.00252		10.755	-0.01076		15.755	-0.01664		20.755	-0.01572		25.755	-0.00625
0.756	0.01275		5.756	-0.00148		10.756	-0.00641		15.756	-0.01475		20.756	-0.01687		25.756	-0.0105
0.757	0.01478		5.757	-0.00558		10.757	-0.00148		15.757	-0.01154		20.757	-0.01642		25.757	-0.01378
0.758	0.01528		5.758	-0.00952		10.758	0.00352		15.758	-0.00731		20.758	-0.01445		25.758	-0.01576
0.759	0.01422		5.759	-0.01256		10.759	0.00809		15.759	-0.00244		20.759	-0.01117		25.759	-0.01619
0.76	0.0117		5.76	-0.01449		10.76	0.01177		15.76	0.00258		20.76	-0.00691		25.76	-0.01503
0.761	0.008		5.761	-0.01488		10.761	0.0142		15.761	0.00724		20.761	-0.00201		25.761	-0.01244
0.762	0.00347		5.762	-0.01333		10.762	0.01513		15.762	0.01108		20.762	0.00299		25.762	-0.00866
0.763	-0.00143		5.763	-0.0108		10.763	0.0145		15.763	0.0137		20.763	0.0076		25.763	-0.00406
0.764	-0.00628		5.764	-0.00766		10.764	0.01237		15.764	0.01486		20.764	0.01136		25.764	0.000932568
0.765	-0.01062		5.765	-0.00318		10.765	0.00896		15.765	0.01446		20.765	0.0139		25.765	0.00581
0.766	-0.01402		5.766	0.00156		10.766	0.00463		15.766	0.01253		20.766	0.01497		25.766	0.01009
0.767	-0.01614		5.767	0.00612		10.767	-0.00020494		15.767	0.00928		20.767	0.01447		25.767	0.01334
0.768	-0.01674		5.768	0.01011		10.768	-0.0051		15.768	0.00505		20.768	0.01246		25.768	0.01523
0.769	-0.01574		5.769	0.01291		10.769	-0.00962		15.769	0.00025917		20.769	0.00915		25.769	0.01559
0.77	-0.01329		5.77	0.01444		10.77	-0.01332		15.77	-0.00466		20.77	0.00488		25.77	0.01439
0.771	-0.00963		5.771	0.01453		10.771	-0.01581		15.771	-0.00927		20.771	7.59859e-05		25.771	0.01174
0.772	-0.0051		5.772	0.01335		10.772	-0.01683		15.772	-0.0131		20.772	-0.00485		25.772	0.00794
0.773	-0.000120908		5.773	0.0104		10.773	-0.01625		15.773	-0.01578		20.773	-0.00943		25.773	0.00337
0.774	0.00479		5.774	0.00716		10.774	-0.01417		15.774	-0.01702		20.774	-0.01323		25.774	-0.00154
0.775	0.00916		5.775	0.00261		10.775	-0.0108		15.775	-0.01667		20.775	-0.01587		25.775	-0.00634
0.776	0.01254		5.776	-0.00137		10.776	-0.00647		15.776	-0.01479		20.776	-0.01705		25.776	-0.01059
0.777	0.01458		5.777	-0.00554		10.777	-0.00156		15.777	-0.01158		20.777	-0.01664		25.777	-0.01388
0.778	0.01511		5.778	-0.00945		10.778	0.00342		15.778	-0.00735		20.778	-0.01471		25.778	-0.01585
0.779	0.01407		5.779	-0.01251		10.779	0.00796		15.779	-0.00246		20.779	-0.01148		25.779	-0.0163
0.78	0.01157		5.78	-0.0145		10.78	0.01163		15.78	0.00258		20.78	-0.00723		25.78	-0.01515
0.781	0.00788		5.781	-0.01492		10.781	0.01403		15.781	0.00726		20.781	-0.00235		25.781	-0.01258
0.782	0.00336		5.782	-0.01335		10.782	0.01495		15.782	0.01112		20.782	0.00266		25.782	-0.00882
0.783	-0.00154		5.783	-0.01084		10.783	0.01431		15.783	0.01377		20.783	0.00729		25.783	-0.00423
0.784	-0.00639		5.784	-0.00768		10.784	0.01215		15.784	0.01497		20.784	0.01108		25.784	0.000747606
0.785	-0.01073		5.785	-0.00317		10.785	0.00873		15.785	0.0146		20.785	0.01365		25.785	0.00561
0.786	-0.01415		5.786	0.00146		10.786	0.00438		15.786	0.01271		20.786	0.01475		25.786	0.00988
0.787	-0.01628		5.787	0.00598		10.787	-0.000465962		15.787	0.00948		20.787	0.01428		25.787	0.01311
0.788	-0.0169		5.788	0.01006		10.788	-0.00538		15.788	0.00527		20.788	0.01231		25.788	0.015
0.789	-0.01591		5.789	0.01286		10.789	-0.0099		15.789	0.000485023		20.789	0.00904		25.789	0.01536
0.79	-0.01348		5.79	0.01441		10.79	-0.01361		15.79	-0.00444		20.79	0.0048		25.79	0.01417
0.791	-0.00982		5.791	0.01455		10.791	-0.01611		15.791	-0.00906		20.791	1.93057e-05		25.791	0.01153
0.792	-0.00529		5.792	0.01333		10.792	-0.01714		15.792	-0.01292		20.792	-0.00488		25.792	0.00774
0.793	-0.000298419		5.793	0.01039		10.793	-0.01656		15.793	-0.01563		20.793	-0.00944		25.793	0.00316
0.794	0.00464		5.794	0.00717		10.794	-0.01447		15.794	-0.01691		20.794	-0.01321		25.794	-0.00174
0.795	0.00904		5.795	0.00258		10.795	-0.0111		15.795	-0.0166		20.795	-0.01582		25.795	-0.00655
0.796	0.01245		5.796	-0.0013		10.796	-0.00676		15.796	-0.01476		20.796	-0.01697		25.796	-0.01081
0.797	0.01453		5.797	-0.00551		10.797	-0.00182		15.797	-0.01158		20.797	-0.01655		25.797	-0.01411
0.798	0.0151		5.798	-0.00947		10.798	0.00319		15.798	-0.00736		20.798	-0.01459		25.798	-0.0161
0.799	0.01411		5.799	-0.01246		10.799	0.00779		15.799	-0.00247		20.799	-0.01132		25.799	-0.01655
0.8	0.01164		5.8	-0.0145		10.8	0.01151		15.8	0.00256		20.8	-0.00706		25.8	-0.01541
0.801	0.00798		5.801	-0.01484		10.801	0.01398		15.801	0.00726		20.801	-0.00217		25.801	-0.01284
0.802	0.00348		5.802	-0.01336		10.802	0.01497		15.802	0.01114		20.802	0.00285		25.802	-0.00907
0.803	-0.0014		5.803	-0.01082		10.803	0.01439		15.803	0.01383		20.803	0.00749		25.803	-0.00447
0.804	-0.00624		5.804	-0.00773		10.804	0.0123		15.804	0.01506		20.804	0.01131		25.804	0.00053219
0.805	-0.01058		5.805	-0.00317		10.805	0.00893		15.805	0.01473		20.805	0.0139		25.805	0.00543
0.806	-0.01401		5.806	0.0015		10.806	0.00463		15.806	0.01287		20.806	0.01502		25.806	0.00974
0.807	-0.01615		5.807	0.00598		10.807	-0.000180891		15.807	0.00969		20.807	0.01458		25.807	0.01302
0.808	-0.01676		5.808	0.01		10.808	-0.00507		15.808	0.0055		20.808	0.01263		25.808	0.01497
0.809	-0.01578		5.809	0.01275		10.809	-0.00957		15.809	0.00073		20.809	0.00937		25.809	0.01539
0.81	-0.01334		5.81	0.01441		10.81	-0.01327		15.81	-0.00419		20.81	0.00513		25.81	0.01426
0.811	-0.00969		5.811	0.01462		10.811	-0.01577		15.811	-0.00881		20.811	0.000342004		25.811	0.01168
0.812	-0.00516		5.812	0.01339		10.812	-0.01681		15.812	-0.01268		20.812	-0.00457		25.812	0.00795
0.813	-0.000166531		5.813	0.01046		10.813	-0.01626		15.813	-0.01541		20.813	-0.00914		25.813	0.00341
0.814	0.00477		5.814	0.00723		10.814	-0.0142		15.814	-0.01671		20.814	-0.01293		25.814	-0.00146
0.815	0.00917		5.815	0.00269		10.815	-0.01086		15.815	-0.01643		20.815	-0.01557		25.815	-0.00624
0.816	0.01258		5.816	-0.00129		10.816	-0.00655		15.816	-0.01461		20.816	-0.01676		25.816	-0.01048
0.817	0.01467		5.817	-0.00551		10.817	-0.00164		15.817	-0.01146		20.817	-0.01636		25.817	-0.01375
0.818	0.01524		5.818	-0.00942		10.818	0.00335		15.818	-0.00727		20.818	-0.01444		25.818	-0.01573
0.819	0.01424		5.819	-0.01245		10.819	0.00792		15.819	-0.00242		20.819	-0.0112		25.819	-0.01618
0.82	0.01177		5.82	-0.01447		10.82	0.01161		15.82	0.0026		20.82	-0.00697		25.82	-0.01503
0.821	0.0081		5.821	-0.01488		10.821	0.01406		15.821	0.00727		20.821	-0.0021		25.821	-0.01246
0.822	0.00359		5.822	-0.01342		10.822	0.01501		15.822	0.01114		20.822	0.00289		25.822	-0.00869
0.823	-0.00131		5.823	-0.01082		10.823	0.0144		15.823	0.01381		20.823	0.00751		25.823	-0.0041
0.824	-0.00616		5.824	-0.00769		10.824	0.01227		15.824	0.01503		20.824	0.0113		25.824	0.000907648
0.825	-0.01053		5.825	-0.00325		10.825	0.00887		15.825	0.01469		20.825	0.01387		25.825	0.0058
0.826	-0.01398		5.826	0.00141		10.826	0.00452		15.826	0.01281		20.826	0.01498		25.826	0.0101
0.827	-0.01615		5.827	0.00598		10.827	-0.00033212		15.827	0.00961		20.827	0.01452		25.827	0.01337
0.828	-0.0168		5.828	0.01001		10.828	-0.00526		15.828	0.00539		20.828	0.01255		25.828	0.0153
0.829	-0.01584		5.829	0.01278		10.829	-0.00981		15.829	0.000597779		20.829	0.00927		25.829	0.01569
0.83	-0.01343		5.83	0.01434		10.83	-0.01354		15.83	-0.00435		20.83	0.00502		25.83	0.01453
0.831	-0.00978		5.831	0.01457		10.831	-0.01608		15.831	-0.009		20.831	0.000221547		25.831	0.01191
0.832	-0.00526		5.832	0.01337		10.832	-0.01715		15.832	-0.01289		20.832	-0.0047		25.832	0.00814
0.833	-0.000263325		5.833	0.01047		10.833	-0.01661		15.833	-0.01566		20.833	-0.00928		25.833	0.00355
0.834	0.00469		5.834	0.00725		10.834	-0.01456		15.834	-0.01699		20.834	-0.01309		25.834	-0.00137
0.835	0.0091		5.835	0.00275		10.835	-0.0112		15.835	-0.01675		20.835	-0.01575		25.835	-0.00621
0.836	0.01254		5.836	-0.00123		10.836	-0.00687		15.836	-0.01497		20.836	-0.01695		25.836	-0.0105
0.837	0.01466		5.837	-0.00543		10.837	-0.00193		15.837	-0.01185		20.837	-0.01657		25.837	-0.01383
0.838	0.01527		5.838	-0.00936		10.838	0.00309		15.838	-0.0077		20.838	-0.01466		25.838	-0.01586
0.839	0.01431		5.839	-0.01249		10.839	0.0077		15.839	-0.00287		20.839	-0.01143		25.839	-0.01635
0.84	0.01187		5.84	-0.01444		10.84	0.01143		15.84	0.00213		20.84	-0.00719		25.84	-0.01524
0.841	0.00824		5.841	-0.01492		10.841	0.01391		15.841	0.0068		20.841	-0.00231		25.841	-0.0127
0.842	0.00376		5.842	-0.0134		10.842	0.01492		15.842	0.01068		20.842	0.0027		25.842	-0.00895
0.843	-0.00112		5.843	-0.01084		10.843	0.01436		15.843	0.01337		20.843	0.00735		25.843	-0.00437
0.844	-0.00597		5.844	-0.00776		10.844	0.0123		15.844	0.01461		20.844	0.01117		25.844	0.000633954
0.845	-0.01033		5.845	-0.0033		10.845	0.00895		15.845	0.01429		20.845	0.01378		25.845	0.00554
0.846	-0.01379		5.846	0.00131		10.846	0.00465		15.846	0.01246		20.846	0.01492		25.846	0.00986
0.847	-0.01597		5.847	0.0059		10.847	-0.000146418		15.847	0.00931		20.847	0.0145		25.847	0.01317
0.848	-0.01663		5.848	0.00997		10.848	-0.00503		15.848	0.00516		20.848	0.01255		25.848	0.01514
0.849	-0.0157		5.849	0.01271		10.849	-0.00955		15.849	0.000416936		20.849	0.0093		25.849	0.01558
0.85	-0.01332		5.85	0.01434		10.85	-0.01326		15.85	-0.00448		20.85	0.00506		25.85	0.01447
0.851	-0.00969		5.851	0.01458		10.851	-0.01578		15.851	-0.00908		20.851	0.000280572		25.851	0.0119
0.852	-0.00518		5.852	0.01345		10.852	-0.01683		15.852	-0.01293		20.852	-0.00463		25.852	0.00816
0.853	-0.000183526		5.853	0.01054		10.853	-0.0163		15.853	-0.01564		20.853	-0.0092		25.853	0.00361
0.854	0.00477		5.854	0.00726		10.854	-0.01424		15.854	-0.01692		20.854	-0.013		25.854	-0.00128
0.855	0.0092		5.855	0.0027		10.855	-0.01088		15.855	-0.01663		20.855	-0.01564		25.855	-0.0061
0.856	0.01266		5.856	-0.00123		10.856	-0.00655		15.856	-0.01479		20.856	-0.01685		25.856	-0.01039
0.857	0.01481		5.857	-0.00541		10.857	-0.00161		15.857	-0.01163		20.857	-0.01647		25.857	-0.01372
0.858	0.01544		5.858	-0.0093		10.858	0.00343		15.858	-0.00743		20.858	-0.01456		25.858	-0.01575
0.859	0.0145		5.859	-0.01235		10.859	0.00805		15.859	-0.00255		20.859	-0.01133		25.859	-0.01627
0.86	0.01167		5.86	-0.0144		10.86	0.01181		15.86	0.0025		20.86	-0.00708		25.86	-0.01519
0.861	0.00569		5.861	-0.01488		10.861	0.01432		15.861	0.0072		20.861	-0.0022		25.861	-0.01267
0.862	-0.00224		5.862	-0.01347		10.862	0.01536		15.862	0.01111		20.862	0.00283		25.862	-0.00895
0.863	-0.01145		5.863	-0.01087		10.863	0.01482		15.863	0.01383		20.863	0.00749		25.863	-0.00439
0.864	-0.02126		5.864	-0.00789		10.864	0.01276		15.864	0.01509		20.864	0.01133		25.864	0.000590546
0.865	-0.03081		5.865	-0.0034		10.865	0.00942		15.865	0.01479		20.865	0.01395		25.865	0.00548
0.866	-0.0391		5.866	0.00128		10.866	0.00511		15.866	0.01297		20.866	0.01511		25.866	0.00979
0.867	-0.04515		5.867	0.00585		10.867	0.000298846		15.867	0.00982		20.867	0.01471		25.867	0.01309
0.868	-0.04823		5.868	0.00991		10.868	-0.00462		15.868	0.00565		20.868	0.01279		25.868	0.01504
0.869	-0.04777		5.869	0.01275		10.869	-0.00917		15.869	0.000899396		20.869	0.00954		25.869	0.01547
0.87	-0.04349		5.87	0.01437		10.87	-0.01293		15.87	-0.0036		20.87	0.00531		25.87	0.01434
0.871	-0.03536		5.871	0.01461		10.871	-0.01551		15.871	-0.00807		20.871	0.00051856		25.871	0.01176
0.872	-0.02367		5.872	0.01341		10.872	-0.01662		15.872	-0.01206		20.872	-0.00441		25.872	0.008
0.873	-0.00897		5.873	0.01057		10.873	-0.01615		15.873	-0.01513		20.873	-0.00901		25.873	0.00343
0.874	0.00785		5.874	0.00738		10.874	-0.01414		15.874	-0.01694		20.874	-0.01285		25.874	0.00213
0.875	0.02591		5.875	0.00285		10.875	-0.01085		15.875	-0.01726		20.875	-0.01554		25.875	-0.000491173
0.876	0.04422		5.876	-0.00115		10.876	-0.00656		15.876	-0.01607		20.876	-0.0168		25.876	-0.004
0.877	0.06184		5.877	-0.0053		10.877	-0.00166		15.877	-0.01349		20.877	-0.01648		25.877	-0.00792
0.878	0.07792		5.878	-0.00926		10.878	0.00334		15.878	-0.00979		20.878	-0.01461		25.878	-0.01181
0.879	0.09181		5.879	-0.0124		10.879	0.00793		15.879	-0.00529		20.879	-0.01143		25.879	-0.01522
0.88	0.10317		5.88	-0.0145		10.88	0.01166		15.88	-0.000449001		20.88	-0.00723		25.88	-0.01778
0.881	0.11198		5.881	-0.01494		10.881	0.01415		15.881	0.00432		20.881	-0.00237		25.881	-0.01924
0.882	0.11846		5.882	-0.01344		10.882	0.01517		15.882	0.00858		20.882	0.000934216		25.882	-0.01944
0.883	0.12319		5.883	-0.01092		10.883	0.01461		15.883	0.01191		20.883	0.00359		25.883	-0.01822
0.884	0.12687		5.884	-0.00785		10.884	0.01255		15.884	0.01401		20.884	0.00553		25.884	-0.01572
0.885	0.13039		5.885	-0.00351		10.885	0.00857		15.885	0.01468		20.885	0.00696		25.885	-0.01231
0.886	0.13468		5.886	0.00117		10.886	0.00288		15.886	0.01387		20.886	0.00785		25.886	-0.00837
0.887	0.14072		5.887	0.00583		10.887	-0.0041		15.887	0.01169		20.887	0.00819		25.887	-0.00433
0.888	0.14925		5.888	0.00991		10.888	-0.0119		15.888	0.00841		20.888	0.00795		25.888	-0.00060945
0.889	0.16077		5.889	0.01275		10.889	-0.01987		15.889	0.0044		20.889	0.00715		25.889	0.00246
0.89	0.17553		5.89	0.01434		10.89	-0.02726		15.89	6.8025e-05		20.89	0.00591		25.89	0.00459
0.891	0.19342		5.891	0.01458		10.891	-0.03338		15.891	-0.00415		20.891	0.00434		25.891	0.00566
0.892	0.21406		5.892	0.01348		10.892	-0.03758		15.892	-0.00779		20.892	0.00251		25.892	0.00568
0.893	0.23678		5.893	0.0106		10.893	-0.03938		15.893	-0.01045		20.893	0.000582646		25.893	0.00477
0.894	0.26057		5.894	0.00739		10.894	-0.03846		15.894	-0.01178		20.894	-0.00134		25.894	0.00316
0.895	0.28448		5.895	0.00289		10.895	-0.03468		15.895	-0.01159		20.895	-0.0031		25.895	0.00114
0.896	0.30754		5.896	-0.00109		10.896	-0.02817		15.896	-0.00982		20.896	-0.00452		25.896	-0.000916837
0.897	0.32873		5.897	-0.00532		10.897	-0.01928		15.897	-0.00664		20.897	-0.00511		25.897	-0.00259
0.898	0.34721		5.898	-0.00921		10.898	-0.00857		15.898	-0.00227		20.898	-0.00478		25.898	-0.00347
0.899	0.36235		5.899	-0.01242		10.899	0.00334		15.899	0.003		20.899	-0.00361		25.899	-0.00322
0.9	0.37371		5.9	-0.01441		10.9	0.01584		15.9	0.00872		20.9	-0.00174		25.9	-0.0016
0.901	0.38132		5.901	-0.01494		10.901	0.02826		15.901	0.01444		20.901	0.000710427		25.901	0.00148
0.902	0.38537		5.902	-0.01342		10.902	0.04004		15.902	0.01972		20.902	0.00356		25.902	0.006
0.903	0.38647		5.903	-0.01097		10.903	0.05068		15.903	0.02417		20.903	0.00669		25.903	0.0118
0.904	0.38533		5.904	-0.00793		10.904	0.0599		15.904	0.02748		20.904	0.00997		25.904	0.01862
0.905	0.38285		5.905	-0.00355		10.905	0.06765		15.905	0.02952		20.905	0.01333		25.905	0.02605
0.906	0.38001		5.906	0.00202		10.906	0.07406		15.906	0.03023		20.906	0.01664		25.906	0.03372
0.907	0.37778		5.907	-0.00945		10.907	0.07945		15.907	0.02972		20.907	0.0199		25.907	0.04118
0.908	0.37689		5.908	-0.01952		10.908	0.08424		15.908	0.0283		20.908	0.02305		25.908	0.04803
0.909	0.37784		5.909	-0.02727		10.909	0.08901		15.909	0.02631		20.909	0.02612		25.909	0.0539
0.91	0.38083		5.91	-0.03269		10.91	0.0944		15.91	0.02417		20.91	0.02915		25.91	0.05853
0.911	0.38625		5.911	-0.03544		10.911	0.10103		15.911	0.02231		20.911	0.03221		25.911	0.06175
0.912	0.39569		5.912	-0.03491		10.912	0.10943		15.912	0.0212		20.912	0.03535		25.912	0.0636
0.913	0.40836		5.913	-0.03279		10.913	0.11999		15.913	0.02124		20.913	0.03865		25.913	0.06418
0.914	0.42365		5.914	-0.02948		10.914	0.13289		15.914	0.02273		20.914	0.04215		25.914	0.06373
0.915	0.44092		5.915	-0.02546		10.915	0.14813		15.915	0.02588		20.915	0.04593		25.915	0.06255
0.916	0.45934		5.916	-0.02185		10.916	0.16547		15.916	0.03073		20.916	0.05005		25.916	0.06104
0.917	0.47786		5.917	-0.0193		10.917	0.18454		15.917	0.03709		20.917	0.05454		25.917	0.05964
0.918	0.49537		5.918	-0.01802		10.918	0.2047		15.918	0.04472		20.918	0.05936		25.918	0.05874
0.919	0.51087		5.919	-0.01904		10.919	0.22532		15.919	0.05324		20.919	0.06439		25.919	0.05872
0.92	0.5235		5.92	-0.02225		10.92	0.24573		15.92	0.06219		20.92	0.06955		25.92	0.05983
0.921	0.53265		5.921	-0.02772		10.921	0.26524		15.921	0.07058		20.921	0.0747		25.921	0.06217
0.922	0.53797		5.922	-0.03556		10.922	0.28326		15.922	0.07858		20.922	0.07966		25.922	0.06575
0.923	0.53946		5.923	-0.04504		10.923	0.29924		15.923	0.08582		20.923	0.08428		25.923	0.0704
0.924	0.5375		5.924	-0.05544		10.924	0.31288		15.924	0.092		20.924	0.08843		25.924	0.07586
0.925	0.5328		5.925	-0.06617		10.925	0.32409		15.925	0.09694		20.925	0.09202		25.925	0.07732
0.926	0.52626		5.926	-0.07712		10.926	0.333		15.926	0.10058		20.926	0.09493		25.926	0.07875
0.927	0.51892		5.927	-0.08737		10.927	0.33991		15.927	0.10298		20.927	0.09715		25.927	0.08003
0.928	0.51175		5.928	-0.09633		10.928	0.34519		15.928	0.10439		20.928	0.09866		25.928	0.08111
0.929	0.50569		5.929	-0.09826		10.929	0.3494		15.929	0.10512		20.929	0.09948		25.929	0.08194
0.93	0.50156		5.93	-0.0918		10.93	0.35318		15.93	0.10555		20.93	0.0997		25.93	0.08251
0.931	0.4999		5.931	-0.08331		10.931	0.35712		15.931	0.10602		20.931	0.09941		25.931	0.08283
0.932	0.50108		5.932	-0.07405		10.932	0.3617		15.932	0.10686		20.932	0.09868		25.932	0.08291
0.933	0.50517		5.933	-0.06434		10.933	0.36728		15.933	0.1084		20.933	0.09968		25.933	0.0828
0.934	0.51177		5.934	-0.05435		10.934	0.37403		15.934	0.11088		20.934	0.1016		25.934	0.08236
0.935	0.52037		5.935	-0.04395		10.935	0.38188		15.935	0.11444		20.935	0.10436		25.935	0.08165
0.936	0.53023		5.936	-0.03454		10.936	0.39139		15.936	0.11914		20.936	0.10749		25.936	0.08085
0.937	0.5404		5.937	-0.02636		10.937	0.40254		15.937	0.12486		20.937	0.11072		25.937	0.08012
0.938	0.54981		5.938	-0.01985		10.938	0.41508		15.938	0.13141		20.938	0.11369		25.938	0.07966
0.939	0.55749		5.939	-0.01587		10.939	0.42865		15.939	0.1385		20.939	0.1161		25.939	0.07965
0.94	0.56265		5.94	-0.01455		10.94	0.44285		15.94	0.14578		20.94	0.11772		25.94	0.08023
0.941	0.56477		5.941	-0.01605		10.941	0.45705		15.941	0.15284		20.941	0.11836		25.941	0.08149
0.942	0.56363		5.942	-0.02023		10.942	0.47077		15.942	0.15934		20.942	0.11798		25.942	0.08347
0.943	0.55944		5.943	-0.02646		10.943	0.48351		15.943	0.16496		20.943	0.11662		25.943	0.08613
0.944	0.55273		5.944	-0.03446		10.944	0.49487		15.944	0.16948		20.944	0.11448		25.944	0.0894
0.945	0.54443		5.945	-0.04319		10.945	0.50457		15.945	0.17283		20.945	0.1119		25.945	0.09312
0.946	0.53561		5.946	-0.05219		10.946	0.51241		15.946	0.17505		20.946	0.10933		25.946	0.09719
0.947	0.52753		5.947	-0.06065		10.947	0.51839		15.947	0.17629		20.947	0.10728		25.947	0.10139
0.948	0.52142		5.948	-0.06801		10.948	0.52271		15.948	0.17691		20.948	0.10577		25.948	0.10554
0.949	0.51853		5.949	-0.07349		10.949	0.52575		15.949	0.17731		20.949	0.1051		25.949	0.10949
0.95	0.52001		5.95	-0.0768		10.95	0.52802		15.95	0.17794		20.95	0.10564		25.95	0.11311
0.951	0.52677		5.951	-0.0775		10.951	0.53003		15.951	0.17923		20.951	0.1077		25.951	0.1163
0.952	0.53945		5.952	-0.07602		10.952	0.53232		15.952	0.18162		20.952	0.11148		25.952	0.11905
0.953	0.55838		5.953	-0.07278		10.953	0.5354		15.953	0.18549		20.953	0.11704		25.953	0.12136
0.954	0.58342		5.954	-0.06829		10.954	0.53978		15.954	0.19116		20.954	0.12432		25.954	0.12329
0.955	0.61425		5.955	-0.0626		10.955	0.5458		15.955	0.19882		20.955	0.13305		25.955	0.12498
0.956	0.65021		5.956	-0.05718		10.956	0.55368		15.956	0.20854		20.956	0.14294		25.956	0.12659
0.957	0.6904		5.957	-0.05263		10.957	0.56351		15.957	0.22021		20.957	0.1537		25.957	0.12828
0.958	0.73377		5.958	-0.04944		10.958	0.5752		15.958	0.23367		20.958	0.16483		25.958	0.13023
0.959	0.7793		5.959	-0.04849		10.959	0.58855		15.959	0.24859		20.959	0.17593		25.959	0.1326
0.96	0.8261		5.96	-0.04968		10.96	0.6033		15.96	0.26457		20.96	0.18656		25.96	0.13552
0.961	0.87346		5.961	-0.05343		10.961	0.619		15.961	0.28118		20.961	0.19639		25.961	0.13909
0.962	0.92102		5.962	-0.0599		10.962	0.63529		15.962	0.29803		20.962	0.20519		25.962	0.14335
0.963	0.96868		5.963	-0.06811		10.963	0.65178		15.963	0.31468		20.963	0.21287		25.963	0.14825
0.964	1.01661		5.964	-0.07781		10.964	0.66817		15.964	0.33085		20.964	0.21942		25.964	0.15371
0.965	1.0654		5.965	-0.08795		10.965	0.68431		15.965	0.34633		20.965	0.22499		25.965	0.15961
0.966	1.11576		5.966	-0.09831		10.966	0.70011		15.966	0.36107		20.966	0.22985		25.966	0.16579
0.967	1.16855		5.967	-0.10803		10.967	0.71558		15.967	0.37508		20.967	0.23435		25.967	0.17204
0.968	1.22459		5.968	-0.11651		10.968	0.73091		15.968	0.38854		20.968	0.23878		25.968	0.17817
0.969	1.28475		5.969	-0.12287		10.969	0.74643		15.969	0.40173		20.969	0.2435		25.969	0.18401
0.97	1.34982		5.97	-0.12707		10.97	0.76259		15.97	0.41498		20.97	0.24885		25.97	0.18941
0.971	1.42036		5.971	-0.12858		10.971	0.77984		15.971	0.42859		20.971	0.25503		25.971	0.19425
0.972	1.49663		5.972	-0.1276		10.972	0.79868		15.972	0.44284		20.972	0.26216		25.972	0.1985
0.973	1.57858		5.973	-0.12474		10.973	0.81953		15.973	0.458		20.973	0.27028		25.973	0.20214
0.974	1.66567		5.974	-0.12049		10.974	0.84274		15.974	0.47425		20.974	0.27928		25.974	0.20524
0.975	1.7571		5.975	-0.11484		10.975	0.86851		15.975	0.49165		20.975	0.28894		25.975	0.2079
0.976	1.85172		5.976	-0.10918		10.976	0.89683		15.976	0.51015		20.976	0.29897		25.976	0.2103
0.977	1.94814		5.977	-0.10417		10.977	0.92755		15.977	0.52955		20.977	0.30905		25.977	0.21259
0.978	2.04489		5.978	-0.10036		10.978	0.96028		15.978	0.54957		20.978	0.31872		25.978	0.2149
0.979	2.14057		5.979	-0.09876		10.979	0.99455		15.979	0.56978		20.979	0.32763		25.979	0.21741
0.98	2.23386		5.98	-0.0992		10.98	1.02974		15.98	0.5897		20.98	0.33542		25.98	0.22022
0.981	2.32372		5.981	-0.10188		10.981	1.06506		15.981	0.60882		20.981	0.34178		25.981	0.22343
0.982	2.40934		5.982	-0.10718		10.982	1.09979		15.982	0.62667		20.982	0.34657		25.982	0.22705
0.983	2.49031		5.983	-0.11407		10.983	1.13319		15.983	0.64279		20.983	0.34971		25.983	0.23104
0.984	2.5664		5.984	-0.12221		10.984	1.16463		15.984	0.65682		20.984	0.35125		25.984	0.2353
0.985	2.63779		5.985	-0.13062		10.985	1.19362		15.985	0.66855		20.985	0.35137		25.985	0.2397
0.986	2.70483		5.986	-0.13893		10.986	1.21979		15.986	0.67789		20.986	0.3504		25.986	0.24412
0.987	2.76805		5.987	-0.14637		10.987	1.24294		15.987	0.68487		20.987	0.34875		25.987	0.24835
0.988	2.82801		5.988	-0.15233		10.988	1.26303		15.988	0.68969		20.988	0.34678		25.988	0.2522
0.989	2.88531		5.989	-0.15629		10.989	1.28025		15.989	0.69263		20.989	0.34491		25.989	0.25553
0.99	2.9405		5.99	-0.15823		10.99	1.29491		15.99	0.69407		20.99	0.34353		25.99	0.25819
0.991	2.99397		5.991	-0.15751		10.991	1.30739		15.991	0.6944		20.991	0.34296		25.991	0.26012
0.992	3.04588		5.992	-0.15445		10.992	1.31814		15.992	0.69397		20.992	0.34346		25.992	0.26128
0.993	3.09609		5.993	-0.14956		10.993	1.32751		15.993	0.69316		20.993	0.34511		25.993	0.2617
0.994	3.14405		5.994	-0.14326		10.994	1.33588		15.994	0.69229		20.994	0.34794		25.994	0.26149
0.995	3.18909		5.995	-0.13567		10.995	1.34345		15.995	0.69156		20.995	0.35177		25.995	0.26077
0.996	3.23029		5.996	-0.12818		10.996	1.35031		15.996	0.69107		20.996	0.35641		25.996	0.25973
0.997	3.26665		5.997	-0.12136		10.997	1.35636		15.997	0.69073		20.997	0.36154		25.997	0.25852
0.998	3.29702		5.998	-0.11574		10.998	1.3614		15.998	0.69043		20.998	0.36674		25.998	0.25731
0.999	3.32047		5.999	-0.11223		10.999	1.36511		15.999	0.6899		20.999	0.37163		25.999	0.25628
1	3.33616		6	-0.11072		11	1.36711		16	0.68883		21	0.37585		26	0.25555
1.001	3.3435		6.001	-0.11156		11.001	1.36686		16.001	0.6868		21.001	0.37901		26.001	0.2552
1.002	3.34222		6.002	-0.11507		11.002	1.36391		16.002	0.68348		21.002	0.3809		26.002	0.25527
1.003	3.33242		6.003	-0.12038		11.003	1.35781		16.003	0.67854		21.003	0.38141		26.003	0.25572
1.004	3.31451		6.004	-0.12711		11.004	1.34825		16.004	0.67176		21.004	0.38054		26.004	0.25646
1.005	3.2892		6.005	-0.13417		11.005	1.33508		16.005	0.66303		21.005	0.37842		26.005	0.25741
1.006	3.25742		6.006	-0.14125		11.006	1.31829		16.006	0.65238		21.006	0.37531		26.006	0.25842
1.007	3.22035		6.007	-0.14755		11.007	1.29806		16.007	0.63992		21.007	0.37154		26.007	0.25931
1.008	3.17917		6.008	-0.15269		11.008	1.27472		16.008	0.62593		21.008	0.36744		26.008	0.25988
1.009	3.13512		6.009	-0.15558		11.009	1.24876		16.009	0.61075		21.009	0.36335		26.009	0.25998
1.01	3.08935		6.01	-0.15625		11.01	1.22078		16.01	0.59483		21.01	0.3596		26.01	0.25951
1.011	3.04283		6.011	-0.15414		11.011	1.1914		16.011	0.57859		21.011	0.35652		26.011	0.25837
1.012	2.9963		6.012	-0.14945		11.012	1.16128		16.012	0.56243		21.012	0.35434		26.012	0.25655
1.013	2.95011		6.013	-0.14294		11.013	1.13101		16.013	0.54672		21.013	0.35313		26.013	0.25408
1.014	2.90422		6.014	-0.13505		11.014	1.10114		16.014	0.53181		21.014	0.35283		26.014	0.25107
1.015	2.85843		6.015	-0.12585		11.015	1.07204		16.015	0.51792		21.015	0.35327		26.015	0.24764
1.016	2.81227		6.016	-0.11676		11.016	1.04394		16.016	0.50515		21.016	0.35419		26.016	0.24399
1.017	2.76513		6.017	-0.10842		11.017	1.01692		16.017	0.49339		21.017	0.35528		26.017	0.24025
1.018	2.71628		6.018	-0.1013		11.018	0.99089		16.018	0.4825		21.018	0.35607		26.018	0.23661
1.019	2.66502		6.019	-0.09646		11.019	0.96571		16.019	0.47223		21.019	0.35617		26.019	0.23323
1.02	2.61076		6.02	-0.09365		11.02	0.94108		16.02	0.46225		21.02	0.35518		26.02	0.23023
1.021	2.55309		6.021	-0.09327		11.021	0.91656		16.021	0.45214		21.021	0.35277		26.021	0.2277
1.022	2.49187		6.022	-0.09554		11.022	0.8917		16.022	0.44154		21.022	0.34876		26.022	0.22568
1.023	2.42725		6.023	-0.09982		11.023	0.86604		16.023	0.43011		21.023	0.3431		26.023	0.22411
1.024	2.35963		6.024	-0.10546		11.024	0.83919		16.024	0.4176		21.024	0.33586		26.024	0.22292
1.025	2.28981		6.025	-0.11172		11.025	0.81093		16.025	0.40386		21.025	0.32725		26.025	0.22195
1.026	2.21865		6.026	-0.11795		11.026	0.78115		16.026	0.3889		21.026	0.31758		26.026	0.22107
1.027	2.14729		6.027	-0.12355		11.027	0.74995		16.027	0.37279		21.027	0.30725		26.027	0.22004
1.028	2.07679		6.028	-0.12812		11.028	0.71754		16.028	0.3558		21.028	0.29666		26.028	0.21869
1.029	2.00814		6.029	-0.13051		11.029	0.68428		16.029	0.33826		21.029	0.28624		26.029	0.21684
1.03	1.94226		6.03	-0.13066		11.03	0.65065		16.03	0.32056		21.03	0.27636		26.03	0.21433
1.031	1.87987		6.031	-0.12824		11.031	0.6172		16.031	0.30307		21.031	0.26737		26.031	0.21107
1.032	1.8214		6.032	-0.12339		11.032	0.58451		16.032	0.28617		21.032	0.2595		26.032	0.20703
1.033	1.76698		6.033	-0.1167		11.033	0.55313		16.033	0.27025		21.033	0.25287		26.033	0.20222
1.034	1.71625		6.034	-0.10866		11.034	0.52357		16.034	0.25556		21.034	0.24746		26.034	0.19674
1.035	1.66864		6.035	-0.09934		11.035	0.49622		16.035	0.24227		21.035	0.24314		26.035	0.19073
1.036	1.62339		6.036	-0.09002		11.036	0.4713		16.036	0.23045		21.036	0.23967		26.036	0.18437
1.037	1.57952		6.037	-0.08141		11.037	0.44885		16.037	0.21997		21.037	0.23677		26.037	0.1778
1.038	1.53592		6.038	-0.07391		11.038	0.42867		16.038	0.21068		21.038	0.23403		26.038	0.17123
1.039	1.49154		6.039	-0.06868		11.039	0.41049		16.039	0.20229		21.039	0.23104		26.039	0.16486
1.04	1.44548		6.04	-0.06554		11.04	0.39391		16.04	0.19447		21.04	0.22748		26.04	0.15884
1.041	1.39704		6.041	-0.06487		11.041	0.3784		16.041	0.18743		21.041	0.223		26.041	0.15327
1.042	1.34579		6.042	-0.06669		11.042	0.36343		16.042	0.18031		21.042	0.21744		26.042	0.14822
1.043	1.29167		6.043	-0.07026		11.043	0.34847		16.043	0.17266		21.043	0.21071		26.043	0.14368
1.044	1.23496		6.044	-0.07546		11.044	0.33308		16.044	0.16408		21.044	0.20284		26.044	0.13959
1.045	1.17635		6.045	-0.08125		11.045	0.31694		16.045	0.15427		21.045	0.19399		26.045	0.13583
1.046	1.11669		6.046	-0.08709		11.046	0.29987		16.046	0.14314		21.046	0.18443		26.046	0.13228
1.047	1.05708		6.047	-0.09233		11.047	0.28187		16.047	0.13072		21.047	0.1745		26.047	0.12876
1.048	0.99853		6.048	-0.09645		11.048	0.26308		16.048	0.11725		21.048	0.16452		26.048	0.1251
1.049	0.94211		6.049	-0.09847		11.049	0.24382		16.049	0.10308		21.049	0.15487		26.049	0.12115
1.05	0.88879		6.05	-0.09835		11.05	0.22448		16.05	0.08866		21.05	0.14588		26.05	0.11678
1.051	0.83934		6.051	-0.0956		11.051	0.2055		16.051	0.0745		21.051	0.13786		26.051	0.11192
1.052	0.79419		6.052	-0.09045		11.052	0.18736		16.052	0.06112		21.052	0.131		26.052	0.10655
1.053	0.7535		6.053	-0.08344		11.053	0.17046		16.053	0.04902		21.053	0.12541		26.053	0.10068
1.054	0.71699		6.054	-0.07518		11.054	0.15522		16.054	0.03862		21.054	0.12105		26.054	0.09442
1.055	0.68318		6.055	-0.06551		11.055	0.14193		16.055	0.03022		21.055	0.11773		26.055	0.08791
1.056	0.65209		6.056	-0.056		11.056	0.13069		16.056	0.02398		21.056	0.1152		26.056	0.08132
1.057	0.62325		6.057	-0.04731		11.057	0.12162		16.057	0.01987		21.057	0.1092		26.057	0.07481
1.058	0.59597		6.058	-0.03975		11.058	0.11347		16.058	0.01771		21.058	0.10486		26.058	0.06857
1.059	0.5695		6.059	-0.03449		11.059	0.10605		16.059	0.01714		21.059	0.10188		26.059	0.06279
1.06	0.54303		6.06	-0.03137		11.06	0.09914		16.06	0.01772		21.06	0.09987		26.06	0.0576
1.061	0.51587		6.061	-0.03084		11.061	0.09246		16.061	0.01892		21.061	0.09828		26.061	0.05311
1.062	0.48745		6.062	-0.03291		11.062	0.08579		16.062	0.02021		21.062	0.09655		26.062	0.04935
1.063	0.45741		6.063	-0.03678		11.063	0.07901		16.063	0.02109		21.063	0.09415		26.063	0.04632
1.064	0.42563		6.064	-0.04219		11.064	0.07201		16.064	0.02109		21.064	0.09065		26.064	0.04392
1.065	0.39238		6.065	-0.04831		11.065	0.06478		16.065	0.01987		21.065	0.08572		26.065	0.04203
1.066	0.35809		6.066	-0.05447		11.066	0.05732		16.066	0.01726		21.066	0.07918		26.066	0.0405
1.067	0.32335		6.067	-0.06013		11.067	0.04973		16.067	0.01324		21.067	0.071		26.067	0.03531
1.068	0.28894		6.068	-0.06477		11.068	0.04215		16.068	0.00804		21.068	0.0613		26.068	0.03141
1.069	0.25569		6.069	-0.06733		11.069	0.03477		16.069	0.00199		21.069	0.05046		26.069	0.0288
1.07	0.22451		6.07	-0.06765		11.07	0.02776		16.07	-0.00449		21.07	0.03897		26.07	0.02734
1.071	0.19619		6.071	-0.06533		11.071	0.02132		16.071	-0.01093		21.071	0.02742		26.071	0.02683
1.072	0.17136		6.072	-0.06067		11.072	0.01562		16.072	-0.0168		21.072	0.01644		26.072	0.02697
1.073	0.15047		6.073	-0.05419		11.073	0.01084		16.073	-0.02162		21.073	0.00661		26.073	0.0274
1.074	0.1336		6.074	-0.04632		11.074	0.00708		16.074	-0.02499		21.074	-0.00156		26.074	0.02776
1.075	0.1206		6.075	-0.03706		11.075	0.00436		16.075	-0.02661		21.075	-0.00776		26.075	0.02775
1.076	0.11102		6.076	-0.02809		11.076	0.00267		16.076	-0.02634		21.076	-0.01177		26.076	0.0271
1.077	0.10423		6.077	-0.01982		11.077	0.00194		16.077	-0.02421		21.077	-0.01362		26.077	0.02559
1.078	0.09936		6.078	-0.01281		11.078	0.00199		16.078	-0.02039		21.078	-0.01348		26.078	0.02312
1.079	0.09552		6.079	-0.0079		11.079	0.0026		16.079	-0.01527		21.079	-0.01166		26.079	0.01964
1.08	0.0918		6.08	-0.00531		11.08	0.00353		16.08	-0.0093		21.08	-0.0086		26.08	0.01527
1.081	0.0873		6.081	-0.01491		11.081	0.00451		16.081	-0.003		21.081	-0.00489		26.081	0.01025
1.082	0.08135		6.082	-0.01363		11.082	0.00533		16.082	0.00309		21.082	-0.00109		26.082	0.00488
1.083	0.07351		6.083	-0.01114		11.083	0.00582		16.083	0.00845		21.083	0.00224		26.083	-0.000491559
1.084	0.06356		6.084	-0.00809		11.084	0.00588		16.084	0.01259		21.084	0.00463		26.084	-0.0055
1.085	0.05165		6.085	-0.00378		11.085	0.00546		16.085	0.0152		21.085	0.00571		26.085	-0.00982
1.086	0.03816		6.086	0.000891961		11.086	0.00457		16.086	0.01611		21.086	0.00525		26.086	-0.01313
1.087	0.02366		6.087	0.00553		11.087	0.00328		16.087	0.01532		21.087	0.00319		26.087	-0.01529
1.088	0.00889		6.088	0.00961		11.088	0.0017		16.088	0.01306		21.088	-0.00039746		26.088	-0.0162
1.089	-0.00536		6.089	0.01258		11.089	-1.83866e-06		16.089	0.00963		21.089	-0.0052		26.089	-0.01587
1.09	-0.0182		6.09	0.01429		11.09	-0.00164		16.09	0.00546		21.09	-0.01075		26.09	-0.01445
1.091	-0.02886		6.091	0.01463		11.091	-0.00305		16.091	0.00102		21.091	-0.01652		26.091	-0.01213
1.092	-0.03667		6.092	0.01356		11.092	-0.00407		16.092	-0.0039		21.092	-0.02192		26.092	-0.00922
1.093	-0.04116		6.093	0.0108		11.093	-0.00454		16.093	-0.00855		21.093	-0.02643		26.093	-0.00608
1.094	-0.04218		6.094	0.00761		11.094	-0.00439		16.094	-0.01248		21.094	-0.02954		26.094	-0.00307
1.095	-0.0399		6.095	0.00321		11.095	-0.0036		16.095	-0.0153		21.095	-0.03095		26.095	-0.000509231
1.096	-0.03473		6.096	-0.000741906		11.096	-0.00219		16.096	-0.0167		21.096	-0.03049		26.096	0.00136
1.097	-0.02733		6.097	-0.00499		11.097	-0.000247917		16.097	-0.01653		21.097	-0.02815		26.097	0.00232
1.098	-0.01858		6.098	-0.00897		11.098	0.00203		16.098	-0.01482		21.098	-0.02412		26.098	0.00223
1.099	-0.00935		6.099	-0.01222		11.099	0.00441		16.099	-0.01177		21.099	-0.01874		26.099	0.00107
1.1	-0.000590448		6.1	-0.01435		11.1	0.00662		16.1	-0.00767		21.1	-0.01243		26.1	-0.00105
1.101	0.00681		6.101	-0.01496		11.101	0.00836		16.101	-0.00288		21.101	-0.00579		26.101	-0.00392
1.102	0.01211		6.102	-0.01361		11.102	0.00939		16.102	0.0021		21.102	0.000611569		26.102	-0.00723
1.103	0.01489		6.103	-0.0112		11.103	0.00954		16.103	0.00678		21.103	0.00622		26.103	-0.01064
1.104	0.01492		6.104	-0.00812		11.104	0.00871		16.104	0.01068		21.104	0.01055		26.104	-0.0138
1.105	0.01239		6.105	-0.00386		11.105	0.00683		16.105	0.01341		21.105	0.01325		26.105	-0.0164
1.106	0.00883		6.106	0.000882901		11.106	0.0039		16.106	0.01471		21.106	0.0141		26.106	-0.01813
1.107	0.00438		6.107	0.00546		11.107	6.61944e-06		16.107	0.01446		21.107	0.01303		26.107	-0.01885
1.108	-0.000488072		6.108	0.00957		11.108	-0.00491		16.108	0.01268		21.108	0.01498		26.108	-0.01848
1.109	-0.00538		6.109	0.01256		11.109	-0.00949		16.109	0.00957		21.109	0.01541		26.109	-0.01704
1.11	-0.00983		6.11	0.01425		11.11	-0.01331		16.11	0.00544		21.11	0.01428		26.11	-0.01466
1.111	-0.0134		6.111	0.0147		11.111	-0.01597		16.111	0.000694418		21.111	0.01171		26.111	-0.01153
1.112	-0.01573		6.112	0.01363		11.112	-0.01718		16.112	-0.00422		21.112	0.00797		26.112	-0.00796
1.113	-0.01656		6.113	0.01083		11.113	-0.01681		16.113	-0.00885		21.113	0.00344		26.113	-0.00431
1.114	-0.0158		6.114	0.00763		11.114	-0.0149		16.114	-0.01276		21.114	-0.00144		26.114	-0.000928464
1.115	-0.01356		6.115	0.00317		11.115	-0.01167		16.115	-0.01555		21.115	-0.00623		26.115	0.00187
1.116	-0.01006		6.116	-0.000750994		11.116	-0.0074		16.116	-0.01692		21.116	-0.01049		26.116	0.00383
1.117	-0.00566		6.117	-0.005		11.117	-0.00249		16.117	-0.01672		21.117	-0.0138		26.117	0.00473
1.118	-0.000733501		6.118	-0.00891		11.118	0.00257		16.118	-0.01494		21.118	-0.01581		26.118	0.00912
1.119	0.00419		6.119	-0.01218		11.119	0.00727		16.119	-0.01183		21.119	-0.01629		26.119	0.01254
1.12	0.00864		6.12	-0.0143		11.12	0.01114		16.12	-0.00766		21.12	-0.01518		26.12	0.01464
1.121	0.01214		6.121	-0.01499		11.121	0.01381		16.121	-0.0028		21.121	-0.01264		26.121	0.01523
1.122	0.01436		6.122	-0.01361		11.122	0.01501		16.122	0.00225		21.122	-0.00891		26.122	0.01426
1.123	0.01506		6.123	-0.01113		11.123	0.01465		16.123	0.00699		21.123	-0.00434		26.123	0.01182
1.124	0.01421		6.124	-0.00816		11.124	0.01275		16.124	0.01096		21.124	0.00064068		26.124	0.00819
1.125	0.01186		6.125	-0.00393		11.125	0.00954		16.125	0.01375		21.125	0.00552		26.125	0.00371
1.126	0.00829		6.126	0.000773978		11.126	0.00533		16.126	0.0151		21.126	0.00982		26.126	-0.00116
1.127	0.00383		6.127	0.0054		11.127	0.000559813		16.127	0.01488		21.127	0.01311		26.127	-0.00599
1.128	-0.00106		6.128	0.0095		11.128	-0.00435		16.128	0.01313		21.128	0.01505		26.128	-0.01033
1.129	-0.00597		6.129	0.0125		11.129	-0.00895		16.129	0.01003		21.129	0.01547		26.129	-0.01376
1.13	-0.01043		6.13	0.01429		11.13	-0.0128		16.13	0.0059		21.13	0.01433		26.13	-0.01591
1.131	-0.01401		6.131	0.0146		11.131	-0.0155		16.131	0.00116		21.131	0.01175		26.131	-0.01655
1.132	-0.01635		6.132	0.01361		11.132	-0.01676		16.132	-0.00375		21.132	0.008		26.132	-0.01559
1.133	-0.01718		6.133	0.01089		11.133	-0.01645		16.133	-0.00839		21.133	0.00345		26.133	-0.01318
1.134	-0.01641		6.134	0.00769		11.134	-0.01459		16.134	-0.01232		21.134	-0.00145		26.134	-0.00953
1.135	-0.01416		6.135	0.00323		11.135	-0.01142		16.135	-0.01514		21.135	-0.00626		26.135	-0.005
1.136	-0.01064		6.136	-0.000714696		11.136	-0.00722		16.136	-0.01655		21.136	-0.01056		26.136	-4.84868e-06
1.137	-0.00621		6.137	-0.00491		11.137	-0.00237		16.137	-0.01639		21.137	-0.0139		26.137	0.00495
1.138	-0.00124		6.138	-0.00888		11.138	0.00263		16.138	-0.01467		21.138	-0.01595		26.138	0.00937
1.139	0.00373		6.139	-0.01211		11.139	0.00728		16.139	-0.01161		21.139	-0.01646		26.139	0.01282
1.14	0.00822		6.14	-0.01429		11.14	0.01112		16.14	-0.00749		21.14	-0.01538		26.14	0.01496
1.141	0.01179		6.141	-0.01497		11.141	0.01376		16.141	-0.00267		21.141	-0.01286		26.141	0.01558
1.142	0.01407		6.142	-0.0137		11.142	0.01495		16.142	0.00235		21.142	-0.00915		26.142	0.01465
1.143	0.01485		6.143	-0.01125		11.143	0.01457		16.143	0.00706		21.143	-0.00459		26.143	0.01224
1.144	0.01406		6.144	-0.00826		11.144	0.01268		16.144	0.011		21.144	0.000398039		26.144	0.00863
1.145	0.0118		6.145	-0.00402		11.145	0.00947		16.145	0.01378		21.145	0.00529		26.145	0.00416
1.146	0.00829		6.146	0.000665055		11.146	0.00527		16.146	0.01513		21.146	0.00961		26.146	-0.00069963
1.147	0.00391		6.147	0.00535		11.147	0.000500837		16.147	0.01491		21.147	0.01292		26.147	-0.00554
1.148	-0.000913509		6.148	0.00952		11.148	-0.00442		16.148	0.01317		21.148	0.0149		26.148	-0.0099
1.149	-0.00575		6.149	0.01258		11.149	-0.00903		16.149	0.01008		21.149	0.01535		26.149	-0.01335
1.15	-0.01016		6.15	0.01425		11.15	-0.01289		16.15	0.00597		21.15	0.01424		26.15	-0.01553
1.151	-0.01369		6.151	0.01472		11.151	-0.0156		16.151	0.00122		21.151	0.01168		26.151	-0.01621
1.152	-0.01598		6.152	0.01364		11.152	-0.01688		16.152	-0.0037		21.152	0.00796		26.152	-0.01529
1.153	-0.01678		6.153	0.01089		11.153	-0.01657		16.153	-0.00836		21.153	0.00343		26.153	-0.01292
1.154	-0.01599		6.154	0.00771		11.154	-0.01472		16.154	-0.0123		21.154	-0.00145		26.154	-0.00932
1.155	-0.01372		6.155	0.00326		11.155	-0.01154		16.155	-0.01514		21.155	-0.00626		26.155	-0.00484
1.156	-0.0102		6.156	-0.000596685		11.156	-0.00733		16.156	-0.01657		21.156	-0.01053		26.156	0.000114867
1.157	-0.00576		6.157	-0.00485		11.157	-0.00246		16.157	-0.01643		21.157	-0.01386		26.157	0.00503
1.158	-0.000789562		6.158	-0.0088		11.158	0.00256		16.158	-0.01473		21.158	-0.01588		26.158	0.00942
1.159	0.00419		6.159	-0.01214		11.159	0.00724		16.159	-0.01167		21.159	-0.01638		26.159	0.01284
1.16	0.00871		6.16	-0.01429		11.16	0.01111		16.16	-0.00755		21.16	-0.01528		26.16	0.01495
1.161	0.01229		6.161	-0.01504		11.161	0.01377		16.161	-0.00274		21.161	-0.01274		26.161	0.01555
1.162	0.01459		6.162	-0.01368		11.162	0.01499		16.162	0.00229		21.162	-0.009		26.162	0.01459
1.163	0.01539		6.163	-0.01125		11.163	0.01465		16.163	0.00701		21.163	-0.00443		26.163	0.01216
1.164	0.01461		6.164	-0.00821		11.164	0.01279		16.164	0.01098		21.164	0.000575436		26.164	0.00852
1.165	0.01233		6.165	-0.0041		11.165	0.0096		16.165	0.01378		21.165	0.00548		26.165	0.00402
1.166	0.00881		6.166	0.000665055		11.166	0.00542		16.166	0.01515		21.166	0.00981		26.166	-0.000880381
1.167	0.00439		6.167	0.00533		11.167	0.000651738		16.167	0.01497		21.167	0.01314		26.167	-0.00576
1.168	-0.000472606		6.168	0.00942		11.168	-0.00426		16.168	0.01325		21.168	0.01512		26.168	-0.01015
1.169	-0.00537		6.169	0.01252		11.169	-0.00887		16.169	0.01016		21.169	0.01559		26.169	-0.01364
1.17	-0.00983		6.17	0.01424		11.17	-0.01273		16.17	0.00604		21.17	0.0145		26.17	-0.01586
1.171	-0.01342		6.171	0.01471		11.171	-0.01546		16.171	0.00129		21.171	0.01195		26.171	-0.01658
1.172	-0.01578		6.172	0.01369		11.172	-0.01675		16.172	-0.00365		21.172	0.00822		26.172	-0.0157
1.173	-0.01664		6.173	0.01097		11.173	-0.01647		16.173	-0.00833		21.173	0.00369		26.173	-0.01336
1.174	-0.0159		6.174	0.00777		11.174	-0.01465		16.174	-0.01231		21.174	-0.0012		26.174	-0.00978
1.175	-0.01367		6.175	0.00332		11.175	-0.01149		16.175	-0.01518		21.175	-0.00602		26.175	-0.00532
1.176	-0.01018		6.176	-0.000560359		11.176	-0.00732		16.176	-0.01664		21.176	-0.01032		26.176	-0.000361421
1.177	-0.00576		6.177	-0.00484		11.177	-0.00248		16.177	-0.01654		21.177	-0.01368		26.177	0.00456
1.178	-0.000798115		6.178	-0.00878		11.178	0.00252		16.178	-0.01488		21.178	-0.01576		26.178	0.00897
1.179	0.00418		6.179	-0.01214		11.179	0.00718		16.179	-0.01186		21.179	-0.0163		26.179	0.01242
1.18	0.00869		6.18	-0.01425		11.18	0.01103		16.18	-0.00777		21.18	-0.01526		26.18	0.01456
1.181	0.01228		6.181	-0.01501		11.181	0.01368		16.181	-0.00298		21.181	-0.01278		26.181	0.0152
1.182	0.01459		6.182	-0.01369		11.182	0.0149		16.182	0.00202		21.182	-0.0091		26.182	0.01427
1.183	0.01539		6.183	-0.01126		11.183	0.01454		16.183	0.00673		21.183	-0.00458		26.183	0.01186
1.184	0.01461		6.184	-0.00825		11.184	0.01267		16.184	0.01067		21.184	0.000381795		26.184	0.00824
1.185	0.01234		6.185	-0.00406		11.185	0.00946		16.185	0.01346		21.185	0.00526		26.185	0.00377
1.186	0.00883		6.186	0.000628729		11.186	0.00526		16.186	0.01482		21.186	0.00957		26.186	-0.0011
1.187	0.00441		6.187	0.00523		11.187	0.000478314		16.187	0.01463		21.187	0.01289		26.187	-0.00595
1.188	-0.000448209		6.188	0.0094		11.188	-0.00445		16.188	0.01291		21.188	0.01487		26.188	-0.01033
1.189	-0.00534		6.189	0.0125		11.189	-0.00907		16.189	0.00985		21.189	0.01534		26.189	-0.01382
1.19	-0.0098		6.19	0.01424		11.19	-0.01295		16.19	0.00574		21.19	0.01425		26.19	-0.01605
1.191	-0.0134		6.191	0.01472		11.191	-0.01568		16.191	0.00102		21.191	0.0117		26.191	-0.01678
1.192	-0.01578		6.192	0.01375		11.192	-0.01697		16.192	-0.0039		21.192	0.00798		26.192	-0.01592
1.193	-0.01666		6.193	0.01098		11.193	-0.01669		16.193	-0.00855		21.193	0.00345		26.193	-0.01359
1.194	-0.01595		6.194	0.00778		11.194	-0.01486		16.194	-0.01249		21.194	-0.00144		26.194	-0.01004
1.195	-0.01375		6.195	0.00339		11.195	-0.0117		16.195	-0.01532		21.195	-0.00626		26.195	-0.00558
1.196	-0.01028		6.196	-0.000524061		11.196	-0.00752		16.196	-0.01676		21.196	-0.01056		26.196	-0.000631283
1.197	-0.00588		6.197	-0.00481		11.197	-0.00266		16.197	-0.01662		21.197	-0.01393		26.197	0.00429
1.198	-0.000937188		6.198	-0.00875		11.198	0.00236		16.198	-0.01493		21.198	-0.016		26.198	0.00871
1.199	0.00403		6.199	-0.01208		11.199	0.00705		16.199	-0.01188		21.199	-0.01654		26.199	0.01217
1.2	0.00853		6.2	-0.01422		11.2	0.01094		16.2	-0.00777		21.2	-0.01549		26.2	0.01433
1.201	0.01212		6.201	-0.01495		11.201	0.01362		16.201	-0.00295		21.201	-0.013		26.201	0.01498
1.202	0.01443		6.202	-0.01375		11.202	0.01486		16.202	0.00208		21.202	-0.00929		26.202	0.01406
1.203	0.01523		6.203	-0.01134		11.203	0.01454		16.203	0.00683		21.203	-0.00473		26.203	0.01167
1.204	0.01447		6.204	-0.00829		11.204	0.01269		16.204	0.01081		21.204	0.000278044		26.204	0.00807
1.205	0.0122		6.205	-0.00415		11.205	0.00951		16.205	0.01364		21.205	0.00521		26.205	0.00362
1.206	0.0087		6.206	0.000619669		11.206	0.00532		16.206	0.01504		21.206	0.00957		26.206	-0.00124
1.207	0.00429		6.207	0.00525		11.207	0.000554137		16.207	0.01488		21.207	0.01294		26.207	-0.00608
1.208	-0.000575495		6.208	0.00932		11.208	-0.00437		16.208	0.0132		21.208	0.01497		26.208	-0.01046
1.209	-0.00548		6.209	0.01247		11.209	-0.009		16.209	0.01015		21.209	0.01549		26.209	-0.01393
1.21	-0.00997		6.21	0.01424		11.21	-0.01287		16.21	0.00607		21.21	0.01444		26.21	-0.01615
1.211	-0.0136		6.211	0.01473		11.211	-0.01561		16.211	0.00134		21.211	0.01192		26.211	-0.01686
1.212	-0.016		6.212	0.01371		11.212	-0.0169		16.212	-0.00358		21.212	0.00822		26.212	-0.01598
1.213	-0.01691		6.213	0.011		11.213	-0.01663		16.213	-0.00824		21.213	0.00371		26.213	-0.01363
1.214	-0.01622		6.214	0.00783		11.214	-0.0148		16.214	-0.01221		21.214	-0.00117		26.214	-0.01004
1.215	-0.01403		6.215	0.00342		11.215	-0.01165		16.215	-0.01508		21.215	-0.00599		26.215	-0.00556
1.216	-0.01056		6.216	-0.000533149		11.216	-0.00746		16.216	-0.01655		21.216	-0.0103		26.216	-0.000577418
1.217	-0.00616		6.217	-0.00475		11.217	-0.00261		16.217	-0.01645		21.217	-0.01368		26.217	0.00437
1.218	-0.00119		6.218	-0.00874		11.218	0.00242		16.218	-0.01479		21.218	-0.01577		26.218	0.00881
1.219	0.00381		6.219	-0.01204		11.219	0.00712		16.219	-0.01178		21.219	-0.01634		26.219	0.01229
1.22	0.00837		6.22	-0.01421		11.22	0.01102		16.22	-0.00769		21.22	-0.01532		26.22	0.01447
1.221	0.012		6.221	-0.01497		11.221	0.01373		16.221	-0.00289		21.221	-0.01285		26.221	0.01513
1.222	0.01436		6.222	-0.01377		11.222	0.01499		16.222	0.00213		21.222	-0.00917		26.222	0.01424
1.223	0.01523		6.223	-0.01134		11.223	0.01469		16.223	0.00687		21.223	-0.00464		26.223	0.01188
1.224	0.01451		6.224	-0.00826		11.224	0.01285		16.224	0.01086		21.224	0.000326712		26.224	0.0083
1.225	0.01229		6.225	-0.00422		11.225	0.00968		16.225	0.0137		21.225	0.00522		26.225	0.00387
1.226	0.00881		6.226	0.000574282		11.226	0.00551		16.226	0.01511		21.226	0.00955		26.226	-0.000972807
1.227	0.00442		6.227	0.00522		11.227	0.000743387		16.227	0.01496		21.227	0.01288		26.227	-0.00581
1.228	-0.000439962		6.228	0.0093		11.228	-0.00419		16.228	0.01328		21.228	0.01489		26.228	-0.01017
1.229	-0.00534		6.229	0.01244		11.229	-0.00883		16.229	0.01023		21.229	0.01537		26.229	-0.01365
1.23	-0.00983		6.23	0.01419		11.23	-0.01274		16.23	0.00614		21.23	0.01428		26.23	-0.01587
1.231	-0.01347		6.231	0.01472		11.231	-0.01552		16.231	0.00142		21.231	0.01173		26.231	-0.01659
1.232	-0.01589		6.232	0.0137		11.232	-0.01686		16.232	-0.00351		21.232	0.008		26.232	-0.01572
1.233	-0.01683		6.233	0.01099		11.233	-0.01664		16.233	-0.00818		21.233	0.00345		26.233	-0.01338
1.234	-0.01617		6.234	0.00781		11.234	-0.01486		16.234	-0.01216		21.234	-0.00146		26.234	-0.0098
1.235	-0.01401		6.235	0.00349		11.235	-0.01175		16.235	-0.01505		21.235	-0.00631		26.235	-0.00533
1.236	-0.01057		6.236	-0.000369751		11.236	-0.00759		16.236	-0.01654		21.236	-0.01065		26.236	-0.000362314
1.237	-0.0062		6.237	-0.00467		11.237	-0.00276		16.237	-0.01646		21.237	-0.01406		26.237	0.00458
1.238	-0.00127		6.238	-0.00861		11.238	0.00226		16.238	-0.01481		21.238	-0.01618		26.238	0.00901
1.239	0.0037		6.239	-0.01207		11.239	0.00696		16.239	-0.0118		21.239	-0.01678		26.239	0.01249
1.24	0.00822		6.24	-0.01426		11.24	0.01087		16.24	-0.00771		21.24	-0.01578		26.24	0.01466
1.241	0.01182		6.241	-0.015		11.241	0.01359		16.241	-0.00292		21.241	-0.01332		26.241	0.01534
1.242	0.01416		6.242	-0.01375		11.242	0.01487		16.242	0.0021		21.242	-0.00965		26.242	0.01445
1.243	0.015		6.243	-0.01143		11.243	0.01458		16.243	0.00684		21.243	-0.00513		26.243	0.01209
1.244	0.01428		6.244	-0.00835		11.244	0.01276		16.244	0.01083		21.244	-0.000151923		26.244	0.0085
1.245	0.01206		6.245	-0.00424		11.245	0.0096		16.245	0.01367		21.245	0.00476		26.245	0.00405
1.246	0.00858		6.246	0.000447182		11.246	0.00543		16.246	0.01509		21.246	0.00913		26.246	-0.000813724
1.247	0.0042		6.247	0.0051		11.247	0.000651053		16.247	0.01496		21.247	0.01251		26.247	-0.00568
1.248	-0.00065604		6.248	0.00927		11.248	-0.00429		16.248	0.0133		21.248	0.01457		26.248	-0.01008
1.249	-0.00556		6.249	0.0124		11.249	-0.00895		16.249	0.01027		21.249	0.01511		26.249	-0.0136
1.25	-0.01005		6.25	0.01422		11.25	-0.01287		16.25	0.0062		21.25	0.01409		26.25	-0.01586
1.251	-0.01369		6.251	0.01482		11.251	-0.01566		16.251	0.00148		21.251	0.01161		26.251	-0.01663
1.252	-0.01612		6.252	0.01372		11.252	-0.01703		16.252	-0.00344		21.252	0.00795		26.252	-0.01579
1.253	-0.01706		6.253	0.01107		11.253	-0.01682		16.253	-0.00812		21.253	0.00346		26.253	-0.01348
1.254	-0.0164		6.254	0.00794		11.254	-0.01505		16.254	-0.0121		21.254	-0.0014		26.254	-0.00992
1.255	-0.01425		6.255	0.00352		11.255	-0.01194		16.255	-0.015		21.255	-0.00621		26.255	-0.00547
1.256	-0.01081		6.256	-0.00040605		11.256	-0.00778		16.256	-0.0165		21.256	-0.01053		26.256	-0.000498811
1.257	-0.00642		6.257	-0.00465		11.257	-0.00293		16.257	-0.01643		21.257	-0.01391		26.257	0.00445
1.258	-0.00147		6.258	-0.00854		11.258	0.00211		16.258	-0.01479		21.258	-0.01602		26.258	0.00891
1.259	0.00354		6.259	-0.01202		11.259	0.00682		16.259	-0.01178		21.259	-0.01661		26.259	0.01241
1.26	0.00811		6.26	-0.01419		11.26	0.01075		16.26	-0.00769		21.26	-0.01561		26.26	0.0146
1.261	0.01178		6.261	-0.01495		11.261	0.0135		16.261	-0.00289		21.261	-0.01316		26.261	0.01529
1.262	0.01418		6.262	-0.01384		11.262	0.01481		16.262	0.00215		21.262	-0.00949		26.262	0.01442
1.263	0.0151		6.263	-0.01138		11.263	0.01454		16.263	0.00691		21.263	-0.00495		26.263	0.01206
1.264	0.01444		6.264	-0.00842		11.264	0.01274		16.264	0.01093		21.264	3.95116e-05		26.264	0.00848
1.265	0.01228		6.265	-0.00433		11.265	0.0096		16.265	0.01381		21.265	0.00496		26.265	0.00401
1.266	0.00885		6.266	0.000365497		11.266	0.00544		16.266	0.01527		21.266	0.00934		26.266	-0.000881694
1.267	0.0045		6.267	0.00506		11.267	0.000690633		16.267	0.01517		21.267	0.01274		26.267	-0.00577
1.268	-0.000329317		6.268	0.00916		11.268	-0.00423		16.268	0.01354		21.268	0.01481		26.268	-0.01021
1.269	-0.00522		6.269	0.01232		11.269	-0.00887		16.269	0.01054		21.269	0.01536		26.269	-0.01375
1.27	-0.00971		6.27	0.01415		11.27	-0.01278		16.27	0.00648		21.27	0.01434		26.27	-0.01605
1.271	-0.01337		6.271	0.01473		11.271	-0.01557		16.271	0.00177		21.271	0.01186		26.271	-0.01683
1.272	-0.01582		6.272	0.01377		11.272	-0.01694		16.272	-0.00315		21.272	0.00818		26.272	-0.01602
1.273	-0.01678		6.273	0.01113		11.273	-0.01674		16.273	-0.00782		21.273	0.00366		26.273	-0.01373
1.274	-0.01616		6.274	0.00794		11.274	-0.01498		16.274	-0.01181		21.274	-0.00123		26.274	-0.0102
1.275	-0.01403		6.275	0.00358		11.275	-0.01188		16.275	-0.01473		21.275	-0.00607		26.275	-0.00575
1.276	-0.01062		6.276	-0.000351602		11.276	-0.00772		16.276	-0.01625		21.276	-0.01042		26.276	-0.000791249
1.277	-0.00625		6.277	-0.00458		11.277	-0.00288		16.277	-0.01621		21.277	-0.01385		26.277	0.00416
1.278	-0.00131		6.278	-0.00858		11.278	0.00215		16.278	-0.01461		21.278	-0.01599		26.278	0.00863
1.279	0.0037		6.279	-0.01192		11.279	0.00687		16.279	-0.01166		21.279	-0.01663		26.279	0.01214
1.28	0.00826		6.28	-0.01412		11.28	0.01082		16.28	-0.00762		21.28	-0.01566		26.28	0.01436
1.281	0.01193		6.281	-0.01498		11.281	0.01359		16.281	-0.00287		21.281	-0.01324		26.281	0.01507
1.282	0.01434		6.282	-0.01379		11.282	0.01493		16.282	0.00212		21.282	-0.00959		26.282	0.01421
1.283	0.01526		6.283	-0.01148		11.283	0.0147		16.283	0.00683		21.283	-0.00508		26.283	0.01187
1.284	0.0146		6.284	-0.00843		11.284	0.01294		16.284	0.01081		21.284	-9.63515e-05		26.284	0.00831
1.285	0.01243		6.285	-0.00442		11.285	0.00984		16.285	0.01364		21.285	0.00482		26.285	0.00387
1.286	0.00901		6.286	0.000374586		11.286	0.00572		16.286	0.01505		21.286	0.00921		26.286	-0.000995287
1.287	0.00465		6.287	0.00505		11.287	0.000982684		16.287	0.01491		21.287	0.01261		26.287	-0.00586
1.288	-0.000195856		6.288	0.00917		11.288	-0.00393		16.288	0.01324		21.288	0.01469		26.288	-0.01028
1.289	-0.0051		6.289	0.01242		11.289	-0.00856		16.289	0.0102		21.289	0.01524		26.289	-0.01382
1.29	-0.0096		6.29	0.01413		11.29	-0.01247		16.29	0.0061		21.29	0.01423		26.29	-0.0161
1.291	-0.01327		6.291	0.01476		11.291	-0.01526		16.291	0.00136		21.291	0.01176		26.291	-0.01688
1.292	-0.01572		6.292	0.01378		11.292	-0.01664		16.292	-0.00358		21.292	0.00809		26.292	-0.01607
1.293	-0.0167		6.293	0.01116		11.293	-0.01645		16.293	-0.00827		21.293	0.00359		26.293	-0.01377
1.294	-0.01608		6.294	0.00794		11.294	-0.01471		16.294	-0.01227		21.294	-0.00129		26.294	-0.01024
1.295	-0.01397		6.295	0.00365		11.295	-0.01162		16.295	-0.01519		21.295	-0.00612		26.295	-0.00579
1.296	-0.01057		6.296	-0.000342514		11.296	-0.00748		16.296	-0.0167		21.296	-0.01046		26.296	-0.000823807
1.297	-0.00621		6.297	-0.00457		11.297	-0.00265		16.297	-0.01664		21.297	-0.01388		26.297	0.00414
1.298	-0.00127		6.298	-0.00851		11.298	0.00237		16.298	-0.01503		21.298	-0.01602		26.298	0.00862
1.299	0.00372		6.299	-0.01191		11.299	0.00708		16.299	-0.01205		21.299	-0.01665		26.299	0.01216
1.3	0.00828		6.3	-0.0141		11.3	0.01101		16.3	-0.00798		21.3	-0.01569		26.3	0.01441
1.301	0.01195		6.301	-0.01503		11.301	0.01377		16.301	-0.00318		21.301	-0.01327		26.301	0.01516
1.302	0.01436		6.302	-0.01388		11.302	0.01509		16.302	0.00186		21.302	-0.00963		26.302	0.01434
1.303	0.01527		6.303	-0.01152		11.303	0.01485		16.303	0.00664		21.303	-0.00512		26.303	0.01204
1.304	0.01461		6.304	-0.00843		11.304	0.01309		16.304	0.01068		21.304	-0.000144251		26.304	0.00851
1.305	0.01245		6.305	-0.00449		11.305	0.00999		16.305	0.01357		21.305	0.00478		26.305	0.00409
1.306	0.00903		6.306	0.000238425		11.306	0.00585		16.306	0.01505		21.306	0.00918		26.306	-0.000770857
1.307	0.00467		6.307	0.00497		11.307	0.0011		16.307	0.01497		21.307	0.01259		26.307	-0.00565
1.308	-0.000175558		6.308	0.00911		11.308	-0.00383		16.308	0.01336		21.308	0.0147		26.308	-0.01009
1.309	-0.00509		6.309	0.01239		11.309	-0.00849		16.309	0.01036		21.309	0.01528		26.309	-0.01366
1.31	-0.00961		6.31	0.01414		11.31	-0.01243		16.31	0.00632		21.31	0.01431		26.31	-0.01598
1.311	-0.01331		6.311	0.01472		11.311	-0.01525		16.311	0.00161		21.311	0.01186		26.311	-0.0168
1.312	-0.01581		6.312	0.0138		11.312	-0.01666		16.312	-0.00332		21.312	0.00822		26.312	-0.01603
1.313	-0.01682		6.313	0.01116		11.313	-0.0165		16.313	-0.00801		21.313	0.00374		26.313	-0.01378
1.314	-0.01625		6.314	0.00807		11.314	-0.01478		16.314	-0.01203		21.314	-0.00113		26.314	-0.01028
1.315	-0.01417		6.315	0.00376		11.315	-0.01171		16.315	-0.01498		21.315	-0.00597		26.315	-0.00588
1.316	-0.01079		6.316	-0.00026989		11.316	-0.00758		16.316	-0.01653		21.316	-0.01033		26.316	-0.000938493
1.317	-0.00646		6.317	-0.00462		11.317	-0.00276		16.317	-0.01653		21.317	-0.01377		26.317	0.00401
1.318	-0.00153		6.318	-0.00848		11.318	0.00227		16.318	-0.01495		21.318	-0.01594		26.318	0.00847
1.319	0.00346		6.319	-0.01186		11.319	0.00699		16.319	-0.01201		21.319	-0.01659		26.319	0.012
1.32	0.00802		6.32	-0.01409		11.32	0.01095		16.32	-0.00797		21.32	-0.01565		26.32	0.01424
1.321	0.0117		6.321	-0.01505		11.321	0.01374		16.321	-0.0032		21.321	-0.01325		26.321	0.01499
1.322	0.01411		6.322	-0.01388		11.322	0.01509		16.322	0.00181		21.322	-0.00962		26.322	0.01418
1.323	0.01505		6.323	-0.01143		11.323	0.01489		16.323	0.00657		21.323	-0.00512		26.323	0.01187
1.324	0.01441		6.324	-0.00851		11.324	0.01315		16.324	0.01059		21.324	-0.000137293		26.324	0.00834
1.325	0.01226		6.325	-0.00446		11.325	0.01007		16.325	0.01347		21.325	0.0048		26.325	0.00392
1.326	0.00884		6.326	0.000211188		11.326	0.00595		16.326	0.01494		21.326	0.0092		26.326	-0.000931872
1.327	0.00449		6.327	0.00489		11.327	0.0012		16.327	0.01485		21.327	0.01263		26.327	-0.0058
1.328	-0.000351287		6.328	0.00909		11.328	-0.00373		16.328	0.01323		21.328	0.01474		26.328	-0.01023
1.329	-0.00527		6.329	0.01236		11.329	-0.0084		16.329	0.01024		21.329	0.01534		26.329	-0.01378
1.33	-0.0098		6.33	0.01419		11.33	-0.01235		16.33	0.00619		21.33	0.01437		26.33	-0.01609
1.331	-0.01351		6.331	0.01473		11.331	-0.01519		16.331	0.00148		21.331	0.01194		26.331	-0.01691
1.332	-0.01602		6.332	0.01386		11.332	-0.01662		16.332	-0.00345		21.332	0.00831		26.332	-0.01614
1.333	-0.01705		6.333	0.0112		11.333	-0.01649		16.333	-0.00815		21.333	0.00384		26.333	-0.01388
1.334	-0.01649		6.334	0.00806		11.334	-0.01479		16.334	-0.01217		21.334	-0.00103		26.334	-0.01036
1.335	-0.01441		6.335	0.00376		11.335	-0.01174		16.335	-0.01512		21.335	-0.00587		26.335	-0.00593
1.336	-0.01104		6.336	-0.00026989		11.336	-0.00763		16.336	-0.01668		21.336	-0.01022		26.336	-0.000972421
1.337	-0.00671		6.337	-0.00449		11.337	-0.00282		16.337	-0.01667		21.337	-0.01368		26.337	0.00399
1.338	-0.00177		6.338	-0.00843		11.338	0.00221		16.338	-0.01509		21.338	-0.01586		26.338	0.00848
1.339	0.00324		6.339	-0.01186		11.339	0.00693		16.339	-0.01213		21.339	-0.01654		26.339	0.01204
1.34	0.00784		6.34	-0.01409		11.34	0.01089		16.34	-0.00807		21.34	-0.01562		26.34	0.01432
1.341	0.01155		6.341	-0.01497		11.341	0.01368		16.341	-0.00329		21.341	-0.01324		26.341	0.0151
1.342	0.01401		6.342	-0.01388		11.342	0.01504		16.342	0.00175		21.342	-0.00963		26.342	0.01431
1.343	0.01498		6.343	-0.01149		11.343	0.01484		16.343	0.00653		21.343	-0.00515		26.343	0.01202
1.344	0.01438		6.344	-0.00858		11.344	0.0131		16.344	0.01059		21.344	-0.000187524		26.344	0.00849
1.345	0.01227		6.345	-0.00463		11.345	0.01001		16.345	0.01351		21.345	0.00473		26.345	0.00408
1.346	0.00888		6.346	0.000211188		11.346	0.00588		16.346	0.015		21.346	0.00913		26.346	-0.000766822
1.347	0.00455		6.347	0.00487		11.347	0.00113		16.347	0.01494		21.347	0.01256		26.347	-0.00563
1.348	-0.000286549		6.348	0.00908		11.348	-0.00381		16.348	0.01335		21.348	0.01467		26.348	-0.01007
1.349	-0.00521		6.349	0.01234		11.349	-0.00847		16.349	0.01036		21.349	0.01528		26.349	-0.01364
1.35	-0.00976		6.35	0.01411		11.35	-0.01242		16.35	0.00632		21.35	0.01432		26.35	-0.01596
1.351	-0.01348		6.351	0.01473		11.351	-0.01525		16.351	0.0016		21.351	0.01189		26.351	-0.0168
1.352	-0.01601		6.352	0.01385		11.352	-0.01668		16.352	-0.00335		21.352	0.00827		26.352	-0.01604
1.353	-0.01707		6.353	0.01127		11.353	-0.01654		16.353	-0.00807		21.353	0.00379		26.353	-0.0138
1.354	-0.01653		6.354	0.00801		11.354	-0.01484		16.354	-0.01213		21.354	-0.00107		26.354	-0.01031
1.355	-0.01448		6.355	0.00374		11.355	-0.01179		16.355	-0.01511		21.355	-0.00591		26.355	-0.0059
1.356	-0.01113		6.356	-0.000179144		11.356	-0.00768		16.356	-0.01671		21.356	-0.01026		26.356	-0.000959527
1.357	-0.00681		6.357	-0.00446		11.357	-0.00287		16.357	-0.01674		21.357	-0.01372		26.357	0.004
1.358	-0.00187		6.358	-0.00834		11.358	0.00215		16.358	-0.01519		21.358	-0.0159		26.358	0.00848
1.359	0.00314		6.359	-0.01185		11.359	0.00688		16.359	-0.01226		21.359	-0.01658		26.359	0.01203
1.36	0.00774		6.36	-0.01413		11.36	0.01086		16.36	-0.00823		21.36	-0.01567		26.36	0.01429
1.361	0.01148		6.361	-0.01504		11.361	0.01366		16.361	-0.00347		21.361	-0.01329		26.361	0.01506
1.362	0.01396		6.362	-0.01386		11.362	0.01503		16.362	0.00156		21.362	-0.0097		26.362	0.01426
1.363	0.01497		6.363	-0.01156		11.363	0.01484		16.363	0.00634		21.363	-0.00522		26.363	0.01196
1.364	0.01441		6.364	-0.00857		11.364	0.01313		16.364	0.0104		21.364	-0.000259721		26.364	0.00844
1.365	0.01233		6.365	-0.0046		11.365	0.01006		16.365	0.01333		21.365	0.00466		26.365	0.00401
1.366	0.00897		6.366	0.000138564		11.366	0.00596		16.366	0.01486		21.366	0.00907		26.366	-0.00084496
1.367	0.00466		6.367	0.00488		11.367	0.00123		16.367	0.01484		21.367	0.0125		26.367	-0.00572
1.368	-0.000161016		6.368	0.009		11.368	-0.0037		16.368	0.01329		21.368	0.01463		26.368	-0.01017
1.369	-0.00507		6.369	0.01231		11.369	-0.00836		16.369	0.01035		21.369	0.01524		26.369	-0.01374
1.37	-0.00962		6.37	0.01409		11.37	-0.01232		16.37	0.00634		21.37	0.01428		26.37	-0.01609
1.371	-0.01336		6.371	0.01479		11.371	-0.01518		16.371	0.00166		21.371	0.01185		26.371	-0.01694
1.372	-0.01591		6.372	0.01385		11.372	-0.01663		16.372	-0.00325		21.372	0.00821		26.372	-0.0162
1.373	-0.01698		6.373	0.01129		11.373	-0.01652		16.373	-0.00794		21.373	0.00372		26.373	-0.01397
1.374	-0.01646		6.374	0.00808		11.374	-0.01485		16.374	-0.01197		21.374	-0.00117		26.374	-0.01048
1.375	-0.01443		6.375	0.0038		11.375	-0.01183		16.375	-0.01493		21.375	-0.00604		26.375	-0.00607
1.376	-0.01109		6.376	-0.000215442		11.376	-0.00773		16.376	-0.0165		21.376	-0.01044		26.376	-0.00111
1.377	-0.00677		6.377	-0.00442		11.377	-0.00293		16.377	-0.01652		21.377	-0.01394		26.377	0.00387
1.378	-0.00184		6.378	-0.00832		11.378	0.00209		16.378	-0.01496		21.378	-0.01617		26.378	0.00837
1.379	0.00317		6.379	-0.01181		11.379	0.00683		16.379	-0.01203		21.379	-0.01689		26.379	0.01196
1.38	0.00778		6.38	-0.0141		11.38	0.01081		16.38	-0.00799		21.38	-0.016		26.38	0.01426
1.381	0.01153		6.381	-0.01498		11.381	0.01363		16.381	-0.00323		21.381	-0.01365		26.381	0.01506
1.382	0.01403		6.382	-0.01385		11.382	0.01502		16.382	0.0018		21.382	-0.01007		26.382	0.0143
1.383	0.01504		6.383	-0.01164		11.383	0.01486		16.383	0.00658		21.383	-0.0056		26.383	0.01204
1.384	0.01448		6.384	-0.00859		11.384	0.01317		16.384	0.01065		21.384	-0.00062925		26.384	0.00854
1.385	0.01241		6.385	-0.00463		11.385	0.01011		16.385	0.0136		21.385	0.0043		26.385	0.00413
1.386	0.00905		6.386	0.000138564		11.386	0.006		16.386	0.01514		21.386	0.00873		26.386	-0.000719512
1.387	0.00475		6.387	0.00481		11.387	0.00126		16.387	0.01513		21.387	0.01219		26.387	-0.00561
1.388	-5.52534e-05		6.388	0.00896		11.388	-0.00368		16.388	0.01358		21.388	0.01435		26.388	-0.01007
1.389	-0.00496		6.389	0.01221		11.389	-0.00837		16.389	0.01064		21.389	0.01501		26.389	-0.01366
1.39	-0.0095		6.39	0.01412		11.39	-0.01235		16.39	0.00663		21.39	0.0141		26.39	-0.01603
1.391	-0.01324		6.391	0.01471		11.391	-0.01524		16.391	0.00193		21.391	0.01172		26.391	-0.01691
1.392	-0.01579		6.392	0.01388		11.392	-0.01671		16.392	-0.003		21.392	0.00814		26.392	-0.01619
1.393	-0.01687		6.393	0.01137		11.393	-0.01662		16.393	-0.00771		21.393	0.0037		26.393	-0.01397
1.394	-0.01636		6.394	0.00819		11.394	-0.01496		16.394	-0.01176		21.394	-0.00113		26.394	-0.0105
1.395	-0.01434		6.395	0.00391		11.395	-0.01194		16.395	-0.01476		21.395	-0.00595		26.395	-0.00609
1.396	-0.01101		6.396	-8.83702e-05		11.396	-0.00783		16.396	-0.01637		21.396	-0.01029		26.396	-0.00112
1.397	-0.00671		6.397	-0.00436		11.397	-0.00301		16.397	-0.01643		21.397	-0.01374		26.397	0.00386
1.398	-0.0018		6.398	-0.00833		11.398	0.00203		16.398	-0.01491		21.398	-0.01593		26.398	0.00838
1.399	0.00321		6.399	-0.01186		11.399	0.00679		16.399	-0.01202		21.399	-0.01662		26.399	0.01198
1.4	0.00783		6.4	-0.01408		11.4	0.0108		16.4	-0.00801		21.4	-0.01571		26.4	0.0143
1.401	0.01158		6.401	-0.01497		11.401	0.01366		16.401	-0.00327		21.401	-0.01333		26.401	0.01512
1.402	0.0141		6.402	-0.01399		11.402	0.01508		16.402	0.00175		21.402	-0.00972		26.402	0.01437
1.403	0.01514		6.403	-0.0116		11.403	0.01493		16.403	0.00653		21.403	-0.00522		26.403	0.01212
1.404	0.0146		6.404	-0.00859		11.404	0.01327		16.404	0.01062		21.404	-0.000239913		26.404	0.00863
1.405	0.01255		6.405	-0.00474		11.405	0.01023		16.405	0.01358		21.405	0.00471		26.405	0.00423
1.406	0.00922		6.406	6.59669e-05		11.406	0.00614		16.406	0.01513		21.406	0.00915		26.406	-0.000624146
1.407	0.00492		6.407	0.00478		11.407	0.00142		16.407	0.01515		21.407	0.01263		26.407	-0.00552
1.408	9.97652e-05		6.408	0.00893		11.408	-0.0035		16.408	0.01363		21.408	0.01479		26.408	-0.01
1.409	-0.00483		6.409	0.01221		11.409	-0.00818		16.409	0.01071		21.409	0.01545		26.409	-0.01362
1.41	-0.0094		6.41	0.01407		11.41	-0.01215		16.41	0.00673		21.41	0.01455		26.41	-0.01602
1.411	-0.01318		6.411	0.01479		11.411	-0.01504		16.411	0.00206		21.411	0.01216		26.411	-0.01692
1.412	-0.01578		6.412	0.01392		11.412	-0.01651		16.412	-0.00284		21.412	0.00856		26.412	-0.01622
1.413	-0.01692		6.413	0.01139		11.413	-0.01642		16.413	-0.00753		21.413	0.0041		26.413	-0.01403
1.414	-0.01648		6.414	0.0082		11.414	-0.01476		16.414	-0.01157		21.414	-0.000758492		26.414	-0.01057
1.415	-0.01451		6.415	0.00397		11.415	-0.01174		16.415	-0.01456		21.415	-0.00561		26.415	-0.00617
1.416	-0.01124		6.416	-2.48066e-05		11.416	-0.00764		16.416	-0.01618		21.416	-0.01		26.416	-0.00122
1.417	-0.00697		6.417	-0.00435		11.417	-0.00281		16.417	-0.01624		21.417	-0.0135		26.417	0.00376
1.418	-0.00209		6.418	-0.0083		11.418	0.00224		16.418	-0.01473		21.418	-0.01574		26.418	0.00827
1.419	0.0029		6.419	-0.01185		11.419	0.00702		16.419	-0.01184		21.419	-0.01647		26.419	0.01188
1.42	0.00749		6.42	-0.01406		11.42	0.01106		16.42	-0.00784		21.42	-0.01562		26.42	0.01421
1.421	0.01123		6.421	-0.01499		11.421	0.01394		16.421	-0.0031		21.421	-0.0133		26.421	0.01504
1.422	0.01375		6.422	-0.01389		11.422	0.01539		16.422	0.00192		21.422	-0.00974		26.422	0.0143
1.423	0.0148		6.423	-0.0117		11.423	0.01527		16.423	0.00669		21.423	-0.00529		26.423	0.01206
1.424	0.01428		6.424	-0.00868		11.424	0.01363		16.424	0.01077		21.424	-0.000339636		26.424	0.00857
1.425	0.01224		6.425	-0.00479		11.425	0.01061		16.425	0.01372		21.425	0.00458		26.425	0.00417
1.426	0.00892		6.426	3.87293e-05		11.426	0.00654		16.426	0.01526		21.426	0.00901		26.426	-0.000688775
1.427	0.00464		6.427	0.00469		11.427	0.00182		16.427	0.01526		21.427	0.01248		26.427	-0.00559
1.428	-0.00017296		6.428	0.00885		11.428	-0.00312		16.428	0.01373		21.428	0.01466		26.428	-0.01007
1.429	-0.00509		6.429	0.01225		11.429	-0.00782		16.429	0.0108		21.429	0.01535		26.429	-0.0137
1.43	-0.00965		6.43	0.0141		11.43	-0.01183		16.43	0.0068		21.43	0.01446		26.43	-0.01612
1.431	-0.01341		6.431	0.01474		11.431	-0.01475		16.431	0.00211		21.431	0.0121		26.431	-0.01704
1.432	-0.01599		6.432	0.01397		11.432	-0.01628		16.432	-0.00281		21.432	0.00852		26.432	-0.01637
1.433	-0.01711		6.433	0.01136		11.433	-0.01624		16.433	-0.00752		21.433	0.00408		26.433	-0.0142
1.434	-0.01664		6.434	0.00819		11.434	-0.01464		16.434	-0.01158		21.434	-0.000777543		26.434	-0.01076
1.435	-0.01464		6.435	0.00399		11.435	-0.01168		16.435	-0.01459		21.435	-0.00563		26.435	-0.00637
1.436	-0.01133		6.436	6.59669e-05		11.436	-0.00762		16.436	-0.01622		21.436	-0.01002		26.436	-0.00144
1.437	-0.00703		6.437	-0.0043		11.437	-0.00284		16.437	-0.01629		21.437	-0.01353		26.437	0.00354
1.438	-0.0021		6.438	-0.00825		11.438	0.00217		16.438	-0.01479		21.438	-0.01578		26.438	0.00807
1.439	0.00294		6.439	-0.01178		11.439	0.00692		16.439	-0.01191		21.439	-0.01651		26.439	0.0117
1.44	0.00759		6.44	-0.01399		11.44	0.01093		16.44	-0.00791		21.44	-0.01566		26.44	0.01406
1.441	0.01139		6.441	-0.015		11.441	0.01379		16.441	-0.00317		21.441	-0.01333		26.441	0.01493
1.442	0.01396		6.442	-0.01391		11.442	0.01524		16.442	0.00185		21.442	-0.00977		26.442	0.01424
1.443	0.01506		6.443	-0.01171		11.443	0.01513		16.443	0.00663		21.443	-0.0053		26.443	0.01206
1.444	0.01459		6.444	-0.00871		11.444	0.01349		16.444	0.01071		21.444	-0.000329621		26.444	0.00862
1.445	0.01259		6.445	-0.00487		11.445	0.01049		16.445	0.01366		21.445	0.00461		26.445	0.00427
1.446	0.0093		6.446	-0.000124669		11.446	0.00643		16.446	0.01522		21.446	0.00905		26.446	-0.000544766
1.447	0.00504		6.447	0.00461		11.447	0.00171		16.447	0.01524		21.447	0.01254		26.447	-0.00541
1.448	0.000241089		6.448	0.00883		11.448	-0.00322		16.448	0.01371		21.448	0.01472		26.448	-0.00985
1.449	-0.00466		6.449	0.01219		11.449	-0.00791		16.449	0.01079		21.449	0.01539		26.449	-0.01345
1.45	-0.00921		6.45	0.01409		11.45	-0.01192		16.45	0.00679		21.45	0.01449		26.45	-0.01584
1.451	-0.01298		6.451	0.01481		11.451	-0.01483		16.451	0.0021		21.451	0.0121		26.451	-0.01675
1.452	-0.01558		6.452	0.01397		11.452	-0.01636		16.452	-0.00283		21.452	0.00849		26.452	-0.01607
1.453	-0.01674		6.453	0.01134		11.453	-0.01633		16.453	-0.00756		21.453	0.00402		26.453	-0.01389
1.454	-0.0163		6.454	0.00817		11.454	-0.01473		16.454	-0.01163		21.454	-0.000876296		26.454	-0.01045
1.455	-0.01434		6.455	0.00405		11.455	-0.01176		16.455	-0.01465		21.455	-0.00576		26.455	-0.00606
1.456	-0.01107		6.456	0.000129503		11.456	-0.00771		16.456	-0.0163		21.456	-0.01018		26.456	-0.0011
1.457	-0.00682		6.457	-0.00418		11.457	-0.00294		16.457	-0.01639		21.457	-0.01371		26.457	0.0039
1.458	-0.00193		6.458	-0.00821		11.458	0.00207		16.458	-0.01491		21.458	-0.01598		26.458	0.00845
1.459	0.00307		6.459	-0.01172		11.459	0.00682		16.459	-0.01206		21.459	-0.01675		26.459	0.01209
1.46	0.00768		6.46	-0.014		11.46	0.01083		16.46	-0.00808		21.46	-0.01592		26.46	0.01447
1.461	0.01145		6.461	-0.01499		11.461	0.0137		16.461	-0.00336		21.461	-0.01362		26.461	0.01536
1.462	0.01398		6.462	-0.01407		11.462	0.01515		16.462	0.00165		21.462	-0.01007		26.462	0.01469
1.463	0.01505		6.463	-0.01174		11.463	0.01505		16.463	0.00643		21.463	-0.00562		26.463	0.01251
1.464	0.01456		6.464	-0.00871		11.464	0.01341		16.464	0.01051		21.464	-0.000659581		26.464	0.00907
1.465	0.01255		6.465	-0.00488		11.465	0.01041		16.465	0.01349		21.465	0.00428		26.465	0.00471
1.466	0.00924		6.466	-3.3895e-05		11.466	0.00634		16.466	0.01507		21.466	0.00873		26.466	-0.000130181
1.467	0.00496		6.467	0.00461		11.467	0.00161		16.467	0.0151		21.467	0.01224		26.467	-0.00502
1.468	0.000144392		6.468	0.00874		11.468	-0.00334		16.468	0.0136		21.468	0.01445		26.468	-0.00951
1.469	-0.00478		6.469	0.01217		11.469	-0.00806		16.469	0.0107		21.469	0.01515		26.469	-0.01316
1.47	-0.00937		6.47	0.01406		11.47	-0.0121		16.47	0.00672		21.47	0.01428		26.47	-0.01559
1.471	-0.01317		6.471	0.01476		11.471	-0.01506		16.471	0.00204		21.471	0.01193		26.471	-0.01655
1.472	-0.0158		6.472	0.01394		11.472	-0.01663		16.472	-0.00289		21.472	0.00836		26.472	-0.01591
1.473	-0.01697		6.473	0.01149		11.473	-0.01664		16.473	-0.00762		21.473	0.00391		26.473	-0.01378
1.474	-0.01656		6.474	0.00831		11.474	-0.01507		16.474	-0.01171		21.474	-0.000956334		26.474	-0.01038
1.475	-0.01461		6.475	0.00411		11.475	-0.01214		16.475	-0.01475		21.475	-0.00583		26.475	-0.00603
1.476	-0.01136		6.476	7.50276e-05		11.476	-0.00811		16.476	-0.01641		21.476	-0.01026		26.476	-0.0011
1.477	-0.00709		6.477	-0.00417		11.477	-0.00335		16.477	-0.01652		21.477	-0.01379		26.477	0.00387
1.478	-0.00219		6.478	-0.00815		11.478	0.00166		16.478	-0.01505		21.478	-0.01607		26.478	0.0084
1.479	0.00283		6.479	-0.01168		11.479	0.00642		16.479	-0.01219		21.479	-0.01685		26.479	0.01203
1.48	0.00747		6.48	-0.01401		11.48	0.01047		16.48	-0.00821		21.48	-0.01605		26.48	0.0144
1.481	0.01128		6.481	-0.01502		11.481	0.01337		16.481	-0.00348		21.481	-0.01376		26.481	0.01528
1.482	0.01386		6.482	-0.01406		11.482	0.01486		16.482	0.00154		21.482	-0.01023		26.482	0.01459
1.483	0.01498		6.483	-0.01179		11.483	0.0148		16.483	0.00634		21.483	-0.00579		26.483	0.01241
1.484	0.01453		6.484	-0.00876		11.484	0.0132		16.484	0.01044		21.484	-0.000832663		26.484	0.00896
1.485	0.01257		6.485	-0.00499		11.485	0.01022		16.485	0.01344		21.485	0.00412		26.485	0.00459
1.486	0.00929		6.486	-0.000160967		11.486	0.00619		16.486	0.01504		21.486	0.00858		26.486	-0.000261661
1.487	0.00504		6.487	0.00461		11.487	0.00148		16.487	0.01509		21.487	0.01211		26.487	-0.00517
1.488	0.000240332		6.488	0.0088		11.488	-0.00344		16.488	0.01361		21.488	0.01435		26.488	-0.00967
1.489	-0.00468		6.489	0.01215		11.489	-0.00813		16.489	0.01072		21.489	0.01508		26.489	-0.01333
1.49	-0.00928		6.49	0.01404		11.49	-0.01214		16.49	0.00676		21.49	0.01425		26.49	-0.01578
1.491	-0.0131		6.491	0.01477		11.491	-0.01508		16.491	0.00209		21.491	0.01193		26.491	-0.01675
1.492	-0.01574		6.492	0.01396		11.492	-0.01662		16.492	-0.00283		21.492	0.00838		26.492	-0.01613
1.493	-0.01693		6.493	0.01148		11.493	-0.0166		16.493	-0.00755		21.493	0.00395		26.493	-0.01401
1.494	-0.01655		6.494	0.00829		11.494	-0.01501		16.494	-0.01163		21.494	-0.000908351		26.494	-0.01061
1.495	-0.01462		6.495	0.00408		11.495	-0.01204		16.495	-0.01466		21.495	-0.00578		26.495	-0.00626
1.496	-0.01138		6.496	0.000111326		11.496	-0.00798		16.496	-0.01632		21.496	-0.01021		26.496	-0.00134
1.497	-0.00713		6.497	-0.00415		11.497	-0.0032		16.497	-0.01643		21.497	-0.01376		26.497	0.00362
1.498	-0.00223		6.498	-0.00811		11.498	0.00184		16.498	-0.01496		21.498	-0.01606		26.498	0.00815
1.499	0.0028		6.499	-0.01168		11.499	0.00663		16.499	-0.01211		21.499	-0.01686		26.499	0.01177
1.5	0.00746		6.5	-0.01399		11.5	0.01069		16.5	-0.00812		21.5	-0.01607		26.5	0.01413
1.501	0.01128		6.501	-0.01509		11.501	0.01362		16.501	-0.00339		21.501	-0.0138		26.501	0.015
1.502	0.01389		6.502	-0.01408		11.502	0.01513		16.502	0.00165		21.502	-0.01027		26.502	0.0143
1.503	0.01504		6.503	-0.0118		11.503	0.01509		16.503	0.00647		21.503	-0.00583		26.503	0.0121
1.504	0.01461		6.504	-0.0088		11.504	0.01352		16.504	0.0106		21.504	-0.000860561		26.504	0.00864
1.505	0.01267		6.505	-0.00501		11.505	0.01056		16.505	0.01363		21.505	0.00411		26.505	0.00427
1.506	0.0094		6.506	-0.000170055		11.506	0.00654		16.506	0.01525		21.506	0.00859		26.506	-0.000577592
1.507	0.00515		6.507	0.0045		11.507	0.00185		16.507	0.01533		21.507	0.01213		26.507	-0.00549
1.508	0.000352056		6.508	0.00868		11.508	-0.00305		16.508	0.01386		21.508	0.01438		26.508	-0.01
1.509	-0.00458		6.509	0.01208		11.509	-0.00773		16.509	0.01099		21.509	0.01512		26.509	-0.01368
1.51	-0.00918		6.51	0.01404		11.51	-0.01175		16.51	0.00703		21.51	0.01429		26.51	-0.01615
1.511	-0.013		6.511	0.01483		11.511	-0.01469		16.511	0.00236		21.511	0.01198		26.511	-0.01714
1.512	-0.01566		6.512	0.014		11.512	-0.01625		16.512	-0.00257		21.512	0.00843		26.512	-0.01655
1.513	-0.01687		6.513	0.01158		11.513	-0.01626		16.513	-0.00731		21.513	0.00401		26.513	-0.01446
1.514	-0.01649		6.514	0.00837		11.514	-0.0147		16.514	-0.01141		21.514	-0.00085127		26.514	-0.01109
1.515	-0.01457		6.515	0.00414		11.515	-0.01176		16.515	-0.01447		21.515	-0.00572		26.515	-0.00677
1.516	-0.01134		6.516	0.000193039		11.516	-0.00774		16.516	-0.01617		21.516	-0.01015		26.516	-0.00185
1.517	-0.00709		6.517	-0.00408		11.517	-0.00298		16.517	-0.01631		21.517	-0.01371		26.517	0.00313
1.518	-0.00219		6.518	-0.00809		11.518	0.00205		16.518	-0.01487		21.518	-0.01602		26.518	0.00768
1.519	0.00284		6.519	-0.01164		11.519	0.00682		16.519	-0.01205		21.519	-0.01684		26.519	0.01135
1.52	0.00751		6.52	-0.014		11.52	0.01088		16.52	-0.0081		21.52	-0.01607		26.52	0.01377
1.521	0.01135		6.521	-0.01501		11.521	0.0138		16.521	-0.00339		21.521	-0.01382		26.521	0.01471
1.522	0.01398		6.522	-0.01408		11.522	0.01532		16.522	0.00163		21.522	-0.01031		26.522	0.01408
1.523	0.01514		6.523	-0.0118		11.523	0.01528		16.523	0.00643		21.523	-0.00589		26.523	0.01196
1.524	0.01473		6.524	-0.00888		11.524	0.01371		16.524	0.01055		21.524	-0.000945672		26.524	0.00857
1.525	0.0128		6.525	-0.00513		11.525	0.01076		16.525	0.01356		21.525	0.00402		26.525	0.00426
1.526	0.00956		6.526	-0.000278978		11.526	0.00674		16.526	0.01518		21.526	0.0085		26.526	-0.000531646
1.527	0.00532		6.527	0.00445		11.527	0.00204		16.527	0.01525		21.527	0.01206		26.527	-0.0054
1.528	0.000522986		6.528	0.00863		11.528	-0.00288		16.528	0.01378		21.528	0.01432		26.528	-0.00987
1.529	-0.00441		6.529	0.01214		11.529	-0.00759		16.529	0.01091		21.529	0.01509		26.529	-0.01351
1.53	-0.00902		6.53	0.01401		11.53	-0.01164		16.53	0.00695		21.53	0.01428		26.53	-0.01596
1.531	-0.01287		6.531	0.01479		11.531	-0.01462		16.531	0.00227		21.531	0.01199		26.531	-0.01693
1.532	-0.01556		6.532	0.01397		11.532	-0.01623		16.532	-0.00266		21.532	0.00847		26.532	-0.01631
1.533	-0.0168		6.533	0.01154		11.533	-0.01628		16.533	-0.00741		21.533	0.00405		26.533	-0.01418
1.534	-0.01647		6.534	0.00835		11.534	-0.01475		16.534	-0.01153		21.534	-0.000801953		26.534	-0.01079
1.535	-0.0146		6.535	0.00431		11.535	-0.01185		16.535	-0.01461		21.535	-0.00568		26.535	-0.00643
1.536	-0.01141		6.536	0.000229337		11.536	-0.00783		16.536	-0.01632		21.536	-0.01011		26.536	-0.00149
1.537	-0.0072		6.537	-0.00401		11.537	-0.00307		16.537	-0.01648		21.537	-0.01368		26.537	0.00351
1.538	-0.00234		6.538	-0.00803		11.538	0.00195		16.538	-0.01506		21.538	-0.01601		26.538	0.00808
1.539	0.00267		6.539	-0.01167		11.539	0.00674		16.539	-0.01224		21.539	-0.01684		26.539	0.01176
1.54	0.00732		6.54	-0.0139		11.54	0.01082		16.54	-0.0083		21.54	-0.01608		26.54	0.01419
1.541	0.01116		6.541	-0.01503		11.541	0.01376		16.541	-0.0036		21.541	-0.01384		26.541	0.01514
1.542	0.01379		6.542	-0.01411		11.542	0.0153		16.542	0.00141		21.542	-0.01035		26.542	0.01451
1.543	0.01495		6.543	-0.01183		11.543	0.01528		16.543	0.00622		21.543	-0.00594		26.543	0.01237
1.544	0.01455		6.544	-0.00882		11.544	0.01373		16.544	0.01035		21.544	-0.000993172		26.544	0.00896
1.545	0.01262		6.545	-0.00521		11.545	0.01078		16.545	0.01339		21.545	0.00397		26.545	0.00462
1.546	0.00938		6.546	-0.000233591		11.546	0.00677		16.546	0.01504		21.546	0.00845		26.546	-0.000206419
1.547	0.00514		6.547	0.00442		11.547	0.00207		16.547	0.01514		21.547	0.01201		26.547	-0.00511
1.548	0.000344948		6.548	0.00863		11.548	-0.00286		16.548	0.0137		21.548	0.01429		26.548	-0.00962
1.549	-0.00459		6.549	0.01203		11.549	-0.00758		16.549	0.01085		21.549	0.01506		26.549	-0.01331
1.55	-0.00922		6.55	0.01394		11.55	-0.01164		16.55	0.0069		21.55	0.01426		26.55	-0.0158
1.551	-0.01309		6.551	0.01479		11.551	-0.01463		16.551	0.00224		21.551	0.01199		26.551	-0.01682
1.552	-0.0158		6.552	0.01399		11.552	-0.01624		16.552	-0.00268		21.552	0.00848		26.552	-0.01625
1.553	-0.01708		6.553	0.01157		11.553	-0.01629		16.553	-0.00743		21.553	0.00407		26.553	-0.01417
1.554	-0.01678		6.554	0.00845		11.554	-0.01477		16.554	-0.01155		21.554	-0.000769212		26.554	-0.01081
1.555	-0.01494		6.555	0.00431		11.555	-0.01186		16.555	-0.01463		21.555	-0.00564		26.555	-0.00649
1.556	-0.01176		6.556	0.000301961		11.556	-0.00785		16.556	-0.01636		21.556	-0.01008		26.556	-0.00158
1.557	-0.00756		6.557	-0.004		11.557	-0.00309		16.557	-0.01652		21.557	-0.01366		26.557	0.0034
1.558	-0.00269		6.558	-0.00798		11.558	0.00193		16.558	-0.01511		21.558	-0.01601		26.558	0.00795
1.559	0.00233		6.559	-0.01158		11.559	0.00672		16.559	-0.0123		21.559	-0.01687		26.559	0.01161
1.56	0.00701		6.56	-0.01389		11.56	0.01079		16.56	-0.00836		21.56	-0.01613		26.56	0.01403
1.561	0.01088		6.561	-0.01505		11.561	0.01374		16.561	-0.00366		21.561	-0.0139		26.561	0.01496
1.562	0.01355		6.562	-0.01407		11.562	0.01529		16.562	0.00137		21.562	-0.01042		26.562	0.01432
1.563	0.01476		6.563	-0.01191		11.563	0.01528		16.563	0.00619		21.563	-0.00601		26.563	0.01218
1.564	0.01441		6.564	-0.00889		11.564	0.01373		16.564	0.01035		21.564	-0.00108		26.564	0.00878
1.565	0.01253		6.565	-0.00517		11.565	0.0108		16.565	0.01342		21.565	0.00388		26.565	0.00445
1.566	0.00934		6.566	-0.000306215		11.566	0.00679		16.566	0.01509		21.566	0.00837		26.566	-0.000367758
1.567	0.00514		6.567	0.0044		11.567	0.0021		16.567	0.01522		21.567	0.01193		26.567	-0.00526
1.568	0.000372593		6.568	0.00863		11.568	-0.00283		16.568	0.0138		21.568	0.01422		26.568	-0.00976
1.569	-0.00454		6.569	0.01204		11.569	-0.00757		16.569	0.01098		21.569	0.01501		26.569	-0.01344
1.57	-0.00915		6.57	0.01396		11.57	-0.01165		16.57	0.00705		21.57	0.01424		26.57	-0.01593
1.571	-0.01301		6.571	0.01473		11.571	-0.01467		16.571	0.00239		21.571	0.01197		26.571	-0.01694
1.572	-0.01573		6.572	0.01401		11.572	-0.01632		16.572	-0.00253		21.572	0.00848		26.572	-0.01637
1.573	-0.01701		6.573	0.01156		11.573	-0.0164		16.573	-0.00728		21.573	0.0041		26.573	-0.01429
1.574	-0.01671		6.574	0.00842		11.574	-0.01491		16.574	-0.0114		21.574	-0.000727774		26.574	-0.01093
1.575	-0.01487		6.575	0.00436		11.575	-0.01204		16.575	-0.0145		21.575	-0.00559		26.575	-0.00661
1.576	-0.0117		6.576	0.000247486		11.576	-0.00806		16.576	-0.01625		21.576	-0.01003		26.576	-0.00168
1.577	-0.00749		6.577	-0.00399		11.577	-0.00334		16.577	-0.01644		21.577	-0.01361		26.577	0.00331
1.578	-0.00263		6.578	-0.00794		11.578	0.00168		16.578	-0.01505		21.578	-0.01596		26.578	0.00789
1.579	0.0024		6.579	-0.01151		11.579	0.00645		16.579	-0.01226		21.579	-0.01681		26.579	0.01159
1.58	0.00709		6.58	-0.01391		11.58	0.01053		16.58	-0.00833		21.58	-0.01608		26.58	0.01404
1.581	0.01098		6.581	-0.01497		11.581	0.0135		16.581	-0.00364		21.581	-0.01386		26.581	0.01501
1.582	0.01367		6.582	-0.0141		11.582	0.01507		16.582	0.00138		21.582	-0.01038		26.582	0.01441
1.583	0.0149		6.583	-0.01184		11.583	0.01509		16.583	0.00619		21.583	-0.00599		26.583	0.01232
1.584	0.01456		6.584	-0.00893		11.584	0.01358		16.584	0.01034		21.584	-0.00104		26.584	0.00894
1.585	0.0127		6.585	-0.00523		11.585	0.01069		16.585	0.01339		21.585	0.00392		26.585	0.00463
1.586	0.00951		6.586	-0.000433287		11.586	0.00671		16.586	0.01506		21.586	0.00842		26.586	-0.00017866
1.587	0.00533		6.587	0.00432		11.587	0.00205		16.587	0.01518		21.587	0.012		26.587	-0.00507
1.588	0.00057696		6.588	0.00853		11.588	-0.00285		16.588	0.01374		21.588	0.01431		26.588	-0.00957
1.589	-0.00433		6.589	0.01206		11.589	-0.00756		16.589	0.0109		21.589	0.01511		26.589	-0.01327
1.59	-0.00893		6.59	0.01399		11.59	-0.01162		16.59	0.00696		21.59	0.01435		26.59	-0.01577
1.591	-0.01277		6.591	0.01475		11.591	-0.01462		16.591	0.00229		21.591	0.01209		26.591	-0.0168
1.592	-0.01548		6.592	0.01404		11.592	-0.01625		16.592	-0.00263		21.592	0.00859		26.592	-0.01626
1.593	-0.01675		6.593	0.01166		11.593	-0.01632		16.593	-0.00739		21.593	0.00419		26.593	-0.0142
1.594	-0.01644		6.594	0.00849		11.594	-0.01482		16.594	-0.01152		21.594	-0.000662048		26.594	-0.01085
1.595	-0.01459		6.595	0.00439		11.595	-0.01193		16.595	-0.01463		21.595	-0.00554		26.595	-0.00654
1.596	-0.01141		6.596	0.000292873		11.596	-0.00793		16.596	-0.01638		21.596	-0.01		26.596	-0.00164
1.597	-0.0072		6.597	-0.00386		11.597	-0.00319		16.597	-0.01658		21.597	-0.01359		26.597	0.00334
1.598	-0.00233		6.598	-0.00792		11.598	0.00184		16.598	-0.01519		21.598	-0.01596		26.598	0.00791
1.599	0.0027		6.599	-0.01155		11.599	0.00664		16.599	-0.0124		21.599	-0.01683		26.599	0.01159
1.6	0.00739		6.6	-0.01386		11.6	0.01075		16.6	-0.00846		21.6	-0.01611		26.6	0.01403
1.601	0.01128		6.601	-0.015		11.601	0.01374		16.601	-0.00374		21.601	-0.01389		26.601	0.01499
1.602	0.01397		6.602	-0.01413		11.602	0.01533		16.602	0.00131		21.602	-0.01042		26.602	0.01439
1.603	0.01521		6.603	-0.01191		11.603	0.01537		16.603	0.00617		21.603	-0.00602		26.603	0.01228
1.604	0.01488		6.604	-0.00896		11.604	0.01387		16.604	0.01036		21.604	-0.00107		26.604	0.00889
1.605	0.01303		6.605	-0.0053		11.605	0.01096		16.605	0.01347		21.605	0.0039		26.605	0.00457
1.606	0.00986		6.606	-0.000478674		11.606	0.00698		16.606	0.01521		21.606	0.00841		26.606	-0.000250543
1.607	0.00567		6.607	0.00426		11.607	0.00229		16.607	0.01539		21.607	0.01201		26.607	-0.00515
1.608	0.000905773		6.608	0.0085		11.608	-0.00264		16.608	0.01403		21.608	0.01433		26.608	-0.00968
1.609	-0.00402		6.609	0.01198		11.609	-0.00738		16.609	0.01124		21.609	0.01516		26.609	-0.0134
1.61	-0.00865		6.61	0.01393		11.61	-0.01147		16.61	0.00735		21.61	0.01441		26.61	-0.01592
1.611	-0.01254		6.611	0.01478		11.611	-0.01451		16.611	0.00272		21.611	0.01217		26.611	-0.01698
1.612	-0.0153		6.612	0.01401		11.612	-0.01618		16.612	-0.00218		21.612	0.00868		26.612	-0.01644
1.613	-0.01663		6.613	0.01168		11.613	-0.0163		16.613	-0.00691		21.613	0.00429		26.613	-0.01439
1.614	-0.01638		6.614	0.00848		11.614	-0.01485		16.614	-0.01105		21.614	-0.000549048		26.614	-0.01104
1.615	-0.0146		6.615	0.00441		11.615	-0.01201		16.615	-0.01417		21.615	-0.00542		26.615	-0.00672
1.616	-0.01148		6.616	0.000392735		11.616	-0.00805		16.616	-0.01593		21.616	-0.00987		26.616	-0.0018
1.617	-0.00732		6.617	-0.00381		11.617	-0.00335		16.617	-0.01616		21.617	-0.01347		26.617	0.00321
1.618	-0.00249		6.618	-0.00784		11.618	0.00164		16.618	-0.0148		21.618	-0.01584		26.618	0.00781
1.619	0.0025		6.619	-0.01144		11.619	0.00641		16.619	-0.01205		21.619	-0.01673		26.619	0.01154
1.62	0.00717		6.62	-0.01387		11.62	0.0105		16.62	-0.00815		21.62	-0.01603		26.62	0.01401
1.621	0.01105		6.621	-0.0151		11.621	0.01348		16.621	-0.00348		21.621	-0.01384		26.621	0.015
1.622	0.01373		6.622	-0.01419		11.622	0.01506		16.622	0.00153		21.622	-0.01038		26.622	0.01442
1.623	0.01496		6.623	-0.01193		11.623	0.0151		16.623	0.00636		21.623	-0.00599		26.623	0.01234
1.624	0.01464		6.624	-0.00899		11.624	0.0136		16.624	0.01053		21.624	-0.00105		26.624	0.00898
1.625	0.0128		6.625	-0.00533		11.625	0.0107		16.625	0.01361		21.625	0.00392		26.625	0.00467
1.626	0.00962		6.626	-0.000487762		11.626	0.00673		16.626	0.01532		21.626	0.00844		26.626	-0.000137266
1.627	0.00543		6.627	0.00423		11.627	0.00205		16.627	0.01549		21.627	0.01205		26.627	-0.00504
1.628	0.000651513		6.628	0.00842		11.628	-0.00287		16.628	0.01412		21.628	0.01439		26.628	-0.00956
1.629	-0.00428		6.629	0.012		11.629	-0.0076		16.629	0.01133		21.629	0.01523		26.629	-0.01328
1.63	-0.00892		6.63	0.01389		11.63	-0.01169		16.63	0.00743		21.63	0.01451		26.63	-0.01581
1.631	-0.01282		6.631	0.01478		11.631	-0.01473		16.631	0.00278		21.631	0.0123		26.631	-0.01687
1.632	-0.0156		6.632	0.01404		11.632	-0.0164		16.632	-0.00214		21.632	0.00883		26.632	-0.01634
1.633	-0.01694		6.633	0.01176		11.633	-0.0165		16.633	-0.00692		21.633	0.00446		26.633	-0.01429
1.634	-0.0167		6.634	0.00856		11.634	-0.01504		16.634	-0.01109		21.634	-0.000376868		26.634	-0.01095
1.635	-0.01491		6.635	0.00445		11.635	-0.01218		16.635	-0.01425		21.635	-0.00526		26.635	-0.00664
1.636	-0.01176		6.636	0.000410884		11.636	-0.00821		16.636	-0.01606		21.636	-0.00973		26.636	-0.00172
1.637	-0.00757		6.637	-0.00383		11.637	-0.00348		16.637	-0.01632		21.637	-0.01334		26.637	0.00328
1.638	-0.0027		6.638	-0.00784		11.638	0.00155		16.638	-0.015		21.638	-0.01575		26.638	0.00788
1.639	0.00236		6.639	-0.01143		11.639	0.00636		16.639	-0.01227		21.639	-0.01666		26.639	0.01161
1.64	0.00709		6.64	-0.01377		11.64	0.01048		16.64	-0.00839		21.64	-0.01599		26.64	0.0141
1.641	0.01104		6.641	-0.01497		11.641	0.01349		16.641	-0.00372		21.641	-0.01383		26.641	0.0151
1.642	0.01379		6.642	-0.01421		11.642	0.01511		16.642	0.00128		21.642	-0.0104		26.642	0.01455
1.643	0.01509		6.643	-0.01204		11.643	0.01517		16.643	0.0061		21.643	-0.00602		26.643	0.01248
1.644	0.01481		6.644	-0.00907		11.644	0.01369		16.644	0.01027		21.644	-0.00108		26.644	0.00912
1.645	0.013		6.645	-0.00537		11.645	0.01082		16.645	0.01337		21.645	0.0039		26.645	0.0048
1.646	0.00986		6.646	-0.000514972		11.646	0.00685		16.646	0.01509		21.646	0.00842		26.646	-1.07121e-05
1.647	0.00569		6.647	0.00419		11.647	0.00218		16.647	0.01528		21.647	0.01204		26.647	-0.00492
1.648	0.00093148		6.648	0.00839		11.648	-0.00274		16.648	0.01393		21.648	0.01438		26.648	-0.00946
1.649	-0.00399		6.649	0.01188		11.649	-0.00748		16.649	0.01116		21.649	0.01523		26.649	-0.01321
1.65	-0.00864		6.65	0.01394		11.65	-0.01159		16.65	0.00729		21.65	0.0145		26.65	-0.01576
1.651	-0.01255		6.651	0.01478		11.651	-0.01465		16.651	0.00267		21.651	0.01229		26.651	-0.01685
1.652	-0.01533		6.652	0.01404		11.652	-0.01634		16.652	-0.00223		21.652	0.00882		26.652	-0.01635
1.653	-0.01668		6.653	0.01177		11.653	-0.01648		16.653	-0.00698		21.653	0.00444		26.653	-0.01433
1.654	-0.01646		6.654	0.00853		11.654	-0.01505		16.654	-0.01113		21.654	-0.000403245		26.654	-0.01102
1.655	-0.0147		6.655	0.00457		11.655	-0.01222		16.655	-0.01427		21.655	-0.0053		26.655	-0.00672
1.656	-0.0116		6.656	0.000465359		11.656	-0.00827		16.656	-0.01607		21.656	-0.00979		26.656	-0.00182
1.657	-0.00745		6.657	-0.0038		11.657	-0.00355		16.657	-0.01632		21.657	-0.01343		26.657	0.00318
1.658	-0.00262		6.658	-0.0078		11.658	0.00147		16.658	-0.01499		21.658	-0.01585		26.658	0.00777
1.659	0.00238		6.659	-0.01137		11.659	0.00628		16.659	-0.01225		21.659	-0.01679		26.659	0.0115
1.66	0.00707		6.66	-0.01377		11.66	0.01041		16.66	-0.00837		21.66	-0.01615		26.66	0.014
1.661	0.01097		6.661	-0.01499		11.661	0.01343		16.661	-0.0037		21.661	-0.01401		26.661	0.01502
1.662	0.01368		6.662	-0.01419		11.662	0.01507		16.662	0.0013		21.662	-0.0106		26.662	0.01448
1.663	0.01496		6.663	-0.01194		11.663	0.01515		16.663	0.00612		21.663	-0.00625		26.663	0.01242
1.664	0.01468		6.664	-0.00904		11.664	0.01368		16.664	0.0103		21.664	-0.00134		26.664	0.00908
1.665	0.01287		6.665	-0.00557		11.665	0.01082		16.665	0.0134		21.665	0.0036		26.665	0.00478
1.666	0.00973		6.666	-0.000596685		11.666	0.00687		16.666	0.01513		21.666	0.0081		26.666	-4.07064e-05
1.667	0.00557		6.667	0.00414		11.667	0.0022		16.667	0.01531		21.667	0.0117		26.667	-0.00496
1.668	0.000808835		6.668	0.00834		11.668	-0.00273		16.668	0.01395		21.668	0.01403		26.668	-0.00952
1.669	-0.00412		6.669	0.01188		11.669	-0.00747		16.669	0.01118		21.669	0.01487		26.669	-0.01329
1.67	-0.00877		6.67	0.01385		11.67	-0.01158		16.67	0.0073		21.67	0.01414		26.67	-0.01588
1.671	-0.01269		6.671	0.01482		11.671	-0.01465		16.671	0.00267		21.671	0.01191		26.671	-0.01701
1.672	-0.01549		6.672	0.01407		11.672	-0.01635		16.672	-0.00223		21.672	0.00844		26.672	-0.01655
1.673	-0.01686		6.673	0.01175		11.673	-0.0165		16.673	-0.00699		21.673	0.00406		26.673	-0.01456
1.674	-0.01666		6.674	0.00863		11.674	-0.01506		16.674	-0.01115		21.674	-0.000788736		26.674	-0.01128
1.675	-0.0149		6.675	0.00467		11.675	-0.01223		16.675	-0.0143		21.675	-0.0057		26.675	-0.00701
1.676	-0.01179		6.676	0.00047442		11.676	-0.00828		16.676	-0.0161		21.676	-0.0102		26.676	-0.00212
1.677	-0.00762		6.677	-0.00376		11.677	-0.00356		16.677	-0.01636		21.677	-0.01386		26.677	0.00287
1.678	-0.00276		6.678	-0.0077		11.678	0.00146		16.678	-0.01504		21.678	-0.0163		26.678	0.00746
1.679	0.00228		6.679	-0.01134		11.679	0.00628		16.679	-0.01232		21.679	-0.01725		26.679	0.0112
1.68	0.00702		6.68	-0.01376		11.68	0.01043		16.68	-0.00845		21.68	-0.01661		26.68	0.01371
1.681	0.01097		6.681	-0.01503		11.681	0.01348		16.681	-0.0038		21.681	-0.01446		26.681	0.01474
1.682	0.01374		6.682	-0.01419		11.682	0.01515		16.682	0.00119		21.682	-0.01104		26.682	0.01419
1.683	0.01508		6.683	-0.01211		11.683	0.01525		16.683	0.00601		21.683	-0.00667		26.683	0.01214
1.684	0.01485		6.684	-0.00907		11.684	0.01381		16.684	0.0102		21.684	-0.00172		26.684	0.0088
1.685	0.01309		6.685	-0.00554		11.685	0.01096		16.685	0.01331		21.685	0.00327		26.685	0.0045
1.686	0.00999		6.686	-0.000614834		11.686	0.00701		16.686	0.01505		21.686	0.00782		26.686	-0.000314679
1.687	0.00586		6.687	0.00413		11.687	0.00235		16.687	0.01526		21.687	0.01148		26.687	-0.00522
1.688	0.00111		6.688	0.00825		11.688	-0.00258		16.688	0.01392		21.688	0.01387		26.688	-0.00978
1.689	-0.00381		6.689	0.01188		11.689	-0.00733		16.689	0.01116		21.689	0.01477		26.689	-0.01354
1.69	-0.00847		6.69	0.01385		11.69	-0.01146		16.69	0.00729		21.69	0.01411		26.69	-0.01611
1.691	-0.01241		6.691	0.01476		11.691	-0.01456		16.691	0.00266		21.691	0.01195		26.691	-0.01722
1.692	-0.01524		6.692	0.01404		11.692	-0.01629		16.692	-0.00225		21.692	0.00853		26.692	-0.01675
1.693	-0.01665		6.693	0.01183		11.693	-0.01646		16.693	-0.00701		21.693	0.00419		26.693	-0.01475
1.694	-0.01649		6.694	0.00871		11.694	-0.01505		16.694	-0.01117		21.694	-0.000618576		26.694	-0.01144
1.695	-0.01476		6.695	0.00469		11.695	-0.01224		16.695	-0.01431		21.695	-0.00549		26.695	-0.00715
1.696	-0.01168		6.696	0.000565193		11.696	-0.0083		16.696	-0.01611		21.696	-0.00996		26.696	-0.00223
1.697	-0.00754		6.697	-0.00368		11.697	-0.00359		16.697	-0.01637		21.697	-0.01359		26.697	0.00279
1.698	-0.00272		6.698	-0.00764		11.698	0.00144		16.698	-0.01503		21.698	-0.01601		26.698	0.00742
1.699	0.00231		6.699	-0.01132		11.699	0.00627		16.699	-0.01229		21.699	-0.01694		26.699	0.0112
1.7	0.00701		6.7	-0.01377		11.7	0.01043		16.7	-0.0084		21.7	-0.01629		26.7	0.01375
1.701	0.01095		6.701	-0.015		11.701	0.01351		16.701	-0.00373		21.701	-0.01413		26.701	0.01482
1.702	0.01371		6.702	-0.01424		11.702	0.01519		16.702	0.00129		21.702	-0.0107		26.702	0.01433
1.703	0.01504		6.703	-0.01205		11.703	0.01532		16.703	0.00614		21.703	-0.00633		26.703	0.01232
1.704	0.0148		6.704	-0.0091		11.704	0.01391		16.704	0.01036		21.704	-0.00139		26.704	0.00902
1.705	0.01302		6.705	-0.00563		11.705	0.01108		16.705	0.0135		21.705	0.00361		26.705	0.00474
1.706	0.0099		6.706	-0.000687459		11.706	0.00715		16.706	0.01527		21.706	0.00816		26.706	-5.78905e-05
1.707	0.00574		6.707	0.00406		11.707	0.0025		16.707	0.0155		21.707	0.01183		26.707	-0.00496
1.708	0.000972979		6.708	0.00834		11.708	-0.00241		16.708	0.01417		21.708	0.01422		26.708	-0.00952
1.709	-0.00399		6.709	0.01183		11.709	-0.00715		16.709	0.01141		21.709	0.01513		26.709	-0.01328
1.71	-0.00867		6.71	0.01381		11.71	-0.01127		16.71	0.00753		21.71	0.01446		26.71	-0.01587
1.711	-0.01265		6.711	0.01473		11.711	-0.01437		16.711	0.00289		21.711	0.01229		26.711	-0.017
1.712	-0.0155		6.712	0.01409		11.712	-0.0161		16.712	-0.00204		21.712	0.00886		26.712	-0.01654
1.713	-0.01693		6.713	0.01188		11.713	-0.0163		16.713	-0.00683		21.713	0.0045		26.713	-0.01456
1.714	-0.0168		6.714	0.00866		11.714	-0.0149		16.714	-0.01103		21.714	-0.000339917		26.714	-0.01126
1.715	-0.0151		6.715	0.0047		11.715	-0.01211		16.715	-0.01423		21.715	-0.00524		26.715	-0.00697
1.716	-0.01205		6.716	0.000592431		11.716	-0.00817		16.716	-0.0161		21.716	-0.00975		26.716	-0.00207
1.717	-0.00793		6.717	-0.00365		11.717	-0.00347		16.717	-0.01641		21.717	-0.01342		26.717	0.00294
1.718	-0.00312		6.718	-0.00762		11.718	0.00156		16.718	-0.01513		21.718	-0.0159		26.718	0.00755
1.719	0.0019		6.719	-0.01128		11.719	0.0064		16.719	-0.01244		21.719	-0.01689		26.719	0.01131
1.72	0.00662		6.72	-0.01375		11.72	0.01057		16.72	-0.00858		21.72	-0.01629		26.72	0.01385
1.721	0.01057		6.721	-0.01499		11.721	0.01366		16.721	-0.00393		21.721	-0.01419		26.721	0.01492
1.722	0.01336		6.722	-0.01433		11.722	0.01536		16.722	0.00108		21.722	-0.01081		26.722	0.01442
1.723	0.01471		6.723	-0.01211		11.723	0.01551		16.723	0.00593		21.723	-0.00647		26.723	0.0124
1.724	0.01451		6.724	-0.00917		11.724	0.01411		16.724	0.01014		21.724	-0.00155		26.724	0.00908
1.725	0.01278		6.725	-0.00562		11.725	0.01129		16.725	0.01329		21.725	0.00343		26.725	0.00479
1.726	0.00969		6.726	-0.000696519		11.726	0.00737		16.726	0.01506		21.726	0.00798		26.726	-2.04865e-05
1.727	0.00556		6.727	0.004		11.727	0.00272		16.727	0.01529		21.727	0.01166		26.727	-0.00496
1.728	0.000805175		6.728	0.00823		11.728	-0.00221		16.728	0.01397		21.728	0.01407		26.728	-0.00955
1.729	-0.00414		6.729	0.01176		11.729	-0.00697		16.729	0.01122		21.729	0.01501		26.729	-0.01334
1.73	-0.00882		6.73	0.01379		11.73	-0.01113		16.73	0.00735		21.73	0.01438		26.73	-0.01597
1.731	-0.01279		6.731	0.01475		11.731	-0.01426		16.731	0.00272		21.731	0.01225		26.731	-0.01715
1.732	-0.01564		6.732	0.01409		11.732	-0.01605		16.732	-0.0022		21.732	0.00885		26.732	-0.01673
1.733	-0.01764		6.733	0.01195		11.733	-0.01628		16.733	-0.00698		21.733	0.00453		26.733	-0.01478
1.734	-0.01796		6.734	0.00873		11.734	-0.01493		16.734	-0.01117		21.734	-0.000271118		26.734	-0.01151
1.735	-0.01656		6.735	0.00472		11.735	-0.01218		16.735	-0.01437		21.735	-0.00514		26.735	-0.00724
1.736	-0.01359		6.736	0.00061058		11.736	-0.00828		16.736	-0.01622		21.736	-0.00963		26.736	-0.00233
1.737	-0.00935		6.737	-0.00356		11.737	-0.00361		16.737	-0.01653		21.737	-0.0133		26.737	0.00269
1.738	-0.00422		6.738	-0.00757		11.738	0.00139		16.738	-0.01525		21.738	-0.01576		26.738	0.00734
1.739	0.00133		6.739	-0.01128		11.739	0.00621		16.739	-0.01256		21.739	-0.01675		26.739	0.01116
1.74	0.00674		6.74	-0.01371		11.74	0.01037		16.74	-0.0087		21.74	-0.01616		26.74	0.01376
1.741	0.0115		6.741	-0.01497		11.741	0.01344		16.741	-0.00403		21.741	-0.01406		26.741	0.0149
1.742	0.01515		6.742	-0.01425		11.742	0.01514		16.742	0.000992427		21.742	-0.01067		26.742	0.01446
1.743	0.01731		6.743	-0.01215		11.743	0.01529		16.743	0.00587		21.743	-0.00634		26.743	0.01252
1.744	0.01779		6.744	-0.00916		11.744	0.01389		16.744	0.01011		21.744	-0.00142		26.744	0.00926
1.745	0.01653		6.745	-0.00568		11.745	0.01108		16.745	0.01331		21.745	0.00356		26.745	0.00503
1.746	0.0137		6.746	-0.000714696		11.746	0.00716		16.746	0.01513		21.746	0.0081		26.746	0.000260399
1.747	0.0096		6.747	0.00393		11.747	0.00251		16.747	0.0154		21.747	0.01177		26.747	-0.00463
1.748	0.00463		6.748	0.00814		11.748	-0.00241		16.748	0.01413		21.748	0.01417		26.748	-0.00919
1.749	-0.000748554		6.749	0.01178		11.749	-0.00717		16.749	0.01142		21.749	0.01509		26.749	-0.01296
1.75	-0.00602		6.75	0.01371		11.75	-0.01132		16.75	0.00758		21.75	0.01444		26.75	-0.01558
1.751	-0.01067		6.751	0.01476		11.751	-0.01445		16.751	0.00297		21.751	0.01228		26.751	-0.01674
1.752	-0.01426		6.752	0.01412		11.752	-0.01624		16.752	-0.00193		21.752	0.00885		26.752	-0.01633
1.753	-0.0164		6.753	0.01192		11.753	-0.01647		16.753	-0.00672		21.753	0.00449		26.753	-0.01439
1.754	-0.01688		6.754	0.00875		11.754	-0.01512		16.754	-0.01092		21.754	-0.000350197		26.754	-0.01114
1.755	-0.01563		6.755	0.00482		11.755	-0.01236		16.755	-0.01414		21.755	-0.00526		26.755	-0.0069
1.756	-0.01281		6.756	0.000701354		11.756	-0.00844		16.756	-0.01603		21.756	-0.0098		26.756	-0.00201
1.757	-0.00872		6.757	-0.00355		11.757	-0.00375		16.757	-0.01637		21.757	-0.01352		26.757	0.00299
1.758	-0.00373		6.758	-0.0076		11.758	0.00128		16.758	-0.01512		21.758	-0.01604		26.758	0.00763
1.759	0.00167		6.759	-0.01122		11.759	0.00612		16.759	-0.01245		21.759	-0.01708		26.759	0.01143
1.76	0.00694		6.76	-0.01371		11.76	0.01031		16.76	-0.00862		21.76	-0.01653		26.76	0.01401
1.761	0.01157		6.761	-0.01497		11.761	0.01342		16.761	-0.00398		21.761	-0.01447		26.761	0.01512
1.762	0.01508		6.762	-0.01429		11.762	0.01515		16.762	0.00102		21.762	-0.01113		26.762	0.01467
1.763	0.01711		6.763	-0.01219		11.763	0.01534		16.763	0.00588		21.763	-0.00683		26.763	0.0127
1.764	0.01745		6.764	-0.00924		11.764	0.01398		16.764	0.01011		21.764	-0.00194		26.764	0.00942
1.765	0.01606		6.765	-0.00573		11.765	0.01119		16.765	0.0133		21.765	0.00302		26.765	0.00515
1.766	0.01309		6.766	-0.000823619		11.766	0.0073		16.766	0.01512		21.766	0.00757		26.766	0.000340615
1.767	0.00886		6.767	0.00386		11.767	0.00266		16.767	0.01541		21.767	0.01124		26.767	-0.00459
1.768	0.00373		6.768	0.00816		11.768	-0.00226		16.768	0.01414		21.768	0.01366		26.768	-0.00917
1.769	-0.00179		6.769	0.01172		11.769	-0.00702		16.769	0.01145		21.769	0.01461		26.769	-0.01298
1.77	-0.00721		6.77	0.0137		11.77	-0.01119		16.77	0.00762		21.77	0.014		26.77	-0.01564
1.771	-0.01203		6.771	0.01474		11.771	-0.01434		16.771	0.00303		21.771	0.01189		26.771	-0.01684
1.772	-0.01577		6.772	0.01414		11.772	-0.01616		16.772	-0.00186		21.772	0.00851		26.772	-0.01647
1.773	-0.01807		6.773	0.01196		11.773	-0.01643		16.773	-0.00665		21.773	0.00419		26.773	-0.01456
1.774	-0.01871		6.774	0.00883		11.774	-0.01511		16.774	-0.01086		21.774	-0.000607819		26.774	-0.01135
1.775	-0.01762		6.775	0.00489		11.775	-0.01238		16.775	-0.01408		21.775	-0.00548		26.775	-0.00712
1.776	-0.01496		6.776	0.000710442		11.776	-0.00851		16.776	-0.01597		21.776	-0.00998		26.776	-0.00226
1.777	-0.01101		6.777	-0.00347		11.777	-0.00386		16.777	-0.01632		21.777	-0.01365		26.777	0.00272
1.778	-0.00616		6.778	-0.00747		11.778	0.00114		16.778	-0.01509		21.778	-0.01613		26.778	0.00734
1.779	-0.000877747		6.779	-0.01123		11.779	0.00597		16.779	-0.01243		21.779	-0.01713		26.779	0.01113
1.78	0.00429		6.78	-0.01367		11.78	0.01015		16.78	-0.0086		21.78	-0.01655		26.78	0.01371
1.781	0.00883		6.781	-0.01497		11.781	0.01326		16.781	-0.00397		21.781	-0.01446		26.781	0.01482
1.782	0.01225		6.782	-0.01437		11.782	0.01499		16.782	0.00103		21.782	-0.01108		26.782	0.01438
1.783	0.0142		6.783	-0.01224		11.783	0.0152		16.783	0.00589		21.783	-0.00673		26.783	0.01243
1.784	0.01515		6.784	-0.00928		11.784	0.01385		16.784	0.01012		21.784	-0.0018		26.784	0.00917
1.785	0.01452		6.785	-0.00577		11.785	0.01109		16.785	0.01331		21.785	0.0032		26.785	0.00493
1.786	0.0124		6.786	-0.000914392		11.786	0.00721		16.786	0.01514		21.786	0.00778		26.786	0.000150874
1.787	0.009		6.787	0.00385		11.787	0.00259		16.787	0.01543		21.787	0.01149		26.787	-0.00475
1.788	0.00465		6.788	0.0081		11.788	-0.00232		16.788	0.01418		21.788	0.01396		26.788	-0.00932
1.789	-0.000183181		6.789	0.01168		11.789	-0.00708		16.789	0.01149		21.789	0.01495		26.789	-0.01311
1.79	-0.00509		6.79	0.01377		11.79	-0.01123		16.79	0.00767		21.79	0.01437		26.79	-0.01574
1.791	-0.00962		6.791	0.0148		11.791	-0.01438		16.791	0.00308		21.791	0.01229		26.791	-0.01692
1.792	-0.01332		6.792	0.01414		11.792	-0.01618		16.792	-0.00182		21.792	0.00893		26.792	-0.01653
1.793	-0.01582		6.793	0.01202		11.793	-0.01644		16.793	-0.0066		21.793	0.00463		26.793	-0.01461
1.794	-0.01685		6.794	0.00881		11.794	-0.0151		16.794	-0.01081		21.794	-0.000167405		26.794	-0.01138
1.795	-0.01628		6.795	0.00494		11.795	-0.01235		16.795	-0.01403		21.795	-0.00504		26.795	-0.00714
1.796	-0.0142		6.796	0.000701354		11.796	-0.00844		16.796	-0.01594		21.796	-0.00954		26.796	-0.00227
1.797	-0.01083		6.797	-0.00349		11.797	-0.00375		16.797	-0.01631		21.797	-0.01321		26.797	0.00273
1.798	-0.00649		6.798	-0.00742		11.798	0.00129		16.798	-0.01509		21.798	-0.0157		26.798	0.00737
1.799	-0.00157		6.799	-0.01119		11.799	0.00616		16.799	-0.01244		21.799	-0.01672		26.799	0.01118
1.8	0.00343		6.8	-0.01364		11.8	0.01038		16.8	-0.00862		21.8	-0.01616		26.8	0.01377
1.801	0.00801		6.801	-0.01492		11.801	0.01353		16.801	-0.00401		21.801	-0.01409		26.801	0.01491
1.802	0.01171		6.802	-0.0143		11.802	0.0153		16.802	0.000985749		21.802	-0.01074		26.802	0.01448
1.803	0.01416		6.803	-0.01229		11.803	0.01552		16.803	0.00583		21.803	-0.00642		26.803	0.01254
1.804	0.01511		6.804	-0.00927		11.804	0.0142		16.804	0.01007		21.804	-0.00151		26.804	0.00928
1.805	0.01449		6.805	-0.0059		11.805	0.01145		16.805	0.01327		21.805	0.00347		26.805	0.00505
1.806	0.01236		6.806	-0.000905304		11.806	0.00759		16.806	0.01509		21.806	0.00804		26.806	0.000270666
1.807	0.00895		6.807	0.00385		11.807	0.00297		16.807	0.01538		21.807	0.01174		26.807	-0.00463
1.808	0.0046		6.808	0.00808		11.808	-0.00193		16.808	0.01411		21.808	0.01419		26.808	-0.00921
1.809	-0.000243743		6.809	0.01164		11.809	-0.00669		16.809	0.0114		21.809	0.01517		26.809	-0.01302
1.81	-0.00517		6.81	0.01376		11.81	-0.01086		16.81	0.00755		21.81	0.01457		26.81	-0.01568
1.811	-0.00972		6.811	0.01483		11.811	-0.01402		16.811	0.00292		21.811	0.01246		26.811	-0.01689
1.812	-0.01345		6.812	0.01414		11.812	-0.01585		16.812	-0.00202		21.812	0.00908		26.812	-0.01653
1.813	-0.01598		6.813	0.01206		11.813	-0.01614		16.813	-0.00685		21.813	0.00476		26.813	-0.01463
1.814	-0.01703		6.814	0.00883		11.814	-0.01485		16.814	-0.01111		21.814	-6.37521e-05		26.814	-0.01141
1.815	-0.01649		6.815	0.00501		11.815	-0.01214		16.815	-0.01438		21.815	-0.00497		26.815	-0.00718
1.816	-0.01444		6.816	0.000792127		11.816	-0.00828		16.816	-0.01634		21.816	-0.00949		26.816	-0.0023
1.817	-0.01109		6.817	-0.00343		11.817	-0.00362		16.817	-0.01675		21.817	-0.0132		26.817	0.00273
1.818	-0.00677		6.818	-0.0074		11.818	0.00137		16.818	-0.01558		21.818	-0.01572		26.818	0.00739
1.819	-0.00184		6.819	-0.01114		11.819	0.0062		16.819	-0.01297		21.819	-0.01677		26.819	0.01123
1.82	0.00317		6.82	-0.01362		11.82	0.01038		16.82	-0.00919		21.82	-0.01624		26.82	0.01386
1.821	0.00777		6.821	-0.01494		11.821	0.0135		16.821	-0.00459		21.821	-0.0142		26.821	0.01503
1.822	0.01148		6.822	-0.01432		11.822	0.01525		16.822	0.000391894		21.822	-0.01087		26.822	0.01463
1.823	0.01395		6.823	-0.01224		11.823	0.01547		16.823	0.00524		21.823	-0.00656		26.823	0.0127
1.824	0.01494		6.824	-0.00928		11.824	0.01414		16.824	0.00947		21.824	-0.00165		26.824	0.00947
1.825	0.01435		6.825	-0.0059		11.825	0.01138		16.825	0.01268		21.825	0.00335		26.825	0.00524
1.826	0.01225		6.826	-0.000914392		11.826	0.00751		16.826	0.01453		21.826	0.00794		26.826	0.000456012
1.827	0.00887		6.827	0.00371		11.827	0.00288		16.827	0.01485		21.827	0.01165		26.827	-0.00446
1.828	0.00454		6.828	0.00795		11.828	-0.00204		16.828	0.01363		21.828	0.01412		26.828	-0.00905
1.829	-0.000293326		6.829	0.01168		11.829	-0.00682		16.829	0.01097		21.829	0.01511		26.829	-0.01287
1.83	-0.00521		6.83	0.01373		11.83	-0.01101		16.83	0.00717		21.83	0.01454		26.83	-0.01555
1.831	-0.00976		6.831	0.01479		11.831	-0.0142		16.831	0.0026		21.831	0.01247		26.831	-0.01678
1.832	-0.0135		6.832	0.0142		11.832	-0.01604		16.832	-0.00229		21.832	0.00911		26.832	-0.01643
1.833	-0.01604		6.833	0.01208		11.833	-0.01635		16.833	-0.00707		21.833	0.00481		26.833	-0.01455
1.834	-0.01711		6.834	0.00889		11.834	-0.01506		16.834	-0.01127		21.834	2.12428e-06		26.834	-0.01134
1.835	-0.01659		6.835	0.00506		11.835	-0.01237		16.835	-0.0145		21.835	-0.00489		26.835	-0.00712
1.836	-0.01455		6.836	0.000837514		11.836	-0.00851		16.836	-0.01641		21.836	-0.00942		26.836	-0.00225
1.837	-0.01123		6.837	-0.00343		11.837	-0.00386		16.837	-0.01678		21.837	-0.01314		26.837	0.00277
1.838	-0.00693		6.838	-0.00743		11.838	0.00116		16.838	-0.01556		21.838	-0.01568		26.838	0.00742
1.839	-0.00202		6.839	-0.01116		11.839	0.00601		16.839	-0.01291		21.839	-0.01675		26.839	0.01126
1.84	0.00299		6.84	-0.0136		11.84	0.01023		16.84	-0.00909		21.84	-0.01624		26.84	0.01389
1.841	0.00758		6.841	-0.01491		11.841	0.0134		16.841	-0.00446		21.841	-0.01422		26.841	0.01505
1.842	0.01131		6.842	-0.01438		11.842	0.01519		16.842	0.000556396		21.842	-0.0109		26.842	0.01464
1.843	0.01379		6.843	-0.01223		11.843	0.01545		16.843	0.00544		21.843	-0.0066		26.843	0.01271
1.844	0.0148		6.844	-0.0094		11.844	0.01416		16.844	0.00973		21.844	-0.0017		26.844	0.00946
1.845	0.01423		6.845	-0.00592		11.845	0.01144		16.845	0.01297		21.845	0.00329		26.845	0.00522
1.846	0.01215		6.846	-0.00107		11.846	0.0076		16.846	0.01486		21.846	0.00788		26.846	0.000420003
1.847	0.00879		6.847	0.00367		11.847	0.003		16.847	0.01521		21.847	0.0116		26.847	-0.00451
1.848	0.00448		6.848	0.00794		11.848	-0.0019		16.848	0.01401		21.848	0.01408		26.848	-0.00912
1.849	-0.000337126		6.849	0.01159		11.849	-0.00668		16.849	0.01137		21.849	0.01508		26.849	-0.01296
1.85	-0.00525		6.85	0.01374		11.85	-0.01087		16.85	0.00757		21.85	0.0145		26.85	-0.01566
1.851	-0.00979		6.851	0.01473		11.851	-0.01407		16.851	0.00299		21.851	0.01242		26.851	-0.01692
1.852	-0.01353		6.852	0.01422		11.852	-0.01593		16.852	-0.00192		21.852	0.00905		26.852	-0.0166
1.853	-0.01608		6.853	0.01212		11.853	-0.01624		16.853	-0.00673		21.853	0.00473		26.853	-0.01474
1.854	-0.01717		6.854	0.00893		11.854	-0.01496		16.854	-0.01098		21.854	-9.9255e-05		26.854	-0.01155
1.855	-0.01665		6.855	0.00508		11.855	-0.01227		16.855	-0.01425		21.855	-0.00503		26.855	-0.00734
1.856	-0.01461		6.856	0.000810276		11.856	-0.00841		16.856	-0.01621		21.856	-0.00959		26.856	-0.00248
1.857	-0.01127		6.857	-0.00336		11.857	-0.00375		16.857	-0.01664		21.857	-0.01334		26.857	0.00252
1.858	-0.00694		6.858	-0.00738		11.858	0.00127		16.858	-0.01548		21.858	-0.01591		26.858	0.00718
1.859	-0.00201		6.859	-0.01108		11.859	0.00612		16.859	-0.01288		21.859	-0.01701		26.859	0.01102
1.86	0.00302		6.86	-0.01355		11.86	0.01035		16.86	-0.00911		21.86	-0.01652		26.86	0.01366
1.861	0.00766		6.861	-0.01497		11.861	0.01351		16.861	-0.00451		21.861	-0.01451		26.861	0.01485
1.862	0.01143		6.862	-0.01444		11.862	0.01531		16.862	0.000482483		21.862	-0.01121		26.862	0.01447
1.863	0.01395		6.863	-0.01228		11.863	0.01556		16.863	0.00536		21.863	-0.00692		26.863	0.01258
1.864	0.015		6.864	-0.00938		11.864	0.01426		16.864	0.00963		21.864	-0.00201		26.864	0.00937
1.865	0.01447		6.865	-0.00606		11.865	0.01152		16.865	0.01288		21.865	0.00299		26.865	0.00517
1.866	0.01243		6.866	-0.00105		11.866	0.00766		16.866	0.01477		21.866	0.00758		26.866	0.000402622
1.867	0.0091		6.867	0.0037		11.867	0.00302		16.867	0.01513		21.867	0.01132		26.867	-0.0045
1.868	0.00481		6.868	0.00794		11.868	-0.00192		16.868	0.01395		21.868	0.01383		26.868	-0.00909
1.869	4.08114e-06		6.869	0.01161		11.869	-0.00673		16.869	0.01132		21.869	0.01486		26.869	-0.01293
1.87	-0.00491		6.87	0.01373		11.87	-0.01097		16.87	0.00754		21.87	0.01431		26.87	-0.01563
1.871	-0.00946		6.871	0.01475		11.871	-0.01421		16.871	0.00299		21.871	0.01226		26.871	-0.01691
1.872	-0.01322		6.872	0.01414		11.872	-0.01611		16.872	-0.0019		21.872	0.00892		26.872	-0.0166
1.873	-0.01579		6.873	0.01213		11.873	-0.01648		16.873	-0.00668		21.873	0.00462		26.873	-0.01476
1.874	-0.0169		6.874	0.00896		11.874	-0.01525		16.874	-0.01092		21.874	-0.000183378		26.874	-0.01159
1.875	-0.01643		6.875	0.00518		11.875	-0.0126		16.875	-0.01418		21.875	-0.00509		26.875	-0.00739
1.876	-0.01443		6.876	0.000955525		11.876	-0.00878		16.876	-0.01613		21.876	-0.00964		26.876	-0.00253
1.877	-0.01112		6.877	-0.00331		11.877	-0.00416		16.877	-0.01654		21.877	-0.0134		26.877	0.00249
1.878	-0.00684		6.878	-0.00734		11.878	0.000827376		16.878	-0.01536		21.878	-0.01597		26.878	0.00716
1.879	-0.00194		6.879	-0.01105		11.879	0.00567		16.879	-0.01276		21.879	-0.01709		26.879	0.01102
1.88	0.00307		6.88	-0.01355		11.88	0.0099		16.88	-0.00898		21.88	-0.01661		26.88	0.01368
1.881	0.00768		6.881	-0.01495		11.881	0.01308		16.881	-0.00438		21.881	-0.01461		26.881	0.01489
1.882	0.01143		6.882	-0.01437		11.882	0.01491		16.882	0.000619451		21.882	-0.01132		26.882	0.01453
1.883	0.01395		6.883	-0.01237		11.883	0.0152		16.883	0.00549		21.883	-0.00704		26.883	0.01265
1.884	0.01499		6.884	-0.00939		11.884	0.01395		16.884	0.00978		21.884	-0.00214		26.884	0.00944
1.885	0.01447		6.885	-0.00607		11.885	0.01127		16.885	0.01303		21.885	0.00286		26.885	0.00523
1.886	0.01243		6.886	-0.00111		11.886	0.00746		16.886	0.01493		21.886	0.00746		26.886	0.00045498
1.887	0.00909		6.887	0.00361		11.887	0.00288		16.887	0.0153		21.887	0.01121		26.887	-0.00447
1.888	0.0048		6.888	0.00787		11.888	-0.002		16.888	0.01411		21.888	0.01374		26.888	-0.00908
1.889	-1.17957e-05		6.889	0.01158		11.889	-0.00677		16.889	0.01148		21.889	0.01479		26.889	-0.01294
1.89	-0.00492		6.89	0.01368		11.89	-0.01096		16.89	0.0077		21.89	0.01428		26.89	-0.01566
1.891	-0.00948		6.891	0.0148		11.891	-0.01416		16.891	0.00313		21.891	0.01225		26.891	-0.01695
1.892	-0.01325		6.892	0.01424		11.892	-0.01603		16.892	-0.00177		21.892	0.00893		26.892	-0.01665
1.893	-0.01583		6.893	0.01215		11.893	-0.01637		16.893	-0.00657		21.893	0.00465		26.893	-0.0148
1.894	-0.01694		6.894	0.00896		11.894	-0.01511		16.894	-0.01082		21.894	-0.000143646		26.894	-0.01162
1.895	-0.01647		6.895	0.00519		11.895	-0.01243		16.895	-0.0141		21.895	-0.00504		26.895	-0.00741
1.896	-0.01447		6.896	0.000955525		11.896	-0.00859		16.896	-0.01607		21.896	-0.00959		26.896	-0.00253
1.897	-0.01116		6.897	-0.00327		11.897	-0.00394		16.897	-0.0165		21.897	-0.01334		26.897	0.0025
1.898	-0.00687		6.898	-0.0073		11.898	0.00108		16.898	-0.01534		21.898	-0.01592		26.898	0.00719
1.899	-0.00195		6.899	-0.01104		11.899	0.00596		16.899	-0.01275		21.899	-0.01704		26.899	0.01106
1.9	0.00307		6.9	-0.0135		11.9	0.01021		16.9	-0.00898		21.9	-0.01657		26.9	0.01374
1.901	0.00771		6.901	-0.01493		11.901	0.01341		16.901	-0.00437		21.901	-0.01458		26.901	0.01496
1.902	0.0115		6.902	-0.01447		11.902	0.01525		16.902	0.000631297		21.902	-0.01128		26.902	0.01462
1.903	0.01405		6.903	-0.01235		11.903	0.01556		16.903	0.00552		21.903	-0.007		26.903	0.01275
1.904	0.01514		6.904	-0.00948		11.904	0.0143		16.904	0.00983		21.904	-0.00209		26.904	0.00955
1.905	0.01465		6.905	-0.00607		11.905	0.01161		16.905	0.0131		21.905	0.00293		26.905	0.00535
1.906	0.01264		6.906	-0.0011		11.906	0.00776		16.906	0.01503		21.906	0.00755		26.906	0.00058377
1.907	0.00932		6.907	0.00351		11.907	0.00315		16.907	0.01542		21.907	0.01133		26.907	-0.00433
1.908	0.00504		6.908	0.00782		11.908	-0.00179		16.908	0.01427		21.908	0.01387		26.908	-0.00895
1.909	0.000236687		6.909	0.01152		11.909	-0.00661		16.909	0.01166		21.909	0.01495		26.909	-0.01282
1.91	-0.00468		6.91	0.01364		11.91	-0.01086		16.91	0.00791		21.91	0.01445		26.91	-0.01555
1.911	-0.00926		6.911	0.01474		11.911	-0.01413		16.911	0.00335		21.911	0.01243		26.911	-0.01685
1.912	-0.01305		6.912	0.01424		11.912	-0.01608		16.912	-0.00154		21.912	0.00912		26.912	-0.01658
1.913	-0.01567		6.913	0.01224		11.913	-0.01649		16.913	-0.00634		21.913	0.00485		26.913	-0.01477
1.914	-0.01683		6.914	0.00899		11.914	-0.01531		16.914	-0.0106		21.914	4.75339e-05		26.914	-0.01163
1.915	-0.01641		6.915	0.00521		11.915	-0.01271		16.915	-0.01389		21.915	-0.00486		26.915	-0.00745
1.916	-0.01446		6.916	0.000946436		11.916	-0.00893		16.916	-0.01588		21.916	-0.00942		26.916	-0.0026
1.917	-0.0112		6.917	-0.00321		11.917	-0.00434		16.917	-0.01633		21.917	-0.0132		26.917	0.0024
1.918	-0.00694		6.918	-0.00729		11.918	0.000643578		16.918	-0.01519		21.918	-0.01579		26.918	0.00706
1.919	-0.00206		6.919	-0.01104		11.919	0.00549		16.919	-0.01262		21.919	-0.01694		26.919	0.01092
1.92	0.00294		6.92	-0.0135		11.92	0.00971		16.92	-0.00886		21.92	-0.01651		26.92	0.01359
1.921	0.00755		6.921	-0.01489		11.921	0.0129		16.921	-0.00427		21.921	-0.01454		26.921	0.01481
1.922	0.01132		6.922	-0.01439		11.922	0.01474		16.922	0.000716151		21.922	-0.01127		26.922	0.01448
1.923	0.01387		6.923	-0.01236		11.923	0.01504		16.923	0.00559		21.923	-0.007		26.923	0.01263
1.924	0.01495		6.924	-0.00948		11.924	0.01381		16.924	0.00988		21.924	-0.00211		26.924	0.00945
1.925	0.01445		6.925	-0.00623		11.925	0.01114		16.925	0.01315		21.925	0.0029		26.925	0.00526
1.926	0.01243		6.926	-0.00119		11.926	0.00733		16.926	0.01506		21.926	0.00752		26.926	0.000494695
1.927	0.00912		6.927	0.00354		11.927	0.00274		16.927	0.01545		21.927	0.0113		26.927	-0.00443
1.928	0.00483		6.928	0.00777		11.928	-0.00215		16.928	0.01428		21.928	0.01386		26.928	-0.00905
1.929	2.01337e-05		6.929	0.01152		11.929	-0.00693		16.929	0.01165		21.929	0.01495		26.929	-0.01292
1.93	-0.00491		6.93	0.01364		11.93	-0.01114		16.93	0.00788		21.93	0.01448		26.93	-0.01566
1.931	-0.00949		6.931	0.01473		11.931	-0.01436		16.931	0.0033		21.931	0.01249		26.931	-0.01697
1.932	-0.01328		6.932	0.01418		11.932	-0.01625		16.932	-0.00162		21.932	0.00921		26.932	-0.01671
1.933	-0.0159		6.933	0.01221		11.933	-0.01661		16.933	-0.00644		21.933	0.00495		26.933	-0.01489
1.934	-0.01706		6.934	0.00902		11.934	-0.01538		16.934	-0.01072		21.934	0.000158606		26.934	-0.01174
1.935	-0.01663		6.935	0.00532		11.935	-0.01273		16.935	-0.01405		21.935	-0.00474		26.935	-0.00754
1.936	-0.01467		6.936	0.00106		11.936	-0.0089		16.936	-0.01606		21.936	-0.0093		26.936	-0.00266
1.937	-0.0114		6.937	-0.00315		11.937	-0.00426		16.937	-0.01654		21.937	-0.01307		26.937	0.00238
1.938	-0.00712		6.938	-0.00716		11.938	0.000766084		16.938	-0.01541		21.938	-0.01568		26.938	0.00709
1.939	-0.0022		6.939	-0.01094		11.939	0.00566		16.939	-0.01285		21.939	-0.01684		26.939	0.011
1.94	0.00284		6.94	-0.0135		11.94	0.00995		16.94	-0.0091		21.94	-0.01642		26.94	0.01373
1.941	0.00749		6.941	-0.01497		11.941	0.01319		16.941	-0.00452		21.941	-0.01448		26.941	0.01501
1.942	0.0113		6.942	-0.01448		11.942	0.01508		16.942	0.000465833		21.942	-0.01122		26.942	0.01472
1.943	0.01389		6.943	-0.01242		11.943	0.01543		16.943	0.00536		21.943	-0.00696		26.943	0.01291
1.944	0.01501		6.944	-0.00953		11.944	0.01424		16.944	0.00967		21.944	-0.00207		26.944	0.00976
1.945	0.01455		6.945	-0.0062		11.945	0.0116		16.945	0.01296		21.945	0.00295		26.945	0.00559
1.946	0.01257		6.946	-0.00118		11.946	0.00782		16.946	0.01491		21.946	0.00758		26.946	0.000829402
1.947	0.00928		6.947	0.00352		11.947	0.00325		16.947	0.01534		21.947	0.01138		26.947	-0.00409
1.948	0.00503		6.948	0.00769		11.948	-0.00165		16.948	0.01419		21.948	0.01395		26.948	-0.00872
1.949	0.00022727		6.949	0.01151		11.949	-0.00645		16.949	0.0116		21.949	0.01506		26.949	-0.01261
1.95	-0.00469		6.95	0.01365		11.95	-0.01069		16.95	0.00785		21.95	0.01459		26.95	-0.01537
1.951	-0.00928		6.951	0.01473		11.951	-0.01396		16.951	0.00328		21.951	0.01261		26.951	-0.0167
1.952	-0.01309		6.952	0.01421		11.952	-0.01591		16.952	-0.00163		21.952	0.00934		26.952	-0.01646
1.953	-0.01573		6.953	0.01225		11.953	-0.01632		16.953	-0.00645		21.953	0.00509		26.953	-0.01467
1.954	-0.01692		6.954	0.00912		11.954	-0.01514		16.954	-0.01074		21.954	0.000307871		26.954	-0.01154
1.955	-0.01653		6.955	0.00534		11.955	-0.01254		16.955	-0.01408		21.955	-0.00459		26.955	-0.00736
1.956	-0.01459		6.956	0.00106		11.956	-0.00876		16.956	-0.01611		21.956	-0.00915		26.956	-0.0025
1.957	-0.01133		6.957	-0.00313		11.957	-0.00416		16.957	-0.01662		21.957	-0.01293		26.957	0.00253
1.958	-0.00707		6.958	-0.00715		11.958	0.0008375		16.958	-0.01553		21.958	-0.01554		26.958	0.00724
1.959	-0.00216		6.959	-0.01094		11.959	0.00571		16.959	-0.01301		21.959	-0.01671		26.959	0.01115
1.96	0.00287		6.96	-0.0135		11.96	0.00998		16.96	-0.00928		21.96	-0.01629		26.96	0.01388
1.961	0.00753		6.961	-0.01489		11.961	0.01321		16.961	-0.00472		21.961	-0.01434		26.961	0.01516
1.962	0.01136		6.962	-0.01448		11.962	0.01509		16.962	0.000268666		21.962	-0.01109		26.962	0.01487
1.963	0.01397		6.963	-0.0124		11.963	0.01544		16.963	0.00517		21.963	-0.00684		26.963	0.01307
1.964	0.01512		6.964	-0.00956		11.964	0.01423		16.964	0.0095		21.964	-0.00195		26.964	0.00992
1.965	0.0147		6.965	-0.00622		11.965	0.01157		16.965	0.01282		21.965	0.00307		26.965	0.00575
1.966	0.01275		6.966	-0.00132		11.966	0.00778		16.966	0.0148		21.966	0.0077		26.966	0.000988536
1.967	0.00949		6.967	0.00345		11.967	0.00319		16.967	0.01526		21.967	0.0115		26.967	-0.00394
1.968	0.00524		6.968	0.00769		11.968	-0.00172		16.968	0.01415		21.968	0.01409		26.968	-0.00857
1.969	0.000432846		6.969	0.01142		11.969	-0.00653		16.969	0.0116		21.969	0.01521		26.969	-0.01246
1.97	-0.0045		6.97	0.01363		11.97	-0.01078		16.97	0.00787		21.97	0.01475		26.97	-0.01523
1.971	-0.00911		6.971	0.01473		11.971	-0.01406		16.971	0.00333		21.971	0.01279		26.971	-0.01658
1.972	-0.01295		6.972	0.01422		11.972	-0.01602		16.972	-0.00155		21.972	0.00952		26.972	-0.01636
1.973	-0.01563		6.973	0.01231		11.973	-0.01644		16.973	-0.00636		21.973	0.00527		26.973	-0.01459
1.974	-0.01686		6.974	0.00915		11.974	-0.01527		16.974	-0.01064		21.974	0.00048176		26.974	-0.01148
1.975	-0.01651		6.975	0.00533		11.975	-0.01268		16.975	-0.01397		21.975	-0.00443		26.975	-0.00732
1.976	-0.01462		6.976	0.00104		11.976	-0.00891		16.976	-0.016		21.976	-0.00902		26.976	-0.00247
1.977	-0.01141		6.977	-0.00302		11.977	-0.00431		16.977	-0.0165		21.977	-0.01283		26.977	0.00255
1.978	-0.00718		6.978	-0.00706		11.978	0.000694748		16.978	-0.01541		21.978	-0.01549		26.978	0.00725
1.979	-0.00231		6.979	-0.01085		11.979	0.00558		16.979	-0.01288		21.979	-0.0167		26.979	0.01116
1.98	0.00271		6.98	-0.01347		11.98	0.00988		16.98	-0.00916		21.98	-0.01634		26.98	0.0139
1.981	0.00735		6.981	-0.01493		11.981	0.01314		16.981	-0.00459		21.981	-0.01445		26.981	0.01518
1.982	0.01118		6.982	-0.01449		11.982	0.01506		16.982	0.000396057		21.982	-0.01124		26.982	0.01491
1.983	0.01378		6.983	-0.01251		11.983	0.01544		16.983	0.00529		21.983	-0.00704		26.983	0.01312
1.984	0.01492		6.984	-0.0096		11.984	0.01426		16.984	0.00962		21.984	-0.00219		26.984	0.00998
1.985	0.01449		6.985	-0.00631		11.985	0.01164		16.985	0.01293		21.985	0.00278		26.985	0.00582
1.986	0.01254		6.986	-0.00131		11.986	0.00788		16.986	0.0149		21.986	0.00737		26.986	0.00106
1.987	0.00928		6.987	0.0034		11.987	0.00332		16.987	0.01534		21.987	0.01114		26.987	-0.00387
1.988	0.00503		6.988	0.00766		11.988	-0.00156		16.988	0.01421		21.988	0.0137		26.988	-0.00851
1.989	0.000213828		6.989	0.01144		11.989	-0.00636		16.989	0.01162		21.989	0.0148		26.989	-0.01243
1.99	-0.00473		6.99	0.01358		11.99	-0.0106		16.99	0.00787		21.99	0.01433		26.99	-0.01523
1.991	-0.00935		6.991	0.01466		11.991	-0.01387		16.991	0.00331		21.991	0.01236		26.991	-0.01661
1.992	-0.0132		6.992	0.01431		11.992	-0.01583		16.992	-0.00161		21.992	0.0091		26.992	-0.01642
1.993	-0.0159		6.993	0.01243		11.993	-0.01625		16.993	-0.00644		21.993	0.00485		26.993	-0.01468
1.994	-0.01715		6.994	0.00912		11.994	-0.01509		16.994	-0.01074		21.994	6.26035e-05		26.994	-0.0116
1.995	-0.01682		6.995	0.00541		11.995	-0.01249		16.995	-0.0141		21.995	-0.00485		26.995	-0.00747
1.996	-0.01494		6.996	0.00115		11.996	-0.00872		16.996	-0.01617		21.996	-0.00942		26.996	-0.00265
1.997	-0.01175		6.997	-0.00305		11.997	-0.00412		16.997	-0.01671		21.997	-0.01323		26.997	0.00236
1.998	-0.00753		6.998	-0.00712		11.998	0.000880693		16.998	-0.01566		21.998	-0.01587		26.998	0.00705
1.999	-0.00265		6.999	-0.01086		11.999	0.00576		16.999	-0.01316		21.999	-0.01708		26.999	0.01096
[truncated: 2,001 more rows]

## Sheet: 2d
Time (s)	Transferred charge (nC)		Time (s)	Transferred charge (nC)		Time (s)	Transferred charge (nC)		Time (s)	Transferred charge (nC)		Time (s)	Transferred charge (nC)		Time (s)	Transferred charge (nC)
0.001	0		5.001	0		10.001	0		15.001	0		20.001	0		25.001	0
0.002	8.14556e-05		5.002	-2.02991e-05		10.002	-3.69844e-05		15.002	-8.6653e-05		20.002	-9.848e-05		25.002	-5.05244e-05
0.003	0.000154294		5.003	-3.68452e-05		10.003	-7.12519e-05		15.003	-0.000165286		20.003	-0.000187257		25.003	-9.56181e-05
0.004	0.000218884		5.004	-4.86658e-05		10.004	-0.000102889		15.004	-0.000236219		20.004	-0.000266734		25.004	-0.000135522
0.005	0.000275596		5.005	-5.4119e-05		10.005	-0.000131983		15.005	-0.000299769		20.005	-0.000337314		25.005	-0.000170478
0.006	0.000324798		5.006	-5.22251e-05		10.006	-0.000158619		15.006	-0.000356257		20.006	-0.0003994		25.006	-0.000200726
0.007	0.000366861		5.007	-4.35843e-05		10.007	-0.000182885		15.007	-0.000406		20.007	-0.000453396		25.007	-0.000226508
0.008	0.000402152		5.008	-2.88589e-05		10.008	-0.000204867		15.008	-0.000449319		20.008	-0.000499705		25.008	-0.000248065
0.009	0.000431043		5.009	-9.69082e-06		10.009	-0.000224652		15.009	-0.000486531		20.009	-0.000538729		25.009	-0.000265638
0.01	0.000453901		5.01	1.19332e-05		10.01	-0.000242326		15.01	-0.000517956		20.01	-0.000570873		25.01	-0.000279469
0.011	0.000471097		5.011	3.3978e-05		10.011	-0.000257976		15.011	-0.000543914		20.011	-0.000596539		25.011	-0.000289798
0.012	0.000482999		5.012	5.40498e-05		10.012	-0.000271688		15.012	-0.000564722		20.012	-0.000616131		25.012	-0.000296867
0.013	0.000489978		5.013	7.01687e-05		10.013	-0.000283549		15.013	-0.0005807		20.013	-0.000630051		25.013	-0.000300916
0.014	0.000492402		5.014	8.09619e-05		10.014	-0.000293646		15.014	-0.000592166		20.014	-0.000638704		25.014	-0.000302188
0.015	0.00049064		5.015	8.56911e-05		10.015	-0.000302064		15.015	-0.00059944		20.015	-0.000642491		25.015	-0.000300923
0.016	0.000485062		5.016	8.40253e-05		10.016	-0.000308892		15.016	-0.000602841		20.016	-0.000641816		25.016	-0.000297362
0.017	0.000476038		5.017	7.60748e-05		10.017	-0.000314215		15.017	-0.000602688		20.017	-0.000637084		25.017	-0.000291746
0.018	0.000463937		5.018	6.21846e-05		10.018	-0.000318119		15.018	-0.000599299		20.018	-0.000628695		25.018	-0.000284317
0.019	0.000449127		5.019	4.35412e-05		10.019	-0.000320692		15.019	-0.000592994		20.019	-0.000617055		25.019	-0.000275316
0.02	0.000431979		5.02	2.19452e-05		10.02	-0.00032202		15.02	-0.000584091		20.02	-0.000602566		25.02	-0.000264983
0.021	0.000412861		5.021	-3.68264e-07		10.021	-0.00032219		15.021	-0.000572909		20.021	-0.000585631		25.021	-0.000253561
0.022	0.000392143		5.022	-2.07639e-05		10.022	-0.000321288		15.022	-0.000559768		20.022	-0.000566653		25.022	-0.00024129
0.023	0.000370195		5.023	-3.7386e-05		10.023	-0.0003194		15.023	-0.000544987		20.023	-0.000546036		25.023	-0.000228412
0.024	0.000347385		5.024	-4.92342e-05		10.024	-0.000316614		15.024	-0.000528883		20.024	-0.000524183		25.024	-0.000215167
0.025	0.000324084		5.025	-5.48253e-05		10.025	-0.000313016		15.025	-0.000511777		20.025	-0.000501496		25.025	-0.000201796
0.026	0.000300659		5.026	-5.31039e-05		10.026	-0.000308692		15.026	-0.000493988		20.026	-0.00047838		25.026	-0.000188542
0.027	0.000276215		5.027	-4.45252e-05		10.027	-0.00030776		15.027	-0.000478724		20.027	-0.000455896		25.027	-0.000173726
0.028	0.000250872		5.028	-2.9862e-05		10.028	-0.000314187		15.028	-0.000469676		20.028	-0.000436016		25.028	-0.000156436
0.029	0.000227013		5.029	-1.07628e-05		10.029	-0.000327424		15.029	-0.00046778		20.029	-0.000420752		25.029	-0.000138515
0.03	0.000206842		5.03	1.07853e-05		10.03	-0.000346271		15.03	-0.000473312		20.03	-0.000411641		25.03	-0.000121862
0.031	0.000192181		5.031	3.27474e-05		10.031	-0.000368951		15.031	-0.000485884		20.031	-0.000409612		25.031	-0.00010824
0.032	0.00018436		5.032	5.28054e-05		10.032	-0.000393275		15.032	-0.000504442		20.032	-0.000414926		25.032	-9.91097e-05
0.033	0.000184044		5.033	6.90208e-05		10.033	-0.00041686		15.033	-0.00052733		20.033	-0.000427178		25.033	-9.54723e-05
0.034	0.000191138		5.034	7.99727e-05		10.034	-0.000437421		15.034	-0.000552432		20.034	-0.000445298		25.034	-9.78061e-05
0.035	0.000204812		5.035	8.47502e-05		10.035	-0.000453005		15.035	-0.00057738		20.035	-0.000467621		25.035	-0.000106044
0.036	0.000223572		5.036	8.30844e-05		10.036	-0.000462128		15.036	-0.000599854		20.036	-0.000492028		25.036	-0.000119567
0.037	0.000245429		5.037	7.52167e-05		10.037	-0.000463917		15.037	-0.000617816		20.037	-0.000516161		25.037	-0.000137243
0.038	0.000268098		5.038	6.13747e-05		10.038	-0.000458227		15.038	-0.00062967		20.038	-0.000537713		25.038	-0.000157505
0.039	0.000289224		5.039	4.27383e-05		10.039	-0.00044567		15.039	-0.000634382		20.039	-0.000554663		25.039	-0.000178503
0.04	0.000306624		5.04	2.11147e-05		10.04	-0.000427535		15.04	-0.00063161		20.04	-0.000565438		25.04	-0.000198306
0.041	0.000318498		5.041	-1.18499e-06		10.041	-0.000405672		15.041	-0.000621772		20.041	-0.000569032		25.041	-0.000215123
0.042	0.000323601		5.042	-2.15254e-05		10.042	-0.000382295		15.042	-0.000605995		20.042	-0.000565138		25.042	-0.000227469
0.043	0.000321335		5.043	-3.81406e-05		10.043	-0.000359761		15.043	-0.000586007		20.043	-0.000554212		25.043	-0.000234266
0.044	0.000311772		5.044	-5.0044e-05		10.044	-0.000340342		15.044	-0.000563944		20.044	-0.000537412		25.044	-0.000234968
0.045	0.000295671		5.045	-5.56696e-05		10.045	-0.000325982		15.045	-0.000542129		20.045	-0.000516493		25.045	-0.000229644
0.046	0.000274429		5.046	-5.39896e-05		10.046	-0.000318113		15.046	-0.000522866		20.046	-0.000493608		25.046	-0.000218951
0.047	0.000249982		5.047	-4.54937e-05		10.047	-0.000317535		15.047	-0.000508178		20.047	-0.000471097		25.047	-0.000204086
0.048	0.000224608		5.048	-3.08304e-05		10.048	-0.00032437		15.048	-0.000499615		20.048	-0.000451265		25.048	-0.000186656
0.049	0.000200685		5.049	-1.16692e-05		10.049	-0.000338082		15.049	-0.000498113		20.049	-0.000436128		25.049	-0.000168506
0.05	0.000180424		5.05	9.92029e-06		10.05	-0.00035747		15.05	-0.000503949		20.05	-0.000427231		25.05	-0.000151537
0.051	0.000165653		5.051	3.19168e-05		10.051	-0.000380758		15.051	-0.000516735		20.051	-0.000425497		25.051	-0.000137518
0.052	0.000157708		5.052	5.20025e-05		10.052	-0.000405753		15.052	-0.000535413		20.052	-0.000431182		25.052	-0.000127913
0.053	0.000157263		5.053	6.81903e-05		10.053	-0.000430069		15.053	-0.000558331		20.053	-0.000443879		25.053	-0.00012373
0.054	0.000164235		5.054	7.91008e-05		10.054	-0.000451412		15.054	-0.000583383		20.054	-0.000462516		25.054	-0.000125454
0.055	0.000177805		5.055	8.38921e-05		10.055	-0.000467809		15.055	-0.000608206		20.055	-0.000485427		25.055	-0.000133029
0.056	0.000196491		5.056	8.22677e-05		10.056	-0.000477756		15.056	-0.000630475		20.056	-0.000510489		25.056	-0.000145846
0.057	0.000218309		5.057	7.43931e-05		10.057	-0.000480362		15.057	-0.000648144		20.057	-0.000535329		25.057	-0.00016278
0.058	0.000240975		5.058	6.06133e-05		10.058	-0.000475461		15.058	-0.000659611		20.058	-0.00055762		25.058	-0.000182279
0.059	0.000262131		5.059	4.20803e-05		10.059	-0.000463644		15.059	-0.000663852		20.059	-0.000575328		25.059	-0.000202512
0.06	0.000279579		5.06	2.04912e-05		10.06	-0.000446185		15.06	-0.00066054		20.06	-0.000586859		25.06	-0.000221561
0.061	0.000291508		5.061	-1.83605e-06		10.061	-0.000424919		15.061	-0.000650107		20.061	-0.000591193		25.061	-0.000237649
0.062	0.000296674		5.062	-2.22386e-05		10.062	-0.000402048		15.062	-0.00063369		20.062	-0.000588005		25.062	-0.000249304
0.063	0.000294477		5.063	-3.89365e-05		10.063	-0.000379922		15.063	-0.000613025		20.063	-0.00057773		25.063	-0.000255452
0.064	0.000284987		5.064	-5.08744e-05		10.064	-0.000360812		15.064	-0.000590263		20.064	-0.000561508		25.064	-0.000255546
0.065	0.000268952		5.065	-5.64794e-05		10.065	-0.000346673		15.065	-0.000567749		20.065	-0.000541075		25.065	-0.000249656
0.066	0.000247762		5.066	-5.48131e-05		10.066	-0.000338947		15.066	-0.000547801		20.066	-0.000518576		25.066	-0.000238447
0.067	0.000223343		5.067	-4.63448e-05		10.067	-0.000338449		15.067	-0.000532453		20.067	-0.000496349		25.067	-0.000223117
0.068	0.000197962		5.068	-3.17574e-05		10.068	-0.00034531		15.068	-0.000523262		20.068	-0.000476707		25.068	-0.00020527
0.069	0.000173993		5.069	-1.27066e-05		10.069	-0.000358998		15.069	-0.000521173		20.069	-0.000461682		25.069	-0.000186753
0.07	0.000153647		5.07	8.78633e-06		10.07	-0.000378321		15.07	-0.000526466		20.07	-0.000452822		25.07	-0.000169467
0.071	0.000138758		5.071	3.07208e-05		10.071	-0.000401514		15.071	-0.000538762		20.071	-0.000451056		25.071	-0.000155185
0.072	0.000130666		5.072	5.08616e-05		10.072	-0.000426396		15.072	-0.000557019		20.072	-0.000456647		25.072	-0.000145366
0.073	0.000130067		5.073	6.72013e-05		10.073	-0.000450586		15.073	-0.000579598		20.073	-0.000469202		25.073	-0.000141016
0.074	0.000136902		5.074	7.82428e-05		10.074	-0.000471788		15.074	-0.000604389		20.074	-0.000487656		25.074	-0.000142621
0.075	0.000150369		5.075	8.31238e-05		10.075	-0.000488023		15.075	-0.000629031		20.075	-0.000510352		25.075	-0.00015012
0.076	0.000168995		5.076	8.16097e-05		10.076	-0.000497776		15.076	-0.000651204		20.076	-0.000535176		25.076	-0.000162904
0.077	0.000190799		5.077	7.38248e-05		10.077	-0.000500152		15.077	-0.000668859		20.077	-0.000559765		25.077	-0.000179849
0.078	0.0002135		5.078	6.0045e-05		10.078	-0.000494986		15.078	-0.000680395		20.078	-0.000581796		25.078	-0.000199407
0.079	0.00023475		5.079	4.15396e-05		10.079	-0.000482869		15.079	-0.000684772		20.079	-0.000599227		25.079	-0.000219743
0.08	0.000252355		5.08	2.00471e-05		10.08	-0.000465079		15.08	-0.000681645		20.08	-0.00061046		25.08	-0.000238934
0.081	0.000264491		5.081	-2.27328e-06		10.081	-0.000443456		15.081	-0.000671427		20.081	-0.000614465		25.081	-0.000255194
0.082	0.000269894		5.082	-2.27172e-05		10.082	-0.000420203		15.082	-0.000655241		20.082	-0.000610915		25.082	-0.000267048
0.083	0.000267943		5.083	-3.94358e-05		10.083	-0.000397672		15.083	-0.000634812		20.083	-0.000600248		25.083	-0.00027341
0.084	0.000258687		5.084	-5.15186e-05		10.084	-0.000378143		15.084	-0.000612284		20.084	-0.000583605		25.084	-0.000273727
0.085	0.000242857		5.085	-5.72822e-05		10.085	-0.00036358		15.085	-0.000589986		20.085	-0.000562729		25.085	-0.000268063
0.086	0.000221822		5.086	-5.56919e-05		10.086	-0.00035544		15.086	-0.000570223		20.086	-0.000539776		25.086	-0.000257078
0.087	0.000197495		5.087	-4.72994e-05		10.087	-0.00035455		15.087	-0.000555029		20.087	-0.000517088		25.087	-0.000241962
0.088	0.000172135		5.088	-3.27879e-05		10.088	-0.000361062		15.088	-0.000545968		20.088	-0.00049698		25.088	-0.000224316
0.089	0.000148114		5.089	-1.37854e-05		10.089	-0.000374455		15.089	-0.000543988		20.089	-0.000481483		25.089	-0.000205986
0.09	0.000127647		5.09	7.72137e-06		10.09	-0.000393544		15.09	-0.000549376		20.09	-0.000472154		25.09	-0.000188872
0.091	0.00011258		5.091	2.96903e-05		10.091	-0.000416569		15.091	-0.000561757		20.091	-0.000469935		25.091	-0.000174744
0.092	0.000104261		5.092	4.98587e-05		10.092	-0.000441353		15.092	-0.000580082		20.092	-0.000475106		25.092	-0.000165063
0.093	0.000103387		5.093	6.61984e-05		10.093	-0.000465514		15.093	-0.000602704		20.093	-0.000487281		25.093	-0.00016084
0.094	0.000109911		5.094	7.72675e-05		10.094	-0.000486757		15.094	-0.000627513		20.094	-0.000505398		25.094	-0.000162566
0.095	0.000123039		5.095	8.22175e-05		10.095	-0.000503105		15.095	-0.000652153		20.095	-0.000527801		25.095	-0.000170186
0.096	0.00014131		5.096	8.07793e-05		10.096	-0.000513048		15.096	-0.000674305		20.096	-0.000552379		25.096	-0.000183104
0.097	0.000162749		5.097	7.31117e-05		10.097	-0.000515683		15.097	-0.000691932		20.097	-0.000576779		25.097	-0.000200201
0.098	0.000185086		5.098	5.94561e-05		10.098	-0.000510823		15.098	-0.000703433		20.098	-0.000598682		25.098	-0.000219928
0.099	0.000205979		5.099	4.0992e-05		10.099	-0.000499033		15.099	-0.00070777		20.099	-0.000616045		25.099	-0.000240453
0.1	0.000223248		5.1	1.94512e-05		10.1	-0.000481572		15.1	-0.000704591		20.1	-0.000627265		25.1	-0.000259849
0.101	0.000235081		5.101	-2.92432e-06		10.101	-0.00046026		15.101	-0.000694315		20.101	-0.000631299		25.101	-0.000276324
0.102	0.000240224		5.102	-2.34855e-05		10.102	-0.000437294		15.102	-0.000678069		20.102	-0.000627809		25.102	-0.000288388
0.103	0.000238062		5.103	-4.03215e-05		10.103	-0.000415018		15.103	-0.000657579		20.103	-0.000617226		25.103	-0.000294951
0.104	0.000228637		5.104	-5.2418e-05		10.104	-0.000395706		15.104	-0.000634984		20.104	-0.000600684		25.104	-0.000295454
0.105	0.000212674		5.105	-5.82713e-05		10.105	-0.000381323		15.105	-0.000612622		20.105	-0.000579918		25.105	-0.000289953
0.106	0.000191547		5.106	-5.68465e-05		10.106	-0.00037333		15.106	-0.000592809		20.106	-0.000557073		25.106	-0.000279104
0.107	0.000167166		5.107	-4.86127e-05		10.107	-0.000372563		15.107	-0.000577587		20.107	-0.000534484		25.107	-0.000264097
0.108	0.000141794		5.108	-3.41564e-05		10.108	-0.000379181		15.108	-0.000568531		20.108	-0.000514458		25.108	-0.000246528
0.109	0.000117809		5.109	-1.5147e-05		10.109	-0.000392665		15.109	-0.000566602		20.109	-0.000499023		25.109	-0.000228235
0.11	9.74285e-05		5.11	6.32526e-06		10.11	-0.000411837		15.11	-0.000572096		20.11	-0.000489741		25.11	-0.000211114
0.111	8.25031e-05		5.111	2.8377e-05		10.111	-0.000434941		15.111	-0.000584643		20.111	-0.000487565		25.111	-0.000196939
0.112	7.43906e-05		5.112	4.86696e-05		10.112	-0.0004598		15.112	-0.000603204		20.112	-0.000492783		25.112	-0.000187181
0.113	7.37898e-05		5.113	6.50713e-05		10.113	-0.000484031		15.113	-0.000626138		20.113	-0.000505015		25.113	-0.000182859
0.114	8.0645e-05		5.114	7.61887e-05		10.114	-0.000505338		15.114	-0.000651338		20.114	-0.000523216		25.114	-0.000184472
0.115	9.41612e-05		5.115	8.11939e-05		10.115	-0.000521743		15.115	-0.000676442		20.115	-0.000545741		25.115	-0.000191979
0.116	0.00011288		5.116	7.98247e-05		10.116	-0.000531731		15.116	-0.000699116		20.116	-0.000570483		25.116	-0.000204785
0.117	0.000134835		5.117	7.22399e-05		10.117	-0.00053439		15.117	-0.000717297		20.117	-0.000595081		25.117	-0.000221771
0.118	0.000157752		5.118	5.86739e-05		10.118	-0.000529524		15.118	-0.00072936		20.118	-0.000617212		25.118	-0.000241393
0.119	0.000179291		5.119	4.02582e-05		10.119	-0.000517692		15.119	-0.000734244		20.119	-0.000634828		25.119	-0.00026182
0.12	0.000197258		5.12	1.87588e-05		10.12	-0.000500141		15.12	-0.000731586		20.12	-0.000646325		25.12	-0.000281127
0.121	0.000209826		5.121	-3.56847e-06		10.121	-0.000478696		15.121	-0.000721788		20.121	-0.000650659		25.121	-0.000297517
0.122	0.000215726		5.122	-2.41021e-05		10.122	-0.000455554		15.122	-0.000705958		20.122	-0.000647483		25.122	-0.000309494
0.123	0.000214334		5.123	-4.09794e-05		10.123	-0.000433059		15.123	-0.000685815		20.123	-0.000637213		25.123	-0.000315968
0.124	0.000205694		5.124	-5.31657e-05		10.124	-0.000413488		15.124	-0.000663501		20.124	-0.000620972		25.124	-0.000316386
0.125	0.000190516		5.125	-5.91017e-05		10.125	-0.00039881		15.125	-0.000641357		20.125	-0.000600483		25.125	-0.000310797
0.126	0.00017016		5.126	-5.77597e-05		10.126	-0.000390493		15.126	-0.000621705		20.126	-0.000577895		25.126	-0.000299854
0.127	0.00014653		5.127	-4.95536e-05		10.127	-0.000389376		15.127	-0.000606594		20.127	-0.000555549		25.127	-0.000284737
0.128	0.000121886		5.128	-3.52145e-05		10.128	-0.000395619		15.128	-0.000597594		20.128	-0.000535756		25.128	-0.000267043
0.129	9.86055e-05		5.129	-1.63016e-05		10.129	-0.000408711		15.129	-0.000595669		20.129	-0.000520548		25.129	-0.000248608
0.13	7.88959e-05		5.13	5.20514e-06		10.13	-0.000427483		15.13	-0.000601115		20.13	-0.000511487		25.13	-0.000231331
0.131	6.45959e-05		5.131	2.71948e-05		10.131	-0.00045019		15.131	-0.000613574		20.131	-0.00050952		25.131	-0.00021699
0.132	5.70554e-05		5.132	4.74046e-05		10.132	-0.000474664		15.132	-0.000632021		20.132	-0.000514931		25.132	-0.000207065
0.133	5.69741e-05		5.133	6.38409e-05		10.133	-0.000498534		15.133	-0.000654818		20.133	-0.000527343		25.133	-0.00020258
0.134	6.43011e-05		5.134	7.511e-05		10.134	-0.00051951		15.134	-0.000679865		20.134	-0.000545711		25.134	-0.000204046
0.135	7.82549e-05		5.135	8.02877e-05		10.135	-0.000535611		15.135	-0.000704807		20.135	-0.000568393		25.135	-0.000211428
0.136	9.73855e-05		5.136	7.9091e-05		10.136	-0.000545321		15.136	-0.000727314		20.136	-0.000593285		25.136	-0.000224131
0.137	0.000119724		5.137	7.16372e-05		10.137	-0.000547726		15.137	-0.000745326		20.137	-0.000618031		25.137	-0.00024104
0.138	0.000143		5.138	5.81333e-05		10.138	-0.00054263		15.138	-0.000757216		20.138	-0.000640307		25.138	-0.000260612
0.139	0.000164872		5.139	3.97728e-05		10.139	-0.000530585		15.139	-0.00076192		20.139	-0.00065807		25.139	-0.000281016
0.14	0.000183147		5.14	1.82872e-05		10.14	-0.000512834		15.14	-0.000759071		20.14	-0.000669718		25.14	-0.000300327
0.141	0.000195998		5.141	-4.08834e-06		10.141	-0.000491193		15.141	-0.000749067		20.141	-0.000674204		25.141	-0.000316753
0.142	0.000202145		5.142	-2.4684e-05		10.142	-0.000467861		15.142	-0.000733018		20.142	-0.000671179		25.142	-0.000328797
0.143	0.000200947		5.143	-4.1651e-05		10.143	-0.00044519		15.143	-0.000712648		20.143	-0.000661053		25.143	-0.000335365
0.144	0.000192437		5.144	-5.39132e-05		10.144	-0.000425468		15.144	-0.000690105		20.144	-0.00064495		25.144	-0.000335891
0.145	0.000177325		5.145	-5.98699e-05		10.145	-0.000410665		15.145	-0.000667735		20.145	-0.000624594		25.145	-0.000330422
0.146	0.000156972		5.146	-5.85831e-05		10.146	-0.000402249		15.146	-0.000647862		20.146	-0.000602127		25.146	-0.000319598
0.147	0.000133276		5.147	-5.04459e-05		10.147	-0.000401059		15.147	-0.000632537		20.147	-0.000579884		25.147	-0.000304592
0.148	0.000108495		5.148	-3.61069e-05		10.148	-0.000407258		15.148	-0.00062334		20.148	-0.000560167		25.148	-0.00028699
0.149	8.5011e-05		5.149	-1.72078e-05		10.149	-0.000420346		15.149	-0.000621241		20.149	-0.000545003		25.149	-0.000268629
0.15	6.50474e-05		5.15	4.27821e-06		10.15	-0.000439166		15.15	-0.000626554		20.15	-0.000535955		25.15	-0.0002514
0.151	5.04614e-05		5.151	2.62885e-05		10.151	-0.000461978		15.151	-0.000638934		20.151	-0.000533977		25.151	-0.000237075
0.152	4.26184e-05		5.152	4.65466e-05		10.152	-0.000486616		15.152	-0.000657356		20.152	-0.000539362		25.152	-0.000227129
0.153	4.22288e-05		5.153	6.3045e-05		10.153	-0.0005107		15.153	-0.00068019		20.153	-0.000551744		25.153	-0.000222597
0.154	4.92521e-05		5.154	7.43486e-05		10.154	-0.000531933		15.154	-0.000705341		20.154	-0.000570083		25.154	-0.000223987
0.155	6.2915e-05		5.155	7.94849e-05		10.155	-0.000548322		15.155	-0.000730448		20.155	-0.000592746		25.155	-0.000231265
0.156	8.17778e-05		5.156	7.81847e-05		10.156	-0.000558334		15.156	-0.000753175		20.156	-0.000617634		25.156	-0.000243844
0.157	0.000103881		5.157	7.07516e-05		10.157	-0.000561036		15.157	-0.000771455		20.157	-0.000642386		25.157	-0.000260622
0.158	0.000126957		5.158	5.7296e-05		10.158	-0.000556209		15.158	-0.000783657		20.158	-0.000664675		25.158	-0.000280066
0.159	0.000148651		5.159	3.89424e-05		10.159	-0.000544392		15.159	-0.000788706		20.159	-0.000682446		25.159	-0.000300351
0.16	0.000166755		5.16	1.75051e-05		10.16	-0.000526823		15.16	-0.00078622		20.16	-0.000694082		25.16	-0.000319562
0.161	0.000179439		5.161	-4.80839e-06		10.161	-0.000505313		15.161	-0.000776587		20.161	-0.000698521		25.161	-0.000335908
0.162	0.000185412		5.162	-2.54317e-05		10.162	-0.000482061		15.162	-0.0007609		20.162	-0.000695402		25.162	-0.000347896
0.163	0.000184023		5.163	-4.24194e-05		10.163	-0.000459423		15.163	-0.000740864		20.163	-0.000685132		25.163	-0.000354431
0.164	0.000175301		5.164	-5.46953e-05		10.164	-0.000439694		15.164	-0.000718614		20.164	-0.000668828		25.164	-0.000354942
0.165	0.000159957		5.165	-6.07279e-05		10.165	-0.000424858		15.165	-0.000696491		20.165	-0.000648212		25.165	-0.000349461
0.166	0.000139354		5.166	-5.94618e-05		10.166	-0.000416393		15.166	-0.00067681		20.166	-0.000625424		25.166	-0.000338617
0.167	0.000115391		5.167	-5.13867e-05		10.167	-0.000415149		15.167	-0.000661617		20.167	-0.000602803		25.167	-0.000323578
0.168	9.03303e-05		5.168	-3.7158e-05		10.168	-0.000421296		15.168	-0.000652503		20.168	-0.00058267		25.168	-0.000305933
0.169	6.65534e-05		5.169	-1.83831e-05		10.169	-0.000434339		15.169	-0.000650458		20.169	-0.000567068		25.169	-0.000287516
0.17	4.62874e-05		5.17	2.96494e-06		10.17	-0.000453128		15.17	-0.000655806		20.17	-0.000557563		25.17	-0.000270223
0.171	3.14001e-05		5.171	2.49546e-05		10.171	-0.000475937		15.171	-0.000668207		20.171	-0.00055512		25.171	-0.000255833
0.172	2.32694e-05		5.172	4.52748e-05		10.172	-0.000500605		15.172	-0.000686642		20.172	-0.000560043		25.172	-0.000245824
0.173	2.26243e-05		5.173	6.18559e-05		10.173	-0.000524752		15.173	-0.000709499		20.173	-0.000571973		25.173	-0.000241235
0.174	2.94396e-05		5.174	7.32354e-05		10.174	-0.00054607		15.174	-0.000734688		20.174	-0.000589882		25.174	-0.000242581
0.175	4.29489e-05		5.175	7.84889e-05		10.175	-0.000562555		15.175	-0.00075985		20.175	-0.000612139		25.175	-0.000249829
0.176	6.17184e-05		5.176	7.73543e-05		10.176	-0.000572671		15.176	-0.000782645		20.176	-0.000636645		25.176	-0.000262397
0.177	8.37945e-05		5.177	6.99627e-05		10.177	-0.00057548		15.177	-0.000801002		20.177	-0.00066104		25.177	-0.000279179
0.178	0.000106912		5.178	5.65416e-05		10.178	-0.000570759		15.178	-0.000813279		20.178	-0.000682993		25.178	-0.000298638
0.179	0.00012872		5.179	3.83052e-05		10.179	-0.000559046		15.179	-0.000818398		20.179	-0.000700451		25.179	-0.000318945
0.18	0.000147005		5.18	1.69231e-05		10.18	-0.000541575		15.18	-0.000815973		20.18	-0.000711805		25.18	-0.000338175
0.181	0.000159919		5.181	-5.41107e-06		10.181	-0.000520155		15.181	-0.00080638		20.181	-0.000716003		25.181	-0.000354532
0.182	0.000166157		5.182	-2.59999e-05		10.182	-0.00049698		15.182	-0.000790709		20.182	-0.000712685		25.182	-0.00036652
0.183	0.000165055		5.183	-4.30083e-05		10.183	-0.000474404		15.183	-0.000770662		20.183	-0.000702261		25.183	-0.000373038
0.184	0.00015663		5.184	-5.54498e-05		10.184	-0.000454711		15.184	-0.000748372		20.184	-0.000685847		25.184	-0.000373512
0.185	0.000141579		5.185	-6.1648e-05		10.185	-0.000439886		15.185	-0.000726174		20.185	-0.000665165		25.185	-0.00036797
0.186	0.000121241		5.186	-6.05198e-05		10.186	-0.000431413		15.186	-0.000706385		20.186	-0.000642355		25.186	-0.000357043
0.187	9.75024e-05		5.187	-5.25206e-05		10.187	-0.000430152		15.187	-0.000691063		20.187	-0.000619754		25.187	-0.000341903
0.188	7.26173e-05		5.188	-3.8285e-05		10.188	-0.000436289		15.188	-0.000681806		20.188	-0.000599673		25.188	-0.000324144
0.189	4.89703e-05		5.189	-1.94757e-05		10.189	-0.000449341		15.189	-0.000679603		20.189	-0.000584151		25.189	-0.000305602
0.19	2.87936e-05		5.19	1.88619e-06		10.19	-0.000468163		15.19	-0.000684781		20.19	-0.000574761		25.19	-0.000288178
0.191	1.39552e-05		5.191	2.39172e-05		10.191	-0.00049103		15.191	-0.000697006		20.191	-0.000572472		25.191	-0.000273651
0.192	5.82692e-06		5.192	4.43685e-05		10.192	-0.000515788		15.192	-0.000715269		20.192	-0.000577595		25.192	-0.000263505
0.193	5.1408e-06		5.193	6.10531e-05		10.193	-0.000540062		15.193	-0.000737957		20.193	-0.000589772		25.193	-0.000258779
0.194	1.18887e-05		5.194	7.25154e-05		10.194	-0.000561546		15.194	-0.000762984		20.194	-0.000607973		25.194	-0.00025999
0.195	2.53206e-05		5.195	7.78586e-05		10.195	-0.000578235		15.195	-0.000787991		20.195	-0.000630566		25.195	-0.000267108
0.196	4.4008e-05		5.196	7.67861e-05		10.196	-0.00058859		15.196	-0.000810639		20.196	-0.000655449		25.196	-0.000279552
0.197	6.59968e-05		5.197	6.9491e-05		10.197	-0.000591666		15.197	-0.000828854		20.197	-0.000680262		25.197	-0.000296225
0.198	8.9023e-05		5.198	5.61527e-05		10.198	-0.000587237		15.198	-0.000841		20.198	-0.000702674		25.198	-0.000315598
0.199	0.00011074		5.199	3.78888e-05		10.199	-0.00057583		15.199	-0.000845994		20.199	-0.000720628		25.199	-0.000335842
0.2	0.000128946		5.2	1.64928e-05		10.2	-0.000558666		15.2	-0.000843443		20.2	-0.000732497		25.2	-0.000355021
0.201	0.000141798		5.201	-5.87581e-06		10.201	-0.000537542		15.201	-0.000833714		20.201	-0.000737218		25.201	-0.000371332
0.202	0.000147996		5.202	-2.65819e-05		10.202	-0.000514636		15.202	-0.000817895		20.202	-0.00073442		25.202	-0.000383271
0.203	0.000146871		5.203	-4.36524e-05		10.203	-0.000492292		15.203	-0.000797683		20.203	-0.000724495		25.203	-0.000389733
0.204	0.000138431		5.204	-5.60732e-05		10.204	-0.000472793		15.204	-0.000775207		20.204	-0.000708539		25.204	-0.000390138
0.205	0.000123365		5.205	-6.22714e-05		10.205	-0.000458118		15.205	-0.000752803		20.205	-0.000688258		25.205	-0.000384514
0.206	0.000103005		5.206	-6.12122e-05		10.206	-0.000449755		15.206	-0.000732796		20.206	-0.000665777		25.206	-0.000373493
0.207	7.92308e-05		5.207	-5.32682e-05		10.207	-0.00044857		15.207	-0.000717252		20.207	-0.000643428		25.207	-0.000358242
0.208	5.42865e-05		5.208	-3.91154e-05		10.208	-0.00045476		15.208	-0.000707766		20.208	-0.000623529		25.208	-0.000340349
0.209	3.05492e-05		5.209	-2.0375e-05		10.209	-0.000467854		15.209	-0.000705333		20.209	-0.000608127		25.209	-0.000321651
0.21	1.0255e-05		5.21	1.02138e-06		10.21	-0.000486721		15.21	-0.000710291		20.21	-0.000598805		25.21	-0.000304055
0.211	-4.71687e-06		5.211	2.30593e-05		10.211	-0.000509646		15.211	-0.000722318		20.211	-0.00059654		25.211	-0.000289348
0.212	-1.29823e-05		5.212	4.34623e-05		10.212	-0.000534479		15.212	-0.000740415		20.212	-0.000601654		25.212	-0.00027902
0.213	-1.3796e-05		5.213	6.00917e-05		10.213	-0.000558848		15.213	-0.00076298		20.213	-0.000613802		25.213	-0.000274116
0.214	-7.14992e-06		5.214	7.15609e-05		10.214	-0.000580444		15.214	-0.000787931		20.214	-0.000631965		25.214	-0.000275155
0.215	6.21591e-06		5.215	7.69524e-05		10.215	-0.000597255		15.215	-0.000812908		20.215	-0.000654519		25.215	-0.000282112
0.216	2.48848e-05		5.216	7.58937e-05		10.216	-0.000607726		15.216	-0.000835571		20.216	-0.000679365		25.216	-0.000294419
0.217	4.69127e-05		5.217	6.86055e-05		10.217	-0.000610899		15.217	-0.000853847		20.217	-0.000704142		25.217	-0.000310988
0.218	7.0038e-05		5.218	5.53224e-05		10.218	-0.000606528		15.218	-0.000866097		20.218	-0.000726513		25.218	-0.000330289
0.219	9.19045e-05		5.219	3.71826e-05		10.219	-0.000595132		15.219	-0.000871231		20.219	-0.000744414		25.219	-0.000350496
0.22	0.000110292		5.22	1.58143e-05		10.22	-0.000577923		15.22	-0.000868845		20.22	-0.000756227		25.22	-0.000369675
0.221	0.000123344		5.221	-6.56816e-06		10.221	-0.000556695		15.221	-0.000859307		20.221	-0.000760884		25.221	-0.000386014
0.222	0.000129743		5.222	-2.73156e-05		10.222	-0.000533624		15.222	-0.000843693		20.222	-0.000758004		25.222	-0.000398007
0.223	0.000128811		5.223	-4.44482e-05		10.223	-0.000511052		15.223	-0.000823691		20.223	-0.00074797		25.223	-0.000404546
0.224	0.000120548		5.224	-5.69448e-05		10.224	-0.000491273		15.224	-0.000801417		20.224	-0.000731875		25.224	-0.000405045
0.225	0.000105636		5.225	-6.32189e-05		10.225	-0.000476282		15.225	-0.000779195		20.225	-0.000711431		25.225	-0.000399523
0.226	8.53986e-05		5.226	-6.21874e-05		10.226	-0.000467586		15.226	-0.000759345		20.226	-0.000688778		25.226	-0.0003886
0.227	6.17143e-05		5.227	-5.43538e-05		10.227	-0.000466063		15.227	-0.000743926		20.227	-0.000666261		25.227	-0.000373435
0.228	3.6833e-05		5.228	-4.02562e-05		10.228	-0.000471917		15.228	-0.000734538		20.228	-0.000646215		25.228	-0.000355605
0.229	1.3142e-05		5.229	-2.14744e-05		10.229	-0.000484684		15.229	-0.000732181		20.229	-0.0006307		25.229	-0.000336938
0.23	-7.11531e-06		5.23	-1.05602e-07		10.23	-0.00050324		15.23	-0.000737191		20.23	-0.000621301		25.23	-0.000319338
0.231	-2.20582e-05		5.231	2.18495e-05		10.231	-0.000525874		15.231	-0.000749243		20.231	-0.000618995		25.231	-0.000304598
0.232	-3.02946e-05		5.232	4.22318e-05		10.232	-0.000550435		15.232	-0.000767346		20.232	-0.000624101		25.232	-0.000294215
0.233	-3.10698e-05		5.233	5.89578e-05		10.233	-0.000574547		15.233	-0.000789898		20.233	-0.00063627		25.233	-0.000289244
0.234	-2.43725e-05		5.234	7.05443e-05		10.234	-0.000595898		15.234	-0.000814816		20.234	-0.000654489		25.234	-0.000290219
0.235	-1.09365e-05		5.235	7.60462e-05		10.235	-0.000612483		15.235	-0.00083975		20.235	-0.000677136		25.235	-0.000297129
0.236	7.83133e-06		5.236	7.50702e-05		10.236	-0.000622752		15.236	-0.00086236		20.236	-0.000702115		25.236	-0.000309417
0.237	3.00002e-05		5.237	6.78786e-05		10.237	-0.000625746		15.237	-0.00088057		20.237	-0.000727064		25.237	-0.000325998
0.238	5.3318e-05		5.238	5.46852e-05		10.238	-0.000621217		15.238	-0.000892736		20.238	-0.000749644		25.238	-0.00034535
0.239	7.54399e-05		5.239	3.65247e-05		10.239	-0.00060967		15.239	-0.00089776		20.239	-0.000767786		25.239	-0.000365649
0.24	9.41501e-05		5.24	1.51012e-05		10.24	-0.000592311		15.24	-0.000895233		20.24	-0.000779861		25.24	-0.000384962
0.241	0.000107584		5.241	-7.24673e-06		10.241	-0.000570934		15.241	-0.000885512		20.241	-0.000784791		25.241	-0.000401481
0.242	0.000114415		5.242	-2.79045e-05		10.242	-0.000547724		15.242	-0.000869676		20.242	-0.000782187		25.242	-0.000413689
0.243	0.00011396		5.243	-4.50233e-05		10.243	-0.000525032		15.243	-0.00084941		20.243	-0.000772422		25.243	-0.000420464
0.244	0.000106212		5.244	-5.75199e-05		10.244	-0.000505157		15.244	-0.000826831		20.244	-0.000756585		25.244	-0.000421207
0.245	9.18326e-05		5.245	-6.38975e-05		10.245	-0.000490101		15.245	-0.000804271		20.245	-0.000736373		25.245	-0.000415927
0.246	7.21302e-05		5.246	-6.30315e-05		10.246	-0.000481376		15.246	-0.000784057		20.246	-0.000713917		25.246	-0.000405234
0.247	4.89665e-05		5.247	-5.52531e-05		10.247	-0.000479872		15.247	-0.00076826		20.247	-0.000691551		25.247	-0.000390274
0.248	2.45782e-05		5.248	-4.12728e-05		10.248	-0.000485796		15.248	-0.000758499		20.248	-0.000671598		25.248	-0.000372619
0.249	1.34612e-06		5.249	-2.2629e-05		10.249	-0.000498688		15.249	-0.000755785		20.249	-0.00065611		25.249	-0.000354092
0.25	-1.84832e-05		5.25	-1.27399e-06		10.25	-0.000517419		15.25	-0.000760469		20.25	-0.000646674		25.25	-0.000336596
0.251	-3.30193e-05		5.251	2.08122e-05		10.251	-0.000540272		15.251	-0.000772239		20.251	-0.00064428		25.251	-0.000321924
0.252	-4.0867e-05		5.252	4.13118e-05		10.252	-0.000565089		15.252	-0.00079011		20.252	-0.000649258		25.252	-0.000311579
0.253	-4.12716e-05		5.253	5.80308e-05		10.253	-0.000589496		15.253	-0.00081248		20.253	-0.00066127		25.253	-0.000306625
0.254	-3.42201e-05		5.254	6.96104e-05		10.254	-0.000611182		15.254	-0.000837274		20.254	-0.000679312		25.254	-0.000307605
0.255	-2.0442e-05		5.255	7.5133e-05		10.255	-0.000628132		15.255	-0.000862143		20.255	-0.000701779		25.255	-0.000314513
0.256	-1.34308e-06		5.256	7.42054e-05		10.256	-0.000638787		15.256	-0.000884754		20.256	-0.00072659		25.256	-0.000326794
0.257	2.11465e-05		5.257	6.70275e-05		10.257	-0.000642177		15.257	-0.000903021		20.257	-0.000751399		25.257	-0.00034337
0.258	4.47778e-05		5.258	5.3841e-05		10.258	-0.000638041		15.258	-0.00091529		20.258	-0.00077387		25.258	-0.000362724
0.259	6.72086e-05		5.259	3.57357e-05		10.259	-0.00062688		15.259	-0.000920459		20.259	-0.000791933		25.259	-0.000383041
0.26	8.62205e-05		5.26	1.43674e-05		10.26	-0.000609897		15.26	-0.000918113		20.26	-0.000803949		25.26	-0.000402389
0.261	9.9941e-05		5.261	-8.09784e-06		10.261	-0.000588873		15.261	-0.000908606		20.261	-0.000808833		25.261	-0.000418956
0.262	0.00010704		5.262	-2.89074e-05		10.262	-0.000565976		15.262	-0.000893005		20.262	-0.000806196		25.262	-0.000431217
0.263	0.000106829		5.263	-4.60814e-05		10.263	-0.000543549		15.263	-0.000872986		20.263	-0.000796415		25.263	-0.000438047
0.264	9.92883e-05		5.264	-5.86263e-05		10.264	-0.000523884		15.264	-0.000850664		20.264	-0.000780573		25.264	-0.000438848
0.265	8.50749e-05		5.265	-6.49901e-05		10.265	-0.000508976		15.265	-0.000828377		20.265	-0.00076036		25.265	-0.000433627
0.266	6.54985e-05		5.266	-6.41103e-05		10.266	-0.000500333		15.266	-0.000808459		20.266	-0.000737898		25.266	-0.000422987
0.267	4.24161e-05		5.267	-5.63733e-05		10.267	-0.000498844		15.267	-0.000792993		20.267	-0.000715523		25.267	-0.000408068
0.268	1.80588e-05		5.268	-4.23654e-05		10.268	-0.000504736		15.268	-0.000783599		20.268	-0.000695566		25.268	-0.000390438
0.269	-5.19625e-06		5.269	-2.37009e-05		10.269	-0.000517565		15.269	-0.000781293		20.269	-0.000680089		25.269	-0.000371921
0.27	-2.51103e-05		5.27	-2.40798e-06		10.27	-0.000536229		15.27	-0.000786426		20.27	-0.00067069		25.27	-0.000354415
0.271	-3.9798e-05		5.271	1.95955e-05		10.271	-0.000559029		15.271	-0.00079869		20.271	-0.000668357		25.271	-0.000339714
0.272	-4.78594e-05		5.272	4.00743e-05		10.272	-0.000583825		15.272	-0.000817091		20.272	-0.000673426		25.272	-0.000329324
0.273	-4.85282e-05		5.273	5.68693e-05		10.273	-0.000608256		15.273	-0.000840022		20.273	-0.000685575		25.273	-0.000324305
0.274	-4.17784e-05		5.274	6.85731e-05		10.274	-0.000630019		15.274	-0.000865402		20.274	-0.000703806		25.274	-0.0003252
0.275	-2.83279e-05		5.275	7.4206e-05		10.275	-0.000647102		15.275	-0.000890883		20.275	-0.000726516		25.275	-0.000332003
0.276	-9.56717e-06		5.276	7.33612e-05		10.276	-0.000657943		15.276	-0.000914123		20.276	-0.00075162		25.276	-0.000344165
0.277	1.25833e-05		5.277	6.62937e-05		10.277	-0.000661558		15.277	-0.000933026		20.277	-0.000776766		25.277	-0.000360614
0.278	3.5878e-05		5.278	5.31693e-05		10.278	-0.000657669		15.278	-0.000945931		20.278	-0.000799613		25.278	-0.000379835
0.279	5.79715e-05		5.279	3.5133e-05		10.279	-0.000646761		15.279	-0.000951716		20.279	-0.00081808		25.279	-0.000400012
0.28	7.66414e-05		5.28	1.38957e-05		10.28	-0.000630018		15.28	-0.000949945		20.28	-0.000830523		25.28	-0.000419221
0.281	9.00138e-05		5.281	-8.45223e-06		10.281	-0.000609209		15.281	-0.000940961		20.281	-0.000835854		25.281	-0.000435651
0.282	9.67506e-05		5.282	-2.9248e-05		10.282	-0.000586505		15.282	-0.000925817		20.282	-0.000833668		25.282	-0.000447784
0.283	9.61504e-05		5.283	-4.64495e-05		10.283	-0.000564251		15.283	-0.000906181		20.283	-0.000824324		25.283	-0.000454498
0.284	8.81883e-05		5.284	-5.90497e-05		10.284	-0.000544746		15.284	-0.000884161		20.284	-0.000808897		25.284	-0.000455188
0.285	7.35216e-05		5.285	-6.54962e-05		10.285	-0.000529995		15.285	-0.000862093		20.285	-0.00078907		25.285	-0.000449856
0.286	5.34621e-05		5.286	-6.47337e-05		10.286	-0.000521517		15.286	-0.000842301		20.286	-0.000766961		25.286	-0.000439098
0.287	2.9874e-05		5.287	-5.70932e-05		10.287	-0.000520214		15.287	-0.000826854		20.287	-0.000744899		25.287	-0.000424053
0.288	4.9967e-06		5.288	-4.31336e-05		10.288	-0.000526313		15.288	-0.000817372		20.288	-0.000725209		25.288	-0.000406283
0.289	-1.87851e-05		5.289	-2.44967e-05		10.289	-0.000539379		15.289	-0.000814876		20.289	-0.000709957		25.289	-0.000387608
0.29	-3.9228e-05		5.29	-3.15553e-06		10.29	-0.000558307		15.29	-0.000819727		20.29	-0.000700741		25.29	-0.000369927
0.291	-5.44404e-05		5.291	1.88893e-05		10.291	-0.0005814		15.291	-0.000831627		20.291	-0.000698562		25.291	-0.000355034
0.292	-6.30121e-05		5.292	3.9382e-05		10.292	-0.000606511		15.292	-0.0008496		20.292	-0.000703762		25.292	-0.000344434
0.293	-6.41689e-05		5.293	5.62114e-05		10.293	-0.000631265		15.293	-0.000872053		20.293	-0.000716022		25.293	-0.000339199
0.294	-5.78797e-05		5.294	6.79704e-05		10.294	-0.000653344		15.294	-0.000896916		20.294	-0.000734346		25.294	-0.000339884
0.295	-4.48577e-05		5.295	7.3624e-05		10.295	-0.000670722		15.295	-0.000921851		20.295	-0.000757128		25.295	-0.000346491
0.296	-2.64886e-05		5.296	7.28068e-05		10.296	-0.000681827		15.296	-0.000944521		20.296	-0.000782291		25.296	-0.000358474
0.297	-4.68979e-06		5.297	6.58359e-05		10.297	-0.000685668		15.297	-0.000962848		20.297	-0.00080748		25.297	-0.000374765
0.298	1.82959e-05		5.298	5.2808e-05		10.298	-0.000681956		15.298	-0.000975173		20.298	-0.000830358		25.298	-0.000393858
0.299	4.01265e-05		5.299	3.48338e-05		10.299	-0.000671168		15.299	-0.000980377		20.299	-0.000848851		25.299	-0.000413943
0.3	5.85761e-05		5.3	1.3638e-05		10.3	-0.000654478		15.3	-0.000978023		20.3	-0.000861317		25.3	-0.000433093
0.301	7.17635e-05		5.301	-8.70998e-06		10.301	-0.000633652		15.301	-0.000968452		20.301	-0.000866664		25.301	-0.000449499
0.302	7.83407e-05		5.302	-2.95816e-05		10.302	-0.000610867		15.302	-0.000952723		20.302	-0.000864491		25.302	-0.000461638
0.303	7.76015e-05		5.303	-4.68867e-05		10.303	-0.00058847		15.303	-0.00093251		20.303	-0.000855165		25.303	-0.000468381
0.304	6.95233e-05		5.304	-5.95558e-05		10.304	-0.000568755		15.304	-0.000909934		20.304	-0.000839759		25.304	-0.000469119
0.305	5.47629e-05		5.305	-6.60921e-05		10.305	-0.000553726		15.305	-0.000887336		20.305	-0.000819956		25.305	-0.000463847
0.306	3.46239e-05		5.306	-6.53985e-05		10.306	-0.000544903		15.306	-0.000867044		20.306	-0.000797876		25.306	-0.000453157
0.307	1.09626e-05		5.307	-5.78271e-05		10.307	-0.00054319		15.307	-0.000851131		20.307	-0.000775855		25.307	-0.000438184
0.308	-1.39843e-05		5.308	-4.3964e-05		10.308	-0.000548823		15.308	-0.000841229		20.308	-0.000756213		25.308	-0.000420486
0.309	-3.78356e-05		5.309	-2.54099e-05		10.309	-0.000561373		15.309	-0.000838373		20.309	-0.000741011		25.309	-0.000401881
0.31	-5.8341e-05		5.31	-4.15149e-06		10.31	-0.000579748		15.31	-0.000842936		20.31	-0.000731851		25.31	-0.000384265
0.311	-7.3597e-05		5.311	1.78727e-05		10.311	-0.000602258		15.311	-0.000854633		20.311	-0.000729732		25.311	-0.000369431
0.312	-8.21821e-05		5.312	3.83929e-05		10.312	-0.000626769		15.312	-0.000872498		20.312	-0.000734998		25.312	-0.000358889
0.313	-8.33138e-05		5.313	5.52638e-05		10.313	-0.000650915		15.313	-0.000894954		20.313	-0.000747328		25.313	-0.000353715
0.314	-7.69517e-05		5.314	6.70779e-05		10.314	-0.000672387		15.314	-0.000919946		20.314	-0.000765727		25.314	-0.000354463
0.315	-6.37965e-05		5.315	7.28627e-05		10.315	-0.000689165		15.315	-0.000945134		20.315	-0.0007886		25.315	-0.000361132
0.316	-4.52287e-05		5.316	7.21834e-05		10.316	-0.000699683		15.316	-0.000968179		20.316	-0.000813875		25.316	-0.000373179
0.317	-2.31686e-05		5.317	6.52815e-05		10.317	-0.000702954		15.317	-0.000986986		20.317	-0.000839211		25.317	-0.000389542
0.318	1.28978e-07		5.318	5.23571e-05		10.318	-0.000698693		15.318	-0.000999882		20.318	-0.000862271		25.318	-0.00040872
0.319	2.23017e-05		5.319	3.44312e-05		10.319	-0.000687377		15.319	-0.00101		20.319	-0.000880973		25.319	-0.000428903
0.32	4.11031e-05		5.32	1.31595e-05		10.32	-0.00067018		15.32	-0.001		20.32	-0.000893664		25.32	-0.000448164
0.321	5.46379e-05		5.321	-9.23677e-06		10.321	-0.000648871		15.321	-0.000995263		20.321	-0.000899245		25.321	-0.000464682
0.322	6.15498e-05		5.322	-3.01153e-05		10.322	-0.000625624		15.322	-0.000980302		20.322	-0.000897302		25.322	-0.000476927
0.323	6.11219e-05		5.323	-4.74824e-05		10.323	-0.000602791		15.323	-0.000960855		20.323	-0.000888185		25.323	-0.000483766
0.324	5.33177e-05		5.324	-6.02068e-05		10.324	-0.000582679		15.324	-0.000939025		20.324	-0.000872957		25.324	-0.000484584
0.325	3.87806e-05		5.325	-6.67568e-05		10.325	-0.000567304		15.325	-0.000917146		20.325	-0.000853294		25.325	-0.00047937
0.326	1.88079e-05		5.326	-6.61392e-05		10.326	-0.000558191		15.326	-0.00089754		20.326	-0.000831309		25.326	-0.000468708
0.327	-4.74789e-06		5.327	-5.8685e-05		10.327	-0.000556249		15.327	-0.000882283		20.327	-0.000809335		25.327	-0.000453725
0.328	-2.96503e-05		5.328	-4.49599e-05		10.328	-0.000561723		15.328	-0.000873004		20.328	-0.000789699		25.328	-0.000435979
0.329	-5.35084e-05		5.329	-2.64748e-05		10.329	-0.000574199		15.329	-0.000870733		20.329	-0.000774462		25.329	-0.000417291
0.33	-7.40622e-05		5.33	-5.18878e-06		10.33	-0.000592588		15.33	-0.000875848		20.33	-0.00076523		25.33	-0.000399562
0.331	-8.93942e-05		5.331	1.68905e-05		10.331	-0.000615208		15.331	-0.000888065		20.331	-0.000763005		25.331	-0.000384593
0.332	-9.80706e-05		5.332	3.75074e-05		10.332	-0.000639925		15.332	-0.000906414		20.332	-0.000768131		25.332	-0.000373898
0.333	-9.92869e-05		5.333	5.44403e-05		10.333	-0.000664368		15.333	-0.000929309		20.333	-0.000780296		25.333	-0.00036856
0.334	-9.29746e-05		5.334	6.63303e-05		10.334	-0.000686213		15.334	-0.000954687		20.334	-0.000798508		25.334	-0.000369137
0.335	-7.98157e-05		5.335	7.21841e-05		10.335	-0.000703427		15.335	-0.000980197		20.335	-0.000821174		25.335	-0.000375642
0.336	-6.11751e-05		5.336	7.15186e-05		10.336	-0.000714434		15.336	-0.001		20.336	-0.00084622		25.336	-0.000387538
0.337	-3.89628e-05		5.337	6.4596e-05		10.337	-0.000718231		15.337	-0.00102		20.337	-0.000871295		25.337	-0.000403765
0.338	-1.54311e-05		5.338	5.16854e-05		10.338	-0.000714519		15.338	-0.00104		20.338	-0.000894051		25.338	-0.00042282
0.339	7.05691e-06		5.339	3.38561e-05		10.339	-0.000703756		15.339	-0.00104		20.339	-0.000912403		25.339	-0.000442894
0.34	2.6254e-05		5.34	1.26878e-05		10.34	-0.000687102		15.34	-0.00104		20.34	-0.000924696		25.34	-0.000462065
0.341	4.02572e-05		5.341	-9.72223e-06		10.341	-0.000666309		15.341	-0.00103		20.341	-0.000929827		25.341	-0.000478525
0.342	4.76963e-05		5.342	-3.06491e-05		10.342	-0.000643539		15.342	-0.00102		20.342	-0.000927384		25.342	-0.000490748
0.343	4.7836e-05		5.343	-4.80093e-05		10.343	-0.000621138		15.343	-0.000995523		20.343	-0.000917721		25.343	-0.000497599
0.344	4.06162e-05		5.344	-6.08026e-05		10.344	-0.000601414		15.344	-0.000973287		20.344	-0.000901908		25.344	-0.000498451
0.345	2.66585e-05		5.345	-6.74423e-05		10.345	-0.000586384		15.345	-0.000950939		20.345	-0.000881625		25.345	-0.000493285
0.346	7.24194e-06		5.346	-6.68868e-05		10.346	-0.000577583		15.346	-0.000930821		20.346	-0.000858991		25.346	-0.000482685
0.347	-1.57982e-05		5.347	-5.94947e-05		10.347	-0.000575927		15.347	-0.00091502		20.347	-0.000836344		25.347	-0.000467782
0.348	-4.02435e-05		5.348	-4.57696e-05		10.348	-0.000581663		15.348	-0.000905171		20.348	-0.00081602		25.348	-0.000450129
0.349	-6.3716e-05		5.349	-2.7312e-05		10.349	-0.000594377		15.349	-0.000902322		20.349	-0.000800094		25.349	-0.000431541
0.35	-8.39571e-05		5.35	-6.08815e-06		10.35	-0.000612988		15.35	-0.000906862		20.35	-0.000790182		25.35	-0.000413913
0.351	-9.90425e-05		5.351	1.59498e-05		10.351	-0.000635821		15.351	-0.000918515		20.351	-0.000787299		25.351	-0.000399044
0.352	-0.000107528		5.352	3.65666e-05		10.352	-0.000660746		15.352	-0.000936321		20.352	-0.000791809		25.352	-0.000388454
0.353	-0.0001086		5.353	5.3541e-05		10.353	-0.000685389		15.353	-0.000958709		20.353	-0.000803407		25.353	-0.000383229
0.354	-0.000102182		5.354	6.54724e-05		10.354	-0.000707428		15.354	-0.000983625		20.354	-0.000821114		25.354	-0.000383937
0.355	-8.89538e-05		5.355	7.13606e-05		10.355	-0.000724827		15.355	-0.00101		20.355	-0.000843341		25.355	-0.00039059
0.356	-7.02797e-05		5.356	7.07434e-05		10.356	-0.000736		15.356	-0.00103		20.356	-0.00086802		25.356	-0.00040265
0.357	-4.80658e-05		5.357	6.39864e-05		10.357	-0.00073994		15.357	-0.00105		20.357	-0.000892805		25.357	-0.000419056
0.358	-2.45532e-05		5.358	5.1269e-05		10.358	-0.000736343		15.358	-0.00106		20.358	-0.000915346		25.358	-0.000438306
0.359	-2.09538e-06		5.359	3.35293e-05		10.359	-0.000725658		15.359	-0.00107		20.359	-0.000933549		25.359	-0.000458589
0.36	1.70641e-05		5.36	1.23404e-05		10.36	-0.000709037		15.36	-0.00107		20.36	-0.000945759		25.36	-0.000477973
0.361	3.10213e-05		5.361	-1.00697e-05		10.361	-0.000688229		15.361	-0.00106		20.361	-0.000950867		25.361	-0.000494641
0.362	3.83965e-05		5.362	-3.1031e-05		10.362	-0.000665394		15.362	-0.00104		20.362	-0.000948449		25.362	-0.000507054
0.363	3.84461e-05		5.363	-4.84809e-05		10.363	-0.000642875		15.363	-0.00102		20.363	-0.000938846		25.363	-0.000514065
0.364	3.11068e-05		5.364	-6.13915e-05		10.364	-0.000622984		15.364	-0.001		20.364	-0.000923118		25.364	-0.000515042
0.365	1.699e-05		5.365	-6.81898e-05		10.365	-0.000607754		15.365	-0.000978286		20.365	-0.000902938		25.365	-0.000509958
0.366	-2.63595e-06		5.366	-6.77447e-05		10.366	-0.000598736		15.366	-0.000958201		20.366	-0.000880414		25.366	-0.000499387
0.367	-2.59444e-05		5.367	-6.04836e-05		10.367	-0.000596863		15.367	-0.000942436		20.367	-0.000857874		25.367	-0.000484449
0.368	-5.0723e-05		5.368	-4.69172e-05		10.368	-0.000602398		15.368	-0.000932626		20.368	-0.000837651		25.368	-0.000466694
0.369	-7.45916e-05		5.369	-2.85494e-05		10.369	-0.000614947		15.369	-0.000929818		20.369	-0.000821827		25.369	-0.000447935
0.37	-9.52846e-05		5.37	-7.35995e-06		10.37	-0.000633445		15.37	-0.000934403		20.37	-0.000812028		25.37	-0.000430071
0.371	-0.000110872		5.371	1.4678e-05		10.371	-0.000656225		15.371	-0.000946114		20.371	-0.00080928		25.371	-0.000414903
0.372	-0.000119902		5.372	3.53431e-05		10.372	-0.000681167		15.372	-0.000964004		20.372	-0.000813949		25.372	-0.000403952
0.373	-0.000121553		5.373	5.24071e-05		10.373	-0.000705904		15.373	-0.000986506		20.373	-0.000825741		25.373	-0.000398309
0.374	-0.000115734		5.374	6.44765e-05		10.374	-0.000728116		15.374	-0.00101		20.374	-0.000843684		25.374	-0.000398549
0.375	-0.000103106		5.375	7.05441e-05		10.375	-0.000745756		15.375	-0.00104		20.375	-0.000866186		25.375	-0.000404695
0.376	-8.50094e-05		5.376	7.00993e-05		10.376	-0.000757231		15.376	-0.00106		20.376	-0.000891183		25.376	-0.000416223
0.377	-6.33309e-05		5.377	6.34458e-05		10.377	-0.000761519		15.377	-0.00108		20.377	-0.000916328		25.377	-0.000432093
0.378	-4.02989e-05		5.378	5.07491e-05		10.378	-0.000758297		15.378	-0.00109		20.378	-0.000939264		25.378	-0.000450815
0.379	-1.82548e-05		5.379	3.30163e-05		10.379	-0.000748007		15.379	-0.0011		20.379	-0.000957885		25.379	-0.000470589
0.38	5.68966e-07		5.38	1.18825e-05		10.38	-0.00073179		15.38	-0.0011		20.38	-0.000970516		25.38	-0.00048949
0.381	1.42753e-05		5.381	-1.05137e-05		10.381	-0.000711382		15.381	-0.00109		20.381	-0.000976041		25.381	-0.000505698
0.382	2.14836e-05		5.382	-3.14336e-05		10.382	-0.000688938		15.382	-0.00107		20.382	-0.000974023		25.382	-0.000517679
0.383	2.14424e-05		5.383	-4.88697e-05		10.383	-0.000666802		15.383	-0.00105		20.383	-0.000964794		25.383	-0.000524285
0.384	1.40774e-05		5.384	-6.17734e-05		10.384	-0.000647284		15.384	-0.00103		20.384	-0.0009494		25.384	-0.00052488
0.385	-8.90421e-09		5.385	-6.85649e-05		10.385	-0.000632415		15.385	-0.00101		20.385	-0.000929504		25.385	-0.000519429
0.386	-1.95568e-05		5.386	-6.82094e-05		10.386	-0.000623743		15.386	-0.000988737		20.386	-0.000907207		25.386	-0.000508503
0.387	-4.27487e-05		5.387	-6.09898e-05		10.387	-0.000622197		15.387	-0.000972979		20.387	-0.000884831		25.387	-0.000493217
0.388	-6.73762e-05		5.388	-4.74372e-05		10.388	-0.000628033		15.388	-0.000963137		20.388	-0.000864708		25.388	-0.000475124
0.389	-9.1059e-05		5.389	-2.91176e-05		10.389	-0.00064085		15.389	-0.000960266		20.389	-0.000848927		25.389	-0.000456053
0.39	-0.000111532		5.39	-7.9627e-06		10.39	-0.000659581		15.39	-0.000964775		20.39	-0.000839127		25.39	-0.000437912
0.391	-0.000126861		5.391	1.40683e-05		10.391	-0.00068256		15.391	-0.000976406		20.391	-0.000836338		25.391	-0.000422508
0.392	-0.000135591		5.392	3.47265e-05		10.392	-0.000707664		15.392	-0.000994222		20.392	-0.000840934		25.392	-0.000411366
0.393	-0.000136895		5.393	5.17906e-05		10.393	-0.00073253		15.393	-0.00102		20.393	-0.000852625		25.393	-0.00040558
0.394	-0.000130673		5.394	6.38876e-05		10.394	-0.000754835		15.394	-0.00104		20.394	-0.000870445		25.394	-0.000405732
0.395	-0.000117575		5.395	6.99689e-05		10.395	-0.000772533		15.395	-0.00107		20.395	-0.000892815		25.395	-0.000411855
0.396	-9.8934e-05		5.396	6.95449e-05		10.396	-0.000784024		15.396	-0.00109		20.396	-0.000917674		25.396	-0.00042343
0.397	-7.66429e-05		5.397	6.2919e-05		10.397	-0.00078828		15.397	-0.00111		20.397	-0.00094268		25.397	-0.00043941
0.398	-5.29431e-05		5.398	5.02636e-05		10.398	-0.000784977		15.398	-0.00112		20.398	-0.000965489		25.398	-0.0004583
0.399	-3.01867e-05		5.399	3.2586e-05		10.399	-0.000774561		15.399	-0.00113		20.399	-0.000984001		25.399	-0.000478294
0.4	-1.06167e-05		5.4	1.15489e-05		10.4	-0.000758168		15.4	-0.00113		20.4	-0.000996549		25.4	-0.000497464
0.401	3.85512e-06		5.401	-1.0806e-05		10.401	-0.000737533		15.401	-0.00112		20.401	-0.001		25.401	-0.000513989
0.402	1.18349e-05		5.402	-3.18225e-05		10.402	-0.000714811		15.402	-0.0011		20.402	-0.00099995		25.402	-0.00052633
0.403	1.25648e-05		5.403	-4.93069e-05		10.403	-0.000692344		15.403	-0.00108		20.403	-0.000990705		25.403	-0.000533337
0.404	5.96009e-06		5.404	-6.22933e-05		10.404	-0.000672445		15.404	-0.00106		20.404	-0.000975318		25.404	-0.000534364
0.405	-7.38804e-06		5.405	-6.92435e-05		10.405	-0.000657144		15.405	-0.00104		20.405	-0.000955448		25.405	-0.000529368
0.406	-2.62238e-05		5.406	-6.89984e-05		10.406	-0.000647999		15.406	-0.00102		20.406	-0.000933198		25.406	-0.000518915
0.407	-4.87319e-05		5.407	-6.18201e-05		10.407	-0.000645954		15.407	-0.001		20.407	-0.000910896		25.407	-0.000504118
0.408	-7.27084e-05		5.408	-4.82951e-05		10.408	-0.000651289		15.408	-0.000991232		20.408	-0.000890868		25.408	-0.000486516
0.409	-9.57786e-05		5.409	-2.99893e-05		10.409	-0.000663625		15.409	-0.000988096		20.409	-0.000875198		25.409	-0.000467918
0.41	-0.000115683		5.41	-8.79305e-06		10.41	-0.000681912		15.41	-0.000992351		20.41	-0.000865529		25.41	-0.00045022
0.411	-0.000130501		5.411	1.3307e-05		10.411	-0.000704502		15.411	-0.001		20.411	-0.000862895		25.411	-0.000435225
0.412	-0.00013879		5.412	3.40342e-05		10.412	-0.000729293		15.412	-0.00102		20.412	-0.00086767		25.412	-0.000424453
0.413	-0.000139726		5.413	5.12155e-05		10.413	-0.000753929		15.413	-0.00104		20.413	-0.000879563		25.413	-0.000418997
0.414	-0.000133208		5.414	6.34159e-05		10.414	-0.000776093		15.414	-0.00107		20.414	-0.000897605		25.414	-0.000419442
0.415	-0.00011989		5.415	6.95387e-05		10.415	-0.000793745		15.415	-0.00109		20.415	-0.000920216		25.415	-0.000425818
0.416	-0.000101112		5.416	6.91422e-05		10.416	-0.000805274		15.416	-0.00112		20.416	-0.000945332		25.416	-0.00043761
0.417	-7.87609e-05		5.417	6.25232e-05		10.417	-0.00080964		15.417	-0.00114		20.417	-0.000970618		25.417	-0.000453779
0.418	-5.50667e-05		5.418	4.9861e-05		10.418	-0.000806502		15.418	-0.00115		20.418	-0.000993734		25.418	-0.00047284
0.419	-3.23724e-05		5.419	3.2211e-05		10.419	-0.000796282		15.419	-0.00115		20.419	-0.00101		25.419	-0.000492995
0.42	-1.29224e-05		5.42	1.10841e-05		10.42	-0.000780104		15.42	-0.00115		20.42	-0.00103		25.42	-0.000512312
0.421	1.36989e-06		5.421	-1.13535e-05		10.421	-0.000759692		15.421	-0.00114		20.421	-0.00103		25.421	-0.000528964
0.422	9.10792e-06		5.422	-3.23976e-05		10.422	-0.000737197		15.422	-0.00113		20.422	-0.00103		25.422	-0.000541405
0.423	9.53113e-06		5.423	-4.99579e-05		10.423	-0.000714959		15.423	-0.00111		20.423	-0.00102		25.423	-0.000548481
0.424	2.559e-06		5.424	-6.29651e-05		10.424	-0.000695289		15.424	-0.00109		20.424	-0.00101		25.424	-0.000549547
0.425	-1.1219e-05		5.425	-6.99291e-05		10.425	-0.000680218		15.425	-0.00106		20.425	-0.000985832		25.425	-0.000544555
0.426	-3.05568e-05		5.426	-6.97185e-05		10.426	-0.000671307		15.426	-0.00104		20.426	-0.000963747		25.426	-0.000534059
0.427	-5.36479e-05		5.427	-6.26644e-05		10.427	-0.000669501		15.427	-0.00103		20.427	-0.000941554		25.427	-0.000519162
0.428	-7.82822e-05		5.428	-4.92221e-05		10.428	-0.000675087		15.428	-0.00102		20.428	-0.000921583		25.428	-0.000501402
0.429	-0.000102067		5.429	-3.09715e-05		10.429	-0.000687687		15.429	-0.00102		20.429	-0.000905924		25.429	-0.000482592
0.43	-0.000122721		5.43	-9.91319e-06		10.43	-0.000706244		15.43	-0.00102		20.43	-0.000896225		25.43	-0.000464634
0.431	-0.000138302		5.431	1.21248e-05		10.431	-0.000729104		15.431	-0.00103		20.431	-0.000893534		25.431	-0.000449341
0.432	-0.000147344		5.432	3.2914e-05		10.432	-0.000754155		15.432	-0.00105		20.432	-0.00089824		25.432	-0.000438249
0.433	-0.000148999		5.433	5.01505e-05		10.433	-0.000779032		15.433	-0.00107		20.433	-0.000910062		25.433	-0.000432465
0.434	-0.000143149		5.434	6.24062e-05		10.434	-0.000801401		15.434	-0.0011		20.434	-0.000928044		25.434	-0.000432582
0.435	-0.000130426		5.435	6.86117e-05		10.435	-0.000819206		15.435	-0.00112		20.435	-0.000950619		25.435	-0.000438642
0.436	-0.000112151		5.436	6.82911e-05		10.436	-0.00083084		15.436	-0.00115		20.436	-0.000975734		25.436	-0.000450141
0.437	-9.02017e-05		5.437	6.18032e-05		10.437	-0.000835263		15.437	-0.00116		20.437	-0.001		25.437	-0.000466044
0.438	-6.68023e-05		5.438	4.92375e-05		10.438	-0.000832137		15.438	-0.00118		20.438	-0.00102		25.438	-0.000484865
0.439	-4.42984e-05		5.439	3.15876e-05		10.439	-0.000821885		15.439	-0.00118		20.439	-0.00104		25.439	-0.000504807
0.44	-2.494e-05		5.44	1.05228e-05		10.44	-0.000805635		15.44	-0.00118		20.44	-0.00106		25.44	-0.000523936
0.441	-1.06493e-05		5.441	-1.18114e-05		10.441	-0.000785116		15.441	-0.00117		20.441	-0.00106		25.441	-0.000540418
0.442	-2.83021e-06		5.442	-3.28072e-05		10.442	-0.000762474		15.442	-0.00116		20.442	-0.00106		25.442	-0.0005527
0.443	-2.25082e-06		5.443	-5.04158e-05		10.443	-0.000740046		15.443	-0.00114		20.443	-0.00105		25.443	-0.00055962
0.444	-9.00451e-06		5.444	-6.35264e-05		10.444	-0.000720149		15.444	-0.00112		20.444	-0.00104		25.444	-0.00056053
0.445	-2.25208e-05		5.445	-7.06283e-05		10.445	-0.00070482		15.445	-0.0011		20.445	-0.00102		25.445	-0.000555372
0.446	-4.15691e-05		5.446	-7.05212e-05		10.446	-0.000695624		15.446	-0.00108		20.446	-0.000994971		25.446	-0.000544696
0.447	-6.4353e-05		5.447	-6.35016e-05		10.447	-0.000693525		15.447	-0.00106		20.447	-0.000972803		25.447	-0.000529603
0.448	-8.86729e-05		5.448	-5.0149e-05		10.448	-0.000698819		15.448	-0.00105		20.448	-0.000952836		25.448	-0.000511639
0.449	-0.000112149		5.449	-3.19398e-05		10.449	-0.000711131		15.449	-0.00105		20.449	-0.000937156		25.449	-0.000492619
0.45	-0.000132509		5.45	-1.08401e-05		10.45	-0.000729417		15.45	-0.00105		20.45	-0.000927409		25.45	-0.000474453
0.451	-0.000147816		5.451	1.11702e-05		10.451	-0.000752037		15.451	-0.00106		20.451	-0.000924654		25.451	-0.000458965
0.452	-0.000156601		5.452	3.19043e-05		10.452	-0.00077689		15.452	-0.00108		20.452	-0.000929289		25.452	-0.000447698
0.453	-0.000158012		5.453	4.91408e-05		10.453	-0.000801609		15.453	-0.0011		20.453	-0.000941043		25.453	-0.000441761
0.454	-0.000151931		5.454	6.14723e-05		10.454	-0.000823858		15.454	-0.00113		20.454	-0.000958962		25.454	-0.000441749
0.455	-0.000138986		5.455	6.77814e-05		10.455	-0.000841583		15.455	-0.00115		20.455	-0.00098148		25.455	-0.000447706
0.456	-0.000120496		5.456	6.75574e-05		10.456	-0.000853174		15.456	-0.00118		20.456	-0.00101		25.456	-0.000459133
0.457	-9.83404e-05		5.457	6.11729e-05		10.457	-0.000857588		15.457	-0.0012		20.457	-0.00103		25.457	-0.000475001
0.458	-7.47469e-05		5.458	4.869e-05		10.458	-0.000854477		15.458	-0.00121		20.458	-0.00105		25.458	-0.000493829
0.459	-5.20642e-05		5.459	3.1109e-05		10.459	-0.000844252		15.459	-0.00122		20.459	-0.00107		25.459	-0.000513819
0.46	-3.25505e-05		5.46	1.00925e-05		10.46	-0.000828024		15.46	-0.00122		20.46	-0.00109		25.46	-0.000533042
0.461	-1.81404e-05		5.461	-1.23451e-05		10.461	-0.000807517		15.461	-0.00121		20.461	-0.00109		25.461	-0.00054967
0.462	-1.02508e-05		5.462	-3.34789e-05		10.462	-0.000784878		15.462	-0.00119		20.462	-0.00109		25.462	-0.000562148
0.463	-9.66079e-06		5.463	-5.11012e-05		10.463	-0.000762448		15.463	-0.00117		20.463	-0.00108		25.463	-0.000569308
0.464	-1.64774e-05		5.464	-6.42602e-05		10.464	-0.000742546		15.464	-0.00115		20.464	-0.00107		25.464	-0.00057049
0.465	-3.01365e-05		5.465	-7.14656e-05		10.465	-0.000727213		15.465	-0.00113		20.465	-0.00105		25.465	-0.000565628
0.466	-4.9406e-05		5.466	-7.14757e-05		10.466	-0.000718021		15.466	-0.00111		20.466	-0.00103		25.466	-0.000555258
0.467	-7.24816e-05		5.467	-6.45113e-05		10.467	-0.000715933		15.467	-0.00109		20.467	-0.001		25.467	-0.000540469
0.468	-9.71566e-05		5.468	-5.11656e-05		10.468	-0.000721247		15.468	-0.00108		20.468	-0.000982658		25.468	-0.000522794
0.469	-0.000121045		5.469	-3.29082e-05		10.469	-0.000733602		15.469	-0.00108		20.469	-0.00096675		25.469	-0.00050404
0.47	-0.000141868		5.47	-1.17188e-05		10.47	-0.000751964		15.47	-0.00108		20.47	-0.000956753		25.47	-0.000486101
0.471	-0.000157671		5.471	1.03813e-05		10.471	-0.000774701		15.471	-0.0011		20.471	-0.000953725		25.471	-0.000470791
0.472	-0.000166974		5.472	3.11706e-05		10.472	-0.000799704		15.472	-0.00111		20.472	-0.000958073		25.472	-0.00045965
0.473	-0.000168917		5.473	4.84278e-05		10.473	-0.000824611		15.473	-0.00114		20.473	-0.000969536		25.473	-0.000453791
0.474	-0.000163369		5.474	6.07869e-05		10.474	-0.000847087		15.474	-0.00116		20.474	-0.000987169		25.474	-0.000453814
0.475	-0.000150952		5.475	6.71511e-05		10.475	-0.000865072		15.475	-0.00119		20.475	-0.00101		25.475	-0.000459772
0.476	-0.000132976		5.476	6.70237e-05		10.476	-0.000876943		15.476	-0.00121		20.476	-0.00103		25.476	-0.000471176
0.477	-0.000111297		5.477	6.07151e-05		10.477	-0.000881638		15.477	-0.00123		20.477	-0.00106		25.477	-0.000487012
0.478	-8.81197e-05		5.478	4.8315e-05		10.478	-0.000878793		15.478	-0.00124		20.478	-0.00108		25.478	-0.000505814
0.479	-6.57783e-05		5.479	3.08306e-05		10.479	-0.000868805		15.479	-0.00125		20.479	-0.0011		25.479	-0.000525794
0.48	-4.6524e-05		5.48	9.82789e-06		10.48	-0.000852781		15.48	-0.00125		20.48	-0.00111		25.48	-0.000545022
0.481	-3.22898e-05		5.481	-1.25683e-05		10.481	-0.00083244		15.481	-0.00124		20.481	-0.00112		25.481	-0.000561658
0.482	-2.44943e-05		5.482	-3.36607e-05		10.482	-0.000809924		15.482	-0.00122		20.482	-0.00112		25.482	-0.000574133
0.483	-2.39216e-05		5.483	-5.13521e-05		10.483	-0.00078757		15.483	-0.0012		20.483	-0.00111		25.483	-0.000581266
0.484	-3.06859e-05		5.484	-6.45662e-05		10.484	-0.000767701		15.484	-0.00118		20.484	-0.00109		25.484	-0.00058239
0.485	-4.42309e-05		5.485	-7.17923e-05		10.485	-0.000752375		15.485	-0.00116		20.485	-0.00107		25.485	-0.000577435
0.486	-6.33409e-05		5.486	-7.18438e-05		10.486	-0.000743175		15.486	-0.00114		20.486	-0.00105		25.486	-0.000566938
0.487	-8.62293e-05		5.487	-6.49829e-05		10.487	-0.000741072		15.487	-0.00112		20.487	-0.00103		25.487	-0.000551984
0.488	-0.000110704		5.488	-5.17684e-05		10.488	-0.000746377		15.488	-0.00111		20.488	-0.00101		25.488	-0.000534104
0.489	-0.000134386		5.489	-3.36764e-05		10.489	-0.000758737		15.489	-0.00111		20.489	-0.000993613		25.489	-0.000515111
0.49	-0.000154996		5.49	-1.25905e-05		10.49	-0.000777128		15.49	-0.00111		20.49	-0.000983651		25.49	-0.000496907
0.491	-0.000170584		5.491	9.45432e-06		10.491	-0.000799921		15.491	-0.00113		20.491	-0.00098065		25.491	-0.000481312
0.492	-0.00017967		5.492	3.02712e-05		10.492	-0.000825014		15.492	-0.00114		20.492	-0.000985012		25.492	-0.00046987
0.493	-0.00018139		5.493	4.7687e-05		10.493	-0.000850044		15.493	-0.00116		20.493	-0.000996478		25.493	-0.000463706
0.494	-0.000175605		5.494	6.01565e-05		10.494	-0.000872678		15.494	-0.00119		20.494	-0.00101		25.494	-0.000463431
0.495	-0.00016293		5.495	6.65828e-05		10.495	-0.000890842		15.495	-0.00121		20.495	-0.00104		25.495	-0.000469107
0.496	-0.000144665		5.496	6.65037e-05		10.496	-0.0009029		15.496	-0.00124		20.496	-0.00106		25.496	-0.000480252
0.497	-0.000122672		5.497	6.02365e-05		10.497	-0.000907781		15.497	-0.00126		20.497	-0.00109		25.497	-0.000495859
0.498	-9.91695e-05		5.498	4.7864e-05		10.498	-0.000905105		15.498	-0.00127		20.498	-0.00111		25.498	-0.000514464
0.499	-7.65091e-05		5.499	3.03727e-05		10.499	-0.000895259		15.499	-0.00128		20.499	-0.00113		25.499	-0.000534279
0.5	-5.69522e-05		5.5	9.39761e-06		10.5	-0.00087934		15.5	-0.00128		20.5	-0.00114		25.5	-0.000553376
0.501	-4.24372e-05		5.501	-1.29434e-05		10.501	-0.000859044		15.501	-0.00127		20.501	-0.00115		25.501	-0.000569919
0.502	-3.43917e-05		5.502	-3.40082e-05		10.502	-0.000836497		15.502	-0.00125		20.502	-0.00114		25.502	-0.000582343
0.503	-3.36126e-05		5.503	-5.17065e-05		10.503	-0.000814035		15.503	-0.00123		20.503	-0.00114		25.503	-0.000589475
0.504	-4.02245e-05		5.504	-6.4893e-05		10.504	-0.000793986		15.504	-0.00121		20.504	-0.00112		25.504	-0.000590652
0.505	-5.36833e-05		5.505	-7.20985e-05		10.505	-0.000778416		15.505	-0.00119		20.505	-0.0011		25.505	-0.000585804
0.506	-7.27802e-05		5.506	-7.22466e-05		10.506	-0.000768922		15.506	-0.00117		20.506	-0.00108		25.506	-0.000575467
0.507	-9.57261e-05		5.507	-6.54822e-05		10.507	-0.000766491		15.507	-0.00115		20.507	-0.00106		25.507	-0.000560717
0.508	-0.000120315		5.508	-5.22814e-05		10.508	-0.000771451		15.508	-0.00114		20.508	-0.00104		25.508	-0.00054307
0.509	-0.000144162		5.509	-3.41757e-05		10.509	-0.000783465		15.509	-0.00114		20.509	-0.00102		25.509	-0.000524317
0.51	-0.000164986		5.51	-1.31036e-05		10.51	-0.000801519		15.51	-0.00114		20.51	-0.00101		25.51	-0.000506355
0.511	-0.00018083		5.511	8.97573e-06		10.511	-0.000823997		15.511	-0.00115		20.511	-0.00101		25.511	-0.000491002
0.512	-0.000190201		5.512	2.98271e-05		10.512	-0.000848808		15.512	-0.00117		20.512	-0.00101		25.512	-0.000479805
0.513	-0.000192213		5.513	4.72085e-05		10.513	-0.000873596		15.513	-0.00119		20.513	-0.00102		25.513	-0.00047389
0.514	-0.000186715		5.514	5.96849e-05		10.514	-0.000896026		15.514	-0.00121		20.514	-0.00104		25.514	-0.000473869
0.515	-0.000174303		5.515	6.61664e-05		10.515	-0.000914022		15.515	-0.00124		20.515	-0.00106		25.515	-0.000479803
0.516	-0.000156259		5.516	6.61839e-05		10.516	-0.000925946		15.516	-0.00126		20.516	-0.00109		25.516	-0.000491208
0.517	-0.000134429		5.517	5.99788e-05		10.517	-0.000930719		15.517	-0.00128		20.517	-0.00111		25.517	-0.000507076
0.518	-0.000111026		5.518	4.762e-05		10.518	-0.000927962		15.518	-0.00129		20.518	-0.00114		25.518	-0.000525942
0.519	-8.83972e-05		5.519	3.01977e-05		10.519	-0.000918059		15.519	-0.0013		20.519	-0.00116		25.519	-0.000546015
0.52	-6.88102e-05		5.52	9.25019e-06		10.52	-0.000902107		15.52	-0.0013		20.52	-0.00117		25.52	-0.000565359
0.521	-5.42209e-05		5.521	-1.32288e-05		10.521	-0.000881805		15.521	-0.00129		20.521	-0.00118		25.521	-0.000582135
0.522	-4.60725e-05		5.522	-3.44592e-05		10.522	-0.000859281		15.522	-0.00127		20.522	-0.00117		25.522	-0.000594777
0.523	-4.51764e-05		5.523	-5.22678e-05		10.523	-0.000836872		15.523	-0.00125		20.523	-0.00117		25.523	-0.000602107
0.524	-5.16672e-05		5.524	-6.55854e-05		10.524	-0.000816902		15.524	-0.00123		20.524	-0.00115		25.524	-0.000603458
0.525	-6.50062e-05		5.525	-7.28667e-05		10.525	-0.000801419		15.525	-0.00121		20.525	-0.00113		25.525	-0.000598751
0.526	-8.39888e-05		5.526	-7.29665e-05		10.526	-0.000792017		15.526	-0.00119		20.526	-0.00111		25.526	-0.000588508
0.527	-0.000106829		5.527	-6.61953e-05		10.527	-0.000789683		15.527	-0.00117		20.527	-0.00109		25.527	-0.000573799
0.528	-0.000131327		5.528	-5.30773e-05		10.528	-0.000794743		15.528	-0.00116		20.528	-0.00107		25.528	-0.000556136
0.529	-0.000155095		5.529	-3.50681e-05		10.529	-0.000806859		15.529	-0.00116		20.529	-0.00105		25.529	-0.000537312
0.53	-0.000175847		5.53	-1.40719e-05		10.53	-0.00082502		15.53	-0.00116		20.53	-0.00104		25.53	-0.000519223
0.531	-0.000191619		5.531	7.95918e-06		10.531	-0.000847611		15.531	-0.00117		20.531	-0.00104		25.531	-0.000503688
0.532	-0.000200916		5.532	2.88175e-05		10.532	-0.000872546		15.532	-0.00119		20.532	-0.00104		25.532	-0.000492267
0.533	-0.000202862		5.533	4.62816e-05		10.533	-0.000897476		15.533	-0.00121		20.533	-0.00106		25.533	-0.000486102
0.534	-0.000197306		5.534	5.88891e-05		10.534	-0.000920069		15.534	-0.00124		20.534	-0.00107		25.534	-0.000485826
0.535	-0.000184846		5.535	6.54879e-05		10.535	-0.000938255		15.535	-0.00126		20.535	-0.0011		25.535	-0.00049151
0.536	-0.000166765		5.536	6.55467e-05		10.536	-0.000950395		15.536	-0.00129		20.536	-0.00112		25.536	-0.000502677
0.537	-0.00014491		5.537	5.94106e-05		10.537	-0.000955406		15.537	-0.00131		20.537	-0.00115		25.537	-0.000518321
0.538	-0.000121492		5.538	4.71623e-05		10.538	-0.000952902		15.538	-0.00132		20.538	-0.00117		25.538	-0.000536984
0.539	-9.88604e-05		5.539	2.97607e-05		10.539	-0.000943251		15.539	-0.00133		20.539	-0.00119		25.539	-0.000556881
0.54	-7.92837e-05		5.54	8.86143e-06		10.54	-0.000927534		15.54	-0.00133		20.54	-0.0012		25.54	-0.00057609
0.541	-6.47121e-05		5.541	-1.34796e-05		10.541	-0.00090744		15.541	-0.00132		20.541	-0.00121		25.541	-0.000592773
0.542	-5.65856e-05		5.542	-3.46479e-05		10.542	-0.000885091		15.542	-0.0013		20.542	-0.00121		25.542	-0.000605362
0.543	-5.57134e-05		5.543	-5.24841e-05		10.543	-0.000862814		15.543	-0.00128		20.543	-0.0012		25.543	-0.000612681
0.544	-6.2228e-05		5.544	-6.58845e-05		10.544	-0.000842927		15.544	-0.00126		20.544	-0.00118		25.544	-0.00061405
0.545	-7.55891e-05		5.545	-7.33038e-05		10.545	-0.000827481		15.545	-0.00124		20.545	-0.00116		25.545	-0.000609381
0.546	-9.45968e-05		5.546	-7.35968e-05		10.546	-0.000818075		15.546	-0.00122		20.546	-0.00114		25.546	-0.000599187
0.547	-0.000117477		5.547	-6.69704e-05		10.547	-0.000815708		15.547	-0.0012		20.547	-0.00112		25.547	-0.00058454
0.548	-0.00014204		5.548	-5.39007e-05		10.548	-0.000820712		15.548	-0.00119		20.548	-0.0011		25.548	-0.000566954
0.549	-0.000165904		5.549	-3.58778e-05		10.549	-0.000832757		15.549	-0.00119		20.549	-0.00108		25.549	-0.000548225
0.55	-0.000186782		5.55	-1.48609e-05		10.55	-0.000850837		15.55	-0.00119		20.55	-0.00107		25.55	-0.000530249
0.551	-0.0002027		5.551	7.16327e-06		10.551	-0.000873335		15.551	-0.0012		20.551	-0.00107		25.551	-0.00051485
0.552	-0.000212154		5.552	2.80216e-05		10.552	-0.00089817		15.552	-0.00122		20.552	-0.00107		25.552	-0.000503582
0.553	-0.00021425		5.553	4.54995e-05		10.553	-0.000922998		15.553	-0.00124		20.553	-0.00108		25.553	-0.00049759
0.554	-0.000208814		5.554	5.81139e-05		10.554	-0.000945486		15.554	-0.00127		20.554	-0.0011		25.554	-0.0004975
0.555	-0.000196422		5.555	6.47265e-05		10.555	-0.000963561		15.555	-0.0013		20.555	-0.00112		25.555	-0.000503377
0.556	-0.000178336		5.556	6.48888e-05		10.556	-0.000975582		15.556	-0.00132		20.556	-0.00115		25.556	-0.000514736
0.557	-0.000156386		5.557	5.89182e-05		10.557	-0.000980462		15.557	-0.00134		20.557	-0.00117		25.557	-0.000530567
0.558	-0.000132774		5.558	4.67803e-05		10.558	-0.000977803		15.558	-0.00135		20.558	-0.00119		25.558	-0.000549412
0.559	-0.000109856		5.559	2.94339e-05		10.559	-0.000967974		15.559	-0.00136		20.559	-0.00121		25.559	-0.000569484
0.56	-8.99191e-05		5.56	8.57601e-06		10.56	-0.000952049		15.56	-0.00136		20.56	-0.00123		25.56	-0.000588856
0.561	-7.49269e-05		5.561	-1.37443e-05		10.561	-0.000931719		15.561	-0.00135		20.561	-0.00123		25.561	-0.000605689
0.562	-6.63348e-05		5.562	-3.4954e-05		10.562	-0.000909108		15.562	-0.00133		20.562	-0.00123		25.562	-0.000618408
0.563	-6.49747e-05		5.563	-5.28662e-05		10.563	-0.000886552		15.563	-0.00131		20.563	-0.00122		25.563	-0.000625816
0.564	-7.10003e-05		5.564	-6.62942e-05		10.564	-0.000866381		15.564	-0.00129		20.564	-0.00121		25.564	-0.00062722
0.565	-8.38904e-05		5.565	-7.37548e-05		10.565	-0.000850663		15.565	-0.00127		20.565	-0.00119		25.565	-0.000622518
0.566	-0.000102463		5.566	-7.41099e-05		10.566	-0.000841009		15.566	-0.00125		20.566	-0.00117		25.566	-0.000612222
0.567	-0.000124963		5.567	-6.75526e-05		10.567	-0.000838428		15.567	-0.00123		20.567	-0.00114		25.567	-0.000597396
0.568	-0.000149208		5.568	-5.45518e-05		10.568	-0.000843264		15.568	-0.00122		20.568	-0.00112		25.568	-0.000579553
0.569	-0.000172814		5.569	-3.65358e-05		10.569	-0.0008552		15.569	-0.00122		20.569	-0.00111		25.569	-0.000560492
0.57	-0.000193489		5.57	-1.55258e-05		10.57	-0.000873239		15.57	-0.00122		20.57	-0.0011		25.57	-0.000542123
0.571	-0.000209256		5.571	6.51906e-06		10.571	-0.000895778		15.571	-0.00123		20.571	-0.00109		25.571	-0.000526281
0.572	-0.0002186		5.572	2.74463e-05		10.572	-0.000920743		15.572	-0.00125		20.572	-0.0011		25.572	-0.000514536
0.573	-0.000220613		5.573	4.49656e-05		10.573	-0.00094579		15.573	-0.00127		20.573	-0.00111		25.573	-0.000508039
0.574	-0.000215115		5.574	5.76421e-05		10.574	-0.000968585		15.574	-0.0013		20.574	-0.00113		25.574	-0.00050742
0.575	-0.000202679		5.575	6.44064e-05		10.575	-0.000987052		15.575	-0.00132		20.575	-0.00115		25.575	-0.000512757
0.576	-0.000184566		5.576	6.46792e-05		10.576	-0.000999542		15.576	-0.00135		20.576	-0.00118		25.576	-0.000523583
0.577	-0.000162604		5.577	5.86603e-05		10.577	-0.001		15.577	-0.00136		20.577	-0.0012		25.577	-0.000538913
0.578	-0.000138993		5.578	4.655e-05		10.578	-0.001		15.578	-0.00138		20.578	-0.00123		25.578	-0.0005573
0.579	-0.000116087		5.579	2.93346e-05		10.579	-0.000993659		15.579	-0.00138		20.579	-0.00124		25.579	-0.000576972
0.58	-9.61677e-05		5.58	8.49745e-06		10.58	-0.00097837		15.58	-0.00138		20.58	-0.00126		25.58	-0.000596004
0.581	-8.12095e-05		5.581	-1.39126e-05		10.581	-0.000958692		15.581	-0.00138		20.581	-0.00126		25.581	-0.000612553
0.582	-7.26789e-05		5.582	-3.51636e-05		10.582	-0.000936742		15.582	-0.00136		20.582	-0.00126		25.582	-0.000625048
0.583	-7.14151e-05		5.583	-5.31172e-05		10.583	-0.000914849		15.583	-0.00134		20.583	-0.00126		25.583	-0.000632299
0.584	-7.7575e-05		5.584	-6.66003e-05		10.584	-0.000895335		15.584	-0.00132		20.584	-0.00124		25.584	-0.00063361
0.585	-9.06398e-05		5.585	-7.40886e-05		10.585	-0.000880262		15.585	-0.0013		20.585	-0.00122		25.585	-0.000628871
0.586	-0.00010943		5.586	-7.4554e-05		10.586	-0.000871242		15.586	-0.00128		20.586	-0.0012		25.586	-0.000618586
0.587	-0.000132188		5.587	-6.8107e-05		10.587	-0.000869281		15.587	-0.00126		20.587	-0.00118		25.587	-0.000603813
0.588	-0.000156736		5.588	-5.52029e-05		10.588	-0.000874722		15.588	-0.00125		20.588	-0.00116		25.588	-0.00058606
0.589	-0.000180699		5.589	-3.73111e-05		10.589	-0.000887243		15.589	-0.00125		20.589	-0.00114		25.589	-0.000567121
0.59	-0.000201786		5.59	-1.63976e-05		10.59	-0.000905851		15.59	-0.00125		20.59	-0.00113		25.59	-0.000548893
0.591	-0.000218015		5.591	5.59205e-06		10.591	-0.000928942		15.591	-0.00126		20.591	-0.00113		25.591	-0.000533203
0.592	-0.000227868		5.592	2.65676e-05		10.592	-0.000954432		15.592	-0.00128		20.592	-0.00113		25.592	-0.000521609
0.593	-0.000230429		5.593	4.42318e-05		10.593	-0.000979966		15.593	-0.0013		20.593	-0.00114		25.593	-0.000515261
0.594	-0.000225497		5.594	5.70877e-05		10.594	-0.001		15.594	-0.00133		20.594	-0.00116		25.594	-0.000514797
0.595	-0.000213628		5.595	6.38934e-05		10.595	-0.00102		15.595	-0.00135		20.595	-0.00119		25.595	-0.000520305
0.596	-0.000196076		5.596	6.41523e-05		10.596	-0.00103		15.596	-0.00138		20.596	-0.00121		25.596	-0.00053133
0.597	-0.000174667		5.597	5.82507e-05		10.597	-0.00104		15.597	-0.0014		20.597	-0.00124		25.597	-0.000546883
0.598	-0.000151595		5.598	4.62714e-05		10.598	-0.00104		15.598	-0.00141		20.598	-0.00126		25.598	-0.000565513
0.599	-0.000129211		5.599	2.91181e-05		10.599	-0.00103		15.599	-0.00142		20.599	-0.00128		25.599	-0.000585434
0.6	-0.00010979		5.6	8.27405e-06		10.6	-0.00101		15.6	-0.00142		20.6	-0.00129		25.6	-0.000604715
0.601	-9.53002e-05		5.601	-1.40808e-05		10.601	-0.000994119		15.601	-0.00141		20.601	-0.0013		25.601	-0.000621506
0.602	-8.72111e-05		5.602	-3.52974e-05		10.602	-0.000971919		15.602	-0.00139		20.602	-0.0013		25.602	-0.000634231
0.603	-8.63729e-05		5.603	-5.32371e-05		10.603	-0.000949699		15.603	-0.00138		20.603	-0.00129		25.603	-0.000641686
0.604	-9.29557e-05		5.604	-6.67824e-05		10.604	-0.000929789		15.604	-0.00135		20.604	-0.00128		25.604	-0.000643163
0.605	-0.000106452		5.605	-7.44431e-05		10.605	-0.000914254		15.605	-0.00133		20.605	-0.00126		25.605	-0.000638545
0.606	-0.000125692		5.606	-7.49913e-05		10.606	-0.000904709		15.606	-0.00131		20.606	-0.00124		25.606	-0.000628324
0.607	-0.000148923		5.607	-6.85857e-05		10.607	-0.000902173		15.607	-0.0013		20.607	-0.00121		25.607	-0.00061356
0.608	-0.000173971		5.608	-5.56953e-05		10.608	-0.000907005		15.608	-0.00129		20.608	-0.00119		25.608	-0.00059576
0.609	-0.000198462		5.609	-3.77966e-05		10.609	-0.000918897		15.609	-0.00128		20.609	-0.00118		25.609	-0.000576716
0.61	-0.0002201		5.61	-1.68969e-05		10.61	-0.000936864		15.61	-0.00129		20.61	-0.00117		25.61	-0.000558327
0.611	-0.000236884		5.611	5.12032e-06		10.611	-0.000959315		15.611	-0.0013		20.611	-0.00117		25.611	-0.000542429
0.612	-0.000247273		5.612	2.6089e-05		10.612	-0.000984178		15.612	-0.00132		20.612	-0.00117		25.612	-0.000530594
0.613	-0.000250332		5.613	4.36773e-05		10.613	-0.00101		15.613	-0.00134		20.613	-0.00118		25.613	-0.00052398
0.614	-0.000245848		5.614	5.65124e-05		10.614	-0.00103		15.614	-0.00136		20.614	-0.0012		25.614	-0.000523232
0.615	-0.000234364		5.615	6.33734e-05		10.615	-0.00105		15.615	-0.00139		20.615	-0.00122		25.615	-0.000528454
0.616	-0.00021712		5.616	6.37289e-05		10.616	-0.00106		15.616	-0.00141		20.616	-0.00125		25.616	-0.000539203
0.617	-0.000195928		5.617	5.7917e-05		10.617	-0.00107		15.617	-0.00143		20.617	-0.00127		25.617	-0.000554504
0.618	-0.00017298		5.618	4.59308e-05		10.618	-0.00107		15.618	-0.00144		20.618	-0.0013		25.618	-0.00057292
0.619	-0.000150623		5.619	2.87637e-05		10.619	-0.00106		15.619	-0.00145		20.619	-0.00132		25.619	-0.000592684
0.62	-0.000131145		5.62	7.98179e-06		10.62	-0.00104		15.62	-0.00145		20.62	-0.00133		25.62	-0.000611869
0.621	-0.000116524		5.621	-1.43662e-05		10.621	-0.00102		15.621	-0.00144		20.621	-0.00134		25.621	-0.000628626
0.622	-0.000108235		5.622	-3.56172e-05		10.622	-0.000996698		15.622	-0.00143		20.622	-0.00134		25.622	-0.000641365
0.623	-0.000107125		5.623	-5.35845e-05		10.623	-0.000974033		15.623	-0.00141		20.623	-0.00133		25.623	-0.000648883
0.624	-0.000113368		5.624	-6.71298e-05		10.624	-0.000953674		15.624	-0.00139		20.624	-0.00131		25.624	-0.000650472
0.625	-0.00012647		5.625	-7.47767e-05		10.625	-0.000937696		15.625	-0.00136		20.625	-0.00129		25.625	-0.000646009
0.626	-0.000145273		5.626	-7.53732e-05		10.626	-0.000927721		15.626	-0.00134		20.626	-0.00127		25.626	-0.000635979
0.627	-0.000168038		5.627	-6.90573e-05		10.627	-0.000924777		15.627	-0.00133		20.627	-0.00125		25.627	-0.000621419
0.628	-0.0001926		5.628	-5.62774e-05		10.628	-0.00092923		15.628	-0.00132		20.628	-0.00123		25.628	-0.000603821
0.629	-0.000216587		5.629	-3.84269e-05		10.629	-0.000940786		15.629	-0.00131		20.629	-0.00121		25.629	-0.000584966
0.63	-0.000237703		5.63	-1.74858e-05		10.63	-0.000958468		15.63	-0.00131		20.63	-0.0012		25.63	-0.000566752
0.631	-0.000253964		5.631	4.53831e-06		10.631	-0.000980687		15.631	-0.00133		20.631	-0.0012		25.631	-0.00055101
0.632	-0.000263843		5.632	2.55484e-05		10.632	-0.00101		15.632	-0.00134		20.632	-0.0012		25.632	-0.000539313
0.633	-0.000266412		5.633	4.32609e-05		10.633	-0.00103		15.633	-0.00136		20.633	-0.00121		25.633	-0.000532818
0.634	-0.000261461		5.634	5.61236e-05		10.634	-0.00105		15.634	-0.00139		20.634	-0.00123		25.634	-0.000532169
0.635	-0.000249527		5.635	6.29914e-05		10.635	-0.00107		15.635	-0.00141		20.635	-0.00125		25.635	-0.000537458
0.636	-0.000231853		5.636	6.3409e-05		10.636	-0.00108		15.636	-0.00144		20.636	-0.00128		25.636	-0.000548242
0.637	-0.000210258		5.637	5.76317e-05		10.637	-0.00109		15.637	-0.00146		20.637	-0.0013		25.637	-0.000563546
0.638	-0.000186946		5.638	4.57352e-05		10.638	-0.00109		15.638	-0.00147		20.638	-0.00133		25.638	-0.000581937
0.639	-0.000164274		5.639	2.86509e-05		10.639	-0.00108		15.639	-0.00148		20.639	-0.00135		25.639	-0.000601647
0.64	-0.00014452		5.64	7.8689e-06		10.64	-0.00106		15.64	-0.00147		20.64	-0.00136		25.64	-0.00062075
0.641	-0.000129662		5.641	-1.4548e-05		10.641	-0.00104		15.641	-0.00147		20.641	-0.00137		25.641	-0.0006374
0.642	-0.000121181		5.642	-3.59026e-05		10.642	-0.00102		15.642	-0.00145		20.642	-0.00137		25.642	-0.000650013
0.643	-0.000119943		5.643	-5.40147e-05		10.643	-0.000995323		15.643	-0.00143		20.643	-0.00136		25.643	-0.000657382
0.644	-0.00012614		5.644	-6.76911e-05		10.644	-0.000974931		15.644	-0.00141		20.644	-0.00134		25.644	-0.000658801
0.645	-0.000139287		5.645	-7.53932e-05		10.645	-0.00095891		15.645	-0.00139		20.645	-0.00132		25.645	-0.000654147
0.646	-0.000158231		5.646	-7.60449e-05		10.646	-0.000948895		15.646	-0.00137		20.646	-0.0013		25.646	-0.000643903
0.647	-0.000181237		5.647	-6.97496e-05		10.647	-0.000945931		15.647	-0.00135		20.647	-0.00128		25.647	-0.000629105
0.648	-0.00020614		5.648	-5.69766e-05		10.648	-0.000950407		15.648	-0.00134		20.648	-0.00126		25.648	-0.000611246
0.649	-0.000230565		5.649	-3.91675e-05		10.649	-0.000962044		15.649	-0.00133		20.649	-0.00124		25.649	-0.000592113
0.65	-0.000252209		5.65	-1.82748e-05		10.65	-0.000979886		15.65	-0.00134		20.65	-0.00123		25.65	-0.000573608
0.651	-0.000269074		5.651	3.72178e-06		10.651	-0.001		15.651	-0.00135		20.651	-0.00123		25.651	-0.000557569
0.652	-0.000279617		5.652	2.47318e-05		10.652	-0.00103		15.652	-0.00136		20.652	-0.00123		25.652	-0.000545576
0.653	-0.000282887		5.653	4.24788e-05		10.653	-0.00105		15.653	-0.00139		20.653	-0.00124		25.653	-0.000538798
0.654	-0.000278649		5.654	5.54519e-05		10.654	-0.00108		15.654	-0.00141		20.654	-0.00126		25.654	-0.000537891
0.655	-0.00026742		5.655	6.24163e-05		10.655	-0.00109		15.655	-0.00144		20.655	-0.00128		25.655	-0.000542957
0.656	-0.000250419		5.656	6.28477e-05		10.656	-0.00111		15.656	-0.00146		20.656	-0.0013		25.656	-0.000553558
0.657	-0.00022945		5.657	5.71324e-05		10.657	-0.00111		15.657	-0.00148		20.657	-0.00133		25.657	-0.000568729
0.658	-0.000206707		5.658	4.5298e-05		10.658	-0.00111		15.658	-0.00149		20.658	-0.00135		25.658	-0.000587039
0.659	-0.00018454		5.659	2.82482e-05		10.659	-0.0011		15.659	-0.0015		20.659	-0.00137		25.659	-0.000606719
0.66	-0.000165233		5.66	7.54214e-06		10.66	-0.00109		15.66	-0.0015		20.66	-0.00139		25.66	-0.000625844
0.661	-0.000150766		5.661	-1.48265e-05		10.661	-0.00107		15.661	-0.00149		20.661	-0.00139		25.661	-0.000642571
0.662	-0.00014263		5.662	-3.61811e-05		10.662	-0.00105		15.662	-0.00148		20.662	-0.00139		25.662	-0.000655313
0.663	-0.000141699		5.663	-5.42725e-05		10.663	-0.00102		15.663	-0.00146		20.663	-0.00138		25.663	-0.000662857
0.664	-0.000148171		5.664	-6.80041e-05		10.664	-0.001		15.664	-0.00144		20.664	-0.00137		25.664	-0.000664482
0.665	-0.000161574		5.665	-7.58718e-05		10.665	-0.000988255		15.665	-0.00141		20.665	-0.00135		25.665	-0.000660055
0.666	-0.000180773		5.666	-7.67167e-05		10.666	-0.00097873		15.666	-0.00139		20.666	-0.00133		25.666	-0.000650055
0.667	-0.000204049		5.667	-7.05801e-05		10.667	-0.00097621		15.667	-0.00138		20.667	-0.0013		25.667	-0.00063552
0.668	-0.000229241		5.668	-5.79243e-05		10.668	-0.000981084		15.668	-0.00137		20.668	-0.00128		25.668	-0.000617942
0.669	-0.000253965		5.669	-4.02256e-05		10.669	-0.000993075		15.669	-0.00136		20.669	-0.00127		25.669	-0.000599105
0.67	-0.000275912		5.67	-1.93811e-05		10.67	-0.00101		15.67	-0.00137		20.67	-0.00126		25.67	-0.000580901
0.671	-0.000293076		5.671	2.67062e-06		10.671	-0.00103		15.671	-0.00138		20.671	-0.00125		25.671	-0.000565162
0.672	-0.000303912		5.672	2.37635e-05		10.672	-0.00106		15.672	-0.0014		20.672	-0.00126		25.672	-0.000553469
0.673	-0.000307471		5.673	4.1538e-05		10.673	-0.00108		15.673	-0.00142		20.673	-0.00127		25.673	-0.000546988
0.674	-0.000303518		5.674	5.45663e-05		10.674	-0.00111		15.674	-0.00144		20.674	-0.00129		25.674	-0.000546378
0.675	-0.000292575		5.675	6.16756e-05		10.675	-0.00113		15.675	-0.00147		20.675	-0.00131		25.675	-0.000551744
0.676	-0.000275864		5.676	6.22795e-05		10.676	-0.00114		15.676	-0.00149		20.676	-0.00133		25.676	-0.000562654
0.677	-0.000255182		5.677	5.66952e-05		10.677	-0.00115		15.677	-0.00151		20.677	-0.00136		25.677	-0.000578142
0.678	-0.000232709		5.678	4.49643e-05		10.678	-0.00114		15.678	-0.00153		20.678	-0.00138		25.678	-0.000596781
0.679	-0.000210786		5.679	2.79766e-05		10.679	-0.00114		15.679	-0.00154		20.679	-0.0014		25.679	-0.000616806
0.68	-0.000191706		5.68	7.24297e-06		10.68	-0.00112		15.68	-0.00154		20.68	-0.00142		25.68	-0.000636293
0.681	-0.000177454		5.681	-1.51188e-05		10.681	-0.0011		15.681	-0.00153		20.681	-0.00142		25.681	-0.000653386
0.682	-0.000169524		5.682	-3.64664e-05		10.682	-0.00108		15.682	-0.00152		20.682	-0.00142		25.682	-0.000666491
0.683	-0.000168788		5.683	-5.46131e-05		10.683	-0.00106		15.683	-0.0015		20.683	-0.00142		25.683	-0.000674388
0.684	-0.000175444		5.684	-6.83722e-05		10.684	-0.00104		15.684	-0.00148		20.684	-0.0014		25.684	-0.000676346
0.685	-0.000189021		5.685	-7.62606e-05		10.685	-0.00102		15.685	-0.00145		20.685	-0.00138		25.685	-0.000672221
0.686	-0.000208388		5.686	-7.70917e-05		10.686	-0.00101		15.686	-0.00143		20.686	-0.00136		25.686	-0.000662488
0.687	-0.000231832		5.687	-7.09275e-05		10.687	-0.00101		15.687	-0.00142		20.687	-0.00134		25.687	-0.000648176
0.688	-0.000257197		5.688	-5.83062e-05		10.688	-0.00101		15.688	-0.00141		20.688	-0.00132		25.688	-0.000630772
0.689	-0.000282097		5.689	-4.06696e-05		10.689	-0.00103		15.689	-0.0014		20.689	-0.0013		25.689	-0.000612052
0.69	-0.000304215		5.69	-1.98458e-05		10.69	-0.00104		15.69	-0.00141		20.69	-0.00129		25.69	-0.000593911
0.691	-0.000321546		5.691	2.16453e-06		10.691	-0.00107		15.691	-0.00142		20.691	-0.00129		25.691	-0.000578187
0.692	-0.000332541		5.692	2.32298e-05		10.692	-0.00109		15.692	-0.00144		20.692	-0.00129		25.692	-0.000566462
0.693	-0.000336236		5.693	4.10526e-05		10.693	-0.00112		15.693	-0.00146		20.693	-0.0013		25.693	-0.000559916
0.694	-0.000332374		5.694	5.4143e-05		10.694	-0.00114		15.694	-0.00148		20.694	-0.00132		25.694	-0.000559216
0.695	-0.000321454		5.695	6.13006e-05		10.695	-0.00116		15.695	-0.00151		20.695	-0.00134		25.695	-0.000564485
0.696	-0.000304684		5.696	6.19527e-05		10.696	-0.00117		15.696	-0.00153		20.696	-0.00137		25.696	-0.000575297
0.697	-0.000283854		5.697	5.63892e-05		10.697	-0.00118		15.697	-0.00155		20.697	-0.00139		25.697	-0.000590693
0.698	-0.000261146		5.698	4.46652e-05		10.698	-0.00118		15.698	-0.00157		20.698	-0.00142		25.698	-0.000609247
0.699	-0.000238903		5.699	2.77189e-05		10.699	-0.00117		15.699	-0.00158		20.699	-0.00144		25.699	-0.000629193
0.7	-0.00021942		5.7	7.08868e-06		10.7	-0.00115		15.7	-0.00158		20.7	-0.00145		25.7	-0.0006486
0.701	-0.000204692		5.701	-1.52593e-05		10.701	-0.00113		15.701	-0.00157		20.701	-0.00146		25.701	-0.000665614
0.702	-0.000196232		5.702	-3.66966e-05		10.702	-0.00111		15.702	-0.00155		20.702	-0.00146		25.702	-0.000678634
0.703	-0.000194929		5.703	-5.49399e-05		10.703	-0.00109		15.703	-0.00153		20.703	-0.00145		25.703	-0.000686436
0.704	-0.000201006		5.704	-6.87404e-05		10.704	-0.00107		15.704	-0.00151		20.704	-0.00144		25.704	-0.000688287
0.705	-0.000214012		5.705	-7.66288e-05		10.705	-0.00105		15.705	-0.00149		20.705	-0.00142		25.705	-0.000684041
0.706	-0.000232829		5.706	-7.75013e-05		10.706	-0.00104		15.706	-0.00147		20.706	-0.00139		25.706	-0.000674166
0.707	-0.000255756		5.707	-7.13923e-05		10.707	-0.00104		15.707	-0.00145		20.707	-0.00137		25.707	-0.000659682
0.708	-0.000280647		5.708	-5.88469e-05		10.708	-0.00105		15.708	-0.00144		20.708	-0.00135		25.708	-0.000642069
0.709	-0.000305134		5.709	-4.12379e-05		10.709	-0.00106		15.709	-0.00144		20.709	-0.00134		25.709	-0.000623109
0.71	-0.000326911		5.71	-2.04417e-05		10.71	-0.00108		15.71	-0.00144		20.71	-0.00133		25.71	-0.000604701
0.711	-0.00034397		5.711	1.58935e-06		10.711	-0.0011		15.711	-0.00145		20.711	-0.00132		25.711	-0.000588691
0.712	-0.000354755		5.712	2.27236e-05		10.712	-0.00112		15.712	-0.00147		20.712	-0.00133		25.712	-0.000576665
0.713	-0.000358298		5.713	4.05809e-05		10.713	-0.00115		15.713	-0.00149		20.713	-0.00134		25.713	-0.000569802
0.714	-0.000354339		5.714	5.37127e-05		10.714	-0.00117		15.714	-0.00151		20.714	-0.00136		25.714	-0.00056877
0.715	-0.000343381		5.715	6.09117e-05		10.715	-0.00119		15.715	-0.00154		20.715	-0.00138		25.715	-0.000573696
0.716	-0.000326623		5.716	6.16259e-05		10.716	-0.0012		15.716	-0.00156		20.716	-0.0014		25.716	-0.000584168
0.717	-0.000305847		5.717	5.61244e-05		10.717	-0.00121		15.717	-0.00158		20.717	-0.00143		25.717	-0.000599231
0.718	-0.000283219		5.718	4.44901e-05		10.718	-0.00121		15.718	-0.00159		20.718	-0.00145		25.718	-0.000617461
0.719	-0.000261083		5.719	2.75783e-05		10.719	-0.0012		15.719	-0.0016		20.719	-0.00147		25.719	-0.000637094
0.72	-0.000241737		5.72	6.89293e-06		10.72	-0.00118		15.72	-0.0016		20.72	-0.00149		25.72	-0.000656207
0.721	-0.000227187		5.721	-1.54481e-05		10.721	-0.00117		15.721	-0.00159		20.721	-0.0015		25.721	-0.00067295
0.722	-0.000218941		5.722	-3.68095e-05		10.722	-0.00114		15.722	-0.00158		20.722	-0.00149		25.722	-0.00068573
0.723	-0.000217886		5.723	-5.50252e-05		10.723	-0.00112		15.723	-0.00156		20.723	-0.00149		25.723	-0.000693326
0.724	-0.000224239		5.724	-6.88947e-05		10.724	-0.0011		15.724	-0.00154		20.724	-0.00147		25.724	-0.000694999
0.725	-0.000237549		5.725	-7.6859e-05		10.725	-0.00108		15.725	-0.00151		20.725	-0.00145		25.725	-0.000690596
0.726	-0.000256699		5.726	-7.78488e-05		10.726	-0.00107		15.726	-0.00149		20.726	-0.00143		25.726	-0.00068057
0.727	-0.000279977		5.727	-7.18709e-05		10.727	-0.00107		15.727	-0.00148		20.727	-0.00141		25.727	-0.000665929
0.728	-0.000305227		5.728	-5.93186e-05		10.728	-0.00108		15.728	-0.00146		20.728	-0.00139		25.728	-0.000648149
0.729	-0.000330066		5.729	-4.16819e-05		10.729	-0.00109		15.729	-0.00146		20.729	-0.00137		25.729	-0.000629009
0.73	-0.000352174		5.73	-2.08858e-05		10.73	-0.00111		15.73	-0.00146		20.73	-0.00136		25.73	-0.000610406
0.731	-0.000369532		5.731	1.11768e-06		10.731	-0.00113		15.731	-0.00147		20.731	-0.00136		25.731	-0.000594181
0.732	-0.00038057		5.732	2.2245e-05		10.732	-0.00115		15.732	-0.00149		20.732	-0.00137		25.732	-0.000581923
0.733	-0.000384307		5.733	4.01162e-05		10.733	-0.00118		15.733	-0.00151		20.733	-0.00138		25.733	-0.000574813
0.734	-0.000380468		5.734	5.32203e-05		10.734	-0.0012		15.734	-0.00154		20.734	-0.00139		25.734	-0.00057353
0.735	-0.000369543		5.735	6.04814e-05		10.735	-0.00122		15.735	-0.00156		20.735	-0.00142		25.735	-0.000578207
0.736	-0.000352729		5.736	6.1306e-05		10.736	-0.00123		15.736	-0.00159		20.736	-0.00144		25.736	-0.000588433
0.737	-0.000331808		5.737	5.59356e-05		10.737	-0.00124		15.737	-0.00161		20.737	-0.00147		25.737	-0.000603261
0.738	-0.000308951		5.738	4.43978e-05		10.738	-0.00124		15.738	-0.00162		20.738	-0.00149		25.738	-0.000621278
0.739	-0.000286505		5.739	2.75826e-05		10.739	-0.00123		15.739	-0.00163		20.739	-0.00151		25.739	-0.000640725
0.74	-0.00026678		5.74	7.0283e-06		10.74	-0.00121		15.74	-0.00163		20.74	-0.00152		25.74	-0.000659682
0.741	-0.00025179		5.741	-1.52369e-05		10.741	-0.00119		15.741	-0.00162		20.741	-0.00153		25.741	-0.000676296
0.742	-0.000243055		5.742	-3.66121e-05		10.742	-0.00117		15.742	-0.00161		20.742	-0.00153		25.742	-0.000688971
0.743	-0.00024148		5.743	-5.48415e-05		10.743	-0.00115		15.743	-0.00159		20.743	-0.00152		25.743	-0.000696484
0.744	-0.000247303		5.744	-6.87524e-05		10.744	-0.00113		15.744	-0.00157		20.744	-0.00151		25.744	-0.000698096
0.745	-0.000260087		5.745	-7.68547e-05		10.745	-0.00111		15.745	-0.00154		20.745	-0.00149		25.745	-0.00069365
0.746	-0.000278724		5.746	-7.79755e-05		10.746	-0.0011		15.746	-0.00152		20.746	-0.00147		25.746	-0.000683591
0.747	-0.000301518		5.747	-7.21563e-05		10.747	-0.0011		15.747	-0.00151		20.747	-0.00144		25.747	-0.000668923
0.748	-0.000326325		5.748	-5.97626e-05		10.748	-0.0011		15.748	-0.0015		20.748	-0.00142		25.748	-0.000651116
0.749	-0.00035078		5.749	-4.22157e-05		10.749	-0.00111		15.749	-0.00149		20.749	-0.00141		25.749	-0.000631946
0.75	-0.000372572		5.75	-2.14127e-05		10.75	-0.00113		15.75	-0.0015		20.75	-0.0014		25.75	-0.000613313
0.751	-0.00038968		5.751	6.6666e-07		10.751	-0.00115		15.751	-0.00151		20.751	-0.00139		25.751	-0.000597061
0.752	-0.000400537		5.752	2.18354e-05		10.752	-0.00118		15.752	-0.00152		20.752	-0.0014		25.752	-0.000584788
0.753	-0.000404151		5.753	3.98031e-05		10.753	-0.0012		15.753	-0.00154		20.753	-0.00141		25.753	-0.000577686
0.754	-0.000400242		5.754	5.30798e-05		10.754	-0.00123		15.754	-0.00157		20.754	-0.00142		25.754	-0.000576437
0.755	-0.000389287		5.755	6.04029e-05		10.755	-0.00125		15.755	-0.0016		20.755	-0.00145		25.755	-0.000581175
0.756	-0.000372466		5.756	6.11931e-05		10.756	-0.00126		15.756	-0.00162		20.756	-0.00147		25.756	-0.000591492
0.757	-0.00035155		5.757	5.58296e-05		10.757	-0.00126		15.757	-0.00164		20.757	-0.0015		25.757	-0.000606445
0.758	-0.00032871		5.758	4.43539e-05		10.758	-0.00126		15.758	-0.00165		20.758	-0.00152		25.758	-0.00062463
0.759	-0.00030629		5.759	2.75732e-05		10.759	-0.00125		15.759	-0.00166		20.759	-0.00154		25.759	-0.000644298
0.76	-0.000286591		5.76	7.01197e-06		10.76	-0.00124		15.76	-0.00166		20.76	-0.00155		25.76	-0.000663521
0.761	-0.000271622		5.761	-1.53153e-05		10.761	-0.00122		15.761	-0.00165		20.761	-0.00156		25.761	-0.000680436
0.762	-0.000262907		5.762	-3.67595e-05		10.762	-0.0012		15.762	-0.00164		20.762	-0.00156		25.762	-0.000693431
0.763	-0.000261358		5.763	-5.50993e-05		10.763	-0.00117		15.763	-0.00162		20.763	-0.00155		25.763	-0.000701267
0.764	-0.000267215		5.764	-6.91275e-05		10.764	-0.00115		15.764	-0.0016		20.764	-0.00154		25.764	-0.000703194
0.765	-0.000280057		5.765	-7.73677e-05		10.765	-0.00114		15.765	-0.00158		20.765	-0.00152		25.765	-0.000699044
0.766	-0.000298787		5.766	-7.85989e-05		10.766	-0.00113		15.766	-0.00156		20.766	-0.0015		25.766	-0.000689257
0.767	-0.000321715		5.767	-7.2759e-05		10.767	-0.00112		15.767	-0.00154		20.767	-0.00147		25.767	-0.000674837
0.768	-0.000346706		5.768	-6.04206e-05		10.768	-0.00113		15.768	-0.00153		20.768	-0.00145		25.768	-0.000657253
0.769	-0.000371393		5.769	-4.29219e-05		10.769	-0.00114		15.769	-0.00152		20.769	-0.00144		25.769	-0.000638284
0.77	-0.000393462		5.77	-2.21327e-05		10.77	-0.00116		15.77	-0.00153		20.77	-0.00143		25.77	-0.000619832
0.771	-0.000410882		5.771	-1.0854e-07		10.771	-0.00118		15.771	-0.00154		20.771	-0.00142		25.771	-0.000603747
0.772	-0.000422073		5.772	2.10809e-05		10.772	-0.0012		15.772	-0.00156		20.772	-0.00143		25.772	-0.000591628
0.773	-0.00042604		5.773	3.91314e-05		10.773	-0.00123		15.773	-0.00158		20.773	-0.00144		25.773	-0.000584666
0.774	-0.000422491		5.774	5.2477e-05		10.774	-0.00125		15.774	-0.0016		20.774	-0.00145		25.774	-0.000583543
0.775	-0.000411885		5.775	5.98968e-05		10.775	-0.00127		15.775	-0.00163		20.775	-0.00148		25.775	-0.000588398
0.776	-0.000395394		5.776	6.08387e-05		10.776	-0.00128		15.776	-0.00165		20.776	-0.0015		25.776	-0.000598825
0.777	-0.000374785		5.777	5.55856e-05		10.777	-0.00129		15.777	-0.00167		20.777	-0.00153		25.777	-0.000613889
0.778	-0.000352224		5.778	4.41927e-05		10.778	-0.00129		15.778	-0.00169		20.778	-0.00155		25.778	-0.000632191
0.779	-0.00033005		5.779	2.75085e-05		10.779	-0.00128		15.779	-0.00169		20.779	-0.00157		25.779	-0.000651984
0.78	-0.000310563		5.78	6.98184e-06		10.78	-0.00127		15.78	-0.00169		20.78	-0.00158		25.78	-0.000671343
0.781	-0.000295783		5.781	-1.53799e-05		10.781	-0.00125		15.781	-0.00169		20.781	-0.00159		25.781	-0.000688412
0.782	-0.000287241		5.782	-3.68655e-05		10.782	-0.00122		15.782	-0.00167		20.782	-0.00159		25.782	-0.000701581
0.783	-0.000285856		5.783	-5.52537e-05		10.783	-0.0012		15.783	-0.00165		20.783	-0.00158		25.783	-0.000709612
0.784	-0.000291876		5.784	-6.93301e-05		10.784	-0.00118		15.784	-0.00163		20.784	-0.00157		25.784	-0.000711757
0.785	-0.000304885		5.785	-7.75704e-05		10.785	-0.00117		15.785	-0.00161		20.785	-0.00155		25.785	-0.000707843
0.786	-0.000323797		5.786	-7.88636e-05		10.786	-0.00116		15.786	-0.00159		20.786	-0.00153		25.786	-0.000698308
0.787	-0.000346928		5.787	-7.32031e-05		10.787	-0.00115		15.787	-0.00157		20.787	-0.00151		25.787	-0.000684155
0.788	-0.000372147		5.788	-6.10095e-05		10.788	-0.00116		15.788	-0.00156		20.788	-0.00149		25.788	-0.000666847
0.789	-0.000397086		5.789	-4.35937e-05		10.789	-0.00117		15.789	-0.00156		20.789	-0.00147		25.789	-0.000648155
0.79	-0.000419426		5.79	-2.28734e-05		10.79	-0.00119		15.79	-0.00156		20.79	-0.00146		25.79	-0.000629974
0.791	-0.000437133		5.791	-8.62997e-07		10.791	-0.00121		15.791	-0.00157		20.791	-0.00146		25.791	-0.000614153
0.792	-0.000448614		5.792	2.03264e-05		10.792	-0.00123		15.792	-0.00159		20.792	-0.00146		25.792	-0.00060229
0.793	-0.000452861		5.793	3.83493e-05		10.793	-0.00126		15.793	-0.00161		20.793	-0.00147		25.793	-0.000595577
0.794	-0.000449565		5.794	5.1695e-05		10.794	-0.00128		15.794	-0.00163		20.794	-0.00149		25.794	-0.000594703
0.795	-0.000439174		5.795	5.91078e-05		10.795	-0.0013		15.795	-0.00166		20.795	-0.00151		25.795	-0.000599809
0.796	-0.000422844		5.796	6.00842e-05		10.796	-0.00132		15.796	-0.00168		20.796	-0.00154		25.796	-0.000610495
0.797	-0.000402336		5.797	5.49138e-05		10.797	-0.00132		15.797	-0.0017		20.797	-0.00156		25.797	-0.000625835
0.798	-0.000379811		5.798	4.35347e-05		10.798	-0.00132		15.798	-0.00172		20.798	-0.00158		25.798	-0.00064443
0.799	-0.000357609		5.799	2.68713e-05		10.799	-0.00131		15.799	-0.00172		20.799	-0.0016		25.799	-0.000664529
0.8	-0.000338039		5.8	6.37905e-06		10.8	-0.0013		15.8	-0.00172		20.8	-0.00162		25.8	-0.000684207
0.801	-0.000323129		5.801	-1.59206e-05		10.801	-0.00128		15.801	-0.00172		20.801	-0.00162		25.801	-0.000701601
0.802	-0.000314425		5.802	-3.7351e-05		10.802	-0.00126		15.802	-0.0017		20.802	-0.00162		25.802	-0.000715093
0.803	-0.000312851		5.803	-5.57254e-05		10.803	-0.00124		15.803	-0.00168		20.803	-0.00162		25.803	-0.000723434
0.804	-0.000318662		5.804	-6.98225e-05		10.804	-0.00122		15.804	-0.00166		20.804	-0.0016		25.804	-0.000725861
0.805	-0.000331448		5.805	-7.81041e-05		10.805	-0.0012		15.805	-0.00164		20.805	-0.00158		25.805	-0.000722191
0.806	-0.000350135		5.806	-7.93698e-05		10.806	-0.00119		15.806	-0.00162		20.806	-0.00156		25.806	-0.000712853
0.807	-0.00037305		5.807	-7.36817e-05		10.807	-0.00119		15.807	-0.0016		20.807	-0.00154		25.807	-0.000698841
0.808	-0.000398059		5.808	-6.15364e-05		10.808	-0.00119		15.808	-0.00159		20.808	-0.00152		25.808	-0.000681609
0.809	-0.000422789		5.809	-4.42516e-05		10.809	-0.0012		15.809	-0.00158		20.809	-0.0015		25.809	-0.000662921
0.81	-0.000444922		5.81	-2.36141e-05		10.81	-0.00122		15.81	-0.00159		20.81	-0.00149		25.81	-0.000644667
0.811	-0.000462424		5.811	-1.55548e-06		10.811	-0.00124		15.811	-0.0016		20.811	-0.00149		25.811	-0.000628694
0.812	-0.000473706		5.812	1.97305e-05		10.812	-0.00127		15.812	-0.00161		20.812	-0.00149		25.812	-0.000616608
0.813	-0.000477754		5.813	3.78569e-05		10.813	-0.00129		15.813	-0.00163		20.813	-0.0015		25.813	-0.000609614
0.814	-0.000474255		5.814	5.12992e-05		10.814	-0.00131		15.814	-0.00166		20.814	-0.00152		25.814	-0.000608413
0.815	-0.000463663		5.815	5.88362e-05		10.815	-0.00133		15.815	-0.00168		20.815	-0.00154		25.815	-0.000613154
0.816	-0.000447135		5.816	5.99022e-05		10.816	-0.00135		15.816	-0.00171		20.816	-0.00156		25.816	-0.000623447
0.817	-0.000426427		5.817	5.47388e-05		10.817	-0.00135		15.817	-0.00173		20.817	-0.00159		25.817	-0.000638364
0.818	-0.000403701		5.818	4.33942e-05		10.818	-0.00135		15.818	-0.00174		20.818	-0.00161		25.818	-0.000656512
0.819	-0.000381299		5.819	2.67721e-05		10.819	-0.00134		15.819	-0.00175		20.819	-0.00163		25.819	-0.00067615
0.82	-0.000361533		5.82	6.31438e-06		10.82	-0.00133		15.82	-0.00175		20.82	-0.00164		25.82	-0.000695363
0.821	-0.000346434		5.821	-1.59853e-05		10.821	-0.00131		15.821	-0.00174		20.821	-0.00165		25.821	-0.000712288
0.822	-0.000337548		5.822	-3.74916e-05		10.822	-0.00129		15.822	-0.00173		20.822	-0.00165		25.822	-0.000725309
0.823	-0.000335811		5.823	-5.59142e-05		10.823	-0.00126		15.823	-0.00171		20.823	-0.00164		25.823	-0.000733183
0.824	-0.000341486		5.824	-6.99769e-05		10.824	-0.00124		15.824	-0.00169		20.824	-0.00163		25.824	-0.000735147
0.825	-0.00035417		5.825	-7.8286e-05		10.825	-0.00123		15.825	-0.00166		20.825	-0.00161		25.825	-0.000731018
0.826	-0.000372797		5.826	-7.96828e-05		10.826	-0.00122		15.826	-0.00164		20.826	-0.00159		25.826	-0.000721231
0.827	-0.000395699		5.827	-7.40705e-05		10.827	-0.00121		15.827	-0.00163		20.827	-0.00157		25.827	-0.000706783
0.828	-0.000420741		5.828	-6.19253e-05		10.828	-0.00122		15.828	-0.00161		20.828	-0.00154		25.828	-0.000689135
0.829	-0.000445549		5.829	-4.4606e-05		10.829	-0.00123		15.829	-0.00161		20.829	-0.00153		25.829	-0.000670059
0.83	-0.000467796		5.83	-2.39892e-05		10.83	-0.00125		15.83	-0.00161		20.83	-0.00152		25.83	-0.000651456
0.831	-0.000485438		5.831	-2.01331e-06		10.831	-0.00127		15.831	-0.00162		20.831	-0.00151		25.831	-0.000635178
0.832	-0.000496875		5.832	1.92244e-05		10.832	-0.00129		15.832	-0.00164		20.832	-0.00152		25.832	-0.000622834
0.833	-0.000501075		5.833	3.73439e-05		10.833	-0.00132		15.833	-0.00166		20.833	-0.00153		25.833	-0.000615637
0.834	-0.000497713		5.834	5.08068e-05		10.834	-0.00134		15.834	-0.00169		20.834	-0.00154		25.834	-0.000614293
0.835	-0.000487233		5.835	5.84059e-05		10.835	-0.00136		15.835	-0.00171		20.835	-0.00157		25.835	-0.000618958
0.836	-0.000470783		5.836	5.95617e-05		10.836	-0.00138		15.836	-0.00174		20.836	-0.00159		25.836	-0.000629245
0.837	-0.000450106		5.837	5.45017e-05		10.837	-0.00138		15.837	-0.00176		20.837	-0.00162		25.837	-0.000644227
0.838	-0.000427354		5.838	4.32675e-05		10.838	-0.00138		15.838	-0.00177		20.838	-0.00164		25.838	-0.000662505
0.839	-0.000404872		5.839	2.66661e-05		10.839	-0.00137		15.839	-0.00178		20.839	-0.00166		25.839	-0.00068233
0.84	-0.000384974		5.84	6.20152e-06		10.84	-0.00136		15.84	-0.00178		20.84	-0.00167		25.84	-0.000701776
0.841	-0.000369689		5.841	-1.61119e-05		10.841	-0.00134		15.841	-0.00177		20.841	-0.00168		25.841	-0.000718978
0.842	-0.00036057		5.842	-3.7632e-05		10.842	-0.00132		15.842	-0.00176		20.842	-0.00168		25.842	-0.000732309
0.843	-0.000358564		5.843	-5.60547e-05		10.843	-0.0013		15.843	-0.00174		20.843	-0.00167		25.843	-0.00074051
0.844	-0.00036395		5.844	-7.01932e-05		10.844	-0.00128		15.844	-0.00172		20.844	-0.00166		25.844	-0.000742809
0.845	-0.000376337		5.845	-7.8599e-05		10.845	-0.00126		15.845	-0.0017		20.845	-0.00164		25.845	-0.000739009
0.846	-0.000394667		5.846	-8.01131e-05		10.846	-0.00125		15.846	-0.00168		20.846	-0.00162		25.846	-0.000729528
0.847	-0.000417279		5.847	-7.46319e-05		10.847	-0.00125		15.847	-0.00166		20.847	-0.0016		25.847	-0.000715348
0.848	-0.000442055		5.848	-6.25694e-05		10.848	-0.00125		15.848	-0.00165		20.848	-0.00158		25.848	-0.000697921
0.849	-0.000466632		5.849	-4.53329e-05		10.849	-0.00126		15.849	-0.00165		20.849	-0.00156		25.849	-0.00067901
0.85	-0.000488687		5.85	-2.47713e-05		10.85	-0.00128		15.85	-0.00165		20.85	-0.00155		25.85	-0.000660512
0.851	-0.000506171		5.851	-2.78851e-06		10.851	-0.0013		15.851	-0.00166		20.851	-0.00154		25.851	-0.000644281
0.852	-0.00051747		5.852	1.85182e-05		10.852	-0.00133		15.852	-0.00168		20.852	-0.00155		25.852	-0.000631932
0.853	-0.000521544		5.853	3.6755e-05		10.853	-0.00135		15.853	-0.0017		20.853	-0.00156		25.853	-0.000624684
0.854	-0.000518059		5.854	5.02869e-05		10.854	-0.00137		15.854	-0.00172		20.854	-0.00157		25.854	-0.000623249
0.855	-0.000507446		5.855	5.78584e-05		10.855	-0.00139		15.855	-0.00175		20.855	-0.0016		25.855	-0.000627793
0.856	-0.000490838		5.856	5.89727e-05		10.856	-0.00141		15.856	-0.00177		20.856	-0.00162		25.856	-0.000637942
0.857	-0.000469968		5.857	5.39266e-05		10.857	-0.00141		15.857	-0.00179		20.857	-0.00165		25.857	-0.00065278
0.858	-0.00044698		5.858	4.27476e-05		10.858	-0.00141		15.858	-0.00181		20.858	-0.00167		25.858	-0.000670922
0.859	-0.000424222		5.859	2.62911e-05		10.859	-0.0014		15.859	-0.00181		20.859	-0.00169		25.859	-0.000690633
0.86	-0.000404331		5.86	5.95754e-06		10.86	-0.00139		15.86	-0.00181		20.86	-0.0017		25.86	-0.000709995
0.861	-0.000391136		5.861	-1.62938e-05		10.861	-0.00137		15.861	-0.00181		20.861	-0.00171		25.861	-0.000727141
0.862	-0.000388514		5.862	-3.78346e-05		10.862	-0.00135		15.862	-0.00179		20.862	-0.00171		25.862	-0.000740449
0.863	-0.000398922		5.863	-5.63331e-05		10.863	-0.00132		15.863	-0.00177		20.863	-0.0017		25.863	-0.000748663
0.864	-0.000423783		5.864	-7.05959e-05		10.864	-0.0013		15.864	-0.00175		20.864	-0.00169		25.864	-0.000751003
0.865	-0.000463354		5.865	-7.9181e-05		10.865	-0.00128		15.865	-0.00173		20.865	-0.00167		25.865	-0.000747265
0.866	-0.000516485		5.866	-8.07916e-05		10.866	-0.00127		15.866	-0.00171		20.866	-0.00165		25.866	-0.000737861
0.867	-0.000580513		5.867	-7.53725e-05		10.867	-0.00127		15.867	-0.00169		20.867	-0.00162		25.867	-0.000723773
0.868	-0.000651476		5.868	-6.33928e-05		10.868	-0.00127		15.868	-0.00168		20.868	-0.0016		25.868	-0.000706454
0.869	-0.000724435		5.869	-4.61701e-05		10.869	-0.00128		15.869	-0.00167		20.869	-0.00159		25.869	-0.000687668
0.87	-0.000793798		5.87	-2.55602e-05		10.87	-0.0013		15.87	-0.00168		20.87	-0.00158		25.87	-0.000669315
0.871	-0.000853724		5.871	-3.53608e-06		10.871	-0.00132		15.871	-0.00168		20.871	-0.00157		25.871	-0.000653251
0.872	-0.000898581		5.872	1.77568e-05		10.872	-0.00135		15.872	-0.0017		20.872	-0.00157		25.872	-0.000641089
0.873	-0.000923383		5.873	3.59798e-05		10.873	-0.00137		15.873	-0.00172		20.873	-0.00158		25.873	-0.00063405
0.874	-0.00092423		5.874	4.96221e-05		10.874	-0.00139		15.874	-0.00174		20.874	-0.0016		25.874	-0.000630625
0.875	-0.000898571		5.875	5.74006e-05		10.875	-0.00141		15.875	-0.00177		20.875	-0.00162		25.875	-0.000629616
0.876	-0.000845273		5.876	5.86943e-05		10.876	-0.00143		15.876	-0.0018		20.876	-0.00165		25.876	-0.000632378
0.877	-0.000764664		5.877	5.3793e-05		10.877	-0.00143		15.877	-0.00182		20.877	-0.00167		25.877	-0.000639715
0.878	-0.000658446		5.878	4.27313e-05		10.878	-0.00143		15.878	-0.00184		20.878	-0.0017		25.878	-0.000651861
0.879	-0.00052945		5.879	2.62748e-05		10.879	-0.00142		15.879	-0.00185		20.879	-0.00172		25.879	-0.000668498
0.88	-0.000381262		5.88	5.83084e-06		10.88	-0.00141		15.88	-0.00185		20.88	-0.00173		25.88	-0.000688813
0.881	-0.000217747		5.881	-1.65447e-05		10.881	-0.00139		15.881	-0.00185		20.881	-0.00174		25.881	-0.000711606
0.882	-4.26113e-05		5.882	-3.81131e-05		10.882	-0.00137		15.882	-0.00184		20.882	-0.00174		25.882	-0.000735417
0.883	0.000141048		5.883	-5.66254e-05		10.883	-0.00134		15.883	-0.00182		20.883	-0.00173		25.883	-0.000758601
0.884	0.000331098		5.884	-7.08881e-05		10.884	-0.00132		15.884	-0.0018		20.884	-0.00173		25.884	-0.000779495
0.885	0.000526614		5.885	-7.95215e-05		10.885	-0.00131		15.885	-0.00178		20.885	-0.00172		25.885	-0.00079675
0.886	0.000728061		5.886	-8.12977e-05		10.886	-0.0013		15.886	-0.00176		20.886	-0.00171		25.886	-0.000809478
0.887	0.000937364		5.887	-7.59752e-05		10.887	-0.0013		15.887	-0.00174		20.887	-0.00169		25.887	-0.000817298
0.888	0.00116		5.888	-6.40162e-05		10.888	-0.00131		15.888	-0.00173		20.888	-0.00168		25.888	-0.000820341
0.889	0.00139		5.889	-4.68004e-05		10.889	-0.00133		15.889	-0.00172		20.889	-0.00167		25.889	-0.000819204
0.89	0.00165		5.89	-2.62112e-05		10.89	-0.00137		15.89	-0.00171		20.89	-0.00166		25.89	-0.000814864
0.891	0.00193		5.891	-4.22843e-06		10.891	-0.00142		15.891	-0.00172		20.891	-0.00165		25.891	-0.000808551
0.892	0.00224		5.892	1.7099e-05		10.892	-0.00147		15.892	-0.00173		20.892	-0.00165		25.892	-0.000801568
0.893	0.00258		5.893	3.53978e-05		10.893	-0.00153		15.893	-0.00174		20.893	-0.00165		25.893	-0.000795131
0.894	0.00296		5.894	4.90677e-05		10.894	-0.00159		15.894	-0.00176		20.894	-0.00165		25.894	-0.000790247
0.895	0.00337		5.895	5.68806e-05		10.895	-0.00164		15.895	-0.00177		20.895	-0.00165		25.895	-0.000787602
0.896	0.00382		5.896	5.82502e-05		10.896	-0.00169		15.896	-0.00179		20.896	-0.00166		25.896	-0.000787467
0.897	0.00431		5.897	5.33835e-05		10.897	-0.00173		15.897	-0.0018		20.897	-0.00166		25.897	-0.000789624
0.898	0.00482		5.898	4.23424e-05		10.898	-0.00175		15.898	-0.00181		20.898	-0.00167		25.898	-0.000793352
0.899	0.00536		5.899	2.59066e-05		10.899	-0.00175		15.899	-0.00181		20.899	-0.00168		25.899	-0.000797468
0.9	0.00592		5.9	5.5179e-06		10.9	-0.00174		15.9	-0.0018		20.9	-0.00168		25.9	-0.000800433
0.901	0.00649		5.901	-1.67887e-05		10.901	-0.0017		15.901	-0.00178		20.901	-0.00168		25.901	-0.000800507
0.902	0.00708		5.902	-3.83432e-05		10.902	-0.00165		15.902	-0.00176		20.902	-0.00168		25.902	-0.000795904
0.903	0.00766		5.903	-5.68831e-05		10.903	-0.00158		15.903	-0.00172		20.903	-0.00167		25.903	-0.000784944
0.904	0.00825		5.904	-7.12493e-05		10.904	-0.0015		15.904	-0.00168		20.904	-0.00166		25.904	-0.000766217
0.905	0.00883		5.905	-7.99724e-05		10.905	-0.0014		15.905	-0.00164		20.905	-0.00164		25.905	-0.000738718
0.906	0.00941		5.906	-8.11332e-05		10.906	-0.0013		15.906	-0.00159		20.906	-0.00162		25.906	-0.000701922
0.907	0.00999		5.907	-8.67835e-05		10.907	-0.00118		15.907	-0.00155		20.907	-0.00159		25.907	-0.000655813
0.908	0.01056		5.908	-0.0001088		10.908	-0.00105		15.908	-0.00151		20.908	-0.00156		25.908	-0.000600896
0.909	0.01114		5.909	-0.00014436		10.909	-0.000922637		15.909	-0.00146		20.909	-0.00152		25.909	-0.000538147
0.91	0.01171		5.91	-0.000189935		10.91	-0.000783242		15.91	-0.00143		20.91	-0.00148		25.91	-0.000468933
0.911	0.0123		5.911	-0.000241715		10.911	-0.000634708		15.911	-0.00139		20.911	-0.00143		25.911	-0.000394885
0.912	0.01289		5.912	-0.00029518		10.912	-0.000474752		15.912	-0.00136		20.912	-0.00138		25.912	-0.000317718
0.913	0.0135		5.913	-0.000346638		10.913	-0.000300392		15.913	-0.00132		20.913	-0.00132		25.913	-0.00023906
0.914	0.01413		5.914	-0.000393969		10.914	-0.000108202		15.914	-0.00129		20.914	-0.00126		25.914	-0.000160319
0.915	0.01479		5.915	-0.000435722		10.915	0.000105373		15.915	-0.00125		20.915	-0.00119		25.915	-8.25818e-05
0.916	0.01547		5.916	-0.000471678		10.916	0.000343706		15.916	-0.00121		20.916	-0.00112		25.916	-6.49729e-06
0.917	0.01619		5.917	-0.000502952		10.917	0.00060971		15.917	-0.00116		20.917	-0.00104		25.917	6.77944e-05
0.918	0.01693		5.918	-0.000531312		10.918	0.000905526		15.918	-0.0011		20.918	-0.000955824		25.918	0.00014067
0.919	0.01769		5.919	-0.000559476		10.919	0.00123		15.919	-0.00102		20.919	-0.000861773		25.919	0.000212982
0.92	0.01848		5.92	-0.000590854		10.92	0.00159		15.92	-0.000935303		20.92	-0.000759979		25.92	0.000285962
0.921	0.01928		5.921	-0.000628826		10.921	0.00198		15.921	-0.000834392		20.921	-0.000650353		25.921	0.000361065
0.922	0.02009		5.922	-0.000676915		10.922	0.0024		15.922	-0.000721024		20.922	-0.000533041		25.922	0.000439813
0.923	0.02091		5.923	-0.000738169		10.923	0.00284		15.923	-0.000596074		20.923	-0.00040845		25.923	0.000523629
0.924	0.02173		5.924	-0.000814536		10.924	0.0033		15.924	-0.000460927		20.924	-0.000277191		25.924	0.00061367
0.925	0.02254		5.925	-0.000906957		10.925	0.00379		15.925	-0.000317328		20.925	-0.00014005		25.925	0.000707969
0.926	0.02335		5.926	-0.00102		10.926	0.00429		15.926	-0.00016721		20.926	2.02883e-06		25.926	0.000804044
0.927	0.02414		5.927	-0.00114		10.927	0.0048		15.927	-1.25012e-05		20.927	0.000148013		25.927	0.000901789
0.928	0.02493		5.928	-0.00128		10.928	0.00532		15.928	0.000145102		20.928	0.000296834		25.928	0.001
0.929	0.0257		5.929	-0.00143		10.929	0.00585		15.929	0.000304331		20.929	0.000447422		25.929	0.0011
0.93	0.02647		5.93	-0.00157		10.93	0.00638		15.93	0.00046444		20.93	0.000598799		25.93	0.0012
0.931	0.02723		5.931	-0.00171		10.931	0.00692		15.931	0.000625226		20.931	0.000750126		25.931	0.0013
0.932	0.02799		5.932	-0.00183		10.932	0.00747		15.932	0.000787012		20.932	0.000900675		25.932	0.00141
0.933	0.02875		5.933	-0.00193		10.933	0.00802		15.933	0.000950607		20.933	0.00105		25.933	0.00151
0.934	0.02953		5.934	-0.00202		10.934	0.00858		15.934	0.00112		20.934	0.0012		25.934	0.00161
0.935	0.03031		5.935	-0.0021		10.935	0.00916		15.935	0.00129		20.935	0.00136		25.935	0.00171
0.936	0.03111		5.936	-0.00216		10.936	0.00975		15.936	0.00147		20.936	0.00152		25.936	0.00181
0.937	0.03192		5.937	-0.0022		10.937	0.01035		15.937	0.00165		20.937	0.00169		25.937	0.00191
0.938	0.03275		5.938	-0.00224		10.938	0.01097		15.938	0.00185		20.938	0.00186		25.938	0.00201
0.939	0.03359		5.939	-0.00226		10.939	0.01161		15.939	0.00205		20.939	0.00203		25.939	0.00211
0.94	0.03444		5.94	-0.00229		10.94	0.01227		15.94	0.00227		20.94	0.00221		25.94	0.00221
0.941	0.0353		5.941	-0.00231		10.941	0.01296		15.941	0.00249		20.941	0.00239		25.941	0.0023
0.942	0.03616		5.942	-0.00234		10.942	0.01366		15.942	0.00273		20.942	0.00257		25.942	0.00241
0.943	0.03701		5.943	-0.00237		10.943	0.01439		15.943	0.00298		20.943	0.00275		25.943	0.00251
0.944	0.03786		5.944	-0.00242		10.944	0.01513		15.944	0.00323		20.944	0.00292		25.944	0.00262
0.945	0.03869		5.945	-0.00248		10.945	0.01589		15.945	0.00349		20.945	0.0031		25.945	0.00273
0.946	0.03951		5.946	-0.00255		10.946	0.01667		15.946	0.00376		20.946	0.00326		25.946	0.00285
0.947	0.04032		5.947	-0.00264		10.947	0.01745		15.947	0.00402		20.947	0.00343		25.947	0.00297
0.948	0.04112		5.948	-0.00273		10.948	0.01824		15.948	0.00429		20.948	0.00359		25.948	0.0031
0.949	0.04191		5.949	-0.00284		10.949	0.01904		15.949	0.00456		20.949	0.00375		25.949	0.00323
0.95	0.0427		5.95	-0.00296		10.95	0.01984		15.95	0.00483		20.95	0.00391		25.95	0.00337
0.951	0.04349		5.951	-0.00307		10.951	0.02064		15.951	0.0051		20.951	0.00407		25.951	0.00351
0.952	0.0443		5.952	-0.00319		10.952	0.02145		15.952	0.00538		20.952	0.00424		25.952	0.00365
0.953	0.04514		5.953	-0.0033		10.953	0.02226		15.953	0.00566		20.953	0.00441		25.953	0.0038
0.954	0.046		5.954	-0.00341		10.954	0.02308		15.954	0.00594		20.954	0.0046		25.954	0.00395
0.955	0.04691		5.955	-0.00351		10.955	0.0239		15.955	0.00624		20.955	0.00479		25.955	0.0041
0.956	0.04788		5.956	-0.0036		10.956	0.02474		15.956	0.00655		20.956	0.005		25.956	0.00426
0.957	0.04889		5.957	-0.00368		10.957	0.02559		15.957	0.00687		20.957	0.00523		25.957	0.00442
0.958	0.04998		5.958	-0.00376		10.958	0.02645		15.958	0.00722		20.958	0.00547		25.958	0.00458
0.959	0.05113		5.959	-0.00384		10.959	0.02734		15.959	0.00759		20.959	0.00573		25.959	0.00474
0.96	0.05235		5.96	-0.00391		10.96	0.02824		15.96	0.00798		20.96	0.006		25.96	0.0049
0.961	0.05364		5.961	-0.00399		10.961	0.02917		15.961	0.00839		20.961	0.00629		25.961	0.00507
0.962	0.055		5.962	-0.00408		10.962	0.03013		15.962	0.00883		20.962	0.0066		25.962	0.00525
0.963	0.05644		5.963	-0.00417		10.963	0.0311		15.963	0.0093		20.963	0.00692		25.963	0.00542
0.964	0.05795		5.964	-0.00428		10.964	0.03211		15.964	0.00979		20.964	0.00725		25.964	0.00561
0.965	0.05953		5.965	-0.00441		10.965	0.03313		15.965	0.0103		20.965	0.00758		25.965	0.0058
0.966	0.06119		5.966	-0.00455		10.966	0.03419		15.966	0.01084		20.966	0.00793		25.966	0.006
0.967	0.06292		5.967	-0.00471		10.967	0.03526		15.967	0.0114		20.967	0.00828		25.967	0.00621
0.968	0.06474		5.968	-0.00488		10.968	0.03636		15.968	0.01198		20.968	0.00864		25.968	0.00643
0.969	0.06665		5.969	-0.00506		10.969	0.03748		15.969	0.01258		20.969	0.00901		25.969	0.00665
0.97	0.06865		5.97	-0.00525		10.97	0.03863		15.97	0.0132		20.97	0.00938		25.97	0.00688
0.971	0.07076		5.971	-0.00545		10.971	0.0398		15.971	0.01384		20.971	0.00977		25.971	0.00712
0.972	0.07297		5.972	-0.00564		10.972	0.041		15.972	0.0145		20.972	0.01016		25.972	0.00736
0.973	0.07531		5.973	-0.00583		10.973	0.04223		15.973	0.01519		20.973	0.01056		25.973	0.0076
0.974	0.07778		5.974	-0.00602		10.974	0.0435		15.974	0.0159		20.974	0.01098		25.974	0.00786
0.975	0.08038		5.975	-0.0062		10.975	0.0448		15.975	0.01663		20.975	0.01141		25.975	0.00811
0.976	0.08312		5.976	-0.00637		10.976	0.04614		15.976	0.01739		20.976	0.01186		25.976	0.00837
0.977	0.08601		5.977	-0.00653		10.977	0.04753		15.977	0.01818		20.977	0.01232		25.977	0.00863
0.978	0.08904		5.978	-0.00668		10.978	0.04896		15.978	0.019		20.978	0.0128		25.978	0.00889
0.979	0.09222		5.979	-0.00684		10.979	0.05045		15.979	0.01985		20.979	0.01329		25.979	0.00916
0.98	0.09555		5.98	-0.00699		10.98	0.05198		15.98	0.02073		20.98	0.01379		25.98	0.00943
0.981	0.09901		5.981	-0.00714		10.981	0.05358		15.981	0.02165		20.981	0.01431		25.981	0.0097
0.982	0.10261		5.982	-0.0073		10.982	0.05522		15.982	0.02258		20.982	0.01483		25.982	0.00998
0.983	0.10633		5.983	-0.00747		10.983	0.05692		15.983	0.02355		20.983	0.01536		25.983	0.01026
0.984	0.11018		5.984	-0.00765		10.984	0.05867		15.984	0.02454		20.984	0.01589		25.984	0.01055
0.985	0.11413		5.985	-0.00784		10.985	0.06046		15.985	0.02554		20.985	0.01643		25.985	0.01084
0.986	0.11819		5.986	-0.00804		10.986	0.06229		15.986	0.02657		20.986	0.01696		25.986	0.01114
0.987	0.12235		5.987	-0.00826		10.987	0.06416		15.987	0.0276		20.987	0.01749		25.987	0.01144
0.988	0.1266		5.988	-0.00849		10.988	0.06607		15.988	0.02865		20.988	0.01802		25.988	0.01175
0.989	0.13095		5.989	-0.00872		10.989	0.068		15.989	0.0297		20.989	0.01855		25.989	0.01206
0.99	0.13537		5.99	-0.00896		10.99	0.06996		15.99	0.03075		20.99	0.01907		25.99	0.01238
0.991	0.13988		5.991	-0.0092		10.991	0.07194		15.991	0.03181		20.991	0.01959		25.991	0.0127
0.992	0.14447		5.992	-0.00944		10.992	0.07393		15.992	0.03286		20.992	0.02011		25.992	0.01302
0.993	0.14914		5.993	-0.00967		10.993	0.07594		15.993	0.03392		20.993	0.02064		25.993	0.01334
0.994	0.15388		5.994	-0.00989		10.994	0.07797		15.994	0.03497		20.994	0.02116		25.994	0.01366
0.995	0.1587		5.995	-0.0101		10.995	0.08		15.995	0.03602		20.995	0.0217		25.995	0.01398
0.996	0.16358		5.996	-0.0103		10.996	0.08205		15.996	0.03707		20.996	0.02223		25.996	0.0143
0.997	0.16851		5.997	-0.01049		10.997	0.08411		15.997	0.03812		20.997	0.02278		25.997	0.01462
0.998	0.1735		5.998	-0.01067		10.998	0.08617		15.998	0.03917		20.998	0.02333		25.998	0.01494
0.999	0.17853		5.999	-0.01085		10.999	0.08824		15.999	0.04022		20.999	0.02389		25.999	0.01526
1	0.18359		6	-0.01102		11	0.09032		16	0.04127		21	0.02446		26	0.01557
1.001	0.18867		6.001	-0.01118		11.001	0.0924		16.001	0.04231		21.001	0.02504		26.001	0.01588
1.002	0.19375		6.002	-0.01136		11.002	0.09447		16.002	0.04336		21.002	0.02561		26.002	0.0162
1.003	0.19882		6.003	-0.01154		11.003	0.09654		16.003	0.04439		21.003	0.02619		26.003	0.01651
1.004	0.20387		6.004	-0.01172		11.004	0.0986		16.004	0.04542		21.004	0.02677		26.004	0.01683
1.005	0.20889		6.005	-0.01192		11.005	0.10064		16.005	0.04643		21.005	0.02735		26.005	0.01715
1.006	0.21387		6.006	-0.01213		11.006	0.10265		16.006	0.04743		21.006	0.02792		26.006	0.01746
1.007	0.21879		6.007	-0.01235		11.007	0.10464		16.007	0.04841		21.007	0.02849		26.007	0.01778
1.008	0.22365		6.008	-0.01258		11.008	0.1066		16.008	0.04938		21.008	0.02905		26.008	0.0181
1.009	0.22845		6.009	-0.01281		11.009	0.10852		16.009	0.05032		21.009	0.02961		26.009	0.01842
1.01	0.23318		6.01	-0.01305		11.01	0.11039		16.01	0.05123		21.01	0.03016		26.01	0.01874
1.011	0.23784		6.011	-0.01329		11.011	0.11223		16.011	0.05212		21.011	0.0307		26.011	0.01906
1.012	0.24243		6.012	-0.01352		11.012	0.11401		16.012	0.05299		21.012	0.03124		26.012	0.01938
1.013	0.24695		6.013	-0.01374		11.013	0.11576		16.013	0.05383		21.013	0.03178		26.013	0.01969
1.014	0.2514		6.014	-0.01395		11.014	0.11745		16.014	0.05465		21.014	0.03231		26.014	0.02
1.015	0.25578		6.015	-0.01415		11.015	0.1191		16.015	0.05545		21.015	0.03285		26.015	0.02031
1.016	0.26009		6.016	-0.01433		11.016	0.12071		16.016	0.05623		21.016	0.03339		26.016	0.02061
1.017	0.26433		6.017	-0.0145		11.017	0.12228		16.017	0.05699		21.017	0.03393		26.017	0.02091
1.018	0.2685		6.018	-0.01466		11.018	0.12381		16.018	0.05773		21.018	0.03447		26.018	0.0212
1.019	0.27259		6.019	-0.01481		11.019	0.12529		16.019	0.05845		21.019	0.03501		26.019	0.02149
1.02	0.2766		6.02	-0.01496		11.02	0.12674		16.02	0.05917		21.02	0.03555		26.02	0.02178
1.021	0.28052		6.021	-0.0151		11.021	0.12815		16.021	0.05986		21.021	0.03609		26.021	0.02206
1.022	0.28435		6.022	-0.01524		11.022	0.12953		16.022	0.06054		21.022	0.03662		26.022	0.02234
1.023	0.28809		6.023	-0.01539		11.023	0.13086		16.023	0.0612		21.023	0.03715		26.023	0.02262
1.024	0.29173		6.024	-0.01555		11.024	0.13216		16.024	0.06185		21.024	0.03766		26.024	0.02289
1.025	0.29526		6.025	-0.01571		11.025	0.13341		16.025	0.06247		21.025	0.03817		26.025	0.02316
1.026	0.29869		6.026	-0.01589		11.026	0.13462		16.026	0.06307		21.026	0.03866		26.026	0.02344
1.027	0.30201		6.027	-0.01607		11.027	0.13579		16.027	0.06365		21.027	0.03913		26.027	0.02371
1.028	0.30522		6.028	-0.01626		11.028	0.1369		16.028	0.06421		21.028	0.03959		26.028	0.02398
1.029	0.30832		6.029	-0.01646		11.029	0.13797		16.029	0.06473		21.029	0.04003		26.029	0.02425
1.03	0.31133		6.03	-0.01666		11.03	0.13898		16.03	0.06523		21.03	0.04046		26.03	0.02451
1.031	0.31423		6.031	-0.01686		11.031	0.13995		16.031	0.06571		21.031	0.04087		26.031	0.02477
1.032	0.31704		6.032	-0.01705		11.032	0.14086		16.032	0.06616		21.032	0.04128		26.032	0.02503
1.033	0.31977		6.033	-0.01723		11.033	0.14172		16.033	0.06658		21.033	0.04166		26.033	0.02528
1.034	0.32242		6.034	-0.0174		11.034	0.14254		16.034	0.06698		21.034	0.04204		26.034	0.02553
1.035	0.32499		6.035	-0.01756		11.035	0.14332		16.035	0.06736		21.035	0.04242		26.035	0.02577
1.036	0.32749		6.036	-0.0177		11.036	0.14405		16.036	0.06772		21.036	0.04278		26.036	0.026
1.037	0.32993		6.037	-0.01783		11.037	0.14475		16.037	0.06806		21.037	0.04315		26.037	0.02622
1.038	0.33229		6.038	-0.01795		11.038	0.14542		16.038	0.06839		21.038	0.0435		26.038	0.02644
1.039	0.3346		6.039	-0.01806		11.039	0.14606		16.039	0.0687		21.039	0.04386		26.039	0.02664
1.04	0.33683		6.04	-0.01816		11.04	0.14667		16.04	0.069		21.04	0.04421		26.04	0.02684
1.041	0.33899		6.041	-0.01826		11.041	0.14725		16.041	0.06929		21.041	0.04455		26.041	0.02703
1.042	0.34107		6.042	-0.01836		11.042	0.14782		16.042	0.06957		21.042	0.04488		26.042	0.02722
1.043	0.34308		6.043	-0.01846		11.043	0.14836		16.043	0.06984		21.043	0.04521		26.043	0.0274
1.044	0.345		6.044	-0.01857		11.044	0.14888		16.044	0.07009		21.044	0.04552		26.044	0.02757
1.045	0.34683		6.045	-0.01869		11.045	0.14937		16.045	0.07034		21.045	0.04582		26.045	0.02774
1.046	0.34857		6.046	-0.01882		11.046	0.14984		16.046	0.07056		21.046	0.04611		26.046	0.02791
1.047	0.35022		6.047	-0.01896		11.047	0.15028		16.047	0.07077		21.047	0.04639		26.047	0.02807
1.048	0.35179		6.048	-0.0191		11.048	0.1507		16.048	0.07096		21.048	0.04664		26.048	0.02823
1.049	0.35326		6.049	-0.01925		11.049	0.15108		16.049	0.07113		21.049	0.04689		26.049	0.02838
1.05	0.35465		6.05	-0.0194		11.05	0.15144		16.05	0.07127		21.05	0.04711		26.05	0.02852
1.051	0.35597		6.051	-0.01955		11.051	0.15176		16.051	0.0714		21.051	0.04733		26.051	0.02866
1.052	0.35721		6.052	-0.01969		11.052	0.15206		16.052	0.0715		21.052	0.04753		26.052	0.0288
1.053	0.35838		6.053	-0.01982		11.053	0.15233		16.053	0.07158		21.053	0.04773		26.053	0.02893
1.054	0.3595		6.054	-0.01994		11.054	0.15258		16.054	0.07165		21.054	0.04792		26.054	0.02905
1.055	0.36057		6.055	-0.02005		11.055	0.15281		16.055	0.0717		21.055	0.0481		26.055	0.02916
1.056	0.36158		6.056	-0.02014		11.056	0.15302		16.056	0.07174		21.056	0.04828		26.056	0.02926
1.057	0.36255		6.057	-0.02022		11.057	0.15321		16.057	0.07178		21.057	0.04845		26.057	0.02936
1.058	0.36348		6.058	-0.02028		11.058	0.15339		16.058	0.0718		21.058	0.04861		26.058	0.02945
1.059	0.36436		6.059	-0.02034		11.059	0.15355		16.059	0.07183		21.059	0.04877		26.059	0.02953
1.06	0.36521		6.06	-0.02039		11.06	0.15371		16.06	0.07186		21.06	0.04892		26.06	0.0296
1.061	0.36601		6.061	-0.02044		11.061	0.15385		16.061	0.07189		21.061	0.04907		26.061	0.02967
1.062	0.36678		6.062	-0.02049		11.062	0.15399		16.062	0.07192		21.062	0.04922		26.062	0.02973
1.063	0.36749		6.063	-0.02054		11.063	0.15411		16.063	0.07195		21.063	0.04936		26.063	0.02979
1.064	0.36816		6.064	-0.0206		11.064	0.15423		16.064	0.07198		21.064	0.0495		26.064	0.02985
1.065	0.36879		6.065	-0.02067		11.065	0.15433		16.065	0.07201		21.065	0.04964		26.065	0.0299
1.066	0.36936		6.066	-0.02075		11.066	0.15443		16.066	0.07204		21.066	0.04976		26.066	0.02995
1.067	0.36987		6.067	-0.02083		11.067	0.15451		16.067	0.07206		21.067	0.04988		26.067	0.03
1.068	0.37034		6.068	-0.02093		11.068	0.15458		16.068	0.07208		21.068	0.04998		26.068	0.03004
1.069	0.37075		6.069	-0.02103		11.069	0.15464		16.069	0.07209		21.069	0.05006		26.069	0.03008
1.07	0.37112		6.07	-0.02113		11.07	0.15468		16.07	0.07208		21.07	0.05013		26.07	0.03011
1.071	0.37144		6.071	-0.02123		11.071	0.15472		16.071	0.07207		21.071	0.05018		26.071	0.03015
1.072	0.37172		6.072	-0.02133		11.072	0.15475		16.072	0.07205		21.072	0.05021		26.072	0.03018
1.073	0.37196		6.073	-0.02142		11.073	0.15477		16.073	0.07202		21.073	0.05023		26.073	0.03021
1.074	0.37218		6.074	-0.02149		11.074	0.15478		16.074	0.07199		21.074	0.05023		26.074	0.03025
1.075	0.37237		6.075	-0.02156		11.075	0.15479		16.075	0.07195		21.075	0.05023		26.075	0.03028
1.076	0.37255		6.076	-0.02161		11.076	0.1548		16.076	0.07191		21.076	0.05021		26.076	0.03031
1.077	0.37271		6.077	-0.02164		11.077	0.1548		16.077	0.07187		21.077	0.05019		26.077	0.03035
1.078	0.37287		6.078	-0.02167		11.078	0.1548		16.078	0.07183		21.078	0.05017		26.078	0.03038
1.079	0.37301		6.079	-0.02168		11.079	0.15481		16.079	0.07181		21.079	0.05015		26.079	0.0304
1.08	0.37316		6.08	-0.02169		11.08	0.15481		16.08	0.07179		21.08	0.05014		26.08	0.03042
1.081	0.37329		6.081	-0.02171		11.081	0.15482		16.081	0.07178		21.081	0.05013		26.081	0.03044
1.082	0.37342		6.082	-0.02173		11.082	0.15482		16.082	0.07178		21.082	0.05012		26.082	0.03045
1.083	0.37354		6.083	-0.02175		11.083	0.15483		16.083	0.07179		21.083	0.05012		26.083	0.03045
1.084	0.37364		6.084	-0.02176		11.084	0.15484		16.084	0.0718		21.084	0.05013		26.084	0.03045
1.085	0.37373		6.085	-0.02177		11.085	0.15485		16.085	0.07182		21.085	0.05014		26.085	0.03044
1.086	0.3738		6.086	-0.02177		11.086	0.15486		16.086	0.07185		21.086	0.05015		26.086	0.03042
1.087	0.37385		6.087	-0.02177		11.087	0.15486		16.087	0.07187		21.087	0.05015		26.087	0.03041
1.088	0.37387		6.088	-0.02176		11.088	0.15487		16.088	0.07189		21.088	0.05015		26.088	0.03039
1.089	0.37387		6.089	-0.02174		11.089	0.15487		16.089	0.07191		21.089	0.05015		26.089	0.03037
1.09	0.37385		6.09	-0.02172		11.09	0.15487		16.09	0.07192		21.09	0.05014		26.09	0.03035
1.091	0.37382		6.091	-0.0217		11.091	0.15486		16.091	0.07193		21.091	0.05012		26.091	0.03033
1.092	0.37377		6.092	-0.02168		11.092	0.15486		16.092	0.07193		21.092	0.05009		26.092	0.03032
1.093	0.37371		6.093	-0.02166		11.093	0.15485		16.093	0.07192		21.093	0.05005		26.093	0.03031
1.094	0.37365		6.094	-0.02164		11.094	0.15485		16.094	0.0719		21.094	0.05001		26.094	0.0303
1.095	0.37358		6.095	-0.02164		11.095	0.15484		16.095	0.07188		21.095	0.04996		26.095	0.0303
1.096	0.37353		6.096	-0.02163		11.096	0.15484		16.096	0.07185		21.096	0.04992		26.096	0.0303
1.097	0.37348		6.097	-0.02164		11.097	0.15483		16.097	0.07183		21.097	0.04987		26.097	0.0303
1.098	0.37345		6.098	-0.02165		11.098	0.15484		16.098	0.07181		21.098	0.04983		26.098	0.03031
1.099	0.37342		6.099	-0.02167		11.099	0.15484		16.099	0.07179		21.099	0.0498		26.099	0.03031
1.1	0.37342		6.1	-0.02169		11.1	0.15485		16.1	0.07177		21.1	0.04978		26.1	0.03031
1.101	0.37342		6.101	-0.02171		11.101	0.15486		16.101	0.07176		21.101	0.04976		26.101	0.03031
1.102	0.37344		6.102	-0.02173		11.102	0.15487		16.102	0.07176		21.102	0.04976		26.102	0.0303
1.103	0.37346		6.103	-0.02175		11.103	0.15489		16.103	0.07177		21.103	0.04976		26.103	0.03029
1.104	0.37348		6.104	-0.02176		11.104	0.1549		16.104	0.07178		21.104	0.04978		26.104	0.03027
1.105	0.3735		6.105	-0.02177		11.105	0.15491		16.105	0.0718		21.105	0.04979		26.105	0.03026
1.106	0.37352		6.106	-0.02177		11.106	0.15492		16.106	0.07182		21.106	0.04981		26.106	0.03023
1.107	0.37353		6.107	-0.02177		11.107	0.15492		16.107	0.07184		21.107	0.04984		26.107	0.03021
1.108	0.37353		6.108	-0.02176		11.108	0.15492		16.108	0.07186		21.108	0.04986		26.108	0.03019
1.109	0.37352		6.109	-0.02174		11.109	0.15491		16.109	0.07188		21.109	0.04988		26.109	0.03017
1.11	0.37351		6.11	-0.02172		11.11	0.15489		16.11	0.07189		21.11	0.0499		26.11	0.03015
1.111	0.3735		6.111	-0.0217		11.111	0.15487		16.111	0.0719		21.111	0.04992		26.111	0.03013
1.112	0.37347		6.112	-0.02168		11.112	0.15485		16.112	0.07189		21.112	0.04994		26.112	0.03012
1.113	0.37345		6.113	-0.02166		11.113	0.15482		16.113	0.07188		21.113	0.04995		26.113	0.03011
1.114	0.37342		6.114	-0.02165		11.114	0.1548		16.114	0.07187		21.114	0.04995		26.114	0.03011
1.115	0.3734		6.115	-0.02164		11.115	0.15477		16.115	0.07185		21.115	0.04994		26.115	0.03011
1.116	0.37338		6.116	-0.02164		11.116	0.15476		16.116	0.07182		21.116	0.04993		26.116	0.03011
1.117	0.37337		6.117	-0.02164		11.117	0.15475		16.117	0.0718		21.117	0.04991		26.117	0.03012
1.118	0.37337		6.118	-0.02165		11.118	0.15475		16.118	0.07177		21.118	0.04989		26.118	0.03013
1.119	0.37337		6.119	-0.02167		11.119	0.15476		16.119	0.07175		21.119	0.04986		26.119	0.03014
1.12	0.37338		6.12	-0.02169		11.12	0.15477		16.12	0.07174		21.12	0.04984		26.12	0.03016
1.121	0.3734		6.121	-0.02171		11.121	0.15479		16.121	0.07173		21.121	0.04982		26.121	0.03017
1.122	0.37342		6.122	-0.02173		11.122	0.15482		16.122	0.07173		21.122	0.0498		26.122	0.03019
1.123	0.37344		6.123	-0.02175		11.123	0.15484		16.123	0.07174		21.123	0.04979		26.123	0.03021
1.124	0.37346		6.124	-0.02176		11.124	0.15486		16.124	0.07175		21.124	0.04979		26.124	0.03022
1.125	0.37348		6.125	-0.02177		11.125	0.15488		16.125	0.07177		21.125	0.04979		26.125	0.03023
1.126	0.3735		6.126	-0.02178		11.126	0.15489		16.126	0.07179		21.126	0.04981		26.126	0.03023
1.127	0.3735		6.127	-0.02177		11.127	0.15489		16.127	0.07181		21.127	0.04982		26.127	0.03023
1.128	0.37351		6.128	-0.02176		11.128	0.15489		16.128	0.07183		21.128	0.04984		26.128	0.03022
1.129	0.3735		6.129	-0.02174		11.129	0.15488		16.129	0.07185		21.129	0.04987		26.129	0.0302
1.13	0.37349		6.13	-0.02172		11.13	0.15486		16.13	0.07186		21.13	0.04989		26.13	0.03018
1.131	0.37347		6.131	-0.0217		11.131	0.15484		16.131	0.07187		21.131	0.04991		26.131	0.03016
1.132	0.37345		6.132	-0.02168		11.132	0.15482		16.132	0.07187		21.132	0.04992		26.132	0.03014
1.133	0.37342		6.133	-0.02166		11.133	0.15479		16.133	0.07186		21.133	0.04993		26.133	0.03012
1.134	0.3734		6.134	-0.02165		11.134	0.15477		16.134	0.07184		21.134	0.04994		26.134	0.03011
1.135	0.37337		6.135	-0.02164		11.135	0.15475		16.135	0.07182		21.135	0.04993		26.135	0.0301
1.136	0.37335		6.136	-0.02164		11.136	0.15473		16.136	0.0718		21.136	0.04992		26.136	0.0301
1.137	0.37334		6.137	-0.02164		11.137	0.15473		16.137	0.07177		21.137	0.0499		26.137	0.0301
1.138	0.37334		6.138	-0.02165		11.138	0.15473		16.138	0.07175		21.138	0.04988		26.138	0.03011
1.139	0.37334		6.139	-0.02167		11.139	0.15473		16.139	0.07173		21.139	0.04985		26.139	0.03012
1.14	0.37335		6.14	-0.02169		11.14	0.15475		16.14	0.07171		21.14	0.04983		26.14	0.03014
1.141	0.37336		6.141	-0.02171		11.141	0.15477		16.141	0.07171		21.141	0.0498		26.141	0.03016
1.142	0.37338		6.142	-0.02173		11.142	0.15479		16.142	0.07171		21.142	0.04979		26.142	0.03018
1.143	0.3734		6.143	-0.02175		11.143	0.15481		16.143	0.07171		21.143	0.04978		26.143	0.0302
1.144	0.37343		6.144	-0.02176		11.144	0.15483		16.144	0.07173		21.144	0.04977		26.144	0.03021
1.145	0.37344		6.145	-0.02177		11.145	0.15485		16.145	0.07175		21.145	0.04978		26.145	0.03022
1.146	0.37346		6.146	-0.02178		11.146	0.15486		16.146	0.07177		21.146	0.04979		26.146	0.03022
1.147	0.37347		6.147	-0.02177		11.147	0.15486		16.147	0.07179		21.147	0.04981		26.147	0.03021
1.148	0.37347		6.148	-0.02176		11.148	0.15486		16.148	0.07181		21.148	0.04983		26.148	0.0302
1.149	0.37347		6.149	-0.02174		11.149	0.15485		16.149	0.07183		21.149	0.04985		26.149	0.03019
1.15	0.37345		6.15	-0.02172		11.15	0.15483		16.15	0.07184		21.15	0.04987		26.15	0.03017
1.151	0.37344		6.151	-0.0217		11.151	0.15481		16.151	0.07185		21.151	0.04989		26.151	0.03015
1.152	0.37341		6.152	-0.02168		11.152	0.15479		16.152	0.07185		21.152	0.04991		26.152	0.03013
1.153	0.37339		6.153	-0.02166		11.153	0.15476		16.153	0.07184		21.153	0.04992		26.153	0.03012
1.154	0.37336		6.154	-0.02165		11.154	0.15474		16.154	0.07182		21.154	0.04992		26.154	0.0301
1.155	0.37334		6.155	-0.02164		11.155	0.15472		16.155	0.0718		21.155	0.04991		26.155	0.03009
1.156	0.37332		6.156	-0.02164		11.156	0.1547		16.156	0.07178		21.156	0.0499		26.156	0.03009
1.157	0.37331		6.157	-0.02164		11.157	0.1547		16.157	0.07175		21.157	0.04988		26.157	0.03009
1.158	0.37331		6.158	-0.02165		11.158	0.1547		16.158	0.07173		21.158	0.04986		26.158	0.0301
1.159	0.37331		6.159	-0.02167		11.159	0.1547		16.159	0.07171		21.159	0.04983		26.159	0.03012
1.16	0.37332		6.16	-0.02169		11.16	0.15472		16.16	0.07169		21.16	0.04981		26.16	0.03013
1.161	0.37333		6.161	-0.02171		11.161	0.15474		16.161	0.07168		21.161	0.04979		26.161	0.03015
1.162	0.37335		6.162	-0.02173		11.162	0.15476		16.162	0.07168		21.162	0.04977		26.162	0.03017
1.163	0.37338		6.163	-0.02175		11.163	0.15478		16.163	0.07169		21.163	0.04976		26.163	0.03019
1.164	0.3734		6.164	-0.02176		11.164	0.1548		16.164	0.07171		21.164	0.04976		26.164	0.0302
1.165	0.37342		6.165	-0.02177		11.165	0.15482		16.165	0.07172		21.165	0.04976		26.165	0.03021
1.166	0.37344		6.166	-0.02178		11.166	0.15483		16.166	0.07175		21.166	0.04978		26.166	0.03021
1.167	0.37345		6.167	-0.02177		11.167	0.15484		16.167	0.07177		21.167	0.04979		26.167	0.03021
1.168	0.37345		6.168	-0.02176		11.168	0.15483		16.168	0.07179		21.168	0.04981		26.168	0.0302
1.169	0.37345		6.169	-0.02174		11.169	0.15482		16.169	0.07181		21.169	0.04984		26.169	0.03018
1.17	0.37343		6.17	-0.02172		11.17	0.15481		16.17	0.07182		21.17	0.04986		26.17	0.03016
1.171	0.37342		6.171	-0.0217		11.171	0.15478		16.171	0.07183		21.171	0.04988		26.171	0.03014
1.172	0.37339		6.172	-0.02168		11.172	0.15476		16.172	0.07182		21.172	0.0499		26.172	0.03012
1.173	0.37337		6.173	-0.02166		11.173	0.15474		16.173	0.07182		21.173	0.04991		26.173	0.03011
1.174	0.37334		6.174	-0.02165		11.174	0.15471		16.174	0.0718		21.174	0.04991		26.174	0.03009
1.175	0.37332		6.175	-0.02164		11.175	0.15469		16.175	0.07178		21.175	0.0499		26.175	0.03008
1.176	0.3733		6.176	-0.02164		11.176	0.15468		16.176	0.07175		21.176	0.04989		26.176	0.03008
1.177	0.37329		6.177	-0.02164		11.177	0.15467		16.177	0.07173		21.177	0.04987		26.177	0.03008
1.178	0.37329		6.178	-0.02165		11.178	0.15467		16.178	0.07171		21.178	0.04985		26.178	0.03009
1.179	0.37329		6.179	-0.02167		11.179	0.15468		16.179	0.07169		21.179	0.04982		26.179	0.0301
1.18	0.3733		6.18	-0.02169		11.18	0.15469		16.18	0.07167		21.18	0.0498		26.18	0.03012
1.181	0.37332		6.181	-0.02171		11.181	0.15471		16.181	0.07166		21.181	0.04978		26.181	0.03014
1.182	0.37334		6.182	-0.02173		11.182	0.15473		16.182	0.07166		21.182	0.04976		26.182	0.03016
1.183	0.37336		6.183	-0.02175		11.183	0.15475		16.183	0.07167		21.183	0.04975		26.183	0.03017
1.184	0.37338		6.184	-0.02177		11.184	0.15477		16.184	0.07168		21.184	0.04975		26.184	0.03018
1.185	0.3734		6.185	-0.02177		11.185	0.15479		16.185	0.0717		21.185	0.04975		26.185	0.03019
1.186	0.37342		6.186	-0.02178		11.186	0.1548		16.186	0.07172		21.186	0.04976		26.186	0.03019
1.187	0.37343		6.187	-0.02177		11.187	0.15481		16.187	0.07174		21.187	0.04978		26.187	0.03019
1.188	0.37343		6.188	-0.02176		11.188	0.1548		16.188	0.07176		21.188	0.0498		26.188	0.03018
1.189	0.37343		6.189	-0.02174		11.189	0.15479		16.189	0.07178		21.189	0.04983		26.189	0.03016
1.19	0.37342		6.19	-0.02172		11.19	0.15478		16.19	0.07179		21.19	0.04985		26.19	0.03015
1.191	0.3734		6.191	-0.0217		11.191	0.15476		16.191	0.0718		21.191	0.04987		26.191	0.03013
1.192	0.37338		6.192	-0.02168		11.192	0.15473		16.192	0.0718		21.192	0.04988		26.192	0.03011
1.193	0.37335		6.193	-0.02166		11.193	0.1547		16.193	0.07179		21.193	0.04989		26.193	0.03009
1.194	0.37333		6.194	-0.02165		11.194	0.15468		16.194	0.07177		21.194	0.04989		26.194	0.03007
1.195	0.3733		6.195	-0.02164		11.195	0.15466		16.195	0.07175		21.195	0.04989		26.195	0.03006
1.196	0.37329		6.196	-0.02164		11.196	0.15465		16.196	0.07173		21.196	0.04987		26.196	0.03006
1.197	0.37327		6.197	-0.02164		11.197	0.15464		16.197	0.0717		21.197	0.04986		26.197	0.03006
1.198	0.37327		6.198	-0.02165		11.198	0.15464		16.198	0.07168		21.198	0.04983		26.198	0.03007
1.199	0.37327		6.199	-0.02167		11.199	0.15465		16.199	0.07166		21.199	0.04981		26.199	0.03008
1.2	0.37328		6.2	-0.02169		11.2	0.15466		16.2	0.07164		21.2	0.04978		26.2	0.0301
1.201	0.3733		6.201	-0.02171		11.201	0.15468		16.201	0.07163		21.201	0.04976		26.201	0.03012
1.202	0.37332		6.202	-0.02173		11.202	0.1547		16.202	0.07163		21.202	0.04975		26.202	0.03013
1.203	0.37334		6.203	-0.02175		11.203	0.15472		16.203	0.07164		21.203	0.04973		26.203	0.03015
1.204	0.37336		6.204	-0.02177		11.204	0.15474		16.204	0.07165		21.204	0.04973		26.204	0.03016
1.205	0.37338		6.205	-0.02177		11.205	0.15476		16.205	0.07167		21.205	0.04974		26.205	0.03017
1.206	0.3734		6.206	-0.02178		11.206	0.15477		16.206	0.07169		21.206	0.04975		26.206	0.03017
1.207	0.37341		6.207	-0.02177		11.207	0.15477		16.207	0.07172		21.207	0.04976		26.207	0.03017
1.208	0.37341		6.208	-0.02176		11.208	0.15477		16.208	0.07174		21.208	0.04978		26.208	0.03016
1.209	0.3734		6.209	-0.02175		11.209	0.15476		16.209	0.07175		21.209	0.04981		26.209	0.03014
1.21	0.37339		6.21	-0.02173		11.21	0.15475		16.21	0.07177		21.21	0.04983		26.21	0.03012
1.211	0.37338		6.211	-0.0217		11.211	0.15472		16.211	0.07177		21.211	0.04985		26.211	0.0301
1.212	0.37335		6.212	-0.02168		11.212	0.1547		16.212	0.07177		21.212	0.04987		26.212	0.03008
1.213	0.37333		6.213	-0.02166		11.213	0.15467		16.213	0.07176		21.213	0.04988		26.213	0.03006
1.214	0.3733		6.214	-0.02165		11.214	0.15465		16.214	0.07175		21.214	0.04988		26.214	0.03005
1.215	0.37328		6.215	-0.02164		11.215	0.15463		16.215	0.07173		21.215	0.04987		26.215	0.03004
1.216	0.37326		6.216	-0.02164		11.216	0.15461		16.216	0.0717		21.216	0.04986		26.216	0.03004
1.217	0.37325		6.217	-0.02164		11.217	0.15461		16.217	0.07168		21.217	0.04984		26.217	0.03004
1.218	0.37324		6.218	-0.02165		11.218	0.15461		16.218	0.07165		21.218	0.04982		26.218	0.03005
1.219	0.37324		6.219	-0.02167		11.219	0.15461		16.219	0.07163		21.219	0.04979		26.219	0.03006
1.22	0.37325		6.22	-0.02169		11.22	0.15463		16.22	0.07162		21.22	0.04977		26.22	0.03008
1.221	0.37327		6.221	-0.02171		11.221	0.15465		16.221	0.07161		21.221	0.04975		26.221	0.03009
1.222	0.37329		6.222	-0.02173		11.222	0.15467		16.222	0.07161		21.222	0.04973		26.222	0.03011
1.223	0.37331		6.223	-0.02175		11.223	0.15469		16.223	0.07162		21.223	0.04972		26.223	0.03013
1.224	0.37333		6.224	-0.02177		11.224	0.15471		16.224	0.07163		21.224	0.04972		26.224	0.03014
1.225	0.37335		6.225	-0.02178		11.225	0.15473		16.225	0.07165		21.225	0.04972		26.225	0.03015
1.226	0.37337		6.226	-0.02178		11.226	0.15474		16.226	0.07167		21.226	0.04973		26.226	0.03015
1.227	0.37338		6.227	-0.02177		11.227	0.15475		16.227	0.07169		21.227	0.04975		26.227	0.03015
1.228	0.37338		6.228	-0.02176		11.228	0.15474		16.228	0.07171		21.228	0.04977		26.228	0.03014
1.229	0.37338		6.229	-0.02175		11.229	0.15473		16.229	0.07173		21.229	0.04979		26.229	0.03012
1.23	0.37337		6.23	-0.02173		11.23	0.15472		16.23	0.07174		21.23	0.04982		26.23	0.0301
1.231	0.37335		6.231	-0.0217		11.231	0.1547		16.231	0.07175		21.231	0.04984		26.231	0.03008
1.232	0.37333		6.232	-0.02168		11.232	0.15467		16.232	0.07175		21.232	0.04985		26.232	0.03006
1.233	0.3733		6.233	-0.02166		11.233	0.15465		16.233	0.07174		21.233	0.04986		26.233	0.03005
1.234	0.37328		6.234	-0.02165		11.234	0.15462		16.234	0.07172		21.234	0.04986		26.234	0.03003
1.235	0.37325		6.235	-0.02164		11.235	0.1546		16.235	0.0717		21.235	0.04986		26.235	0.03002
1.236	0.37324		6.236	-0.02164		11.236	0.15459		16.236	0.07168		21.236	0.04984		26.236	0.03002
1.237	0.37322		6.237	-0.02164		11.237	0.15458		16.237	0.07165		21.237	0.04982		26.237	0.03002
1.238	0.37322		6.238	-0.02165		11.238	0.15458		16.238	0.07163		21.238	0.0498		26.238	0.03003
1.239	0.37322		6.239	-0.02167		11.239	0.15459		16.239	0.07161		21.239	0.04978		26.239	0.03004
1.24	0.37323		6.24	-0.02169		11.24	0.1546		16.24	0.0716		21.24	0.04975		26.24	0.03006
1.241	0.37324		6.241	-0.02171		11.241	0.15462		16.241	0.07159		21.241	0.04973		26.241	0.03008
1.242	0.37326		6.242	-0.02173		11.242	0.15464		16.242	0.07159		21.242	0.04971		26.242	0.0301
1.243	0.37329		6.243	-0.02175		11.243	0.15466		16.243	0.07159		21.243	0.0497		26.243	0.03011
1.244	0.37331		6.244	-0.02177		11.244	0.15468		16.244	0.07161		21.244	0.0497		26.244	0.03013
1.245	0.37333		6.245	-0.02178		11.245	0.1547		16.245	0.07163		21.245	0.0497		26.245	0.03013
1.246	0.37334		6.246	-0.02178		11.246	0.15471		16.246	0.07165		21.246	0.04971		26.246	0.03014
1.247	0.37335		6.247	-0.02177		11.247	0.15471		16.247	0.07167		21.247	0.04973		26.247	0.03013
1.248	0.37336		6.248	-0.02176		11.248	0.15471		16.248	0.07169		21.248	0.04975		26.248	0.03012
1.249	0.37335		6.249	-0.02175		11.249	0.1547		16.249	0.07171		21.249	0.04977		26.249	0.03011
1.25	0.37334		6.25	-0.02173		11.25	0.15469		16.25	0.07172		21.25	0.04979		26.25	0.03009
1.251	0.37332		6.251	-0.0217		11.251	0.15466		16.251	0.07173		21.251	0.04981		26.251	0.03007
1.252	0.3733		6.252	-0.02168		11.252	0.15464		16.252	0.07173		21.252	0.04983		26.252	0.03005
1.253	0.37327		6.253	-0.02166		11.253	0.15461		16.253	0.07172		21.253	0.04984		26.253	0.03003
1.254	0.37325		6.254	-0.02165		11.254	0.15459		16.254	0.0717		21.254	0.04984		26.254	0.03002
1.255	0.37323		6.255	-0.02164		11.255	0.15457		16.255	0.07168		21.255	0.04983		26.255	0.03001
1.256	0.37321		6.256	-0.02164		11.256	0.15455		16.256	0.07166		21.256	0.04982		26.256	0.03
1.257	0.37319		6.257	-0.02164		11.257	0.15455		16.257	0.07163		21.257	0.0498		26.257	0.03001
1.258	0.37319		6.258	-0.02165		11.258	0.15454		16.258	0.07161		21.258	0.04978		26.258	0.03001
1.259	0.37319		6.259	-0.02167		11.259	0.15455		16.259	0.07159		21.259	0.04975		26.259	0.03003
1.26	0.3732		6.26	-0.02169		11.26	0.15456		16.26	0.07157		21.26	0.04973		26.26	0.03004
1.261	0.37321		6.261	-0.02171		11.261	0.15458		16.261	0.07157		21.261	0.04971		26.261	0.03006
1.262	0.37323		6.262	-0.02173		11.262	0.1546		16.262	0.07157		21.262	0.04969		26.262	0.03008
1.263	0.37325		6.263	-0.02175		11.263	0.15463		16.263	0.07157		21.263	0.04968		26.263	0.0301
1.264	0.37328		6.264	-0.02177		11.264	0.15465		16.264	0.07159		21.264	0.04967		26.264	0.03011
1.265	0.3733		6.265	-0.02178		11.265	0.15466		16.265	0.0716		21.265	0.04968		26.265	0.03012
1.266	0.37331		6.266	-0.02178		11.266	0.15468		16.266	0.07163		21.266	0.04969		26.266	0.03012
1.267	0.37332		6.267	-0.02177		11.267	0.15468		16.267	0.07165		21.267	0.04971		26.267	0.03011
1.268	0.37333		6.268	-0.02176		11.268	0.15468		16.268	0.07167		21.268	0.04973		26.268	0.0301
1.269	0.37332		6.269	-0.02175		11.269	0.15467		16.269	0.07169		21.269	0.04975		26.269	0.03009
1.27	0.37331		6.27	-0.02173		11.27	0.15465		16.27	0.0717		21.27	0.04977		26.27	0.03007
1.271	0.37329		6.271	-0.02171		11.271	0.15463		16.271	0.07171		21.271	0.04979		26.271	0.03005
1.272	0.37327		6.272	-0.02168		11.272	0.15461		16.272	0.07171		21.272	0.04981		26.272	0.03003
1.273	0.37325		6.273	-0.02166		11.273	0.15458		16.273	0.0717		21.273	0.04982		26.273	0.03001
1.274	0.37322		6.274	-0.02165		11.274	0.15456		16.274	0.07169		21.274	0.04982		26.274	0.03
1.275	0.3732		6.275	-0.02164		11.275	0.15454		16.275	0.07167		21.275	0.04981		26.275	0.02999
1.276	0.37318		6.276	-0.02164		11.276	0.15452		16.276	0.07164		21.276	0.0498		26.276	0.02998
1.277	0.37317		6.277	-0.02164		11.277	0.15451		16.277	0.07162		21.277	0.04978		26.277	0.02999
1.278	0.37316		6.278	-0.02165		11.278	0.15451		16.278	0.07159		21.278	0.04976		26.278	0.02999
1.279	0.37316		6.279	-0.02167		11.279	0.15452		16.279	0.07157		21.279	0.04973		26.279	0.03001
1.28	0.37317		6.28	-0.02169		11.28	0.15453		16.28	0.07156		21.28	0.04971		26.28	0.03002
1.281	0.37319		6.281	-0.02171		11.281	0.15455		16.281	0.07155		21.281	0.04969		26.281	0.03004
1.282	0.37321		6.282	-0.02173		11.282	0.15457		16.282	0.07155		21.282	0.04967		26.282	0.03006
1.283	0.37323		6.283	-0.02175		11.283	0.1546		16.283	0.07156		21.283	0.04966		26.283	0.03008
1.284	0.37325		6.284	-0.02177		11.284	0.15462		16.284	0.07157		21.284	0.04966		26.284	0.03009
1.285	0.37327		6.285	-0.02178		11.285	0.15463		16.285	0.07159		21.285	0.04966		26.285	0.0301
1.286	0.37329		6.286	-0.02178		11.286	0.15465		16.286	0.07161		21.286	0.04967		26.286	0.0301
1.287	0.3733		6.287	-0.02178		11.287	0.15465		16.287	0.07163		21.287	0.04969		26.287	0.03009
1.288	0.3733		6.288	-0.02176		11.288	0.15465		16.288	0.07165		21.288	0.04971		26.288	0.03008
1.289	0.3733		6.289	-0.02175		11.289	0.15464		16.289	0.07167		21.289	0.04973		26.289	0.03007
1.29	0.37329		6.29	-0.02173		11.29	0.15462		16.29	0.07169		21.29	0.04975		26.29	0.03005
1.291	0.37327		6.291	-0.02171		11.291	0.1546		16.291	0.07169		21.291	0.04977		26.291	0.03003
1.292	0.37325		6.292	-0.02168		11.292	0.15458		16.292	0.07169		21.292	0.04979		26.292	0.03001
1.293	0.37322		6.293	-0.02167		11.293	0.15455		16.293	0.07168		21.293	0.0498		26.293	0.02999
1.294	0.3732		6.294	-0.02165		11.294	0.15453		16.294	0.07166		21.294	0.0498		26.294	0.02998
1.295	0.37318		6.295	-0.02164		11.295	0.15451		16.295	0.07164		21.295	0.04979		26.295	0.02997
1.296	0.37316		6.296	-0.02164		11.296	0.15449		16.296	0.07162		21.296	0.04978		26.296	0.02996
1.297	0.37314		6.297	-0.02164		11.297	0.15449		16.297	0.07159		21.297	0.04976		26.297	0.02996
1.298	0.37314		6.298	-0.02165		11.298	0.15449		16.298	0.07157		21.298	0.04974		26.298	0.02997
1.299	0.37314		6.299	-0.02167		11.299	0.15449		16.299	0.07155		21.299	0.04971		26.299	0.02998
1.3	0.37315		6.3	-0.02169		11.3	0.15451		16.3	0.07153		21.3	0.04969		26.3	0.03
1.301	0.37317		6.301	-0.02171		11.301	0.15453		16.301	0.07153		21.301	0.04967		26.301	0.03002
1.302	0.37319		6.302	-0.02173		11.302	0.15455		16.302	0.07152		21.302	0.04965		26.302	0.03004
1.303	0.37321		6.303	-0.02175		11.303	0.15457		16.303	0.07153		21.303	0.04964		26.303	0.03005
1.304	0.37323		6.304	-0.02177		11.304	0.15459		16.304	0.07154		21.304	0.04963		26.304	0.03007
1.305	0.37325		6.305	-0.02178		11.305	0.15461		16.305	0.07156		21.305	0.04964		26.305	0.03007
1.306	0.37327		6.306	-0.02178		11.306	0.15462		16.306	0.07158		21.306	0.04965		26.306	0.03008
1.307	0.37328		6.307	-0.02178		11.307	0.15463		16.307	0.07161		21.307	0.04967		26.307	0.03007
1.308	0.37328		6.308	-0.02177		11.308	0.15462		16.308	0.07163		21.308	0.04969		26.308	0.03006
1.309	0.37328		6.309	-0.02175		11.309	0.15462		16.309	0.07165		21.309	0.04971		26.309	0.03005
1.31	0.37327		6.31	-0.02173		11.31	0.1546		16.31	0.07166		21.31	0.04973		26.31	0.03003
1.311	0.37325		6.311	-0.02171		11.311	0.15458		16.311	0.07167		21.311	0.04975		26.311	0.03001
1.312	0.37323		6.312	-0.02169		11.312	0.15455		16.312	0.07166		21.312	0.04977		26.312	0.02999
1.313	0.3732		6.313	-0.02167		11.313	0.15453		16.313	0.07166		21.313	0.04978		26.313	0.02997
1.314	0.37318		6.314	-0.02165		11.314	0.1545		16.314	0.07164		21.314	0.04978		26.314	0.02996
1.315	0.37315		6.315	-0.02164		11.315	0.15448		16.315	0.07162		21.315	0.04977		26.315	0.02995
1.316	0.37313		6.316	-0.02164		11.316	0.15447		16.316	0.0716		21.316	0.04976		26.316	0.02994
1.317	0.37312		6.317	-0.02164		11.317	0.15446		16.317	0.07157		21.317	0.04974		26.317	0.02994
1.318	0.37312		6.318	-0.02165		11.318	0.15446		16.318	0.07155		21.318	0.04972		26.318	0.02995
1.319	0.37312		6.319	-0.02167		11.319	0.15447		16.319	0.07153		21.319	0.04969		26.319	0.02996
1.32	0.37313		6.32	-0.02169		11.32	0.15448		16.32	0.07151		21.32	0.04967		26.32	0.02998
1.321	0.37314		6.321	-0.02171		11.321	0.1545		16.321	0.0715		21.321	0.04965		26.321	0.03
1.322	0.37316		6.322	-0.02173		11.322	0.15452		16.322	0.0715		21.322	0.04963		26.322	0.03002
1.323	0.37318		6.323	-0.02175		11.323	0.15455		16.323	0.07151		21.323	0.04962		26.323	0.03003
1.324	0.3732		6.324	-0.02177		11.324	0.15457		16.324	0.07152		21.324	0.04961		26.324	0.03004
1.325	0.37323		6.325	-0.02178		11.325	0.15459		16.325	0.07154		21.325	0.04962		26.325	0.03005
1.326	0.37324		6.326	-0.02178		11.326	0.1546		16.326	0.07156		21.326	0.04963		26.326	0.03005
1.327	0.37325		6.327	-0.02178		11.327	0.1546		16.327	0.07158		21.327	0.04965		26.327	0.03005
1.328	0.37325		6.328	-0.02177		11.328	0.1546		16.328	0.07161		21.328	0.04967		26.328	0.03004
1.329	0.37325		6.329	-0.02175		11.329	0.15459		16.329	0.07162		21.329	0.04969		26.329	0.03003
1.33	0.37324		6.33	-0.02173		11.33	0.15458		16.33	0.07164		21.33	0.04971		26.33	0.03001
1.331	0.37322		6.331	-0.02171		11.331	0.15455		16.331	0.07164		21.331	0.04973		26.331	0.02999
1.332	0.3732		6.332	-0.02169		11.332	0.15453		16.332	0.07164		21.332	0.04975		26.332	0.02997
1.333	0.37317		6.333	-0.02167		11.333	0.15451		16.333	0.07163		21.333	0.04976		26.333	0.02995
1.334	0.37315		6.334	-0.02165		11.334	0.15448		16.334	0.07162		21.334	0.04976		26.334	0.02993
1.335	0.37312		6.335	-0.02164		11.335	0.15446		16.335	0.07159		21.335	0.04975		26.335	0.02992
1.336	0.37311		6.336	-0.02164		11.336	0.15445		16.336	0.07157		21.336	0.04974		26.336	0.02992
1.337	0.37309		6.337	-0.02164		11.337	0.15444		16.337	0.07155		21.337	0.04972		26.337	0.02992
1.338	0.37309		6.338	-0.02165		11.338	0.15444		16.338	0.07152		21.338	0.0497		26.338	0.02993
1.339	0.37309		6.339	-0.02167		11.339	0.15445		16.339	0.0715		21.339	0.04968		26.339	0.02994
1.34	0.37309		6.34	-0.02169		11.34	0.15446		16.34	0.07148		21.34	0.04965		26.34	0.02996
1.341	0.37311		6.341	-0.02171		11.341	0.15448		16.341	0.07148		21.341	0.04963		26.341	0.02998
1.342	0.37313		6.342	-0.02173		11.342	0.1545		16.342	0.07148		21.342	0.04961		26.342	0.02999
1.343	0.37315		6.343	-0.02175		11.343	0.15452		16.343	0.07148		21.343	0.0496		26.343	0.03001
1.344	0.37317		6.344	-0.02177		11.344	0.15454		16.344	0.07149		21.344	0.0496		26.344	0.03002
1.345	0.37319		6.345	-0.02178		11.345	0.15456		16.345	0.07151		21.345	0.0496		26.345	0.03003
1.346	0.37321		6.346	-0.02178		11.346	0.15457		16.346	0.07153		21.346	0.04961		26.346	0.03003
1.347	0.37322		6.347	-0.02178		11.347	0.15458		16.347	0.07156		21.347	0.04963		26.347	0.03003
1.348	0.37322		6.348	-0.02177		11.348	0.15458		16.348	0.07158		21.348	0.04965		26.348	0.03002
1.349	0.37322		6.349	-0.02175		11.349	0.15457		16.349	0.0716		21.349	0.04967		26.349	0.03
1.35	0.37321		6.35	-0.02173		11.35	0.15455		16.35	0.07161		21.35	0.04969		26.35	0.02999
1.351	0.37319		6.351	-0.02171		11.351	0.15453		16.351	0.07162		21.351	0.04971		26.351	0.02997
1.352	0.37317		6.352	-0.02169		11.352	0.15451		16.352	0.07161		21.352	0.04973		26.352	0.02995
1.353	0.37314		6.353	-0.02167		11.353	0.15448		16.353	0.07161		21.353	0.04974		26.353	0.02993
1.354	0.37312		6.354	-0.02165		11.354	0.15446		16.354	0.07159		21.354	0.04974		26.354	0.02991
1.355	0.37309		6.355	-0.02164		11.355	0.15444		16.355	0.07157		21.355	0.04973		26.355	0.0299
1.356	0.37307		6.356	-0.02164		11.356	0.15442		16.356	0.07155		21.356	0.04972		26.356	0.0299
1.357	0.37306		6.357	-0.02164		11.357	0.15441		16.357	0.07152		21.357	0.0497		26.357	0.0299
1.358	0.37305		6.358	-0.02165		11.358	0.15441		16.358	0.0715		21.358	0.04968		26.358	0.02991
1.359	0.37305		6.359	-0.02167		11.359	0.15442		16.359	0.07147		21.359	0.04966		26.359	0.02992
1.36	0.37306		6.36	-0.02169		11.36	0.15443		16.36	0.07146		21.36	0.04963		26.36	0.02994
1.361	0.37308		6.361	-0.02171		11.361	0.15445		16.361	0.07145		21.361	0.04961		26.361	0.02995
1.362	0.3731		6.362	-0.02173		11.362	0.15447		16.362	0.07145		21.362	0.04959		26.362	0.02997
1.363	0.37312		6.363	-0.02175		11.363	0.1545		16.363	0.07145		21.363	0.04958		26.363	0.02999
1.364	0.37314		6.364	-0.02177		11.364	0.15452		16.364	0.07147		21.364	0.04958		26.364	0.03
1.365	0.37316		6.365	-0.02178		11.365	0.15454		16.365	0.07149		21.365	0.04958		26.365	0.03001
1.366	0.37318		6.366	-0.02178		11.366	0.15455		16.366	0.07151		21.366	0.04959		26.366	0.03001
1.367	0.37319		6.367	-0.02178		11.367	0.15455		16.367	0.07153		21.367	0.04961		26.367	0.03001
1.368	0.37319		6.368	-0.02177		11.368	0.15455		16.368	0.07155		21.368	0.04963		26.368	0.03
1.369	0.37319		6.369	-0.02175		11.369	0.15454		16.369	0.07157		21.369	0.04965		26.369	0.02998
1.37	0.37318		6.37	-0.02173		11.37	0.15453		16.37	0.07158		21.37	0.04967		26.37	0.02996
1.371	0.37316		6.371	-0.02171		11.371	0.15451		16.371	0.07159		21.371	0.04969		26.371	0.02994
1.372	0.37314		6.372	-0.02169		11.372	0.15448		16.372	0.07159		21.372	0.04971		26.372	0.02992
1.373	0.37311		6.373	-0.02167		11.373	0.15446		16.373	0.07158		21.373	0.04972		26.373	0.0299
1.374	0.37309		6.374	-0.02165		11.374	0.15443		16.374	0.07156		21.374	0.04972		26.374	0.02989
1.375	0.37306		6.375	-0.02164		11.375	0.15441		16.375	0.07154		21.375	0.04971		26.375	0.02988
1.376	0.37304		6.376	-0.02164		11.376	0.1544		16.376	0.07152		21.376	0.0497		26.376	0.02987
1.377	0.37303		6.377	-0.02165		11.377	0.15439		16.377	0.07149		21.377	0.04968		26.377	0.02988
1.378	0.37302		6.378	-0.02166		11.378	0.15439		16.378	0.07147		21.378	0.04966		26.378	0.02988
1.379	0.37302		6.379	-0.02167		11.379	0.1544		16.379	0.07145		21.379	0.04963		26.379	0.0299
1.38	0.37303		6.38	-0.02169		11.38	0.15441		16.38	0.07143		21.38	0.04961		26.38	0.02991
1.381	0.37305		6.381	-0.02171		11.381	0.15443		16.381	0.07143		21.381	0.04959		26.381	0.02993
1.382	0.37307		6.382	-0.02173		11.382	0.15445		16.382	0.07142		21.382	0.04957		26.382	0.02995
1.383	0.37309		6.383	-0.02175		11.383	0.15447		16.383	0.07143		21.383	0.04956		26.383	0.02996
1.384	0.37311		6.384	-0.02177		11.384	0.15449		16.384	0.07144		21.384	0.04955		26.384	0.02998
1.385	0.37313		6.385	-0.02178		11.385	0.15451		16.385	0.07146		21.385	0.04956		26.385	0.02999
1.386	0.37315		6.386	-0.02178		11.386	0.15452		16.386	0.07148		21.386	0.04957		26.386	0.02999
1.387	0.37316		6.387	-0.02178		11.387	0.15453		16.387	0.07151		21.387	0.04958		26.387	0.02998
1.388	0.37316		6.388	-0.02177		11.388	0.15453		16.388	0.07153		21.388	0.0496		26.388	0.02997
1.389	0.37316		6.389	-0.02175		11.389	0.15452		16.389	0.07155		21.389	0.04962		26.389	0.02996
1.39	0.37315		6.39	-0.02173		11.39	0.1545		16.39	0.07156		21.39	0.04965		26.39	0.02994
1.391	0.37313		6.391	-0.02171		11.391	0.15448		16.391	0.07157		21.391	0.04967		26.391	0.02992
1.392	0.37311		6.392	-0.02169		11.392	0.15446		16.392	0.07157		21.392	0.04968		26.392	0.0299
1.393	0.37308		6.393	-0.02167		11.393	0.15443		16.393	0.07156		21.393	0.04969		26.393	0.02988
1.394	0.37306		6.394	-0.02165		11.394	0.15441		16.394	0.07154		21.394	0.04969		26.394	0.02987
1.395	0.37303		6.395	-0.02165		11.395	0.15439		16.395	0.07152		21.395	0.04969		26.395	0.02986
1.396	0.37302		6.396	-0.02164		11.396	0.15437		16.396	0.0715		21.396	0.04967		26.396	0.02985
1.397	0.373		6.397	-0.02165		11.397	0.15436		16.397	0.07147		21.397	0.04966		26.397	0.02985
1.398	0.373		6.398	-0.02166		11.398	0.15436		16.398	0.07145		21.398	0.04963		26.398	0.02986
1.399	0.373		6.399	-0.02167		11.399	0.15437		16.399	0.07143		21.399	0.04961		26.399	0.02987
1.4	0.373		6.4	-0.02169		11.4	0.15438		16.4	0.07141		21.4	0.04958		26.4	0.02989
1.401	0.37302		6.401	-0.02171		11.401	0.1544		16.401	0.07141		21.401	0.04956		26.401	0.02991
1.402	0.37304		6.402	-0.02173		11.402	0.15442		16.402	0.0714		21.402	0.04954		26.402	0.02993
1.403	0.37306		6.403	-0.02175		11.403	0.15445		16.403	0.07141		21.403	0.04953		26.403	0.02994
1.404	0.37308		6.404	-0.02177		11.404	0.15447		16.404	0.07142		21.404	0.04953		26.404	0.02996
1.405	0.3731		6.405	-0.02178		11.405	0.15449		16.405	0.07144		21.405	0.04953		26.405	0.02996
1.406	0.37312		6.406	-0.02178		11.406	0.1545		16.406	0.07146		21.406	0.04954		26.406	0.02997
1.407	0.37313		6.407	-0.02178		11.407	0.1545		16.407	0.07149		21.407	0.04956		26.407	0.02996
1.408	0.37314		6.408	-0.02177		11.408	0.1545		16.408	0.07151		21.408	0.04958		26.408	0.02995
1.409	0.37313		6.409	-0.02175		11.409	0.15449		16.409	0.07153		21.409	0.0496		26.409	0.02994
1.41	0.37312		6.41	-0.02173		11.41	0.15448		16.41	0.07154		21.41	0.04963		26.41	0.02992
1.411	0.3731		6.411	-0.02171		11.411	0.15446		16.411	0.07155		21.411	0.04965		26.411	0.0299
1.412	0.37308		6.412	-0.02169		11.412	0.15443		16.412	0.07155		21.412	0.04966		26.412	0.02988
1.413	0.37306		6.413	-0.02167		11.413	0.15441		16.413	0.07154		21.413	0.04967		26.413	0.02986
1.414	0.37303		6.414	-0.02165		11.414	0.15438		16.414	0.07152		21.414	0.04967		26.414	0.02985
1.415	0.37301		6.415	-0.02165		11.415	0.15436		16.415	0.0715		21.415	0.04967		26.415	0.02983
1.416	0.37299		6.416	-0.02164		11.416	0.15435		16.416	0.07148		21.416	0.04966		26.416	0.02983
1.417	0.37297		6.417	-0.02165		11.417	0.15434		16.417	0.07146		21.417	0.04964		26.417	0.02983
1.418	0.37297		6.418	-0.02166		11.418	0.15434		16.418	0.07143		21.418	0.04962		26.418	0.02984
1.419	0.37297		6.419	-0.02167		11.419	0.15435		16.419	0.07141		21.419	0.04959		26.419	0.02985
1.42	0.37298		6.42	-0.02169		11.42	0.15436		16.42	0.0714		21.42	0.04957		26.42	0.02987
1.421	0.37299		6.421	-0.02171		11.421	0.15438		16.421	0.07139		21.421	0.04955		26.421	0.02989
1.422	0.37301		6.422	-0.02173		11.422	0.1544		16.422	0.07139		21.422	0.04953		26.422	0.0299
1.423	0.37303		6.423	-0.02175		11.423	0.15443		16.423	0.0714		21.423	0.04952		26.423	0.02992
1.424	0.37305		6.424	-0.02177		11.424	0.15445		16.424	0.07141		21.424	0.04951		26.424	0.02993
1.425	0.37307		6.425	-0.02178		11.425	0.15447		16.425	0.07143		21.425	0.04952		26.425	0.02994
1.426	0.37309		6.426	-0.02178		11.426	0.15448		16.426	0.07145		21.426	0.04953		26.426	0.02994
1.427	0.3731		6.427	-0.02178		11.427	0.15449		16.427	0.07147		21.427	0.04954		26.427	0.02994
1.428	0.3731		6.428	-0.02177		11.428	0.15448		16.428	0.07149		21.428	0.04956		26.428	0.02993
1.429	0.3731		6.429	-0.02175		11.429	0.15448		16.429	0.07151		21.429	0.04959		26.429	0.02991
1.43	0.37309		6.43	-0.02173		11.43	0.15446		16.43	0.07153		21.43	0.04961		26.43	0.0299
1.431	0.37307		6.431	-0.02171		11.431	0.15444		16.431	0.07153		21.431	0.04963		26.431	0.02988
1.432	0.37305		6.432	-0.02169		11.432	0.15442		16.432	0.07153		21.432	0.04964		26.432	0.02986
1.433	0.37302		6.433	-0.02167		11.433	0.15439		16.433	0.07153		21.433	0.04965		26.433	0.02984
1.434	0.373		6.434	-0.02166		11.434	0.15437		16.434	0.07151		21.434	0.04966		26.434	0.02982
1.435	0.37297		6.435	-0.02165		11.435	0.15435		16.435	0.07149		21.435	0.04965		26.435	0.02981
1.436	0.37295		6.436	-0.02164		11.436	0.15434		16.436	0.07147		21.436	0.04964		26.436	0.02981
1.437	0.37294		6.437	-0.02165		11.437	0.15433		16.437	0.07144		21.437	0.04962		26.437	0.02981
1.438	0.37293		6.438	-0.02166		11.438	0.15433		16.438	0.07142		21.438	0.0496		26.438	0.02981
1.439	0.37293		6.439	-0.02167		11.439	0.15433		16.439	0.0714		21.439	0.04958		26.439	0.02983
1.44	0.37294		6.44	-0.02169		11.44	0.15435		16.44	0.07138		21.44	0.04955		26.44	0.02984
1.441	0.37296		6.441	-0.02171		11.441	0.15437		16.441	0.07138		21.441	0.04953		26.441	0.02986
1.442	0.37298		6.442	-0.02173		11.442	0.15439		16.442	0.07137		21.442	0.04951		26.442	0.02988
1.443	0.373		6.443	-0.02175		11.443	0.15441		16.443	0.07138		21.443	0.0495		26.443	0.02989
1.444	0.37302		6.444	-0.02177		11.444	0.15443		16.444	0.07139		21.444	0.0495		26.444	0.02991
1.445	0.37304		6.445	-0.02178		11.445	0.15445		16.445	0.07141		21.445	0.0495		26.445	0.02991
1.446	0.37306		6.446	-0.02178		11.446	0.15446		16.446	0.07143		21.446	0.04951		26.446	0.02992
1.447	0.37307		6.447	-0.02178		11.447	0.15447		16.447	0.07146		21.447	0.04953		26.447	0.02991
1.448	0.37307		6.448	-0.02177		11.448	0.15447		16.448	0.07148		21.448	0.04955		26.448	0.0299
1.449	0.37307		6.449	-0.02175		11.449	0.15446		16.449	0.0715		21.449	0.04957		26.449	0.02989
1.45	0.37306		6.45	-0.02173		11.45	0.15445		16.45	0.07151		21.45	0.04959		26.45	0.02987
1.451	0.37304		6.451	-0.02171		11.451	0.15443		16.451	0.07152		21.451	0.04961		26.451	0.02985
1.452	0.37302		6.452	-0.02169		11.452	0.1544		16.452	0.07152		21.452	0.04963		26.452	0.02983
1.453	0.37299		6.453	-0.02167		11.453	0.15438		16.453	0.07151		21.453	0.04964		26.453	0.02981
1.454	0.37297		6.454	-0.02166		11.454	0.15435		16.454	0.0715		21.454	0.04964		26.454	0.0298
1.455	0.37295		6.455	-0.02165		11.455	0.15433		16.455	0.07148		21.455	0.04963		26.455	0.02979
1.456	0.37293		6.456	-0.02164		11.456	0.15432		16.456	0.07145		21.456	0.04962		26.456	0.02978
1.457	0.37291		6.457	-0.02165		11.457	0.15431		16.457	0.07143		21.457	0.0496		26.457	0.02979
1.458	0.37291		6.458	-0.02166		11.458	0.15431		16.458	0.0714		21.458	0.04958		26.458	0.02979
1.459	0.37291		6.459	-0.02167		11.459	0.15432		16.459	0.07138		21.459	0.04956		26.459	0.02981
1.46	0.37292		6.46	-0.02169		11.46	0.15433		16.46	0.07137		21.46	0.04953		26.46	0.02982
1.461	0.37293		6.461	-0.02171		11.461	0.15435		16.461	0.07136		21.461	0.04951		26.461	0.02984
1.462	0.37295		6.462	-0.02174		11.462	0.15437		16.462	0.07136		21.462	0.04949		26.462	0.02986
1.463	0.37297		6.463	-0.02175		11.463	0.15439		16.463	0.07136		21.463	0.04948		26.463	0.02988
1.464	0.37299		6.464	-0.02177		11.464	0.15441		16.464	0.07138		21.464	0.04948		26.464	0.02989
1.465	0.37302		6.465	-0.02178		11.465	0.15443		16.465	0.07139		21.465	0.04948		26.465	0.0299
1.466	0.37303		6.466	-0.02178		11.466	0.15445		16.466	0.07142		21.466	0.04949		26.466	0.0299
1.467	0.37304		6.467	-0.02178		11.467	0.15445		16.467	0.07144		21.467	0.0495		26.467	0.0299
1.468	0.37305		6.468	-0.02177		11.468	0.15445		16.468	0.07146		21.468	0.04952		26.468	0.02989
1.469	0.37304		6.469	-0.02175		11.469	0.15444		16.469	0.07148		21.469	0.04955		26.469	0.02987
1.47	0.37303		6.47	-0.02174		11.47	0.15443		16.47	0.07149		21.47	0.04957		26.47	0.02986
1.471	0.37301		6.471	-0.02171		11.471	0.15441		16.471	0.0715		21.471	0.04959		26.471	0.02984
1.472	0.37299		6.472	-0.02169		11.472	0.15438		16.472	0.0715		21.472	0.0496		26.472	0.02982
1.473	0.37297		6.473	-0.02167		11.473	0.15436		16.473	0.07149		21.473	0.04961		26.473	0.0298
1.474	0.37294		6.474	-0.02166		11.474	0.15433		16.474	0.07148		21.474	0.04962		26.474	0.02978
1.475	0.37292		6.475	-0.02165		11.475	0.15431		16.475	0.07146		21.475	0.04961		26.475	0.02977
1.476	0.3729		6.476	-0.02164		11.476	0.1543		16.476	0.07143		21.476	0.0496		26.476	0.02977
1.477	0.37289		6.477	-0.02165		11.477	0.15429		16.477	0.07141		21.477	0.04958		26.477	0.02977
1.478	0.37288		6.478	-0.02166		11.478	0.15429		16.478	0.07138		21.478	0.04956		26.478	0.02978
1.479	0.37288		6.479	-0.02167		11.479	0.15429		16.479	0.07136		21.479	0.04953		26.479	0.02979
1.48	0.37289		6.48	-0.02169		11.48	0.1543		16.48	0.07135		21.48	0.04951		26.48	0.02981
1.481	0.3729		6.481	-0.02171		11.481	0.15432		16.481	0.07134		21.481	0.04948		26.481	0.02983
1.482	0.37292		6.482	-0.02174		11.482	0.15434		16.482	0.07134		21.482	0.04947		26.482	0.02984
1.483	0.37294		6.483	-0.02176		11.483	0.15437		16.483	0.07134		21.483	0.04945		26.483	0.02986
1.484	0.37296		6.484	-0.02177		11.484	0.15439		16.484	0.07136		21.484	0.04945		26.484	0.02987
1.485	0.37298		6.485	-0.02178		11.485	0.15441		16.485	0.07137		21.485	0.04945		26.485	0.02988
1.486	0.373		6.486	-0.02179		11.486	0.15442		16.486	0.0714		21.486	0.04946		26.486	0.02988
1.487	0.37301		6.487	-0.02178		11.487	0.15442		16.487	0.07142		21.487	0.04948		26.487	0.02988
1.488	0.37302		6.488	-0.02177		11.488	0.15442		16.488	0.07144		21.488	0.0495		26.488	0.02987
1.489	0.37301		6.489	-0.02176		11.489	0.15441		16.489	0.07146		21.489	0.04952		26.489	0.02986
1.49	0.373		6.49	-0.02174		11.49	0.1544		16.49	0.07147		21.49	0.04954		26.49	0.02984
1.491	0.37299		6.491	-0.02171		11.491	0.15438		16.491	0.07148		21.491	0.04956		26.491	0.02982
1.492	0.37296		6.492	-0.02169		11.492	0.15435		16.492	0.07148		21.492	0.04958		26.492	0.0298
1.493	0.37294		6.493	-0.02167		11.493	0.15433		16.493	0.07147		21.493	0.04959		26.493	0.02978
1.494	0.37291		6.494	-0.02166		11.494	0.1543		16.494	0.07146		21.494	0.04959		26.494	0.02977
1.495	0.37289		6.495	-0.02165		11.495	0.15428		16.495	0.07144		21.495	0.04958		26.495	0.02976
1.496	0.37287		6.496	-0.02165		11.496	0.15427		16.496	0.07141		21.496	0.04957		26.496	0.02975
1.497	0.37286		6.497	-0.02165		11.497	0.15426		16.497	0.07139		21.497	0.04955		26.497	0.02975
1.498	0.37285		6.498	-0.02166		11.498	0.15426		16.498	0.07136		21.498	0.04953		26.498	0.02976
1.499	0.37285		6.499	-0.02167		11.499	0.15427		16.499	0.07134		21.499	0.04951		26.499	0.02977
1.5	0.37286		6.5	-0.02169		11.5	0.15428		16.5	0.07133		21.5	0.04948		26.5	0.02979
1.501	0.37287		6.501	-0.02171		11.501	0.1543		16.501	0.07132		21.501	0.04946		26.501	0.02981
1.502	0.37289		6.502	-0.02174		11.502	0.15432		16.502	0.07132		21.502	0.04944		26.502	0.02982
1.503	0.37291		6.503	-0.02176		11.503	0.15434		16.503	0.07132		21.503	0.04943		26.503	0.02984
1.504	0.37293		6.504	-0.02177		11.504	0.15436		16.504	0.07134		21.504	0.04942		26.504	0.02985
1.505	0.37296		6.505	-0.02178		11.505	0.15438		16.505	0.07135		21.505	0.04942		26.505	0.02986
1.506	0.37297		6.506	-0.02179		11.506	0.1544		16.506	0.07138		21.506	0.04943		26.506	0.02986
1.507	0.37298		6.507	-0.02178		11.507	0.1544		16.507	0.0714		21.507	0.04945		26.507	0.02986
1.508	0.37299		6.508	-0.02177		11.508	0.1544		16.508	0.07142		21.508	0.04947		26.508	0.02985
1.509	0.37298		6.509	-0.02176		11.509	0.15439		16.509	0.07144		21.509	0.04949		26.509	0.02983
1.51	0.37297		6.51	-0.02174		11.51	0.15438		16.51	0.07145		21.51	0.04952		26.51	0.02982
1.511	0.37296		6.511	-0.02172		11.511	0.15436		16.511	0.07146		21.511	0.04954		26.511	0.0298
1.512	0.37293		6.512	-0.02169		11.512	0.15433		16.512	0.07146		21.512	0.04955		26.512	0.02978
1.513	0.37291		6.513	-0.02167		11.513	0.15431		16.513	0.07145		21.513	0.04956		26.513	0.02976
1.514	0.37288		6.514	-0.02166		11.514	0.15429		16.514	0.07144		21.514	0.04956		26.514	0.02974
1.515	0.37286		6.515	-0.02165		11.515	0.15427		16.515	0.07142		21.515	0.04956		26.515	0.02973
1.516	0.37284		6.516	-0.02165		11.516	0.15425		16.516	0.0714		21.516	0.04955		26.516	0.02972
1.517	0.37283		6.517	-0.02165		11.517	0.15424		16.517	0.07137		21.517	0.04953		26.517	0.02972
1.518	0.37282		6.518	-0.02166		11.518	0.15424		16.518	0.07135		21.518	0.0495		26.518	0.02973
1.519	0.37282		6.519	-0.02167		11.519	0.15425		16.519	0.07133		21.519	0.04948		26.519	0.02974
1.52	0.37283		6.52	-0.02169		11.52	0.15426		16.52	0.07131		21.52	0.04945		26.52	0.02976
1.521	0.37284		6.521	-0.02171		11.521	0.15428		16.521	0.0713		21.521	0.04943		26.521	0.02978
1.522	0.37286		6.522	-0.02174		11.522	0.1543		16.522	0.0713		21.522	0.04941		26.522	0.02979
1.523	0.37288		6.523	-0.02176		11.523	0.15433		16.523	0.07131		21.523	0.0494		26.523	0.02981
1.524	0.37291		6.524	-0.02177		11.524	0.15435		16.524	0.07132		21.524	0.0494		26.524	0.02982
1.525	0.37293		6.525	-0.02178		11.525	0.15437		16.525	0.07134		21.525	0.0494		26.525	0.02983
1.526	0.37295		6.526	-0.02179		11.526	0.15438		16.526	0.07136		21.526	0.04941		26.526	0.02983
1.527	0.37296		6.527	-0.02178		11.527	0.15439		16.527	0.07138		21.527	0.04942		26.527	0.02983
1.528	0.37296		6.528	-0.02177		11.528	0.15439		16.528	0.07141		21.528	0.04944		26.528	0.02982
1.529	0.37296		6.529	-0.02176		11.529	0.15438		16.529	0.07143		21.529	0.04947		26.529	0.02981
1.53	0.37295		6.53	-0.02174		11.53	0.15436		16.53	0.07144		21.53	0.04949		26.53	0.02979
1.531	0.37293		6.531	-0.02172		11.531	0.15434		16.531	0.07145		21.531	0.04951		26.531	0.02977
1.532	0.37291		6.532	-0.02169		11.532	0.15432		16.532	0.07145		21.532	0.04952		26.532	0.02975
1.533	0.37288		6.533	-0.02167		11.533	0.1543		16.533	0.07144		21.533	0.04953		26.533	0.02973
1.534	0.37286		6.534	-0.02166		11.534	0.15427		16.534	0.07142		21.534	0.04954		26.534	0.02971
1.535	0.37284		6.535	-0.02165		11.535	0.15425		16.535	0.0714		21.535	0.04953		26.535	0.0297
1.536	0.37282		6.536	-0.02165		11.536	0.15424		16.536	0.07138		21.536	0.04952		26.536	0.0297
1.537	0.3728		6.537	-0.02165		11.537	0.15423		16.537	0.07136		21.537	0.0495		26.537	0.0297
1.538	0.37279		6.538	-0.02166		11.538	0.15423		16.538	0.07133		21.538	0.04948		26.538	0.02971
1.539	0.3728		6.539	-0.02167		11.539	0.15423		16.539	0.07131		21.539	0.04945		26.539	0.02972
1.54	0.3728		6.54	-0.02169		11.54	0.15425		16.54	0.0713		21.54	0.04943		26.54	0.02973
1.541	0.37282		6.541	-0.02172		11.541	0.15427		16.541	0.07129		21.541	0.04941		26.541	0.02975
1.542	0.37284		6.542	-0.02174		11.542	0.15429		16.542	0.07128		21.542	0.04939		26.542	0.02977
1.543	0.37286		6.543	-0.02176		11.543	0.15431		16.543	0.07129		21.543	0.04937		26.543	0.02979
1.544	0.37288		6.544	-0.02177		11.544	0.15433		16.544	0.0713		21.544	0.04937		26.544	0.0298
1.545	0.3729		6.545	-0.02178		11.545	0.15435		16.545	0.07132		21.545	0.04937		26.545	0.02981
1.546	0.37292		6.546	-0.02179		11.546	0.15437		16.546	0.07134		21.546	0.04938		26.546	0.02981
1.547	0.37293		6.547	-0.02178		11.547	0.15437		16.547	0.07137		21.547	0.0494		26.547	0.02981
1.548	0.37293		6.548	-0.02177		11.548	0.15437		16.548	0.07139		21.548	0.04942		26.548	0.0298
1.549	0.37293		6.549	-0.02176		11.549	0.15436		16.549	0.07141		21.549	0.04944		26.549	0.02978
1.55	0.37292		6.55	-0.02174		11.55	0.15435		16.55	0.07142		21.55	0.04946		26.55	0.02977
1.551	0.3729		6.551	-0.02172		11.551	0.15433		16.551	0.07143		21.551	0.04948		26.551	0.02975
1.552	0.37288		6.552	-0.0217		11.552	0.15431		16.552	0.07143		21.552	0.0495		26.552	0.02973
1.553	0.37285		6.553	-0.02168		11.553	0.15428		16.553	0.07142		21.553	0.04951		26.553	0.02971
1.554	0.37283		6.554	-0.02166		11.554	0.15426		16.554	0.0714		21.554	0.04951		26.554	0.02969
1.555	0.3728		6.555	-0.02165		11.555	0.15424		16.555	0.07138		21.555	0.0495		26.555	0.02968
1.556	0.37278		6.556	-0.02165		11.556	0.15422		16.556	0.07136		21.556	0.04949		26.556	0.02968
1.557	0.37277		6.557	-0.02165		11.557	0.15421		16.557	0.07134		21.557	0.04947		26.557	0.02968
1.558	0.37276		6.558	-0.02166		11.558	0.15421		16.558	0.07131		21.558	0.04945		26.558	0.02968
1.559	0.37276		6.559	-0.02167		11.559	0.15422		16.559	0.07129		21.559	0.04943		26.559	0.0297
1.56	0.37277		6.56	-0.02169		11.56	0.15423		16.56	0.07128		21.56	0.0494		26.56	0.02971
1.561	0.37278		6.561	-0.02172		11.561	0.15425		16.561	0.07127		21.561	0.04938		26.561	0.02973
1.562	0.3728		6.562	-0.02174		11.562	0.15427		16.562	0.07126		21.562	0.04936		26.562	0.02975
1.563	0.37282		6.563	-0.02176		11.563	0.1543		16.563	0.07127		21.563	0.04935		26.563	0.02976
1.564	0.37284		6.564	-0.02177		11.564	0.15432		16.564	0.07128		21.564	0.04934		26.564	0.02978
1.565	0.37287		6.565	-0.02178		11.565	0.15434		16.565	0.0713		21.565	0.04934		26.565	0.02979
1.566	0.37288		6.566	-0.02179		11.566	0.15435		16.566	0.07132		21.566	0.04935		26.566	0.02979
1.567	0.37289		6.567	-0.02178		11.567	0.15436		16.567	0.07135		21.567	0.04937		26.567	0.02978
1.568	0.3729		6.568	-0.02178		11.568	0.15436		16.568	0.07137		21.568	0.04939		26.568	0.02978
1.569	0.37289		6.569	-0.02176		11.569	0.15435		16.569	0.07139		21.569	0.04941		26.569	0.02976
1.57	0.37288		6.57	-0.02174		11.57	0.15433		16.57	0.0714		21.57	0.04943		26.57	0.02974
1.571	0.37287		6.571	-0.02172		11.571	0.15431		16.571	0.07141		21.571	0.04945		26.571	0.02972
1.572	0.37284		6.572	-0.0217		11.572	0.15429		16.572	0.07141		21.572	0.04947		26.572	0.0297
1.573	0.37282		6.573	-0.02168		11.573	0.15427		16.573	0.0714		21.573	0.04948		26.573	0.02968
1.574	0.37279		6.574	-0.02166		11.574	0.15424		16.574	0.07139		21.574	0.04948		26.574	0.02967
1.575	0.37277		6.575	-0.02165		11.575	0.15422		16.575	0.07137		21.575	0.04948		26.575	0.02966
1.576	0.37275		6.576	-0.02165		11.576	0.15421		16.576	0.07134		21.576	0.04946		26.576	0.02965
1.577	0.37274		6.577	-0.02165		11.577	0.1542		16.577	0.07132		21.577	0.04945		26.577	0.02965
1.578	0.37273		6.578	-0.02166		11.578	0.1542		16.578	0.07129		21.578	0.04942		26.578	0.02966
1.579	0.37273		6.579	-0.02167		11.579	0.1542		16.579	0.07127		21.579	0.0494		26.579	0.02967
1.58	0.37273		6.58	-0.02169		11.58	0.15422		16.58	0.07126		21.58	0.04937		26.58	0.02969
1.581	0.37275		6.581	-0.02172		11.581	0.15423		16.581	0.07125		21.581	0.04935		26.581	0.02971
1.582	0.37277		6.582	-0.02174		11.582	0.15426		16.582	0.07125		21.582	0.04933		26.582	0.02972
1.583	0.37279		6.583	-0.02176		11.583	0.15428		16.583	0.07125		21.583	0.04932		26.583	0.02974
1.584	0.37281		6.584	-0.02177		11.584	0.1543		16.584	0.07126		21.584	0.04932		26.584	0.02975
1.585	0.37283		6.585	-0.02178		11.585	0.15432		16.585	0.07128		21.585	0.04932		26.585	0.02976
1.586	0.37285		6.586	-0.02179		11.586	0.15433		16.586	0.0713		21.586	0.04933		26.586	0.02976
1.587	0.37286		6.587	-0.02179		11.587	0.15434		16.587	0.07133		21.587	0.04934		26.587	0.02976
1.588	0.37286		6.588	-0.02178		11.588	0.15434		16.588	0.07135		21.588	0.04936		26.588	0.02975
1.589	0.37286		6.589	-0.02176		11.589	0.15433		16.589	0.07137		21.589	0.04938		26.589	0.02974
1.59	0.37285		6.59	-0.02174		11.59	0.15432		16.59	0.07138		21.59	0.04941		26.59	0.02972
1.591	0.37284		6.591	-0.02172		11.591	0.1543		16.591	0.07139		21.591	0.04943		26.591	0.0297
1.592	0.37281		6.592	-0.0217		11.592	0.15427		16.592	0.07139		21.592	0.04944		26.592	0.02968
1.593	0.37279		6.593	-0.02168		11.593	0.15425		16.593	0.07138		21.593	0.04945		26.593	0.02966
1.594	0.37276		6.594	-0.02166		11.594	0.15422		16.594	0.07137		21.594	0.04946		26.594	0.02965
1.595	0.37274		6.595	-0.02165		11.595	0.1542		16.595	0.07135		21.595	0.04945		26.595	0.02963
1.596	0.37272		6.596	-0.02165		11.596	0.15419		16.596	0.07132		21.596	0.04944		26.596	0.02963
1.597	0.37271		6.597	-0.02165		11.597	0.15418		16.597	0.0713		21.597	0.04942		26.597	0.02963
1.598	0.3727		6.598	-0.02166		11.598	0.15418		16.598	0.07127		21.598	0.0494		26.598	0.02964
1.599	0.3727		6.599	-0.02168		11.599	0.15419		16.599	0.07125		21.599	0.04937		26.599	0.02965
1.6	0.37271		6.6	-0.02169		11.6	0.1542		16.6	0.07124		21.6	0.04935		26.6	0.02967
1.601	0.37272		6.601	-0.02172		11.601	0.15422		16.601	0.07123		21.601	0.04933		26.601	0.02968
1.602	0.37274		6.602	-0.02174		11.602	0.15424		16.602	0.07123		21.602	0.04931		26.602	0.0297
1.603	0.37276		6.603	-0.02176		11.603	0.15426		16.603	0.07123		21.603	0.04929		26.603	0.02972
1.604	0.37279		6.604	-0.02177		11.604	0.15429		16.604	0.07124		21.604	0.04929		26.604	0.02973
1.605	0.37281		6.605	-0.02179		11.605	0.1543		16.605	0.07126		21.605	0.04929		26.605	0.02974
1.606	0.37282		6.606	-0.02179		11.606	0.15432		16.606	0.07128		21.606	0.0493		26.606	0.02974
1.607	0.37284		6.607	-0.02179		11.607	0.15432		16.607	0.07131		21.607	0.04932		26.607	0.02974
1.608	0.37284		6.608	-0.02178		11.608	0.15432		16.608	0.07133		21.608	0.04934		26.608	0.02973
1.609	0.37284		6.609	-0.02176		11.609	0.15432		16.609	0.07135		21.609	0.04936		26.609	0.02971
1.61	0.37283		6.61	-0.02174		11.61	0.1543		16.61	0.07136		21.61	0.04938		26.61	0.0297
1.611	0.37281		6.611	-0.02172		11.611	0.15428		16.611	0.07137		21.611	0.0494		26.611	0.02968
1.612	0.37279		6.612	-0.0217		11.612	0.15426		16.612	0.07137		21.612	0.04942		26.612	0.02966
1.613	0.37277		6.613	-0.02168		11.613	0.15423		16.613	0.07136		21.613	0.04943		26.613	0.02964
1.614	0.37274		6.614	-0.02166		11.614	0.15421		16.614	0.07135		21.614	0.04943		26.614	0.02962
1.615	0.37272		6.615	-0.02165		11.615	0.15419		16.615	0.07133		21.615	0.04943		26.615	0.02961
1.616	0.3727		6.616	-0.02165		11.616	0.15418		16.616	0.07131		21.616	0.04941		26.616	0.02961
1.617	0.37269		6.617	-0.02165		11.617	0.15417		16.617	0.07128		21.617	0.0494		26.617	0.02961
1.618	0.37268		6.618	-0.02166		11.618	0.15417		16.618	0.07126		21.618	0.04937		26.618	0.02961
1.619	0.37268		6.619	-0.02168		11.619	0.15417		16.619	0.07124		21.619	0.04935		26.619	0.02962
1.62	0.37269		6.62	-0.02169		11.62	0.15418		16.62	0.07122		21.62	0.04932		26.62	0.02964
1.621	0.3727		6.621	-0.02172		11.621	0.1542		16.621	0.07122		21.621	0.0493		26.621	0.02966
1.622	0.37272		6.622	-0.02174		11.622	0.15422		16.622	0.07121		21.622	0.04928		26.622	0.02968
1.623	0.37274		6.623	-0.02176		11.623	0.15425		16.623	0.07122		21.623	0.04927		26.623	0.02969
1.624	0.37276		6.624	-0.02178		11.624	0.15427		16.624	0.07123		21.624	0.04927		26.624	0.02971
1.625	0.37278		6.625	-0.02179		11.625	0.15429		16.625	0.07125		21.625	0.04927		26.625	0.02971
1.626	0.3728		6.626	-0.02179		11.626	0.1543		16.626	0.07127		21.626	0.04928		26.626	0.02972
1.627	0.37281		6.627	-0.02179		11.627	0.15431		16.627	0.0713		21.627	0.04929		26.627	0.02971
1.628	0.37282		6.628	-0.02178		11.628	0.15431		16.628	0.07132		21.628	0.04931		26.628	0.02971
1.629	0.37281		6.629	-0.02176		11.629	0.1543		16.629	0.07134		21.629	0.04933		26.629	0.02969
1.63	0.3728		6.63	-0.02174		11.63	0.15428		16.63	0.07135		21.63	0.04936		26.63	0.02967
1.631	0.37279		6.631	-0.02172		11.631	0.15426		16.631	0.07136		21.631	0.04938		26.631	0.02965
1.632	0.37277		6.632	-0.0217		11.632	0.15424		16.632	0.07136		21.632	0.04939		26.632	0.02963
1.633	0.37274		6.633	-0.02168		11.633	0.15422		16.633	0.07135		21.633	0.0494		26.633	0.02961
1.634	0.37271		6.634	-0.02166		11.634	0.15419		16.634	0.07134		21.634	0.04941		26.634	0.0296
1.635	0.37269		6.635	-0.02165		11.635	0.15417		16.635	0.07132		21.635	0.0494		26.635	0.02959
1.636	0.37267		6.636	-0.02165		11.636	0.15416		16.636	0.0713		21.636	0.04939		26.636	0.02958
1.637	0.37266		6.637	-0.02165		11.637	0.15415		16.637	0.07127		21.637	0.04937		26.637	0.02958
1.638	0.37265		6.638	-0.02166		11.638	0.15414		16.638	0.07125		21.638	0.04935		26.638	0.02959
1.639	0.37265		6.639	-0.02168		11.639	0.15415		16.639	0.07123		21.639	0.04933		26.639	0.0296
1.64	0.37265		6.64	-0.0217		11.64	0.15416		16.64	0.07121		21.64	0.0493		26.64	0.02962
1.641	0.37267		6.641	-0.02172		11.641	0.15418		16.641	0.0712		21.641	0.04928		26.641	0.02964
1.642	0.37269		6.642	-0.02174		11.642	0.1542		16.642	0.0712		21.642	0.04926		26.642	0.02965
1.643	0.37271		6.643	-0.02176		11.643	0.15423		16.643	0.07121		21.643	0.04925		26.643	0.02967
1.644	0.37273		6.644	-0.02178		11.644	0.15425		16.644	0.07122		21.644	0.04924		26.644	0.02968
1.645	0.37275		6.645	-0.02179		11.645	0.15427		16.645	0.07124		21.645	0.04925		26.645	0.02969
1.646	0.37277		6.646	-0.02179		11.646	0.15428		16.646	0.07126		21.646	0.04925		26.646	0.0297
1.647	0.37278		6.647	-0.02179		11.647	0.15429		16.647	0.07128		21.647	0.04927		26.647	0.02969
1.648	0.37279		6.648	-0.02178		11.648	0.15429		16.648	0.07131		21.648	0.04929		26.648	0.02968
1.649	0.37279		6.649	-0.02176		11.649	0.15428		16.649	0.07132		21.649	0.04931		26.649	0.02967
1.65	0.37278		6.65	-0.02174		11.65	0.15426		16.65	0.07134		21.65	0.04934		26.65	0.02965
1.651	0.37276		6.651	-0.02172		11.651	0.15424		16.651	0.07135		21.651	0.04936		26.651	0.02963
1.652	0.37274		6.652	-0.0217		11.652	0.15422		16.652	0.07135		21.652	0.04937		26.652	0.02961
1.653	0.37271		6.653	-0.02168		11.653	0.1542		16.653	0.07134		21.653	0.04938		26.653	0.02959
1.654	0.37269		6.654	-0.02166		11.654	0.15417		16.654	0.07133		21.654	0.04939		26.654	0.02958
1.655	0.37267		6.655	-0.02165		11.655	0.15415		16.655	0.07131		21.655	0.04938		26.655	0.02957
1.656	0.37265		6.656	-0.02165		11.656	0.15414		16.656	0.07128		21.656	0.04937		26.656	0.02956
1.657	0.37263		6.657	-0.02165		11.657	0.15413		16.657	0.07126		21.657	0.04935		26.657	0.02956
1.658	0.37262		6.658	-0.02166		11.658	0.15413		16.658	0.07123		21.658	0.04933		26.658	0.02957
1.659	0.37262		6.659	-0.02168		11.659	0.15413		16.659	0.07121		21.659	0.0493		26.659	0.02958
1.66	0.37263		6.66	-0.0217		11.66	0.15414		16.66	0.0712		21.66	0.04928		26.66	0.0296
1.661	0.37264		6.661	-0.02172		11.661	0.15416		16.661	0.07119		21.661	0.04926		26.661	0.02961
1.662	0.37266		6.662	-0.02174		11.662	0.15418		16.662	0.07119		21.662	0.04924		26.662	0.02963
1.663	0.37268		6.663	-0.02176		11.663	0.15421		16.663	0.07119		21.663	0.04923		26.663	0.02965
1.664	0.37271		6.664	-0.02178		11.664	0.15423		16.664	0.07121		21.664	0.04922		26.664	0.02966
1.665	0.37273		6.665	-0.02179		11.665	0.15425		16.665	0.07122		21.665	0.04922		26.665	0.02967
1.666	0.37274		6.666	-0.02179		11.666	0.15426		16.666	0.07125		21.666	0.04923		26.666	0.02967
1.667	0.37276		6.667	-0.02179		11.667	0.15427		16.667	0.07127		21.667	0.04925		26.667	0.02967
1.668	0.37276		6.668	-0.02178		11.668	0.15427		16.668	0.07129		21.668	0.04926		26.668	0.02966
1.669	0.37276		6.669	-0.02176		11.669	0.15426		16.669	0.07131		21.669	0.04929		26.669	0.02965
1.67	0.37275		6.67	-0.02174		11.67	0.15425		16.67	0.07132		21.67	0.04931		26.67	0.02963
1.671	0.37273		6.671	-0.02172		11.671	0.15423		16.671	0.07133		21.671	0.04933		26.671	0.02961
1.672	0.37271		6.672	-0.0217		11.672	0.1542		16.672	0.07133		21.672	0.04934		26.672	0.02959
1.673	0.37269		6.673	-0.02168		11.673	0.15418		16.673	0.07132		21.673	0.04935		26.673	0.02957
1.674	0.37266		6.674	-0.02167		11.674	0.15415		16.674	0.07131		21.674	0.04936		26.674	0.02955
1.675	0.37264		6.675	-0.02166		11.675	0.15413		16.675	0.07129		21.675	0.04935		26.675	0.02954
1.676	0.37262		6.676	-0.02165		11.676	0.15412		16.676	0.07127		21.676	0.04934		26.676	0.02954
1.677	0.3726		6.677	-0.02165		11.677	0.15411		16.677	0.07124		21.677	0.04932		26.677	0.02954
1.678	0.37259		6.678	-0.02166		11.678	0.15411		16.678	0.07122		21.678	0.0493		26.678	0.02954
1.679	0.37259		6.679	-0.02168		11.679	0.15411		16.679	0.0712		21.679	0.04927		26.679	0.02955
1.68	0.3726		6.68	-0.0217		11.68	0.15412		16.68	0.07118		21.68	0.04925		26.68	0.02957
1.681	0.37261		6.681	-0.02172		11.681	0.15414		16.681	0.07117		21.681	0.04922		26.681	0.02959
1.682	0.37263		6.682	-0.02174		11.682	0.15416		16.682	0.07117		21.682	0.0492		26.682	0.02961
1.683	0.37266		6.683	-0.02176		11.683	0.15419		16.683	0.07118		21.683	0.04919		26.683	0.02962
1.684	0.37268		6.684	-0.02178		11.684	0.15421		16.684	0.07119		21.684	0.04918		26.684	0.02963
1.685	0.3727		6.685	-0.02179		11.685	0.15423		16.685	0.07121		21.685	0.04918		26.685	0.02964
1.686	0.37272		6.686	-0.02179		11.686	0.15424		16.686	0.07123		21.686	0.04919		26.686	0.02965
1.687	0.37273		6.687	-0.02179		11.687	0.15425		16.687	0.07125		21.687	0.04921		26.687	0.02964
1.688	0.37273		6.688	-0.02178		11.688	0.15425		16.688	0.07127		21.688	0.04923		26.688	0.02963
1.689	0.37273		6.689	-0.02177		11.689	0.15424		16.689	0.07129		21.689	0.04925		26.689	0.02962
1.69	0.37272		6.69	-0.02175		11.69	0.15423		16.69	0.07131		21.69	0.04927		26.69	0.0296
1.691	0.37271		6.691	-0.02172		11.691	0.15421		16.691	0.07132		21.691	0.04929		26.691	0.02958
1.692	0.37269		6.692	-0.0217		11.692	0.15418		16.692	0.07132		21.692	0.04931		26.692	0.02956
1.693	0.37266		6.693	-0.02168		11.693	0.15416		16.693	0.07131		21.693	0.04932		26.693	0.02954
1.694	0.37264		6.694	-0.02167		11.694	0.15413		16.694	0.07129		21.694	0.04932		26.694	0.02952
1.695	0.37261		6.695	-0.02166		11.695	0.15411		16.695	0.07128		21.695	0.04931		26.695	0.02951
1.696	0.37259		6.696	-0.02165		11.696	0.1541		16.696	0.07125		21.696	0.0493		26.696	0.02951
1.697	0.37258		6.697	-0.02165		11.697	0.15409		16.697	0.07123		21.697	0.04928		26.697	0.02951
1.698	0.37257		6.698	-0.02166		11.698	0.15409		16.698	0.0712		21.698	0.04926		26.698	0.02951
1.699	0.37257		6.699	-0.02168		11.699	0.15409		16.699	0.07118		21.699	0.04924		26.699	0.02952
1.7	0.37258		6.7	-0.0217		11.7	0.15411		16.7	0.07117		21.7	0.04921		26.7	0.02954
1.701	0.37259		6.701	-0.02172		11.701	0.15412		16.701	0.07116		21.701	0.04919		26.701	0.02956
1.702	0.37261		6.702	-0.02174		11.702	0.15415		16.702	0.07116		21.702	0.04917		26.702	0.02957
1.703	0.37263		6.703	-0.02176		11.703	0.15417		16.703	0.07116		21.703	0.04916		26.703	0.02959
1.704	0.37265		6.704	-0.02178		11.704	0.15419		16.704	0.07117		21.704	0.04915		26.704	0.0296
1.705	0.37268		6.705	-0.02179		11.705	0.15421		16.705	0.07119		21.705	0.04915		26.705	0.02961
1.706	0.37269		6.706	-0.02179		11.706	0.15422		16.706	0.07121		21.706	0.04916		26.706	0.02962
1.707	0.3727		6.707	-0.02179		11.707	0.15423		16.707	0.07124		21.707	0.04918		26.707	0.02961
1.708	0.37271		6.708	-0.02178		11.708	0.15423		16.708	0.07126		21.708	0.0492		26.708	0.0296
1.709	0.37271		6.709	-0.02177		11.709	0.15422		16.709	0.07128		21.709	0.04922		26.709	0.02959
1.71	0.3727		6.71	-0.02175		11.71	0.15421		16.71	0.07129		21.71	0.04924		26.71	0.02957
1.711	0.37268		6.711	-0.02172		11.711	0.15419		16.711	0.0713		21.711	0.04926		26.711	0.02955
1.712	0.37266		6.712	-0.0217		11.712	0.15417		16.712	0.0713		21.712	0.04928		26.712	0.02953
1.713	0.37264		6.713	-0.02168		11.713	0.15414		16.713	0.0713		21.713	0.04929		26.713	0.02951
1.714	0.37261		6.714	-0.02167		11.714	0.15412		16.714	0.07128		21.714	0.04929		26.714	0.0295
1.715	0.37259		6.715	-0.02166		11.715	0.1541		16.715	0.07126		21.715	0.04929		26.715	0.02948
1.716	0.37256		6.716	-0.02165		11.716	0.15408		16.716	0.07124		21.716	0.04928		26.716	0.02948
1.717	0.37255		6.717	-0.02166		11.717	0.15408		16.717	0.07122		21.717	0.04926		26.717	0.02948
1.718	0.37254		6.718	-0.02166		11.718	0.15407		16.718	0.07119		21.718	0.04924		26.718	0.02949
1.719	0.37254		6.719	-0.02168		11.719	0.15408		16.719	0.07117		21.719	0.04921		26.719	0.0295
1.72	0.37255		6.72	-0.0217		11.72	0.15409		16.72	0.07115		21.72	0.04919		26.72	0.02951
1.721	0.37256		6.721	-0.02172		11.721	0.15411		16.721	0.07114		21.721	0.04916		26.721	0.02953
1.722	0.37258		6.722	-0.02174		11.722	0.15413		16.722	0.07114		21.722	0.04914		26.722	0.02955
1.723	0.3726		6.723	-0.02176		11.723	0.15416		16.723	0.07115		21.723	0.04913		26.723	0.02957
1.724	0.37262		6.724	-0.02178		11.724	0.15418		16.724	0.07116		21.724	0.04912		26.724	0.02958
1.725	0.37264		6.725	-0.02179		11.725	0.1542		16.725	0.07118		21.725	0.04913		26.725	0.02959
1.726	0.37266		6.726	-0.02179		11.726	0.15421		16.726	0.0712		21.726	0.04913		26.726	0.02959
1.727	0.37267		6.727	-0.02179		11.727	0.15422		16.727	0.07122		21.727	0.04915		26.727	0.02959
1.728	0.37268		6.728	-0.02178		11.728	0.15422		16.728	0.07124		21.728	0.04917		26.728	0.02958
1.729	0.37267		6.729	-0.02177		11.729	0.15421		16.729	0.07126		21.729	0.04919		26.729	0.02956
1.73	0.37266		6.73	-0.02175		11.73	0.1542		16.73	0.07128		21.73	0.04921		26.73	0.02955
1.731	0.37265		6.731	-0.02173		11.731	0.15418		16.731	0.07129		21.731	0.04923		26.731	0.02953
1.732	0.37263		6.732	-0.0217		11.732	0.15416		16.732	0.07129		21.732	0.04925		26.732	0.0295
1.733	0.3726		6.733	-0.02168		11.733	0.15413		16.733	0.07128		21.733	0.04926		26.733	0.02949
1.734	0.37257		6.734	-0.02167		11.734	0.15411		16.734	0.07127		21.734	0.04926		26.734	0.02947
1.735	0.37255		6.735	-0.02166		11.735	0.15409		16.735	0.07125		21.735	0.04926		26.735	0.02946
1.736	0.37252		6.736	-0.02165		11.736	0.15407		16.736	0.07122		21.736	0.04925		26.736	0.02945
1.737	0.37251		6.737	-0.02166		11.737	0.15406		16.737	0.0712		21.737	0.04923		26.737	0.02945
1.738	0.3725		6.738	-0.02166		11.738	0.15406		16.738	0.07117		21.738	0.04921		26.738	0.02946
1.739	0.37249		6.739	-0.02168		11.739	0.15407		16.739	0.07115		21.739	0.04918		26.739	0.02947
1.74	0.3725		6.74	-0.0217		11.74	0.15408		16.74	0.07114		21.74	0.04916		26.74	0.02948
1.741	0.37251		6.741	-0.02172		11.741	0.1541		16.741	0.07113		21.741	0.04913		26.741	0.0295
1.742	0.37253		6.742	-0.02174		11.742	0.15412		16.742	0.07112		21.742	0.04912		26.742	0.02952
1.743	0.37256		6.743	-0.02176		11.743	0.15414		16.743	0.07113		21.743	0.0491		26.743	0.02954
1.744	0.37259		6.744	-0.02178		11.744	0.15417		16.744	0.07114		21.744	0.0491		26.744	0.02955
1.745	0.37261		6.745	-0.02179		11.745	0.15418		16.745	0.07116		21.745	0.0491		26.745	0.02956
1.746	0.37263		6.746	-0.02179		11.746	0.1542		16.746	0.07118		21.746	0.04911		26.746	0.02956
1.747	0.37265		6.747	-0.02179		11.747	0.15421		16.747	0.0712		21.747	0.04912		26.747	0.02956
1.748	0.37266		6.748	-0.02178		11.748	0.15421		16.748	0.07123		21.748	0.04914		26.748	0.02955
1.749	0.37267		6.749	-0.02177		11.749	0.1542		16.749	0.07125		21.749	0.04916		26.749	0.02954
1.75	0.37266		6.75	-0.02175		11.75	0.15418		16.75	0.07126		21.75	0.04919		26.75	0.02952
1.751	0.37265		6.751	-0.02173		11.751	0.15417		16.751	0.07127		21.751	0.04921		26.751	0.0295
1.752	0.37263		6.752	-0.0217		11.752	0.15414		16.752	0.07127		21.752	0.04922		26.752	0.02948
1.753	0.37261		6.753	-0.02168		11.753	0.15412		16.753	0.07126		21.753	0.04923		26.753	0.02946
1.754	0.37258		6.754	-0.02167		11.754	0.15409		16.754	0.07125		21.754	0.04924		26.754	0.02945
1.755	0.37256		6.755	-0.02166		11.755	0.15407		16.755	0.07123		21.755	0.04923		26.755	0.02943
1.756	0.37253		6.756	-0.02165		11.756	0.15406		16.756	0.07121		21.756	0.04922		26.756	0.02943
1.757	0.37252		6.757	-0.02166		11.757	0.15405		16.757	0.07118		21.757	0.0492		26.757	0.02943
1.758	0.37251		6.758	-0.02167		11.758	0.15405		16.758	0.07116		21.758	0.04918		26.758	0.02944
1.759	0.37251		6.759	-0.02168		11.759	0.15405		16.759	0.07114		21.759	0.04916		26.759	0.02945
1.76	0.37251		6.76	-0.0217		11.76	0.15406		16.76	0.07112		21.76	0.04913		26.76	0.02946
1.761	0.37253		6.761	-0.02172		11.761	0.15408		16.761	0.07111		21.761	0.04911		26.761	0.02948
1.762	0.37255		6.762	-0.02174		11.762	0.1541		16.762	0.07111		21.762	0.04909		26.762	0.0295
1.763	0.37257		6.763	-0.02176		11.763	0.15413		16.763	0.07112		21.763	0.04907		26.763	0.02952
1.764	0.3726		6.764	-0.02178		11.764	0.15415		16.764	0.07113		21.764	0.04907		26.764	0.02953
1.765	0.37262		6.765	-0.02179		11.765	0.15417		16.765	0.07115		21.765	0.04907		26.765	0.02954
1.766	0.37265		6.766	-0.0218		11.766	0.15418		16.766	0.07117		21.766	0.04908		26.766	0.02954
1.767	0.37266		6.767	-0.02179		11.767	0.15419		16.767	0.07119		21.767	0.04909		26.767	0.02954
1.768	0.37267		6.768	-0.02178		11.768	0.15419		16.768	0.07121		21.768	0.04911		26.768	0.02953
1.769	0.37267		6.769	-0.02177		11.769	0.15418		16.769	0.07123		21.769	0.04913		26.769	0.02952
1.77	0.37267		6.77	-0.02175		11.77	0.15417		16.77	0.07125		21.77	0.04915		26.77	0.0295
1.771	0.37265		6.771	-0.02173		11.771	0.15415		16.771	0.07125		21.771	0.04917		26.771	0.02948
1.772	0.37263		6.772	-0.02171		11.772	0.15413		16.772	0.07126		21.772	0.04919		26.772	0.02946
1.773	0.37261		6.773	-0.02169		11.773	0.1541		16.773	0.07125		21.773	0.0492		26.773	0.02944
1.774	0.37258		6.774	-0.02167		11.774	0.15408		16.774	0.07124		21.774	0.0492		26.774	0.02942
1.775	0.37255		6.775	-0.02166		11.775	0.15406		16.775	0.07122		21.775	0.0492		26.775	0.02941
1.776	0.37253		6.776	-0.02166		11.776	0.15404		16.776	0.07119		21.776	0.04918		26.776	0.02941
1.777	0.37251		6.777	-0.02166		11.777	0.15403		16.777	0.07117		21.777	0.04917		26.777	0.02941
1.778	0.37249		6.778	-0.02167		11.778	0.15403		16.778	0.07115		21.778	0.04914		26.778	0.02941
1.779	0.37249		6.779	-0.02168		11.779	0.15403		16.779	0.07112		21.779	0.04912		26.779	0.02942
1.78	0.37249		6.78	-0.0217		11.78	0.15405		16.78	0.07111		21.78	0.04909		26.78	0.02944
1.781	0.3725		6.781	-0.02172		11.781	0.15406		16.781	0.0711		21.781	0.04907		26.781	0.02946
1.782	0.37252		6.782	-0.02174		11.782	0.15409		16.782	0.0711		21.782	0.04905		26.782	0.02948
1.783	0.37254		6.783	-0.02176		11.783	0.15411		16.783	0.0711		21.783	0.04904		26.783	0.02949
1.784	0.37256		6.784	-0.02178		11.784	0.15413		16.784	0.07111		21.784	0.04903		26.784	0.02951
1.785	0.37258		6.785	-0.02179		11.785	0.15415		16.785	0.07113		21.785	0.04903		26.785	0.02951
1.786	0.3726		6.786	-0.0218		11.786	0.15416		16.786	0.07115		21.786	0.04904		26.786	0.02952
1.787	0.37262		6.787	-0.02179		11.787	0.15417		16.787	0.07118		21.787	0.04905		26.787	0.02951
1.788	0.37263		6.788	-0.02179		11.788	0.15417		16.788	0.0712		21.788	0.04907		26.788	0.02951
1.789	0.37263		6.789	-0.02177		11.789	0.15416		16.789	0.07122		21.789	0.04909		26.789	0.02949
1.79	0.37263		6.79	-0.02175		11.79	0.15415		16.79	0.07123		21.79	0.04912		26.79	0.02947
1.791	0.37262		6.791	-0.02173		11.791	0.15413		16.791	0.07124		21.791	0.04914		26.791	0.02945
1.792	0.3726		6.792	-0.02171		11.792	0.15411		16.792	0.07124		21.792	0.04915		26.792	0.02943
1.793	0.37258		6.793	-0.02169		11.793	0.15408		16.793	0.07124		21.793	0.04916		26.793	0.02941
1.794	0.37255		6.794	-0.02167		11.794	0.15406		16.794	0.07122		21.794	0.04917		26.794	0.0294
1.795	0.37253		6.795	-0.02166		11.795	0.15404		16.795	0.0712		21.795	0.04916		26.795	0.02939
1.796	0.3725		6.796	-0.02166		11.796	0.15402		16.796	0.07118		21.796	0.04915		26.796	0.02938
1.797	0.37248		6.797	-0.02166		11.797	0.15401		16.797	0.07116		21.797	0.04913		26.797	0.02938
1.798	0.37247		6.798	-0.02167		11.798	0.15401		16.798	0.07113		21.798	0.04911		26.798	0.02939
1.799	0.37247		6.799	-0.02168		11.799	0.15402		16.799	0.07111		21.799	0.04909		26.799	0.0294
1.8	0.37247		6.8	-0.0217		11.8	0.15403		16.8	0.0711		21.8	0.04906		26.8	0.02941
1.801	0.37248		6.801	-0.02172		11.801	0.15405		16.801	0.07109		21.801	0.04904		26.801	0.02943
1.802	0.37249		6.802	-0.02174		11.802	0.15407		16.802	0.07108		21.802	0.04902		26.802	0.02945
1.803	0.37251		6.803	-0.02176		11.803	0.15409		16.803	0.07109		21.803	0.04901		26.803	0.02947
1.804	0.37253		6.804	-0.02178		11.804	0.15412		16.804	0.0711		21.804	0.049		26.804	0.02948
1.805	0.37255		6.805	-0.02179		11.805	0.15414		16.805	0.07112		21.805	0.049		26.805	0.02949
1.806	0.37257		6.806	-0.0218		11.806	0.15415		16.806	0.07114		21.806	0.04901		26.806	0.02949
1.807	0.37259		6.807	-0.02179		11.807	0.15416		16.807	0.07116		21.807	0.04903		26.807	0.02949
1.808	0.3726		6.808	-0.02179		11.808	0.15416		16.808	0.07119		21.808	0.04905		26.808	0.02948
1.809	0.3726		6.809	-0.02177		11.809	0.15415		16.809	0.07121		21.809	0.04907		26.809	0.02947
1.81	0.3726		6.81	-0.02175		11.81	0.15414		16.81	0.07122		21.81	0.04909		26.81	0.02945
1.811	0.37259		6.811	-0.02173		11.811	0.15412		16.811	0.07123		21.811	0.04911		26.811	0.02943
1.812	0.37257		6.812	-0.02171		11.812	0.1541		16.812	0.07123		21.812	0.04913		26.812	0.02941
1.813	0.37255		6.813	-0.02169		11.813	0.15407		16.813	0.07122		21.813	0.04914		26.813	0.02939
1.814	0.37252		6.814	-0.02167		11.814	0.15405		16.814	0.07121		21.814	0.04914		26.814	0.02937
1.815	0.3725		6.815	-0.02166		11.815	0.15403		16.815	0.07119		21.815	0.04914		26.815	0.02936
1.816	0.37248		6.816	-0.02166		11.816	0.15401		16.816	0.07117		21.816	0.04913		26.816	0.02936
1.817	0.37246		6.817	-0.02166		11.817	0.154		16.817	0.07114		21.817	0.04911		26.817	0.02936
1.818	0.37244		6.818	-0.02167		11.818	0.154		16.818	0.07112		21.818	0.04909		26.818	0.02936
1.819	0.37244		6.819	-0.02168		11.819	0.15401		16.819	0.07109		21.819	0.04906		26.819	0.02937
1.82	0.37244		6.82	-0.0217		11.82	0.15402		16.82	0.07108		21.82	0.04904		26.82	0.02939
1.821	0.37245		6.821	-0.02172		11.821	0.15404		16.821	0.07107		21.821	0.04902		26.821	0.02941
1.822	0.37246		6.822	-0.02174		11.822	0.15406		16.822	0.07106		21.822	0.049		26.822	0.02943
1.823	0.37248		6.823	-0.02176		11.823	0.15408		16.823	0.07107		21.823	0.04898		26.823	0.02944
1.824	0.3725		6.824	-0.02178		11.824	0.15411		16.824	0.07108		21.824	0.04898		26.824	0.02946
1.825	0.37252		6.825	-0.02179		11.825	0.15413		16.825	0.0711		21.825	0.04898		26.825	0.02947
1.826	0.37254		6.826	-0.0218		11.826	0.15414		16.826	0.07112		21.826	0.04899		26.826	0.02947
1.827	0.37256		6.827	-0.0218		11.827	0.15415		16.827	0.07114		21.827	0.049		26.827	0.02947
1.828	0.37257		6.828	-0.02179		11.828	0.15415		16.828	0.07116		21.828	0.04902		26.828	0.02946
1.829	0.37257		6.829	-0.02177		11.829	0.15414		16.829	0.07118		21.829	0.04904		26.829	0.02945
1.83	0.37257		6.83	-0.02175		11.83	0.15413		16.83	0.07119		21.83	0.04907		26.83	0.02943
1.831	0.37256		6.831	-0.02173		11.831	0.15411		16.831	0.0712		21.831	0.04909		26.831	0.02941
1.832	0.37254		6.832	-0.02171		11.832	0.15409		16.832	0.0712		21.832	0.0491		26.832	0.02939
1.833	0.37252		6.833	-0.02169		11.833	0.15406		16.833	0.07119		21.833	0.04911		26.833	0.02937
1.834	0.37249		6.834	-0.02167		11.834	0.15404		16.834	0.07118		21.834	0.04912		26.834	0.02935
1.835	0.37247		6.835	-0.02166		11.835	0.15402		16.835	0.07116		21.835	0.04911		26.835	0.02934
1.836	0.37244		6.836	-0.02166		11.836	0.154		16.836	0.07114		21.836	0.0491		26.836	0.02934
1.837	0.37242		6.837	-0.02166		11.837	0.15399		16.837	0.07111		21.837	0.04909		26.837	0.02934
1.838	0.37241		6.838	-0.02167		11.838	0.15399		16.838	0.07109		21.838	0.04906		26.838	0.02934
1.839	0.3724		6.839	-0.02168		11.839	0.154		16.839	0.07107		21.839	0.04904		26.839	0.02935
1.84	0.3724		6.84	-0.0217		11.84	0.15401		16.84	0.07105		21.84	0.04901		26.84	0.02937
1.841	0.37241		6.841	-0.02172		11.841	0.15403		16.841	0.07104		21.841	0.04899		26.841	0.02939
1.842	0.37243		6.842	-0.02174		11.842	0.15405		16.842	0.07104		21.842	0.04897		26.842	0.0294
1.843	0.37244		6.843	-0.02176		11.843	0.15407		16.843	0.07104		21.843	0.04896		26.843	0.02942
1.844	0.37247		6.844	-0.02178		11.844	0.15409		16.844	0.07105		21.844	0.04895		26.844	0.02944
1.845	0.37249		6.845	-0.02179		11.845	0.15411		16.845	0.07107		21.845	0.04895		26.845	0.02944
1.846	0.37251		6.846	-0.0218		11.846	0.15413		16.846	0.07109		21.846	0.04896		26.846	0.02945
1.847	0.37252		6.847	-0.0218		11.847	0.15413		16.847	0.07111		21.847	0.04898		26.847	0.02945
1.848	0.37253		6.848	-0.02179		11.848	0.15414		16.848	0.07113		21.848	0.049		26.848	0.02944
1.849	0.37254		6.849	-0.02177		11.849	0.15413		16.849	0.07115		21.849	0.04902		26.849	0.02942
1.85	0.37253		6.85	-0.02175		11.85	0.15412		16.85	0.07117		21.85	0.04904		26.85	0.02941
1.851	0.37252		6.851	-0.02173		11.851	0.1541		16.851	0.07118		21.851	0.04906		26.851	0.02939
1.852	0.3725		6.852	-0.02171		11.852	0.15407		16.852	0.07118		21.852	0.04908		26.852	0.02936
1.853	0.37248		6.853	-0.02169		11.853	0.15405		16.853	0.07117		21.853	0.04909		26.853	0.02935
1.854	0.37246		6.854	-0.02167		11.854	0.15403		16.854	0.07116		21.854	0.04909		26.854	0.02933
1.855	0.37243		6.855	-0.02166		11.855	0.15401		16.855	0.07114		21.855	0.04909		26.855	0.02932
1.856	0.37241		6.856	-0.02166		11.856	0.15399		16.856	0.07111		21.856	0.04908		26.856	0.02931
1.857	0.37239		6.857	-0.02166		11.857	0.15398		16.857	0.07109		21.857	0.04906		26.857	0.02931
1.858	0.37237		6.858	-0.02167		11.858	0.15398		16.858	0.07107		21.858	0.04904		26.858	0.02932
1.859	0.37237		6.859	-0.02168		11.859	0.15398		16.859	0.07104		21.859	0.04901		26.859	0.02933
1.86	0.37237		6.86	-0.0217		11.86	0.154		16.86	0.07103		21.86	0.04899		26.86	0.02934
1.861	0.37238		6.861	-0.02172		11.861	0.15401		16.861	0.07102		21.861	0.04896		26.861	0.02936
1.862	0.37239		6.862	-0.02175		11.862	0.15404		16.862	0.07101		21.862	0.04894		26.862	0.02938
1.863	0.37241		6.863	-0.02177		11.863	0.15406		16.863	0.07102		21.863	0.04893		26.863	0.0294
1.864	0.37243		6.864	-0.02178		11.864	0.15408		16.864	0.07103		21.864	0.04892		26.864	0.02941
1.865	0.37245		6.865	-0.02179		11.865	0.1541		16.865	0.07105		21.865	0.04892		26.865	0.02942
1.866	0.37247		6.866	-0.0218		11.866	0.15412		16.866	0.07107		21.866	0.04893		26.866	0.02942
1.867	0.37249		6.867	-0.0218		11.867	0.15413		16.867	0.07109		21.867	0.04895		26.867	0.02942
1.868	0.3725		6.868	-0.02179		11.868	0.15413		16.868	0.07111		21.868	0.04897		26.868	0.02941
1.869	0.3725		6.869	-0.02177		11.869	0.15412		16.869	0.07113		21.869	0.04899		26.869	0.0294
1.87	0.3725		6.87	-0.02175		11.87	0.15411		16.87	0.07115		21.87	0.04901		26.87	0.02938
1.871	0.37249		6.871	-0.02173		11.871	0.15409		16.871	0.07115		21.871	0.04903		26.871	0.02936
1.872	0.37247		6.872	-0.02171		11.872	0.15406		16.872	0.07116		21.872	0.04905		26.872	0.02934
1.873	0.37245		6.873	-0.02169		11.873	0.15404		16.873	0.07115		21.873	0.04906		26.873	0.02932
1.874	0.37243		6.874	-0.02167		11.874	0.15401		16.874	0.07114		21.874	0.04906		26.874	0.0293
1.875	0.3724		6.875	-0.02166		11.875	0.15399		16.875	0.07112		21.875	0.04906		26.875	0.02929
1.876	0.37238		6.876	-0.02166		11.876	0.15398		16.876	0.07109		21.876	0.04904		26.876	0.02929
1.877	0.37236		6.877	-0.02166		11.877	0.15397		16.877	0.07107		21.877	0.04903		26.877	0.02929
1.878	0.37234		6.878	-0.02167		11.878	0.15397		16.878	0.07104		21.878	0.049		26.878	0.02929
1.879	0.37234		6.879	-0.02168		11.879	0.15397		16.879	0.07102		21.879	0.04898		26.879	0.0293
1.88	0.37234		6.88	-0.0217		11.88	0.15398		16.88	0.07101		21.88	0.04895		26.88	0.02932
1.881	0.37235		6.881	-0.02172		11.881	0.154		16.881	0.071		21.881	0.04893		26.881	0.02934
1.882	0.37236		6.882	-0.02175		11.882	0.15402		16.882	0.07099		21.882	0.04891		26.882	0.02935
1.883	0.37238		6.883	-0.02177		11.883	0.15404		16.883	0.071		21.883	0.0489		26.883	0.02937
1.884	0.3724		6.884	-0.02178		11.884	0.15407		16.884	0.07101		21.884	0.04889		26.884	0.02938
1.885	0.37242		6.885	-0.02179		11.885	0.15408		16.885	0.07103		21.885	0.04889		26.885	0.02939
1.886	0.37245		6.886	-0.0218		11.886	0.1541		16.886	0.07105		21.886	0.0489		26.886	0.0294
1.887	0.37246		6.887	-0.0218		11.887	0.15411		16.887	0.07107		21.887	0.04891		26.887	0.02939
1.888	0.37247		6.888	-0.02179		11.888	0.15411		16.888	0.07109		21.888	0.04893		26.888	0.02939
1.889	0.37248		6.889	-0.02177		11.889	0.1541		16.889	0.07111		21.889	0.04895		26.889	0.02937
1.89	0.37247		6.89	-0.02176		11.89	0.15409		16.89	0.07113		21.89	0.04897		26.89	0.02936
1.891	0.37246		6.891	-0.02173		11.891	0.15407		16.891	0.07114		21.891	0.04899		26.891	0.02934
1.892	0.37244		6.892	-0.02171		11.892	0.15405		16.892	0.07114		21.892	0.04901		26.892	0.02931
1.893	0.37242		6.893	-0.02169		11.893	0.15402		16.893	0.07113		21.893	0.04902		26.893	0.0293
1.894	0.3724		6.894	-0.02168		11.894	0.154		16.894	0.07112		21.894	0.04902		26.894	0.02928
1.895	0.37237		6.895	-0.02166		11.895	0.15398		16.895	0.0711		21.895	0.04902		26.895	0.02927
1.896	0.37235		6.896	-0.02166		11.896	0.15396		16.896	0.07108		21.896	0.04901		26.896	0.02926
1.897	0.37233		6.897	-0.02166		11.897	0.15395		16.897	0.07105		21.897	0.04899		26.897	0.02926
1.898	0.37231		6.898	-0.02167		11.898	0.15395		16.898	0.07103		21.898	0.04897		26.898	0.02927
1.899	0.37231		6.899	-0.02168		11.899	0.15395		16.899	0.071		21.899	0.04894		26.899	0.02928
1.9	0.37231		6.9	-0.0217		11.9	0.15397		16.9	0.07099		21.9	0.04892		26.9	0.02929
1.901	0.37232		6.901	-0.02172		11.901	0.15398		16.901	0.07098		21.901	0.0489		26.901	0.02931
1.902	0.37233		6.902	-0.02175		11.902	0.15401		16.902	0.07098		21.902	0.04888		26.902	0.02933
1.903	0.37235		6.903	-0.02177		11.903	0.15403		16.903	0.07098		21.903	0.04886		26.903	0.02935
1.904	0.37237		6.904	-0.02178		11.904	0.15405		16.904	0.07099		21.904	0.04885		26.904	0.02936
1.905	0.3724		6.905	-0.0218		11.905	0.15407		16.905	0.07101		21.905	0.04886		26.905	0.02937
1.906	0.37242		6.906	-0.0218		11.906	0.15409		16.906	0.07103		21.906	0.04886		26.906	0.02937
1.907	0.37243		6.907	-0.0218		11.907	0.15409		16.907	0.07105		21.907	0.04888		26.907	0.02937
1.908	0.37244		6.908	-0.02179		11.908	0.1541		16.908	0.07108		21.908	0.0489		26.908	0.02936
1.909	0.37245		6.909	-0.02178		11.909	0.15409		16.909	0.0711		21.909	0.04892		26.909	0.02935
1.91	0.37244		6.91	-0.02176		11.91	0.15408		16.91	0.07111		21.91	0.04894		26.91	0.02933
1.911	0.37243		6.911	-0.02173		11.911	0.15406		16.911	0.07112		21.911	0.04896		26.911	0.02931
1.912	0.37242		6.912	-0.02171		11.912	0.15403		16.912	0.07112		21.912	0.04898		26.912	0.02929
1.913	0.3724		6.913	-0.02169		11.913	0.15401		16.913	0.07111		21.913	0.04899		26.913	0.02927
1.914	0.37237		6.914	-0.02168		11.914	0.15398		16.914	0.0711		21.914	0.04899		26.914	0.02926
1.915	0.37235		6.915	-0.02167		11.915	0.15396		16.915	0.07108		21.915	0.04899		26.915	0.02924
1.916	0.37232		6.916	-0.02166		11.916	0.15395		16.916	0.07106		21.916	0.04898		26.916	0.02924
1.917	0.3723		6.917	-0.02166		11.917	0.15394		16.917	0.07104		21.917	0.04896		26.917	0.02924
1.918	0.37229		6.918	-0.02167		11.918	0.15393		16.918	0.07101		21.918	0.04894		26.918	0.02924
1.919	0.37228		6.919	-0.02168		11.919	0.15394		16.919	0.07099		21.919	0.04891		26.919	0.02925
1.92	0.37228		6.92	-0.0217		11.92	0.15395		16.92	0.07097		21.92	0.04889		26.92	0.02927
1.921	0.37229		6.921	-0.02173		11.921	0.15397		16.921	0.07096		21.921	0.04886		26.921	0.02929
1.922	0.37231		6.922	-0.02175		11.922	0.15399		16.922	0.07096		21.922	0.04885		26.922	0.0293
1.923	0.37232		6.923	-0.02177		11.923	0.15401		16.923	0.07097		21.923	0.04883		26.923	0.02932
1.924	0.37235		6.924	-0.02178		11.924	0.15403		16.924	0.07098		21.924	0.04882		26.924	0.02933
1.925	0.37237		6.925	-0.0218		11.925	0.15405		16.925	0.071		21.925	0.04882		26.925	0.02934
1.926	0.37239		6.926	-0.0218		11.926	0.15407		16.926	0.07102		21.926	0.04883		26.926	0.02935
1.927	0.37241		6.927	-0.0218		11.927	0.15407		16.927	0.07104		21.927	0.04885		26.927	0.02935
1.928	0.37242		6.928	-0.02179		11.928	0.15407		16.928	0.07106		21.928	0.04887		26.928	0.02934
1.929	0.37242		6.929	-0.02178		11.929	0.15407		16.929	0.07108		21.929	0.04889		26.929	0.02932
1.93	0.37242		6.93	-0.02176		11.93	0.15405		16.93	0.0711		21.93	0.04891		26.93	0.02931
1.931	0.3724		6.931	-0.02174		11.931	0.15403		16.931	0.07111		21.931	0.04893		26.931	0.02929
1.932	0.37239		6.932	-0.02171		11.932	0.15401		16.932	0.07111		21.932	0.04895		26.932	0.02926
1.933	0.37237		6.933	-0.02169		11.933	0.15399		16.933	0.0711		21.933	0.04896		26.933	0.02925
1.934	0.37234		6.934	-0.02168		11.934	0.15396		16.934	0.07109		21.934	0.04896		26.934	0.02923
1.935	0.37231		6.935	-0.02167		11.935	0.15394		16.935	0.07107		21.935	0.04896		26.935	0.02922
1.936	0.37229		6.936	-0.02166		11.936	0.15392		16.936	0.07105		21.936	0.04895		26.936	0.02921
1.937	0.37227		6.937	-0.02166		11.937	0.15391		16.937	0.07102		21.937	0.04893		26.937	0.02921
1.938	0.37226		6.938	-0.02167		11.938	0.15391		16.938	0.071		21.938	0.04891		26.938	0.02922
1.939	0.37225		6.939	-0.02169		11.939	0.15392		16.939	0.07098		21.939	0.04888		26.939	0.02923
1.94	0.37225		6.94	-0.0217		11.94	0.15393		16.94	0.07096		21.94	0.04886		26.94	0.02924
1.941	0.37226		6.941	-0.02173		11.941	0.15395		16.941	0.07095		21.941	0.04884		26.941	0.02926
1.942	0.37227		6.942	-0.02175		11.942	0.15397		16.942	0.07095		21.942	0.04882		26.942	0.02928
1.943	0.37229		6.943	-0.02177		11.943	0.15399		16.943	0.07095		21.943	0.0488		26.943	0.0293
1.944	0.37231		6.944	-0.02179		11.944	0.15401		16.944	0.07096		21.944	0.0488		26.944	0.02931
1.945	0.37234		6.945	-0.0218		11.945	0.15403		16.945	0.07098		21.945	0.0488		26.945	0.02932
1.946	0.37236		6.946	-0.0218		11.946	0.15405		16.946	0.071		21.946	0.0488		26.946	0.02932
1.947	0.37237		6.947	-0.0218		11.947	0.15406		16.947	0.07102		21.947	0.04882		26.947	0.02932
1.948	0.37238		6.948	-0.02179		11.948	0.15406		16.948	0.07105		21.948	0.04884		26.948	0.02931
1.949	0.37239		6.949	-0.02178		11.949	0.15405		16.949	0.07107		21.949	0.04886		26.949	0.0293
1.95	0.37238		6.95	-0.02176		11.95	0.15404		16.95	0.07108		21.95	0.04888		26.95	0.02928
1.951	0.37237		6.951	-0.02174		11.951	0.15402		16.951	0.07109		21.951	0.0489		26.951	0.02926
1.952	0.37236		6.952	-0.02172		11.952	0.154		16.952	0.07109		21.952	0.04892		26.952	0.02924
1.953	0.37234		6.953	-0.02169		11.953	0.15397		16.953	0.07108		21.953	0.04893		26.953	0.02922
1.954	0.37231		6.954	-0.02168		11.954	0.15395		16.954	0.07107		21.954	0.04893		26.954	0.02921
1.955	0.37229		6.955	-0.02167		11.955	0.15393		16.955	0.07105		21.955	0.04893		26.955	0.0292
1.956	0.37226		6.956	-0.02166		11.956	0.15391		16.956	0.07103		21.956	0.04892		26.956	0.02919
1.957	0.37224		6.957	-0.02166		11.957	0.1539		16.957	0.071		21.957	0.0489		26.957	0.02919
1.958	0.37223		6.958	-0.02167		11.958	0.1539		16.958	0.07098		21.958	0.04888		26.958	0.0292
1.959	0.37222		6.959	-0.02169		11.959	0.1539		16.959	0.07096		21.959	0.04886		26.959	0.02921
1.96	0.37222		6.96	-0.0217		11.96	0.15392		16.96	0.07094		21.96	0.04883		26.96	0.02922
1.961	0.37223		6.961	-0.02173		11.961	0.15393		16.961	0.07093		21.961	0.04881		26.961	0.02924
1.962	0.37224		6.962	-0.02175		11.962	0.15395		16.962	0.07093		21.962	0.04879		26.962	0.02926
1.963	0.37226		6.963	-0.02177		11.963	0.15398		16.963	0.07093		21.963	0.04878		26.963	0.02928
1.964	0.37228		6.964	-0.02179		11.964	0.154		16.964	0.07094		21.964	0.04877		26.964	0.02929
1.965	0.37231		6.965	-0.0218		11.965	0.15402		16.965	0.07096		21.965	0.04877		26.965	0.0293
1.966	0.37233		6.966	-0.0218		11.966	0.15403		16.966	0.07098		21.966	0.04878		26.966	0.0293
1.967	0.37235		6.967	-0.0218		11.967	0.15404		16.967	0.071		21.967	0.04879		26.967	0.0293
1.968	0.37236		6.968	-0.02179		11.968	0.15404		16.968	0.07103		21.968	0.04881		26.968	0.02929
1.969	0.37236		6.969	-0.02178		11.969	0.15404		16.969	0.07104		21.969	0.04884		26.969	0.02928
1.97	0.37236		6.97	-0.02176		11.97	0.15402		16.97	0.07106		21.97	0.04886		26.97	0.02926
1.971	0.37235		6.971	-0.02174		11.971	0.15401		16.971	0.07107		21.971	0.04888		26.971	0.02925
1.972	0.37233		6.972	-0.02172		11.972	0.15398		16.972	0.07107		21.972	0.0489		26.972	0.02922
1.973	0.37231		6.973	-0.0217		11.973	0.15396		16.973	0.07106		21.973	0.04891		26.973	0.02921
1.974	0.37228		6.974	-0.02168		11.974	0.15393		16.974	0.07105		21.974	0.04891		26.974	0.02919
1.975	0.37226		6.975	-0.02167		11.975	0.15391		16.975	0.07103		21.975	0.04891		26.975	0.02918
1.976	0.37224		6.976	-0.02166		11.976	0.1539		16.976	0.07101		21.976	0.0489		26.976	0.02917
1.977	0.37222		6.977	-0.02167		11.977	0.15389		16.977	0.07098		21.977	0.04888		26.977	0.02917
1.978	0.3722		6.978	-0.02167		11.978	0.15388		16.978	0.07096		21.978	0.04886		26.978	0.02918
1.979	0.37219		6.979	-0.02169		11.979	0.15389		16.979	0.07094		21.979	0.04884		26.979	0.02919
1.98	0.37219		6.98	-0.02171		11.98	0.1539		16.98	0.07092		21.98	0.04881		26.98	0.0292
1.981	0.3722		6.981	-0.02173		11.981	0.15392		16.981	0.07091		21.981	0.04879		26.981	0.02922
1.982	0.37222		6.982	-0.02175		11.982	0.15394		16.982	0.07091		21.982	0.04877		26.982	0.02924
1.983	0.37224		6.983	-0.02177		11.983	0.15396		16.983	0.07091		21.983	0.04875		26.983	0.02926
1.984	0.37226		6.984	-0.02179		11.984	0.15398		16.984	0.07092		21.984	0.04875		26.984	0.02927
1.985	0.37228		6.985	-0.0218		11.985	0.154		16.985	0.07094		21.985	0.04875		26.985	0.02928
[truncated: 2,015 more rows]

## Sheet: 2e
Time (s)	Surface potential (V)		Time (s)	Surface potential (V)		Time (s)	Surface potential (V)		Time (s)	Surface potential (V)		Time (s)	Surface potential (V)		Time (s)	Surface potential (V)
[truncated: 2,001 more rows]
