# Supplementary material for: Triboiontronics with temporal control of electrical double layer formation
Source: Nat Commun. 2024 Jul 23;15:6182. doi: 10.1038/s41467-024-50518-3 (PMC11263338; doi:10.1038/s41467-024-50518-3)
Supplement: Supplementary file 7 — Source Data [file 41467_2024_50518_MOESM7_ESM.zip › Figure 3.xlsx]

## Sheet: 3a
Time (s)	Short-circuit current (μA)		Time (s)	Short-circuit current (μA)		Time (s)	Short-circuit current (μA)		Time (s)	Short-circuit current (μA)
0.001	-0.00722		1.001	-0.00722		2.168	-0.00722		3.668	0.00264
0.002	-0.00393		1.002	-0.00393		2.169	-0.000645		3.669	0.00264
0.003	-0.00393		1.003	-0.00393		2.17	-0.000645		3.67	0.00921
0.004	-0.00393		1.004	-0.00722		2.171	-0.00393		3.671	0.00593
0.005	-0.000645		1.005	-0.00722		2.172	-0.000645		3.672	0.00593
0.006	-0.00722		1.006	-0.0105		2.173	-0.000645		3.673	0.00264
0.007	-0.00722		1.007	-0.00393		2.174	-0.000645		3.674	0.00593
0.008	-0.00393		1.008	-0.00722		2.175	-0.00393		3.675	0.00264
0.009	-0.00393		1.009	-0.00722		2.176	-0.00393		3.676	0.00593
0.01	-0.0105		1.01	-0.0105		2.177	-0.000645		3.677	0.00593
0.011	-0.00393		1.011	-0.00722		2.178	0.00264		3.678	-0.000645
0.012	-0.00393		1.012	-0.00393		2.179	-0.000645		3.679	0.00593
0.013	-0.00722		1.013	-0.0105		2.18	-0.000645		3.68	0.00264
0.014	-0.0105		1.014	-0.00722		2.181	-0.000645		3.681	0.00921
0.015	-0.00722		1.015	-0.00722		2.182	-0.000645		3.682	-0.000645
0.016	-0.0105		1.016	-0.00722		2.183	-0.00393		3.683	0.00593
0.017	-0.00722		1.017	-0.00722		2.184	-0.00393		3.684	0.00264
0.018	-0.000645		1.018	-0.00722		2.185	-0.000645		3.685	0.00264
0.019	-0.00722		1.019	-0.00393		2.186	-0.00393		3.686	0.00593
0.02	-0.0105		1.02	-0.0105		2.187	0.00264		3.687	0.00593
0.021	-0.00393		1.021	-0.0105		2.188	-0.000645		3.688	0.00593
0.022	-0.00722		1.022	-0.00722		2.189	-0.000645		3.689	0.00593
0.023	-0.00393		1.023	-0.00722		2.19	-0.000645		3.69	0.00593
0.024	-0.00393		1.024	-0.00393		2.191	-0.000645		3.691	0.00264
0.025	-0.00722		1.025	-0.0105		2.192	-0.000645		3.692	0.00593
0.026	-0.00722		1.026	-0.00393		2.193	-0.000645		3.693	0.00264
0.027	-0.00393		1.027	-0.00393		2.194	0.00264		3.694	0.00921
0.028	-0.00393		1.028	-0.00393		2.195	-0.00393		3.695	0.00264
0.029	-0.00393		1.029	-0.00393		2.196	-0.000645		3.696	0.00593
0.03	-0.00722		1.03	-0.0105		2.197	-0.000645		3.697	0.00921
0.031	-0.00722		1.031	-0.00393		2.198	-0.000645		3.698	0.00593
0.032	-0.00722		1.032	-0.00722		2.199	-0.000645		3.699	0.00264
0.033	-0.00393		1.033	-0.0105		2.2	-0.000645		3.7	0.00264
0.034	-0.00722		1.034	-0.00722		2.201	-0.000645		3.701	0.00593
0.035	-0.00393		1.035	-0.00722		2.202	0.00264		3.702	0.00264
0.036	-0.00393		1.036	-0.00722		2.203	-0.000645		3.703	0.00593
0.037	-0.000645		1.037	-0.00722		2.204	-0.00393		3.704	0.00593
0.038	-0.00722		1.038	-0.00722		2.205	-0.000645		3.705	0.00264
0.039	-0.00393		1.039	-0.00722		2.206	-0.00722		3.706	0.00264
0.04	-0.000645		1.04	-0.00722		2.207	0.00264		3.707	0.00593
0.041	-0.00722		1.041	-0.0105		2.208	-0.00393		3.708	0.00593
0.042	-0.00393		1.042	-0.00393		2.209	-0.00393		3.709	0.00264
0.043	-0.00393		1.043	-0.0105		2.21	-0.000645		3.71	0.00264
0.044	-0.00393		1.044	-0.00393		2.211	0.00593		3.711	0.00264
0.045	-0.00722		1.045	-0.00722		2.212	-0.000645		3.712	0.00593
0.046	-0.000645		1.046	-0.0105		2.213	0.00264		3.713	0.00593
0.047	-0.00722		1.047	-0.00393		2.214	-0.000645		3.714	0.00264
0.048	-0.00722		1.048	-0.00722		2.215	0.00264		3.715	0.00593
0.049	-0.00722		1.049	-0.00393		2.216	-0.000645		3.716	0.00921
0.05	-0.00393		1.05	-0.00393		2.217	-0.000645		3.717	0.00593
0.051	-0.00722		1.051	-0.00722		2.218	0.00264		3.718	0.00593
0.052	-0.00393		1.052	-0.00393		2.219	0.00264		3.719	0.00593
0.053	-0.0105		1.053	-0.00722		2.22	0.00264		3.72	-0.00393
0.054	-0.00722		1.054	-0.0105		2.221	-0.000645		3.721	0.00593
0.055	-0.00393		1.055	-0.00393		2.222	-0.000645		3.722	0.00593
0.056	-0.00722		1.056	-0.00393		2.223	0.00593		3.723	0.00264
0.057	-0.00393		1.057	-0.00393		2.224	0.00264		3.724	0.00264
0.058	-0.00393		1.058	-0.00393		2.225	-0.000645		3.725	0.00593
0.059	-0.00722		1.059	-0.00722		2.226	-0.000645		3.726	0.0125
0.06	-0.000645		1.06	-0.00722		2.227	-0.00393		3.727	0.00593
0.061	-0.00722		1.061	-0.00722		2.228	-0.000645		3.728	0.00921
0.062	-0.00722		1.062	-0.0105		2.229	0.00264		3.729	0.00593
0.063	-0.00722		1.063	-0.00393		2.23	0.00264		3.73	0.00593
0.064	-0.00393		1.064	-0.00722		2.231	-0.000645		3.731	0.00264
0.065	-0.000645		1.065	-0.000645		2.232	-0.000645		3.732	0.00593
0.066	-0.0105		1.066	-0.00722		2.233	0.00264		3.733	0.00264
0.067	-0.00722		1.067	-0.00393		2.234	-0.000645		3.734	0.00593
0.068	-0.00393		1.068	-0.00722		2.235	0.00264		3.735	0.00921
0.069	-0.00393		1.069	-0.00722		2.236	-0.000645		3.736	0.00593
0.07	-0.0105		1.07	-0.00393		2.237	-0.00393		3.737	0.00593
0.071	-0.00393		1.071	-0.00393		2.238	-0.000645		3.738	0.00264
0.072	-0.00722		1.072	-0.00393		2.239	0.00264		3.739	0.00593
0.073	-0.000645		1.073	-0.00393		2.24	0.00264		3.74	0.00264
0.074	0.00264		1.074	-0.000645		2.241	-0.00393		3.741	0.00264
0.075	-0.000645		1.075	-0.00393		2.242	-0.000645		3.742	0.00593
0.076	-0.000645		1.076	-0.00722		2.243	0.00264		3.743	0.00264
0.077	-0.00393		1.077	-0.00722		2.244	0.00264		3.744	0.00593
0.078	-0.00393		1.078	-0.00722		2.245	-0.000645		3.745	0.00264
0.079	-0.00722		1.079	-0.00393		2.246	0.00264		3.746	0.00264
0.08	-0.00722		1.08	-0.00393		2.247	0.00264		3.747	0.00264
0.081	-0.00393		1.081	-0.00722		2.248	0.00264		3.748	0.00593
0.082	-0.00722		1.082	-0.0105		2.249	-0.000645		3.749	0.00593
0.083	-0.000645		1.083	-0.0105		2.25	-0.00393		3.75	0.00593
0.084	-0.000645		1.084	-0.00393		2.251	-0.00393		3.751	0.00593
0.085	-0.00722		1.085	-0.000645		2.252	-0.00393		3.752	0.00593
0.086	-0.00722		1.086	-0.00722		2.253	0.00264		3.753	0.00921
0.087	0.00264		1.087	-0.00722		2.254	-0.00393		3.754	0.00593
0.088	-0.00393		1.088	-0.00393		2.255	0.00593		3.755	0.00593
0.089	-0.00393		1.089	-0.00722		2.256	-0.00393		3.756	0.00593
0.09	-0.00393		1.09	-0.000645		2.257	-0.000645		3.757	0.00593
0.091	-0.00393		1.091	-0.000645		2.258	0.00264		3.758	0.0125
0.092	-0.000645		1.092	-0.00393		2.259	0.00264		3.759	0.00593
0.093	-0.00393		1.093	-0.00393		2.26	-0.000645		3.76	0.00921
0.094	-0.000645		1.094	-0.000645		2.261	0.00264		3.761	0.00593
0.095	-0.00722		1.095	-0.00393		2.262	-0.000645		3.762	0.00593
0.096	0.00264		1.096	-0.00393		2.263	0.00264		3.763	0.00593
0.097	0.00264		1.097	-0.00393		2.264	0.00264		3.764	0.00593
0.098	-0.000645		1.098	-0.00722		2.265	0.00264		3.765	0.00593
0.099	-0.000645		1.099	-0.00722		2.266	-0.000645		3.766	0.00921
0.1	0.2458		1.1	-0.000645		2.267	0.00264		3.767	0.00593
0.101	1.42874		1.101	-0.00722		2.268	0.00264		3.768	0.00264
0.102	3.6796		1.102	-0.00393		2.269	0.00264		3.769	0.00593
0.103	5.28314		1.103	-0.00722		2.27	0.00264		3.77	0.00264
0.104	6.39378		1.104	-0.00722		2.271	0.00264		3.771	0.00593
0.105	7.28756		1.105	-0.000645		2.272	0.00593		3.772	0.00264
0.106	8.25033		1.106	-0.00722		2.273	0.00264		3.773	0.00264
0.107	9.25912		1.107	-0.00393		2.274	0.00593		3.774	0.00593
0.108	10.3895		1.108	-0.00393		2.275	0.00264		3.775	0.00264
0.109	11.349		1.109	-0.00722		2.276	0.00593		3.776	0.00264
0.11	11.9766		1.11	-0.000645		2.277	-0.000645		3.777	0.00593
0.111	12.2855		1.111	-0.00393		2.278	0.00593		3.778	0.00593
0.112	12.2395		1.112	-0.00393		2.279	0.00264		3.779	0.00921
0.113	12.1705		1.113	-0.000645		2.28	-0.000645		3.78	0.00593
0.114	12.1212		1.114	-0.00393		2.281	0.00264		3.781	0.00921
0.115	12.1014		1.115	-0.00393		2.282	-0.000645		3.782	0.00264
0.116	12.0785		1.116	-0.00393		2.283	0.00264		3.783	0.00593
0.117	12.0489		1.117	-0.00393		2.284	0.00264		3.784	0.00593
0.118	12.0292		1.118	-0.00393		2.285	0.00264		3.785	0.00593
0.119	12.0127		1.119	-0.00393		2.286	0.00264		3.786	0.00921
0.12	11.9602		1.12	-0.00393		2.287	0.00264		3.787	0.0125
0.121	11.8846		1.121	-0.0105		2.288	0.00593		3.788	-0.000645
0.122	11.8517		1.122	-0.00393		2.289	0.00593		3.789	0.00593
0.123	11.8287		1.123	-0.00393		2.29	0.00593		3.79	0.00593
0.124	11.8057		1.124	-0.00722		2.291	0.00264		3.791	0.00593
0.125	11.7597		1.125	-0.00393		2.292	0.00593		3.792	0.00593
0.126	11.7203		1.126	-0.0105		2.293	-0.000645		3.793	0.00593
0.127	11.6743		1.127	-0.00393		2.294	0.00264		3.794	0.00264
0.128	11.6546		1.128	-0.000645		2.295	0.00264		3.795	0.00264
0.129	11.6316		1.129	-0.00393		2.296	0.00264		3.796	0.00593
0.13	10.097		1.13	-0.000645		2.297	-0.000645		3.797	0.00921
0.131	6.89324		1.131	-0.00393		2.298	0.00921		3.798	0.00264
0.132	4.63252		1.132	-0.000645		2.299	-0.000645		3.799	0.00593
0.133	3.30501		1.133	0.00264		2.3	-0.000645		3.8	0.00264
0.134	2.57553		1.134	-0.000645		2.301	0.00264		3.801	0.00921
0.135	2.24693		1.135	0.00593		2.302	0.00264		3.802	0.00593
0.136	2.14507		1.136	-0.000645		2.303	0.00593		3.803	0.00593
0.137	2.00049		1.137	0.06507		2.304	0.00593		3.804	0.00593
0.138	1.79347		1.138	1.07057		2.305	0.00593		3.805	0.00593
0.139	1.56346		1.139	2.56238		2.306	0.00593		3.806	0.00593
0.14	1.34987		1.14	3.91619		2.307	0.00264		3.807	-0.000645
0.141	1.14615		1.141	4.93154		2.308	0.00264		3.808	0.00593
0.142	0.97856		1.142	5.70702		2.309	0.00264		3.809	0.00593
0.143	0.83398		1.143	6.42007		2.31	0.00593		3.81	0.00593
0.144	0.70254		1.144	7.16926		2.311	0.00593		3.811	0.00264
0.145	0.59411		1.145	7.90531		2.312	0.00264		3.812	0.00593
0.146	0.50539		1.146	8.62493		2.313	0.00593		3.813	0.00921
0.147	0.4331		1.147	9.29855		2.314	0.00264		3.814	0.00921
0.148	0.37067		1.148	9.98202		2.315	0.00593		3.815	0.00593
0.149	0.32466		1.149	10.6721		2.316	0.00593		3.816	0.00593
0.15	0.28852		1.15	11.2865		2.317	0.00264		3.817	0.00921
0.151	0.25894		1.151	11.7926		2.318	0.00264		3.818	0.00593
0.152	0.22937		1.152	12.1836		2.319	0.00593		3.819	0.00593
0.153	0.20308		1.153	12.453		2.32	0.00264		3.82	0.00593
0.154	0.18008		1.154	12.5812		2.321	0.00264		3.821	0.00593
0.155	0.15708		1.155	12.5516		2.322	0.00264		3.822	0.00264
0.156	0.13736		1.156	12.3479		2.323	0.00264		3.823	0.00264
0.157	0.11108		1.157	12.0094		2.324	0.00264		3.824	0.00593
0.158	0.09793		1.158	11.5757		2.325	0.00264		3.825	0.00921
0.159	0.0815		1.159	11.0861		2.326	0.00264		3.826	0.00264
0.16	0.06507		1.16	10.5505		2.327	0.00264		3.827	0.00921
0.161	0.0585		1.161	9.98859		2.328	0.00593		3.828	0.00264
0.162	0.04864		1.162	9.39055		2.329	0.00264		3.829	0.00593
0.163	0.04536		1.163	8.78594		2.33	0.00593		3.83	0.00593
0.164	0.04536		1.164	8.17147		2.331	0.00264		3.831	-0.000645
0.165	0.03879		1.165	7.56686		2.332	0.00593		3.832	0.00593
0.166	0.03879		1.166	6.97868		2.333	0.00593		3.833	0.00921
0.167	0.02893		1.167	6.39707		2.334	0.00264		3.834	0.00264
0.168	0.02893		1.168	5.8286		2.335	0.00264		3.835	0.00593
0.169	0.03222		1.169	5.27985		2.336	0.00593		3.836	0.00593
0.17	0.01907		1.17	4.75739		2.337	0.00264		3.837	0.00593
0.171	0.02236		1.171	4.25135		2.338	0.00264		3.838	0.00921
0.172	0.01907		1.172	3.79132		2.339	0.00264		3.839	0.00593
0.173	0.01907		1.173	3.36415		2.34	0.00264		3.84	-0.000645
0.174	0.01579		1.174	2.97313		2.341	0.00264		3.841	0.00593
0.175	0.0125		1.175	2.61167		2.342	0.00593		3.842	0.00921
0.176	0.00921		1.176	2.29622		2.343	0.00264		3.843	0.00593
0.177	0.00921		1.177	2.01035		2.344	0.00593		3.844	0.00921
0.178	0.00921		1.178	1.76719		2.345	0.00921		3.845	0.00264
0.179	0.00593		1.179	1.56017		2.346	0.00593		3.846	0.00921
0.18	0.00593		1.18	1.37288		2.347	0.00593		3.847	0.0125
0.181	-0.000645		1.181	1.21844		2.348	0.00593		3.848	0.00921
0.182	0.00264		1.182	1.09357		2.349	0.00264		3.849	0.00593
0.183	-0.000645		1.183	0.97856		2.35	0.00593		3.85	0.00593
0.184	-0.00393		1.184	0.88984		2.351	0.00264		3.851	0.00921
0.185	-0.000645		1.185	0.80441		2.352	0.00921		3.852	0.00264
0.186	-0.000645		1.186	0.73869		2.353	0.00921		3.853	0.00264
0.187	-0.00722		1.187	0.67626		2.354	0.00593		3.854	0.00593
0.188	-0.00393		1.188	0.61054		2.355	0.00593		3.855	0.00593
0.189	0.00264		1.189	0.56454		2.356	0.00264		3.856	0.00593
0.19	0.00264		1.19	0.51853		2.357	0.00921		3.857	0.00593
0.191	-0.000645		1.191	0.4791		2.358	0.00593		3.858	0.00593
0.192	-0.00393		1.192	0.44624		2.359	0.00264		3.859	0.00593
0.193	-0.000645		1.193	0.41667		2.36	0.00593		3.86	0.00593
0.194	-0.000645		1.194	0.38381		2.361	0.00593		3.861	0.00593
0.195	-0.00393		1.195	0.35752		2.362	0.00264		3.862	0.00264
0.196	-0.00722		1.196	0.33781		2.363	0.00264		3.863	0.00593
0.197	0.00264		1.197	0.31152		2.364	-0.000645		3.864	0.00593
0.198	-0.000645		1.198	0.2918		2.365	0.00264		3.865	0.00593
0.199	-0.000645		1.199	0.27537		2.366	0.00593		3.866	0.00593
0.2	-0.000645		1.2	0.25894		2.367	0.00593		3.867	0.00593
0.201	-0.000645		1.201	0.24251		2.368	0.00593		3.868	0.00593
0.202	-0.000645		1.202	0.22609		2.369	0.00264		3.869	0.00593
0.203	0.00264		1.203	0.20966		2.37	0.00593		3.87	0.00921
0.204	0.00264		1.204	0.1998		2.371	0.00264		3.871	0.00264
0.205	-0.000645		1.205	0.18665		2.372	0.00921		3.872	0.00264
0.206	0.00264		1.206	0.17351		2.373	0.00264		3.873	0.00593
0.207	-0.00393		1.207	0.16694		2.374	0.00264		3.874	0.00593
0.208	-0.000645		1.208	0.15051		2.375	0.00593		3.875	0.00593
0.209	0.00593		1.209	0.14065		2.376	0.00264		3.876	0.00921
0.21	-0.000645		1.21	0.13408		2.377	0.00921		3.877	0.00921
0.211	-0.000645		1.211	0.12422		2.378	0.00593		3.878	0.00593
0.212	-0.000645		1.212	0.11765		2.379	0.00593		3.879	0.00593
0.213	-0.000645		1.213	0.10779		2.38	0.00593		3.88	0.00921
0.214	0.00264		1.214	0.09793		2.381	0.00593		3.881	0.00264
0.215	0.00264		1.215	0.09136		2.382	0.00921		3.882	0.0125
0.216	0.00264		1.216	0.0815		2.383	0.00921		3.883	0.00593
0.217	-0.00722		1.217	0.07493		2.384	0.10122		3.884	0.00264
0.218	-0.000645		1.218	0.06836		2.385	0.49882		3.885	0.00264
0.219	-0.000645		1.219	0.06179		2.386	0.99171		3.886	0.00593
0.22	-0.00393		1.22	0.05522		2.387	1.64889		3.887	0.00593
0.221	-0.000645		1.221	0.05193		2.388	2.39809		3.888	0.00593
0.222	0.00264		1.222	0.04207		2.389	3.05527		3.889	0.00264
0.223	0.00264		1.223	0.03222		2.39	3.58431		3.89	0.00593
0.224	0.00264		1.224	0.02564		2.391	4.00819		3.891	0.00593
0.225	-0.000645		1.225	0.01579		2.392	4.37622		3.892	0.00593
0.226	0.00264		1.226	0.00921		2.393	4.71138		3.893	0.00593
0.227	0.00264		1.227	0.00264		2.394	5.04983		3.894	0.00264
0.228	-0.000645		1.228	0.00264		2.395	5.38829		3.895	0.00921
0.229	-0.000645		1.229	0.00264		2.396	5.75303		3.896	0.00593
0.23	0.00593		1.23	0.00264		2.397	6.16048		3.897	0.00921
0.231	-0.000645		1.231	-0.000645		2.398	6.6238		3.898	0.00921
0.232	-0.000645		1.232	0.00264		2.399	7.1134		3.899	0.00593
0.233	0.00264		1.233	0.00264		2.4	7.60958		3.9	0.00593
0.234	-0.000645		1.234	0.00593		2.401	8.10904		3.901	0.00264
0.235	0.00264		1.235	-0.00722		2.402	8.61179		3.902	0.00264
0.236	-0.000645		1.236	0.00264		2.403	9.13425		3.903	0.00593
0.237	0.00264		1.237	0.00264		2.404	9.66		3.904	0.00593
0.238	0.00593		1.238	0.00593		2.405	10.1923		3.905	0.00264
0.239	-0.000645		1.239	0.00264		2.406	10.7082		3.906	0.00264
0.24	0.00264		1.24	0.00264		2.407	11.1847		3.907	0.00593
0.241	-0.000645		1.241	0.00264		2.408	11.5987		3.908	0.00264
0.242	0.00264		1.242	-0.00393		2.409	11.9043		3.909	0.00264
0.243	0.00264		1.243	-0.000645		2.41	12.0752		3.91	0.00593
0.244	-0.000645		1.244	0.00264		2.411	12.085		3.911	0.00264
0.245	-0.000645		1.245	0.00264		2.412	11.9339		3.912	0.00593
0.246	0.00593		1.246	0.00264		2.413	11.648		3.913	0.00921
0.247	0.00593		1.247	0.00264		2.414	11.2405		3.914	0.00593
0.248	-0.000645		1.248	0.00264		2.415	10.7477		3.915	0.00264
0.249	-0.00393		1.249	0.00264		2.416	10.189		3.916	0.00593
0.25	-0.00393		1.25	0.00264		2.417	9.60743		3.917	0.00593
0.251	-0.000645		1.251	0.00593		2.418	9.00281		3.918	0.00593
0.252	0.00593		1.252	0.00264		2.419	8.40477		3.919	0.00593
0.253	-0.000645		1.253	0.00264		2.42	7.80673		3.92	0.00593
0.254	0.00593		1.254	0.00264		2.421	7.20869		3.921	0.00264
0.255	0.00264		1.255	0.00264		2.422	6.61394		3.922	0.00593
0.256	0.00264		1.256	0.00264		2.423	6.03562		3.923	0.00593
0.257	0.00264		1.257	-0.000645		2.424	5.49015		3.924	0.00264
0.258	0.00264		1.258	0.00593		2.425	4.99069		3.925	0.00593
0.259	0.00264		1.259	0.00264		2.426	4.53066		3.926	0.00921
0.26	0.00264		1.26	0.00264		2.427	4.11992		3.927	0.00593
0.261	0.00264		1.261	0.00264		2.428	3.74203		3.928	0.00264
0.262	-0.000645		1.262	0.00593		2.429	3.41344		3.929	0.00593
0.263	0.00264		1.263	0.00264		2.43	3.10456		3.93	0.00264
0.264	0.00593		1.264	0.00264		2.431	2.83512		3.931	0.00921
0.265	0.00264		1.265	0.00264		2.432	2.58539		3.932	0.00593
0.266	-0.000645		1.266	-0.00393		2.433	2.36523		3.933	0.00593
0.267	0.00264		1.267	-0.000645		2.434	2.15821		3.934	0.00593
0.268	0.00593		1.268	0.00264		2.435	1.97749		3.935	0.00921
0.269	0.00593		1.269	0.00593		2.436	1.82634		3.936	0.00921
0.27	-0.000645		1.27	0.00264		2.437	1.68175		3.937	0.00921
0.271	0.00264		1.271	0.00264		2.438	1.56675		3.938	0.00593
0.272	0.00593		1.272	0.00593		2.439	1.45502		3.939	0.00921
0.273	0.00264		1.273	-0.000645		2.44	1.35973		3.94	0.00593
0.274	-0.000645		1.274	-0.000645		2.441	1.28087		3.941	0.00593
0.275	0.00921		1.275	0.00264		2.442	1.20858		3.942	0.00593
0.276	0.00593		1.276	0.00264		2.443	1.13629		3.943	0.00264
0.277	-0.00393		1.277	0.00264		2.444	1.08043		3.944	0.00593
0.278	0.00264		1.278	-0.000645		2.445	1.02457		3.945	0.00264
0.279	0.00264		1.279	0.00593		2.446	0.96871		3.946	0.00264
0.28	0.00593		1.28	0.00593		2.447	0.91942		3.947	0.00264
0.281	0.00264		1.281	0.00593		2.448	0.8767		3.948	0.00264
0.282	0.00264		1.282	0.00264		2.449	0.83398		3.949	0.00264
0.283	-0.000645		1.283	0.00264		2.45	0.79455		3.95	0.00921
0.284	0.00593		1.284	0.00593		2.451	0.75841		3.951	0.00593
0.285	0.00921		1.285	0.00264		2.452	0.71898		3.952	0.00264
0.286	0.00264		1.286	0.00264		2.453	0.68612		3.953	0.00264
0.287	0.00264		1.287	0.00593		2.454	0.65326		3.954	0.00593
0.288	0.00593		1.288	0.00264		2.455	0.62368		3.955	0.00593
0.289	0.00264		1.289	-0.000645		2.456	0.5974		3.956	0.00264
0.29	0.00593		1.29	0.00264		2.457	0.56454		3.957	0.00593
0.291	0.00921		1.291	0.00264		2.458	0.53825		3.958	0.00593
0.292	-0.000645		1.292	-0.000645		2.459	0.51196		3.959	0.00921
0.293	0.00264		1.293	0.00921		2.46	0.48239		3.96	0.00593
0.294	0.00921		1.294	0.00264		2.461	0.45939		3.961	0.00264
0.295	0.00593		1.295	0.00264		2.462	0.43967		3.962	0.00264
0.296	0.00593		1.296	0.00264		2.463	0.41667		3.963	0.00593
0.297	0.00593		1.297	0.00921		2.464	0.39367		3.964	-0.000645
0.298	0.00264		1.298	0.00264		2.465	0.37724		3.965	-0.000645
0.299	0.00264		1.299	0.00593		2.466	0.35752		3.966	0.00264
0.3	0.00593		1.3	0.00264		2.467	0.33781		3.967	0.00593
0.301	0.00264		1.301	0.00593		2.468	0.31809		3.968	0.00264
0.302	0.00264		1.302	0.00593		2.469	0.30166		3.969	0.00593
0.303	0.00264		1.303	0.00264		2.47	0.28852		3.97	0.00264
0.304	0.00264		1.304	0.00264		2.471	0.2688		3.971	-0.000645
0.305	0.00593		1.305	0.00264		2.472	0.25566		3.972	-0.000645
0.306	0.00264		1.306	0.00264		2.473	0.23594		3.973	0.00264
0.307	0.00593		1.307	0.00593		2.474	0.21951		3.974	0.00593
0.308	0.00593		1.308	0.00264		2.475	0.20637		3.975	0.00264
0.309	0.00593		1.309	0.00264		2.476	0.19323		3.976	0.00264
0.31	0.00264		1.31	0.00593		2.477	0.18008		3.977	-0.000645
0.311	0.00593		1.311	0.00593		2.478	0.16694		3.978	-0.00393
0.312	0.00264		1.312	0.00264		2.479	0.15379		3.979	0.00264
0.313	0.00921		1.313	0.00593		2.48	0.14722		3.98	0.00593
0.314	0.00593		1.314	0.00264		2.481	0.13736		3.981	0.00264
0.315	0.00921		1.315	0.00593		2.482	0.12422		3.982	0.00264
0.316	0.00264		1.316	0.00264		2.483	0.11436		3.983	-0.00393
0.317	0.00921		1.317	0.00593		2.484	0.10779		3.984	0.00593
0.318	0.00593		1.318	0.00264		2.485	0.09465		3.985	-0.000645
0.319	0.00264		1.319	0.00264		2.486	0.08808		3.986	0.00264
0.32	0.00593		1.32	0.00921		2.487	0.0815		3.987	0.00593
0.321	0.00593		1.321	0.00593		2.488	0.07493		3.988	0.00264
0.322	0.00264		1.322	0.00264		2.489	0.06507		3.989	0.00264
0.323	0.00593		1.323	0.00264		2.49	0.05193		3.99	0.00264
0.324	0.00921		1.324	-0.000645		2.491	0.04864		3.991	0.00264
0.325	0.00593		1.325	0.00264		2.492	0.04207		3.992	-0.000645
0.326	0.00593		1.326	0.00593		2.493	0.02564		3.993	0.00264
0.327	0.00264		1.327	0.00264		2.494	0.02236		3.994	0.00264
0.328	0.00593		1.328	0.00593		2.495	0.0125		3.995	0.00264
0.329	0.00593		1.329	-0.000645		2.496	0.00593		3.996	0.00264
0.33	0.00593		1.33	0.00264		2.497	0.00921		3.997	0.00593
0.331	0.00921		1.331	0.00264		2.498	0.00921		3.998	0.00264
0.332	0.00264		1.332	0.00921		2.499	0.00921		3.999	0.00264
0.333	0.00593		1.333	0.00264		2.5	0.00921		4	0.00264
0.334	0.00921		1.334	0.00264		2.501	0.00593		4.001	-0.000645
0.335	0.00921		1.335	0.00921		2.502	0.00921		4.002	0.00264
0.336	0.00593		1.336	0.00593		2.503	0.00921		4.003	0.00264
0.337	0.00264		1.337	0.00264		2.504	0.00593		4.004	-0.000645
0.338	0.00593		1.338	-0.000645		2.505	0.00593		4.005	0.00593
0.339	0.00921		1.339	0.00593		2.506	0.00593		4.006	0.00593
0.34	0.00593		1.34	0.00593		2.507	0.00593		4.007	0.00264
0.341	0.00921		1.341	0.00593		2.508	0.00593		4.008	0.00593
0.342	0.00593		1.342	0.00264		2.509	0.00593		4.009	-0.000645
0.343	-0.000645		1.343	0.00921		2.51	0.00921		4.01	0.00264
0.344	0.00921		1.344	0.00593		2.511	0.00593		4.011	0.00593
0.345	0.00593		1.345	0.00264		2.512	0.00593		4.012	0.00264
0.346	0.00921		1.346	0.00921		2.513	0.00593		4.013	0.00264
0.347	0.00921		1.347	0.00593		2.514	0.00921		4.014	0.00264
0.348	0.00593		1.348	0.00264		2.515	0.00921		4.015	0.00264
0.349	0.34766		1.349	-0.000645		2.516	0.00921		4.016	0.00264
0.35	1.50431		1.35	0.00593		2.517	0.0125		4.017	-0.000645
0.351	2.75625		1.351	0.00921		2.518	0.00921		4.018	0.00593
0.352	3.77818		1.352	0.00593		2.519	0.00921		4.019	-0.000645
0.353	4.57995		1.353	0.00264		2.52	0.00921		4.02	0.00264
0.354	5.24042		1.354	0.00921		2.521	0.00593		4.021	0.00264
0.355	5.8746		1.355	0.00593		2.522	0.00593		4.022	-0.000645
0.356	6.66323		1.356	0.00593		2.523	0.00593		4.023	0.00264
0.357	7.63586		1.357	0.00593		2.524	0.00921		4.024	-0.000645
0.358	8.82209		1.358	0.00264		2.525	0.00921		4.025	0.00264
0.359	9.95902		1.359	0.00593		2.526	0.00593		4.026	0.00264
0.36	10.8364		1.36	0.00921		2.527	0.00921		4.027	0.00264
0.361	11.4114		1.361	0.00264		2.528	0.00593		4.028	0.00264
0.362	11.6513		1.362	0.00264		2.529	0.00593		4.029	0.00264
0.363	11.6184		1.363	0.00593		2.53	0.00921		4.03	-0.000645
0.364	11.5954		1.364	0.00593		2.531	0.00921		4.031	-0.000645
0.365	11.5593		1.365	0.00593		2.532	0.00593		4.032	0.00264
0.366	11.51		1.366	0.00593		2.533	0.0125		4.033	-0.000645
0.367	11.4705		1.367	0.00264		2.534	0.00593		4.034	0.00264
0.368	11.4475		1.368	0.00593		2.535	0.00921		4.035	-0.000645
0.369	11.4245		1.369	0.00264		2.536	0.00921		4.036	0.00264
0.37	11.372		1.37	0.00593		2.537	0.00593		4.037	0.00264
0.371	11.3128		1.371	-0.000645		2.538	0.00921		4.038	0.00593
0.372	11.2734		1.372	0.00921		2.539	0.00593		4.039	0.00264
0.373	11.2274		1.373	0.00593		2.54	0.0125		4.04	0.00264
0.374	11.1945		1.374	0.00264		2.541	0.00593		4.041	-0.000645
0.375	11.1748		1.375	0.00921		2.542	0.00593		4.042	-0.000645
0.376	11.1551		1.376	0.00921		2.543	0.00921		4.043	0.00264
0.377	11.1288		1.377	-0.000645		2.544	0.00593		4.044	0.00264
0.378	11.1058		1.378	0.00921		2.545	0.00921		4.045	-0.000645
0.379	11.0894		1.379	0.00593		2.546	0.00264		4.046	0.00264
0.38	9.53185		1.38	-0.000645		2.547	0.00921		4.047	-0.00393
0.381	6.50222		1.381	0.00264		2.548	0.00921		4.048	-0.000645
0.382	4.35979		1.382	0.00921		2.549	0.00921		4.049	0.00264
0.383	3.08156		1.383	0.00264		2.55	0.00921		4.05	0.00264
0.384	2.36851		1.384	0.00921		2.551	0.00593		4.051	0.00264
0.385	1.9742		1.385	0.00264		2.552	0.00921		4.052	-0.000645
0.386	1.74419		1.386	0.00593		2.553	0.00921		4.053	0.00264
0.387	1.56346		1.387	0.00264		2.554	0.00264		4.054	-0.00393
0.388	1.38602		1.388	0.00264		2.555	0.00593		4.055	0.00593
0.389	1.20858		1.389	0.00264		2.556	0.00593		4.056	-0.000645
0.39	1.04757		1.39	0.00264		2.557	0.00921		4.057	0.00264
0.391	0.91285		1.391	0.00593		2.558	0.00264		4.058	-0.000645
0.392	0.80441		1.392	0.00593		2.559	0.00921		4.059	0.00264
0.393	0.70583		1.393	0.00921		2.56	0.00593		4.06	0.00264
0.394	0.6204		1.394	0.00921		2.561	0.00921		4.061	-0.000645
0.395	0.54153		1.395	0.00593		2.562	0.00921		4.062	0.00593
0.396	0.48567		1.396	0.00264		2.563	0.00593		4.063	0.00264
0.397	0.42324		1.397	0.00264		2.564	0.00264		4.064	0.00264
0.398	0.37395		1.398	0.00264		2.565	0.00593		4.065	0.00264
0.399	0.32795		1.399	0.00264		2.566	0.00593		4.066	0.00264
0.4	0.28523		1.4	0.00264		2.567	0.00921		4.067	0.00264
0.401	0.24909		1.401	0.00264		2.568	0.00921		4.068	-0.000645
0.402	0.21951		1.402	0.00264		2.569	0.00593		4.069	0.00264
0.403	0.18665		1.403	0.00921		2.57	0.00593		4.07	-0.000645
0.404	0.16365		1.404	0.00593		2.571	0.00593		4.071	-0.000645
0.405	0.14065		1.405	0.00921		2.572	0.00593		4.072	0.00593
0.406	0.12094		1.406	0.00264		2.573	0.00593		4.073	-0.000645
0.407	0.10779		1.407	0.00593		2.574	0.00593		4.074	0.00593
0.408	0.09793		1.408	0.00264		2.575	0.00264		4.075	0.00593
0.409	0.0815		1.409	0.00921		2.576	0.00593		4.076	-0.000645
0.41	0.07493		1.41	0.00593		2.577	0.00264		4.077	-0.000645
0.411	0.06836		1.411	0.00593		2.578	0.00921		4.078	0.06179
0.412	0.06179		1.412	0.00593		2.579	0.00593		4.079	0.75183
0.413	0.06179		1.413	0.00264		2.58	0.00593		4.08	1.80662
0.414	0.04864		1.414	0.00593		2.581	0.00593		4.081	2.89098
0.415	0.05193		1.415	0.00921		2.582	0.00593		4.082	3.72889
0.416	0.03879		1.416	0.00264		2.583	0.00593		4.083	4.31379
0.417	0.02893		1.417	0.00593		2.584	0.00593		4.084	4.7771
0.418	0.03222		1.418	0.00264		2.585	0.00593		4.085	5.16156
0.419	0.03879		1.419	0.00593		2.586	0.00593		4.086	5.49344
0.42	0.02893		1.42	0.00593		2.587	0.00921		4.087	5.77274
0.421	0.0355		1.421	0.00593		2.588	0.00264		4.088	6.0159
0.422	0.02893		1.422	0.00593		2.589	0.00921		4.089	6.2262
0.423	0.02893		1.423	0.00593		2.59	0.00921		4.09	6.42007
0.424	0.03222		1.424	0.00264		2.591	0.00921		4.091	6.59422
0.425	0.01579		1.425	0.00921		2.592	0.00593		4.092	6.75852
0.426	0.02236		1.426	0.00921		2.593	0.00593		4.093	6.9261
0.427	0.01579		1.427	0.00593		2.594	0.00593		4.094	7.09369
0.428	0.01579		1.428	0.00593		2.595	0.00264		4.095	7.27441
0.429	0.00921		1.429	0.00593		2.596	0.00921		4.096	7.47157
0.43	0.00593		1.43	0.00921		2.597	0.00921		4.097	7.6753
0.431	0.00593		1.431	0.00921		2.598	0.00593		4.098	7.88231
0.432	0.0125		1.432	0.00264		2.599	0.00264		4.099	8.10247
0.433	0.00921		1.433	0.00593		2.6	0.00921		4.1	8.3292
0.434	0.00593		1.434	0.00921		2.601	0.00264		4.101	8.56907
0.435	0.00921		1.435	0.00264		2.602	0.00921		4.102	8.83194
0.436	0.00921		1.436	0.00593		2.603	0.00264		4.103	9.10139
0.437	0.00921		1.437	0.00593		2.604	0.00593		4.104	9.3807
0.438	0.00264		1.438	0.00264		2.605	0.00593		4.105	9.66329
0.439	0.00593		1.439	0.00593		2.606	0.00264		4.106	9.96888
0.44	0.00593		1.44	0.00593		2.607	0.00264		4.107	10.2646
0.441	0.00593		1.441	0.00593		2.608	0.00593		4.108	10.5833
0.442	0.00921		1.442	0.00593		2.609	0.00593		4.109	10.9119
0.443	0.00593		1.443	0.00264		2.61	0.00593		4.11	11.2372
0.444	0.00921		1.444	0.00593		2.611	0.00264		4.111	11.5297
0.445	0.00593		1.445	0.00593		2.612	0.00593		4.112	11.7827
0.446	0.00921		1.446	0.00921		2.613	-0.000645		4.113	11.9799
0.447	0.0125		1.447	0.00921		2.614	0.00593		4.114	12.1113
0.448	0.00264		1.448	0.00921		2.615	0.00593		4.115	12.177
0.449	0.00921		1.449	0.00921		2.616	0.00593		4.116	12.177
0.45	0.00593		1.45	0.00921		2.617	0.00593		4.117	12.0949
0.451	0.00921		1.451	0.00921		2.618	0.00593		4.118	11.9207
0.452	0.00921		1.452	0.00264		2.619	0.00921		4.119	11.6381
0.453	0.00921		1.453	0.00593		2.62	0.00593		4.12	11.2833
0.454	0.0125		1.454	0.00593		2.621	0.00593		4.121	10.8528
0.455	0.00921		1.455	0.00921		2.622	0.00264		4.122	10.3961
0.456	0.00264		1.456	0.00593		2.623	0.00593		4.123	9.93273
0.457	0.00593		1.457	0.00593		2.624	0.00593		4.124	9.46284
0.458	0.0125		1.458	0.00593		2.625	0.00593		4.125	8.99624
0.459	0.00921		1.459	0.00593		2.626	0.00264		4.126	8.5395
0.46	0.00921		1.46	0.00593		2.627	0.00264		4.127	8.09261
0.461	0.0125		1.461	0.00593		2.628	0.00593		4.128	7.66873
0.462	0.00921		1.462	0.00921		2.629	0.00593		4.129	7.26455
0.463	0.00921		1.463	0.01579		2.63	0.00593		4.13	6.88667
0.464	0.00921		1.464	0.00593		2.631	0.00264		4.131	6.52522
0.465	0.00264		1.465	0.00921		2.632	0.00264		4.132	6.18677
0.466	0.00593		1.466	0.00593		2.633	0.00264		4.133	5.86146
0.467	0.00593		1.467	0.00921		2.634	0.00593		4.134	5.55258
0.468	0.0125		1.468	0.01579		2.635	0.00593		4.135	5.26014
0.469	0.01579		1.469	0.01579		2.636	0.00593		4.136	4.98412
0.47	0.00921		1.47	0.01579		2.637	0.00264		4.137	4.72781
0.471	0.0125		1.471	0.19323		2.638	0.00593		4.138	4.49123
0.472	0.00921		1.472	0.92927		2.639	0.00921		4.139	4.27107
0.473	0.00921		1.473	1.7639		2.64	0.00264		4.14	4.07063
0.474	0.00593		1.474	2.82526		2.641	0.00264		4.141	3.88333
0.475	0.00593		1.475	3.69603		2.642	0.00593		4.142	3.71575
0.476	0.00593		1.476	4.36636		2.643	0.00593		4.143	3.55802
0.477	0.00593		1.477	5.03998		2.644	0.00264		4.144	3.41344
0.478	0.00264		1.478	5.78917		2.645	0.00921		4.145	3.27872
0.479	0.0125		1.479	6.7158		2.646	0.00593		4.146	3.15057
0.48	0.00921		1.48	7.96446		2.647	0.00264		4.147	3.03227
0.481	0.00593		1.481	9.12111		2.648	0.00264		4.148	2.91398
0.482	0.00593		1.482	9.94916		2.649	0.00264		4.149	2.81211
0.483	0.00921		1.483	10.5571		2.65	0.00264		4.15	2.70696
0.484	0.00593		1.484	11.0401		2.651	0.00264		4.151	2.61496
0.485	0.00264		1.485	11.4213		2.652	-0.000645		4.152	2.52624
0.486	0.00593		1.486	11.7006		2.653	0.00593		4.153	2.4408
0.487	0.00921		1.487	11.8583		2.654	-0.000645		4.154	2.36194
0.488	0.00593		1.488	11.8484		2.655	0.00593		4.155	2.29622
0.489	0.00921		1.489	11.6874		2.656	0.00264		4.156	2.22065
0.49	0.00593		1.49	11.4048		2.657	0.00264		4.157	2.15493
0.491	0.00593		1.491	11.0269		2.658	0.00264		4.158	2.08592
0.492	0.00593		1.492	10.5965		2.659	-0.000645		4.159	2.0202
0.493	0.00921		1.493	10.1496		2.66	0.00593		4.16	1.96763
0.494	0.00264		1.494	9.67643		2.661	-0.000645		4.161	1.90191
0.495	0.00921		1.495	9.18683		2.662	0.00593		4.162	1.85262
0.496	0.00921		1.496	8.67751		2.663	0.00593		4.163	1.79347
0.497	0.00593		1.497	8.13533		2.664	0.00264		4.164	1.7409
0.498	0.00593		1.498	7.59643		2.665	0.00264		4.165	1.68175
0.499	0.00593		1.499	7.06083		2.666	0.00593		4.166	1.63575
			1.5	6.52193		2.667	-0.000645		4.167	1.58975
			1.501	5.97647		2.668	0.00264		4.168	1.54046
			1.502	5.42115		2.669	0.00264		4.169	1.50103
			1.503	4.88554		2.67	0.00593		4.17	1.45502
			1.504	4.37951		2.671	0.00264		4.171	1.41559
			1.505	3.89319		2.672	0.00264		4.172	1.3663
			1.506	3.4463		2.673	0.00921		4.173	1.33016
			1.507	3.03884		2.674	-0.000645		4.174	1.28744
			1.508	2.66096		2.675	-0.00393		4.175	1.2513
			1.509	2.32908		2.676	0.00264		4.176	1.20858
			1.51	2.04321		2.677	0.00264		4.177	1.17243
			1.511	1.79676		2.678	0.00264		4.178	1.13957
			1.512	1.58318		2.679	0.00593		4.179	1.10343
			1.513	1.39916		2.68	0.00593		4.18	1.07386
			1.514	1.25458		2.681	0.00264		4.181	1.041
			1.515	1.11986		2.682	0.00264		4.182	1.00814
			1.516	1.00814		2.683	0.00264		4.183	0.98185
			1.517	0.91285		2.684	0.00264		4.184	0.94899
			1.518	0.82741		2.685	0.00264		4.185	0.91942
			1.519	0.75512		2.686	0.00593		4.186	0.88656
			1.52	0.69269		2.687	0.00264		4.187	0.86356
			1.521	0.63683		2.688	0.00593		4.188	0.84384
			1.522	0.58425		2.689	0.00593		4.189	0.81098
			1.523	0.54153		2.69	0.00264		4.19	0.78798
			1.524	0.49882		2.691	0.00593		4.191	0.76498
			1.525	0.45939		2.692	0.00264		4.192	0.73869
			1.526	0.42981		2.693	0.00264		4.193	0.71898
			1.527	0.40353		2.694	0.00264		4.194	0.69597
			1.528	0.37067		2.695	0.00593		4.195	0.67954
			1.529	0.34766		2.696	-0.000645		4.196	0.65983
			1.53	0.32795		2.697	0.00593		4.197	0.64011
			1.531	0.30823		2.698	0.00264		4.198	0.6204
			1.532	0.28523		2.699	-0.000645		4.199	0.5974
			1.533	0.2688		2.7	0.00264		4.2	0.58754
			1.534	0.25566		2.701	0.00264		4.201	0.56454
			1.535	0.23594		2.702	0.00264		4.202	0.54482
			1.536	0.2228		2.703	0.00593		4.203	0.53496
			1.537	0.20966		2.704	0.00593		4.204	0.51196
			1.538	0.1998		2.705	0.00264		4.205	0.49553
			1.539	0.18994		2.706	0.00264		4.206	0.4791
			1.54	0.17351		2.707	-0.000645		4.207	0.46267
			1.541	0.16037		2.708	0.00593		4.208	0.44296
			1.542	0.15379		2.709	0.00264		4.209	0.42981
			1.543	0.14394		2.71	0.00264		4.21	0.40681
			1.544	0.13736		2.711	0.00264		4.211	0.39695
			1.545	0.13079		2.712	0.00264		4.212	0.37067
			1.546	0.11765		2.713	0.00593		4.213	0.35752
			1.547	0.11108		2.714	-0.000645		4.214	0.33781
			1.548	0.09793		2.715	0.00264		4.215	0.32138
			1.549	0.09136		2.716	-0.00393		4.216	0.30823
			1.55	0.08808		2.717	0.00264		4.217	0.28852
			1.551	0.0815		2.718	-0.000645		4.218	0.27537
			1.552	0.07165		2.719	0.00264		4.219	0.25894
			1.553	0.06836		2.72	0.00264		4.22	0.24251
			1.554	0.06179		2.721	-0.000645		4.221	0.22609
			1.555	0.0585		2.722	0.00593		4.222	0.21294
			1.556	0.04536		2.723	-0.00393		4.223	0.1998
			1.557	0.04207		2.724	-0.000645		4.224	0.1768
			1.558	0.03222		2.725	-0.00393		4.225	0.16694
			1.559	0.02236		2.726	0.00264		4.226	0.15051
			1.56	0.0125		2.727	0.00264		4.227	0.13736
			1.561	0.00593		2.728	0.00264		4.228	0.12094
			1.562	0.00264		2.729	-0.000645		4.229	0.10779
			1.563	0.00921		2.73	0.00264		4.23	0.09793
			1.564	0.00921		2.731	0.00264		4.231	0.0815
			1.565	0.00921		2.732	0.00264		4.232	0.06836
			1.566	0.00593		2.733	0.00264		4.233	0.05522
			1.567	0.00593		2.734	-0.000645		4.234	0.03879
			1.568	0.00921		2.735	-0.000645		4.235	0.02893
			1.569	0.00921		2.736	0.00264		4.236	0.0125
			1.57	0.00593		2.737	0.00264		4.237	-0.000645
			1.571	0.00264		2.738	0.00264		4.238	-0.000645
			1.572	0.00921		2.739	0.00264		4.239	-0.00393
			1.573	-0.000645		2.74	0.00264		4.24	-0.000645
			1.574	0.00921		2.741	-0.00393		4.241	-0.00722
			1.575	0.00921		2.742	-0.000645		4.242	-0.00722
			1.576	0.00593		2.743	0.00264		4.243	-0.00393
			1.577	0.00921		2.744	-0.000645		4.244	-0.00393
			1.578	0.00921		2.745	-0.000645		4.245	-0.00393
			1.579	0.00593		2.746	-0.000645		4.246	-0.000645
			1.58	0.00593		2.747	0.00264		4.247	-0.00722
			1.581	0.00264		2.748	0.00264		4.248	-0.00393
			1.582	0.00921		2.749	0.00264		4.249	-0.00722
			1.583	0.00593		2.75	0.00264		4.25	-0.00393
			1.584	0.00921		2.751	0.00264		4.251	-0.00722
			1.585	0.0125		2.752	-0.000645		4.252	-0.00393
			1.586	0.00921		2.753	0.00264		4.253	-0.00722
			1.587	0.00593		2.754	-0.000645		4.254	-0.00393
			1.588	0.00593		2.755	-0.000645		4.255	-0.00722
			1.589	0.00264		2.756	-0.000645		4.256	-0.00393
			1.59	0.0125		2.757	-0.000645		4.257	-0.00393
			1.591	0.00593		2.758	-0.000645		4.258	-0.00722
			1.592	-0.000645		2.759	-0.000645		4.259	-0.00722
			1.593	0.00593		2.76	0.00264		4.26	-0.00722
			1.594	0.00921		2.761	-0.00393		4.261	-0.00722
			1.595	0.00593		2.762	-0.000645		4.262	-0.00722
			1.596	0.00593		2.763	-0.00393		4.263	-0.000645
			1.597	0.00921		2.764	-0.00393		4.264	-0.00393
			1.598	0.00264		2.765	0.00264		4.265	-0.000645
			1.599	0.00593		2.766	0.00264		4.266	-0.000645
			1.6	0.00593		2.767	-0.00393		4.267	-0.00393
			1.601	0.00593		2.768	-0.000645		4.268	-0.000645
			1.602	0.00264		2.769	-0.000645		4.269	-0.00393
			1.603	0.00593		2.77	0.00264		4.27	-0.00722
			1.604	0.00593		2.771	0.00264		4.271	-0.00722
			1.605	0.00264		2.772	0.00264		4.272	-0.000645
			1.606	0.00593		2.773	-0.000645		4.273	-0.00393
			1.607	0.00593		2.774	-0.000645		4.274	-0.00393
			1.608	0.00921		2.775	0.00264		4.275	-0.00722
			1.609	0.00921		2.776	-0.000645		4.276	-0.00393
			1.61	0.00593		2.777	-0.00393		4.277	-0.00722
			1.611	0.00593		2.778	-0.00393		4.278	-0.00393
			1.612	0.00593		2.779	-0.000645		4.279	-0.00722
			1.613	0.00921		2.78	-0.000645		4.28	-0.00722
			1.614	0.00264		2.781	-0.000645		4.281	-0.00393
			1.615	-0.000645		2.782	-0.000645		4.282	-0.00722
			1.616	0.00921		2.783	0.00264		4.283	-0.00393
			1.617	0.00593		2.784	-0.000645		4.284	-0.00393
			1.618	0.00593		2.785	-0.000645		4.285	-0.00722
			1.619	0.00593		2.786	-0.000645		4.286	-0.00722
			1.62	-0.000645		2.787	-0.000645		4.287	-0.00393
			1.621	0.00264		2.788	-0.00393		4.288	-0.00393
			1.622	0.00593		2.789	-0.00393		4.289	-0.00722
			1.623	0.00264		2.79	-0.00393		4.29	-0.00393
			1.624	0.00593		2.791	-0.000645		4.291	-0.00393
			1.625	0.00593		2.792	-0.000645		4.292	-0.00722
			1.626	0.00593		2.793	-0.00393		4.293	-0.000645
			1.627	0.00593		2.794	0.00264		4.294	-0.00722
			1.628	0.00593		2.795	-0.00393		4.295	-0.00722
			1.629	0.00264		2.796	0.00593		4.296	-0.00393
			1.63	0.00593		2.797	-0.000645		4.297	-0.00393
			1.631	0.00593		2.798	-0.000645		4.298	-0.00722
			1.632	0.00593		2.799	-0.00393		4.299	-0.00722
			1.633	0.0125		2.8	-0.000645		4.3	-0.00722
			1.634	0.00264		2.801	-0.000645		4.301	-0.0105
			1.635	0.00264		2.802	-0.000645		4.302	-0.0105
			1.636	0.00264		2.803	-0.00393		4.303	-0.00393
			1.637	0.00593		2.804	-0.000645		4.304	-0.00722
			1.638	0.00264		2.805	-0.00393		4.305	-0.00722
			1.639	0.00593		2.806	-0.00393		4.306	-0.00393
			1.64	0.00593		2.807	-0.00393		4.307	-0.00722
			1.641	0.00593		2.808	-0.000645		4.308	-0.00393
			1.642	0.00593		2.809	-0.000645		4.309	-0.00393
			1.643	0.00264		2.81	-0.000645		4.31	-0.00722
			1.644	0.00593		2.811	-0.000645		4.311	-0.00722
			1.645	0.00264		2.812	-0.00393		4.312	-0.00393
			1.646	0.00264		2.813	-0.000645		4.313	-0.00722
			1.647	0.00921		2.814	-0.000645		4.314	-0.00722
			1.648	0.00921		2.815	-0.000645		4.315	-0.00722
			1.649	0.00593		2.816	-0.000645		4.316	-0.00722
			1.65	0.00593		2.817	-0.00722		4.317	-0.00722
			1.651	0.00264		2.818	-0.00722		4.318	-0.00722
			1.652	0.00264		2.819	-0.00393		4.319	-0.00393
			1.653	0.00264		2.82	-0.00393		4.32	-0.00722
			1.654	-0.000645		2.821	-0.00393		4.321	-0.00722
			1.655	0.00264		2.822	-0.00393		4.322	-0.0105
			1.656	-0.000645		2.823	-0.00393		4.323	-0.00722
			1.657	0.00264		2.824	-0.00393		4.324	-0.00393
			1.658	0.00264		2.825	0.00264		4.325	-0.00722
			1.659	0.00264		2.826	0.00264		4.326	-0.00393
			1.66	0.00264		2.827	-0.000645		4.327	-0.0105
			1.661	0.00264		2.828	-0.000645		4.328	-0.0105
			1.662	0.00264		2.829	-0.00393		4.329	-0.00393
			1.663	0.00264		2.83	-0.00393		4.33	-0.00722
			1.664	0.00593		2.831	-0.00722		4.331	-0.00722
			1.665	0.00264		2.832	-0.00393		4.332	-0.00722
			1.666	-0.000645		2.833	-0.00393		4.333	-0.00722
			1.667	0.00593		2.834	-0.00722		4.334	-0.00722
			1.668	0.00264		2.835	-0.00393		4.335	-0.00393
						2.836	-0.00393		4.336	-0.00722
						2.837	0.00264		4.337	-0.00393
						2.838	-0.00393		4.338	-0.00722
						2.839	-0.00393		4.339	-0.00393
						2.84	-0.000645		4.34	-0.00722
						2.841	-0.00393		4.341	-0.00722
						2.842	-0.000645		4.342	-0.00393
						2.843	-0.00393		4.343	-0.00722
						2.844	-0.00393		4.344	-0.00393
						2.845	-0.000645		4.345	-0.00393
						2.846	-0.00393		4.346	-0.0105
						2.847	-0.00393		4.347	-0.00722
						2.848	-0.000645		4.348	-0.00722
						2.849	-0.00393		4.349	-0.00393
						2.85	-0.000645		4.35	-0.0105
						2.851	-0.00393		4.351	-0.00393
						2.852	-0.000645		4.352	-0.0105
						2.853	-0.00722		4.353	-0.00722
						2.854	-0.00393		4.354	-0.00393
						2.855	-0.00722		4.355	-0.00722
						2.856	-0.00393		4.356	-0.0105
						2.857	-0.00393		4.357	-0.00393
						2.858	-0.000645		4.358	-0.00393
						2.859	-0.00722		4.359	-0.00393
						2.86	-0.00393		4.36	-0.00393
						2.861	-0.00393		4.361	-0.00393
						2.862	-0.00393		4.362	-0.00722
						2.863	-0.00722		4.363	-0.0105
						2.864	-0.000645		4.364	-0.00722
						2.865	-0.00393		4.365	-0.00393
						2.866	-0.00393		4.366	-0.00393
						2.867	-0.00722		4.367	-0.00722
						2.868	-0.00722		4.368	-0.00393
						2.869	-0.00722		4.369	-0.00393
						2.87	-0.00393		4.37	-0.00393
						2.871	-0.00722		4.371	-0.00722
						2.872	-0.00393		4.372	-0.00393
						2.873	-0.00722		4.373	-0.00722
						2.874	-0.00393		4.374	-0.0105
						2.875	-0.00393		4.375	-0.00722
						2.876	-0.00722		4.376	-0.0105
						2.877	-0.000645		4.377	-0.00722
						2.878	-0.0105		4.378	-0.00393
						2.879	-0.00393		4.379	-0.00393
						2.88	-0.00393		4.38	-0.00722
						2.881	-0.00393		4.381	-0.00393
						2.882	-0.00393		4.382	-0.00393
						2.883	-0.00393		4.383	-0.00722
						2.884	-0.00393		4.384	-0.00722
						2.885	-0.00393		4.385	-0.00722
						2.886	0.08479		4.386	-0.0105
						2.887	0.85041		4.387	-0.00722
						2.888	1.67518		4.388	-0.00722
						2.889	2.5821		4.389	-0.00393
						2.89	3.27872		4.39	-0.00722
						2.891	3.78146		4.391	-0.0105
						2.892	4.1692		4.392	-0.00393
						2.893	4.51094		4.393	-0.0105
						2.894	4.84282		4.394	-0.0105
						2.895	5.18785		4.395	-0.0105
						2.896	5.52958		4.396	-0.00393
						2.897	5.92061		4.397	-0.00393
						2.898	6.34449		4.398	-0.00722
						2.899	6.79795		4.399	-0.00393
						2.9	7.26455		4.4	-0.00722
						2.901	7.73116		4.401	-0.0105
						2.902	8.19447		4.402	-0.00393
						2.903	8.66436		4.403	-0.00722
						2.904	9.13096		4.404	-0.00722
						2.905	9.59757		4.405	-0.00722
						2.906	10.051		4.406	-0.0105
						2.907	10.465		4.407	-0.0105
						2.908	10.8166		4.408	-0.01379
						2.909	11.0664		4.409	-0.0105
						2.91	11.211		4.41	-0.00722
						2.911	11.2175		4.411	-0.00722
						2.912	11.0762		4.412	-0.00722
						2.913	10.8068		4.413	-0.0105
						2.914	10.4256		4.414	-0.0105
						2.915	9.96559		4.415	-0.00722
						2.916	9.45299		4.416	-0.00393
						2.917	8.89766		4.417	-0.00722
						2.918	8.34563		4.418	-0.00722
						2.919	7.78702		4.419	-0.00722
						2.92	7.23498		4.42	-0.00722
						2.921	6.67966		4.421	-0.00722
						2.922	6.14077		4.422	-0.00393
						2.923	5.60844		4.423	-0.0105
						2.924	5.09912		4.424	-0.00393
						2.925	4.62595		4.425	-0.00722
						2.926	4.19221		4.426	-0.00722
						2.927	3.80447		4.427	-0.00722
						2.928	3.45944		4.428	-0.00722
						2.929	3.14071		4.429	-0.0105
						2.93	2.8614		4.43	-0.00393
						2.931	2.60839		4.431	-0.00722
						2.932	2.38494		4.432	-0.00393
						2.933	2.17136		4.433	-0.00722
						2.934	1.99063		4.434	-0.0105
						2.935	1.82305		4.435	-0.00722
						2.936	1.68504		4.436	-0.0105
						2.937	1.55689		4.437	-0.00393
						2.938	1.44517		4.438	-0.00722
						2.939	1.3433		4.439	-0.0105
						2.94	1.26115		4.44	-0.00393
						2.941	1.18886		4.441	-0.00393
						2.942	1.11329		4.442	-0.00722
						2.943	1.05085		4.443	-0.0105
						2.944	1.00157		4.444	-0.000645
						2.945	0.95228		4.445	-0.00722
						2.946	0.90299		4.446	-0.0105
						2.947	0.85041		4.447	-0.0105
						2.948	0.81755		4.448	-0.00393
						2.949	0.77155		4.449	-0.00393
						2.95	0.73869		4.45	-0.00393
						2.951	0.70254		4.451	-0.00393
						2.952	0.65983		4.452	-0.00393
						2.953	0.63026		4.453	-0.00722
						2.954	0.60397		4.454	-0.00393
						2.955	0.57768		4.455	-0.00393
						2.956	0.54811		4.456	-0.00393
						2.957	0.51525		4.457	-0.00722
						2.958	0.48896		4.458	-0.00393
						2.959	0.47253		4.459	-0.00393
						2.96	0.44624		4.46	-0.00393
						2.961	0.42653		4.461	-0.00393
						2.962	0.40681		4.462	-0.00722
						2.963	0.38381		4.463	-0.00393
						2.964	0.36738		4.464	-0.00722
						2.965	0.34438		4.465	-0.000645
						2.966	0.32795		4.466	-0.00393
						2.967	0.30823		4.467	-0.0105
						2.968	0.28852		4.468	-0.00393
						2.969	0.27209		4.469	-0.00722
						2.97	0.25566		4.47	-0.00393
						2.971	0.2458		4.471	-0.00393
						2.972	0.22609		4.472	-0.00393
						2.973	0.21294		4.473	-0.00722
						2.974	0.1998		4.474	-0.0105
						2.975	0.18665		4.475	-0.00722
						2.976	0.1768		4.476	-0.00393
						2.977	0.16365		4.477	-0.00393
						2.978	0.15051		4.478	-0.00393
						2.979	0.14065		4.479	-0.00393
						2.98	0.13736		4.48	-0.00393
						2.981	0.12094		4.481	-0.00722
						2.982	0.11436		4.482	-0.00722
						2.983	0.10122		4.483	-0.00722
						2.984	0.09136		4.484	-0.00722
						2.985	0.08479		4.485	-0.00393
						2.986	0.07165		4.486	-0.00393
						2.987	0.07165		4.487	-0.00722
						2.988	0.0585		4.488	-0.000645
						2.989	0.05193		4.489	-0.00722
						2.99	0.04536		4.49	-0.00722
						2.991	0.03879		4.491	-0.00722
						2.992	0.02564		4.492	-0.00722
						2.993	0.01907		4.493	-0.00393
						2.994	0.0125		4.494	-0.00393
						2.995	0.00264		4.495	-0.00722
						2.996	-0.00393		4.496	-0.00393
						2.997	-0.00393		4.497	-0.00393
						2.998	-0.00722		4.498	-0.00393
						2.999	-0.00722		4.499	-0.00722
						3	-0.0105		4.5	-0.0105
						3.001	-0.00393		4.501	-0.00393
						3.002	-0.00722		4.502	-0.00393
						3.003	-0.00393		4.503	-0.000645
						3.004	-0.00393		4.504	-0.00393
						3.005	-0.00722		4.505	-0.00722
						3.006	-0.00722		4.506	-0.00722
						3.007	-0.0105		4.507	-0.00393
						3.008	-0.00722		4.508	-0.00393
						3.009	-0.00393		4.509	-0.0105
						3.01	-0.01379		4.51	-0.00722
						3.011	-0.00722		4.511	-0.000645
						3.012	-0.00722		4.512	-0.00393
						3.013	-0.00722		4.513	-0.000645
						3.014	-0.00393		4.514	-0.000645
						3.015	-0.00722		4.515	-0.00393
						3.016	-0.00722		4.516	-0.00393
						3.017	-0.00722		4.517	-0.00393
						3.018	-0.00393		4.518	-0.00722
						3.019	-0.00393		4.519	-0.00722
						3.02	-0.00722		4.52	-0.00393
						3.021	-0.00393		4.521	-0.00393
						3.022	-0.00393		4.522	-0.00393
						3.023	-0.00722		4.523	-0.00393
						3.024	-0.00722		4.524	-0.00393
						3.025	-0.00722		4.525	-0.00393
						3.026	-0.01379		4.526	-0.00393
						3.027	-0.00393		4.527	-0.00393
						3.028	-0.01379		4.528	-0.00393
						3.029	-0.00722		4.529	-0.00393
						3.03	-0.00722		4.53	-0.00722
						3.031	-0.00722		4.531	-0.00393
						3.032	-0.00393		4.532	-0.000645
						3.033	-0.00722		4.533	-0.00393
						3.034	-0.0105		4.534	-0.00722
						3.035	-0.01379		4.535	-0.00393
						3.036	-0.0105		4.536	0.00264
						3.037	-0.00722		4.537	-0.00393
						3.038	-0.0105		4.538	-0.00393
						3.039	-0.00722		4.539	-0.00722
						3.04	-0.00393		4.54	-0.000645
						3.041	-0.00393		4.541	-0.00393
						3.042	-0.00722		4.542	-0.00393
						3.043	-0.00722		4.543	-0.000645
						3.044	-0.00393		4.544	-0.00393
						3.045	-0.00722		4.545	-0.00393
						3.046	-0.0105		4.546	-0.00722
						3.047	-0.01379		4.547	-0.00393
						3.048	-0.00722		4.548	-0.00393
						3.049	-0.00722		4.549	-0.00393
						3.05	-0.00722		4.55	-0.000645
						3.051	-0.0105		4.551	-0.00393
						3.052	-0.00393		4.552	-0.00393
						3.053	-0.00393		4.553	-0.000645
						3.054	-0.0105		4.554	-0.00722
						3.055	-0.01379		4.555	-0.000645
						3.056	-0.00722		4.556	-0.00722
						3.057	-0.00722		4.557	-0.000645
						3.058	-0.00722		4.558	-0.000645
						3.059	-0.0105		4.559	-0.00393
						3.06	-0.0105		4.56	-0.000645
						3.061	-0.00722		4.561	-0.000645
						3.062	-0.00722		4.562	-0.00393
						3.063	-0.00722		4.563	-0.00393
						3.064	-0.00722		4.564	-0.00393
						3.065	-0.00393		4.565	-0.00722
						3.066	-0.00393		4.566	-0.00393
						3.067	-0.00393		4.567	-0.00393
						3.068	-0.00393		4.568	-0.00393
						3.069	-0.00722		4.569	-0.000645
						3.07	-0.00722		4.57	-0.00393
						3.071	-0.00722		4.571	-0.000645
						3.072	-0.00393		4.572	0.00264
						3.073	-0.00722		4.573	-0.00393
						3.074	-0.00393		4.574	-0.000645
						3.075	-0.00722		4.575	-0.00722
						3.076	-0.0105		4.576	-0.000645
						3.077	-0.00393		4.577	-0.00393
						3.078	-0.00722		4.578	-0.00393
						3.079	-0.00722		4.579	-0.00393
						3.08	-0.0105		4.58	0.00264
						3.081	-0.0105		4.581	-0.00393
						3.082	-0.00722		4.582	-0.00393
						3.083	-0.00722		4.583	-0.00393
						3.084	-0.00393		4.584	-0.000645
						3.085	-0.00722		4.585	-0.00393
						3.086	-0.00722		4.586	-0.00393
						3.087	-0.00722		4.587	-0.00393
						3.088	-0.00393		4.588	-0.00393
						3.089	-0.00722		4.589	-0.00393
						3.09	-0.00393		4.59	-0.00722
						3.091	-0.00722		4.591	-0.00722
						3.092	-0.00722		4.592	0.00264
						3.093	-0.00722		4.593	-0.00722
						3.094	-0.0105		4.594	-0.00722
						3.095	-0.0105		4.595	-0.00393
						3.096	-0.00722		4.596	0.00264
						3.097	-0.00722		4.597	-0.000645
						3.098	-0.00722		4.598	0.00264
						3.099	-0.0105		4.599	-0.00722
						3.1	-0.00393		4.6	-0.000645
						3.101	-0.0105		4.601	-0.00393
						3.102	-0.00393		4.602	-0.00393
						3.103	-0.00393		4.603	-0.000645
						3.104	-0.00722		4.604	-0.00393
						3.105	-0.0105		4.605	-0.000645
						3.106	-0.00393		4.606	-0.000645
						3.107	-0.00722		4.607	-0.00722
						3.108	-0.00722		4.608	-0.00393
						3.109	-0.00393		4.609	-0.00393
						3.11	-0.00722		4.61	-0.00722
						3.111	-0.00722		4.611	-0.00393
						3.112	-0.00722		4.612	-0.00393
						3.113	-0.00722		4.613	-0.00393
						3.114	-0.00393		4.614	-0.000645
						3.115	-0.0105		4.615	-0.000645
						3.116	-0.0105		4.616	-0.000645
						3.117	-0.00393		4.617	-0.00393
						3.118	-0.00393		4.618	-0.000645
						3.119	-0.0105		4.619	-0.000645
						3.12	-0.00722		4.62	-0.00393
						3.121	-0.0105		4.621	-0.000645
						3.122	-0.00722		4.622	-0.000645
						3.123	-0.0105		4.623	-0.000645
						3.124	-0.00722		4.624	-0.00393
						3.125	-0.00722		4.625	-0.00393
						3.126	-0.00722		4.626	-0.000645
						3.127	-0.00722		4.627	-0.000645
						3.128	-0.00722		4.628	-0.000645
						3.129	-0.00393		4.629	-0.000645
						3.13	-0.0105		4.63	-0.000645
						3.131	-0.00722		4.631	-0.00393
						3.132	-0.00722		4.632	-0.00393
						3.133	-0.00722		4.633	-0.00393
						3.134	-0.00722		4.634	-0.00393
						3.135	-0.0105		4.635	-0.00393
						3.136	-0.00722		4.636	-0.00393
						3.137	-0.0105		4.637	0.00264
						3.138	-0.0105		4.638	0.00593
						3.139	-0.00393		4.639	-0.00393
						3.14	-0.0105		4.64	-0.000645
						3.141	-0.00722		4.641	-0.00393
						3.142	-0.00393		4.642	-0.00393
						3.143	-0.0105		4.643	-0.000645
						3.144	-0.00722		4.644	-0.000645
						3.145	-0.00722		4.645	-0.000645
						3.146	-0.00722		4.646	-0.000645
						3.147	-0.000645		4.647	-0.00393
						3.148	-0.00722		4.648	0.00264
						3.149	-0.00393		4.649	0.00264
						3.15	-0.000645		4.65	-0.00393
						3.151	-0.00393		4.651	0.00264
						3.152	-0.00393		4.652	-0.000645
						3.153	-0.00722		4.653	-0.00393
						3.154	-0.00393		4.654	-0.00393
						3.155	-0.00393		4.655	-0.00393
						3.156	-0.00393		4.656	-0.00393
						3.157	-0.000645		4.657	-0.000645
						3.158	-0.00722		4.658	-0.000645
						3.159	-0.00393		4.659	-0.00393
						3.16	-0.00393		4.66	0.00264
						3.161	-0.000645		4.661	-0.00393
						3.162	-0.00393		4.662	-0.000645
						3.163	-0.00722		4.663	-0.000645
						3.164	-0.00393		4.664	-0.00393
						3.165	-0.00722		4.665	-0.00393
						3.166	-0.00722		4.666	-0.000645
						3.167	-0.00722		4.667	-0.000645
						3.168	-0.00393		4.668	-0.000645
									4.669	-0.00393
									4.67	-0.000645
									4.671	0.00264
									4.672	-0.000645
									4.673	-0.000645
									4.674	-0.00393
									4.675	-0.00393
									4.676	0.00264
									4.677	-0.00722
									4.678	0.00264
									4.679	-0.00393
									4.68	-0.000645
									4.681	-0.000645
									4.682	-0.000645
									4.683	-0.000645
									4.684	0.00264
									4.685	-0.000645
									4.686	0.00264
									4.687	-0.000645
									4.688	-0.000645
									4.689	0.00264
									4.69	0.00264
									4.691	0.00264
									4.692	-0.000645
									4.693	-0.000645
									4.694	-0.000645
									4.695	-0.000645
									4.696	0.00264
									4.697	-0.000645
									4.698	-0.000645
									4.699	-0.000645
									4.7	-0.000645
									4.701	-0.000645
									4.702	0.00264
									4.703	0.00264
									4.704	-0.000645
									4.705	-0.000645
									4.706	0.00264
									4.707	-0.000645
									4.708	0.00264
									4.709	-0.000645
									4.71	0.00593
									4.711	0.00264
									4.712	-0.000645
									4.713	0.00264
									4.714	0.00264
									4.715	0.00264
									4.716	0.00264
									4.717	0.00264
									4.718	-0.000645
									4.719	-0.000645
									4.72	0.00264
									4.721	0.00593
									4.722	-0.000645
									4.723	0.00264
									4.724	-0.000645
									4.725	-0.000645
									4.726	-0.000645
									4.727	0.00264
									4.728	0.00264
									4.729	0.00264
									4.73	-0.000645
									4.731	-0.00393
									4.732	0.00264
									4.733	-0.000645
									4.734	0.00264
									4.735	-0.00393
									4.736	0.00264
									4.737	0.00264
									4.738	0.00593
									4.739	-0.000645
									4.74	0.00593
									4.741	0.00264
									4.742	0.00264
									4.743	0.00264
									4.744	0.00593
									4.745	-0.000645
									4.746	0.00264
									4.747	0.00264
									4.748	0.00264
									4.749	0.00593
									4.75	0.00593
									4.751	0.00264
									4.752	0.00593
									4.753	0.00593
									4.754	0.00921
									4.755	0.00593
									4.756	-0.000645
									4.757	0.00593
									4.758	0.00264
									4.759	0.00593
									4.76	0.00264
									4.761	0.00593
									4.762	0.00593
									4.763	0.00264
									4.764	0.00593
									4.765	0.00264
									4.766	0.00593
									4.767	0.00593
									4.768	0.00264
									4.769	0.00593
									4.77	0.00593
									4.771	0.00593
									4.772	0.00264
									4.773	0.00264
									4.774	0.00264
									4.775	0.00264
									4.776	0.00593
									4.777	0.00593
									4.778	0.00921
									4.779	0.00593
									4.78	0.00593
									4.781	-0.000645
									4.782	0.00264
									4.783	0.00264
									4.784	0.00264
									4.785	0.00264
									4.786	0.00593
									4.787	0.00264
									4.788	0.00593
									4.789	-0.000645
									4.79	-0.000645
									4.791	0.00264
									4.792	0.00264
									4.793	0.00264
									4.794	0.00264
									4.795	0.00264
									4.796	0.00264
									4.797	0.00264
									4.798	0.00593
									4.799	0.00264
									4.8	0.00593
									4.801	0.00593
									4.802	0.00593
									4.803	-0.000645
									4.804	0.00593
									4.805	0.00264
									4.806	0.00593
									4.807	-0.000645
									4.808	0.00264
									4.809	0.00593
									4.81	0.00593
									4.811	0.00264
									4.812	0.00593
									4.813	0.00593
									4.814	0.00593
									4.815	0.00593
									4.816	0.00593
									4.817	0.00593
									4.818	0.00264
									4.819	0.00593
									4.82	0.00264
									4.821	0.00264
									4.822	0.00593
									4.823	0.00593
									4.824	0.00264
									4.825	0.00921
									4.826	0.00593
									4.827	0.00264
									4.828	0.00593
									4.829	0.00593
									4.83	0.00593
									4.831	0.00264
									4.832	0.00593
									4.833	0.00264
									4.834	0.00593
									4.835	0.00593
									4.836	0.00921
									4.837	0.00593
									4.838	0.00593
									4.839	0.00593
									4.84	0.00264
									4.841	0.00593
									4.842	0.00264
									4.843	0.00921
									4.844	0.00264
									4.845	0.00921
									4.846	0.00593
									4.847	0.00264
									4.848	0.00593
									4.849	0.00264
									4.85	0.00593
									4.851	0.00264
									4.852	0.00264
									4.853	0.00593
									4.854	0.00264
									4.855	0.00264
									4.856	0.00921
									4.857	0.00593
									4.858	0.00264
									4.859	0.00593
									4.86	0.00264
									4.861	0.00264
									4.862	0.00593
									4.863	0.00593
									4.864	0.00593
									4.865	0.00593
									4.866	0.00264
									4.867	0.00593
									4.868	0.00593
									4.869	0.00593
									4.87	0.00593
									4.871	0.00593
									4.872	0.00921
									4.873	0.00593
									4.874	0.00264
									4.875	0.00593
									4.876	-0.000645
									4.877	0.00593
									4.878	0.00593
									4.879	0.00593
									4.88	0.00593
									4.881	0.00264
									4.882	0.00264
									4.883	0.00593
									4.884	0.00593
									4.885	0.00264
									4.886	0.00921
									4.887	0.00921
									4.888	0.00921
									4.889	0.00264
									4.89	0.00593
									4.891	0.00593
									4.892	0.00593
									4.893	0.00593
									4.894	0.00593
									4.895	0.00593
									4.896	0.00593
									4.897	0.00264
									4.898	0.00264
									4.899	0.00921
									4.9	0.00921
									4.901	0.00593
									4.902	0.00264
									4.903	0.00921
									4.904	0.00593
									4.905	0.00921
									4.906	0.00593
									4.907	0.00593
									4.908	0.00593
									4.909	0.00264
									4.91	0.00921
									4.911	0.00593
									4.912	0.00593
									4.913	0.00593
									4.914	0.00921
									4.915	0.00921
									4.916	0.00593
									4.917	0.00593
									4.918	0.00264
									4.919	0.00921
									4.92	0.00593
									4.921	0.00593
									4.922	0.00593
									4.923	0.00921
									4.924	0.00593
									4.925	0.00921
									4.926	0.00264
									4.927	0.00593
									4.928	0.00593
									4.929	0.00593
									4.93	0.00593
									4.931	0.00921
									4.932	0.00921
									4.933	0.00264
									4.934	0.00593
									4.935	0.00264
									4.936	0.00921
									4.937	0.00593
									4.938	0.00921
									4.939	0.00921
									4.94	0.00593
									4.941	0.00921
									4.942	0.00593
									4.943	0.00593
									4.944	0.00921
									4.945	0.00264
									4.946	0.00921
									4.947	0.00593
									4.948	0.00921
									4.949	0.00593
									4.95	0.00264
									4.951	0.00921
									4.952	0.0125
									4.953	0.00593
									4.954	0.00921
									4.955	0.00593
									4.956	0.00593
									4.957	0.00264
									4.958	0.00593
									4.959	0.00593
									4.96	0.00593
									4.961	0.00593
									4.962	0.00593
									4.963	0.00593
									4.964	0.00921
									4.965	0.00264
									4.966	0.00264
									4.967	0.00264
									4.968	0.00593
									4.969	0.00921
									4.97	0.00264
									4.971	0.00921
									4.972	0.00593
									4.973	0.00264
									4.974	0.0125
									4.975	0.00593
									4.976	0.00921
									4.977	0.00264
									4.978	0.00921
									4.979	0.00921
									4.98	0.0125
									4.981	0.00593
									4.982	0.00593
									4.983	0.00264
									4.984	0.00921
									4.985	0.00593
									4.986	0.00921
									4.987	0.00921
									4.988	0.00593
									4.989	0.00593
									4.99	0.00593
									4.991	0.00593
									4.992	0.00593
									4.993	0.00593
									4.994	0.00264
									4.995	0.00264
									4.996	0.00593
									4.997	0.00593
									4.998	0.00921
									4.999	-0.000645
									5	0.00593
									5.001	0.00264
									5.002	0.00593
									5.003	0.00264
									5.004	0.00593
									5.005	0.00593
									5.006	0.00264
									5.007	0.00593
									5.008	0.00593
									5.009	-0.000645
									5.01	0.00593
									5.011	0.00264
									5.012	0.00593
									5.013	0.00921
									5.014	0.00593
									5.015	0.00593
									5.016	0.00593
									5.017	0.00593
									5.018	0.00593
									5.019	0.00593
									5.02	0.00921
									5.021	0.00921
									5.022	0.00921
									5.023	0.00593
									5.024	0.00264
									5.025	0.00593
									5.026	-0.000645
									5.027	0.00264
									5.028	0.00264
									5.029	0.00921
									5.03	0.00593
									5.031	0.00593
									5.032	0.00264
									5.033	0.00593
									5.034	0.00921
									5.035	0.00593
									5.036	0.00264
									5.037	0.00593
									5.038	0.00264
									5.039	0.00264
									5.04	0.00593
									5.041	0.00264
									5.042	0.00921
									5.043	0.00921
									5.044	0.00264
									5.045	0.00593
									5.046	0.00593
									5.047	0.00593
									5.048	0.00593
									5.049	0.00264
									5.05	0.00264
									5.051	0.00593
									5.052	0.00593
									5.053	0.00593
									5.054	0.00593
									5.055	0.00264
									5.056	0.00264
									5.057	0.00593
									5.058	0.00593
									5.059	0.00593
									5.06	0.00264
									5.061	0.00264
									5.062	0.00264
									5.063	0.00593
									5.064	0.00921
									5.065	0.00264
									5.066	0.00593
									5.067	-0.000645
									5.068	0.00264
									5.069	0.00264
									5.07	0.00593
									5.071	0.19651
									5.072	0.71898
									5.073	1.38931
									5.074	2.00378
									5.075	2.42109
									5.076	2.72997
									5.077	2.99941
									5.078	3.259
									5.079	3.5153
									5.08	3.76504
									5.081	4.00491
									5.082	4.21849
									5.083	4.41565
									5.084	4.59309
									5.085	4.76396
									5.086	4.9184
									5.087	5.07284
									5.088	5.21742
									5.089	5.36857
									5.09	5.50329
									5.091	5.6413
									5.092	5.7826
									5.093	5.93047
									5.094	6.08491
									5.095	6.25906
									5.096	6.43321
									5.097	6.62708
									5.098	6.81438
									5.099	7.01482
									5.1	7.22841
									5.101	7.43542
									5.102	7.66215
									5.103	7.89217
									5.104	8.12218
									5.105	8.36863
									5.106	8.61507
									5.107	8.86809
									5.108	9.12111
									5.109	9.38398
									5.11	9.64357
									5.111	9.89002
									5.112	10.1036
									5.113	10.2745
									5.114	10.4059
									5.115	10.4815
									5.116	10.5078
									5.117	10.4815
									5.118	10.3829
									5.119	10.212
									5.12	9.97545
									5.121	9.66986
									5.122	9.31169
									5.123	8.94038
									5.124	8.54607
									5.125	8.14847
									5.126	7.7673
									5.127	7.38285
									5.128	7.00825
									5.129	6.65666
									5.13	6.31492
									5.131	5.99618
									5.132	5.68074
									5.133	5.385
									5.134	5.09912
									5.135	4.83296
									5.136	4.57666
									5.137	4.33679
									5.138	4.11006
									5.139	3.90962
									5.14	3.71903
									5.141	3.54488
									5.142	3.39044
									5.143	3.24586
									5.144	3.11114
									5.145	2.98956
									5.146	2.87455
									5.147	2.76611
									5.148	2.66425
									5.149	2.57224
									5.15	2.48681
									5.151	2.40137
									5.152	2.31922
									5.153	2.24693
									5.154	2.1845
									5.155	2.10893
									5.156	2.04649
									5.157	1.98406
									5.158	1.92491
									5.159	1.86248
									5.16	1.81648
									5.161	1.75404
									5.162	1.70804
									5.163	1.65218
									5.164	1.60618
									5.165	1.56017
									5.166	1.51746
									5.167	1.47145
									5.168	1.42545
									5.169	1.38273
									5.17	1.3433
									5.171	1.30387
									5.172	1.26444
									5.173	1.22829
									5.174	1.19215
									5.175	1.156
									5.176	1.12315
									5.177	1.087
									5.178	1.05414
									5.179	1.02457
									5.18	0.99171
									5.181	0.96213
									5.182	0.93256
									5.183	0.90627
									5.184	0.8767
									5.185	0.85041
									5.186	0.8307
									5.187	0.80112
									5.188	0.78141
									5.189	0.75512
									5.19	0.73869
									5.191	0.7124
									5.192	0.69269
									5.193	0.67297
									5.194	0.65983
									5.195	0.63683
									5.196	0.62368
									5.197	0.60068
									5.198	0.58425
									5.199	0.57111
									5.2	0.54811
									5.201	0.53168
									5.202	0.52182
									5.203	0.5021
									5.204	0.48896
									5.205	0.47253
									5.206	0.45281
									5.207	0.43967
									5.208	0.41996
									5.209	0.4101
									5.21	0.39038
									5.211	0.38052
									5.212	0.36081
									5.213	0.34766
									5.214	0.33124
									5.215	0.31481
									5.216	0.29838
									5.217	0.2918
									5.218	0.27209
									5.219	0.26223
									5.22	0.2458
									5.221	0.23266
									5.222	0.21951
									5.223	0.20637
									5.224	0.18665
									5.225	0.17351
									5.226	0.16365
									5.227	0.15051
									5.228	0.13408
									5.229	0.12094
									5.23	0.10779
									5.231	0.09465
									5.232	0.08479
									5.233	0.07493
									5.234	0.06507
									5.235	0.04864
									5.236	0.04207
									5.237	0.02236
									5.238	0.00921
									5.239	0.00264
									5.24	-0.000645
									5.241	-0.00393
									5.242	-0.000645
									5.243	-0.000645
									5.244	0.00264
									5.245	0.00264
									5.246	-0.000645
									5.247	0.00264
									5.248	0.00264
									5.249	0.00264
									5.25	-0.000645
									5.251	-0.000645
									5.252	-0.000645
									5.253	0.00264
									5.254	-0.000645
									5.255	-0.00393
									5.256	0.00264
									5.257	-0.000645
									5.258	0.00264
									5.259	0.00264
									5.26	-0.00393
									5.261	-0.000645
									5.262	-0.000645
									5.263	0.00264
									5.264	-0.00393
									5.265	-0.00393
									5.266	0.00264
									5.267	-0.000645
									5.268	-0.00393
									5.269	-0.00393
									5.27	-0.00393
									5.271	-0.00722
									5.272	-0.000645
									5.273	-0.00393
									5.274	-0.000645
									5.275	0.00264
									5.276	0.00264
									5.277	-0.00393
									5.278	-0.00722
									5.279	-0.00393
									5.28	-0.000645
									5.281	0.00264
									5.282	-0.000645
									5.283	-0.00393
									5.284	-0.00722
									5.285	-0.000645
									5.286	-0.000645
									5.287	0.00264
									5.288	-0.00722
									5.289	-0.000645
									5.29	-0.000645
									5.291	-0.00393
									5.292	-0.00393
									5.293	-0.00393
									5.294	-0.000645
									5.295	-0.000645
									5.296	-0.00393
									5.297	-0.00393
									5.298	-0.00393
									5.299	-0.00393
									5.3	-0.00393
									5.301	-0.000645
									5.302	-0.00393
									5.303	-0.00393
									5.304	-0.000645
									5.305	-0.000645
									5.306	-0.000645
									5.307	-0.000645
									5.308	-0.00722
									5.309	-0.000645
									5.31	-0.00393
									5.311	-0.000645
									5.312	-0.00722
									5.313	-0.00722
									5.314	-0.00393
									5.315	-0.00393
									5.316	-0.00393
									5.317	-0.000645
									5.318	-0.00722
									5.319	-0.00393
									5.32	-0.000645
									5.321	-0.00393
									5.322	-0.00393
									5.323	-0.00393
									5.324	0.00264
									5.325	-0.00393
									5.326	-0.00393
									5.327	-0.00393
									5.328	0.00264
									5.329	-0.000645
									5.33	-0.00393
									5.331	-0.000645
									5.332	-0.00393
									5.333	-0.00393
									5.334	-0.00722
									5.335	0.00264
									5.336	-0.00722
									5.337	-0.00393
									5.338	-0.00393
									5.339	-0.00722
									5.34	-0.00722
									5.341	-0.00722
									5.342	-0.000645
									5.343	-0.000645
									5.344	-0.00393
									5.345	-0.00393
									5.346	-0.00722
									5.347	-0.000645
									5.348	-0.00393
									5.349	-0.00393
									5.35	-0.000645
									5.351	-0.00722
									5.352	-0.000645
									5.353	-0.00393
									5.354	-0.000645
									5.355	-0.00393
									5.356	-0.00722
									5.357	-0.00393
									5.358	-0.00393
									5.359	-0.00722
									5.36	-0.00722
									5.361	-0.00393
									5.362	-0.00393
									5.363	0.00264
									5.364	-0.00393
									5.365	-0.00393
									5.366	-0.00722
									5.367	-0.000645
									5.368	-0.000645
									5.369	-0.000645
									5.37	-0.000645
									5.371	-0.00393
									5.372	-0.00722
									5.373	-0.00722
									5.374	-0.00393
									5.375	-0.00722
									5.376	-0.00722
									5.377	-0.00722
									5.378	-0.00722
									5.379	-0.00393
									5.38	-0.00393
									5.381	-0.000645
									5.382	-0.00722
									5.383	-0.00393
									5.384	-0.00393
									5.385	-0.00722
									5.386	-0.00393
									5.387	-0.000645
									5.388	-0.00722
									5.389	-0.00393
									5.39	-0.00722
									5.391	0.00264
									5.392	-0.000645
									5.393	-0.00393
									5.394	-0.00722
									5.395	-0.00722
									5.396	-0.00393
									5.397	-0.00393
									5.398	-0.00722
									5.399	-0.00722
									5.4	-0.00722
									5.401	-0.00393
									5.402	-0.00722
									5.403	-0.00393
									5.404	-0.00722
									5.405	-0.00393
									5.406	-0.00393
									5.407	-0.00722
									5.408	-0.0105
									5.409	-0.00722
									5.41	-0.00393
									5.411	-0.00393
									5.412	-0.00722
									5.413	-0.00722
									5.414	-0.00393
									5.415	-0.000645
									5.416	-0.00393
									5.417	-0.00722
									5.418	-0.00722
									5.419	-0.00722
									5.42	-0.00393
									5.421	-0.00393
									5.422	-0.00722
									5.423	-0.00722
									5.424	-0.00393
									5.425	-0.00393
									5.426	-0.00722
									5.427	-0.000645
									5.428	-0.00393
									5.429	-0.0105
									5.43	-0.00722
									5.431	-0.00393
									5.432	-0.00722
									5.433	-0.000645
									5.434	-0.00393
									5.435	-0.00722
									5.436	-0.00722
									5.437	-0.00722
									5.438	-0.00393
									5.439	-0.00722
									5.44	-0.00722
									5.441	-0.00393
									5.442	-0.00393
									5.443	-0.00722
									5.444	-0.00722
									5.445	-0.00393
									5.446	-0.00722
									5.447	-0.00393
									5.448	-0.00722
									5.449	-0.00722
									5.45	-0.00393
									5.451	-0.00722
									5.452	-0.0105
									5.453	-0.00722
									5.454	-0.00722
									5.455	-0.000645
									5.456	-0.000645
									5.457	-0.0105
									5.458	-0.00722
									5.459	-0.000645
									5.46	-0.00722
									5.461	-0.00722
									5.462	-0.00393
									5.463	-0.00393
									5.464	-0.00722
									5.465	-0.00393
									5.466	-0.00722
									5.467	-0.00722
									5.468	-0.00722
									5.469	-0.00393
									5.47	-0.0105
									5.471	-0.01379
									5.472	-0.0105
									5.473	-0.01379
									5.474	-0.00393
									5.475	-0.0105
									5.476	-0.00722
									5.477	-0.00722
									5.478	-0.00722
									5.479	-0.0105
									5.48	-0.00393
									5.481	-0.00722
									5.482	-0.00722
									5.483	-0.00722
									5.484	-0.00393
									5.485	-0.00722
									5.486	-0.00393
									5.487	-0.00722
									5.488	-0.00722
									5.489	-0.00722
									5.49	-0.00722
									5.491	-0.0105
									5.492	-0.0105
									5.493	-0.00722
									5.494	-0.00722
									5.495	-0.0105
									5.496	-0.00393
									5.497	-0.00393
									5.498	-0.00393
									5.499	-0.00393
									5.5	-0.00393
									5.501	-0.00393
									5.502	-0.00393
									5.503	-0.00722
									5.504	-0.00722
									5.505	-0.00393
									5.506	-0.00722
									5.507	-0.00393
									5.508	-0.00393
									5.509	-0.0105
									5.51	-0.0105
									5.511	-0.00722
									5.512	-0.00393
									5.513	-0.00393
									5.514	-0.00722
									5.515	0.00264
									5.516	-0.00722
									5.517	-0.00393
									5.518	-0.000645
									5.519	-0.00722
									5.52	-0.00722
									5.521	-0.00722
									5.522	-0.00393
									5.523	-0.00722
									5.524	-0.00722
									5.525	-0.00722
									5.526	-0.00393
									5.527	-0.00393
									5.528	-0.00722
									5.529	-0.00722
									5.53	-0.000645
									5.531	-0.00722
									5.532	-0.00722
									5.533	-0.0105
									5.534	-0.0105
									5.535	-0.00722
									5.536	-0.00393
									5.537	-0.0105
									5.538	-0.00722
									5.539	-0.00722
									5.54	-0.00393
									5.541	-0.00393
									5.542	-0.0105
									5.543	-0.00393
									5.544	-0.00722
									5.545	-0.000645
									5.546	-0.000645
									5.547	-0.00722
									5.548	-0.0105
									5.549	-0.0105
									5.55	-0.00722
									5.551	-0.00722
									5.552	-0.00722
									5.553	-0.0105
									5.554	-0.00393
									5.555	-0.00722
									5.556	-0.00722
									5.557	-0.00722
									5.558	-0.00722
									5.559	-0.00722
									5.56	-0.00722
									5.561	-0.00722
									5.562	-0.00393
									5.563	-0.00393
									5.564	-0.0105
									5.565	-0.00722
									5.566	-0.00393
									5.567	-0.00722
									5.568	-0.00722
									5.569	-0.000645
									5.57	-0.00393
									5.571	-0.00722
									5.572	-0.00722
									5.573	-0.00722
									5.574	-0.00393
									5.575	-0.00722
									5.576	-0.00722
									5.577	-0.00393
									5.578	-0.00722
									5.579	-0.00722
									5.58	-0.00722
									5.581	-0.00393
									5.582	-0.00722
									5.583	-0.000645
									5.584	-0.00722
									5.585	-0.00722
									5.586	-0.00722
									5.587	-0.00393
									5.588	-0.00722
									5.589	-0.00722
									5.59	-0.00393
									5.591	-0.0105
									5.592	-0.0105
									5.593	-0.00722
									5.594	-0.00722
									5.595	-0.00393
									5.596	-0.00393
									5.597	-0.00722
									5.598	-0.00393
									5.599	-0.000645
									5.6	-0.00393
									5.601	-0.00722
									5.602	-0.00393
									5.603	-0.00393
									5.604	-0.00393
									5.605	-0.000645
									5.606	-0.00393
									5.607	-0.00722
									5.608	-0.00393
									5.609	-0.00722
									5.61	-0.00393
									5.611	-0.00722
									5.612	-0.00393
									5.613	-0.000645
									5.614	-0.00393
									5.615	-0.00722
									5.616	-0.00393
									5.617	-0.00393
									5.618	-0.00393
									5.619	-0.00393
									5.62	-0.00722
									5.621	-0.00393
									5.622	-0.00393
									5.623	-0.00393
									5.624	-0.00393
									5.625	-0.00393
									5.626	-0.00722
									5.627	-0.00393
									5.628	-0.00722
									5.629	-0.00393
									5.63	-0.00722
									5.631	-0.00393
									5.632	-0.00393
									5.633	-0.00393
									5.634	-0.00393
									5.635	-0.00722
									5.636	-0.00393
									5.637	-0.00393
									5.638	-0.0105
									5.639	-0.000645
									5.64	-0.00393
									5.641	-0.00393
									5.642	-0.00393
									5.643	-0.00393
									5.644	-0.00393
									5.645	-0.000645
									5.646	-0.00393
									5.647	-0.00393
									5.648	-0.00722
									5.649	-0.00393
									5.65	-0.00722
									5.651	-0.00722
									5.652	-0.00393
									5.653	-0.00393
									5.654	-0.00722
									5.655	-0.0105
									5.656	-0.00393
									5.657	-0.00393
									5.658	-0.00722
									5.659	-0.00393
									5.66	-0.00393
									5.661	-0.00393
									5.662	-0.00393
									5.663	-0.000645
									5.664	-0.00393
									5.665	-0.00393
									5.666	-0.000645
[truncated: 2 more rows]

## Sheet: 3b
Time (s)	Short-circuit current (μA)		Time (s)	Short-circuit current (μA)		Time (s)	Short-circuit current (μA)		Time (s)	Short-circuit current (μA)
0.001	0.00269		2.501	0.00251		5.001	-0.00722		7.501	-0.000680765
0.002	0.00605		2.502	0.00563		5.002	-0.0105		7.502	-0.00415
0.003	0.00605		2.503	0.00563		5.003	-0.00393		7.503	-0.00415
0.004	-0.0006579		2.504	0.00251		5.004	-0.00393		7.504	-0.00762
0.005	0.00269		2.505	0.00251		5.005	-0.00722		7.505	-0.00415
0.006	0.00605		2.506	0.00251		5.006	-0.00393		7.506	-0.00762
0.007	0.00269		2.507	0.00251		5.007	-0.00393		7.507	-0.00762
0.008	0.00605		2.508	-0.00061275		5.008	-0.00393		7.508	-0.000680765
0.009	0.00269		2.509	0.00563		5.009	-0.00393		7.509	-0.00415
0.01	0.00269		2.51	0.00563		5.01	-0.000645		7.51	-0.00762
0.011	0.00269		2.511	-0.00061275		5.011	-0.00393		7.511	-0.00762
0.012	0.00605		2.512	0.00251		5.012	-0.00393		7.512	-0.00762
0.013	0.0094		2.513	0.00563		5.013	-0.000645		7.513	-0.00762
0.014	0.00605		2.514	0.00251		5.014	-0.00393		7.514	-0.00415
0.015	0.00269		2.515	0.00563		5.015	-0.000645		7.515	-0.00415
0.016	0.00269		2.516	-0.00061275		5.016	-0.00722		7.516	-0.00762
0.017	0.0094		2.517	0.00251		5.017	-0.00722		7.517	-0.00415
0.018	0.00605		2.518	0.00251		5.018	-0.00393		7.518	-0.00762
0.019	0.00605		2.519	0.00251		5.019	-0.0105		7.519	-0.00415
0.02	0.00269		2.52	0.00251		5.02	-0.00393		7.52	-0.00415
0.021	0.00605		2.521	0.00251		5.021	-0.00393		7.521	-0.00415
0.022	0.00269		2.522	0.00251		5.022	-0.000645		7.522	-0.00762
0.023	0.00605		2.523	0.00251		5.023	-0.000645		7.523	-0.00762
0.024	0.00605		2.524	0.00563		5.024	-0.00393		7.524	-0.000680765
0.025	-0.0006579		2.525	0.00251		5.025	-0.000645		7.525	-0.00415
0.026	0.00605		2.526	0.00875		5.026	-0.000645		7.526	-0.00415
0.027	0.00269		2.527	0.00251		5.027	-0.000645		7.527	-0.00762
0.028	0.0094		2.528	0.00563		5.028	0.00264		7.528	-0.00415
0.029	-0.0006579		2.529	0.00251		5.029	-0.00393		7.529	-0.00415
0.03	0.00605		2.53	0.00563		5.03	-0.00393		7.53	-0.00762
0.031	0.00269		2.531	0.00251		5.031	-0.000645		7.531	-0.01108
0.032	0.00269		2.532	0.00251		5.032	-0.00393		7.532	-0.00762
0.033	0.00605		2.533	0.00251		5.033	-0.00393		7.533	-0.00415
0.034	0.00605		2.534	0.00563		5.034	-0.000645		7.534	-0.000680765
0.035	0.00605		2.535	0.00251		5.035	-0.000645		7.535	-0.00415
0.036	0.00605		2.536	0.00251		5.036	-0.000645		7.536	-0.00762
0.037	0.00605		2.537	0.00251		5.037	-0.000645		7.537	-0.00415
0.038	0.00269		2.538	0.00563		5.038	-0.00722		7.538	-0.01108
0.039	0.00605		2.539	0.00251		5.039	-0.00393		7.539	-0.00762
0.04	0.00269		2.54	0.00251		5.04	-0.000645		7.54	-0.00762
0.041	0.0094		2.541	0.00251		5.041	-0.00393		7.541	-0.00762
0.042	0.00269		2.542	0.00251		5.042	-0.00393		7.542	-0.00415
0.043	0.00605		2.543	0.00251		5.043	-0.000645		7.543	-0.00415
0.044	0.0094		2.544	-0.00061275		5.044	-0.00393		7.544	-0.00762
0.045	0.00605		2.545	0.00251		5.045	-0.00393		7.545	-0.00762
0.046	0.00269		2.546	0.00563		5.046	-0.000645		7.546	-0.00762
0.047	0.00269		2.547	0.00563		5.047	-0.000645		7.547	-0.00415
0.048	0.00605		2.548	0.00251		5.048	-0.00393		7.548	-0.00415
0.049	0.00269		2.549	0.00563		5.049	-0.000645		7.549	-0.01108
0.05	0.00605		2.55	0.00563		5.05	-0.00393		7.55	-0.00762
0.051	0.00605		2.551	0.00251		5.051	-0.00393		7.551	-0.00762
0.052	0.00269		2.552	0.00563		5.052	-0.00393		7.552	-0.00415
0.053	0.00269		2.553	0.00563		5.053	-0.00722		7.553	-0.00415
0.054	0.00605		2.554	0.00251		5.054	-0.000645		7.554	-0.01108
0.055	0.00605		2.555	-0.00061275		5.055	-0.000645		7.555	-0.01108
0.056	0.00269		2.556	0.00251		5.056	-0.00393		7.556	-0.00762
0.057	0.00269		2.557	0.00251		5.057	-0.000645		7.557	-0.00762
0.058	0.00269		2.558	0.00251		5.058	-0.00393		7.558	-0.00762
0.059	0.00605		2.559	0.00251		5.059	-0.000645		7.559	-0.00762
0.06	0.00605		2.56	0.00251		5.06	-0.000645		7.56	-0.000680765
0.061	0.00269		2.561	0.00251		5.061	-0.00722		7.561	-0.00762
0.062	0.00605		2.562	0.00251		5.062	-0.00393		7.562	-0.00415
0.063	0.0094		2.563	0.00875		5.063	0.00264		7.563	-0.00415
0.064	0.00605		2.564	0.00251		5.064	-0.00393		7.564	-0.00762
0.065	0.00605		2.565	-0.00061275		5.065	-0.00393		7.565	-0.00762
0.066	0.00605		2.566	0.00563		5.066	-0.000645		7.566	-0.00415
0.067	-0.00401		2.567	-0.00061275		5.067	-0.00393		7.567	-0.00762
0.068	0.00605		2.568	0.00251		5.068	-0.00393		7.568	-0.00762
0.069	0.00605		2.569	0.00875		5.069	-0.000645		7.569	-0.00762
0.07	0.00269		2.57	0.00563		5.07	0.00264		7.57	-0.00415
0.071	0.00269		2.571	0.00251		5.071	-0.000645		7.571	-0.00415
0.072	0.00605		2.572	-0.00061275		5.072	-0.00393		7.572	-0.00762
0.073	0.01275		2.573	-0.00061275		5.073	0.00264		7.573	-0.01108
0.074	0.00605		2.574	0.00563		5.074	-0.000645		7.574	-0.00762
0.075	0.0094		2.575	0.00251		5.075	0.00264		7.575	-0.00762
0.076	0.00605		2.576	-0.00061275		5.076	-0.00393		7.576	-0.01108
0.077	0.00605		2.577	0.00251		5.077	-0.00393		7.577	-0.01108
0.078	0.00269		2.578	0.00251		5.078	-0.000645		7.578	-0.00762
0.079	0.00605		2.579	0.00251		5.079	-0.00393		7.579	-0.00762
0.08	0.00269		2.58	0.00251		5.08	-0.00393		7.58	-0.00762
0.081	0.00605		2.581	-0.00061275		5.081	0.00264		7.581	-0.00762
0.082	0.0094		2.582	-0.00061275		5.082	-0.00393		7.582	-0.01108
0.083	0.00605		2.583	0.00251		5.083	-0.00393		7.583	-0.00762
0.084	0.00605		2.584	-0.00061275		5.084	-0.00393		7.584	-0.00762
0.085	0.00269		2.585	0.00251		5.085	-0.000645		7.585	-0.01108
0.086	0.00605		2.586	0.00251		5.086	-0.00393		7.586	-0.00762
0.087	0.00269		2.587	0.00563		5.087	-0.00393		7.587	-0.00415
0.088	0.00269		2.588	0.00563		5.088	-0.000645		7.588	-0.01108
0.089	0.00605		2.589	0.00563		5.089	-0.00393		7.589	-0.00762
0.09	0.00269		2.59	-0.00061275		5.09	-0.000645		7.59	-0.00762
0.091	0.00605		2.591	-0.00061275		5.091	-0.000645		7.591	-0.00415
0.092	0.00269		2.592	0.00251		5.092	-0.000645		7.592	-0.000680765
0.093	0.00269		2.593	0.00563		5.093	-0.00393		7.593	-0.000680765
0.094	0.00269		2.594	-0.00061275		5.094	-0.00393		7.594	-0.00415
0.095	0.00605		2.595	0.00563		5.095	-0.00393		7.595	-0.00762
0.096	0.00605		2.596	-0.00061275		5.096	-0.00722		7.596	-0.00415
0.097	0.00605		2.597	-0.00061275		5.097	-0.00393		7.597	-0.00415
0.098	0.00605		2.598	-0.00061275		5.098	-0.00393		7.598	-0.00762
0.099	0.00605		2.599	0.00563		5.099	0.00264		7.599	-0.00762
0.1	0.0094		2.6	0.00251		5.1	-0.000645		7.6	-0.00762
0.101	0.00605		2.601	-0.00373		5.101	-0.00393		7.601	-0.00762
0.102	0.00605		2.602	0.00251		5.102	0.00264		7.602	-0.00415
0.103	0.00605		2.603	0.00251		5.103	-0.000645		7.603	-0.00762
0.104	0.00605		2.604	-0.00061275		5.104	-0.000645		7.604	-0.00762
0.105	0.01275		2.605	-0.00061275		5.105	-0.000645		7.605	-0.00762
0.106	0.00605		2.606	-0.00061275		5.106	-0.000645		7.606	-0.00415
0.107	0.0094		2.607	-0.00061275		5.107	-0.000645		7.607	-0.01108
0.108	0.00605		2.608	-0.00061275		5.108	-0.00722		7.608	-0.00762
0.109	0.00605		2.609	-0.00061275		5.109	-0.000645		7.609	-0.00762
0.11	0.00605		2.61	0.00563		5.11	-0.000645		7.61	-0.00415
0.111	0.00605		2.611	0.00251		5.111	-0.000645		7.611	-0.01108
0.112	0.00605		2.612	-0.00061275		5.112	-0.00393		7.612	-0.00762
0.113	0.0094		2.613	0.00251		5.113	-0.00393		7.613	-0.00762
0.114	0.00605		2.614	0.00251		5.114	-0.00393		7.614	-0.00762
0.115	0.00269		2.615	-0.00061275		5.115	0.00264		7.615	-0.00762
0.116	0.00605		2.616	0.00563		5.116	-0.000645		7.616	-0.00415
0.117	0.00269		2.617	-0.00061275		5.117	-0.000645		7.617	-0.00415
0.118	0.00605		2.618	-0.00061275		5.118	-0.000645		7.618	-0.00762
0.119	0.00269		2.619	0.00251		5.119	-0.000645		7.619	-0.00762
0.12	0.00269		2.62	-0.00373		5.12	0.00264		7.62	-0.00762
0.121	0.00605		2.621	-0.00373		5.121	-0.00393		7.621	-0.00762
0.122	0.00269		2.622	-0.00373		5.122	0.00264		7.622	-0.00762
0.123	0.00269		2.623	-0.00061275		5.123	-0.00393		7.623	-0.01108
0.124	0.00605		2.624	-0.00061275		5.124	-0.00393		7.624	-0.00415
0.125	0.00605		2.625	-0.00061275		5.125	-0.000645		7.625	-0.01108
0.126	0.0094		2.626	-0.00373		5.126	-0.000645		7.626	-0.00762
0.127	0.00605		2.627	0.00251		5.127	-0.000645		7.627	-0.00415
0.128	0.0094		2.628	-0.00061275		5.128	-0.00393		7.628	-0.00415
0.129	0.00269		2.629	-0.00061275		5.129	-0.000645		7.629	-0.00415
0.13	0.00605		2.63	-0.00373		5.13	-0.00393		7.63	-0.00415
0.131	0.00605		2.631	-0.00061275		5.131	-0.00393		7.631	-0.00762
0.132	0.00605		2.632	-0.00373		5.132	-0.000645		7.632	-0.00415
0.133	0.0094		2.633	0.00251		5.133	-0.000645		7.633	-0.00762
0.134	0.01275		2.634	-0.00061275		5.134	0.00264		7.634	-0.00762
0.135	-0.0006579		2.635	-0.00373		5.135	-0.00393		7.635	-0.00415
0.136	0.00605		2.636	-0.00061275		5.136	0.00264		7.636	-0.00762
0.137	0.00605		2.637	-0.00061275		5.137	-0.000645		7.637	-0.00762
0.138	0.00605		2.638	-0.00061275		5.138	-0.000645		7.638	-0.00762
0.139	0.00605		2.639	-0.00061275		5.139	0.00264		7.639	-0.00415
0.14	0.00605		2.64	0.00251		5.14	-0.00393		7.64	-0.00762
0.141	0.00269		2.641	-0.00373		5.141	-0.00393		7.641	-0.00415
0.142	0.00269		2.642	0.00251		5.142	-0.000645		7.642	-0.00415
0.143	0.00605		2.643	0.00251		5.143	0.00264		7.643	-0.00762
0.144	0.0094		2.644	-0.00061275		5.144	0.00264		7.644	-0.00762
0.145	0.00269		2.645	-0.00061275		5.145	-0.000645		7.645	-0.01108
0.146	0.00605		2.646	0.00251		5.146	-0.000645		7.646	-0.00415
0.147	0.00269		2.647	0.00251		5.147	-0.000645		7.647	-0.00762
0.148	0.0094		2.648	-0.00061275		5.148	-0.00393		7.648	-0.00762
0.149	0.00605		2.649	-0.00061275		5.149	-0.00393		7.649	-0.01108
0.15	0.00605		2.65	-0.00061275		5.15	-0.00393		7.65	-0.00415
0.151	0.00605		2.651	0.00251		5.151	0.00264		7.651	-0.00762
0.152	0.00605		2.652	-0.00061275		5.152	-0.000645		7.652	-0.01455
0.153	0.00605		2.653	-0.00373		5.153	0.00264		7.653	-0.00762
0.154	-0.0006579		2.654	-0.00373		5.154	-0.000645		7.654	-0.00762
0.155	0.00605		2.655	-0.00061275		5.155	0.00264		7.655	-0.00415
0.156	0.00605		2.656	-0.00061275		5.156	-0.000645		7.656	-0.00762
0.157	0.00605		2.657	-0.00061275		5.157	-0.000645		7.657	-0.00415
0.158	0.00269		2.658	0.00251		5.158	-0.00393		7.658	-0.01108
0.159	0.00605		2.659	-0.00061275		5.159	-0.00393		7.659	-0.00762
0.16	0.0094		2.66	-0.00061275		5.16	-0.000645		7.66	-0.00415
0.161	0.0094		2.661	-0.00061275		5.161	-0.000645		7.661	-0.00415
0.162	0.00605		2.662	0.00251		5.162	0.00264		7.662	-0.00415
0.163	0.00605		2.663	0.00251		5.163	0.00593		7.663	-0.00415
0.164	0.0094		2.664	-0.00061275		5.164	-0.000645		7.664	-0.00762
0.165	0.00605		2.665	-0.00061275		5.165	0.00593		7.665	-0.00762
0.166	0.00605		2.666	-0.00061275		5.166	0.00264		7.666	-0.00762
0.167	0.00605		2.667	-0.00061275		5.167	0.00593		7.667	-0.00762
0.168	0.00605		2.668	-0.00686		5.168	0.00264		7.668	-0.00415
0.169	0.00269		2.669	-0.00373		5.169	0.00264		7.669	-0.00415
0.17	0.00269		2.67	-0.00061275		5.17	-0.00393		7.67	-0.000680765
0.171	0.00605		2.671	-0.00061275		5.171	-0.000645		7.671	-0.00762
0.172	0.0094		2.672	-0.00373		5.172	0.00264		7.672	-0.00762
0.173	0.00269		2.673	0.00251		5.173	0.00264		7.673	-0.01108
0.174	0.0094		2.674	-0.00061275		5.174	0.00593		7.674	-0.00415
0.175	0.00269		2.675	0.00251		5.175	0.00264		7.675	-0.00415
0.176	0.00605		2.676	0.00251		5.176	-0.000645		7.676	-0.000680765
0.177	0.00605		2.677	-0.00061275		5.177	-0.000645		7.677	-0.00415
0.178	-0.0006579		2.678	-0.00373		5.178	0.00264		7.678	-0.000680765
0.179	0.00605		2.679	0.00875		5.179	-0.000645		7.679	-0.01108
0.18	0.0094		2.68	-0.00061275		5.18	-0.000645		7.68	-0.00762
0.181	0.00269		2.681	0.00251		5.181	0.00264		7.681	-0.00762
0.182	0.00605		2.682	-0.00686		5.182	-0.000645		7.682	-0.00762
0.183	0.00605		2.683	0.00251		5.183	-0.000645		7.683	-0.01108
0.184	0.00605		2.684	-0.00061275		5.184	0.00264		7.684	-0.00762
0.185	0.0094		2.685	-0.00061275		5.185	0.00264		7.685	-0.00762
0.186	0.00605		2.686	-0.00061275		5.186	0.00264		7.686	-0.00762
0.187	-0.0006579		2.687	-0.00373		5.187	0.00264		7.687	-0.00415
0.188	0.00605		2.688	-0.00686		5.188	0.00264		7.688	-0.00762
0.189	0.0094		2.689	-0.00373		5.189	0.00264		7.689	-0.00415
0.19	0.00605		2.69	-0.00373		5.19	0.00264		7.69	-0.00762
0.191	0.0094		2.691	-0.00373		5.191	0.00264		7.691	-0.00762
0.192	0.00269		2.692	-0.00373		5.192	0.00264		7.692	-0.00762
0.193	0.0094		2.693	-0.00373		5.193	0.00264		7.693	-0.00762
0.194	0.01275		2.694	-0.00061275		5.194	0.00264		7.694	-0.000680765
0.195	0.0094		2.695	-0.00373		5.195	-0.00393		7.695	-0.00415
0.196	0.00605		2.696	-0.00061275		5.196	-0.000645		7.696	-0.00762
0.197	0.00605		2.697	-0.00686		5.197	0.00593		7.697	-0.00762
0.198	0.0094		2.698	-0.00373		5.198	0.00264		7.698	-0.00762
0.199	0.00269		2.699	0.00251		5.199	0.00264		7.699	-0.00762
0.2	0.00269		2.7	-0.00373		5.2	0.00593		7.7	-0.00762
0.201	0.00605		2.701	-0.00061275		5.201	0.00264		7.701	-0.000680765
0.202	0.00605		2.702	-0.00373		5.202	0.00264		7.702	-0.00762
0.203	0.00605		2.703	-0.00061275		5.203	0.00264		7.703	-0.00415
0.204	0.00605		2.704	0.00251		5.204	-0.000645		7.704	-0.00415
0.205	0.00605		2.705	-0.00686		5.205	-0.000645		7.705	-0.00415
0.206	0.00605		2.706	-0.00373		5.206	0.00264		7.706	-0.00415
0.207	0.00605		2.707	-0.00373		5.207	0.00264		7.707	-0.00762
0.208	0.00605		2.708	0.00251		5.208	0.00264		7.708	-0.00762
0.209	0.00269		2.709	-0.00061275		5.209	0.00264		7.709	-0.00415
0.21	0.00605		2.71	-0.00373		5.21	0.00264		7.71	-0.00762
0.211	0.00605		2.711	-0.00373		5.211	0.00264		7.711	-0.00762
0.212	0.00605		2.712	-0.00061275		5.212	0.00264		7.712	-0.00415
0.213	0.00605		2.713	-0.00686		5.213	0.00264		7.713	-0.00415
0.214	0.00605		2.714	-0.00061275		5.214	0.00593		7.714	-0.00762
0.215	0.00605		2.715	0.00251		5.215	0.00593		7.715	-0.00762
0.216	0.00605		2.716	-0.00373		5.216	0.00593		7.716	-0.00762
0.217	0.0094		2.717	0.00251		5.217	0.00264		7.717	-0.00415
0.218	0.00269		2.718	-0.00373		5.218	-0.000645		7.718	-0.00415
0.219	0.00269		2.719	-0.00061275		5.219	0.00264		7.719	-0.00762
0.22	0.00605		2.72	-0.00686		5.22	0.00264		7.72	-0.00762
0.221	0.00605		2.721	-0.00373		5.221	0.00264		7.721	-0.00415
0.222	0.00605		2.722	-0.00061275		5.222	0.00264		7.722	-0.00415
0.223	0.0094		2.723	-0.00373		5.223	0.00593		7.723	-0.00762
0.224	0.0094		2.724	-0.00061275		5.224	0.00264		7.724	-0.00415
0.225	0.00605		2.725	-0.00061275		5.225	0.00264		7.725	-0.00415
0.226	0.00605		2.726	-0.00061275		5.226	0.00593		7.726	-0.000680765
0.227	0.0094		2.727	-0.00686		5.227	0.00264		7.727	-0.00415
0.228	0.00269		2.728	-0.00061275		5.228	0.00593		7.728	-0.00415
0.229	0.01275		2.729	-0.00061275		5.229	0.00264		7.729	-0.00762
0.23	0.00605		2.73	-0.00373		5.23	0.00593		7.73	-0.00415
0.231	0.00269		2.731	-0.00373		5.231	-0.000645		7.731	-0.00415
0.232	0.00269		2.732	-0.00373		5.232	-0.000645		7.732	-0.00415
0.233	0.00605		2.733	-0.00686		5.233	0.00593		7.733	-0.00762
0.234	0.00605		2.734	-0.00373		5.234	0.00264		7.734	-0.00762
0.235	0.00605		2.735	-0.00061275		5.235	0.00593		7.735	-0.00415
0.236	0.00269		2.736	-0.00373		5.236	0.00593		7.736	-0.00762
0.237	0.00605		2.737	-0.00373		5.237	0.00264		7.737	-0.00415
0.238	0.00605		2.738	-0.00061275		5.238	0.00264		7.738	-0.00415
0.239	0.00605		2.739	-0.00686		5.239	0.00593		7.739	-0.00415
0.24	0.00605		2.74	-0.00686		5.24	0.00593		7.74	-0.00415
0.241	0.00269		2.741	-0.00373		5.241	0.00264		7.741	-0.000680765
0.242	0.0094		2.742	-0.00061275		5.242	0.00264		7.742	-0.00415
0.243	0.00605		2.743	-0.00373		5.243	0.00593		7.743	-0.00415
0.244	0.0094		2.744	-0.00373		5.244	0.00264		7.744	-0.000680765
0.245	0.0094		2.745	-0.00373		5.245	0.00593		7.745	-0.000680765
0.246	0.00605		2.746	-0.00686		5.246	-0.000645		7.746	-0.00415
0.247	0.00605		2.747	-0.00373		5.247	0.00264		7.747	0.00279
0.248	0.00269		2.748	-0.00061275		5.248	0.00264		7.748	-0.000680765
0.249	0.00269		2.749	-0.00373		5.249	0.00264		7.749	-0.000680765
0.25	0.00605		2.75	-0.00373		5.25	0.00593		7.75	-0.00762
0.251	0.00605		2.751	-0.00061275		5.251	0.00593		7.751	-0.000680765
0.252	0.00269		2.752	-0.00686		5.252	0.00593		7.752	-0.000680765
0.253	0.00269		2.753	-0.00686		5.253	0.00264		7.753	-0.00762
0.254	0.00605		2.754	-0.00373		5.254	0.00264		7.754	-0.00415
0.255	0.00269		2.755	-0.00686		5.255	0.00264		7.755	-0.000680765
0.256	0.00269		2.756	-0.00686		5.256	0.00593		7.756	-0.00415
0.257	0.00605		2.757	-0.00061275		5.257	0.00264		7.757	-0.00415
0.258	0.00269		2.758	-0.00998		5.258	0.00264		7.758	-0.00762
0.259	0.00605		2.759	-0.00686		5.259	0.00593		7.759	-0.00762
0.26	0.0094		2.76	-0.00373		5.26	0.00264		7.76	-0.00415
0.261	0.00605		2.761	-0.00686		5.261	0.00264		7.761	-0.00415
0.262	0.00269		2.762	-0.00061275		5.262	0.00264		7.762	-0.00762
0.263	0.00605		2.763	-0.00686		5.263	0.00264		7.763	-0.00762
0.264	0.00605		2.764	-0.00373		5.264	0.00593		7.764	-0.00415
0.265	0.00605		2.765	-0.00373		5.265	0.00264		7.765	-0.00415
0.266	0.00605		2.766	-0.00686		5.266	0.00593		7.766	-0.00415
0.267	0.00605		2.767	-0.00373		5.267	0.00593		7.767	-0.000680765
0.268	0.00269		2.768	-0.00373		5.268	0.00264		7.768	-0.00415
0.269	0.00605		2.769	-0.00686		5.269	0.00264		7.769	-0.000680765
0.27	0.00605		2.77	-0.00373		5.27	0.00593		7.77	-0.00762
0.271	0.00269		2.771	-0.00998		5.271	0.00921		7.771	-0.000680765
0.272	0.00605		2.772	-0.00373		5.272	0.00593		7.772	-0.00415
0.273	0.0094		2.773	-0.00373		5.273	0.00593		7.773	-0.00415
0.274	0.00605		2.774	-0.00373		5.274	0.00593		7.774	-0.000680765
0.275	0.00269		2.775	-0.00686		5.275	-0.000645		7.775	-0.000680765
0.276	0.00605		2.776	-0.00686		5.276	-0.000645		7.776	-0.00415
0.277	0.00269		2.777	-0.00373		5.277	0.00264		7.777	-0.000680765
0.278	0.0094		2.778	-0.00373		5.278	0.00593		7.778	-0.000680765
0.279	0.00605		2.779	-0.00061275		5.279	0.00264		7.779	-0.000680765
0.28	0.00605		2.78	-0.00686		5.28	0.00264		7.78	-0.000680765
0.281	0.00605		2.781	-0.00373		5.281	0.00593		7.781	-0.00762
0.282	0.0094		2.782	-0.00686		5.282	0.00264		7.782	-0.00415
0.283	0.0094		2.783	-0.00686		5.283	0.00264		7.783	-0.00762
0.284	0.0094		2.784	-0.00686		5.284	0.00593		7.784	-0.00415
0.285	0.00605		2.785	-0.00686		5.285	0.00593		7.785	-0.00415
0.286	0.0094		2.786	-0.00686		5.286	0.00593		7.786	-0.000680765
0.287	0.00605		2.787	-0.00373		5.287	0.00593		7.787	-0.000680765
0.288	0.00605		2.788	-0.00998		5.288	0.00593		7.788	-0.00415
0.289	0.00605		2.789	-0.00686		5.289	-0.000645		7.789	-0.000680765
0.29	0.00269		2.79	-0.00686		5.29	0.00593		7.79	-0.00762
0.291	0.00605		2.791	-0.00686		5.291	0.00593		7.791	0.00279
0.292	0.00269		2.792	-0.00373		5.292	0.00264		7.792	-0.00415
0.293	0.00269		2.793	-0.00998		5.293	0.00593		7.793	-0.000680765
0.294	0.00269		2.794	-0.00686		5.294	0.00593		7.794	-0.000680765
0.295	0.00269		2.795	-0.00373		5.295	0.00593		7.795	-0.00415
0.296	0.00269		2.796	-0.00061275		5.296	0.00264		7.796	-0.00415
0.297	0.0094		2.797	-0.00061275		5.297	0.00921		7.797	-0.000680765
0.298	0.00605		2.798	-0.00373		5.298	0.00593		7.798	-0.000680765
0.299	0.00269		2.799	-0.00686		5.299	0.00593		7.799	-0.000680765
0.3	0.00269		2.8	-0.00686		5.3	0.00921		7.8	-0.00415
0.301	0.00605		2.801	-0.00373		5.301	0.00593		7.801	0.00279
0.302	0.00605		2.802	-0.00686		5.302	0.00921		7.802	-0.00415
0.303	0.00269		2.803	-0.00373		5.303	0.00264		7.803	-0.00762
0.304	0.00605		2.804	-0.00686		5.304	0.00593		7.804	-0.00415
0.305	0.00605		2.805	-0.00373		5.305	0.00264		7.805	-0.000680765
0.306	0.0094		2.806	-0.00373		5.306	0.00593		7.806	-0.000680765
0.307	0.00605		2.807	-0.00686		5.307	0.00921		7.807	-0.00415
0.308	0.00269		2.808	-0.00686		5.308	0.00593		7.808	-0.000680765
0.309	0.00269		2.809	-0.00998		5.309	0.00593		7.809	-0.00415
0.31	0.00605		2.81	-0.00061275		5.31	0.00593		7.81	-0.000680765
0.311	-0.0006579		2.811	-0.00686		5.311	0.00921		7.811	-0.000680765
0.312	-0.0006579		2.812	-0.00373		5.312	0.00593		7.812	-0.000680765
0.313	0.00269		2.813	-0.00373		5.313	0.00264		7.813	-0.00415
0.314	0.00605		2.814	-0.00373		5.314	0.00593		7.814	-0.00415
0.315	0.00269		2.815	-0.00373		5.315	0.00593		7.815	-0.00415
0.316	0.00605		2.816	-0.00373		5.316	0.00593		7.816	-0.00415
0.317	0.00269		2.817	-0.00373		5.317	0.00921		7.817	-0.00415
0.318	-0.0006579		2.818	-0.00373		5.318	0.00264		7.818	-0.00415
0.319	-0.0006579		2.819	-0.00998		5.319	0.00264		7.819	0.00279
0.32	0.00269		2.82	-0.00686		5.32	0.00264		7.82	0.00279
0.321	0.00605		2.821	-0.00686		5.321	0.00264		7.821	-0.00415
0.322	0.00269		2.822	-0.00686		5.322	0.00593		7.822	-0.000680765
0.323	0.00269		2.823	-0.00686		5.323	0.00593		7.823	-0.00415
0.324	-0.0006579		2.824	-0.00373		5.324	0.00593		7.824	-0.000680765
0.325	-0.00401		2.825	-0.00373		5.325	0.00264		7.825	-0.000680765
0.326	0.00269		2.826	-0.00686		5.326	0.00264		7.826	-0.00415
0.327	0.00605		2.827	-0.00998		5.327	0.00593		7.827	-0.00415
0.328	0.00269		2.828	-0.00686		5.328	0.00593		7.828	-0.000680765
0.329	0.00269		2.829	-0.00686		5.329	0.00264		7.829	0.00279
0.33	-0.00401		2.83	-0.00686		5.33	0.00921		7.83	-0.000680765
0.331	0.00605		2.831	-0.00373		5.331	0.00593		7.831	-0.000680765
0.332	-0.0006579		2.832	-0.00373		5.332	0.00264		7.832	0.00279
0.333	0.00269		2.833	-0.00686		5.333	0.00593		7.833	-0.00415
0.334	0.00605		2.834	-0.00373		5.334	0.00921		7.834	-0.000680765
0.335	0.00269		2.835	-0.00686		5.335	0.00921		7.835	0.00279
0.336	0.00269		2.836	-0.00373		5.336	0.00593		7.836	-0.00415
0.337	0.00269		2.837	-0.00061275		5.337	0.00264		7.837	-0.000680765
0.338	0.00269		2.838	-0.00373		5.338	0.00593		7.838	-0.000680765
0.339	-0.0006579		2.839	-0.00061275		5.339	0.00593		7.839	-0.000680765
0.34	0.00269		2.84	-0.00686		5.34	0.00593		7.84	-0.00415
0.341	0.00269		2.841	-0.00373		5.341	0.00593		7.841	-0.000680765
0.342	0.00269		2.842	-0.00373		5.342	0.00264		7.842	0.00279
0.343	0.00269		2.843	-0.00998		5.343	0.00593		7.843	0.00279
0.344	0.00605		2.844	-0.00998		5.344	0.00593		7.844	-0.00415
0.345	0.00269		2.845	-0.00373		5.345	0.00593		7.845	-0.00415
0.346	0.00269		2.846	-0.00686		5.346	0.00593		7.846	-0.000680765
0.347	0.00269		2.847	-0.00686		5.347	0.00593		7.847	-0.000680765
0.348	-0.0006579		2.848	-0.00998		5.348	0.00593		7.848	0.00279
0.349	0.00269		2.849	-0.00373		5.349	0.00264		7.849	-0.000680765
0.35	0.00269		2.85	-0.00373		5.35	0.00593		7.85	-0.000680765
0.351	-0.0006579		2.851	-0.00998		5.351	0.00264		7.851	-0.000680765
0.352	0.00605		2.852	-0.00686		5.352	0.00593		7.852	0.00279
0.353	0.00605		2.853	-0.00373		5.353	0.00593		7.853	-0.00415
0.354	0.00269		2.854	-0.00061275		5.354	0.00593		7.854	-0.000680765
0.355	0.00605		2.855	-0.00373		5.355	0.00593		7.855	0.00626
0.356	-0.0006579		2.856	-0.00686		5.356	0.00921		7.856	0.00279
0.357	0.00269		2.857	-0.00373		5.357	0.00593		7.857	0.00626
0.358	0.00605		2.858	-0.00373		5.358	0.00593		7.858	0.00279
0.359	0.00269		2.859	-0.00686		5.359	0.00593		7.859	0.00279
0.36	0.00269		2.86	-0.00373		5.36	0.00593		7.86	0.00626
0.361	0.00269		2.861	-0.00373		5.361	0.00921		7.861	0.00279
0.362	0.00269		2.862	-0.00686		5.362	0.00921		7.862	0.00279
0.363	0.00269		2.863	-0.00373		5.363	0.00593		7.863	0.00279
0.364	-0.0006579		2.864	-0.00686		5.364	0.00593		7.864	-0.000680765
0.365	0.00605		2.865	-0.00373		5.365	0.00264		7.865	-0.000680765
0.366	-0.0006579		2.866	-0.00373		5.366	0.00264		7.866	0.00279
0.367	0.00269		2.867	-0.00686		5.367	0.00921		7.867	0.00279
0.368	0.00269		2.868	-0.00061275		5.368	0.00264		7.868	0.00279
0.369	-0.0006579		2.869	-0.00686		5.369	0.00921		7.869	-0.000680765
0.37	0.00269		2.87	-0.00373		5.37	0.00593		7.87	-0.000680765
0.371	-0.0006579		2.871	-0.00373		5.371	0.00593		7.871	-0.000680765
0.372	0.00269		2.872	-0.00061275		5.372	0.00264		7.872	-0.00415
0.373	0.00269		2.873	-0.00061275		5.373	0.00264		7.873	-0.000680765
0.374	0.00269		2.874	-0.00373		5.374	0.00593		7.874	0.00279
0.375	0.00269		2.875	-0.00373		5.375	0.00921		7.875	0.00279
0.376	0.00269		2.876	-0.00373		5.376	0.00593		7.876	0.00279
0.377	-0.0006579		2.877	-0.00373		5.377	0.00264		7.877	0.00279
0.378	-0.0006579		2.878	-0.00373		5.378	0.00921		7.878	0.00626
0.379	0.00269		2.879	-0.00061275		5.379	0.00921		7.879	0.00279
0.38	-0.0006579		2.88	-0.00373		5.38	0.00921		7.88	0.03452
0.381	0.00269		2.881	-0.00373		5.381	0.0125		7.881	0.56393
0.382	-0.0006579		2.882	-0.00373		5.382	0.00264		7.882	1.62276
0.383	0.00269		2.883	-0.00373		5.383	0.00264		7.883	3.28486
0.384	0.00269		2.884	-0.00373		5.384	0.00593		7.884	5.47638
0.385	0.00605		2.885	-0.00373		5.385	0.00593		7.885	7.4709
0.386	0.00269		2.886	-0.00998		5.386	0.00921		7.886	9.21919
0.387	0.00269		2.887	-0.02999		5.387	0.00593		7.887	10.1057
0.388	-0.0006579		2.888	-0.01634		5.388	0.0125		7.888	10.5243
0.389	-0.0006579		2.889	-0.01634		5.389	0.00264		7.889	10.7582
0.39	0.00269		2.89	-0.00268		5.39	0.00921		7.89	10.9306
0.391	0.00269		2.891	-0.01634		5.391	0.00593		7.891	11.1152
0.392	-0.0006579		2.892	-0.00268		5.392	0.00593		7.892	11.3368
0.393	0.00269		2.893	-0.01634		5.393	0.00593		7.893	11.5585
0.394	-0.00401		2.894	0.03829		5.394	0.00264		7.894	11.8293
0.395	-0.0006579		2.895	0.20218		5.395	0.00593		7.895	12.1248
0.396	0.00269		2.896	0.48898		5.396	0.00264		7.896	12.408
0.397	0.00269		2.897	0.88504		5.397	0.00593		7.897	12.7035
0.398	0.00269		2.898	1.17184		5.398	0.00593		7.898	12.9866
0.399	-0.0006579		2.899	1.41766		5.399	0.00921		7.899	13.2821
0.4	0.00269		2.9	1.60887		5.4	0.00921		7.9	13.5899
0.401	-0.00401		2.901	1.7591		5.401	0.00593		7.901	13.91
0.402	0.00605		2.902	1.9503		5.402	0.00593		7.902	14.1809
0.403	-0.0006579		2.903	2.08687		5.403	0.00921		7.903	14.4271
0.404	0.00269		2.904	2.25075		5.404	0.00264		7.904	14.5872
0.405	-0.0006579		2.905	2.37367		5.405	0.00593		7.905	14.7349
0.406	0.00269		2.906	2.51024		5.406	0.00593		7.906	14.7965
0.407	0.00269		2.907	2.66047		5.407	0.00921		7.907	14.7965
0.408	-0.0006579		2.908	2.8107		5.408	0.00951		7.908	14.7842
0.409	0.00605		2.909	2.98824		5.409	0.14136		7.909	14.6857
0.41	0.00269		2.91	3.13847		5.41	0.7004		7.91	14.5749
0.411	0.00269		2.911	3.35698		5.411	1.38601		7.911	14.4394
0.412	0.00269		2.912	3.58915		5.412	1.9345		7.912	14.2794
0.413	0.00269		2.913	3.84864		5.413	2.26148		7.913	14.0824
0.414	0.00269		2.914	4.12178		5.414	2.49353		7.914	13.8608
0.415	-0.0006579		2.915	4.39493		5.415	2.67285		7.915	13.6515
0.416	0.00269		2.916	4.70904		5.416	2.86271		7.916	13.4176
0.417	-0.0006579		2.917	5.03681		5.417	3.04202		7.917	13.1836
0.418	-0.0006579		2.918	5.33727		5.418	3.2477		7.918	12.9374
0.419	0.00605		2.919	5.6787		5.419	3.46921		7.919	12.7035
0.42	-0.0006579		2.92	6.04744		5.42	3.69071		7.92	12.4695
0.421	0.00605		2.921	6.40253		5.421	3.93859		7.921	12.2602
0.422	0.00605		2.922	6.79859		5.422	4.19174		7.922	12.0263
0.423	-0.0006579		2.923	7.18099		5.423	4.4607		7.923	11.8293
0.424	-0.0006579		2.924	7.67265		5.424	4.71385		7.924	11.6077
0.425	0.06302		2.925	8.12333		5.425	4.99337		7.925	11.423
0.426	0.76687		2.926	8.51939		5.426	5.26234		7.926	11.263
0.427	1.84275		2.927	8.88813		5.427	5.51022		7.927	11.1152
0.428	2.9488		2.928	9.24322		5.428	5.76336		7.928	11.0044
0.429	3.80347		2.929	9.59831		5.429	5.98487		7.929	10.8813
0.43	4.40006		2.93	10.008		5.43	6.2011		7.93	10.7582
0.431	4.87265		2.931	10.4177		5.431	6.41733		7.931	10.6597
0.432	5.26479		2.932	10.8548		5.432	6.63356		7.932	10.5612
0.433	5.6033		2.933	11.3191		5.433	6.83924		7.933	10.4873
0.434	5.8882		2.934	11.7698		5.434	7.03438		7.934	10.3888
0.435	6.13622		2.935	12.1932		5.435	7.22951		7.935	10.3149
0.436	6.35072		2.936	12.6029		5.436	7.4141		7.936	10.2411
0.437	6.54847		2.937	12.9306		5.437	7.60396		7.937	10.1918
0.438	6.72611		2.938	13.2038		5.438	7.7991		7.938	10.1303
0.439	6.89369		2.939	13.3404		5.439	7.98896		7.939	10.0933
0.44	7.06463		2.94	13.3677		5.44	8.18937		7.94	10.0441
0.441	7.23556		2.941	13.2721		5.441	8.4056		7.941	10.0195
0.442	7.4199		2.942	13.0399		5.442	8.63765		7.942	9.97022
0.443	7.621		2.943	12.6712		5.443	8.86971		7.943	9.93328
0.444	7.8288		2.944	12.1659		5.444	9.10703		7.944	9.89635
0.445	8.03996		2.945	11.5376		5.445	9.38127		7.945	9.85941
0.446	8.26452		2.946	10.8957		5.446	9.66079		7.946	9.82247
0.447	8.49578		2.947	10.2538		5.447	9.94031		7.947	9.81016
0.448	8.74045		2.948	9.63928		5.448	10.2356		7.948	9.77323
0.449	9.00858		2.949	9.06567		5.449	10.5204		7.949	9.73629
0.45	9.28342		2.95	8.50573		5.45	10.8211		7.95	9.69936
0.451	9.56831		2.951	7.9731		5.451	11.1322		7.951	9.66242
0.452	9.85655		2.952	7.45413		5.452	11.4697		7.952	9.62549
0.453	10.1683		2.953	7.00344		5.453	11.8125		7.953	9.58855
0.454	10.4699		2.954	6.5391		5.454	12.1554		7.954	9.51468
0.455	10.795		2.955	6.11573		5.455	12.5034		7.955	9.47774
0.456	11.1302		2.956	5.70602		5.456	12.8621		7.956	9.44081
0.457	11.462		2.957	5.30996		5.457	13.2312		7.957	9.39156
0.458	11.7603		2.958	4.98218		5.458	13.5899		7.958	9.34231
0.459	12.0184		2.959	4.65441		5.459	13.9169		7.959	9.23151
0.46	12.2195		2.96	4.3403		5.46	14.2016		7.96	9.13301
0.461	12.3535		2.961	4.10812		5.461	14.4337		7.961	8.97295
0.462	12.4206		2.962	3.88961		5.462	14.5866		7.962	8.78828
0.463	12.4206		2.963	3.69841		5.463	14.6868		7.963	8.55435
0.464	12.3368		2.964	3.52087		5.464	14.6974		7.964	8.32043
0.465	12.1591		2.965	3.37064		5.465	14.6236		7.965	8.01263
0.466	11.8709		2.966	3.20675		5.466	14.4812		7.966	7.71714
0.467	11.5089		2.967	3.0975		5.467	14.2333		7.967	7.40934
0.468	11.0699		2.968	2.98824		5.468	13.8852		7.968	7.12617
0.469	10.604		2.969	2.9063		5.469	13.4527		7.969	6.83069
0.47	10.1314		2.97	2.76972		5.47	12.957		7.97	6.49826
0.471	9.6521		2.971	2.70144		5.471	12.4401		7.971	6.20278
0.472	9.17617		2.972	2.60584		5.472	11.8864		7.972	5.89498
0.473	8.71029		2.973	2.55121		5.473	11.3432		7.973	5.58718
0.474	8.25446		2.974	2.44195		5.474	10.8052		7.974	5.27939
0.475	7.8221		2.975	2.38733		5.475	10.2778		7.975	5.02084
0.476	7.40985		2.976	2.29172		5.476	9.78737		7.976	4.78691
0.477	7.02441		2.977	2.2371		5.477	9.29689		7.977	4.51605
0.478	6.65572		2.978	2.19613		5.478	8.83806		7.978	4.31906
0.479	6.3105		2.979	2.12784		5.479	8.3845		7.979	4.10976
0.48	5.97869		2.98	2.04589		5.48	7.94677		7.98	3.92508
0.481	5.66363		2.981	2.00493		5.481	7.53013		7.981	3.75271
0.482	5.36534		2.982	1.9503		5.482	7.14513		7.982	3.61728
0.483	5.0838		2.983	1.90932		5.483	6.76541		7.983	3.48185
0.484	4.82237		2.984	1.81373		5.484	6.41206		7.984	3.34642
0.485	4.58105		2.985	1.78641		5.485	6.0798		7.985	3.27255
0.486	4.35649		2.986	1.73178		5.486	5.77919		7.986	3.16174
0.487	4.15204		2.987	1.69081		5.487	5.50494		7.987	3.06325
0.488	3.961		2.988	1.63618		5.488	5.25707		7.988	2.97706
0.489	3.79006		2.989	1.60887		5.489	5.01974		7.989	2.9155
0.49	3.62918		2.99	1.54058		5.49	4.79824		7.99	2.84163
0.491	3.48171		2.991	1.49961		5.491	4.60837		7.991	2.76776
0.492	3.34429		2.992	1.48595		5.492	4.40797		7.992	2.71851
0.493	3.21358		2.993	1.41766		5.493	4.2392		7.993	2.69389
0.494	3.09292		2.994	1.3767		5.494	4.07571		7.994	2.6077
0.495	2.97226		2.995	1.30841		5.495	3.91749		7.995	2.57077
0.496	2.86836		2.996	1.26744		5.496	3.78037		7.996	2.50921
0.497	2.7611		2.997	1.24012		5.497	3.64325		7.997	2.45996
0.498	2.66726		2.998	1.21281		5.498	3.52722		7.998	2.42303
0.499	2.57676		2.999	1.17184		5.499	3.40065		7.999	2.37378
0.5	2.48962		3	1.15818		5.5	3.29517		8	2.34916
0.501	2.40918		3.001	1.13087		5.501	3.18969		8.001	2.29991
0.502	2.34215		3.002	1.07624		5.502	3.08421		8.002	2.25066
0.503	2.26506		3.003	1.03526		5.503	2.99455		8.003	2.23835
0.504	2.19803		3.004	1.00795		5.504	2.89962		8.004	2.17679
0.505	2.12764		3.005	0.9943		5.505	2.79942		8.005	2.13985
0.506	2.06061		3.006	0.96698		5.506	2.72558		8.006	2.10292
0.507	2.00698		3.007	0.93967		5.507	2.64647		8.007	2.07829
0.508	1.93995		3.008	0.89869		5.508	2.56209		8.008	2.04136
0.509	1.88967		3.009	0.88504		5.509	2.49881		8.009	1.99211
0.51	1.82934		3.01	0.84406		5.51	2.41442		8.01	1.94286
0.511	1.77572		3.011	0.83041		5.511	2.34586		8.011	1.93055
0.512	1.71539		3.012	0.80309		5.512	2.27203		8.012	1.8813
0.513	1.66847		3.013	0.80309		5.513	2.19819		8.013	1.84437
0.514	1.62154		3.014	0.80309		5.514	2.14018		8.014	1.80743
0.515	1.57127		3.015	0.76212		5.515	2.07689		8.015	1.7705
0.516	1.53105		3.016	0.73481		5.516	2.0136		8.016	1.74587
0.517	1.48412		3.017	0.72115		5.517	1.95559		8.017	1.72125
0.518	1.4439		3.018	0.70749		5.518	1.90285		8.018	1.69663
0.519	1.39363		3.019	0.69384		5.519	1.84484		8.019	1.63507
0.52	1.35676		3.02	0.65286		5.52	1.78683		8.02	1.61044
0.521	1.31319		3.021	0.66652		5.521	1.73409		8.021	1.54888
0.522	1.27632		3.022	0.65286		5.522	1.68662		8.022	1.53657
0.523	1.23275		3.023	0.62555		5.523	1.62861		8.023	1.49963
0.524	1.19588		3.024	0.61189		5.524	1.57587		8.024	1.4627
0.525	1.16237		3.025	0.59823		5.525	1.54423		8.025	1.42577
0.526	1.1255		3.026	0.57092		5.526	1.49149		8.026	1.41345
0.527	1.09533		3.027	0.54361		5.527	1.44402		8.027	1.3642
0.528	1.06182		3.028	0.54361		5.528	1.40183		8.028	1.35189
0.529	1.0283		3.029	0.54361		5.529	1.35436		8.029	1.33958
0.53	1.00149		3.03	0.51629		5.53	1.31745		8.03	1.30264
0.531	0.96797		3.031	0.47532		5.531	1.28053		8.031	1.27802
0.532	0.93781		3.032	0.48898		5.532	1.24889		8.032	1.22877
0.533	0.90429		3.033	0.47532		5.533	1.21197		8.033	1.21646
0.534	0.88083		3.034	0.47532		5.534	1.18033		8.034	1.17953
0.535	0.86072		3.035	0.44801		5.535	1.13813		8.035	1.1549
0.536	0.8272		3.036	0.42069		5.536	1.11176		8.036	1.11797
0.537	0.80374		3.037	0.42069		5.537	1.08012		8.037	1.10565
0.538	0.78028		3.038	0.40703		5.538	1.0432		8.038	1.05641
0.539	0.75346		3.039	0.40703		5.539	1.01683		8.039	1.05641
0.54	0.73335		3.04	0.37972		5.54	0.98519		8.04	1.01947
0.541	0.70989		3.041	0.36607		5.541	0.95354		8.041	0.98254
0.542	0.69313		3.042	0.33875		5.542	0.93245		8.042	0.98254
0.543	0.67302		3.043	0.32509		5.543	0.90081		8.043	0.9456
0.544	0.65291		3.044	0.31144		5.544	0.87971		8.044	0.92098
0.545	0.6328		3.045	0.31144		5.545	0.85862		8.045	0.88404
0.546	0.60934		3.046	0.28412		5.546	0.83225		8.046	0.88404
0.547	0.59929		3.047	0.28412		5.547	0.81115		8.047	0.85942
0.548	0.57583		3.048	0.28412		5.548	0.78478		8.048	0.81017
0.549	0.55572		3.049	0.25681		5.549	0.75841		8.049	0.81017
0.55	0.54566		3.05	0.25681		5.55	0.73204		8.05	0.78555
0.551	0.5222		3.051	0.21583		5.551	0.71622		8.051	0.74861
0.552	0.50544		3.052	0.20218		5.552	0.68985		8.052	0.72398
0.553	0.48868		3.053	0.22949		5.553	0.66875		8.053	0.71168
0.554	0.47193		3.054	0.21583		5.554	0.64238		8.054	0.67474
0.555	0.45182		3.055	0.18852		5.555	0.62129		8.055	0.65012
0.556	0.43841		3.056	0.18852		5.556	0.59492		8.056	0.61318
0.557	0.41495		3.057	0.16121		5.557	0.58437		8.057	0.60087
0.558	0.40489		3.058	0.14755		5.558	0.558		8.058	0.57624
0.559	0.37808		3.059	0.14755		5.559	0.53163		8.059	0.55162
0.56	0.36467		3.06	0.14755		5.56	0.51054		8.06	0.527
0.561	0.34456		3.061	0.13389		5.561	0.48417		8.061	0.50237
0.562	0.3278		3.062	0.12024		5.562	0.46834		8.062	0.47775
0.563	0.3144		3.063	0.12024		5.563	0.44725		8.063	0.44081
0.564	0.29429		3.064	0.10658		5.564	0.42088		8.064	0.40388
0.565	0.28088		3.065	0.09292		5.565	0.40506		8.065	0.39156
0.566	0.26412		3.066	0.07926		5.566	0.38396		8.066	0.36694
0.567	0.24736		3.067	0.09292		5.567	0.36287		8.067	0.34232
0.568	0.23061		3.068	0.06561		5.568	0.34177		8.068	0.34232
0.569	0.2172		3.069	0.06561		5.569	0.32067		8.069	0.29307
0.57	0.20379		3.07	0.03829		5.57	0.29958		8.07	0.26845
0.571	0.18033		3.071	0.02463		5.571	0.28376		8.071	0.25613
0.572	0.17028		3.072	0.02463		5.572	0.26794		8.072	0.24382
0.573	0.15352		3.073	0.01098		5.573	0.25211		8.073	0.2192
0.574	0.14011		3.074	-0.00268		5.574	0.22047		8.074	0.18226
0.575	0.12335		3.075	-0.02999		5.575	0.19937		8.075	0.18226
0.576	0.10995		3.076	-0.00686		5.576	0.1941		8.076	0.15764
0.577	0.09989		3.077	-0.00686		5.577	0.17828		8.077	0.13302
0.578	0.08313		3.078	-0.00686		5.578	0.15191		8.078	0.1207
0.579	0.06973		3.079	-0.00373		5.579	0.14136		8.079	0.10839
0.58	0.05632		3.08	-0.00686		5.58	0.11499		8.08	0.08377
0.581	0.03956		3.081	-0.0131		5.581	0.10444		8.081	0.07146
0.582	0.02951		3.082	-0.00373		5.582	0.08862		8.082	0.07146
0.583	0.01275		3.083	-0.00373		5.583	0.06753		8.083	0.02221
0.584	-0.0006579		3.084	-0.00373		5.584	0.05698		8.084	0.00972
0.585	-0.0006579		3.085	-0.00373		5.585	0.04116		8.085	0.00972
0.586	-0.00401		3.086	-0.00373		5.586	0.01479		8.086	0.00972
0.587	-0.0006579		3.087	-0.00686		5.587	0.0125		8.087	0.00626
0.588	-0.00736		3.088	-0.00686		5.588	0.00264		8.088	0.00626
0.589	-0.00736		3.089	-0.00686		5.589	0.00593		8.089	0.00626
0.59	-0.00401		3.09	-0.00686		5.59	0.00593		8.09	0.00626
0.591	-0.00401		3.091	-0.00686		5.591	0.00593		8.091	0.00972
0.592	-0.00401		3.092	-0.00686		5.592	0.00593		8.092	0.00626
0.593	-0.0006579		3.093	-0.00373		5.593	0.00593		8.093	0.00972
0.594	-0.00736		3.094	-0.00373		5.594	0.00264		8.094	0.00626
0.595	-0.00401		3.095	-0.00686		5.595	0.00264		8.095	0.00972
0.596	-0.00736		3.096	-0.00686		5.596	0.00264		8.096	0.00626
0.597	-0.00401		3.097	-0.00373		5.597	0.00264		8.097	0.00279
0.598	-0.00736		3.098	-0.00373		5.598	0.00264		8.098	0.00972
0.599	-0.00401		3.099	-0.00373		5.599	0.00593		8.099	0.00279
0.6	-0.00736		3.1	-0.00686		5.6	-0.000645		8.1	0.00626
0.601	-0.00401		3.101	-0.00998		5.601	0.00593		8.101	0.00972
0.602	-0.00736		3.102	-0.00373		5.602	0.00264		8.102	0.00626
0.603	-0.00401		3.103	-0.00061275		5.603	0.00593		8.103	0.00972
0.604	-0.00401		3.104	-0.00061275		5.604	0.00264		8.104	0.00972
0.605	-0.00736		3.105	-0.00686		5.605	0.00593		8.105	0.00972
0.606	-0.00736		3.106	-0.00998		5.606	0.00264		8.106	0.00972
0.607	-0.00736		3.107	-0.00061275		5.607	0.00264		8.107	0.00626
0.608	-0.00736		3.108	-0.00373		5.608	0.00593		8.108	0.00972
0.609	-0.00736		3.109	-0.00373		5.609	0.00264		8.109	0.00972
0.61	-0.0006579		3.11	-0.00686		5.61	0.00264		8.11	0.00972
0.611	-0.00401		3.111	-0.00373		5.611	-0.000645		8.111	0.00972
0.612	-0.0006579		3.112	-0.00373		5.612	0.00264		8.112	0.00626
0.613	-0.0006579		3.113	-0.00373		5.613	-0.000645		8.113	0.00626
0.614	-0.00401		3.114	-0.00061275		5.614	0.00593		8.114	0.01319
0.615	-0.0006579		3.115	-0.00373		5.615	0.00593		8.115	0.01319
0.616	-0.00401		3.116	-0.00686		5.616	-0.000645		8.116	0.00972
0.617	-0.00736		3.117	-0.00061275		5.617	-0.000645		8.117	0.00626
0.618	-0.00736		3.118	-0.00373		5.618	0.00264		8.118	0.00972
0.619	-0.0006579		3.119	-0.00373		5.619	0.00264		8.119	0.00972
0.62	-0.00401		3.12	-0.00061275		5.62	0.00593		8.12	0.00279
0.621	-0.00401		3.121	-0.00686		5.621	0.00264		8.121	0.00972
0.622	-0.00736		3.122	-0.00373		5.622	0.00264		8.122	0.00972
0.623	-0.00401		3.123	-0.00373		5.623	-0.000645		8.123	0.00626
0.624	-0.00736		3.124	-0.00373		5.624	0.00264		8.124	0.00972
0.625	-0.00401		3.125	-0.00373		5.625	0.00264		8.125	0.00972
0.626	-0.00736		3.126	-0.00686		5.626	0.00264		8.126	0.00972
0.627	-0.00736		3.127	-0.00373		5.627	0.00264		8.127	0.00626
0.628	-0.00401		3.128	-0.00686		5.628	-0.000645		8.128	0.00626
0.629	-0.00736		3.129	-0.00373		5.629	-0.000645		8.129	0.01319
0.63	-0.00401		3.13	-0.00686		5.63	0.00264		8.13	0.00626
0.631	-0.00401		3.131	-0.00061275		5.631	0.00593		8.131	0.00279
0.632	-0.00736		3.132	-0.00373		5.632	0.00264		8.132	0.00972
0.633	-0.00736		3.133	-0.00061275		5.633	0.00264		8.133	0.00626
0.634	-0.00401		3.134	-0.00686		5.634	0.00593		8.134	0.01319
0.635	-0.00401		3.135	-0.00061275		5.635	0.00264		8.135	0.00626
0.636	-0.00736		3.136	-0.00061275		5.636	0.00264		8.136	0.01319
0.637	-0.00401		3.137	-0.00061275		5.637	0.00593		8.137	0.00626
0.638	-0.00401		3.138	-0.00061275		5.638	0.00264		8.138	0.00626
0.639	-0.00736		3.139	-0.00686		5.639	0.00264		8.139	0.00626
0.64	-0.0006579		3.14	-0.00061275		5.64	-0.000645		8.14	0.00972
0.641	-0.00736		3.141	-0.00373		5.641	0.00593		8.141	0.00626
0.642	-0.00736		3.142	-0.00998		5.642	-0.000645		8.142	0.00972
0.643	-0.00401		3.143	-0.00373		5.643	0.00593		8.143	0.00972
0.644	-0.00401		3.144	-0.00373		5.644	0.00264		8.144	0.00972
0.645	-0.00736		3.145	-0.00373		5.645	0.00264		8.145	0.00972
0.646	-0.00736		3.146	-0.00373		5.646	0.00264		8.146	0.01319
0.647	-0.00736		3.147	-0.00686		5.647	0.00264		8.147	0.00972
0.648	-0.01071		3.148	-0.00061275		5.648	-0.000645		8.148	0.00972
0.649	-0.01071		3.149	-0.00373		5.649	-0.000645		8.149	0.00972
0.65	-0.00401		3.15	-0.00373		5.65	0.00264		8.15	0.00972
0.651	-0.00736		3.151	-0.00373		5.651	0.00264		8.151	0.00972
0.652	-0.00736		3.152	-0.00373		5.652	-0.000645		8.152	0.00972
0.653	-0.00401		3.153	-0.00373		5.653	0.00264		8.153	0.00972
0.654	-0.00736		3.154	-0.00061275		5.654	-0.00393		8.154	0.00626
0.655	-0.00401		3.155	-0.00373		5.655	0.00264		8.155	0.00626
0.656	-0.00401		3.156	-0.00686		5.656	-0.000645		8.156	0.00972
0.657	-0.00736		3.157	-0.00061275		5.657	-0.000645		8.157	0.00972
0.658	-0.00736		3.158	-0.00061275		5.658	0.00264		8.158	0.00972
0.659	-0.00401		3.159	-0.00373		5.659	-0.000645		8.159	0.00626
0.66	-0.00736		3.16	-0.00373		5.66	0.00264		8.16	0.00626
0.661	-0.00736		3.161	0.00251		5.661	-0.000645		8.161	0.00626
0.662	-0.00736		3.162	-0.00061275		5.662	0.00264		8.162	0.00972
0.663	-0.00736		3.163	-0.00686		5.663	-0.000645		8.163	0.00626
0.664	-0.00736		3.164	-0.00373		5.664	0.00264		8.164	0.00626
0.665	-0.00736		3.165	-0.00686		5.665	-0.00393		8.165	0.00972
0.666	-0.00401		3.166	-0.00373		5.666	-0.000645		8.166	0.00972
0.667	-0.00736		3.167	-0.00686		5.667	0.00264		8.167	0.00279
0.668	-0.00736		3.168	-0.00373		5.668	-0.000645		8.168	0.00626
0.669	-0.01071		3.169	0.00251		5.669	0.00264		8.169	0.00972
0.67	-0.00736		3.17	-0.00061275		5.67	0.00593		8.17	0.00972
0.671	-0.00401		3.171	-0.00373		5.671	-0.000645		8.171	0.00626
0.672	-0.00736		3.172	-0.00373		5.672	0.00264		8.172	0.00972
0.673	-0.00401		3.173	-0.00373		5.673	0.00264		8.173	0.00972
0.674	-0.01071		3.174	-0.00373		5.674	0.00264		8.174	0.00626
0.675	-0.01071		3.175	-0.00373		5.675	-0.000645		8.175	0.00972
0.676	-0.00401		3.176	-0.00373		5.676	-0.00393		8.176	0.00972
0.677	-0.00736		3.177	-0.00061275		5.677	0.00264		8.177	0.00972
0.678	-0.00736		3.178	-0.00373		5.678	-0.000645		8.178	0.00626
0.679	-0.00736		3.179	-0.00061275		5.679	0.00264		8.179	0.00972
0.68	-0.00736		3.18	-0.00061275		5.68	-0.00393		8.18	0.00972
0.681	-0.00736		3.181	-0.00686		5.681	-0.000645		8.181	0.00626
0.682	-0.00401		3.182	0.00251		5.682	-0.00393		8.182	0.00626
0.683	-0.00736		3.183	-0.00061275		5.683	-0.000645		8.183	0.00972
0.684	-0.00401		3.184	-0.00373		5.684	0.00593		8.184	0.01319
0.685	-0.00736		3.185	-0.00061275		5.685	-0.000645		8.185	0.00626
0.686	-0.00401		3.186	0.00251		5.686	-0.000645		8.186	0.00626
0.687	-0.00736		3.187	-0.00061275		5.687	-0.00393		8.187	0.00279
0.688	-0.00736		3.188	-0.00686		5.688	-0.00393		8.188	0.01319
0.689	-0.00401		3.189	-0.00373		5.689	-0.000645		8.189	0.00279
0.69	-0.00736		3.19	-0.00373		5.69	-0.00393		8.19	0.01319
0.691	-0.00401		3.191	-0.00373		5.691	-0.000645		8.191	0.00972
0.692	-0.00401		3.192	-0.00373		5.692	-0.000645		8.192	0.00626
0.693	-0.01071		3.193	0.00251		5.693	0.00264		8.193	0.00972
0.694	-0.00736		3.194	-0.00373		5.694	0.00593		8.194	0.01666
0.695	-0.00736		3.195	-0.00061275		5.695	-0.000645		8.195	0.00972
0.696	-0.00401		3.196	-0.00061275		5.696	0.00264		8.196	0.00972
0.697	-0.01071		3.197	-0.00061275		5.697	-0.00393		8.197	0.00972
0.698	-0.00401		3.198	0.00563		5.698	0.00264		8.198	0.00972
0.699	-0.01071		3.199	-0.00061275		5.699	-0.00393		8.199	0.00626
0.7	-0.00736		3.2	-0.00061275		5.7	0.00264		8.2	0.00972
0.701	-0.00401		3.201	-0.00373		5.701	0.00264		8.201	0.00626
0.702	-0.00736		3.202	0.00563		5.702	-0.000645		8.202	0.00972
0.703	-0.01071		3.203	-0.00061275		5.703	-0.000645		8.203	0.01319
0.704	-0.00401		3.204	-0.00373		5.704	0.00264		8.204	0.00626
0.705	-0.00401		3.205	-0.00373		5.705	0.00264		8.205	0.00972
0.706	-0.00401		3.206	-0.00061275		5.706	-0.000645		8.206	0.00972
0.707	-0.00401		3.207	0.00251		5.707	0.00264		8.207	0.00972
0.708	-0.00401		3.208	-0.00373		5.708	-0.000645		8.208	0.00972
0.709	-0.00736		3.209	-0.00686		5.709	0.00264		8.209	0.00972
0.71	-0.01071		3.21	-0.00373		5.71	0.00264		8.21	0.00972
0.711	-0.00736		3.211	-0.00061275		5.711	-0.000645		8.211	0.00972
0.712	-0.00401		3.212	-0.00373		5.712	-0.000645		8.212	0.00626
0.713	-0.00401		3.213	-0.00373		5.713	-0.000645		8.213	0.00972
0.714	-0.00736		3.214	-0.00373		5.714	0.00264		8.214	0.01319
0.715	-0.00401		3.215	-0.00061275		5.715	-0.000645		8.215	0.00626
0.716	-0.00401		3.216	-0.00061275		5.716	-0.000645		8.216	0.00972
0.717	-0.00401		3.217	0.00251		5.717	-0.000645		8.217	0.00279
0.718	-0.00736		3.218	-0.00061275		5.718	-0.00393		8.218	0.00626
0.719	-0.00401		3.219	-0.00686		5.719	-0.00393		8.219	0.00972
0.72	-0.00736		3.22	0.00251		5.72	-0.000645		8.22	0.00972
0.721	-0.01071		3.221	-0.00061275		5.721	0.00264		8.221	0.00626
0.722	-0.00736		3.222	-0.00061275		5.722	-0.000645		8.222	0.00972
0.723	-0.01071		3.223	-0.00061275		5.723	0.00264		8.223	0.00626
0.724	-0.00736		3.224	-0.00061275		5.724	-0.000645		8.224	0.01319
0.725	-0.00401		3.225	-0.00061275		5.725	-0.000645		8.225	0.01319
0.726	-0.00401		3.226	-0.00373		5.726	0.00264		8.226	0.00972
0.727	-0.00736		3.227	0.00251		5.727	-0.000645		8.227	0.00626
0.728	-0.00401		3.228	0.00251		5.728	-0.00393		8.228	0.00626
0.729	-0.00401		3.229	-0.00061275		5.729	-0.00393		8.229	0.00626
0.73	-0.00736		3.23	-0.00373		5.73	-0.000645		8.23	0.00972
0.731	-0.00736		3.231	-0.00061275		5.731	-0.00393		8.231	0.00972
0.732	-0.00736		3.232	-0.00061275		5.732	-0.00393		8.232	0.00972
0.733	-0.01071		3.233	-0.00373		5.733	-0.000645		8.233	0.01666
0.734	-0.00736		3.234	-0.00061275		5.734	-0.00393		8.234	0.00626
0.735	-0.00736		3.235	-0.00373		5.735	-0.00393		8.235	0.00626
0.736	-0.00401		3.236	-0.00061275		5.736	-0.00393		8.236	0.00626
0.737	-0.00736		3.237	0.00251		5.737	0.00921		8.237	0.00626
0.738	-0.01071		3.238	-0.00686		5.738	-0.00722		8.238	0.00626
0.739	-0.00401		3.239	0.00251		5.739	-0.000645		8.239	0.00626
0.74	-0.01071		3.24	-0.00061275		5.74	-0.000645		8.24	0.00972
0.741	-0.01071		3.241	-0.00061275		5.741	-0.00393		8.241	0.01319
0.742	-0.01071		3.242	-0.00061275		5.742	-0.00393		8.242	0.00626
0.743	-0.00401		3.243	-0.00061275		5.743	-0.00393		8.243	0.00626
0.744	-0.00401		3.244	-0.00061275		5.744	-0.000645		8.244	0.00972
0.745	-0.00736		3.245	-0.00061275		5.745	-0.00393		8.245	0.01319
0.746	-0.00401		3.246	0.00251		5.746	-0.000645		8.246	0.00972
0.747	-0.00736		3.247	0.00251		5.747	-0.000645		8.247	0.00626
0.748	-0.01071		3.248	-0.00061275		5.748	-0.00393		8.248	0.00279
0.749	-0.00401		3.249	-0.00373		5.749	-0.00393		8.249	0.00626
0.75	-0.00736		3.25	-0.00061275		5.75	-0.00393		8.25	0.00626
0.751	-0.00736		3.251	-0.00373		5.751	-0.000645		8.251	0.00972
0.752	-0.00736		3.252	-0.00061275		5.752	-0.00393		8.252	0.01319
0.753	-0.01071		3.253	-0.00373		5.753	-0.000645		8.253	0.00972
0.754	-0.01071		3.254	-0.00061275		5.754	-0.00393		8.254	0.00626
0.755	-0.01406		3.255	-0.00061275		5.755	-0.000645		8.255	0.00279
0.756	-0.01071		3.256	-0.00373		5.756	0.00264		8.256	0.00626
0.757	-0.00736		3.257	-0.00061275		5.757	-0.00722		8.257	0.01319
0.758	-0.00736		3.258	-0.00061275		5.758	-0.000645		8.258	0.00972
0.759	-0.00736		3.259	-0.00061275		5.759	-0.00393		8.259	0.00626
0.76	-0.01071		3.26	-0.00061275		5.76	-0.00393		8.26	0.00626
0.761	-0.01071		3.261	0.00251		5.761	-0.00393		8.261	0.00279
0.762	-0.00736		3.262	0.00251		5.762	-0.000645		8.262	0.00626
0.763	-0.00401		3.263	-0.00373		5.763	-0.000645		8.263	0.00972
0.764	-0.00736		3.264	0.00251		5.764	-0.00393		8.264	0.00626
0.765	-0.00736		3.265	-0.00061275		5.765	-0.000645		8.265	0.00626
0.766	-0.00736		3.266	-0.00061275		5.766	-0.00393		8.266	0.00626
0.767	-0.00736		3.267	0.00563		5.767	-0.00393		8.267	0.00279
0.768	-0.00736		3.268	-0.00061275		5.768	-0.00393		8.268	0.00626
0.769	-0.00401		3.269	-0.00373		5.769	-0.00393		8.269	0.00626
0.77	-0.01071		3.27	-0.00061275		5.77	-0.00393		8.27	0.00972
0.771	-0.00401		3.271	-0.00061275		5.771	-0.000645		8.271	0.00972
0.772	-0.00736		3.272	-0.00061275		5.772	-0.000645		8.272	0.00972
0.773	-0.00736		3.273	-0.00061275		5.773	-0.000645		8.273	0.00626
0.774	-0.00736		3.274	0.00251		5.774	-0.00393		8.274	0.00626
0.775	-0.00736		3.275	-0.00061275		5.775	-0.00393		8.275	0.00279
0.776	-0.01071		3.276	-0.00061275		5.776	-0.00393		8.276	0.00626
0.777	-0.00401		3.277	-0.00373		5.777	-0.000645		8.277	0.00626
0.778	-0.00736		3.278	0.00251		5.778	-0.000645		8.278	0.00626
0.779	-0.00401		3.279	0.00251		5.779	-0.000645		8.279	0.00626
0.78	-0.00736		3.28	-0.00061275		5.78	-0.000645		8.28	0.00972
0.781	-0.01071		3.281	-0.00373		5.781	0.00264		8.281	0.00972
0.782	-0.00736		3.282	-0.00061275		5.782	-0.00393		8.282	0.00279
0.783	-0.01071		3.283	0.00251		5.783	0.00264		8.283	0.00972
0.784	-0.00401		3.284	0.00251		5.784	-0.000645		8.284	0.00972
0.785	-0.00736		3.285	-0.00061275		5.785	-0.00393		8.285	0.00626
0.786	-0.01071		3.286	-0.00061275		5.786	-0.000645		8.286	0.00279
0.787	-0.00401		3.287	0.00251		5.787	-0.000645		8.287	0.00626
0.788	-0.00401		3.288	-0.00061275		5.788	-0.000645		8.288	0.00279
0.789	-0.00736		3.289	0.00251		5.789	-0.00722		8.289	0.00972
0.79	-0.01071		3.29	0.00251		5.79	-0.00393		8.29	0.00626
0.791	-0.0006579		3.291	0.00251		5.791	0.00264		8.291	0.00626
0.792	-0.00736		3.292	0.00251		5.792	-0.00393		8.292	0.00279
0.793	-0.01071		3.293	-0.00061275		5.793	-0.000645		8.293	0.00626
0.794	-0.01071		3.294	-0.00061275		5.794	-0.000645		8.294	0.00626
0.795	-0.00401		3.295	0.00251		5.795	-0.00393		8.295	0.00279
0.796	-0.00401		3.296	-0.00061275		5.796	-0.000645		8.296	0.00972
0.797	-0.00401		3.297	0.00251		5.797	0.00264		8.297	0.00626
0.798	-0.00401		3.298	-0.00061275		5.798	-0.00393		8.298	0.00626
0.799	-0.00401		3.299	0.00563		5.799	-0.00393		8.299	0.01319
0.8	-0.00736		3.3	-0.00061275		5.8	-0.00393		8.3	0.00626
0.801	-0.00401		3.301	-0.00061275		5.801	-0.00393		8.301	0.00626
0.802	-0.00401		3.302	0.00251		5.802	-0.000645		8.302	0.00972
0.803	-0.00401		3.303	-0.00061275		5.803	-0.00393		8.303	0.00279
0.804	-0.00736		3.304	-0.00061275		5.804	-0.000645		8.304	0.01319
0.805	-0.00401		3.305	0.00251		5.805	0.00264		8.305	0.01319
0.806	-0.00401		3.306	0.00563		5.806	-0.00393		8.306	0.00279
0.807	-0.00401		3.307	-0.00061275		5.807	-0.00393		8.307	0.00626
0.808	-0.00401		3.308	0.00563		5.808	-0.00722		8.308	0.00626
0.809	-0.00736		3.309	0.00251		5.809	-0.00393		8.309	0.00279
0.81	-0.00401		3.31	0.00251		5.81	-0.00393		8.31	0.00626
0.811	-0.00736		3.311	-0.00061275		5.811	-0.00393		8.311	-0.000680765
0.812	-0.0006579		3.312	0.00251		5.812	-0.00722		8.312	0.00972
0.813	-0.00401		3.313	0.00251		5.813	-0.00393		8.313	0.00626
0.814	-0.01071		3.314	0.00251		5.814	-0.00393		8.314	0.00279
0.815	-0.00401		3.315	0.00251		5.815	-0.00393		8.315	0.00626
0.816	-0.00736		3.316	0.00251		5.816	-0.00393		8.316	0.00279
0.817	-0.00401		3.317	0.00251		5.817	-0.000645		8.317	0.00626
0.818	-0.00401		3.318	0.00251		5.818	-0.000645		8.318	0.00626
0.819	-0.00401		3.319	-0.00061275		5.819	-0.00393		8.319	0.00626
0.82	-0.00736		3.32	0.00251		5.82	-0.00393		8.32	0.00279
0.821	-0.01071		3.321	0.00251		5.821	-0.00393		8.321	0.00972
0.822	-0.00736		3.322	0.00563		5.822	-0.00393		8.322	0.00626
0.823	-0.00401		3.323	0.00251		5.823	-0.00393		8.323	0.00626
0.824	-0.00401		3.324	0.00563		5.824	-0.00393		8.324	0.00279
0.825	-0.00401		3.325	0.00251		5.825	-0.000645		8.325	0.00279
0.826	-0.00401		3.326	0.00251		5.826	-0.00393		8.326	0.00626
0.827	-0.00401		3.327	0.00875		5.827	-0.000645		8.327	0.00626
0.828	-0.00736		3.328	0.00251		5.828	-0.00393		8.328	0.00626
0.829	-0.00736		3.329	0.00251		5.829	-0.000645		8.329	0.00626
0.83	-0.00736		3.33	0.00251		5.83	-0.00393		8.33	0.00279
0.831	-0.00736		3.331	0.00563		5.831	-0.00393		8.331	-0.000680765
0.832	-0.00401		3.332	0.00251		5.832	-0.00393		8.332	0.00279
0.833	-0.00401		3.333	0.00251		5.833	-0.000645		8.333	-0.000680765
0.834	-0.00736		3.334	0.00251		5.834	-0.000645		8.334	0.00279
0.835	-0.0006579		3.335	0.00251		5.835	-0.00722		8.335	0.00279
0.836	-0.00736		3.336	0.00251		5.836	-0.00393		8.336	0.00279
0.837	-0.00736		3.337	0.00563		5.837	-0.00393		8.337	0.00279
0.838	-0.00736		3.338	0.00251		5.838	-0.00722		8.338	0.00626
0.839	-0.00736		3.339	0.00251		5.839	-0.00393		8.339	0.00279
0.84	-0.00401		3.34	0.00251		5.84	-0.00393		8.34	0.00626
0.841	-0.00401		3.341	0.00251		5.841	-0.00722		8.341	0.00626
0.842	-0.00736		3.342	0.00563		5.842	-0.00393		8.342	0.00626
0.843	-0.00401		3.343	0.00251		5.843	-0.00393		8.343	0.00626
0.844	-0.00401		3.344	0.00563		5.844	-0.00393		8.344	0.00626
0.845	-0.00401		3.345	0.00563		5.845	-0.00393		8.345	0.00972
0.846	-0.00736		3.346	0.00251		5.846	-0.000645		8.346	0.00279
0.847	-0.01071		3.347	0.00251		5.847	-0.00393		8.347	0.00972
0.848	-0.00401		3.348	0.00251		5.848	-0.000645		8.348	0.00626
0.849	-0.00401		3.349	0.00251		5.849	-0.000645		8.349	0.00972
0.85	-0.0006579		3.35	0.00251		5.85	-0.00722		8.35	0.00279
0.851	-0.00401		3.351	0.00875		5.851	-0.00393		8.351	0.00279
0.852	-0.00736		3.352	0.00563		5.852	-0.00722		8.352	0.00626
0.853	-0.00736		3.353	0.00563		5.853	-0.00393		8.353	0.00279
0.854	-0.00401		3.354	0.00563		5.854	-0.000645		8.354	0.00972
0.855	-0.00401		3.355	0.00251		5.855	-0.00393		8.355	0.00279
0.856	-0.01071		3.356	0.00563		5.856	-0.00393		8.356	0.00279
0.857	-0.00736		3.357	0.00563		5.857	-0.000645		8.357	-0.00415
0.858	-0.0006579		3.358	0.00251		5.858	-0.00393		8.358	0.00972
0.859	-0.00401		3.359	0.00563		5.859	-0.00393		8.359	0.00626
0.86	-0.0006579		3.36	0.00251		5.86	-0.000645		8.36	0.00626
0.861	-0.0006579		3.361	0.00563		5.861	-0.00393		8.361	0.00972
0.862	-0.00401		3.362	0.00251		5.862	-0.000645		8.362	0.00626
0.863	-0.00401		3.363	0.00251		5.863	-0.00393		8.363	0.00626
0.864	-0.00401		3.364	0.00251		5.864	-0.00722		8.364	0.00626
0.865	-0.00736		3.365	0.00563		5.865	-0.00393		8.365	0.00279
0.866	-0.00736		3.366	0.00875		5.866	-0.00393		8.366	0.00279
0.867	-0.00401		3.367	0.00251		5.867	-0.000645		8.367	0.00279
0.868	-0.00401		3.368	0.00563		5.868	-0.00393		8.368	0.00972
0.869	-0.00401		3.369	0.00563		5.869	-0.00393		8.369	0.00626
0.87	-0.00401		3.37	0.00875		5.87	-0.00722		8.37	0.00626
0.871	-0.00401		3.371	0.00251		5.871	-0.00722		8.371	0.00279
0.872	-0.00401		3.372	0.00251		5.872	-0.000645		8.372	0.00626
0.873	-0.00401		3.373	0.00563		5.873	-0.00722		8.373	0.00626
0.874	-0.00401		3.374	0.00563		5.874	-0.00393		8.374	0.00279
0.875	-0.00401		3.375	0.00563		5.875	-0.00722		8.375	0.00279
0.876	-0.00401		3.376	0.00251		5.876	-0.00722		8.376	0.00279
0.877	-0.00736		3.377	0.00563		5.877	-0.00722		8.377	0.00279
0.878	-0.00401		3.378	0.00563		5.878	-0.00393		8.378	0.00279
0.879	-0.0006579		3.379	0.00251		5.879	-0.00393		8.379	-0.000680765
0.88	-0.00401		3.38	0.00251		5.88	-0.00393		8.38	0.00279
0.881	-0.00736		3.381	0.00563		5.881	-0.00722		8.381	0.00626
0.882	-0.00401		3.382	0.00563		5.882	-0.000645		8.382	-0.000680765
0.883	0.00269		3.383	0.00563		5.883	-0.00722		8.383	0.00279
0.884	-0.00401		3.384	0.00875		5.884	-0.00393		8.384	0.00279
0.885	-0.00401		3.385	0.00563		5.885	-0.00393		8.385	0.00279
0.886	-0.00736		3.386	0.00251		5.886	-0.00393		8.386	0.00279
0.887	-0.0006579		3.387	0.00563		5.887	-0.00722		8.387	0.00626
0.888	-0.00401		3.388	0.00563		5.888	-0.00393		8.388	0.00279
0.889	-0.00401		3.389	0.00251		5.889	-0.00722		8.389	0.00626
0.89	-0.0006579		3.39	0.00563		5.89	-0.000645		8.39	0.00279
0.891	-0.00401		3.391	0.00563		5.891	-0.00393		8.391	-0.000680765
0.892	-0.00401		3.392	0.00251		5.892	-0.00393		8.392	0.00279
0.893	-0.00736		3.393	0.00563		5.893	-0.00393		8.393	-0.00415
0.894	-0.00401		3.394	0.00563		5.894	-0.00393		8.394	0.00279
0.895	-0.00401		3.395	0.00251		5.895	-0.00722		8.395	0.00279
0.896	-0.00401		3.396	0.00251		5.896	-0.0105		8.396	0.00626
0.897	-0.0006579		3.397	0.00875		5.897	-0.00722		8.397	0.00626
0.898	-0.00401		3.398	0.00563		5.898	-0.00393		8.398	0.00279
0.899	-0.00401		3.399	0.00251		5.899	0.00264		8.399	0.00279
0.9	-0.0006579		3.4	0.00875		5.9	-0.00722		8.4	0.00279
0.901	-0.00736		3.401	0.00563		5.901	-0.00393		8.401	-0.000680765
0.902	-0.0006579		3.402	0.00251		5.902	-0.00722		8.402	0.00626
0.903	-0.00736		3.403	0.00563		5.903	-0.00722		8.403	-0.000680765
0.904	-0.0006579		3.404	0.00563		5.904	-0.0105		8.404	0.00626
0.905	-0.0006579		3.405	0.00251		5.905	-0.00722		8.405	0.00279
0.906	-0.00401		3.406	0.00875		5.906	-0.00722		8.406	-0.000680765
0.907	-0.0006579		3.407	0.00563		5.907	-0.0105		8.407	-0.000680765
0.908	-0.0006579		3.408	0.00251		5.908	-0.00393		8.408	0.00279
0.909	-0.00401		3.409	-0.00061275		5.909	-0.0105		8.409	0.00626
0.91	-0.00401		3.41	0.00563		5.91	-0.00393		8.41	0.00279
0.911	-0.00401		3.411	0.00875		5.911	-0.00393		8.411	0.00279
0.912	-0.00736		3.412	0.00563		5.912	-0.00722		8.412	-0.000680765
0.913	-0.00401		3.413	0.00875		5.913	-0.0105		8.413	0.00626
0.914	-0.00401		3.414	0.00563		5.914	-0.00722		8.414	0.00279
0.915	-0.00401		3.415	0.00251		5.915	-0.00393		8.415	0.00279
0.916	-0.0006579		3.416	0.00563		5.916	-0.00393		8.416	0.00626
0.917	-0.00401		3.417	0.00875		5.917	-0.00722		8.417	0.00279
0.918	-0.0006579		3.418	0.00563		5.918	-0.00722		8.418	0.00279
0.919	0.00269		3.419	0.00875		5.919	-0.00393		8.419	-0.000680765
0.92	-0.00401		3.42	0.00563		5.92	-0.00393		8.42	0.00279
0.921	-0.0006579		3.421	0.00563		5.921	-0.0105		8.421	0.00279
0.922	-0.00736		3.422	0.01187		5.922	-0.00722		8.422	0.00279
0.923	-0.0006579		3.423	0.00251		5.923	-0.00393		8.423	0.00279
0.924	-0.00401		3.424	0.00563		5.924	-0.00722		8.424	0.00626
0.925	-0.00401		3.425	0.00251		5.925	-0.0105		8.425	-0.000680765
0.926	-0.00401		3.426	0.00563		5.926	-0.00393		8.426	-0.000680765
0.927	0.00269		3.427	-0.00061275		5.927	-0.0105		8.427	-0.000680765
0.928	-0.00401		3.428	0.00251		5.928	-0.00722		8.428	0.00626
0.929	-0.00401		3.429	0.00563		5.929	-0.00722		8.429	0.00279
0.93	-0.00401		3.43	-0.00061275		5.93	-0.00393		8.43	0.00279
0.931	-0.0006579		3.431	0.00875		5.931	-0.00722		8.431	0.00279
0.932	-0.00401		3.432	0.01187		5.932	-0.00722		8.432	0.00279
0.933	-0.00401		3.433	0.00251		5.933	-0.00722		8.433	-0.000680765
0.934	-0.00401		3.434	0.00563		5.934	-0.0105		8.434	0.00279
0.935	-0.00401		3.435	0.00251		5.935	-0.00722		8.435	0.00279
0.936	-0.00401		3.436	0.00563		5.936	-0.00722		8.436	-0.000680765
0.937	-0.00736		3.437	0.00875		5.937	-0.00393		8.437	-0.000680765
0.938	-0.00736		3.438	0.00251		5.938	-0.00722		8.438	-0.000680765
0.939	0.00269		3.439	0.00563		5.939	-0.00722		8.439	0.00626
0.94	-0.00736		3.44	0.00563		5.94	-0.0105		8.44	-0.000680765
0.941	-0.00736		3.441	0.00251		5.941	-0.00722		8.441	0.00279
0.942	-0.00401		3.442	0.00875		5.942	-0.00722		8.442	-0.000680765
0.943	0.00269		3.443	0.00563		5.943	-0.00393		8.443	-0.000680765
0.944	-0.0006579		3.444	0.00563		5.944	-0.00393		8.444	0.00626
0.945	0.00269		3.445	0.00251		5.945	-0.00393		8.445	0.00626
0.946	-0.00736		3.446	0.00251		5.946	-0.00722		8.446	0.00279
0.947	-0.0006579		3.447	0.00563		5.947	-0.00393		8.447	0.00279
0.948	-0.00401		3.448	0.00563		5.948	-0.00722		8.448	-0.000680765
0.949	-0.00401		3.449	0.00563		5.949	-0.00722		8.449	-0.00415
0.95	-0.0006579		3.45	0.00251		5.95	-0.0105		8.45	-0.000680765
0.951	-0.00401		3.451	0.00563		5.951	-0.00722		8.451	-0.000680765
0.952	-0.0006579		3.452	0.00251		5.952	-0.00722		8.452	-0.000680765
0.953	-0.0006579		3.453	0.00251		5.953	-0.00722		8.453	-0.000680765
0.954	-0.00736		3.454	0.00875		5.954	-0.00393		8.454	-0.000680765
0.955	-0.00401		3.455	0.00251		5.955	-0.00722		8.455	0.00279
0.956	-0.00401		3.456	0.00563		5.956	-0.00393		8.456	-0.00415
0.957	-0.00736		3.457	0.00563		5.957	-0.00393		8.457	0.00972
0.958	-0.00401		3.458	0.00563		5.958	-0.00393		8.458	0.00279
0.959	-0.00401		3.459	0.00563		5.959	-0.00722		8.459	0.00279
0.96	-0.00401		3.46	0.00875		5.96	-0.00722		8.46	-0.000680765
0.961	-0.0006579		3.461	0.00563		5.961	-0.00722		8.461	0.00279
0.962	-0.0006579		3.462	0.00563		5.962	-0.00722		8.462	-0.000680765
0.963	-0.0006579		3.463	0.00875		5.963	-0.00722		8.463	-0.000680765
0.964	-0.00401		3.464	0.00251		5.964	-0.0105		8.464	-0.000680765
0.965	-0.0006579		3.465	0.00251		5.965	-0.00722		8.465	-0.00415
0.966	-0.0006579		3.466	0.00563		5.966	-0.0105		8.466	0.00279
0.967	-0.00401		3.467	0.00563		5.967	-0.00393		8.467	-0.00415
0.968	-0.0006579		3.468	0.00563		5.968	-0.00722		8.468	0.00279
0.969	-0.0006579		3.469	0.00251		5.969	-0.00393		8.469	-0.00415
0.97	-0.0006579		3.47	0.00563		5.97	-0.00722		8.47	0.00626
0.971	-0.00401		3.471	0.00563		5.971	-0.00393		8.471	0.00279
0.972	-0.00401		3.472	0.00251		5.972	-0.00722		8.472	-0.000680765
0.973	-0.0006579		3.473	0.00563		5.973	-0.00722		8.473	0.00626
0.974	-0.0006579		3.474	0.00563		5.974	-0.00722		8.474	-0.000680765
0.975	-0.0006579		3.475	0.00563		5.975	-0.00722		8.475	-0.000680765
0.976	-0.0006579		3.476	0.00563		5.976	-0.00722		8.476	-0.00415
0.977	-0.0006579		3.477	0.00563		5.977	-0.00722		8.477	0.00279
0.978	-0.00401		3.478	0.00875		5.978	-0.00393		8.478	0.00279
0.979	-0.00401		3.479	0.00251		5.979	-0.00393		8.479	0.00279
0.98	-0.00401		3.48	0.00563		5.98	-0.00722		8.48	-0.000680765
0.981	-0.00401		3.481	0.00563		5.981	-0.00722		8.481	-0.00415
0.982	-0.00401		3.482	0.00563		5.982	-0.0105		8.482	-0.000680765
0.983	-0.00401		3.483	0.00563		5.983	-0.00722		8.483	-0.000680765
0.984	0.00269		3.484	0.00251		5.984	-0.00722		8.484	0.00279
0.985	0.00605		3.485	0.00563		5.985	-0.00722		8.485	-0.000680765
0.986	-0.00401		3.486	0.00563		5.986	-0.00722		8.486	-0.000680765
0.987	-0.0006579		3.487	0.00563		5.987	-0.00722		8.487	-0.000680765
0.988	-0.00401		3.488	0.00251		5.988	-0.00722		8.488	-0.000680765
0.989	-0.00401		3.489	0.00875		5.989	-0.00722		8.489	0.00279
0.99	-0.0006579		3.49	0.00563		5.99	-0.0105		8.49	-0.000680765
0.991	-0.0006579		3.491	0.00875		5.991	-0.00722		8.491	-0.000680765
0.992	-0.0006579		3.492	0.00251		5.992	-0.00722		8.492	-0.000680765
0.993	-0.0006579		3.493	0.00251		5.993	-0.00393		8.493	-0.00415
0.994	-0.00401		3.494	0.00251		5.994	-0.00722		8.494	-0.000680765
0.995	0.00269		3.495	0.00563		5.995	-0.00393		8.495	-0.00415
0.996	0.00269		3.496	0.00875		5.996	-0.00393		8.496	-0.00415
0.997	-0.00401		3.497	0.00251		5.997	-0.000645		8.497	0.00279
0.998	0.00269		3.498	0.00251		5.998	-0.00393		8.498	-0.000680765
0.999	-0.0006579		3.499	0.00875		5.999	-0.00722		8.499	-0.00415
1	-0.00401		3.5	0.00875		6	-0.00722		8.5	0.00279
1.001	-0.00401		3.501	0.00251		6.001	-0.00393		8.501	-0.000680765
1.002	-0.00401		3.502	0.00563		6.002	-0.00393		8.502	-0.000680765
1.003	-0.00401		3.503	0.00875		6.003	-0.00722		8.503	0.00279
1.004	-0.0006579		3.504	0.00563		6.004	-0.00722		8.504	-0.00415
1.005	-0.0006579		3.505	0.00251		6.005	-0.00722		8.505	-0.000680765
1.006	-0.00401		3.506	0.00563		6.006	-0.00393		8.506	-0.000680765
1.007	0.00269		3.507	0.00875		6.007	-0.00393		8.507	-0.000680765
1.008	-0.00401		3.508	0.00251		6.008	-0.00393		8.508	0.00279
1.009	-0.0006579		3.509	0.00563		6.009	-0.00722		8.509	-0.000680765
1.01	-0.0006579		3.51	0.00563		6.01	-0.00722		8.51	-0.000680765
1.011	-0.00401		3.511	0.00563		6.011	-0.00722		8.511	-0.00762
1.012	-0.00401		3.512	0.00251		6.012	-0.00722		8.512	-0.00415
1.013	-0.0006579		3.513	0.00251		6.013	-0.00722		8.513	-0.000680765
1.014	-0.0006579		3.514	-0.00061275		6.014	-0.00393		8.514	-0.000680765
1.015	-0.0006579		3.515	0.00563		6.015	-0.00393		8.515	-0.000680765
1.016	-0.00401		3.516	0.00563		6.016	-0.00722		8.516	-0.000680765
1.017	-0.0006579		3.517	0.00875		6.017	-0.0105		8.517	-0.00762
1.018	0.00269		3.518	0.00875		6.018	-0.00393		8.518	-0.00415
1.019	-0.0006579		3.519	0.00563		6.019	-0.00722		8.519	-0.000680765
1.02	-0.0006579		3.52	0.00563		6.02	-0.00393		8.52	-0.000680765
1.021	-0.00401		3.521	0.00563		6.021	-0.00393		8.521	-0.00415
1.022	-0.00401		3.522	0.00875		6.022	-0.00722		8.522	0.00279
1.023	0.00269		3.523	0.00251		6.023	-0.00722		8.523	-0.000680765
1.024	-0.00736		3.524	0.00251		6.024	-0.00393		8.524	-0.00415
1.025	0.00269		3.525	0.00875		6.025	-0.00393		8.525	0.00279
1.026	-0.00401		3.526	0.00563		6.026	-0.0105		8.526	0.00279
1.027	-0.0006579		3.527	0.00563		6.027	-0.0105		8.527	-0.00415
1.028	-0.0006579		3.528	0.00563		6.028	-0.00393		8.528	-0.000680765
1.029	-0.0006579		3.529	0.00563		6.029	-0.00393		8.529	-0.000680765
1.03	-0.0006579		3.53	0.00563		6.03	-0.000645		8.53	-0.000680765
1.031	0.00269		3.531	0.00563		6.031	-0.0105		8.531	-0.00762
1.032	-0.0006579		3.532	0.00563		6.032	-0.00722		8.532	-0.00415
1.033	0.00269		3.533	-0.00061275		6.033	-0.0105		8.533	-0.01108
1.034	-0.0006579		3.534	0.00251		6.034	-0.00393		8.534	-0.000680765
1.035	-0.0006579		3.535	0.00251		6.035	-0.00393		8.535	-0.00415
1.036	0.00269		3.536	0.00251		6.036	-0.00722		8.536	-0.00415
1.037	0.00269		3.537	0.01187		6.037	-0.00722		8.537	-0.00762
1.038	0.00269		3.538	0.00875		6.038	-0.00722		8.538	-0.000680765
1.039	-0.0006579		3.539	0.00563		6.039	-0.00393		8.539	-0.000680765
1.04	-0.0006579		3.54	0.00563		6.04	-0.00722		8.54	-0.000680765
1.041	-0.0006579		3.541	0.00875		6.041	-0.0105		8.541	-0.00415
1.042	-0.0006579		3.542	0.00875		6.042	-0.00393		8.542	-0.000680765
1.043	0.00269		3.543	0.00875		6.043	-0.00393		8.543	-0.000680765
1.044	-0.0006579		3.544	0.00563		6.044	-0.00722		8.544	-0.000680765
1.045	-0.0006579		3.545	0.00563		6.045	-0.00393		8.545	-0.00762
1.046	-0.0006579		3.546	0.00875		6.046	-0.00722		8.546	0.00279
1.047	-0.0006579		3.547	0.00251		6.047	-0.00393		8.547	-0.00762
1.048	-0.0006579		3.548	0.00251		6.048	-0.00722		8.548	-0.00762
1.049	0.00269		3.549	0.00251		6.049	-0.00393		8.549	-0.000680765
1.05	0.00269		3.55	0.00563		6.05	-0.00722		8.55	-0.000680765
1.051	-0.0006579		3.551	0.00563		6.051	-0.00722		8.551	0.00279
1.052	-0.0006579		3.552	0.00563		6.052	-0.00722		8.552	-0.000680765
1.053	0.00269		3.553	0.00251		6.053	-0.00722		8.553	-0.00415
1.054	-0.0006579		3.554	0.00251		6.054	-0.00393		8.554	-0.00415
1.055	0.00269		3.555	-0.00061275		6.055	-0.00722		8.555	-0.00415
1.056	-0.0006579		3.556	0.00563		6.056	-0.00393		8.556	-0.00762
1.057	0.00605		3.557	0.00251		6.057	-0.00722		8.557	-0.000680765
1.058	0.00269		3.558	0.00563		6.058	-0.00722		8.558	-0.00762
1.059	-0.0006579		3.559	0.00563		6.059	-0.00722		8.559	-0.000680765
1.06	0.00269		3.56	0.00563		6.06	-0.00722		8.56	-0.00415
1.061	0.00269		3.561	0.00251		6.061	-0.00722		8.561	-0.000680765
1.062	0.00269		3.562	0.00563		6.062	-0.0105		8.562	-0.00415
1.063	0.00269		3.563	0.00563		6.063	-0.00393		8.563	-0.00415
1.064	0.00269		3.564	0.00563		6.064	-0.00722		8.564	-0.00415
1.065	-0.0006579		3.565	0.00875		6.065	-0.0105		8.565	-0.00415
1.066	-0.0006579		3.566	0.00875		6.066	-0.00393		8.566	-0.00415
1.067	0.00269		3.567	0.00875		6.067	-0.00393		8.567	-0.00415
1.068	0.00605		3.568	0.00251		6.068	-0.00722		8.568	0.00279
1.069	-0.0006579		3.569	0.00563		6.069	-0.00722		8.569	-0.000680765
1.07	0.00269		3.57	0.00563		6.07	-0.00722		8.57	-0.00762
1.071	-0.0006579		3.571	0.00875		6.071	-0.0105		8.571	-0.00415
1.072	-0.0006579		3.572	0.00251		6.072	-0.00722		8.572	-0.00762
1.073	-0.0006579		3.573	0.00563		6.073	-0.00722		8.573	-0.00415
1.074	0.00269		3.574	0.00563		6.074	-0.00393		8.574	-0.00762
1.075	0.00269		3.575	0.00563		6.075	-0.00393		8.575	-0.00415
1.076	0.00269		3.576	-0.00061275		6.076	-0.00722		8.576	-0.00415
1.077	-0.0006579		3.577	0.00563		6.077	-0.00722		8.577	-0.00415
1.078	-0.00401		3.578	0.00563		6.078	-0.00722		8.578	-0.00762
1.079	0.00269		3.579	0.00563		6.079	-0.00393		8.579	-0.00415
1.08	-0.0006579		3.58	0.00875		6.08	-0.00393		8.58	-0.000680765
1.081	0.00269		3.581	0.00563		6.081	-0.00393		8.581	-0.00762
1.082	-0.00401		3.582	0.00563		6.082	-0.00393		8.582	-0.00762
1.083	0.00269		3.583	0.00563		6.083	-0.00722		8.583	-0.00415
1.084	0.00269		3.584	0.00875		6.084	-0.00722		8.584	-0.00415
1.085	0.00605		3.585	0.00563		6.085	-0.00393		8.585	-0.01108
1.086	-0.0006579		3.586	0.00251		6.086	-0.00722		8.586	-0.00415
1.087	0.00605		3.587	0.01187		6.087	-0.00393		8.587	-0.00762
1.088	0.00269		3.588	0.00251		6.088	-0.00393		8.588	-0.00415
1.089	0.00269		3.589	0.00563		6.089	-0.00393		8.589	-0.00762
1.09	0.00269		3.59	0.00251		6.09	-0.000645		8.59	-0.00415
1.091	0.00605		3.591	0.00563		6.091	-0.00393		8.591	-0.00415
1.092	-0.0006579		3.592	0.00563		6.092	-0.00722		8.592	-0.00415
1.093	0.00269		3.593	0.00563		6.093	-0.00722		8.593	-0.00762
1.094	0.00269		3.594	-0.00061275		6.094	-0.00722		8.594	-0.00762
1.095	0.00269		3.595	0.00563		6.095	-0.000645		8.595	-0.00762
1.096	0.00605		3.596	0.00251		6.096	-0.00393		8.596	-0.00762
1.097	0.00605		3.597	0.00563		6.097	-0.00722		8.597	-0.01108
1.098	0.00269		3.598	0.00563		6.098	-0.00393		8.598	-0.00415
1.099	0.00605		3.599	0.00251		6.099	-0.00722		8.599	-0.00762
1.1	0.00605		3.6	0.00563		6.1	-0.00722		8.6	-0.00415
1.101	0.0094		3.601	0.00251		6.101	-0.00393		8.601	-0.00415
1.102	0.00605		3.602	0.01187		6.102	-0.00393		8.602	-0.00415
1.103	-0.0006579		3.603	0.00563		6.103	-0.0105		8.603	-0.00415
1.104	0.00605		3.604	0.00563		6.104	-0.0105		8.604	-0.00415
1.105	0.00269		3.605	0.00875		6.105	-0.00393		8.605	-0.00415
1.106	0.00605		3.606	0.00251		6.106	-0.00393		8.606	-0.00415
1.107	0.00269		3.607	0.00563		6.107	-0.00393		8.607	-0.00415
1.108	0.00605		3.608	0.00251		6.108	-0.00393		8.608	-0.00415
1.109	0.00605		3.609	0.00251		6.109	-0.00722		8.609	-0.00415
1.11	0.00269		3.61	0.00563		6.11	-0.00393		8.61	-0.000680765
1.111	0.00605		3.611	0.00251		6.111	-0.00393		8.611	-0.00415
1.112	0.00269		3.612	0.00563		6.112	-0.00722		8.612	-0.00415
1.113	0.00605		3.613	0.00875		6.113	-0.00722		8.613	-0.000680765
1.114	0.00605		3.614	0.00563		6.114	-0.00393		8.614	-0.00415
1.115	0.00269		3.615	0.00563		6.115	-0.000645		8.615	-0.00762
1.116	0.00605		3.616	0.00563		6.116	-0.00722		8.616	-0.00762
1.117	0.00605		3.617	0.00251		6.117	-0.00393		8.617	-0.00415
1.118	0.00605		3.618	0.00251		6.118	-0.00393		8.618	-0.00762
1.119	0.00269		3.619	0.00251		6.119	-0.00393		8.619	-0.00762
1.12	0.00269		3.62	-0.00061275		6.12	-0.00393		8.62	-0.00762
1.121	0.00269		3.621	0.00563		6.121	-0.0105		8.621	-0.00415
1.122	0.00269		3.622	0.00251		6.122	-0.00722		8.622	-0.00415
1.123	0.00605		3.623	0.00563		6.123	-0.00393		8.623	-0.00415
1.124	0.00605		3.624	0.00251		6.124	-0.000645		8.624	-0.00762
1.125	0.0094		3.625	0.00251		6.125	-0.00393		8.625	-0.00415
1.126	0.00605		3.626	0.00563		6.126	-0.00393		8.626	-0.00762
1.127	0.00605		3.627	0.00251		6.127	-0.00393		8.627	-0.00762
1.128	-0.0006579		3.628	0.00563		6.128	-0.000645		8.628	-0.00762
1.129	0.00269		3.629	0.00563		6.129	-0.00393		8.629	-0.000680765
1.13	0.00269		3.63	0.00251		6.13	-0.000645		8.63	-0.00415
1.131	0.00269		3.631	0.00563		6.131	0.00264		8.631	-0.000680765
1.132	0.00269		3.632	0.00563		6.132	-0.00393		8.632	-0.00762
1.133	0.00605		3.633	0.00563		6.133	-0.00393		8.633	-0.00762
1.134	0.00269		3.634	0.00251		6.134	0.00264		8.634	-0.00415
1.135	0.00605		3.635	0.00251		6.135	-0.00722		8.635	-0.00762
1.136	-0.0006579		3.636	0.00251		6.136	-0.00393		8.636	-0.00762
1.137	-0.0006579		3.637	0.00251		6.137	-0.000645		8.637	-0.00762
1.138	0.00269		3.638	0.00251		6.138	0.00264		8.638	-0.000680765
1.139	0.00269		3.639	0.00251		6.139	-0.00722		8.639	-0.00762
1.14	0.00269		3.64	0.00251		6.14	-0.00393		8.64	-0.00762
1.141	0.00269		3.641	0.00251		6.141	-0.000645		8.641	-0.00762
1.142	0.00269		3.642	0.00563		6.142	-0.00393		8.642	-0.000680765
1.143	0.00269		3.643	0.00563		6.143	-0.000645		8.643	-0.01455
1.144	0.00269		3.644	0.00251		6.144	-0.00393		8.644	-0.00415
1.145	0.00605		3.645	0.00251		6.145	-0.00393		8.645	-0.00762
1.146	0.00269		3.646	0.00563		6.146	-0.00393		8.646	-0.00415
1.147	0.00605		3.647	0.00251		6.147	-0.00393		8.647	-0.00415
1.148	0.00605		3.648	0.00251		6.148	-0.000645		8.648	-0.00415
1.149	0.00605		3.649	0.00251		6.149	-0.00393		8.649	-0.00415
1.15	-0.0006579		3.65	0.00251		6.15	-0.00393		8.65	-0.00415
1.151	0.00605		3.651	0.00251		6.151	-0.00722		8.651	-0.00762
1.152	0.00269		3.652	0.00563		6.152	-0.00393		8.652	-0.00415
1.153	0.00605		3.653	0.00251		6.153	-0.000645		8.653	-0.00415
1.154	-0.0006579		3.654	0.00251		6.154	-0.000645		8.654	-0.00762
1.155	0.00269		3.655	0.00563		6.155	-0.00393		8.655	-0.00762
1.156	0.00605		3.656	0.00563		6.156	-0.00393		8.656	-0.01108
1.157	0.00605		3.657	0.00251		6.157	-0.00393		8.657	-0.00762
1.158	0.00269		3.658	0.00251		6.158	-0.00393		8.658	-0.00415
1.159	0.00605		3.659	0.00875		6.159	-0.00393		8.659	-0.00762
1.16	0.00605		3.66	0.00875		6.16	-0.00393		8.66	-0.00762
1.161	0.00605		3.661	0.00563		6.161	-0.00722		8.661	-0.01108
1.162	0.00605		3.662	0.00563		6.162	-0.00722		8.662	-0.00762
1.163	0.00605		3.663	0.00251		6.163	-0.00722		8.663	-0.00762
1.164	0.00605		3.664	0.00251		6.164	-0.00393		8.664	-0.00762
1.165	0.00269		3.665	0.00563		6.165	-0.00393		8.665	-0.00762
1.166	0.00605		3.666	0.00251		6.166	-0.00393		8.666	-0.00415
1.167	0.00269		3.667	-0.00061275		6.167	-0.00393		8.667	-0.00415
1.168	0.00269		3.668	0.00251		6.168	-0.00393		8.668	-0.01108
1.169	0.00605		3.669	0.00251		6.169	-0.00393		8.669	-0.01108
1.17	0.00605		3.67	0.00251		6.17	-0.00393		8.67	-0.00415
1.171	0.00269		3.671	-0.00061275		6.171	-0.00393		8.671	-0.00762
1.172	0.0094		3.672	0.00251		6.172	-0.000645		8.672	-0.00415
1.173	0.00605		3.673	-0.00061275		6.173	-0.00393		8.673	-0.01108
1.174	0.00269		3.674	0.00563		6.174	0.00264		8.674	-0.00762
1.175	0.00605		3.675	-0.00061275		6.175	-0.00393		8.675	-0.00762
1.176	0.00605		3.676	-0.00061275		6.176	-0.00722		8.676	-0.00762
1.177	0.00605		3.677	0.00251		6.177	-0.00393		8.677	-0.00762
1.178	0.00269		3.678	-0.00061275		6.178	-0.00393		8.678	-0.00415
1.179	0.00605		3.679	0.00563		6.179	-0.00393		8.679	-0.00415
1.18	0.00269		3.68	0.00251		6.18	-0.00722		8.68	-0.00762
1.181	0.00605		3.681	-0.00061275		6.181	-0.00722		8.681	-0.00762
1.182	0.00605		3.682	-0.00061275		6.182	-0.00393		8.682	-0.01108
1.183	0.0094		3.683	0.00251		6.183	-0.000645		8.683	-0.00762
1.184	0.00605		3.684	-0.00061275		6.184	-0.00393		8.684	-0.00415
1.185	0.00605		3.685	0.00251		6.185	-0.00393		8.685	-0.00762
1.186	0.00605		3.686	-0.00061275		6.186	-0.00722		8.686	-0.00415
1.187	0.00269		3.687	0.00563		6.187	-0.00393		8.687	-0.00762
1.188	0.00605		3.688	-0.00061275		6.188	-0.000645		8.688	-0.00415
1.189	0.00269		3.689	0.00251		6.189	-0.000645		8.689	-0.00762
1.19	0.0094		3.69	0.00251		6.19	-0.00722		8.69	-0.00762
1.191	0.00269		3.691	0.00563		6.191	-0.00722		8.691	-0.01108
1.192	0.0094		3.692	0.00251		6.192	-0.000645		8.692	-0.00415
1.193	0.00605		3.693	0.00251		6.193	-0.000645		8.693	-0.00762
1.194	0.00269		3.694	0.00563		6.194	-0.00393		8.694	-0.00762
1.195	0.00605		3.695	-0.00061275		6.195	-0.000645		8.695	-0.00415
1.196	0.00269		3.696	0.00563		6.196	-0.00393		8.696	-0.00762
1.197	0.00605		3.697	0.00251		6.197	-0.00722		8.697	-0.00762
1.198	0.00269		3.698	0.00251		6.198	-0.000645		8.698	-0.00415
1.199	0.00269		3.699	0.00251		6.199	-0.00393		8.699	-0.00415
1.2	0.00605		3.7	0.00563		6.2	-0.00393		8.7	-0.00762
1.201	0.00269		3.701	0.00251		6.201	-0.00393		8.701	-0.00762
1.202	0.00269		3.702	0.00251		6.202	-0.00393		8.702	-0.00762
1.203	0.0094		3.703	0.00251		6.203	-0.000645		8.703	-0.00762
1.204	0.00605		3.704	0.00251		6.204	-0.00393		8.704	-0.00762
1.205	0.00269		3.705	-0.00061275		6.205	-0.00393		8.705	-0.00762
1.206	0.00605		3.706	-0.00061275		6.206	0.00264		8.706	-0.00415
1.207	0.00269		3.707	0.00251		6.207	-0.000645		8.707	-0.00415
1.208	0.00269		3.708	-0.00373		6.208	-0.00393		8.708	-0.00762
1.209	0.00605		3.709	0.00251		6.209	-0.00393		8.709	-0.01108
1.21	0.00605		3.71	-0.00061275		6.21	0.00264		8.71	-0.00762
1.211	0.00605		3.711	0.00251		6.211	-0.000645		8.711	-0.000680765
1.212	0.00605		3.712	0.00251		6.212	-0.000645		8.712	-0.00415
1.213	0.00269		3.713	0.00563		6.213	-0.00393		8.713	-0.00762
1.214	0.00605		3.714	0.00563		6.214	-0.000645		8.714	-0.00762
1.215	0.00605		3.715	0.00251		6.215	-0.000645		8.715	-0.00762
1.216	0.00605		3.716	0.00251		6.216	-0.000645		8.716	-0.000680765
1.217	0.00605		3.717	0.00563		6.217	-0.000645		8.717	-0.00762
1.218	0.00605		3.718	0.00251		6.218	-0.00722		8.718	-0.00415
1.219	0.0094		3.719	0.00563		6.219	-0.00393		8.719	-0.00415
1.22	0.00605		3.72	0.00563		6.22	-0.00393		8.72	-0.00762
1.221	0.00269		3.721	-0.00061275		6.221	0.00264		8.721	-0.00762
1.222	0.00605		3.722	-0.00061275		6.222	0.00264		8.722	-0.00762
1.223	-0.0006579		3.723	0.00563		6.223	-0.00722		8.723	-0.00762
1.224	0.00605		3.724	-0.00061275		6.224	-0.00393		8.724	-0.00762
1.225	0.00605		3.725	0.00563		6.225	-0.000645		8.725	-0.00415
1.226	0.00605		3.726	-0.00061275		6.226	-0.000645		8.726	-0.00762
1.227	0.00605		3.727	0.00563		6.227	0.00264		8.727	-0.00415
1.228	0.00269		3.728	0.00563		6.228	-0.00393		8.728	-0.00762
1.229	0.00269		3.729	0.00251		6.229	-0.00393		8.729	-0.00762
1.23	0.00605		3.73	0.00251		6.23	0.00264		8.73	-0.00762
1.231	0.00605		3.731	-0.00061275		6.231	-0.00393		8.731	-0.01108
1.232	0.00269		3.732	0.00563		6.232	0.00264		8.732	-0.00415
1.233	0.0094		3.733	-0.00061275		6.233	-0.000645		8.733	-0.00762
1.234	0.0094		3.734	-0.00061275		6.234	-0.000645		8.734	-0.01108
1.235	0.0094		3.735	0.00251		6.235	0.00264		8.735	-0.00762
1.236	0.00269		3.736	0.00251		6.236	0.00264		8.736	-0.00415
1.237	0.00605		3.737	0.00251		6.237	0.00264		8.737	-0.01108
1.238	0.00605		3.738	0.00251		6.238	0.00264		8.738	-0.00762
1.239	0.00605		3.739	-0.00061275		6.239	-0.00393		8.739	-0.01108
1.24	0.00605		3.74	-0.00061275		6.24	-0.000645		8.74	-0.00762
1.241	0.00605		3.741	-0.00061275		6.241	-0.00722		8.741	-0.00762
1.242	0.00605		3.742	-0.00061275		6.242	-0.000645		8.742	-0.01108
1.243	0.00605		3.743	0.00251		6.243	0.00264		8.743	-0.01455
1.244	0.00269		3.744	-0.00373		6.244	-0.00393		8.744	-0.00762
1.245	0.00269		3.745	-0.00061275		6.245	-0.00393		8.745	-0.00762
1.246	0.0094		3.746	0.00251		6.246	0.00264		8.746	-0.00762
1.247	0.0094		3.747	-0.00373		6.247	-0.000645		8.747	-0.00415
1.248	0.00605		3.748	0.00251		6.248	-0.000645		8.748	-0.01108
1.249	0.00269		3.749	0.00251		6.249	-0.00393		8.749	-0.00415
1.25	0.0094		3.75	0.00563		6.25	-0.000645		8.75	-0.01108
1.251	0.00605		3.751	0.00251		6.251	-0.00393		8.751	-0.00415
1.252	0.0094		3.752	0.00251		6.252	-0.000645		8.752	-0.00762
1.253	0.00605		3.753	-0.00061275		6.253	-0.000645		8.753	-0.00762
1.254	0.00605		3.754	0.00563		6.254	-0.000645		8.754	-0.00762
1.255	0.00605		3.755	-0.00061275		6.255	-0.000645		8.755	-0.00762
1.256	0.00269		3.756	0.00251		6.256	-0.00722		8.756	-0.00762
1.257	0.0094		3.757	0.00251		6.257	-0.000645		8.757	-0.00415
1.258	0.00605		3.758	-0.00061275		6.258	-0.00393		8.758	-0.00415
1.259	0.00605		3.759	0.00251		6.259	-0.000645		8.759	-0.00762
1.26	0.00605		3.76	0.00251		6.26	-0.000645		8.76	-0.000680765
1.261	0.0094		3.761	-0.00061275		6.261	0.00593		8.761	-0.01108
1.262	0.0094		3.762	-0.00061275		6.262	-0.000645		8.762	-0.00415
1.263	0.00605		3.763	-0.00061275		6.263	0.00264		8.763	-0.00415
1.264	0.00605		3.764	0.00251		6.264	0.00264		8.764	-0.00762
1.265	0.00269		3.765	-0.00061275		6.265	-0.000645		8.765	-0.00415
1.266	0.0094		3.766	-0.00061275		6.266	-0.000645		8.766	-0.00762
1.267	0.00605		3.767	-0.00061275		6.267	-0.00393		8.767	-0.00415
1.268	0.00605		3.768	-0.00373		6.268	-0.000645		8.768	-0.00762
1.269	0.00605		3.769	0.00251		6.269	-0.000645		8.769	-0.00762
1.27	0.0094		3.77	-0.00061275		6.27	-0.00393		8.77	-0.00415
1.271	0.00605		3.771	-0.00061275		6.271	-0.00393		8.771	-0.00762
1.272	0.0094		3.772	0.00251		6.272	-0.00393		8.772	-0.00415
1.273	0.00269		3.773	-0.00373		6.273	-0.000645		8.773	-0.00415
1.274	0.00605		3.774	-0.00061275		6.274	-0.000645		8.774	-0.00762
1.275	0.00605		3.775	-0.00061275		6.275	0.00264		8.775	-0.01108
1.276	0.00605		3.776	-0.00373		6.276	0.00264		8.776	-0.00415
1.277	0.00605		3.777	-0.00061275		6.277	-0.000645		8.777	-0.00762
1.278	0.0094		3.778	-0.00373		6.278	0.00264		8.778	-0.00415
1.279	0.0094		3.779	0.00563		6.279	-0.000645		8.779	-0.01455
1.28	0.00269		3.78	0.00251		6.28	-0.000645		8.78	-0.000680765
1.281	0.00605		3.781	-0.00373		6.281	-0.000645		8.781	-0.00415
1.282	0.00269		3.782	-0.00061275		6.282	-0.00393		8.782	-0.00762
1.283	0.0094		3.783	-0.00061275		6.283	-0.000645		8.783	-0.00762
1.284	0.00605		3.784	0.00251		6.284	-0.000645		8.784	-0.00415
1.285	0.0094		3.785	-0.00061275		6.285	0.00264		8.785	-0.00762
1.286	0.0094		3.786	-0.00061275		6.286	-0.000645		8.786	-0.00762
1.287	0.00605		3.787	-0.00373		6.287	0.00264		8.787	-0.00762
1.288	0.0094		3.788	0.00251		6.288	-0.000645		8.788	-0.00762
1.289	0.00605		3.789	0.00251		6.289	-0.000645		8.789	-0.00415
1.29	0.00605		3.79	0.00251		6.29	-0.000645		8.79	-0.00415
1.291	0.0094		3.791	-0.00373		6.291	0.00264		8.791	-0.000680765
1.292	0.00269		3.792	-0.00373		6.292	0.00264		8.792	-0.00415
1.293	0.0094		3.793	-0.00373		6.293	-0.000645		8.793	-0.00762
1.294	0.00605		3.794	-0.00373		6.294	-0.000645		8.794	-0.00762
1.295	0.0094		3.795	0.00251		6.295	0.00264		8.795	-0.00762
1.296	0.00605		3.796	-0.00061275		6.296	0.00264		8.796	-0.000680765
1.297	0.00269		3.797	0.00251		6.297	-0.000645		8.797	-0.00762
1.298	0.0094		3.798	-0.00373		6.298	0.00264		8.798	-0.00415
1.299	0.01275		3.799	-0.00373		6.299	0.00264		8.799	-0.00415
1.3	0.00605		3.8	-0.00061275		6.3	0.00264		8.8	-0.00762
1.301	0.0094		3.801	-0.00061275		6.301	-0.000645		8.801	-0.00415
1.302	0.00605		3.802	0.00251		6.302	-0.000645		8.802	-0.00762
1.303	0.00605		3.803	-0.00373		6.303	0.00264		8.803	-0.00415
1.304	0.00269		3.804	-0.00373		6.304	0.00264		8.804	-0.00762
1.305	0.00605		3.805	-0.00373		6.305	0.00264		8.805	-0.00415
1.306	0.00605		3.806	0.00251		6.306	-0.000645		8.806	-0.00415
1.307	0.00605		3.807	-0.00061275		6.307	-0.00393		8.807	-0.00415
1.308	0.00605		3.808	-0.00061275		6.308	0.00264		8.808	-0.01108
1.309	0.00605		3.809	-0.00373		6.309	0.00264		8.809	-0.00762
1.31	0.00605		3.81	-0.00373		6.31	-0.000645		8.81	-0.00415
1.311	0.0094		3.811	-0.00373		6.311	0.00264		8.811	-0.00415
1.312	0.00269		3.812	-0.00373		6.312	0.00264		8.812	-0.00762
1.313	0.00269		3.813	0.00251		6.313	0.00593		8.813	-0.00415
1.314	0.00269		3.814	-0.00061275		6.314	0.00593		8.814	-0.000680765
1.315	0.00605		3.815	-0.00373		6.315	-0.000645		8.815	-0.00415
1.316	0.0094		3.816	-0.00061275		6.316	0.00264		8.816	-0.00415
1.317	0.00269		3.817	-0.00061275		6.317	0.00264		8.817	-0.000680765
1.318	0.0094		3.818	-0.00686		6.318	-0.000645		8.818	-0.01108
1.319	0.00605		3.819	0.00251		6.319	-0.00393		8.819	-0.00762
1.32	0.00269		3.82	-0.00061275		6.32	0.00264		8.82	-0.00762
1.321	0.01275		3.821	-0.00373		6.321	-0.000645		8.821	-0.00762
1.322	0.00605		3.822	0.00251		6.322	0.00264		8.822	-0.00762
1.323	0.0094		3.823	-0.00373		6.323	0.00264		8.823	-0.00415
1.324	0.00269		3.824	-0.00061275		6.324	-0.000645		8.824	-0.00415
1.325	0.0094		3.825	-0.00373		6.325	0.00264		8.825	-0.00762
1.326	0.0094		3.826	0.00251		6.326	-0.000645		8.826	-0.00415
1.327	0.01275		3.827	-0.00373		6.327	0.00264		8.827	-0.00415
1.328	0.00605		3.828	-0.00061275		6.328	0.00264		8.828	-0.00415
1.329	0.00605		3.829	-0.00686		6.329	0.00264		8.829	-0.00762
1.33	0.00269		3.83	-0.00373		6.33	0.00264		8.83	-0.00415
1.331	0.0094		3.831	-0.00373		6.331	0.00264		8.831	-0.00762
1.332	0.00605		3.832	0.00251		6.332	-0.000645		8.832	-0.00762
1.333	0.0094		3.833	-0.00373		6.333	0.00264		8.833	-0.00415
1.334	0.0094		3.834	-0.00373		6.334	0.00593		8.834	-0.00415
1.335	0.00605		3.835	-0.00061275		6.335	-0.000645		8.835	-0.00762
1.336	0.00605		3.836	-0.00061275		6.336	0.00264		8.836	-0.000680765
1.337	0.00605		3.837	-0.00373		6.337	0.00264		8.837	-0.00415
1.338	0.00605		3.838	-0.00373		6.338	-0.000645		8.838	-0.000680765
1.339	0.00605		3.839	-0.00373		6.339	-0.00393		8.839	-0.00415
1.34	0.00605		3.84	-0.00373		6.34	-0.000645		8.84	-0.00415
1.341	0.00269		3.841	-0.00061275		6.341	-0.000645		8.841	-0.00762
1.342	0.00269		3.842	-0.00373		6.342	0.00593		8.842	-0.00762
1.343	0.00605		3.843	0.00251		6.343	0.00593		8.843	-0.00415
1.344	0.00605		3.844	-0.00373		6.344	0.00264		8.844	-0.00415
1.345	0.0094		3.845	0.00251		6.345	0.00264		8.845	-0.000680765
1.346	-0.0006579		3.846	-0.00061275		6.346	0.00264		8.846	-0.00762
1.347	0.00605		3.847	-0.00061275		6.347	0.00264		8.847	-0.00415
1.348	0.00269		3.848	-0.00686		6.348	0.00593		8.848	-0.00415
1.349	0.00605		3.849	-0.00061275		6.349	0.00593		8.849	-0.000680765
1.35	0.00269		3.85	-0.00373		6.35	-0.00393		8.85	0.00279
1.351	0.00605		3.851	-0.00373		6.351	0.00264		8.851	-0.00762
1.352	0.00605		3.852	-0.00373		6.352	0.00593		8.852	-0.000680765
1.353	0.00269		3.853	-0.00686		6.353	0.00921		8.853	-0.00415
1.354	0.00605		3.854	0.00251		6.354	0.00264		8.854	-0.00762
1.355	0.00605		3.855	-0.00373		6.355	0.00593		8.855	-0.000680765
1.356	-0.0006579		3.856	-0.00373		6.356	0.00593		8.856	-0.00415
1.357	0.00605		3.857	-0.00061275		6.357	0.00264		8.857	-0.00415
1.358	0.00269		3.858	0.00251		6.358	-0.00393		8.858	-0.00762
1.359	0.00605		3.859	-0.00061275		6.359	0.00593		8.859	-0.00762
1.36	0.0094		3.86	-0.00061275		6.36	0.00593		8.86	-0.000680765
1.361	0.00605		3.861	-0.00061275		6.361	-0.00393		8.861	-0.00415
1.362	0.00605		3.862	-0.00373		6.362	0.00264		8.862	-0.00415
1.363	0.00605		3.863	0.00251		6.363	0.00264		8.863	-0.00415
1.364	0.00605		3.864	-0.00404		6.364	0.00264		8.864	-0.000680765
1.365	0.00605		3.865	0.04141		6.365	0.00593		8.865	-0.000680765
1.366	0.00605		3.866	0.17435		6.366	0.00593		8.866	-0.00762
1.367	0.0094		3.867	0.30728		6.367	0.00593		8.867	-0.000680765
1.368	0.0094		3.868	0.33682		6.368	0.00264		8.868	-0.000680765
1.369	0.0094		3.869	0.38113		6.369	0.00264		8.869	0.00279
1.37	0.00605		3.87	0.41067		6.37	0.00593		8.87	-0.00415
1.371	0.00269		3.871	0.44021		6.371	0.00593		8.871	-0.00415
1.372	0.00605		3.872	0.48452		6.372	0.00593		8.872	0.00279
1.373	-0.0006579		3.873	0.49929		6.373	0.00593		8.873	-0.00415
1.374	0.00269		3.874	0.52883		6.374	0.00264		8.874	-0.000680765
1.375	0.00269		3.875	0.55837		6.375	-0.000645		8.875	-0.000680765
1.376	0.0094		3.876	0.55837		6.376	0.00593		8.876	0.00279
1.377	0.00605		3.877	0.61745		6.377	0.00264		8.877	0.00279
1.378	0.00605		3.878	0.66176		6.378	0.00264		8.878	-0.00415
1.379	0.00269		3.879	0.75038		6.379	-0.000645		8.879	-0.00373
1.38	0.00605		3.88	0.82424		6.38	0.00264		8.88	0.14188
1.381	0.0094		3.881	0.91285		6.381	0.00593		8.881	0.83996
1.382	0.00605		3.882	0.98671		6.382	0.00264		8.882	2.1918
1.383	0.00269		3.883	1.10487		6.383	0.00593		8.883	3.9758
1.384	0.00605		3.884	1.2378		6.384	0.00264		8.884	5.50493
1.385	0.00269		3.885	1.34119		6.385	0.00593		8.885	6.92327
1.386	0.00269		3.886	1.44458		6.386	0.00593		8.886	7.68783
1.387	0.00605		3.887	1.57751		6.387	0.00264		8.887	8.06458
1.388	0.00269		3.888	1.69568		6.388	0.00593		8.888	8.26403
1.389	0.0094		3.889	1.81384		6.389	0.00264		8.889	8.41916
1.39	0.0094		3.89	1.932		6.39	0.00593		8.89	8.56321
1.391	0.00269		3.891	2.05016		6.391	0.00593		8.891	8.7405
1.392	0.00605		3.892	2.10924		6.392	0.00264		8.892	8.91779
1.393	0.00605		3.893	2.2274		6.393	0.00264		8.893	9.11725
1.394	0.00605		3.894	2.3308		6.394	0.00593		8.894	9.36102
1.395	0.00605		3.895	2.43419		6.395	0.00921		8.895	9.61588
1.396	0.00269		3.896	2.52281		6.396	0.00593		8.896	9.84857
1.397	0.00269		3.897	2.6262		6.397	0.00593		8.897	10.0813
1.398	0.00605		3.898	2.72959		6.398	0.00264		8.898	10.325
1.399	0.00605		3.899	2.81822		6.399	0.00593		8.899	10.5577
1.4	0.00605		3.9	2.9216		6.4	0.00593		8.9	10.7904
1.401	0.00605		3.901	3.03977		6.401	0.00264		8.901	11.0674
1.402	0.00269		3.902	3.14316		6.402	0.00921		8.902	11.2669
1.403	0.00269		3.903	3.26132		6.403	0.00593		8.903	11.422
1.404	0.00605		3.904	3.37948		6.404	0.00593		8.904	11.5882
1.405	0.00605		3.905	3.51242		6.405	0.00264		8.905	11.688
1.406	0.00605		3.906	3.66012		6.406	0.00593		8.906	11.7212
1.407	0.00269		3.907	3.82259		6.407	0.00593		8.907	11.7323
1.408	0.00269		3.908	3.98506		6.408	0.00264		8.908	11.688
1.409	0.00269		3.909	4.14754		6.409	0.00921		8.909	11.6436
1.41	0.00605		3.91	4.31001		6.41	0.00264		8.91	11.5661
1.411	0.0094		3.911	4.45771		6.411	0.00593		8.911	11.4442
1.412	0.00269		3.912	4.60541		6.412	0.00593		8.912	11.3001
1.413	0.00605		3.913	4.76788		6.413	-0.000645		8.913	11.1561
1.414	-0.0006579		3.914	4.93036		6.414	0.00593		8.914	10.9899
1.415	0.00269		3.915	5.09283		6.415	0.00264		8.915	10.8237
1.416	0.00269		3.916	5.28484		6.416	0.00264		8.916	10.6575
1.417	0.00605		3.917	5.43254		6.417	0.00593		8.917	10.4691
1.418	0.20044		3.918	5.60979		6.418	0.00815		8.918	10.2696
1.419	0.73335		3.919	5.8018		6.419	0.13014		8.919	10.0702
1.42	1.41709		3.92	5.97904		6.42	0.65877		8.92	9.89289
1.421	2.04385		3.921	6.15629		6.421	1.4133		8.921	9.72668
1.422	2.46951		3.922	6.3483		6.422	2.17687		8.922	9.54939
1.423	2.78457		3.923	6.54031		6.423	2.7326		8.923	9.39426
1.424	3.0594		3.924	6.76186		6.424	3.10761		8.924	9.25021
1.425	3.32418		3.925	6.95388		6.425	3.40129		8.925	9.11725
1.426	3.58561		3.926	7.20497		6.426	3.68593		8.926	9.00644
1.427	3.84034		3.927	7.42652		6.427	3.95702		8.927	8.87347
1.428	4.08501		3.928	7.64808		6.428	4.22359		8.928	8.78482
1.429	4.30286		3.929	7.92871		6.429	4.47209		8.929	8.6851
1.43	4.50396		3.93	8.20935		6.43	4.70252		8.93	8.62969
1.431	4.68495		3.931	8.50475		6.431	4.90583		8.931	8.56321
1.432	4.85924		3.932	8.81493		6.432	5.10463		8.932	8.49673
1.433	5.01677		3.933	9.18418		6.433	5.28084		8.933	8.43024
1.434	5.17429		3.934	9.53867		6.434	5.45253		8.934	8.37484
1.435	5.32177		3.935	9.90792		6.435	5.62422		8.935	8.33052
1.436	5.47594		3.936	10.2329		6.436	5.80043		8.936	8.29727
1.437	5.61336		3.937	10.543		6.437	5.95405		8.937	8.25295
1.438	5.75413		3.938	10.7941		6.438	6.10766		8.938	8.19755
1.439	5.89825		3.939	11.0009		6.439	6.26128		8.939	8.16431
1.44	6.04908		3.94	11.0748		6.44	6.42394		8.94	8.14214
1.441	6.2066		3.941	11.1043		6.441	6.58659		8.941	8.13106
1.442	6.38424		3.942	11.0305		6.442	6.7628		8.942	8.08674
1.443	6.56188		3.943	10.8384		6.443	6.93449		8.943	8.07566
1.444	6.75963		3.944	10.4987		6.444	7.11973		8.944	8.0535
1.445	6.95067		3.945	10.0999		6.445	7.30498		8.945	8.04242
1.446	7.15512		3.946	9.61252		6.446	7.49926		8.946	8.02025
1.447	7.37298		3.947	9.1251		6.447	7.72517		8.947	8.00917
1.448	7.58413		3.948	8.62291		6.448	7.94656		8.948	7.98701
1.449	7.8154		3.949	8.15027		6.449	8.1815		8.949	7.95377
1.45	8.05001		3.95	7.69239		6.45	8.42548		8.95	7.90945
1.451	8.28463		3.951	7.27882		6.451	8.68301		8.951	7.87621
1.452	8.536		3.952	6.88003		6.452	8.94055		8.952	7.83189
1.453	8.78738		3.953	6.48123		6.453	9.19357		8.953	7.78756
1.454	9.04545		3.954	6.15629		6.454	9.4511		8.954	7.7654
1.455	9.30353		3.955	5.78703		6.455	9.72219		8.955	7.72108
1.456	9.57166		3.956	5.47686		6.456	10.0114		8.956	7.69891
1.457	9.83644		3.957	5.21099		6.457	10.3005		8.957	7.65459
1.458	10.0878		3.958	4.94513		6.458	10.5806		8.958	7.58811
1.459	10.3057		3.959	4.67926		6.459	10.8608		8.959	7.51054
1.46	10.48		3.96	4.44294		6.46	11.1138		8.96	7.41082
1.461	10.614		3.961	4.22138		6.461	11.3126		8.961	7.30001
1.462	10.6911		3.962	4.0146		6.462	11.4798		8.962	7.12272
1.463	10.7179		3.963	3.83736		6.463	11.5746		8.963	6.92327
1.464	10.6911		3.964	3.61581		6.464	11.6108		8.964	6.69057
1.465	10.5906		3.965	3.45333		6.465	11.6017		8.965	6.46896
1.466	10.4163		3.966	3.3204		6.466	11.5249		8.966	6.22518
1.467	10.175		3.967	3.15793		6.467	11.3939		8.967	5.95925
1.468	9.86326		3.968	3.01023		6.468	11.177		8.968	5.69331
1.469	9.49793		3.969	2.87729		6.469	10.8834		8.969	5.44953
1.47	9.11919		3.97	2.75913		6.47	10.5309		8.97	5.20576
1.471	8.71699		3.971	2.67051		6.471	10.1288		8.971	4.93982
1.472	8.31144		3.972	2.56712		6.472	9.71767		8.972	4.6628
1.473	7.92265		3.973	2.4785		6.473	9.29297		8.973	4.44119
1.474	7.5305		3.974	2.38988		6.474	8.86374		8.974	4.19741
1.475	7.14842		3.975	2.31603		6.475	8.43		8.975	3.9758
1.476	6.78979		3.976	2.2274		6.476	8.0324		8.976	3.78743
1.477	6.44122		3.977	2.19787		6.477	7.63932		8.977	3.58797
1.478	6.11611		3.978	2.10924		6.478	7.24624		8.978	3.41068
1.479	5.79435		3.979	2.05016		6.479	6.87575		8.979	3.26663
1.48	5.4927		3.98	1.99108		6.48	6.51882		8.98	3.13367
1.481	5.20111		3.981	1.96154		6.481	6.17544		8.981	3.0007
1.482	4.92962		3.982	1.90246		6.482	5.85465		8.982	2.88989
1.483	4.66819		3.983	1.84338		6.483	5.54289		8.983	2.768
1.484	4.42352		3.984	1.79907		6.484	5.24921		8.984	2.67936
1.485	4.19226		3.985	1.73999		6.485	4.96457		8.985	2.59071
1.486	3.98781		3.986	1.69568		6.486	4.70703		8.986	2.53531
1.487	3.79341		3.987	1.6366		6.487	4.46757		8.987	2.45774
1.488	3.61578		3.988	1.59229		6.488	4.2507		8.988	2.40234
1.489	3.45825		3.989	1.57751		6.489	4.0519		8.989	2.34693
1.49	3.31078		3.99	1.50367		6.49	3.85762		8.99	2.29153
1.491	3.17336		3.991	1.45936		6.491	3.69497		8.991	2.23613
1.492	3.04935		3.992	1.42981		6.492	3.53231		8.992	2.20289
1.493	2.93204		3.993	1.37073		6.493	3.39225		8.993	2.15856
1.494	2.82143		3.994	1.32642		6.494	3.25671		8.994	2.11424
1.495	2.71753		3.995	1.26734		6.495	3.1302		8.995	2.06992
1.496	2.62369		3.996	1.22303		6.496	3.02628		8.996	2.03668
1.497	2.53654		3.997	1.17872		6.497	2.91784		8.997	2.00343
1.498	2.4494		3.998	1.13441		6.498	2.81393		8.998	1.95911
1.499	2.36561		3.999	1.11964		6.499	2.71904		8.999	1.92587
1.5	2.29187		4	1.10487		6.5	2.62868		9	1.89263
1.501	2.22819		4.001	1.07533		6.501	2.54284		9.001	1.85938
1.502	2.1511		4.002	1.03102		6.502	2.46603		9.002	1.83722
1.503	2.08742		4.003	0.98671		6.503	2.38922		9.003	1.80398
1.504	2.02374		4.004	0.95717		6.504	2.32145		9.004	1.77074
1.505	1.96341		4.005	0.9424		6.505	2.25367		9.005	1.7375
1.506	1.89973		4.006	0.92763		6.506	2.1859		9.006	1.71533
1.507	1.85281		4.007	0.89808		6.507	2.11813		9.007	1.70425
1.508	1.78912		4.008	0.85378		6.508	2.05939		9.008	1.65993
1.509	1.7422		4.009	0.85378		6.509	1.99614		9.009	1.62669
1.51	1.68522		4.01	0.7947		6.51	1.95096		9.01	1.60453
1.511	1.6383		4.011	0.7947		6.511	1.88319		9.011	1.56021
1.512	1.59138		4.012	0.76515		6.512	1.82897		9.012	1.53804
1.513	1.54781		4.013	0.73561		6.513	1.77475		9.013	1.52696
1.514	1.50088		4.014	0.73561		6.514	1.72505		9.014	1.5048
1.515	1.45396		4.015	0.70607		6.515	1.67535		9.015	1.4494
1.516	1.41039		4.016	0.6913		6.516	1.63017		9.016	1.42724
1.517	1.37017		4.017	0.6913		6.517	1.58951		9.017	1.40508
1.518	1.32995		4.018	0.66176		6.518	1.53981		9.018	1.37183
1.519	1.28973		4.019	0.64699		6.519	1.50366		9.019	1.33859
1.52	1.25286		4.02	0.61745		6.52	1.45396		9.02	1.32751
1.521	1.21599		4.021	0.61745		6.521	1.40878		9.021	1.27211
1.522	1.17912		4.022	0.57314		6.522	1.3636		9.022	1.27211
1.523	1.14561		4.023	0.57314		6.523	1.33649		9.023	1.24995
1.524	1.10874		4.024	0.5436		6.524	1.29131		9.024	1.22778
1.525	1.07522		4.025	0.52883		6.525	1.25516		9.025	1.19454
1.526	1.04506		4.026	0.49929		6.526	1.21902		9.026	1.17238
1.527	1.01154		4.027	0.49929		6.527	1.17835		9.027	1.13914
1.528	0.98138		4.028	0.48452		6.528	1.14673		9.028	1.1059
1.529	0.95121		4.029	0.46975		6.529	1.11962		9.029	1.09482
1.53	0.9244		4.03	0.45498		6.53	1.08347		9.03	1.08374
1.531	0.89423		4.031	0.42544		6.531	1.04733		9.031	1.03941
1.532	0.86742		4.032	0.45498		6.532	1.02022		9.032	1.02833
1.533	0.84731		4.033	0.38113		6.533	0.99311		9.033	1.00617
1.534	0.81715		4.034	0.38113		6.534	0.96148		9.034	0.99509
1.535	0.79704		4.035	0.38113		6.535	0.92985		9.035	0.96185
1.536	0.77022		4.036	0.35159		6.536	0.90726		9.036	0.93969
1.537	0.75346		4.037	0.35159		6.537	0.87564		9.037	0.90644
1.538	0.72665		4.038	0.32205		6.538	0.86208		9.038	0.89536
1.539	0.70654		4.039	0.33682		6.539	0.83045		9.039	0.86212
1.54	0.68643		4.04	0.33682		6.54	0.80335		9.04	0.83996
1.541	0.67302		4.041	0.30728		6.541	0.78979		9.041	0.82888
1.542	0.64956		4.042	0.32205		6.542	0.76268		9.042	0.8178
1.543	0.63616		4.043	0.29251		6.543	0.74009		9.043	0.78456
1.544	0.61269		4.044	0.27774		6.544	0.71298		9.044	0.77348
1.545	0.59594		4.045	0.2482		6.545	0.70395		9.045	0.74023
1.546	0.58253		4.046	0.23342		6.546	0.68587		9.046	0.72915
1.547	0.55907		4.047	0.2482		6.547	0.66328		9.047	0.69591
1.548	0.54231		4.048	0.23342		6.548	0.64521		9.048	0.69591
1.549	0.53226		4.049	0.21865		6.549	0.62714		9.049	0.65159
1.55	0.51215		4.05	0.20388		6.55	0.6181		9.05	0.65159
1.551	0.49874		4.051	0.18912		6.551	0.59099		9.051	0.61835
1.552	0.48198		4.052	0.18912		6.552	0.57744		9.052	0.5851
1.553	0.46187		4.053	0.17435		6.553	0.55485		9.053	0.5851
1.554	0.44846		4.054	0.14481		6.554	0.53678		9.054	0.56294
1.555	0.42835		4.055	0.15958		6.555	0.51418		9.055	0.5297
1.556	0.4183		4.056	0.14481		6.556	0.50967		9.056	0.49646
1.557	0.39819		4.057	0.14481		6.557	0.49159		9.057	0.48538
1.558	0.38813		4.058	0.14481		6.558	0.469		9.058	0.45214
1.559	0.36802		4.059	0.13004		6.559	0.45093		9.059	0.44106
1.56	0.35462		4.06	0.11526		6.56	0.43286		9.06	0.42997
1.561	0.33786		4.061	0.10049		6.561	0.41478		9.061	0.40781
1.562	0.3211		4.062	0.08572		6.562	0.39671		9.062	0.37457
1.563	0.30434		4.063	0.08572		6.563	0.38316		9.063	0.36349
1.564	0.29764		4.064	0.05618		6.564	0.36057		9.064	0.34133
1.565	0.27753		4.065	0.07095		6.565	0.34249		9.065	0.33025
1.566	0.26747		4.066	0.05618		6.566	0.32894		9.066	0.29701
1.567	0.25072		4.067	0.02664		6.567	0.31087		9.067	0.28593
1.568	0.23731		4.068	0.02664		6.568	0.29279		9.068	0.2416
1.569	0.2239		4.069	0.01187		6.569	0.27472		9.069	0.21944
1.57	0.2105		4.07	-0.0029		6.57	0.25665		9.07	0.21944
1.571	0.19039		4.071	-0.0029		6.571	0.24309		9.071	0.20836
1.572	0.17698		4.072	-0.01767		6.572	0.22502		9.072	0.1862
1.573	0.16693		4.073	-0.03244		6.573	0.21147		9.073	0.16404
1.574	0.15352		4.074	-0.00686		6.574	0.18888		9.074	0.14188
1.575	0.13676		4.075	-0.00686		6.575	0.17984		9.075	0.11972
1.576	0.12335		4.076	-0.00686		6.576	0.16177		9.076	0.10863
1.577	0.10995		4.077	-0.00686		6.577	0.15273		9.077	0.10863
1.578	0.09654		4.078	-0.00686		6.578	0.13466		9.078	0.09755
1.579	0.08649		4.079	-0.00373		6.579	0.11659		9.079	0.06431
1.58	0.07643		4.08	-0.00998		6.58	0.10755		9.08	0.06431
1.581	0.06638		4.081	-0.00373		6.581	0.09851		9.081	0.03107
1.582	0.04962		4.082	-0.00373		6.582	0.08044		9.082	0.0099
1.583	0.04291		4.083	-0.00373		6.583	0.06689		9.083	0.00626
1.584	0.0228		4.084	-0.00686		6.584	0.05785		9.084	0.00626
1.585	0.0094		4.085	-0.00998		6.585	0.0443		9.085	0.00626
1.586	0.00269		4.086	-0.00686		6.586	0.03074		9.086	0.00626
1.587	-0.0006579		4.087	-0.00686		6.587	0.01719		9.087	0.00626
1.588	-0.00401		4.088	-0.00686		6.588	0.00815		9.088	0.00279
1.589	-0.0006579		4.089	-0.00686		6.589	0.00593		9.089	0.00279
1.59	-0.0006579		4.09	-0.00373		6.59	0.00921		9.09	0.00626
1.591	0.00269		4.091	-0.00998		6.591	0.00593		9.091	0.00279
1.592	0.00269		4.092	-0.00998		6.592	0.00921		9.092	0.00279
1.593	-0.0006579		4.093	-0.00686		6.593	0.00593		9.093	0.00279
1.594	0.00269		4.094	-0.0131		6.594	0.00593		9.094	0.00626
1.595	0.00269		4.095	-0.0131		6.595	0.00593		9.095	-0.000680765
1.596	0.00269		4.096	-0.00998		6.596	0.00921		9.096	-0.000680765
1.597	-0.0006579		4.097	-0.00373		6.597	0.00593		9.097	0.00279
1.598	-0.0006579		4.098	-0.00686		6.598	0.00921		9.098	0.00626
1.599	-0.0006579		4.099	-0.00686		6.599	0.00921		9.099	0.00626
1.6	0.00269		4.1	-0.00686		6.6	0.00593		9.1	0.00972
1.601	-0.0006579		4.101	-0.00686		6.601	0.00593		9.101	0.00279
1.602	-0.00401		4.102	-0.00686		6.602	0.00593		9.102	0.00626
1.603	0.00269		4.103	-0.00686		6.603	0.00593		9.103	0.00626
1.604	-0.0006579		4.104	-0.00373		6.604	0.00921		9.104	0.00972
1.605	0.00269		4.105	-0.00686		6.605	0.00593		9.105	0.00279
1.606	0.00269		4.106	-0.00686		6.606	0.00921		9.106	0.00279
1.607	-0.00401		4.107	-0.00686		6.607	0.00593		9.107	0.00972
1.608	-0.0006579		4.108	-0.00998		6.608	0.00593		9.108	0.00279
1.609	-0.0006579		4.109	-0.00998		6.609	0.00593		9.109	0.00626
1.61	0.00269		4.11	-0.00686		6.61	0.00593		9.11	0.00626
1.611	-0.00401		4.111	-0.00998		6.611	0.00264		9.111	0.00626
1.612	-0.00401		4.112	-0.00998		6.612	0.00921		9.112	0.00279
1.613	0.00269		4.113	-0.00686		6.613	0.00593		9.113	0.00279
1.614	-0.0006579		4.114	-0.00998		6.614	0.00264		9.114	0.00626
1.615	-0.00401		4.115	-0.00686		6.615	0.00921		9.115	-0.000680765
1.616	-0.00401		4.116	-0.00686		6.616	0.00921		9.116	0.00626
1.617	-0.00401		4.117	-0.00373		6.617	0.00921		9.117	0.00279
1.618	-0.00736		4.118	-0.00686		6.618	0.00593		9.118	0.00626
1.619	-0.0006579		4.119	-0.00373		6.619	0.00921		9.119	0.00626
1.62	-0.00401		4.12	-0.00998		6.62	0.00921		9.12	0.00626
1.621	-0.0006579		4.121	-0.00373		6.621	0.00593		9.121	0.00972
1.622	0.00269		4.122	-0.00686		6.622	0.00593		9.122	0.00626
1.623	0.00269		4.123	-0.00373		6.623	0.00593		9.123	0.00626
1.624	-0.00401		4.124	-0.00686		6.624	0.00593		9.124	0.00626
1.625	-0.00736		4.125	-0.00998		6.625	0.00593		9.125	0.00279
1.626	-0.00401		4.126	-0.00686		6.626	0.00593		9.126	-0.000680765
1.627	-0.0006579		4.127	-0.0131		6.627	0.00921		9.127	0.00626
1.628	0.00269		4.128	-0.00998		6.628	0.00264		9.128	0.00626
1.629	-0.0006579		4.129	-0.00686		6.629	0.00593		9.129	0.00972
1.63	-0.00401		4.13	-0.00373		6.63	0.00921		9.13	0.00626
1.631	-0.00736		4.131	-0.00686		6.631	0.00921		9.131	0.00626
1.632	-0.0006579		4.132	-0.00998		6.632	0.00593		9.132	0.00626
1.633	-0.0006579		4.133	-0.00686		6.633	0.00264		9.133	0.00626
1.634	0.00269		4.134	-0.00686		6.634	0.00593		9.134	0.00626
1.635	-0.00736		4.135	-0.00686		6.635	0.00593		9.135	0.00626
1.636	-0.0006579		4.136	-0.00686		6.636	0.00264		9.136	0.00972
1.637	-0.0006579		4.137	-0.00998		6.637	0.00921		9.137	0.00279
1.638	-0.00401		4.138	-0.00998		6.638	0.00593		9.138	0.00626
1.639	-0.00401		4.139	-0.00686		6.639	0.00593		9.139	0.00626
1.64	-0.00401		4.14	-0.00998		6.64	0.00593		9.14	0.00972
1.641	-0.0006579		4.141	-0.00373		6.641	0.00593		9.141	0.00279
1.642	-0.0006579		4.142	-0.00686		6.642	0.00264		9.142	0.00626
1.643	-0.00401		4.143	-0.00998		6.643	0.00921		9.143	0.00972
1.644	-0.00401		4.144	-0.00686		6.644	0.00593		9.144	0.00972
1.645	-0.00401		4.145	-0.00686		6.645	0.00921		9.145	0.00972
1.646	-0.00401		4.146	-0.00373		6.646	0.0125		9.146	0.00626
1.647	-0.00401		4.147	-0.00373		6.647	0.00593		9.147	-0.000680765
1.648	-0.0006579		4.148	-0.00686		6.648	0.00593		9.148	0.00626
1.649	-0.00401		4.149	-0.00686		6.649	0.00593		9.149	0.01319
1.65	-0.00401		4.15	-0.00373		6.65	-0.000645		9.15	0.00279
1.651	-0.0006579		4.151	-0.00998		6.651	0.00593		9.151	0.01666
1.652	-0.0006579		4.152	-0.00373		6.652	0.00593		9.152	0.00626
1.653	-0.0006579		4.153	-0.00686		6.653	0.00264		9.153	0.00626
1.654	-0.0006579		4.154	-0.00686		6.654	0.00593		9.154	0.00626
1.655	-0.00736		4.155	-0.00998		6.655	0.00264		9.155	0.00972
1.656	-0.0006579		4.156	-0.00373		6.656	0.00593		9.156	0.00972
1.657	-0.00401		4.157	-0.00686		6.657	0.00593		9.157	0.00626
1.658	-0.0006579		4.158	-0.00686		6.658	0.00593		9.158	0.00626
1.659	-0.00736		4.159	-0.00373		6.659	0.00264		9.159	0.00972
1.66	-0.00736		4.16	-0.00373		6.66	0.00921		9.16	0.00626
1.661	-0.00401		4.161	-0.00686		6.661	0.00593		9.161	0.00626
1.662	-0.00401		4.162	-0.00998		6.662	0.00921		9.162	0.00626
1.663	-0.00401		4.163	-0.00686		6.663	0.00593		9.163	0.00626
1.664	-0.0006579		4.164	-0.00686		6.664	0.00921		9.164	0.00626
1.665	-0.00736		4.165	-0.0131		6.665	0.00593		9.165	0.00972
1.666	-0.00401		4.166	-0.0131		6.666	0.00264		9.166	0.00626
1.667	-0.0006579		4.167	-0.00998		6.667	0.00593		9.167	0.00626
1.668	-0.00401		4.168	-0.00686		6.668	-0.000645		9.168	0.00972
1.669	-0.00401		4.169	-0.00686		6.669	0.00593		9.169	0.00972
1.67	-0.00401		4.17	-0.00373		6.67	0.00593		9.17	0.00626
1.671	0.00269		4.171	-0.00686		6.671	0.00264		9.171	0.00626
1.672	-0.00401		4.172	-0.00686		6.672	0.00264		9.172	0.00279
1.673	-0.00401		4.173	-0.00686		6.673	-0.000645		9.173	0.00626
1.674	-0.00401		4.174	-0.00686		6.674	0.00264		9.174	0.00626
1.675	0.00269		4.175	-0.00373		6.675	0.00593		9.175	0.00279
1.676	-0.0006579		4.176	-0.00686		6.676	0.00593		9.176	0.00972
1.677	-0.00401		4.177	-0.00686		6.677	0.00593		9.177	0.00279
1.678	-0.0006579		4.178	-0.00686		6.678	0.00593		9.178	0.00279
1.679	-0.00401		4.179	-0.00373		6.679	0.00264		9.179	0.00626
1.68	-0.00401		4.18	-0.00373		6.68	0.00264		9.18	0.00972
1.681	-0.00736		4.181	-0.00373		6.681	0.00264		9.181	0.00626
1.682	0.00269		4.182	-0.00373		6.682	-0.000645		9.182	0.00972
1.683	-0.00736		4.183	-0.00686		6.683	0.00264		9.183	0.00626
1.684	-0.00401		4.184	-0.00373		6.684	0.00593		9.184	0.00972
1.685	-0.00401		4.185	-0.00686		6.685	0.00264		9.185	0.00972
1.686	-0.00736		4.186	-0.00686		6.686	0.00921		9.186	0.00972
1.687	-0.00736		4.187	-0.00686		6.687	0.00593		9.187	0.00972
1.688	-0.00736		4.188	-0.00373		6.688	0.00593		9.188	0.00972
1.689	-0.0006579		4.189	-0.00373		6.689	0.00264		9.189	0.00972
1.69	-0.0006579		4.19	-0.00373		6.69	0.00593		9.19	0.00972
1.691	-0.00401		4.191	-0.00686		6.691	0.00264		9.191	0.00279
1.692	-0.00401		4.192	-0.00686		6.692	0.00593		9.192	0.00972
1.693	-0.00736		4.193	-0.00686		6.693	0.00264		9.193	0.00626
1.694	-0.0006579		4.194	-0.00373		6.694	0.00593		9.194	0.00626
1.695	-0.00401		4.195	-0.00373		6.695	0.00264		9.195	0.00626
1.696	-0.00401		4.196	-0.00373		6.696	0.00264		9.196	0.00972
1.697	-0.0006579		4.197	-0.00686		6.697	0.00593		9.197	0.00626
1.698	-0.00736		4.198	-0.00373		6.698	-0.000645		9.198	0.00972
1.699	-0.0006579		4.199	-0.00686		6.699	0.00264		9.199	0.00626
1.7	-0.00401		4.2	-0.00686		6.7	0.00921		9.2	0.00279
1.701	-0.0006579		4.201	-0.00373		6.701	0.00264		9.201	0.00626
1.702	-0.00401		4.202	-0.00686		6.702	0.00264		9.202	0.00972
1.703	-0.00736		4.203	-0.00686		6.703	0.00264		9.203	0.00972
1.704	-0.00401		4.204	-0.00686		6.704	0.00264		9.204	0.00972
1.705	-0.00401		4.205	-0.00373		6.705	0.00593		9.205	0.00972
1.706	-0.00736		4.206	-0.00373		6.706	0.00921		9.206	0.00626
1.707	-0.00736		4.207	-0.00686		6.707	0.00264		9.207	0.01319
1.708	-0.00401		4.208	-0.00373		6.708	-0.000645		9.208	0.00972
1.709	-0.00401		4.209	-0.00686		6.709	0.00264		9.209	0.00972
1.71	0.00269		4.21	-0.00686		6.71	-0.000645		9.21	0.00972
1.711	-0.00401		4.211	-0.00373		6.711	0.00593		9.211	0.00972
1.712	-0.00401		4.212	-0.00686		6.712	0.00593		9.212	0.00626
1.713	-0.00736		4.213	-0.00373		6.713	0.00264		9.213	0.00279
1.714	-0.0006579		4.214	-0.00686		6.714	0.00264		9.214	0.00972
1.715	-0.0006579		4.215	-0.00686		6.715	0.00264		9.215	0.00972
1.716	-0.0006579		4.216	-0.00686		6.716	0.00593		9.216	0.00972
1.717	-0.0006579		4.217	-0.00686		6.717	0.00264		9.217	0.00972
1.718	-0.00401		4.218	-0.00686		6.718	0.00264		9.218	0.00972
1.719	-0.00736		4.219	-0.00373		6.719	0.00264		9.219	0.00626
1.72	-0.00736		4.22	-0.00686		6.72	0.00593		9.22	0.00972
1.721	-0.00401		4.221	-0.00686		6.721	0.00593		9.221	0.00972
1.722	-0.00736		4.222	-0.00373		6.722	0.00264		9.222	0.00626
1.723	-0.00736		4.223	-0.00686		6.723	0.00264		9.223	0.00972
1.724	-0.00736		4.224	-0.00686		6.724	0.00593		9.224	0.00972
1.725	-0.00736		4.225	-0.00373		6.725	0.00264		9.225	0.00972
1.726	-0.00401		4.226	-0.00998		6.726	0.00593		9.226	0.00626
1.727	-0.00401		4.227	-0.00373		6.727	0.00264		9.227	0.00972
1.728	-0.0006579		4.228	-0.0131		6.728	0.00593		9.228	0.00626
1.729	-0.00736		4.229	-0.00998		6.729	0.00264		9.229	0.00972
1.73	-0.00401		4.23	-0.00686		6.73	0.00593		9.23	0.00626
1.731	-0.00401		4.231	-0.00686		6.731	0.00264		9.231	0.00972
1.732	-0.00736		4.232	-0.00998		6.732	0.00593		9.232	0.00972
1.733	-0.00401		4.233	-0.00373		6.733	-0.000645		9.233	0.01319
1.734	-0.0006579		4.234	-0.00373		6.734	0.00264		9.234	0.00972
1.735	-0.00736		4.235	-0.00686		6.735	0.00264		9.235	0.00626
1.736	-0.00401		4.236	-0.00373		6.736	-0.000645		9.236	0.00972
1.737	-0.00736		4.237	-0.00061275		6.737	0.00264		9.237	0.00972
1.738	0.00269		4.238	-0.00373		6.738	0.00593		9.238	0.00972
1.739	-0.0006579		4.239	-0.00686		6.739	-0.000645		9.239	0.00972
1.74	-0.00401		4.24	-0.00373		6.74	-0.000645		9.24	0.00626
1.741	-0.00736		4.241	-0.00373		6.741	-0.000645		9.241	0.00626
1.742	-0.00736		4.242	-0.00686		6.742	-0.000645		9.242	0.00626
1.743	-0.00401		4.243	-0.00686		6.743	0.00593		9.243	0.00972
1.744	-0.00401		4.244	-0.00686		6.744	-0.000645		9.244	0.00626
1.745	-0.00736		4.245	-0.00998		6.745	0.00264		9.245	0.00626
1.746	-0.00736		4.246	-0.00686		6.746	0.00921		9.246	0.00626
1.747	-0.00736		4.247	-0.00686		6.747	-0.000645		9.247	0.00626
1.748	-0.00401		4.248	-0.00686		6.748	0.00264		9.248	0.00626
1.749	-0.00736		4.249	-0.00686		6.749	-0.000645		9.249	0.00972
1.75	-0.00401		4.25	-0.00686		6.75	0.00593		9.25	0.00972
1.751	-0.00736		4.251	-0.00061275		6.751	-0.000645		9.251	0.00626
1.752	-0.00401		4.252	-0.00373		6.752	0.00264		9.252	0.00626
1.753	-0.00401		4.253	-0.00686		6.753	0.00264		9.253	0.01319
1.754	-0.00736		4.254	-0.00373		6.754	-0.000645		9.254	0.00972
1.755	-0.01071		4.255	-0.00373		6.755	0.00264		9.255	0.00626
1.756	-0.00736		4.256	-0.00373		6.756	0.00593		9.256	0.00972
1.757	-0.00401		4.257	-0.00373		6.757	0.00921		9.257	0.00972
1.758	-0.00401		4.258	-0.00373		6.758	-0.000645		9.258	0.00972
1.759	-0.00736		4.259	-0.00373		6.759	-0.00393		9.259	0.00626
1.76	-0.00736		4.26	-0.00373		6.76	-0.000645		9.26	0.00279
1.761	-0.00401		4.261	-0.00061275		6.761	0.00264		9.261	0.00972
1.762	-0.0006579		4.262	-0.00373		6.762	-0.000645		9.262	0.00626
1.763	-0.00401		4.263	-0.00373		6.763	0.00264		9.263	0.00626
1.764	-0.00736		4.264	-0.00373		6.764	0.00264		9.264	0.00626
1.765	-0.00736		4.265	0.00251		6.765	-0.000645		9.265	0.00972
1.766	-0.00736		4.266	-0.00373		6.766	0.00921		9.266	0.00972
1.767	-0.00401		4.267	-0.00373		6.767	0.00264		9.267	0.00972
1.768	-0.00401		4.268	-0.00998		6.768	0.00593		9.268	0.00972
1.769	-0.00736		4.269	-0.00373		6.769	-0.000645		9.269	0.00972
1.77	-0.00736		4.27	-0.00061275		6.77	-0.000645		9.27	0.00972
1.771	-0.00401		4.271	-0.00686		6.771	-0.000645		9.271	0.00972
1.772	-0.00401		4.272	-0.00061275		6.772	0.00264		9.272	0.00972
1.773	-0.00736		4.273	-0.00373		6.773	-0.000645		9.273	0.00626
1.774	-0.0006579		4.274	-0.00373		6.774	0.00264		9.274	0.01319
1.775	-0.00401		4.275	-0.00686		6.775	-0.000645		9.275	0.00626
1.776	-0.01071		4.276	-0.00686		6.776	-0.000645		9.276	0.00972
1.777	-0.00736		4.277	-0.00061275		6.777	0.00264		9.277	0.00972
1.778	-0.00401		4.278	-0.00373		6.778	0.00264		9.278	0.00972
1.779	-0.00736		4.279	-0.00373		6.779	0.00264		9.279	0.00972
1.78	-0.0006579		4.28	-0.00061275		6.78	0.00593		9.28	0.00972
1.781	-0.00401		4.281	-0.00373		6.781	-0.00393		9.281	0.00972
1.782	-0.00736		4.282	-0.00061275		6.782	0.00593		9.282	0.00626
1.783	-0.00736		4.283	-0.00373		6.783	0.00264		9.283	0.00279
1.784	-0.00736		4.284	-0.00373		6.784	-0.000645		9.284	0.00279
1.785	-0.00401		4.285	-0.00998		6.785	0.00264		9.285	0.00626
1.786	-0.00736		4.286	-0.00061275		6.786	-0.000645		9.286	0.00972
1.787	-0.00736		4.287	-0.00686		6.787	-0.000645		9.287	0.00626
1.788	-0.00401		4.288	-0.00373		6.788	0.00264		9.288	0.00972
1.789	-0.00401		4.289	-0.00686		6.789	0.00264		9.289	0.00972
1.79	-0.00736		4.29	-0.00373		6.79	0.00264		9.29	0.00972
1.791	-0.00736		4.291	-0.00686		6.791	-0.000645		9.291	0.00972
1.792	-0.00401		4.292	-0.00998		6.792	-0.000645		9.292	0.00972
1.793	-0.00736		4.293	-0.00686		6.793	0.00264		9.293	0.00972
1.794	-0.00401		4.294	-0.00373		6.794	-0.000645		9.294	0.00626
1.795	-0.00736		4.295	-0.00061275		6.795	0.00264		9.295	0.00972
1.796	-0.00736		4.296	-0.00061275		6.796	-0.000645		9.296	0.01319
1.797	-0.00401		4.297	-0.00373		6.797	-0.000645		9.297	0.00626
1.798	-0.00736		4.298	-0.00373		6.798	0.00264		9.298	0.00279
1.799	-0.01071		4.299	-0.00373		6.799	-0.000645		9.299	0.00972
1.8	-0.00736		4.3	-0.00061275		6.8	0.00264		9.3	0.01319
1.801	-0.00736		4.301	-0.00373		6.801	0.00264		9.301	0.01666
1.802	-0.0006579		4.302	-0.00061275		6.802	0.00593		9.302	0.00626
1.803	-0.0006579		4.303	-0.00373		6.803	0.00264		9.303	0.00972
1.804	-0.01071		4.304	-0.00061275		6.804	-0.000645		9.304	0.00626
1.805	-0.00736		4.305	-0.00373		6.805	0.00264		9.305	0.00626
1.806	-0.0006579		4.306	-0.00061275		6.806	-0.00393		9.306	0.00626
1.807	-0.00736		4.307	-0.00061275		6.807	-0.000645		9.307	0.00626
1.808	-0.00736		4.308	-0.00686		6.808	-0.00393		9.308	0.00626
1.809	-0.00401		4.309	-0.00373		6.809	0.00264		9.309	0.00626
1.81	-0.00401		4.31	-0.00061275		6.81	0.00264		9.31	0.00626
1.811	-0.00736		4.311	-0.00686		6.811	0.00264		9.311	0.00626
1.812	-0.00401		4.312	-0.00373		6.812	-0.000645		9.312	0.00626
1.813	-0.00736		4.313	-0.00686		6.813	0.00264		9.313	0.00626
1.814	-0.00736		4.314	-0.00373		6.814	0.00264		9.314	0.00626
1.815	-0.00736		4.315	-0.00373		6.815	-0.00393		9.315	0.00972
1.816	-0.00401		4.316	-0.00686		6.816	-0.000645		9.316	0.00972
1.817	-0.01071		4.317	-0.00061275		6.817	0.00264		9.317	0.00626
1.818	-0.01406		4.318	-0.00373		6.818	-0.00393		9.318	0.00972
1.819	-0.01071		4.319	-0.00373		6.819	-0.00393		9.319	0.00972
1.82	-0.01406		4.32	-0.00061275		6.82	-0.000645		9.32	0.00279
1.821	-0.00401		4.321	-0.00061275		6.821	0.00264		9.321	0.00972
1.822	-0.01071		4.322	0.00251		6.822	0.00264		9.322	0.00626
1.823	-0.00736		4.323	-0.00061275		6.823	0.00264		9.323	0.00626
1.824	-0.00736		4.324	-0.00373		6.824	-0.00393		9.324	0.00972
1.825	-0.00736		4.325	-0.00373		6.825	-0.000645		9.325	0.00626
1.826	-0.01071		4.326	-0.00061275		6.826	0.00264		9.326	0.00279
1.827	-0.00401		4.327	-0.00061275		6.827	0.00264		9.327	0.00626
1.828	-0.00736		4.328	-0.00061275		6.828	-0.000645		9.328	0.00972
1.829	-0.00736		4.329	-0.00373		6.829	0.00264		9.329	0.00626
1.83	-0.00736		4.33	-0.00373		6.83	-0.000645		9.33	0.00972
1.831	-0.00401		4.331	-0.00373		6.831	-0.00393		9.331	0.00626
1.832	-0.00736		4.332	-0.00686		6.832	0.00264		9.332	0.00626
1.833	-0.00401		4.333	-0.00686		6.833	0.00264		9.333	0.00972
1.834	-0.00736		4.334	-0.00061275		6.834	-0.00393		9.334	0.00972
1.835	-0.00736		4.335	-0.00061275		6.835	-0.000645		9.335	0.00972
1.836	-0.00736		4.336	-0.00686		6.836	0.00264		9.336	0.00279
1.837	-0.00736		4.337	-0.00061275		6.837	-0.000645		9.337	0.00626
1.838	-0.01071		4.338	-0.00061275		6.838	0.00264		9.338	0.00972
1.839	-0.01071		4.339	-0.00061275		6.839	-0.000645		9.339	0.01319
1.84	-0.00736		4.34	-0.00373		6.84	0.00264		9.34	0.00972
1.841	-0.00736		4.341	-0.00061275		6.841	-0.000645		9.341	0.00279
1.842	-0.01071		4.342	-0.00373		6.842	0.00264		9.342	0.01319
1.843	-0.00401		4.343	-0.00061275		6.843	-0.000645		9.343	0.00972
1.844	-0.00401		4.344	-0.00373		6.844	-0.000645		9.344	0.00626
1.845	-0.00401		4.345	-0.00061275		6.845	0.00264		9.345	0.00972
1.846	-0.00401		4.346	-0.00373		6.846	0.00264		9.346	0.00626
1.847	-0.00401		4.347	-0.00061275		6.847	0.00264		9.347	0.00279
1.848	-0.00401		4.348	-0.00061275		6.848	-0.000645		9.348	0.00972
1.849	-0.00401		4.349	-0.00061275		6.849	-0.00393		9.349	0.00626
1.85	-0.00736		4.35	-0.00373		6.85	-0.00393		9.35	0.00972
1.851	-0.00736		4.351	-0.00373		6.851	-0.000645		9.351	0.00972
1.852	-0.00401		4.352	-0.00061275		6.852	0.00264		9.352	0.00972
1.853	-0.00736		4.353	-0.00061275		6.853	-0.000645		9.353	0.00972
1.854	-0.00401		4.354	-0.00373		6.854	-0.00393		9.354	0.00626
1.855	-0.00401		4.355	-0.00061275		6.855	-0.00722		9.355	0.00972
1.856	-0.01071		4.356	-0.00686		6.856	-0.00393		9.356	0.01319
1.857	-0.01071		4.357	-0.00373		6.857	0.00264		9.357	0.00279
1.858	-0.00736		4.358	-0.00373		6.858	-0.000645		9.358	0.01319
1.859	-0.00401		4.359	-0.00373		6.859	-0.000645		9.359	0.00626
1.86	-0.00401		4.36	-0.00373		6.86	0.00264		9.36	0.00972
1.861	-0.00736		4.361	-0.00061275		6.861	-0.000645		9.361	0.00972
1.862	0.00269		4.362	-0.00061275		6.862	-0.000645		9.362	0.01319
1.863	-0.00736		4.363	-0.00061275		6.863	-0.000645		9.363	0.00972
1.864	-0.00401		4.364	-0.00061275		6.864	-0.000645		9.364	0.00972
1.865	-0.0006579		4.365	-0.00061275		6.865	0.00264		9.365	0.00972
1.866	-0.00736		4.366	0.00251		6.866	-0.000645		9.366	0.00972
1.867	-0.00736		4.367	0.00251		6.867	-0.000645		9.367	0.00972
1.868	-0.00736		4.368	-0.00061275		6.868	-0.00393		9.368	0.00626
1.869	-0.00401		4.369	-0.00061275		6.869	0.00264		9.369	0.00972
1.87	-0.00736		4.37	0.00251		6.87	-0.00393		9.37	0.00626
1.871	-0.00736		4.371	0.00251		6.871	-0.00722		9.371	0.00972
1.872	-0.00736		4.372	-0.00061275		6.872	0.00264		9.372	0.00626
1.873	-0.00401		4.373	-0.00373		6.873	-0.000645		9.373	0.00972
1.874	-0.00401		4.374	0.00251		6.874	-0.00393		9.374	0.00972
1.875	-0.00736		4.375	-0.00373		6.875	-0.000645		9.375	0.00626
1.876	-0.00736		4.376	-0.00373		6.876	-0.00393		9.376	0.00626
1.877	-0.0006579		4.377	-0.00061275		6.877	0.00264		9.377	0.00626
1.878	-0.00736		4.378	0.00251		6.878	-0.000645		9.378	0.00626
1.879	-0.00736		4.379	-0.00061275		6.879	-0.00393		9.379	0.00972
1.88	-0.01071		4.38	0.00251		6.88	-0.000645		9.38	0.00626
1.881	-0.01071		4.381	-0.00061275		6.881	0.00264		9.381	0.00972
1.882	-0.00736		4.382	-0.00061275		6.882	-0.000645		9.382	0.00972
1.883	-0.00401		4.383	-0.00373		6.883	-0.00393		9.383	0.01319
1.884	-0.01071		4.384	-0.00061275		6.884	-0.00393		9.384	0.00626
1.885	-0.00736		4.385	-0.00061275		6.885	0.00264		9.385	0.01319
1.886	-0.00736		4.386	-0.00061275		6.886	-0.000645		9.386	0.00972
1.887	-0.00401		4.387	-0.00061275		6.887	-0.00393		9.387	0.00972
1.888	-0.00401		4.388	-0.00373		6.888	-0.00393		9.388	0.01666
1.889	-0.01071		4.389	-0.00061275		6.889	-0.000645		9.389	0.00972
1.89	-0.00401		4.39	0.00251		6.89	-0.00722		9.39	0.00626
1.891	-0.00736		4.391	0.00251		6.891	-0.000645		9.391	0.00626
1.892	-0.0006579		4.392	0.00251		6.892	-0.000645		9.392	0.00972
1.893	-0.0006579		4.393	-0.00061275		6.893	-0.000645		9.393	0.00626
1.894	-0.00736		4.394	-0.00061275		6.894	-0.00393		9.394	0.00626
1.895	-0.01071		4.395	-0.00373		6.895	-0.000645		9.395	0.00972
1.896	-0.01071		4.396	0.00251		6.896	-0.00393		9.396	0.00626
1.897	-0.00736		4.397	-0.00061275		6.897	-0.000645		9.397	0.00972
1.898	-0.00736		4.398	-0.00061275		6.898	-0.000645		9.398	0.00972
1.899	-0.00736		4.399	-0.00061275		6.899	-0.00393		9.399	0.00626
1.9	-0.01071		4.4	-0.00373		6.9	-0.00393		9.4	0.00626
1.901	-0.00401		4.401	-0.00061275		6.901	-0.00393		9.401	0.00972
1.902	-0.00736		4.402	-0.00061275		6.902	-0.00393		9.402	0.00626
1.903	-0.00736		4.403	0.00563		6.903	-0.00393		9.403	0.00626
1.904	-0.00736		4.404	0.00251		6.904	-0.00722		9.404	0.00972
1.905	-0.00736		4.405	0.00251		6.905	-0.00722		9.405	0.00279
1.906	-0.00736		4.406	0.00251		6.906	-0.000645		9.406	0.00626
1.907	-0.00736		4.407	-0.00373		6.907	-0.000645		9.407	0.00972
1.908	-0.00736		4.408	-0.00373		6.908	-0.00393		9.408	0.00626
1.909	-0.00401		4.409	-0.00061275		6.909	-0.00722		9.409	0.00626
1.91	-0.00401		4.41	0.00563		6.91	-0.000645		9.41	0.00626
1.911	-0.01071		4.411	-0.00061275		6.911	-0.00393		9.411	0.00279
1.912	-0.00736		4.412	-0.00061275		6.912	-0.00722		9.412	0.00626
1.913	-0.00401		4.413	-0.00061275		6.913	-0.00393		9.413	0.00626
1.914	-0.00736		4.414	0.00251		6.914	-0.000645		9.414	0.00972
1.915	-0.00736		4.415	0.00251		6.915	-0.000645		9.415	0.00626
1.916	-0.0006579		4.416	0.00251		6.916	-0.00393		9.416	0.00626
1.917	-0.00401		4.417	0.00251		6.917	-0.00393		9.417	0.00972
1.918	-0.00736		4.418	-0.00061275		6.918	-0.000645		9.418	0.00626
1.919	-0.00736		4.419	-0.00373		6.919	-0.00393		9.419	0.00626
1.92	-0.00736		4.42	-0.00061275		6.92	-0.000645		9.42	0.00626
1.921	-0.00401		4.421	0.00251		6.921	-0.00393		9.421	-0.000680765
1.922	-0.00736		4.422	0.00251		6.922	-0.000645		9.422	0.00626
1.923	-0.00736		4.423	-0.00061275		6.923	-0.00393		9.423	0.00279
1.924	-0.00401		4.424	0.00563		6.924	-0.000645		9.424	0.00972
1.925	-0.00736		4.425	-0.00061275		6.925	-0.00393		9.425	0.00626
1.926	-0.00736		4.426	0.00251		6.926	-0.00393		9.426	0.00972
1.927	-0.00736		4.427	0.00251		6.927	-0.00393		9.427	0.00279
1.928	-0.00401		4.428	0.00251		6.928	-0.000645		9.428	0.00279
1.929	-0.00736		4.429	0.00251		6.929	-0.00393		9.429	0.00626
1.93	-0.0006579		4.43	0.00251		6.93	-0.00393		9.43	0.00279
1.931	-0.00736		4.431	-0.00061275		6.931	-0.00393		9.431	0.00626
1.932	-0.00736		4.432	0.00251		6.932	-0.00393		9.432	0.00626
1.933	-0.00736		4.433	0.00251		6.933	-0.00393		9.433	0.00279
1.934	-0.00401		4.434	0.00251		6.934	-0.00722		9.434	0.00626
1.935	-0.00736		4.435	0.00875		6.935	-0.00393		9.435	0.00626
1.936	-0.00736		4.436	0.00251		6.936	-0.00393		9.436	0.00279
1.937	-0.00401		4.437	0.00563		6.937	-0.00393		9.437	0.00279
1.938	-0.01071		4.438	0.00251		6.938	-0.00393		9.438	0.00626
1.939	-0.01071		4.439	0.00251		6.939	-0.00393		9.439	0.00626
1.94	-0.00736		4.44	-0.00061275		6.94	-0.00393		9.44	0.00279
1.941	-0.00736		4.441	0.00251		6.941	-0.000645		9.441	0.00279
1.942	-0.00401		4.442	0.00251		6.942	-0.000645		9.442	0.00279
1.943	-0.00401		4.443	0.00251		6.943	-0.000645		9.443	0.00626
1.944	-0.00736		4.444	-0.00061275		6.944	-0.00393		9.444	0.00626
1.945	-0.00401		4.445	-0.00061275		6.945	-0.00393		9.445	0.00279
1.946	-0.0006579		4.446	-0.00061275		6.946	-0.00393		9.446	0.00626
1.947	-0.00401		4.447	0.00251		6.947	-0.00393		9.447	0.00279
1.948	-0.00736		4.448	-0.00061275		6.948	-0.00722		9.448	0.00279
1.949	-0.00401		4.449	-0.00061275		6.949	-0.00722		9.449	0.00626
1.95	-0.00401		4.45	-0.00061275		6.95	-0.000645		9.45	0.00279
1.951	-0.00401		4.451	0.00251		6.951	-0.00722		9.451	0.00626
1.952	-0.0006579		4.452	0.00251		6.952	-0.00393		9.452	0.00279
1.953	-0.00401		4.453	0.00251		6.953	-0.000645		9.453	0.00279
1.954	-0.00736		4.454	-0.00061275		6.954	-0.00393		9.454	0.00626
1.955	-0.00401		4.455	0.00251		6.955	-0.00393		9.455	0.00626
1.956	-0.00736		4.456	-0.00061275		6.956	-0.00393		9.456	0.00626
1.957	-0.00401		4.457	-0.00061275		6.957	-0.00393		9.457	0.00626
1.958	-0.00736		4.458	0.00251		6.958	-0.00393		9.458	-0.000680765
1.959	-0.00401		4.459	0.00251		6.959	-0.00393		9.459	0.00279
1.96	-0.0006579		4.46	-0.00061275		6.96	-0.000645		9.46	0.00279
1.961	-0.00401		4.461	-0.00061275		6.961	-0.00393		9.461	0.00626
1.962	-0.00736		4.462	0.00251		6.962	-0.00722		9.462	-0.000680765
1.963	-0.00401		4.463	-0.00061275		6.963	-0.00393		9.463	0.00279
1.964	-0.00401		4.464	-0.00061275		6.964	-0.00393		9.464	0.00279
1.965	-0.00401		4.465	0.00563		6.965	-0.0105		9.465	0.00626
1.966	-0.00401		4.466	-0.00061275		6.966	-0.00393		9.466	0.00279
1.967	-0.00736		4.467	0.00251		6.967	-0.0105		9.467	0.00626
1.968	-0.00401		4.468	0.00251		6.968	-0.00393		9.468	0.00626
1.969	-0.00401		4.469	0.00251		6.969	-0.00393		9.469	0.00279
1.97	-0.00401		4.47	0.00875		6.97	-0.00393		9.47	0.00972
1.971	-0.00401		4.471	-0.00061275		6.971	-0.00393		9.471	0.00972
1.972	-0.00401		4.472	0.00251		6.972	-0.00393		9.472	0.00626
1.973	-0.00736		4.473	-0.00061275		6.973	-0.000645		9.473	0.00626
1.974	-0.00401		4.474	0.00251		6.974	-0.00722		9.474	0.00626
1.975	-0.00736		4.475	-0.00061275		6.975	-0.00393		9.475	0.00279
1.976	-0.00401		4.476	0.00251		6.976	-0.00722		9.476	0.00626
1.977	-0.00736		4.477	0.00563		6.977	-0.00393		9.477	0.00279
1.978	-0.00401		4.478	0.00251		6.978	-0.00722		9.478	0.00626
1.979	-0.00401		4.479	0.00563		6.979	-0.00722		9.479	0.00279
1.98	-0.00401		4.48	0.00251		6.98	-0.0105		9.48	0.00972
1.981	-0.00401		4.481	0.00251		6.981	-0.00393		9.481	0.00626
1.982	-0.00736		4.482	-0.00061275		6.982	-0.00393		9.482	0.00626
1.983	-0.00401		4.483	0.00563		6.983	-0.00393		9.483	0.00626
1.984	-0.00401		4.484	0.00563		6.984	-0.00393		9.484	0.00279
1.985	-0.01071		4.485	-0.00061275		6.985	-0.00722		9.485	0.00279
1.986	-0.0006579		4.486	0.00251		6.986	-0.0105		9.486	0.00626
1.987	-0.00401		4.487	0.00563		6.987	-0.00722		9.487	0.00626
1.988	-0.00401		4.488	-0.00373		6.988	-0.00393		9.488	0.00626
1.989	-0.00401		4.489	0.00251		6.989	-0.00722		9.489	0.00279
1.99	-0.00401		4.49	-0.00061275		6.99	-0.00393		9.49	0.00279
1.991	-0.00401		4.491	0.00251		6.991	-0.00722		9.491	0.00626
1.992	-0.0006579		4.492	0.00251		6.992	-0.00393		9.492	0.00626
1.993	-0.00401		4.493	-0.00061275		6.993	-0.0105		9.493	0.00626
1.994	-0.00401		4.494	0.00563		6.994	-0.00722		9.494	0.00972
1.995	-0.00736		4.495	-0.00061275		6.995	-0.00393		9.495	0.00279
1.996	-0.00401		4.496	0.00251		6.996	-0.00393		9.496	-0.000680765
1.997	-0.00736		4.497	0.00251		6.997	-0.00722		9.497	-0.000680765
1.998	-0.00736		4.498	0.00563		6.998	-0.00722		9.498	0.00626
1.999	-0.00401		4.499	0.00875		6.999	-0.00722		9.499	0.00279
[truncated: 1 more rows]

## Sheet: 3c
Time (s)	Short-circuit current (μA)		Time (s)	Short-circuit current (μA)		Time (s)	Short-circuit current (μA)		Time (s)	Short-circuit current (μA)
0.001	-0.00318		2.501	-0.00355		5.001	0.00652		7.501	-0.0007095
0.002	-0.00318		2.502	-0.00355		5.002	0.00291		7.502	0.00652
0.003	-0.00318		2.503	-0.00355		5.003	-0.0007095		7.503	-0.0007095
0.004	-0.00318		2.504	-0.00355		5.004	0.00652		7.504	0.00291
0.005	-0.00052245		2.505	-0.00651		5.005	0.00652		7.505	0.00291
0.006	-0.00318		2.506	-0.00355		5.006	0.00652		7.506	0.00291
0.007	-0.00851		2.507	-0.000582112		5.007	0.01013		7.507	0.00652
0.008	-0.00052245		2.508	-0.000582112		5.008	0.00652		7.508	0.00291
0.009	-0.00584		2.509	-0.00355		5.009	0.00652		7.509	0.00291
0.01	-0.00584		2.51	-0.000582112		5.01	0.00291		7.51	-0.0007095
0.011	-0.00851		2.511	0.00238		5.011	0.01013		7.511	-0.0007095
0.012	-0.00584		2.512	-0.00355		5.012	0.00291		7.512	-0.0007095
0.013	-0.00584		2.513	-0.00651		5.013	0.00652		7.513	-0.0007095
0.014	-0.00318		2.514	-0.00355		5.014	0.00652		7.514	0.00291
0.015	-0.00318		2.515	-0.00651		5.015	0.00291		7.515	0.00652
0.016	-0.00584		2.516	-0.00355		5.016	0.00291		7.516	0.00291
0.017	-0.00318		2.517	0.00238		5.017	0.00652		7.517	0.00291
0.018	-0.00318		2.518	-0.000582112		5.018	0.01013		7.518	0.00291
0.019	-0.00318		2.519	-0.00651		5.019	0.00652		7.519	-0.0007095
0.02	-0.00318		2.52	-0.00355		5.02	0.01013		7.52	0.00652
0.021	-0.00318		2.521	-0.000582112		5.021	0.01013		7.521	-0.0007095
0.022	-0.00584		2.522	-0.000582112		5.022	0.00291		7.522	0.00291
0.023	-0.00318		2.523	-0.00355		5.023	0.00291		7.523	0.00291
0.024	-0.00851		2.524	-0.00355		5.024	0.01013		7.524	0.00291
0.025	-0.00584		2.525	-0.00355		5.025	0.00652		7.525	0.00291
0.026	-0.00584		2.526	-0.00355		5.026	0.00652		7.526	0.00291
0.027	-0.00584		2.527	-0.00355		5.027	0.01375		7.527	-0.0007095
0.028	-0.00318		2.528	-0.00355		5.028	0.01013		7.528	-0.0007095
0.029	-0.00851		2.529	-0.00355		5.029	0.00652		7.529	-0.0007095
0.03	-0.00584		2.53	-0.000582112		5.03	0.01013		7.53	0.00291
0.031	-0.00584		2.531	-0.00355		5.031	0.00652		7.531	0.00291
0.032	-0.00584		2.532	-0.00355		5.032	0.01013		7.532	-0.0007095
0.033	-0.00318		2.533	-0.00355		5.033	0.00291		7.533	0.00291
0.034	-0.00318		2.534	-0.00355		5.034	0.00652		7.534	0.00291
0.035	-0.00851		2.535	0.00238		5.035	0.00652		7.535	-0.0007095
0.036	-0.00318		2.536	-0.00355		5.036	0.00291		7.536	0.00291
0.037	-0.00318		2.537	-0.00355		5.037	0.00652		7.537	-0.0007095
0.038	-0.00318		2.538	-0.00651		5.038	0.00652		7.538	-0.0007095
0.039	-0.00584		2.539	-0.00355		5.039	0.01013		7.539	0.00652
0.04	-0.00584		2.54	-0.00355		5.04	0.00291		7.54	-0.0007095
0.041	-0.00318		2.541	-0.00948		5.041	0.00652		7.541	-0.0007095
0.042	-0.00318		2.542	-0.00355		5.042	0.00652		7.542	-0.00432
0.043	-0.01117		2.543	-0.00651		5.043	0.01013		7.543	0.00291
0.044	-0.00318		2.544	-0.00651		5.044	0.00652		7.544	0.00652
0.045	-0.00318		2.545	-0.00651		5.045	0.01013		7.545	-0.00432
0.046	-0.00318		2.546	-0.00355		5.046	0.01013		7.546	-0.00432
0.047	-0.00318		2.547	-0.00651		5.047	0.00652		7.547	0.00291
0.048	-0.00851		2.548	-0.00355		5.048	0.00291		7.548	0.00291
0.049	-0.00318		2.549	-0.00355		5.049	0.00652		7.549	0.00291
0.05	-0.00318		2.55	-0.00355		5.05	0.00652		7.55	0.00291
0.051	-0.00318		2.551	-0.000582112		5.051	0.00652		7.551	-0.00432
0.052	-0.00851		2.552	-0.00355		5.052	0.01013		7.552	-0.0007095
0.053	-0.00584		2.553	-0.00355		5.053	0.01013		7.553	0.00291
0.054	-0.00584		2.554	-0.00355		5.054	0.01013		7.554	-0.0007095
0.055	-0.00584		2.555	-0.00651		5.055	0.00652		7.555	-0.0007095
0.056	-0.00584		2.556	-0.00355		5.056	0.00652		7.556	-0.0007095
0.057	-0.00584		2.557	-0.000582112		5.057	0.00652		7.557	0.00291
0.058	-0.00584		2.558	-0.00355		5.058	0.00652		7.558	-0.0007095
0.059	-0.00318		2.559	-0.00355		5.059	0.00652		7.559	0.00291
0.06	-0.00318		2.56	0.00238		5.06	0.00652		7.56	0.00291
0.061	-0.00584		2.561	-0.00355		5.061	0.00652		7.561	-0.00432
0.062	-0.00584		2.562	-0.00355		5.062	0.00291		7.562	0.00291
0.063	-0.00052245		2.563	-0.000582112		5.063	0.01013		7.563	-0.0007095
0.064	-0.00584		2.564	-0.00355		5.064	0.00652		7.564	0.00291
0.065	-0.00584		2.565	-0.00355		5.065	-0.0007095		7.565	0.00291
0.066	-0.00318		2.566	-0.00355		5.066	0.00652		7.566	-0.00432
0.067	-0.00318		2.567	-0.00355		5.067	0.00652		7.567	-0.0007095
0.068	-0.00584		2.568	-0.000582112		5.068	0.00652		7.568	-0.00432
0.069	-0.00584		2.569	-0.00355		5.069	-0.0007095		7.569	0.00291
0.07	-0.00851		2.57	-0.000582112		5.07	0.00291		7.57	-0.0007095
0.071	-0.00851		2.571	-0.00355		5.071	0.01375		7.571	-0.0007095
0.072	-0.00318		2.572	-0.00355		5.072	0.00652		7.572	0.00291
0.073	-0.00318		2.573	-0.00651		5.073	0.01013		7.573	-0.00432
0.074	-0.00584		2.574	-0.000582112		5.074	0.00652		7.574	-0.0007095
0.075	-0.00584		2.575	-0.000582112		5.075	0.00652		7.575	0.00291
0.076	-0.00318		2.576	-0.000582112		5.076	0.00291		7.576	-0.00432
0.077	-0.00584		2.577	-0.000582112		5.077	0.00652		7.577	-0.0007095
0.078	-0.00318		2.578	-0.000582112		5.078	0.00652		7.578	-0.00794
0.079	-0.00584		2.579	-0.000582112		5.079	0.00291		7.579	-0.0007095
0.08	-0.00318		2.58	-0.000582112		5.08	0.00291		7.58	-0.00794
0.081	-0.00318		2.581	-0.000582112		5.081	0.00291		7.581	0.00291
0.082	-0.00318		2.582	-0.000582112		5.082	0.00291		7.582	-0.0007095
0.083	-0.00584		2.583	-0.000582112		5.083	0.00652		7.583	-0.0007095
0.084	-0.00318		2.584	-0.00355		5.084	0.01013		7.584	0.00652
0.085	-0.00584		2.585	-0.00355		5.085	0.00291		7.585	0.00291
0.086	-0.00584		2.586	-0.00355		5.086	0.01013		7.586	-0.0007095
0.087	-0.00318		2.587	-0.000582112		5.087	0.00652		7.587	-0.00432
0.088	-0.00584		2.588	-0.000582112		5.088	0.00291		7.588	-0.0007095
0.089	-0.00318		2.589	0.00238		5.089	0.00291		7.589	-0.0007095
0.09	-0.00584		2.59	-0.000582112		5.09	0.00652		7.59	-0.0007095
0.091	-0.00584		2.591	-0.00651		5.091	0.01013		7.591	-0.0007095
0.092	-0.00584		2.592	-0.00355		5.092	0.00291		7.592	-0.00432
0.093	-0.00584		2.593	-0.00355		5.093	0.00652		7.593	-0.0007095
0.094	-0.00584		2.594	-0.000582112		5.094	0.00291		7.594	-0.0007095
0.095	-0.00851		2.595	-0.000582112		5.095	0.01013		7.595	-0.0007095
0.096	-0.00318		2.596	-0.000582112		5.096	0.00652		7.596	-0.0007095
0.097	-0.00052245		2.597	-0.000582112		5.097	0.00652		7.597	-0.0007095
0.098	-0.00584		2.598	-0.000582112		5.098	0.00652		7.598	-0.0007095
0.099	-0.00584		2.599	-0.000582112		5.099	0.00652		7.599	-0.0007095
0.1	-0.00584		2.6	-0.00355		5.1	0.00652		7.6	-0.00432
0.101	-0.00584		2.601	-0.000582112		5.101	0.00652		7.601	-0.0007095
0.102	-0.00318		2.602	-0.00651		5.102	0.00652		7.602	-0.0007095
0.103	-0.00584		2.603	-0.00355		5.103	0.00291		7.603	-0.0007095
0.104	-0.00318		2.604	-0.00355		5.104	0.00652		7.604	-0.00432
0.105	-0.00318		2.605	-0.000582112		5.105	0.01013		7.605	-0.0007095
0.106	-0.00584		2.606	-0.00355		5.106	0.01013		7.606	0.00291
0.107	-0.00318		2.607	-0.00355		5.107	0.00652		7.607	0.00291
0.108	-0.00318		2.608	-0.000582112		5.108	0.00652		7.608	-0.00432
0.109	-0.00318		2.609	-0.00355		5.109	0.00652		7.609	0.00291
0.11	-0.00318		2.61	-0.000582112		5.11	0.00652		7.61	-0.0007095
0.111	-0.00584		2.611	-0.00355		5.111	0.00652		7.611	-0.0007095
0.112	-0.00318		2.612	0.00238		5.112	0.00652		7.612	-0.0007095
0.113	-0.00584		2.613	-0.000582112		5.113	0.00652		7.613	-0.0007095
0.114	-0.00584		2.614	-0.00355		5.114	0.00652		7.614	-0.0007095
0.115	-0.00318		2.615	-0.000582112		5.115	0.01013		7.615	0.00291
0.116	-0.00318		2.616	-0.000582112		5.116	0.00652		7.616	-0.00432
0.117	-0.01117		2.617	-0.000582112		5.117	0.00652		7.617	0.00291
0.118	-0.00584		2.618	-0.00355		5.118	0.00291		7.618	-0.00432
0.119	-0.00318		2.619	0.00238		5.119	0.00291		7.619	-0.00432
0.12	-0.00318		2.62	0.00238		5.12	0.00291		7.62	-0.0007095
0.121	-0.00584		2.621	-0.000582112		5.121	0.01013		7.621	-0.0007095
0.122	-0.00584		2.622	-0.000582112		5.122	0.00291		7.622	-0.00432
0.123	-0.00318		2.623	-0.00355		5.123	0.00291		7.623	-0.0007095
0.124	-0.00318		2.624	-0.000582112		5.124	0.00291		7.624	-0.00794
0.125	-0.00584		2.625	-0.00355		5.125	-0.0007095		7.625	-0.00432
0.126	-0.00318		2.626	0.00238		5.126	0.00291		7.626	-0.00432
0.127	-0.00318		2.627	-0.000582112		5.127	-0.0007095		7.627	-0.00432
0.128	-0.00584		2.628	0.00238		5.128	0.00291		7.628	-0.00432
0.129	-0.00318		2.629	-0.00355		5.129	0.00291		7.629	-0.00432
0.13	-0.00318		2.63	-0.00355		5.13	0.00652		7.63	-0.00432
0.131	-0.00318		2.631	0.00238		5.131	0.00652		7.631	-0.00794
0.132	-0.00318		2.632	-0.000582112		5.132	0.00652		7.632	-0.0007095
0.133	-0.00584		2.633	-0.000582112		5.133	0.00291		7.633	-0.0007095
0.134	-0.00584		2.634	-0.000582112		5.134	0.00291		7.634	0.00291
0.135	-0.00584		2.635	-0.000582112		5.135	0.00652		7.635	-0.0007095
0.136	-0.00584		2.636	-0.00355		5.136	0.00291		7.636	-0.00432
0.137	-0.00318		2.637	-0.00651		5.137	0.01013		7.637	-0.00432
0.138	-0.00584		2.638	0.00238		5.138	0.00652		7.638	-0.00794
0.139	-0.00584		2.639	-0.00355		5.139	0.00652		7.639	-0.00794
0.14	-0.00318		2.64	-0.000582112		5.14	0.00291		7.64	0.00291
0.141	-0.00851		2.641	0.00238		5.141	0.01013		7.641	0.00291
0.142	-0.00318		2.642	-0.000582112		5.142	0.00652		7.642	-0.00432
0.143	-0.00318		2.643	0.00238		5.143	0.00291		7.643	-0.00794
0.144	-0.00318		2.644	-0.00355		5.144	0.00652		7.644	-0.0007095
0.145	-0.00052245		2.645	0.00238		5.145	0.00652		7.645	-0.00432
0.146	-0.00318		2.646	0.00238		5.146	0.00652		7.646	-0.0007095
0.147	-0.00584		2.647	-0.000582112		5.147	0.00291		7.647	-0.00794
0.148	-0.00584		2.648	-0.000582112		5.148	0.00652		7.648	-0.00432
0.149	-0.00318		2.649	-0.000582112		5.149	0.00652		7.649	-0.00432
0.15	-0.00318		2.65	-0.00355		5.15	0.00652		7.65	-0.00794
0.151	-0.00584		2.651	0.00238		5.151	0.00291		7.651	-0.00432
0.152	-0.00584		2.652	-0.00355		5.152	0.00291		7.652	-0.00794
0.153	-0.00318		2.653	-0.000582112		5.153	0.00291		7.653	-0.00432
0.154	-0.00584		2.654	-0.000582112		5.154	0.00652		7.654	-0.0007095
0.155	-0.00318		2.655	-0.00355		5.155	0.00652		7.655	-0.0007095
0.156	-0.00584		2.656	-0.00355		5.156	0.00652		7.656	-0.0007095
0.157	-0.00318		2.657	-0.00355		5.157	0.01013		7.657	-0.00432
0.158	-0.00584		2.658	0.00238		5.158	0.00652		7.658	-0.0007095
0.159	-0.00052245		2.659	-0.000582112		5.159	0.00291		7.659	-0.00432
0.16	-0.00318		2.66	-0.00355		5.16	0.00291		7.66	-0.00432
0.161	-0.00318		2.661	0.00535		5.161	0.00652		7.661	-0.0007095
0.162	-0.00851		2.662	0.00238		5.162	0.00291		7.662	-0.0007095
0.163	-0.00584		2.663	-0.00355		5.163	0.00652		7.663	-0.00432
0.164	-0.00318		2.664	0.00238		5.164	0.00291		7.664	-0.0007095
0.165	-0.00584		2.665	-0.000582112		5.165	0.01013		7.665	-0.0007095
0.166	-0.00318		2.666	-0.000582112		5.166	0.00652		7.666	-0.0007095
0.167	-0.00318		2.667	0.00238		5.167	0.00652		7.667	-0.0007095
0.168	-0.00318		2.668	-0.000582112		5.168	0.00291		7.668	-0.00432
0.169	-0.00584		2.669	-0.000582112		5.169	0.00291		7.669	-0.00432
0.17	-0.00584		2.67	-0.000582112		5.17	0.00652		7.67	-0.0007095
0.171	-0.00318		2.671	-0.00355		5.171	-0.0007095		7.671	-0.0007095
0.172	-0.00851		2.672	0.00831		5.172	0.00291		7.672	-0.0007095
0.173	-0.00318		2.673	-0.00355		5.173	0.00291		7.673	-0.00432
0.174	-0.00851		2.674	0.00238		5.174	0.00652		7.674	-0.0007095
0.175	-0.00584		2.675	0.00238		5.175	0.00291		7.675	-0.00432
0.176	-0.00584		2.676	0.00238		5.176	0.00291		7.676	-0.0007095
0.177	-0.00584		2.677	0.00238		5.177	0.00652		7.677	-0.00432
0.178	-0.00318		2.678	-0.00355		5.178	0.00291		7.678	-0.0007095
0.179	-0.00584		2.679	0.00831		5.179	0.00652		7.679	-0.00432
0.18	-0.00584		2.68	0.00535		5.18	0.00291		7.68	-0.00794
0.181	-0.00851		2.681	0.00238		5.181	0.00652		7.681	-0.0007095
0.182	-0.00851		2.682	0.00238		5.182	0.00291		7.682	-0.0007095
0.183	-0.00318		2.683	0.00238		5.183	0.00652		7.683	-0.00432
0.184	-0.00318		2.684	0.00238		5.184	0.00291		7.684	-0.0007095
0.185	-0.00318		2.685	0.00238		5.185	0.00652		7.685	-0.0007095
0.186	-0.00584		2.686	-0.000582112		5.186	0.00291		7.686	-0.0007095
0.187	-0.00318		2.687	-0.000582112		5.187	-0.0007095		7.687	-0.00794
0.188	-0.00584		2.688	-0.000582112		5.188	0.00652		7.688	-0.00432
0.189	-0.00318		2.689	-0.000582112		5.189	0.00652		7.689	-0.00432
0.19	-0.00318		2.69	0.00238		5.19	0.00291		7.69	-0.00432
0.191	-0.00052245		2.691	-0.00355		5.191	-0.0007095		7.691	-0.00794
0.192	-0.00584		2.692	0.00238		5.192	0.00291		7.692	-0.00432
0.193	-0.00318		2.693	-0.000582112		5.193	0.00291		7.693	-0.00432
0.194	-0.00318		2.694	-0.000582112		5.194	0.00652		7.694	-0.00432
0.195	-0.00584		2.695	0.00238		5.195	0.00291		7.695	-0.00794
0.196	-0.00318		2.696	0.00238		5.196	0.00291		7.696	-0.00432
0.197	-0.00851		2.697	-0.000582112		5.197	0.01013		7.697	-0.0007095
0.198	-0.00318		2.698	-0.000582112		5.198	0.00652		7.698	-0.0007095
0.199	-0.00318		2.699	0.00238		5.199	0.00291		7.699	-0.0007095
0.2	-0.00052245		2.7	-0.00355		5.2	0.00291		7.7	-0.00432
0.201	-0.00318		2.701	0.00238		5.201	-0.0007095		7.701	-0.00432
0.202	-0.00318		2.702	-0.00355		5.202	-0.0007095		7.702	-0.00794
0.203	-0.00052245		2.703	0.00238		5.203	0.00291		7.703	-0.00794
0.204	-0.00584		2.704	0.00238		5.204	0.00291		7.704	-0.00432
0.205	-0.00318		2.705	0.00831		5.205	0.00291		7.705	-0.01155
0.206	-0.00584		2.706	0.00535		5.206	-0.0007095		7.706	-0.0007095
0.207	-0.00318		2.707	0.00238		5.207	0.00291		7.707	-0.00432
0.208	-0.00318		2.708	-0.000582112		5.208	0.00652		7.708	-0.00432
0.209	-0.00318		2.709	-0.000582112		5.209	0.00291		7.709	-0.0007095
0.21	-0.00318		2.71	0.00238		5.21	-0.0007095		7.71	-0.00432
0.211	-0.00318		2.711	-0.000582112		5.211	0.00291		7.711	-0.00794
0.212	-0.00318		2.712	0.00238		5.212	0.00291		7.712	-0.0007095
0.213	-0.00318		2.713	0.00535		5.213	0.00652		7.713	-0.00794
0.214	-0.00584		2.714	0.00238		5.214	0.00652		7.714	-0.0007095
0.215	-0.00318		2.715	-0.000582112		5.215	0.00291		7.715	-0.00432
0.216	-0.00318		2.716	0.00238		5.216	0.00652		7.716	-0.00794
0.217	-0.00584		2.717	0.00238		5.217	0.00291		7.717	-0.00432
0.218	-0.00052245		2.718	-0.000582112		5.218	0.00291		7.718	-0.00432
0.219	-0.00318		2.719	0.00238		5.219	0.00291		7.719	-0.00432
0.22	-0.00052245		2.72	-0.000582112		5.22	0.00652		7.72	-0.0007095
0.221	-0.00584		2.721	-0.000582112		5.221	0.00291		7.721	-0.0007095
0.222	-0.00318		2.722	0.00535		5.222	0.00291		7.722	-0.00794
0.223	-0.00318		2.723	-0.000582112		5.223	0.00291		7.723	-0.00432
0.224	-0.00318		2.724	0.00238		5.224	0.00291		7.724	-0.00794
0.225	-0.00318		2.725	0.00238		5.225	0.00291		7.725	-0.0007095
0.226	-0.00318		2.726	0.00238		5.226	0.00652		7.726	-0.00794
0.227	-0.00318		2.727	0.00535		5.227	0.00652		7.727	-0.00432
0.228	-0.00318		2.728	0.00238		5.228	0.00291		7.728	-0.00432
0.229	-0.00584		2.729	0.00535		5.229	0.00291		7.729	-0.00794
0.23	-0.00318		2.73	0.00238		5.23	0.00652		7.73	-0.00794
0.231	-0.00052245		2.731	0.00238		5.231	0.00291		7.731	-0.00432
0.232	-0.00584		2.732	0.00238		5.232	0.00652		7.732	-0.00432
0.233	-0.00318		2.733	0.00535		5.233	0.00291		7.733	-0.00794
0.234	-0.00318		2.734	-0.000582112		5.234	0.00652		7.734	-0.00794
0.235	0.00214		2.735	0.00238		5.235	0.00652		7.735	-0.00794
0.236	-0.00318		2.736	0.00238		5.236	-0.00432		7.736	-0.00794
0.237	-0.00052245		2.737	0.00238		5.237	0.00291		7.737	-0.00432
0.238	-0.00318		2.738	0.00238		5.238	-0.0007095		7.738	-0.00432
0.239	-0.00318		2.739	0.00238		5.239	0.00291		7.739	-0.00794
0.24	-0.00318		2.74	0.00238		5.24	0.01013		7.74	-0.00432
0.241	-0.00318		2.741	-0.000582112		5.241	0.00291		7.741	-0.00432
0.242	-0.00318		2.742	0.00238		5.242	0.00291		7.742	-0.00432
0.243	-0.00584		2.743	0.00535		5.243	-0.0007095		7.743	-0.00794
0.244	-0.00052245		2.744	0.00535		5.244	0.00291		7.744	-0.00794
0.245	-0.00318		2.745	-0.000582112		5.245	0.00291		7.745	-0.00794
0.246	-0.00318		2.746	0.00535		5.246	0.00291		7.746	-0.0007095
0.247	-0.00584		2.747	0.00535		5.247	0.00291		7.747	-0.00432
0.248	-0.00318		2.748	-0.000582112		5.248	0.00291		7.748	-0.00432
0.249	-0.00318		2.749	-0.000582112		5.249	0.01013		7.749	-0.0007095
0.25	-0.00584		2.75	0.00238		5.25	0.00291		7.75	-0.00794
0.251	-0.00584		2.751	0.00535		5.251	0.00291		7.751	0.00291
0.252	-0.00584		2.752	0.00238		5.252	0.00291		7.752	-0.0007095
0.253	-0.00584		2.753	0.00238		5.253	0.00291		7.753	-0.00794
0.254	-0.00318		2.754	0.00238		5.254	0.00652		7.754	-0.00794
0.255	-0.00851		2.755	0.00238		5.255	0.00291		7.755	-0.00794
0.256	-0.00318		2.756	0.00535		5.256	0.00291		7.756	-0.00432
0.257	-0.00318		2.757	0.00238		5.257	-0.00432		7.757	-0.00794
0.258	-0.00318		2.758	0.00535		5.258	-0.0007095		7.758	-0.00794
0.259	-0.00584		2.759	0.00238		5.259	0.00291		7.759	-0.00794
0.26	-0.00584		2.76	0.00535		5.26	0.00291		7.76	-0.00794
0.261	-0.00052245		2.761	-0.000582112		5.261	-0.0007095		7.761	-0.00794
0.262	-0.00584		2.762	0.00238		5.262	-0.0007095		7.762	-0.00794
0.263	-0.00318		2.763	0.00535		5.263	-0.0007095		7.763	-0.00432
0.264	-0.00318		2.764	0.00535		5.264	-0.0007095		7.764	-0.01155
0.265	-0.00584		2.765	0.00238		5.265	-0.0007095		7.765	-0.00432
0.266	-0.00052245		2.766	-0.000582112		5.266	0.00291		7.766	-0.00794
0.267	-0.00318		2.767	-0.000582112		5.267	0.00652		7.767	-0.00794
0.268	-0.00052245		2.768	0.00238		5.268	0.00652		7.768	-0.00794
0.269	-0.00318		2.769	0.00535		5.269	0.00652		7.769	-0.01155
0.27	-0.00584		2.77	0.00831		5.27	-0.0007095		7.77	-0.00432
0.271	-0.00318		2.771	-0.000582112		5.271	0.00652		7.771	-0.00794
0.272	-0.00318		2.772	0.00535		5.272	0.00291		7.772	-0.00794
0.273	-0.00318		2.773	0.00535		5.273	0.00291		7.773	-0.00794
0.274	-0.00318		2.774	0.00238		5.274	0.00291		7.774	-0.00794
0.275	-0.00584		2.775	0.00238		5.275	0.00291		7.775	-0.00794
0.276	-0.00318		2.776	0.00238		5.276	0.00291		7.776	-0.01155
0.277	-0.00318		2.777	0.00535		5.277	0.00291		7.777	-0.00794
0.278	-0.00584		2.778	0.00535		5.278	0.00291		7.778	-0.00794
0.279	-0.00318		2.779	0.00831		5.279	-0.00432		7.779	-0.00794
0.28	-0.00052245		2.78	0.00238		5.28	0.00291		7.78	-0.00794
0.281	-0.00052245		2.781	0.00535		5.281	-0.0007095		7.781	-0.00432
0.282	-0.00318		2.782	0.00238		5.282	-0.0007095		7.782	-0.00794
0.283	-0.00318		2.783	0.00535		5.283	-0.0007095		7.783	-0.00794
0.284	-0.00318		2.784	0.00535		5.284	-0.0007095		7.784	-0.00432
0.285	-0.00318		2.785	0.00535		5.285	-0.0007095		7.785	-0.00794
0.286	-0.00318		2.786	0.00238		5.286	0.00291		7.786	-0.01155
0.287	-0.00318		2.787	-0.00355		5.287	0.00652		7.787	-0.0007095
0.288	-0.00318		2.788	0.00238		5.288	0.00652		7.788	-0.00794
0.289	-0.00318		2.789	0.00238		5.289	-0.0007095		7.789	-0.00794
0.29	-0.00052245		2.79	0.00238		5.29	-0.0007095		7.79	-0.00794
0.291	-0.00318		2.791	0.00238		5.291	0.00291		7.791	-0.00794
0.292	-0.00584		2.792	0.00238		5.292	-0.0007095		7.792	-0.00432
0.293	-0.00052245		2.793	0.00238		5.293	-0.0007095		7.793	-0.00794
0.294	-0.00052245		2.794	0.00535		5.294	-0.0007095		7.794	-0.00794
0.295	-0.00584		2.795	0.00831		5.295	0.00291		7.795	-0.00432
0.296	-0.00584		2.796	0.00238		5.296	-0.0007095		7.796	-0.00794
0.297	-0.00584		2.797	0.00535		5.297	0.00652		7.797	-0.00794
0.298	-0.00584		2.798	0.00831		5.298	-0.0007095		7.798	-0.01155
0.299	-0.00584		2.799	0.00535		5.299	0.00291		7.799	-0.01517
0.3	-0.00318		2.8	0.00535		5.3	0.00652		7.8	-0.01155
0.301	-0.00052245		2.801	0.00535		5.301	-0.0007095		7.801	-0.00794
0.302	-0.00052245		2.802	-0.000582112		5.302	0.00291		7.802	-0.00794
0.303	-0.00318		2.803	0.00238		5.303	-0.0007095		7.803	-0.00794
0.304	-0.00584		2.804	0.00238		5.304	0.00291		7.804	-0.01155
0.305	-0.00318		2.805	0.00535		5.305	-0.0007095		7.805	-0.00794
0.306	-0.00318		2.806	0.00831		5.306	-0.0007095		7.806	-0.01155
0.307	-0.00052245		2.807	0.00238		5.307	0.00291		7.807	-0.00794
0.308	-0.00318		2.808	0.00535		5.308	-0.0007095		7.808	-0.00794
0.309	-0.00318		2.809	0.00238		5.309	0.00291		7.809	-0.01155
0.31	-0.00318		2.81	0.00535		5.31	0.00291		7.81	-0.00794
0.311	-0.00318		2.811	0.00535		5.311	-0.0007095		7.811	-0.00432
0.312	-0.00052245		2.812	0.00238		5.312	-0.00432		7.812	-0.00432
0.313	-0.00318		2.813	0.00535		5.313	0.00291		7.813	-0.00432
0.314	0.00214		2.814	0.00535		5.314	0.00652		7.814	-0.00432
0.315	-0.00052245		2.815	0.00831		5.315	0.00291		7.815	-0.00794
0.316	-0.00318		2.816	0.00238		5.316	-0.0007095		7.816	-0.00432
0.317	-0.00318		2.817	0.00535		5.317	0.00291		7.817	-0.01155
0.318	-0.00318		2.818	0.00831		5.318	0.00291		7.818	-0.00794
0.319	-0.00052245		2.819	0.00535		5.319	-0.0007095		7.819	-0.00794
0.32	-0.00052245		2.82	-0.000582112		5.32	-0.0007095		7.82	-0.00432
0.321	-0.00318		2.821	0.00535		5.321	0.00291		7.821	-0.00794
0.322	-0.00052245		2.822	0.00535		5.322	-0.0007095		7.822	-0.00794
0.323	-0.00318		2.823	0.00535		5.323	0.00291		7.823	-0.00794
0.324	0.00214		2.824	0.00238		5.324	0.00291		7.824	-0.00432
0.325	-0.00318		2.825	0.00535		5.325	0.00291		7.825	-0.01155
0.326	-0.00052245		2.826	0.00535		5.326	0.00291		7.826	-0.00794
0.327	-0.00318		2.827	0.00535		5.327	0.00291		7.827	-0.00794
0.328	-0.00584		2.828	0.00238		5.328	-0.0007095		7.828	-0.00432
0.329	0.00214		2.829	0.00535		5.329	-0.00432		7.829	-0.00432
0.33	-0.00052245		2.83	0.00535		5.33	-0.0007095		7.83	-0.0007095
0.331	-0.00318		2.831	-0.00355		5.331	-0.0007095		7.831	-0.00432
0.332	-0.00052245		2.832	0.00535		5.332	-0.0007095		7.832	-0.00794
0.333	-0.00052245		2.833	0.00535		5.333	0.00291		7.833	-0.00794
0.334	-0.00318		2.834	0.00535		5.334	-0.0007095		7.834	-0.00794
0.335	-0.00318		2.835	0.00238		5.335	-0.0007095		7.835	-0.00794
0.336	-0.00052245		2.836	0.00831		5.336	0.00291		7.836	-0.00432
0.337	-0.00318		2.837	0.00535		5.337	-0.0007095		7.837	-0.00794
0.338	-0.00052245		2.838	0.00535		5.338	-0.0007095		7.838	-0.00794
0.339	-0.00318		2.839	0.00535		5.339	-0.0007095		7.839	-0.00432
0.34	-0.00052245		2.84	0.00535		5.34	-0.00432		7.84	-0.00794
0.341	-0.00584		2.841	0.00238		5.341	-0.0007095		7.841	-0.00432
0.342	-0.00584		2.842	0.00238		5.342	-0.0007095		7.842	-0.01155
0.343	-0.00052245		2.843	0.00535		5.343	-0.00432		7.843	-0.00432
0.344	-0.00318		2.844	0.00535		5.344	-0.0007095		7.844	-0.00432
0.345	-0.00052245		2.845	0.00831		5.345	-0.0007095		7.845	-0.00794
0.346	-0.00052245		2.846	0.00238		5.346	-0.0007095		7.846	-0.00432
0.347	-0.00052245		2.847	0.00535		5.347	-0.0007095		7.847	-0.00794
0.348	-0.00318		2.848	0.00535		5.348	-0.0007095		7.848	-0.00432
0.349	-0.00052245		2.849	0.00535		5.349	-0.00432		7.849	-0.00794
0.35	-0.00318		2.85	0.00535		5.35	-0.0007095		7.85	-0.00794
0.351	-0.00052245		2.851	0.00535		5.351	-0.0007095		7.851	-0.00794
0.352	-0.00318		2.852	0.00535		5.352	-0.0007095		7.852	-0.00794
0.353	-0.00052245		2.853	0.00535		5.353	0.00652		7.853	-0.00432
0.354	-0.00318		2.854	0.00238		5.354	-0.0007095		7.854	-0.00794
0.355	-0.00318		2.855	0.00238		5.355	-0.00432		7.855	-0.00794
0.356	-0.00318		2.856	0.00535		5.356	-0.00432		7.856	-0.00432
0.357	-0.00052245		2.857	0.00238		5.357	-0.00432		7.857	-0.00432
0.358	-0.00052245		2.858	0.00831		5.358	0.00291		7.858	-0.01155
0.359	-0.00052245		2.859	0.00831		5.359	-0.0007095		7.859	-0.00432
0.36	-0.00318		2.86	0.00535		5.36	-0.00432		7.86	-0.00794
0.361	-0.00052245		2.861	0.00535		5.361	-0.00432		7.861	-0.00794
0.362	0.00214		2.862	0.00535		5.362	0.00291		7.862	-0.00432
0.363	-0.00318		2.863	0.00831		5.363	-0.00432		7.863	-0.00794
0.364	-0.00052245		2.864	0.00535		5.364	-0.00432		7.864	-0.01155
0.365	-0.00052245		2.865	0.00535		5.365	-0.00432		7.865	-0.00794
0.366	-0.00052245		2.866	0.00831		5.366	-0.0007095		7.866	-0.00794
0.367	-0.00052245		2.867	0.00238		5.367	-0.0007095		7.867	-0.00794
0.368	-0.00318		2.868	0.00535		5.368	-0.00432		7.868	-0.00432
0.369	-0.00318		2.869	0.00238		5.369	-0.00432		7.869	-0.00794
0.37	-0.00052245		2.87	0.00831		5.37	-0.0007095		7.87	-0.00794
0.371	-0.00052245		2.871	0.00535		5.371	-0.0007095		7.871	-0.00432
0.372	0.00214		2.872	0.00238		5.372	-0.00432		7.872	-0.00794
0.373	0.00214		2.873	0.00535		5.373	-0.0007095		7.873	-0.00794
0.374	-0.00052245		2.874	0.00831		5.374	0.00291		7.874	-0.00794
0.375	0.00214		2.875	0.00535		5.375	-0.00794		7.875	-0.00794
0.376	-0.00052245		2.876	0.00831		5.376	-0.00794		7.876	-0.00432
0.377	-0.00584		2.877	0.00831		5.377	-0.0007095		7.877	-0.00432
0.378	0.00214		2.878	0.00238		5.378	-0.0007095		7.878	-0.00794
0.379	-0.00318		2.879	0.00238		5.379	-0.00794		7.879	-0.00432
0.38	-0.00052245		2.88	0.00831		5.38	0.00291		7.88	-0.01155
0.381	-0.00052245		2.881	0.00238		5.381	-0.0007095		7.881	-0.00794
0.382	-0.00052245		2.882	0.00535		5.382	-0.00794		7.882	-0.00432
0.383	0.00214		2.883	0.00535		5.383	-0.0007095		7.883	-0.01155
0.384	0.00214		2.884	0.00535		5.384	0.00291		7.884	-0.00432
0.385	-0.00318		2.885	0.00831		5.385	-0.0007095		7.885	-0.0007095
0.386	-0.00052245		2.886	0.00535		5.386	-0.00432		7.886	-0.00794
0.387	-0.00318		2.887	0.00238		5.387	-0.00432		7.887	-0.0007095
0.388	-0.00052245		2.888	0.00535		5.388	-0.0007095		7.888	-0.00432
0.389	-0.00052245		2.889	0.00535		5.389	0.00291		7.889	-0.00794
0.39	0.00214		2.89	0.00831		5.39	-0.0007095		7.89	-0.00794
0.391	-0.00318		2.891	0.00238		5.391	-0.00432		7.891	-0.00794
0.392	-0.00052245		2.892	0.00238		5.392	-0.00794		7.892	-0.00432
0.393	-0.00052245		2.893	0.00535		5.393	-0.00794		7.893	-0.01155
0.394	0.00214		2.894	0.00535		5.394	-0.00432		7.894	-0.00794
0.395	-0.00052245		2.895	0.00831		5.395	-0.00432		7.895	-0.00794
0.396	0.00214		2.896	0.00535		5.396	-0.00432		7.896	-0.0007095
0.397	-0.00052245		2.897	0.00238		5.397	-0.00432		7.897	-0.00794
0.398	-0.00318		2.898	0.00238		5.398	0.00291		7.898	-0.00432
0.399	0.00214		2.899	0.00535		5.399	-0.0007095		7.899	-0.0007095
0.4	-0.00052245		2.9	0.00238		5.4	0.00291		7.9	-0.00794
0.401	0.00214		2.901	0.00238		5.401	0.00291		7.901	-0.00432
0.402	0.00214		2.902	0.00831		5.402	-0.0007095		7.902	-0.0007095
0.403	-0.00052245		2.903	0.00535		5.403	-0.00432		7.903	-0.0007095
0.404	0.00214		2.904	0.00535		5.404	-0.0007095		7.904	-0.00432
0.405	-0.00052245		2.905	0.00831		5.405	-0.0007095		7.905	-0.0007095
0.406	-0.00052245		2.906	0.00831		5.406	-0.00432		7.906	-0.00794
0.407	-0.00052245		2.907	0.00831		5.407	-0.0007095		7.907	-0.00794
0.408	0.00214		2.908	0.00535		5.408	-0.00432		7.908	0.00291
0.409	0.0048		2.909	0.00831		5.409	-0.0007095		7.909	-0.00794
0.41	0.00214		2.91	0.00535		5.41	-0.00432		7.91	-0.00432
0.411	-0.00052245		2.911	0.00535		5.411	-0.0007095		7.911	-0.00432
0.412	0.00214		2.912	0.00831		5.412	-0.00432		7.912	-0.0007095
0.413	-0.00052245		2.913	0.00831		5.413	-0.00794		7.913	-0.00432
0.414	0.00214		2.914	0.00535		5.414	0.08971		7.914	-0.00794
0.415	0.00214		2.915	0.00831		5.415	0.4043		7.915	-0.00794
0.416	0.00214		2.916	0.00535		5.416	0.81931		7.916	-0.00794
0.417	-0.00052245		2.917	0.00238		5.417	1.18411		7.917	-0.01155
0.418	0.00214		2.918	0.00535		5.418	1.42842		7.918	-0.00432
0.419	0.00214		2.919	0.00831		5.419	1.656		7.919	-0.00794
0.42	0.00214		2.92	0.00535		5.42	1.86016		7.92	-0.00794
0.421	0.00214		2.921	0.00831		5.421	2.05092		7.921	-0.01155
0.422	-0.00318		2.922	0.00238		5.422	2.21492		7.922	-0.00794
0.423	0.0259		2.923	0.00535		5.423	2.35548		7.923	-0.00794
0.424	0.36464		2.924	0.01728		5.424	2.46927		7.924	-0.00794
0.425	0.95078		2.925	0.23536		5.425	2.56298		7.925	-0.00794
0.426	1.68155		2.926	0.53975		5.426	2.65669		7.926	-0.00794
0.427	2.26769		2.927	0.95319		5.427	2.72363		7.927	-0.00794
0.428	2.65591		2.928	1.6165		5.428	2.8073		7.928	-0.0007095
0.429	2.97943		2.929	2.33887		5.429	2.87758		7.929	-0.00318
0.43	3.26869		2.93	2.90678		5.43	2.94451		7.93	0.10845
0.431	3.53512		2.931	3.28386		5.431	3.0148		7.931	0.32638
0.432	3.7711		2.932	3.56554		5.432	3.08508		7.932	0.68518
0.433	3.98043		2.933	3.74727		5.433	3.15201		7.933	1.21672
0.434	4.15932		2.934	3.8654		5.434	3.22899		7.934	1.81472
0.435	4.31537		2.935	3.96535		5.435	3.30262		7.935	2.24527
0.436	4.45619		2.936	4.03804		5.436	3.3796		7.936	2.53496
0.437	4.59702		2.937	4.11982		5.437	3.45992		7.937	2.77682
0.438	4.73404		2.938	4.19251		5.438	3.55028		7.938	2.95754
0.439	4.85583		2.939	4.27429		5.439	3.64399		7.939	3.08246
0.44	4.98143		2.94	4.35607		5.44	3.75444		7.94	3.17548
0.441	5.11084		2.941	4.44693		5.441	3.87157		7.941	3.26053
0.442	5.24786		2.942	4.55597		5.442	3.98871		7.942	3.34026
0.443	5.37727		2.943	4.67409		5.443	4.11589		7.943	3.40936
0.444	5.50287		2.944	4.8013		5.444	4.24976		7.944	3.48378
0.445	5.63989		2.945	4.93306		5.445	4.38698		7.945	3.55819
0.446	5.78833		2.946	5.07844		5.446	4.53758		7.946	3.64324
0.447	5.93296		2.947	5.23745		5.447	4.69153		7.947	3.72829
0.448	6.08901		2.948	5.40555		5.448	4.83545		7.948	3.82131
0.449	6.26409		2.949	5.57365		5.449	4.98605		7.949	3.91965
0.45	6.44678		2.95	5.75992		5.45	5.13331		7.95	4.0233
0.451	6.63709		2.951	5.93711		5.451	5.28392		7.951	4.13492
0.452	6.8312		2.952	6.1143		5.452	5.42113		7.952	4.24921
0.453	7.02531		2.953	6.2824		5.453	5.57174		7.953	4.3688
0.454	7.22703		2.954	6.46867		5.454	5.70561		7.954	4.50169
0.455	7.43256		2.955	6.6504		5.455	5.82275		7.955	4.63458
0.456	7.65331		2.956	6.8185		5.456	5.92315		7.956	4.76746
0.457	7.87026		2.957	6.96842		5.457	5.99009		7.957	4.90833
0.458	8.08721		2.958	7.09564		5.458	6.0336		7.958	5.04121
0.459	8.31558		2.959	7.19104		5.459	6.04698		7.959	5.17676
0.46	8.5211		2.96	7.23648		5.46	6.0269		7.96	5.31496
0.461	8.71522		2.961	7.26373		5.461	5.9767		7.961	5.4505
0.462	8.86365		2.962	7.22739		5.462	5.87964		7.962	5.56744
0.463	8.97784		2.963	7.16833		5.463	5.75247		7.963	5.67375
0.464	9.03493		2.964	7.06838		5.464	5.58513		7.964	5.74817
0.465	9.06157		2.965	6.92299		5.465	5.39436		7.965	5.8093
0.466	9.03112		2.966	6.74581		5.466	5.19021		7.966	5.83322
0.467	8.95881		2.967	6.51864		5.467	4.97601		7.967	5.83322
0.468	8.8294		2.968	6.26877		5.468	4.76182		7.968	5.79601
0.469	8.6429		2.969	6.01435		5.469	4.53424		7.969	5.73222
0.47	8.40692		2.97	5.74175		5.47	4.3167		7.97	5.62592
0.471	8.11005		2.971	5.4737		5.471	4.10585		7.971	5.48506
0.472	7.79795		2.972	5.20565		5.472	3.89835		7.972	5.3123
0.473	7.47443		2.973	4.92397		5.473	3.6875		7.973	5.11031
0.474	7.13949		2.974	4.67409		5.474	3.49004		7.974	4.89769
0.475	6.80836		2.975	4.43785		5.475	3.30931		7.975	4.68242
0.476	6.48484		2.976	4.18342		5.476	3.12859		7.976	4.46448
0.477	6.18036		2.977	3.95626		5.477	2.96459		7.977	4.24655
0.478	5.86445		2.978	3.73819		5.478	2.8006		7.978	4.03127
0.479	5.57138		2.979	3.5292		5.479	2.65		7.979	3.82662
0.48	5.28592		2.98	3.3293		5.48	2.50274		7.98	3.61932
0.481	5.00808		2.981	3.14757		5.481	2.37221		7.981	3.42531
0.482	4.74926		2.982	2.96129		5.482	2.25173		7.982	3.22863
0.483	4.49045		2.983	2.81137		5.483	2.13459		7.983	3.05588
0.484	4.25066		2.984	2.66598		5.484	2.03419		7.984	2.88313
0.485	4.01849		2.985	2.52969		5.485	1.94717		7.985	2.72632
0.486	3.80916		2.986	2.40248		5.486	1.8635		7.986	2.57217
0.487	3.60363		2.987	2.27981		5.487	1.78987		7.987	2.43131
0.488	3.42474		2.988	2.1844		5.488	1.71624		7.988	2.3064
0.489	3.25347		2.989	2.09808		5.489	1.64931		7.989	2.1868
0.49	3.09742		2.99	2.01176		5.49	1.59576		7.99	2.06986
0.491	2.9604		2.991	1.93907		5.491	1.54221		7.991	1.97418
0.492	2.83099		2.992	1.86638		5.492	1.48532		7.992	1.8785
0.493	2.713		2.993	1.79368		5.493	1.43846		7.993	1.79345
0.494	2.60262		2.994	1.73917		5.494	1.38826		7.994	1.71638
0.495	2.49986		2.995	1.68465		5.495	1.3414		7.995	1.64728
0.496	2.41232		2.996	1.63921		5.496	1.30459		7.996	1.58349
0.497	2.32478		2.997	1.58015		5.497	1.26777		7.997	1.52236
0.498	2.24866		2.998	1.53472		5.498	1.22761		7.998	1.47452
0.499	2.17254		2.999	1.48475		5.499	1.1908		7.999	1.42137
0.5	2.10022		3	1.43931		5.5	1.15064		8	1.37619
0.501	2.03171		3.001	1.39842		5.501	1.12052		8.001	1.33101
0.502	1.97081		3.002	1.35754		5.502	1.08705		8.002	1.29114
0.503	1.90991		3.003	1.31665		5.503	1.05358		8.003	1.24862
0.504	1.84902		3.004	1.28484		5.504	1.02346		8.004	1.20609
0.505	1.79954		3.005	1.2485		5.505	0.99669		8.005	1.17154
0.506	1.74625		3.006	1.2167		5.506	0.96991		8.006	1.13965
0.507	1.68916		3.007	1.17581		5.507	0.93979		8.007	1.10776
0.508	1.64729		3.008	1.15309		5.508	0.91971		8.008	1.07586
0.509	1.59401		3.009	1.12129		5.509	0.89628		8.009	1.04131
0.51	1.55214		3.01	1.08948		5.51	0.86951		8.01	1.01208
0.511	1.50266		3.011	1.06677		5.511	0.84943		8.011	0.9855
0.512	1.45699		3.012	1.03951		5.512	0.82265		8.012	0.95627
0.513	1.42654		3.013	0.99862		5.513	0.80257		8.013	0.92437
0.514	1.37325		3.014	0.9759		5.514	0.77914		8.014	0.90311
0.515	1.34281		3.015	0.95319		5.515	0.75572		8.015	0.88185
0.516	1.30094		3.016	0.93501		5.516	0.73229		8.016	0.85527
0.517	1.26668		3.017	0.90321		5.517	0.71556		8.017	0.83401
0.518	1.23624		3.018	0.87595		5.518	0.69882		8.018	0.81009
0.519	1.19817		3.019	0.85778		5.519	0.67205		8.019	0.78617
0.52	1.16773		3.02	0.83961		5.52	0.65531		8.02	0.76757
0.521	1.13347		3.021	0.81689		5.521	0.63523		8.021	0.74099
0.522	1.10302		3.022	0.78963		5.522	0.6185		8.022	0.71973
0.523	1.06877		3.023	0.75783		5.523	0.59842		8.023	0.69846
0.524	1.03832		3.024	0.7442		5.524	0.58168		8.024	0.6772
0.525	1.00406		3.025	0.72148		5.525	0.5683		8.025	0.66391
0.526	0.97742		3.026	0.70785		5.526	0.55156		8.026	0.64265
0.527	0.94697		3.027	0.68059		5.527	0.54152		8.027	0.62671
0.528	0.92033		3.028	0.67605		5.528	0.51809		8.028	0.60544
0.529	0.89369		3.029	0.65333		5.529	0.5114		8.029	0.58684
0.53	0.86324		3.03	0.63062		5.53	0.49132		8.03	0.56823
0.531	0.8404		3.031	0.62153		5.531	0.48463		8.031	0.55495
0.532	0.81756		3.032	0.59882		5.532	0.46789		8.032	0.53634
0.533	0.79473		3.033	0.58519		5.533	0.45451		8.033	0.52305
0.534	0.76808		3.034	0.56701		5.534	0.44112		8.034	0.50711
0.535	0.74905		3.035	0.55338		5.535	0.43443		8.035	0.49382
0.536	0.72241		3.036	0.53975		5.536	0.42104		8.036	0.47787
0.537	0.70719		3.037	0.53067		5.537	0.40765		8.037	0.46193
0.538	0.68816		3.038	0.52158		5.538	0.39426		8.038	0.45129
0.539	0.66532		3.039	0.50341		5.539	0.39426		8.039	0.43535
0.54	0.6501		3.04	0.48978		5.54	0.37753		8.04	0.43003
0.541	0.63487		3.041	0.4716		5.541	0.36749		8.041	0.41409
0.542	0.60823		3.042	0.46252		5.542	0.3541		8.042	0.4008
0.543	0.59681		3.043	0.45343		5.543	0.34072		8.043	0.39282
0.544	0.58159		3.044	0.4398		5.544	0.33737		8.044	0.37954
0.545	0.56636		3.045	0.42617		5.545	0.32733		8.045	0.37156
0.546	0.54733		3.046	0.41709		5.546	0.32063		8.046	0.35827
0.547	0.53211		3.047	0.408		5.547	0.31059		8.047	0.35296
0.548	0.50927		3.048	0.39891		5.548	0.30055		8.048	0.34499
0.549	0.49785		3.049	0.38528		5.549	0.29051		8.049	0.3317
0.55	0.48643		3.05	0.3762		5.55	0.28047		8.05	0.32372
0.551	0.47502		3.051	0.36711		5.551	0.27378		8.051	0.31309
0.552	0.45979		3.052	0.35348		5.552	0.26374		8.052	0.30512
0.553	0.44837		3.053	0.34894		5.553	0.25705		8.053	0.29715
0.554	0.43315		3.054	0.33985		5.554	0.24366		8.054	0.29183
0.555	0.41792		3.055	0.32168		5.555	0.23697		8.055	0.2812
0.556	0.4027		3.056	0.31714		5.556	0.22692		8.056	0.27057
0.557	0.39128		3.057	0.30351		5.557	0.22023		8.057	0.26525
0.558	0.37986		3.058	0.29442		5.558	0.20684		8.058	0.25728
0.559	0.36083		3.059	0.28988		5.559	0.2035		8.059	0.24665
0.56	0.35703		3.06	0.27625		5.56	0.19011		8.06	0.23867
0.561	0.338		3.061	0.25807		5.561	0.18676		8.061	0.2307
0.562	0.33038		3.062	0.25353		5.562	0.17672		8.062	0.22007
0.563	0.30755		3.063	0.2399		5.563	0.16334		8.063	0.21476
0.564	0.29613		3.064	0.22627		5.564	0.15664		8.064	0.20412
0.565	0.29232		3.065	0.21264		5.565	0.1533		8.065	0.19881
0.566	0.26568		3.066	0.20355		5.566	0.13991		8.066	0.18818
0.567	0.25807		3.067	0.19901		5.567	0.12987		8.067	0.18286
0.568	0.24665		3.068	0.18084		5.568	0.12317		8.068	0.17489
0.569	0.23142		3.069	0.17175		5.569	0.11313		8.069	0.16692
0.57	0.22001		3.07	0.15812		5.57	0.10644		8.07	0.1616
0.571	0.20859		3.071	0.14904		5.571	0.09305		8.071	0.15097
0.572	0.19717		3.072	0.13541		5.572	0.08971		8.072	0.14565
0.573	0.17814		3.073	0.13541		5.573	0.08301		8.073	0.13502
0.574	0.17053		3.074	0.12178		5.574	0.07297		8.074	0.12705
0.575	0.1553		3.075	0.11269		5.575	0.06628		8.075	0.11908
0.576	0.14769		3.076	0.1036		5.576	0.05624		8.076	0.1111
0.577	0.13627		3.077	0.09452		5.577	0.0462		8.077	0.10579
0.578	0.12485		3.078	0.08089		5.578	0.04285		8.078	0.09782
0.579	0.10963		3.079	0.07634		5.579	0.03281		8.079	0.08718
0.58	0.10202		3.08	0.06726		5.58	0.02612		8.08	0.08187
0.581	0.09441		3.081	0.05363		5.581	0.01942		8.081	0.0739
0.582	0.08299		3.082	0.04908		5.582	0.01013		8.082	0.06858
0.583	0.06776		3.083	0.03545		5.583	-0.0007095		8.083	0.05529
0.584	0.05634		3.084	0.03091		5.584	-0.00432		8.084	0.05263
0.585	0.05254		3.085	0.01728		5.585	-0.00794		8.085	0.04732
0.586	0.04112		3.086	0.00819		5.586	-0.00432		8.086	0.042
0.587	0.0297		3.087	0.00535		5.587	-0.00432		8.087	0.02871
0.588	0.01828		3.088	0.00535		5.588	-0.01155		8.088	0.02871
0.589	0.01067		3.089	0.00831		5.589	-0.00794		8.089	0.01808
0.59	0.01067		3.09	0.00535		5.59	-0.01155		8.09	0.01277
0.591	0.01067		3.091	0.00535		5.591	-0.00432		8.091	0.00479
0.592	0.00687		3.092	0.00535		5.592	-0.00432		8.092	0.00214
0.593	0.01067		3.093	-0.000582112		5.593	-0.00432		8.093	-0.000521691
0.594	0.00746		3.094	0.00238		5.594	-0.00794		8.094	0.00291
0.595	0.00214		3.095	0.00238		5.595	-0.00432		8.095	-0.00432
0.596	0.00746		3.096	0.00238		5.596	-0.00794		8.096	-0.00432
0.597	0.00214		3.097	0.00238		5.597	-0.00794		8.097	-0.0007095
0.598	0.00746		3.098	-0.000582112		5.598	-0.00794		8.098	0.00291
0.599	0.0048		3.099	0.00535		5.599	-0.00432		8.099	-0.0007095
0.6	0.0048		3.1	0.00535		5.6	-0.00794		8.1	-0.00432
0.601	0.00746		3.101	0.00238		5.601	-0.00794		8.101	0.00291
0.602	0.0048		3.102	0.00535		5.602	-0.00432		8.102	0.00291
0.603	0.00214		3.103	0.00238		5.603	-0.00794		8.103	-0.0007095
0.604	0.0048		3.104	0.00535		5.604	-0.01155		8.104	0.00291
0.605	0.00746		3.105	0.00238		5.605	-0.00794		8.105	-0.00432
0.606	0.0048		3.106	0.00238		5.606	-0.0007095		8.106	-0.0007095
0.607	0.0048		3.107	0.00831		5.607	-0.00432		8.107	0.00291
0.608	0.0048		3.108	0.00238		5.608	-0.01155		8.108	-0.00432
0.609	0.00746		3.109	0.00535		5.609	-0.00432		8.109	-0.0007095
0.61	0.0048		3.11	0.00535		5.61	-0.01155		8.11	-0.00432
0.611	0.0048		3.111	0.00535		5.611	-0.00794		8.111	-0.0007095
0.612	0.00746		3.112	0.00238		5.612	-0.00432		8.112	-0.00432
0.613	0.0048		3.113	0.00535		5.613	-0.00794		8.113	0.00291
0.614	0.00214		3.114	-0.000582112		5.614	-0.00794		8.114	-0.0007095
0.615	0.0048		3.115	0.00238		5.615	-0.00432		8.115	-0.0007095
0.616	0.00746		3.116	0.00238		5.616	-0.00794		8.116	-0.0007095
0.617	0.0048		3.117	0.00238		5.617	-0.01155		8.117	-0.00432
0.618	0.00746		3.118	0.00238		5.618	-0.00794		8.118	-0.0007095
0.619	0.0048		3.119	0.00535		5.619	-0.01517		8.119	-0.00432
0.62	0.00746		3.12	0.00238		5.62	-0.00794		8.12	-0.0007095
0.621	0.0048		3.121	0.00238		5.621	-0.00794		8.121	-0.0007095
0.622	0.00746		3.122	0.00535		5.622	-0.00432		8.122	-0.00432
0.623	0.0048		3.123	0.00238		5.623	-0.00794		8.123	-0.0007095
0.624	0.00214		3.124	-0.000582112		5.624	-0.00794		8.124	-0.0007095
0.625	0.0048		3.125	-0.000582112		5.625	-0.00794		8.125	-0.00432
0.626	0.0048		3.126	0.00535		5.626	-0.00794		8.126	-0.0007095
0.627	0.00746		3.127	0.00238		5.627	-0.00794		8.127	-0.00432
0.628	0.0048		3.128	0.00238		5.628	-0.00432		8.128	0.00291
0.629	0.0048		3.129	0.00238		5.629	-0.00794		8.129	-0.0007095
0.63	0.0048		3.13	0.00535		5.63	-0.00432		8.13	-0.00794
0.631	0.00214		3.131	0.00535		5.631	-0.00794		8.131	0.00291
0.632	0.0048		3.132	0.00535		5.632	-0.00794		8.132	-0.0007095
0.633	0.00746		3.133	0.00238		5.633	-0.00432		8.133	-0.0007095
0.634	0.0048		3.134	-0.000582112		5.634	-0.00432		8.134	-0.0007095
0.635	0.00746		3.135	0.00535		5.635	-0.00432		8.135	0.00291
0.636	0.00746		3.136	0.00238		5.636	-0.01155		8.136	-0.00432
0.637	0.00746		3.137	0.00238		5.637	-0.00432		8.137	-0.00432
0.638	0.0048		3.138	-0.000582112		5.638	-0.00794		8.138	0.00291
0.639	0.0048		3.139	-0.000582112		5.639	-0.01155		8.139	0.00291
0.64	0.0048		3.14	0.00535		5.64	-0.00794		8.14	-0.0007095
0.641	0.00746		3.141	-0.000582112		5.641	-0.00794		8.141	-0.0007095
0.642	0.0048		3.142	-0.000582112		5.642	-0.00432		8.142	0.00291
0.643	0.0048		3.143	-0.000582112		5.643	-0.00794		8.143	0.00291
0.644	0.0048		3.144	0.00238		5.644	-0.0007095		8.144	0.00291
0.645	0.0048		3.145	-0.000582112		5.645	-0.00794		8.145	-0.0007095
0.646	0.00746		3.146	0.00238		5.646	-0.00432		8.146	-0.0007095
0.647	0.00214		3.147	-0.000582112		5.647	-0.00794		8.147	-0.0007095
0.648	0.0048		3.148	0.00238		5.648	-0.00794		8.148	-0.0007095
0.649	0.0048		3.149	-0.000582112		5.649	-0.00432		8.149	-0.0007095
0.65	0.0048		3.15	0.00238		5.65	-0.00432		8.15	0.00291
0.651	0.0048		3.151	0.00238		5.651	-0.00432		8.151	-0.0007095
0.652	0.0048		3.152	0.00238		5.652	-0.00794		8.152	-0.0007095
0.653	0.00214		3.153	0.00238		5.653	-0.00794		8.153	-0.00432
0.654	0.00214		3.154	0.00238		5.654	-0.00794		8.154	-0.0007095
0.655	0.00746		3.155	0.00535		5.655	-0.00794		8.155	-0.0007095
0.656	0.0048		3.156	-0.000582112		5.656	-0.00794		8.156	-0.00432
0.657	0.0048		3.157	0.00238		5.657	-0.00794		8.157	-0.0007095
0.658	0.0048		3.158	0.00238		5.658	-0.01517		8.158	0.00291
0.659	0.0048		3.159	-0.000582112		5.659	-0.00794		8.159	0.00291
0.66	0.0048		3.16	0.00535		5.66	-0.00432		8.16	-0.00432
0.661	0.0048		3.161	-0.000582112		5.661	-0.01155		8.161	0.00291
0.662	0.00746		3.162	0.00238		5.662	-0.00794		8.162	-0.0007095
0.663	0.01012		3.163	0.00238		5.663	-0.00794		8.163	-0.0007095
0.664	0.0048		3.164	0.00238		5.664	-0.01155		8.164	0.00652
0.665	0.00214		3.165	-0.000582112		5.665	-0.00794		8.165	-0.0007095
0.666	0.00746		3.166	0.00238		5.666	-0.0007095		8.166	-0.0007095
0.667	0.00214		3.167	-0.000582112		5.667	-0.00794		8.167	0.00291
0.668	0.0048		3.168	0.00238		5.668	-0.00794		8.168	-0.0007095
0.669	0.0048		3.169	0.00238		5.669	-0.01155		8.169	0.00291
0.67	0.00214		3.17	0.00238		5.67	-0.00432		8.17	-0.0007095
0.671	0.0048		3.171	0.00238		5.671	-0.00432		8.171	-0.00432
0.672	0.0048		3.172	0.00238		5.672	-0.00794		8.172	-0.0007095
0.673	0.0048		3.173	-0.000582112		5.673	-0.00794		8.173	0.00291
0.674	0.0048		3.174	-0.000582112		5.674	-0.00794		8.174	-0.0007095
0.675	0.0048		3.175	-0.000582112		5.675	-0.00432		8.175	-0.00432
0.676	0.00214		3.176	-0.000582112		5.676	-0.00794		8.176	0.00291
0.677	0.00214		3.177	-0.000582112		5.677	-0.01155		8.177	0.00291
0.678	0.0048		3.178	0.00238		5.678	-0.00432		8.178	-0.0007095
0.679	0.0048		3.179	-0.00355		5.679	-0.00794		8.179	0.00291
0.68	0.0048		3.18	-0.000582112		5.68	-0.00794		8.18	0.00291
0.681	0.00746		3.181	0.00238		5.681	-0.00794		8.181	-0.0007095
0.682	0.0048		3.182	-0.000582112		5.682	-0.00794		8.182	-0.0007095
0.683	0.00746		3.183	-0.000582112		5.683	-0.00432		8.183	-0.0007095
0.684	0.0048		3.184	0.00238		5.684	-0.00794		8.184	0.00291
0.685	0.00746		3.185	-0.00355		5.685	-0.01155		8.185	0.00291
0.686	0.00214		3.186	0.00238		5.686	-0.00432		8.186	0.00652
0.687	0.0048		3.187	-0.000582112		5.687	-0.00794		8.187	-0.0007095
0.688	0.00746		3.188	-0.000582112		5.688	-0.00432		8.188	0.00291
0.689	0.00746		3.189	-0.000582112		5.689	-0.00432		8.189	0.00652
0.69	0.0048		3.19	-0.000582112		5.69	-0.00794		8.19	-0.0007095
0.691	0.0048		3.191	0.00238		5.691	-0.00432		8.191	0.00652
0.692	0.0048		3.192	0.00535		5.692	-0.01155		8.192	0.00291
0.693	0.0048		3.193	-0.000582112		5.693	-0.00794		8.193	-0.0007095
0.694	0.0048		3.194	0.00535		5.694	-0.00794		8.194	-0.0007095
0.695	0.00214		3.195	-0.000582112		5.695	-0.01155		8.195	0.00291
0.696	0.00746		3.196	0.00238		5.696	-0.00432		8.196	0.00291
0.697	0.01012		3.197	-0.00355		5.697	-0.00432		8.197	0.00291
0.698	0.00746		3.198	-0.00355		5.698	-0.00794		8.198	-0.0007095
0.699	0.00746		3.199	0.00238		5.699	-0.00432		8.199	0.00291
0.7	0.0048		3.2	-0.000582112		5.7	-0.00432		8.2	0.00291
0.701	0.0048		3.201	-0.000582112		5.701	-0.00794		8.201	-0.0007095
0.702	0.00214		3.202	-0.000582112		5.702	-0.00794		8.202	0.00291
0.703	0.0048		3.203	-0.00355		5.703	-0.01155		8.203	0.00291
0.704	0.0048		3.204	-0.00355		5.704	-0.00794		8.204	-0.0007095
0.705	0.0048		3.205	0.00238		5.705	-0.01155		8.205	0.00291
0.706	0.0048		3.206	-0.000582112		5.706	-0.00794		8.206	-0.0007095
0.707	0.0048		3.207	-0.00355		5.707	-0.00794		8.207	-0.0007095
0.708	0.00746		3.208	-0.000582112		5.708	-0.00432		8.208	0.00652
0.709	0.0048		3.209	0.00238		5.709	-0.00432		8.209	-0.0007095
0.71	0.0048		3.21	-0.00355		5.71	-0.00432		8.21	0.00291
0.711	0.0048		3.211	-0.000582112		5.711	-0.00432		8.211	-0.0007095
0.712	0.00214		3.212	0.00238		5.712	-0.00794		8.212	0.00291
0.713	0.00746		3.213	0.00238		5.713	-0.00794		8.213	0.00652
0.714	0.00214		3.214	-0.000582112		5.714	-0.00432		8.214	0.00652
0.715	0.00746		3.215	-0.000582112		5.715	-0.00432		8.215	0.00291
0.716	0.0048		3.216	-0.000582112		5.716	-0.00432		8.216	0.00291
0.717	0.0048		3.217	0.00535		5.717	-0.00432		8.217	0.00291
0.718	0.0048		3.218	-0.000582112		5.718	-0.00432		8.218	-0.0007095
0.719	0.0048		3.219	0.00238		5.719	-0.00794		8.219	-0.0007095
0.72	0.00214		3.22	-0.000582112		5.72	-0.00794		8.22	0.00291
0.721	0.00214		3.221	-0.000582112		5.721	-0.00794		8.221	0.00291
0.722	0.0048		3.222	-0.000582112		5.722	-0.00432		8.222	0.00652
0.723	0.00746		3.223	-0.00651		5.723	-0.00432		8.223	0.00291
0.724	0.00214		3.224	-0.00355		5.724	-0.00794		8.224	-0.0007095
0.725	0.00746		3.225	-0.00355		5.725	-0.0007095		8.225	0.00652
0.726	0.00746		3.226	-0.000582112		5.726	-0.00794		8.226	-0.0007095
0.727	0.0048		3.227	-0.000582112		5.727	-0.0007095		8.227	0.00291
0.728	0.00746		3.228	-0.00355		5.728	-0.0007095		8.228	0.00291
0.729	0.0048		3.229	-0.00651		5.729	-0.00432		8.229	0.00652
0.73	0.0048		3.23	0.00238		5.73	-0.00794		8.23	0.00291
0.731	0.0048		3.231	-0.00355		5.731	-0.01155		8.231	0.00652
0.732	0.00214		3.232	-0.000582112		5.732	-0.00432		8.232	0.00291
0.733	0.0048		3.233	-0.00355		5.733	-0.0007095		8.233	0.00652
0.734	0.00214		3.234	-0.000582112		5.734	-0.00432		8.234	0.00291
0.735	0.0048		3.235	0.00238		5.735	-0.00432		8.235	0.00652
0.736	0.00214		3.236	-0.000582112		5.736	-0.0007095		8.236	0.00652
0.737	0.0048		3.237	-0.000582112		5.737	-0.00432		8.237	-0.0007095
0.738	0.0048		3.238	-0.000582112		5.738	-0.00432		8.238	0.00652
0.739	0.0048		3.239	-0.000582112		5.739	-0.00432		8.239	0.00652
0.74	0.00214		3.24	-0.00355		5.74	-0.0007095		8.24	0.00291
0.741	0.0048		3.241	-0.00355		5.741	-0.00432		8.241	0.00652
0.742	0.0048		3.242	-0.00355		5.742	-0.00432		8.242	0.00291
0.743	0.00746		3.243	-0.00355		5.743	-0.00794		8.243	0.00291
0.744	0.00746		3.244	-0.000582112		5.744	-0.00432		8.244	0.00652
0.745	0.00746		3.245	-0.00651		5.745	-0.00432		8.245	0.00652
0.746	0.00214		3.246	-0.000582112		5.746	-0.00432		8.246	0.00652
0.747	0.00746		3.247	-0.000582112		5.747	-0.00432		8.247	0.00652
0.748	0.00214		3.248	-0.00355		5.748	-0.00432		8.248	0.00652
0.749	0.00214		3.249	-0.000582112		5.749	-0.00432		8.249	0.00291
0.75	-0.00052245		3.25	-0.000582112		5.75	-0.00432		8.25	0.00652
0.751	0.0048		3.251	-0.00355		5.751	-0.00794		8.251	0.00652
0.752	0.0048		3.252	-0.000582112		5.752	-0.00432		8.252	-0.0007095
0.753	0.00746		3.253	-0.00651		5.753	-0.00794		8.253	0.00652
0.754	0.00214		3.254	-0.000582112		5.754	-0.00432		8.254	0.00652
0.755	0.0048		3.255	-0.00651		5.755	-0.00794		8.255	0.00652
0.756	0.0048		3.256	-0.00355		5.756	-0.01155		8.256	0.00652
0.757	0.0048		3.257	-0.00355		5.757	-0.00794		8.257	0.00652
0.758	0.0048		3.258	-0.000582112		5.758	-0.00794		8.258	0.00652
0.759	0.00214		3.259	0.00238		5.759	0.00291		8.259	0.01013
0.76	0.00214		3.26	-0.000582112		5.76	-0.0007095		8.26	0.00652
0.761	0.00214		3.261	-0.000582112		5.761	-0.00432		8.261	0.00652
0.762	0.00214		3.262	-0.000582112		5.762	-0.0007095		8.262	-0.0007095
0.763	0.00746		3.263	-0.00355		5.763	-0.00432		8.263	0.00652
0.764	0.0048		3.264	-0.00355		5.764	-0.00432		8.264	0.00652
0.765	0.0048		3.265	-0.00355		5.765	-0.00432		8.265	-0.0007095
0.766	0.00746		3.266	-0.00651		5.766	-0.00432		8.266	0.00652
0.767	0.0048		3.267	-0.000582112		5.767	-0.00794		8.267	0.00291
0.768	0.0048		3.268	-0.00355		5.768	-0.00432		8.268	0.01013
0.769	0.00214		3.269	-0.00355		5.769	-0.00794		8.269	0.00291
0.77	0.0048		3.27	0.00238		5.77	-0.00794		8.27	0.00652
0.771	0.0048		3.271	-0.00355		5.771	-0.00794		8.271	0.00652
0.772	0.00214		3.272	-0.000582112		5.772	-0.0007095		8.272	0.00291
0.773	0.0048		3.273	-0.000582112		5.773	-0.0007095		8.273	0.00291
0.774	0.0048		3.274	-0.00355		5.774	-0.0007095		8.274	0.00652
0.775	0.0048		3.275	-0.000582112		5.775	-0.00432		8.275	0.00291
0.776	0.00214		3.276	-0.00355		5.776	-0.00432		8.276	0.00291
0.777	0.00214		3.277	0.00238		5.777	-0.00794		8.277	0.00652
0.778	0.00746		3.278	-0.000582112		5.778	-0.0007095		8.278	0.00652
0.779	0.00214		3.279	-0.00355		5.779	-0.00794		8.279	0.00652
0.78	0.0048		3.28	-0.00355		5.78	-0.00794		8.28	0.00652
0.781	0.0048		3.281	-0.00355		5.781	-0.00432		8.281	0.00652
0.782	0.0048		3.282	-0.00355		5.782	-0.00794		8.282	0.00291
0.783	0.0048		3.283	-0.00651		5.783	-0.00432		8.283	0.00291
0.784	0.00746		3.284	-0.00355		5.784	-0.0007095		8.284	0.00291
0.785	0.0048		3.285	-0.00355		5.785	-0.00794		8.285	-0.0007095
0.786	0.00214		3.286	-0.000582112		5.786	0.00291		8.286	0.00652
0.787	0.00746		3.287	-0.00355		5.787	-0.0007095		8.287	0.00652
0.788	0.00214		3.288	-0.000582112		5.788	-0.00794		8.288	0.00291
0.789	0.0048		3.289	-0.00355		5.789	-0.0007095		8.289	0.00291
0.79	0.0048		3.29	-0.00355		5.79	-0.0007095		8.29	0.00652
0.791	0.00214		3.291	-0.00355		5.791	-0.01155		8.291	0.00291
0.792	0.00214		3.292	-0.000582112		5.792	-0.00794		8.292	0.00652
0.793	0.0048		3.293	-0.000582112		5.793	-0.00432		8.293	0.00652
0.794	0.00746		3.294	-0.00651		5.794	-0.00432		8.294	0.00652
0.795	0.0048		3.295	-0.000582112		5.795	-0.0007095		8.295	0.00652
0.796	0.0048		3.296	-0.000582112		5.796	-0.00794		8.296	0.01013
0.797	0.00214		3.297	-0.00355		5.797	-0.00432		8.297	0.00652
0.798	0.00746		3.298	-0.000582112		5.798	-0.00794		8.298	0.01013
0.799	0.0048		3.299	-0.000582112		5.799	0.00291		8.299	0.00652
0.8	0.00214		3.3	-0.00355		5.8	-0.01155		8.3	0.00291
0.801	0.0048		3.301	-0.00355		5.801	-0.0007095		8.301	0.01013
0.802	0.00214		3.302	-0.000582112		5.802	-0.00794		8.302	0.00652
0.803	0.00214		3.303	-0.00355		5.803	-0.00432		8.303	0.00291
0.804	0.00746		3.304	-0.00355		5.804	-0.00794		8.304	0.00291
0.805	0.0048		3.305	-0.000582112		5.805	-0.0007095		8.305	0.00652
0.806	0.00214		3.306	-0.00355		5.806	-0.00432		8.306	0.01013
0.807	0.00746		3.307	-0.00355		5.807	-0.00432		8.307	0.00652
0.808	0.00214		3.308	-0.00651		5.808	-0.00432		8.308	0.00291
0.809	0.00214		3.309	-0.00651		5.809	-0.00794		8.309	0.00652
0.81	0.0048		3.31	-0.00651		5.81	-0.0007095		8.31	0.00291
0.811	0.00214		3.311	-0.00355		5.811	-0.00432		8.311	0.00291
0.812	0.0048		3.312	-0.000582112		5.812	-0.0007095		8.312	0.00652
0.813	0.0048		3.313	-0.00355		5.813	-0.00432		8.313	0.00652
0.814	0.0048		3.314	-0.000582112		5.814	-0.00432		8.314	0.00652
0.815	0.00214		3.315	-0.00948		5.815	-0.00794		8.315	0.00652
0.816	0.0048		3.316	-0.00355		5.816	-0.00432		8.316	0.01013
0.817	0.00214		3.317	-0.00355		5.817	0.00291		8.317	0.01013
0.818	0.0048		3.318	-0.00355		5.818	-0.0007095		8.318	0.00652
0.819	0.0048		3.319	-0.00651		5.819	-0.00432		8.319	0.00652
0.82	0.00214		3.32	-0.00651		5.82	-0.00432		8.32	0.00652
0.821	0.0048		3.321	-0.00355		5.821	-0.0007095		8.321	0.01013
0.822	-0.00052245		3.322	-0.000582112		5.822	-0.00432		8.322	0.00652
0.823	0.00214		3.323	-0.000582112		5.823	-0.0007095		8.323	0.00652
0.824	0.00214		3.324	-0.00651		5.824	-0.0007095		8.324	0.01013
0.825	0.00214		3.325	-0.00355		5.825	-0.00432		8.325	0.00652
0.826	0.0048		3.326	-0.000582112		5.826	-0.0007095		8.326	0.00652
0.827	0.0048		3.327	-0.00355		5.827	-0.00432		8.327	0.01013
0.828	0.0048		3.328	-0.00355		5.828	-0.00432		8.328	0.00291
0.829	0.0048		3.329	-0.00651		5.829	-0.0007095		8.329	0.00652
0.83	0.0048		3.33	-0.00355		5.83	-0.00432		8.33	0.00652
0.831	0.00746		3.331	-0.00651		5.831	-0.00794		8.331	0.00652
0.832	0.00214		3.332	-0.00355		5.832	-0.00432		8.332	0.00291
0.833	0.0048		3.333	-0.00651		5.833	-0.00794		8.333	0.00652
0.834	0.00214		3.334	-0.00355		5.834	-0.00432		8.334	0.00652
0.835	0.0048		3.335	-0.000582112		5.835	-0.00432		8.335	0.00291
0.836	0.00214		3.336	-0.00651		5.836	-0.0007095		8.336	0.00652
0.837	0.00214		3.337	-0.00355		5.837	-0.0007095		8.337	0.01013
0.838	0.00746		3.338	-0.00355		5.838	-0.00432		8.338	0.00652
0.839	0.00214		3.339	-0.00355		5.839	-0.0007095		8.339	0.00652
0.84	0.0048		3.34	-0.00948		5.84	-0.00794		8.34	0.00652
0.841	0.0048		3.341	-0.00651		5.841	-0.00432		8.341	0.00291
0.842	0.0048		3.342	-0.00355		5.842	-0.00432		8.342	0.01013
0.843	0.0048		3.343	-0.000582112		5.843	-0.00432		8.343	0.00652
0.844	0.00214		3.344	-0.00355		5.844	-0.00432		8.344	0.00652
0.845	0.0048		3.345	-0.00651		5.845	-0.00432		8.345	0.00652
0.846	0.00214		3.346	-0.000582112		5.846	-0.0007095		8.346	0.00652
0.847	0.0048		3.347	-0.00948		5.847	-0.0007095		8.347	0.01013
0.848	0.00214		3.348	-0.00651		5.848	-0.0007095		8.348	0.00652
0.849	0.0048		3.349	-0.000582112		5.849	-0.00432		8.349	0.00291
0.85	0.00214		3.35	-0.00651		5.85	-0.00432		8.35	0.00652
0.851	0.00214		3.351	-0.00651		5.851	-0.0007095		8.351	0.01736
0.852	0.00214		3.352	-0.00355		5.852	-0.0007095		8.352	0.00652
0.853	0.0048		3.353	-0.00651		5.853	-0.00432		8.353	0.00291
0.854	0.00214		3.354	-0.00355		5.854	-0.00794		8.354	0.00291
0.855	0.00214		3.355	-0.00355		5.855	-0.00794		8.355	0.00652
0.856	0.0048		3.356	-0.00355		5.856	-0.0007095		8.356	0.01013
0.857	0.00214		3.357	-0.00651		5.857	-0.0007095		8.357	0.00652
0.858	0.00214		3.358	-0.00355		5.858	-0.00432		8.358	0.01013
0.859	0.00214		3.359	-0.00948		5.859	-0.00432		8.359	0.01013
0.86	0.0048		3.36	-0.00651		5.86	-0.0007095		8.36	0.00652
0.861	0.0048		3.361	-0.00948		5.861	-0.0007095		8.361	0.00291
0.862	-0.00318		3.362	-0.00355		5.862	0.00291		8.362	0.00291
0.863	-0.00052245		3.363	-0.00355		5.863	-0.0007095		8.363	0.00652
0.864	-0.00052245		3.364	-0.00651		5.864	0.00291		8.364	0.00291
0.865	-0.00052245		3.365	-0.00355		5.865	-0.0007095		8.365	0.00652
0.866	0.00214		3.366	-0.00355		5.866	-0.0007095		8.366	0.00652
0.867	-0.00052245		3.367	-0.00355		5.867	-0.0007095		8.367	0.00652
0.868	0.00214		3.368	-0.00651		5.868	-0.00432		8.368	0.00652
0.869	0.00214		3.369	-0.00355		5.869	0.00291		8.369	0.00652
0.87	0.00214		3.37	-0.00651		5.87	-0.0007095		8.37	0.01013
0.871	0.00214		3.371	-0.000582112		5.871	-0.00432		8.371	0.00291
0.872	0.00214		3.372	-0.00355		5.872	0.00291		8.372	0.01013
0.873	0.00214		3.373	-0.00355		5.873	-0.0007095		8.373	0.00652
0.874	0.0048		3.374	-0.00651		5.874	0.00291		8.374	0.00652
0.875	0.00214		3.375	-0.00355		5.875	0.00291		8.375	0.00291
0.876	-0.00052245		3.376	-0.00355		5.876	-0.0007095		8.376	0.00291
0.877	-0.00318		3.377	-0.00651		5.877	0.00291		8.377	0.00652
0.878	-0.00052245		3.378	-0.00651		5.878	-0.00432		8.378	0.00291
0.879	0.00214		3.379	-0.00355		5.879	-0.00432		8.379	0.00652
0.88	0.00214		3.38	-0.00651		5.88	-0.0007095		8.38	0.01013
0.881	0.0048		3.381	-0.00651		5.881	-0.0007095		8.381	0.00291
0.882	0.00214		3.382	-0.00948		5.882	0.00291		8.382	0.00652
0.883	-0.00318		3.383	-0.00355		5.883	-0.00432		8.383	0.01013
0.884	-0.00052245		3.384	-0.00948		5.884	0.00291		8.384	0.01013
0.885	0.00214		3.385	-0.00651		5.885	0.00291		8.385	0.01013
0.886	0.00214		3.386	-0.00948		5.886	-0.0007095		8.386	-0.0007095
0.887	0.00214		3.387	-0.00651		5.887	-0.0007095		8.387	0.00652
0.888	-0.00052245		3.388	-0.00651		5.888	0.00291		8.388	0.00652
0.889	-0.00052245		3.389	-0.00651		5.889	-0.0007095		8.389	0.00291
0.89	0.00214		3.39	-0.00948		5.89	-0.0007095		8.39	0.00652
0.891	0.00214		3.391	-0.00651		5.891	-0.00432		8.391	0.00652
0.892	-0.00052245		3.392	-0.00651		5.892	-0.0007095		8.392	0.00652
0.893	-0.00052245		3.393	-0.00651		5.893	-0.0007095		8.393	0.01375
0.894	0.0048		3.394	-0.00651		5.894	-0.0007095		8.394	0.00652
0.895	-0.00052245		3.395	-0.00355		5.895	0.00291		8.395	0.00291
0.896	0.00214		3.396	-0.00651		5.896	-0.0007095		8.396	0.00652
0.897	0.00214		3.397	-0.000582112		5.897	-0.0007095		8.397	0.00291
0.898	0.00214		3.398	-0.000582112		5.898	0.00291		8.398	0.00652
0.899	0.00214		3.399	-0.00355		5.899	-0.0007095		8.399	0.01013
0.9	-0.00318		3.4	-0.00651		5.9	-0.0007095		8.4	0.00291
0.901	0.00214		3.401	-0.00355		5.901	-0.00432		8.401	0.00291
0.902	-0.00052245		3.402	-0.00355		5.902	0.00291		8.402	0.00652
0.903	0.00214		3.403	-0.00651		5.903	0.00291		8.403	0.01013
0.904	0.00214		3.404	-0.00355		5.904	-0.0007095		8.404	0.01013
0.905	-0.00052245		3.405	-0.00355		5.905	-0.0007095		8.405	0.00652
0.906	-0.00318		3.406	-0.00948		5.906	0.00652		8.406	0.00291
0.907	-0.00052245		3.407	-0.00651		5.907	-0.0007095		8.407	0.00652
0.908	0.0048		3.408	-0.00651		5.908	-0.00432		8.408	0.00652
0.909	-0.00052245		3.409	-0.00948		5.909	-0.0007095		8.409	0.01013
0.91	-0.00318		3.41	-0.00948		5.91	-0.0007095		8.41	0.00291
0.911	-0.00052245		3.411	-0.00355		5.911	-0.0007095		8.411	0.00652
0.912	-0.00052245		3.412	-0.00651		5.912	0.00291		8.412	0.00652
0.913	-0.00052245		3.413	-0.00651		5.913	-0.0007095		8.413	0.00652
0.914	-0.00052245		3.414	-0.00355		5.914	-0.0007095		8.414	-0.0007095
0.915	-0.00318		3.415	-0.00355		5.915	0.00291		8.415	0.00652
0.916	-0.00052245		3.416	-0.00651		5.916	0.00291		8.416	0.00652
0.917	-0.00052245		3.417	-0.00355		5.917	-0.0007095		8.417	0.00652
0.918	-0.00052245		3.418	-0.00355		5.918	-0.0007095		8.418	0.01013
0.919	0.00214		3.419	-0.00651		5.919	-0.0007095		8.419	0.00652
0.92	0.00214		3.42	-0.00355		5.92	-0.0007095		8.42	0.00652
0.921	0.0048		3.421	-0.00651		5.921	-0.0007095		8.421	0.01013
0.922	0.00214		3.422	-0.00651		5.922	-0.0007095		8.422	0.00291
0.923	-0.00052245		3.423	-0.00948		5.923	-0.00432		8.423	0.00291
0.924	0.00214		3.424	-0.00651		5.924	-0.0007095		8.424	0.00291
0.925	-0.00052245		3.425	-0.00948		5.925	0.00291		8.425	0.01013
0.926	-0.00052245		3.426	-0.00651		5.926	-0.0007095		8.426	0.00652
0.927	-0.00052245		3.427	-0.00651		5.927	0.00652		8.427	0.00291
0.928	-0.00052245		3.428	-0.00355		5.928	-0.0007095		8.428	0.01013
0.929	-0.00052245		3.429	-0.00651		5.929	-0.0007095		8.429	0.00652
0.93	-0.00052245		3.43	-0.00651		5.93	0.00291		8.43	0.00652
0.931	-0.00052245		3.431	-0.00651		5.931	-0.0007095		8.431	0.00652
0.932	-0.00052245		3.432	-0.00651		5.932	0.00291		8.432	0.01013
0.933	-0.00052245		3.433	-0.00355		5.933	-0.0007095		8.433	0.00652
0.934	0.0048		3.434	-0.00948		5.934	-0.0007095		8.434	0.00652
0.935	-0.00318		3.435	-0.00355		5.935	-0.0007095		8.435	0.00652
0.936	-0.00052245		3.436	-0.00948		5.936	0.00291		8.436	0.00652
0.937	0.00214		3.437	-0.00355		5.937	-0.0007095		8.437	0.00652
0.938	-0.00052245		3.438	-0.00355		5.938	-0.0007095		8.438	0.00652
0.939	0.00214		3.439	-0.00355		5.939	0.00291		8.439	0.01013
0.94	-0.00052245		3.44	-0.00651		5.94	0.00291		8.44	0.00652
0.941	0.00214		3.441	-0.00651		5.941	0.00652		8.441	0.00652
0.942	-0.00318		3.442	-0.00651		5.942	-0.00432		8.442	0.00291
0.943	-0.00052245		3.443	-0.00651		5.943	0.00291		8.443	0.00291
0.944	-0.00052245		3.444	-0.00948		5.944	0.00652		8.444	0.00291
0.945	0.0048		3.445	-0.00355		5.945	0.00291		8.445	0.01013
0.946	0.00214		3.446	-0.00651		5.946	0.00291		8.446	0.00652
0.947	-0.00052245		3.447	-0.00651		5.947	-0.0007095		8.447	0.01013
0.948	0.00214		3.448	-0.00651		5.948	-0.0007095		8.448	0.01013
0.949	0.00214		3.449	-0.00948		5.949	-0.0007095		8.449	0.00291
0.95	0.00214		3.45	-0.00355		5.95	-0.0007095		8.45	0.01013
0.951	-0.00052245		3.451	-0.00948		5.951	0.00291		8.451	0.01013
0.952	0.00214		3.452	-0.00651		5.952	0.00652		8.452	0.01013
0.953	0.00214		3.453	-0.00651		5.953	0.00291		8.453	0.00652
0.954	-0.00052245		3.454	-0.00651		5.954	0.00291		8.454	0.00291
0.955	-0.00318		3.455	-0.00651		5.955	0.00291		8.455	0.00291
0.956	0.0048		3.456	-0.00651		5.956	-0.0007095		8.456	0.00652
0.957	-0.00318		3.457	-0.00651		5.957	0.00652		8.457	0.01013
0.958	0.00214		3.458	-0.00651		5.958	0.00291		8.458	0.00652
0.959	-0.00052245		3.459	-0.00651		5.959	0.00291		8.459	-0.0007095
0.96	0.00214		3.46	-0.00651		5.96	0.00291		8.46	0.01013
0.961	0.00214		3.461	-0.00355		5.961	-0.0007095		8.461	0.00652
0.962	-0.00052245		3.462	-0.00651		5.962	-0.0007095		8.462	0.00652
0.963	0.00214		3.463	-0.00651		5.963	-0.00432		8.463	0.01013
0.964	-0.00318		3.464	-0.00651		5.964	0.00291		8.464	0.01013
0.965	-0.00052245		3.465	-0.00355		5.965	-0.0007095		8.465	0.00652
0.966	0.00214		3.466	-0.00355		5.966	-0.0007095		8.466	0.00652
0.967	0.00214		3.467	-0.00651		5.967	-0.00432		8.467	0.01013
0.968	-0.00052245		3.468	-0.00948		5.968	0.00291		8.468	0.00652
0.969	-0.00052245		3.469	-0.00355		5.969	0.00652		8.469	0.00652
0.97	-0.00052245		3.47	-0.00948		5.97	-0.0007095		8.47	0.00652
0.971	-0.00052245		3.471	-0.00651		5.971	0.00291		8.471	0.00291
0.972	-0.00052245		3.472	-0.00948		5.972	0.00291		8.472	0.00652
0.973	-0.00052245		3.473	-0.00651		5.973	0.00291		8.473	0.00652
0.974	0.00214		3.474	-0.00948		5.974	0.00291		8.474	0.00652
0.975	-0.00052245		3.475	-0.00355		5.975	0.00291		8.475	0.01013
0.976	-0.00052245		3.476	-0.00355		5.976	-0.0007095		8.476	0.00291
0.977	-0.00052245		3.477	-0.00651		5.977	0.00291		8.477	0.01013
0.978	-0.00052245		3.478	-0.00651		5.978	0.00291		8.478	0.01013
0.979	-0.00052245		3.479	-0.00651		5.979	0.00291		8.479	0.00652
0.98	-0.00318		3.48	-0.00651		5.98	0.00291		8.48	0.00652
0.981	-0.00318		3.481	-0.00355		5.981	0.00652		8.481	0.01013
0.982	0.00214		3.482	-0.00651		5.982	0.00652		8.482	0.01013
0.983	-0.00318		3.483	-0.00651		5.983	0.00652		8.483	0.00652
0.984	-0.00318		3.484	-0.00355		5.984	0.00291		8.484	0.01013
0.985	-0.00052245		3.485	-0.00355		5.985	0.00291		8.485	0.01013
0.986	-0.00318		3.486	-0.00355		5.986	0.00291		8.486	0.00652
0.987	0.00214		3.487	-0.00651		5.987	-0.0007095		8.487	0.01013
0.988	-0.00052245		3.488	-0.00651		5.988	0.00652		8.488	0.01013
0.989	-0.00318		3.489	-0.00355		5.989	0.00291		8.489	0.00652
0.99	-0.00052245		3.49	-0.00355		5.99	-0.0007095		8.49	0.00652
0.991	-0.00318		3.491	-0.00651		5.991	0.00291		8.491	0.00291
0.992	0.00214		3.492	-0.00651		5.992	-0.0007095		8.492	0.00652
0.993	-0.00318		3.493	-0.00651		5.993	-0.0007095		8.493	0.00652
0.994	-0.00318		3.494	-0.00355		5.994	0.00291		8.494	0.00291
0.995	-0.00052245		3.495	-0.00651		5.995	0.00652		8.495	0.00291
0.996	-0.00052245		3.496	-0.00651		5.996	0.00291		8.496	0.01013
0.997	-0.00584		3.497	-0.00948		5.997	0.00652		8.497	0.00291
0.998	-0.00318		3.498	-0.00651		5.998	0.00652		8.498	0.00291
0.999	-0.00052245		3.499	-0.00948		5.999	0.00652		8.499	0.00291
1	-0.00318		3.5	-0.00651		6	0.00652		8.5	0.00652
1.001	-0.00052245		3.501	-0.00355		6.001	0.00652		8.501	0.00291
1.002	-0.00052245		3.502	-0.00651		6.002	0.00291		8.502	-0.0007095
1.003	-0.00052245		3.503	-0.00651		6.003	0.00652		8.503	0.00291
1.004	-0.00052245		3.504	-0.00355		6.004	0.00652		8.504	0.00291
1.005	-0.00851		3.505	-0.00651		6.005	0.01013		8.505	0.00291
1.006	-0.00052245		3.506	-0.00948		6.006	0.00291		8.506	0.00652
1.007	-0.00318		3.507	-0.00651		6.007	0.00291		8.507	0.00652
1.008	-0.00052245		3.508	-0.00651		6.008	0.00652		8.508	0.00652
1.009	-0.00318		3.509	-0.00355		6.009	-0.0007095		8.509	0.00652
1.01	-0.00318		3.51	-0.00355		6.01	0.00291		8.51	0.01013
1.011	0.00214		3.511	-0.00355		6.011	0.00652		8.511	0.00652
1.012	-0.00052245		3.512	-0.00355		6.012	0.00291		8.512	0.00291
1.013	-0.00584		3.513	-0.00355		6.013	0.00652		8.513	0.00652
1.014	-0.00584		3.514	-0.00651		6.014	0.00652		8.514	0.00291
1.015	-0.00052245		3.515	-0.00355		6.015	0.00652		8.515	0.00652
1.016	-0.00052245		3.516	-0.00355		6.016	0.00652		8.516	0.00652
1.017	-0.00318		3.517	-0.00651		6.017	0.00291		8.517	0.00652
1.018	-0.00318		3.518	-0.00355		6.018	0.00291		8.518	0.00652
1.019	-0.00584		3.519	-0.00355		6.019	0.00652		8.519	0.00291
1.02	-0.00052245		3.52	-0.00651		6.02	0.00652		8.52	0.00291
1.021	-0.00318		3.521	-0.00651		6.021	0.00652		8.521	0.00652
1.022	-0.00052245		3.522	-0.00651		6.022	0.00291		8.522	0.00652
1.023	-0.00052245		3.523	-0.00948		6.023	0.00291		8.523	0.01375
1.024	-0.00052245		3.524	-0.00355		6.024	0.00652		8.524	0.00291
1.025	-0.00318		3.525	-0.00651		6.025	0.00291		8.525	0.00652
1.026	-0.00052245		3.526	-0.00355		6.026	0.00291		8.526	0.00652
1.027	-0.00052245		3.527	-0.00651		6.027	0.00291		8.527	0.00291
1.028	-0.00052245		3.528	-0.00355		6.028	0.00291		8.528	0.01013
1.029	-0.00052245		3.529	-0.00355		6.029	0.00652		8.529	0.00652
1.03	-0.00052245		3.53	-0.00355		6.03	0.00291		8.53	0.00291
1.031	-0.00318		3.531	-0.00651		6.031	0.00291		8.531	0.00652
1.032	-0.00318		3.532	-0.00355		6.032	0.00291		8.532	0.00652
1.033	-0.00318		3.533	-0.00651		6.033	0.00652		8.533	-0.0007095
1.034	-0.00052245		3.534	-0.000582112		6.034	0.00291		8.534	0.00291
1.035	-0.00584		3.535	-0.00948		6.035	0.00652		8.535	-0.0007095
1.036	-0.00052245		3.536	-0.00651		6.036	0.00652		8.536	0.00291
1.037	-0.00052245		3.537	-0.00651		6.037	0.00291		8.537	0.00291
1.038	-0.00052245		3.538	-0.00651		6.038	0.01013		8.538	0.00291
1.039	0.00214		3.539	-0.00355		6.039	0.01013		8.539	0.01013
1.04	-0.00052245		3.54	-0.00948		6.04	0.00652		8.54	0.00652
1.041	-0.00584		3.541	-0.00651		6.041	0.00652		8.541	0.00652
1.042	-0.00318		3.542	-0.00651		6.042	0.01013		8.542	0.00652
1.043	-0.00318		3.543	-0.00651		6.043	0.00652		8.543	0.00291
1.044	-0.00318		3.544	-0.000582112		6.044	0.00652		8.544	0.00291
1.045	-0.00318		3.545	-0.00651		6.045	0.00652		8.545	0.00652
1.046	-0.00584		3.546	-0.00355		6.046	0.01013		8.546	0.00291
1.047	-0.00318		3.547	-0.00355		6.047	0.00652		8.547	0.00652
1.048	-0.00584		3.548	-0.00355		6.048	0.00291		8.548	0.00291
1.049	-0.00318		3.549	-0.00355		6.049	0.00291		8.549	0.00291
1.05	-0.00318		3.55	-0.00355		6.05	0.00291		8.55	0.00652
1.051	-0.00584		3.551	-0.00355		6.051	0.00652		8.551	0.00652
1.052	-0.00052245		3.552	-0.00355		6.052	0.00652		8.552	0.01013
1.053	-0.00318		3.553	-0.00355		6.053	0.00652		8.553	0.00652
1.054	-0.00318		3.554	-0.00651		6.054	0.00291		8.554	-0.0007095
1.055	-0.00318		3.555	-0.00948		6.055	0.01013		8.555	0.00652
1.056	-0.00052245		3.556	-0.00355		6.056	0.00652		8.556	0.00652
1.057	-0.00584		3.557	-0.000582112		6.057	0.00291		8.557	0.00652
1.058	-0.00318		3.558	-0.00651		6.058	0.00652		8.558	0.00291
1.059	-0.00851		3.559	-0.00651		6.059	0.00291		8.559	0.00652
1.06	-0.00584		3.56	-0.00355		6.06	0.00291		8.56	0.00652
1.061	-0.00584		3.561	-0.01244		6.061	0.00652		8.561	0.00291
1.062	-0.00584		3.562	-0.00651		6.062	0.00291		8.562	0.00291
1.063	-0.00318		3.563	-0.00651		6.063	0.00652		8.563	0.00652
1.064	-0.00318		3.564	-0.00355		6.064	0.00652		8.564	0.00652
1.065	-0.00318		3.565	-0.00355		6.065	0.00652		8.565	-0.0007095
1.066	-0.00584		3.566	-0.00651		6.066	0.00652		8.566	0.00652
1.067	-0.00318		3.567	-0.00355		6.067	0.01013		8.567	0.01013
1.068	0.00214		3.568	-0.00355		6.068	0.01013		8.568	0.00291
1.069	-0.00052245		3.569	-0.00651		6.069	0.00652		8.569	0.00652
1.07	-0.00052245		3.57	-0.00651		6.07	0.01013		8.57	0.00652
1.071	-0.00584		3.571	-0.00355		6.071	0.00291		8.571	0.00652
1.072	-0.00318		3.572	-0.00355		6.072	0.00291		8.572	0.00291
1.073	-0.00318		3.573	-0.00651		6.073	0.00652		8.573	-0.0007095
1.074	-0.00584		3.574	-0.00355		6.074	0.00652		8.574	0.00291
1.075	-0.00584		3.575	-0.00651		6.075	0.00652		8.575	0.00652
1.076	-0.00318		3.576	-0.00355		6.076	-0.0007095		8.576	-0.00432
1.077	-0.00318		3.577	-0.00651		6.077	0.00291		8.577	0.00291
1.078	-0.00052245		3.578	-0.00355		6.078	0.00652		8.578	0.00652
1.079	-0.00584		3.579	-0.00651		6.079	0.00652		8.579	0.00652
1.08	-0.00318		3.58	-0.00355		6.08	0.00291		8.58	0.00291
1.081	-0.00584		3.581	-0.000582112		6.081	0.00652		8.581	0.00291
1.082	-0.00584		3.582	-0.00651		6.082	0.00652		8.582	0.00291
1.083	-0.00584		3.583	-0.00355		6.083	0.00652		8.583	0.00291
1.084	-0.00052245		3.584	-0.00651		6.084	0.00291		8.584	-0.0007095
1.085	-0.00318		3.585	-0.00651		6.085	0.01013		8.585	0.00652
1.086	-0.00318		3.586	-0.00355		6.086	0.00652		8.586	0.00291
1.087	-0.00318		3.587	-0.00355		6.087	0.00291		8.587	0.00652
1.088	-0.00052245		3.588	-0.00948		6.088	0.01013		8.588	0.00291
1.089	-0.00052245		3.589	-0.00355		6.089	0.00652		8.589	0.00291
1.09	-0.00318		3.59	-0.00355		6.09	0.01013		8.59	-0.0007095
1.091	-0.00052245		3.591	-0.000582112		6.091	0.00652		8.591	-0.0007095
1.092	-0.00584		3.592	-0.00355		6.092	0.00652		8.592	0.01013
1.093	-0.00318		3.593	-0.00355		6.093	0.00652		8.593	-0.0007095
1.094	-0.00318		3.594	-0.00651		6.094	0.00291		8.594	-0.0007095
1.095	-0.00318		3.595	-0.00651		6.095	0.00291		8.595	0.00652
1.096	-0.00318		3.596	-0.00355		6.096	0.00652		8.596	0.00652
1.097	-0.00318		3.597	-0.00651		6.097	0.00652		8.597	0.00652
1.098	-0.00584		3.598	-0.00948		6.098	0.00291		8.598	0.00652
1.099	-0.00052245		3.599	-0.00355		6.099	0.00291		8.599	0.00652
1.1	-0.00584		3.6	-0.00651		6.1	0.00652		8.6	0.00291
1.101	-0.00318		3.601	-0.00651		6.101	0.00652		8.601	0.00291
1.102	-0.00584		3.602	-0.00651		6.102	0.00652		8.602	0.00291
1.103	-0.00052245		3.603	-0.000582112		6.103	0.00291		8.603	0.00291
1.104	-0.00052245		3.604	-0.00355		6.104	0.00652		8.604	0.00652
1.105	-0.00318		3.605	-0.000582112		6.105	0.01013		8.605	0.00291
1.106	-0.00318		3.606	-0.00651		6.106	0.00652		8.606	-0.0007095
1.107	-0.00318		3.607	-0.000582112		6.107	0.00652		8.607	0.00652
1.108	-0.00584		3.608	-0.00355		6.108	0.00291		8.608	0.00291
1.109	-0.00052245		3.609	-0.00355		6.109	0.00652		8.609	-0.0007095
1.11	-0.00584		3.61	-0.00355		6.11	0.00291		8.61	0.00291
1.111	-0.00318		3.611	-0.00355		6.111	0.00652		8.611	0.00291
1.112	-0.00318		3.612	-0.000582112		6.112	0.00291		8.612	0.00652
1.113	-0.00851		3.613	-0.00355		6.113	0.00291		8.613	0.00291
1.114	-0.00318		3.614	-0.00355		6.114	0.00652		8.614	0.00291
1.115	-0.00318		3.615	-0.00355		6.115	0.00652		8.615	-0.0007095
1.116	-0.00584		3.616	-0.00651		6.116	0.00652		8.616	0.00291
1.117	-0.00318		3.617	-0.000582112		6.117	0.00652		8.617	0.00291
1.118	-0.00318		3.618	-0.00651		6.118	0.00652		8.618	0.00291
1.119	-0.00584		3.619	-0.00355		6.119	0.00652		8.619	0.00291
1.12	-0.00584		3.62	-0.00355		6.12	0.00291		8.62	0.00291
1.121	-0.00318		3.621	-0.00355		6.121	0.00652		8.621	0.00291
1.122	-0.00584		3.622	-0.000582112		6.122	0.01013		8.622	0.00291
1.123	-0.00318		3.623	-0.00651		6.123	0.00652		8.623	0.00291
1.124	-0.00318		3.624	-0.00355		6.124	0.00291		8.624	0.00652
1.125	-0.00318		3.625	-0.000582112		6.125	0.01013		8.625	0.00291
1.126	-0.00318		3.626	-0.00948		6.126	0.00652		8.626	0.00652
1.127	-0.00318		3.627	-0.00355		6.127	0.00652		8.627	0.00291
1.128	-0.00318		3.628	-0.00355		6.128	0.00652		8.628	0.00291
1.129	-0.00584		3.629	-0.00651		6.129	0.00652		8.629	0.00291
1.13	-0.00318		3.63	-0.00355		6.13	0.00652		8.63	-0.00432
1.131	-0.00584		3.631	-0.00355		6.131	0.00652		8.631	0.00291
1.132	-0.00584		3.632	-0.00355		6.132	0.00652		8.632	0.00652
1.133	-0.00318		3.633	-0.000582112		6.133	0.00291		8.633	0.00291
1.134	-0.00851		3.634	-0.000582112		6.134	0.00652		8.634	0.00291
1.135	-0.00584		3.635	-0.00651		6.135	0.00652		8.635	0.00291
1.136	-0.00318		3.636	-0.00651		6.136	0.00652		8.636	-0.0007095
1.137	-0.00584		3.637	-0.000582112		6.137	0.01013		8.637	-0.0007095
1.138	-0.00318		3.638	-0.00651		6.138	0.00291		8.638	-0.0007095
1.139	-0.00584		3.639	-0.00355		6.139	0.00291		8.639	0.00291
1.14	-0.00318		3.64	-0.00355		6.14	0.00291		8.64	-0.0007095
1.141	-0.00584		3.641	-0.00355		6.141	0.00291		8.641	-0.0007095
1.142	-0.00318		3.642	-0.00651		6.142	0.00652		8.642	0.00291
1.143	-0.00318		3.643	-0.00651		6.143	0.00652		8.643	0.00291
1.144	-0.00584		3.644	-0.000582112		6.144	0.00291		8.644	0.00291
1.145	-0.00052245		3.645	-0.00651		6.145	-0.0007095		8.645	0.00291
1.146	-0.00584		3.646	-0.000582112		6.146	0.00652		8.646	0.00291
1.147	-0.00584		3.647	-0.00355		6.147	0.00652		8.647	0.00652
1.148	-0.00318		3.648	-0.000582112		6.148	0.00652		8.648	-0.0007095
1.149	-0.00584		3.649	-0.00355		6.149	0.00652		8.649	0.00652
1.15	-0.00851		3.65	-0.000582112		6.15	0.01013		8.65	0.00291
1.151	-0.00318		3.651	-0.00355		6.151	0.00652		8.651	-0.0007095
1.152	-0.00584		3.652	-0.00355		6.152	0.00291		8.652	-0.0007095
1.153	-0.00052245		3.653	-0.000582112		6.153	0.00291		8.653	0.00291
1.154	-0.00584		3.654	-0.00355		6.154	0.00652		8.654	0.00652
1.155	-0.00584		3.655	-0.00355		6.155	0.00652		8.655	0.00291
1.156	-0.00851		3.656	-0.000582112		6.156	0.00652		8.656	0.00652
1.157	-0.00584		3.657	-0.00355		6.157	0.00652		8.657	0.00291
1.158	-0.00584		3.658	-0.00355		6.158	0.00652		8.658	-0.0007095
1.159	-0.00584		3.659	-0.000582112		6.159	0.01013		8.659	-0.00432
1.16	-0.00584		3.66	0.00238		6.16	0.00652		8.66	0.00291
1.161	-0.00584		3.661	-0.000582112		6.161	0.01375		8.661	0.00291
1.162	-0.00584		3.662	-0.000582112		6.162	0.00652		8.662	-0.0007095
1.163	-0.00318		3.663	-0.000582112		6.163	0.00652		8.663	0.00291
1.164	-0.00318		3.664	-0.00355		6.164	0.00652		8.664	0.00291
1.165	-0.00584		3.665	-0.00355		6.165	0.01013		8.665	-0.0007095
1.166	-0.00318		3.666	-0.00355		6.166	0.01013		8.666	-0.0007095
1.167	-0.00584		3.667	-0.000582112		6.167	0.00652		8.667	-0.0007095
1.168	-0.00318		3.668	-0.00355		6.168	0.00291		8.668	0.00291
1.169	-0.00318		3.669	-0.00355		6.169	0.01013		8.669	0.00291
1.17	-0.00318		3.67	-0.000582112		6.17	0.00291		8.67	-0.0007095
1.171	-0.00584		3.671	-0.00355		6.171	0.00652		8.671	-0.0007095
1.172	-0.00584		3.672	-0.000582112		6.172	0.00652		8.672	-0.0007095
1.173	-0.00584		3.673	-0.000582112		6.173	0.00291		8.673	-0.0007095
1.174	-0.00318		3.674	-0.00355		6.174	0.00652		8.674	-0.0007095
1.175	-0.00584		3.675	-0.00355		6.175	0.01013		8.675	0.00291
1.176	-0.00318		3.676	-0.00355		6.176	0.00291		8.676	0.00291
1.177	-0.00584		3.677	-0.00355		6.177	0.00652		8.677	-0.0007095
1.178	-0.00584		3.678	-0.000582112		6.178	0.01013		8.678	0.00291
1.179	-0.00851		3.679	-0.000582112		6.179	0.00652		8.679	0.00291
1.18	-0.00584		3.68	-0.000582112		6.18	0.00652		8.68	0.00291
1.181	-0.00318		3.681	-0.00355		6.181	0.00652		8.681	0.00291
1.182	-0.00318		3.682	-0.000582112		6.182	0.00291		8.682	0.00291
1.183	-0.00584		3.683	-0.000582112		6.183	0.00652		8.683	-0.0007095
1.184	-0.00584		3.684	-0.00651		6.184	0.00291		8.684	0.00291
1.185	-0.00584		3.685	-0.000582112		6.185	0.00652		8.685	0.00291
1.186	-0.00318		3.686	-0.00355		6.186	0.00652		8.686	-0.0007095
1.187	-0.00318		3.687	-0.000582112		6.187	0.00291		8.687	0.00652
1.188	-0.00584		3.688	-0.00355		6.188	0.00291		8.688	-0.00432
1.189	-0.00584		3.689	-0.000582112		6.189	0.00652		8.689	-0.0007095
1.19	-0.00584		3.69	-0.00355		6.19	0.00291		8.69	-0.0007095
1.191	-0.00851		3.691	-0.00355		6.191	0.00291		8.691	0.00291
1.192	-0.00851		3.692	-0.000582112		6.192	0.00291		8.692	0.00291
1.193	-0.00584		3.693	0.00238		6.193	0.00652		8.693	0.00291
1.194	-0.00851		3.694	-0.00355		6.194	0.00652		8.694	-0.0007095
1.195	-0.00851		3.695	-0.000582112		6.195	0.01013		8.695	0.00291
1.196	-0.00318		3.696	-0.000582112		6.196	0.00652		8.696	0.00291
1.197	-0.00584		3.697	-0.000582112		6.197	0.00652		8.697	-0.00432
1.198	-0.00318		3.698	0.00238		6.198	0.01013		8.698	-0.0007095
1.199	-0.00584		3.699	-0.000582112		6.199	0.00652		8.699	-0.00432
1.2	-0.00584		3.7	-0.00355		6.2	0.00652		8.7	0.00291
1.201	-0.00584		3.701	-0.00355		6.201	0.01013		8.701	0.00291
1.202	-0.00584		3.702	-0.000582112		6.202	0.00291		8.702	-0.0007095
1.203	-0.00584		3.703	-0.00355		6.203	0.00652		8.703	0.00291
1.204	-0.00584		3.704	0.00238		6.204	0.00652		8.704	-0.00432
1.205	-0.00851		3.705	-0.000582112		6.205	0.00652		8.705	-0.0007095
1.206	-0.00584		3.706	-0.000582112		6.206	0.00652		8.706	-0.0007095
1.207	-0.00584		3.707	-0.00355		6.207	0.00652		8.707	-0.0007095
1.208	-0.00584		3.708	-0.000582112		6.208	0.00652		8.708	-0.0007095
1.209	-0.00851		3.709	-0.00355		6.209	0.00652		8.709	-0.0007095
1.21	-0.00584		3.71	-0.00355		6.21	0.00652		8.71	0.00291
1.211	-0.00584		3.711	-0.00355		6.211	0.00652		8.711	-0.0007095
1.212	-0.00584		3.712	-0.00355		6.212	0.01013		8.712	-0.0007095
1.213	-0.00318		3.713	-0.000582112		6.213	0.01013		8.713	-0.00432
1.214	-0.00584		3.714	-0.00355		6.214	0.00652		8.714	0.00291
1.215	-0.00851		3.715	-0.000582112		6.215	0.00652		8.715	-0.0007095
1.216	-0.00584		3.716	-0.00651		6.216	0.00652		8.716	0.00291
1.217	-0.00584		3.717	-0.00355		6.217	0.00652		8.717	0.00291
1.218	-0.00584		3.718	-0.000582112		6.218	0.00652		8.718	-0.0007095
1.219	-0.00318		3.719	-0.000582112		6.219	0.00652		8.719	-0.0007095
1.22	-0.00851		3.72	-0.00355		6.22	0.00652		8.72	-0.0007095
1.221	-0.00584		3.721	-0.000582112		6.221	0.00652		8.721	0.00291
1.222	-0.00851		3.722	-0.00355		6.222	0.00652		8.722	-0.0007095
1.223	-0.00318		3.723	-0.000582112		6.223	0.00652		8.723	-0.0007095
1.224	-0.00584		3.724	-0.00355		6.224	0.00652		8.724	-0.0007095
1.225	-0.00318		3.725	-0.00355		6.225	0.00652		8.725	0.00291
1.226	-0.00584		3.726	-0.00355		6.226	0.00291		8.726	-0.00432
1.227	-0.00584		3.727	-0.000582112		6.227	0.00291		8.727	-0.0007095
1.228	-0.00851		3.728	-0.000582112		6.228	0.00652		8.728	-0.0007095
1.229	-0.00318		3.729	-0.00355		6.229	0.00291		8.729	-0.0007095
1.23	-0.00851		3.73	0.00535		6.23	0.00652		8.73	-0.00432
1.231	-0.00318		3.731	0.00238		6.231	0.00291		8.731	-0.0007095
1.232	-0.00318		3.732	-0.00355		6.232	0.01013		8.732	-0.0007095
1.233	-0.00318		3.733	-0.000582112		6.233	0.00652		8.733	-0.0007095
1.234	-0.00318		3.734	-0.000582112		6.234	0.00652		8.734	-0.00432
1.235	-0.00584		3.735	-0.000582112		6.235	0.01013		8.735	-0.0007095
1.236	-0.00584		3.736	-0.000582112		6.236	0.00291		8.736	-0.00432
1.237	-0.00584		3.737	-0.000582112		6.237	0.00652		8.737	-0.0007095
1.238	-0.00584		3.738	0.00238		6.238	0.00291		8.738	-0.0007095
1.239	-0.00584		3.739	-0.000582112		6.239	0.00291		8.739	0.00291
1.24	-0.00318		3.74	-0.00355		6.24	0.00652		8.74	-0.0007095
1.241	-0.00851		3.741	-0.000582112		6.241	0.01013		8.741	-0.0007095
1.242	-0.00584		3.742	-0.000582112		6.242	0.00652		8.742	-0.00432
1.243	-0.00851		3.743	-0.000582112		6.243	0.01013		8.743	-0.0007095
1.244	-0.00851		3.744	-0.000582112		6.244	0.00652		8.744	-0.0007095
1.245	-0.00584		3.745	-0.000582112		6.245	0.00652		8.745	-0.00432
1.246	-0.00318		3.746	0.00238		6.246	0.00652		8.746	-0.0007095
1.247	-0.00584		3.747	-0.00355		6.247	0.00291		8.747	0.00291
1.248	-0.00584		3.748	-0.000582112		6.248	0.00291		8.748	-0.00432
1.249	-0.00584		3.749	-0.000582112		6.249	0.00291		8.749	-0.00432
1.25	-0.00318		3.75	-0.000582112		6.25	0.00291		8.75	0.00291
1.251	-0.00318		3.751	-0.000582112		6.251	0.00291		8.751	-0.00432
1.252	-0.00584		3.752	0.00238		6.252	0.00291		8.752	-0.00432
1.253	-0.00318		3.753	-0.000582112		6.253	0.00652		8.753	-0.00432
1.254	-0.00851		3.754	-0.000582112		6.254	0.00291		8.754	-0.0007095
1.255	-0.00584		3.755	-0.00355		6.255	0.00291		8.755	-0.00432
1.256	-0.00318		3.756	-0.00355		6.256	0.00291		8.756	-0.00432
1.257	-0.00318		3.757	-0.00355		6.257	0.00291		8.757	-0.00432
1.258	-0.00584		3.758	-0.000582112		6.258	0.00652		8.758	0.00291
1.259	-0.00584		3.759	-0.000582112		6.259	0.00652		8.759	-0.00432
1.26	-0.00584		3.76	0.00238		6.26	0.00291		8.76	-0.0007095
1.261	-0.00318		3.761	-0.00355		6.261	0.00291		8.761	-0.0007095
1.262	-0.00318		3.762	0.00238		6.262	0.00652		8.762	-0.00432
1.263	-0.00584		3.763	-0.00355		6.263	0.01013		8.763	-0.00432
1.264	-0.00584		3.764	-0.000582112		6.264	0.00652		8.764	-0.00432
1.265	-0.00584		3.765	-0.000582112		6.265	0.00291		8.765	-0.00432
1.266	-0.00851		3.766	0.00238		6.266	0.00652		8.766	-0.00432
1.267	-0.00318		3.767	-0.000582112		6.267	0.00291		8.767	-0.0007095
1.268	-0.00318		3.768	0.00238		6.268	0.00652		8.768	-0.00432
1.269	-0.00584		3.769	0.00238		6.269	0.00652		8.769	-0.00432
1.27	-0.00851		3.77	0.00238		6.27	0.00652		8.77	-0.00432
1.271	-0.00584		3.771	-0.000582112		6.271	0.00652		8.771	-0.0007095
1.272	-0.00584		3.772	0.00238		6.272	0.00291		8.772	-0.00432
1.273	-0.00851		3.773	-0.000582112		6.273	-0.0007095		8.773	-0.00432
1.274	-0.00318		3.774	0.00238		6.274	0.00291		8.774	-0.00432
1.275	-0.00851		3.775	0.00238		6.275	0.00652		8.775	-0.0007095
1.276	-0.00584		3.776	-0.000582112		6.276	0.00291		8.776	-0.00432
1.277	-0.00584		3.777	-0.000582112		6.277	0.00652		8.777	-0.00432
1.278	-0.00584		3.778	-0.000582112		6.278	0.00291		8.778	-0.00432
1.279	-0.00584		3.779	-0.00355		6.279	-0.0007095		8.779	-0.0007095
1.28	-0.00318		3.78	0.00238		6.28	0.00652		8.78	-0.0007095
1.281	-0.00584		3.781	-0.000582112		6.281	0.00652		8.781	-0.00794
1.282	-0.00851		3.782	-0.00355		6.282	0.00652		8.782	0.00291
1.283	-0.00584		3.783	-0.00355		6.283	0.00652		8.783	0.00291
1.284	-0.00584		3.784	-0.000582112		6.284	0.00291		8.784	-0.0007095
1.285	-0.00318		3.785	-0.000582112		6.285	0.00652		8.785	-0.0007095
1.286	-0.00052245		3.786	-0.000582112		6.286	0.01013		8.786	-0.00432
1.287	-0.00318		3.787	-0.000582112		6.287	0.00652		8.787	-0.00432
1.288	-0.00584		3.788	-0.000582112		6.288	0.01013		8.788	-0.00432
1.289	-0.00318		3.789	-0.000582112		6.289	0.00291		8.789	-0.0007095
1.29	-0.00318		3.79	0.00238		6.29	0.00652		8.79	-0.00432
1.291	-0.00318		3.791	-0.000582112		6.291	-0.0007095		8.791	-0.00432
1.292	-0.00584		3.792	-0.000582112		6.292	0.00652		8.792	-0.00432
1.293	-0.00318		3.793	-0.000582112		6.293	0.00291		8.793	-0.00794
1.294	-0.00851		3.794	-0.000582112		6.294	0.00652		8.794	-0.0007095
1.295	-0.00584		3.795	-0.000582112		6.295	-0.0007095		8.795	-0.00432
1.296	-0.00318		3.796	-0.000582112		6.296	0.01013		8.796	-0.00432
1.297	-0.00052245		3.797	0.00238		6.297	0.00291		8.797	-0.0007095
1.298	-0.00584		3.798	-0.000582112		6.298	0.00652		8.798	-0.00432
1.299	-0.00584		3.799	-0.000582112		6.299	0.00291		8.799	0.00291
1.3	-0.00318		3.8	0.00238		6.3	0.00291		8.8	-0.0007095
1.301	-0.00318		3.801	-0.000582112		6.301	0.00652		8.801	-0.0007095
1.302	-0.00584		3.802	-0.00355		6.302	0.00291		8.802	-0.00432
1.303	-0.00318		3.803	-0.000582112		6.303	0.00291		8.803	-0.0007095
1.304	-0.00584		3.804	-0.000582112		6.304	0.00291		8.804	-0.00432
1.305	-0.00318		3.805	0.00238		6.305	0.00291		8.805	-0.00432
1.306	-0.00584		3.806	0.00238		6.306	0.00652		8.806	-0.00432
1.307	-0.00851		3.807	-0.00355		6.307	0.00652		8.807	-0.0007095
1.308	-0.00584		3.808	-0.00355		6.308	0.00291		8.808	-0.00432
1.309	-0.00584		3.809	0.00535		6.309	0.00291		8.809	-0.0007095
1.31	-0.00584		3.81	0.00238		6.31	0.00291		8.81	-0.0007095
1.311	-0.00851		3.811	-0.000582112		6.311	0.00652		8.811	-0.0007095
1.312	-0.00318		3.812	-0.000582112		6.312	0.00291		8.812	-0.00432
1.313	-0.00318		3.813	0.00238		6.313	0.00652		8.813	-0.00432
1.314	-0.00851		3.814	-0.000582112		6.314	0.00652		8.814	-0.00432
1.315	-0.00318		3.815	0.00238		6.315	0.00652		8.815	-0.00432
1.316	-0.00584		3.816	0.00238		6.316	-0.0007095		8.816	-0.00794
1.317	-0.00052245		3.817	-0.000582112		6.317	0.00652		8.817	-0.00432
1.318	-0.00584		3.818	0.00238		6.318	0.00652		8.818	-0.00432
1.319	-0.00584		3.819	0.00238		6.319	0.00291		8.819	-0.00794
1.32	-0.00584		3.82	-0.000582112		6.32	0.00291		8.82	-0.00432
1.321	-0.00584		3.821	-0.000582112		6.321	0.00291		8.821	-0.00432
1.322	-0.00584		3.822	0.00535		6.322	0.00291		8.822	0.00291
1.323	-0.00584		3.823	0.00238		6.323	0.00291		8.823	-0.00432
1.324	-0.00318		3.824	-0.000582112		6.324	0.00291		8.824	-0.00432
1.325	-0.00052245		3.825	0.00535		6.325	0.00652		8.825	-0.0007095
1.326	-0.00584		3.826	0.00238		6.326	0.00291		8.826	-0.00432
1.327	-0.00318		3.827	-0.00355		6.327	0.00291		8.827	-0.00432
1.328	-0.00584		3.828	-0.000582112		6.328	0.00652		8.828	-0.0007095
1.329	-0.00584		3.829	0.00238		6.329	0.00291		8.829	-0.00432
1.33	-0.00318		3.83	0.00238		6.33	0.00652		8.83	-0.00432
1.331	-0.00318		3.831	0.00535		6.331	0.00291		8.831	-0.0007095
1.332	-0.00318		3.832	-0.000582112		6.332	0.00652		8.832	-0.00432
1.333	-0.00318		3.833	0.00238		6.333	-0.0007095		8.833	-0.0007095
1.334	-0.00584		3.834	0.00238		6.334	0.00652		8.834	-0.00432
1.335	-0.00318		3.835	0.00238		6.335	0.00291		8.835	-0.00432
1.336	-0.00318		3.836	0.00535		6.336	0.00652		8.836	-0.00432
1.337	-0.00584		3.837	-0.000582112		6.337	0.00652		8.837	-0.00794
1.338	-0.00318		3.838	-0.000582112		6.338	0.00291		8.838	-0.0007095
1.339	-0.00318		3.839	-0.000582112		6.339	-0.0007095		8.839	-0.00432
1.34	-0.00318		3.84	0.00238		6.34	0.00291		8.84	-0.00432
1.341	-0.00584		3.841	0.00238		6.341	0.00291		8.841	-0.0007095
1.342	-0.00052245		3.842	0.00238		6.342	-0.0007095		8.842	-0.00432
1.343	-0.00318		3.843	0.00238		6.343	-0.0007095		8.843	-0.0007095
1.344	-0.00318		3.844	0.00535		6.344	-0.0007095		8.844	-0.00432
1.345	-0.00318		3.845	0.00238		6.345	-0.00432		8.845	-0.00432
1.346	-0.00318		3.846	-0.000582112		6.346	-0.0007095		8.846	-0.00432
1.347	-0.00584		3.847	0.00238		6.347	0.00652		8.847	-0.00432
1.348	-0.00584		3.848	-0.000582112		6.348	-0.0007095		8.848	-0.00432
1.349	-0.00318		3.849	0.00238		6.349	-0.0007095		8.849	-0.00794
1.35	-0.00318		3.85	0.00535		6.35	0.00291		8.85	-0.00432
1.351	-0.00584		3.851	0.00535		6.351	0.00291		8.851	-0.00432
1.352	-0.00584		3.852	0.00238		6.352	0.00652		8.852	-0.00432
1.353	-0.00318		3.853	0.00535		6.353	-0.0007095		8.853	-0.0007095
1.354	-0.00584		3.854	0.00535		6.354	-0.0007095		8.854	-0.00794
1.355	-0.00584		3.855	0.00238		6.355	0.00291		8.855	-0.00432
1.356	-0.00318		3.856	0.00238		6.356	0.00291		8.856	-0.00432
1.357	-0.00318		3.857	-0.000582112		6.357	0.00652		8.857	-0.00794
1.358	-0.00052245		3.858	0.00535		6.358	0.00291		8.858	-0.00794
1.359	-0.00584		3.859	0.00238		6.359	0.00291		8.859	-0.00794
1.36	-0.00052245		3.86	0.00238		6.36	0.00291		8.86	-0.00432
1.361	-0.00052245		3.861	0.00535		6.361	0.00291		8.861	-0.00432
1.362	-0.00318		3.862	0.00238		6.362	-0.00432		8.862	-0.00432
1.363	-0.00318		3.863	0.00238		6.363	0.00291		8.863	-0.00794
1.364	-0.00318		3.864	-0.000582112		6.364	0.00291		8.864	-0.00432
1.365	-0.00584		3.865	-0.000582112		6.365	0.00291		8.865	-0.00432
1.366	-0.00052245		3.866	0.00535		6.366	0.00652		8.866	-0.00794
1.367	-0.00318		3.867	-0.000582112		6.367	-0.0007095		8.867	-0.00432
1.368	-0.00318		3.868	0.00238		6.368	-0.0007095		8.868	-0.00794
1.369	-0.00318		3.869	0.00535		6.369	0.00291		8.869	-0.00432
1.37	-0.00318		3.87	0.00535		6.37	0.00291		8.87	-0.0007095
1.371	-0.00318		3.871	0.00238		6.371	0.00652		8.871	-0.00432
1.372	-0.00318		3.872	0.00238		6.372	-0.0007095		8.872	-0.00432
1.373	-0.00584		3.873	0.00535		6.373	0.00291		8.873	-0.00794
1.374	-0.00584		3.874	0.00831		6.374	-0.0007095		8.874	-0.00432
1.375	-0.00318		3.875	0.00535		6.375	-0.0007095		8.875	-0.00794
1.376	-0.00318		3.876	-0.00355		6.376	-0.0007095		8.876	-0.00432
1.377	-0.00318		3.877	0.00238		6.377	0.00291		8.877	-0.00794
1.378	-0.00318		3.878	0.00238		6.378	0.00291		8.878	-0.00432
1.379	-0.00318		3.879	0.00238		6.379	0.00291		8.879	-0.01155
1.38	-0.00584		3.88	0.00535		6.38	0.00291		8.88	-0.00794
1.381	-0.00318		3.881	0.00831		6.381	-0.0007095		8.881	-0.00794
1.382	-0.00318		3.882	0.00535		6.382	0.00291		8.882	-0.00432
1.383	-0.00318		3.883	-0.000582112		6.383	-0.0007095		8.883	-0.00432
1.384	-0.00052245		3.884	-0.000582112		6.384	0.00291		8.884	-0.00794
1.385	-0.00052245		3.885	0.00238		6.385	0.00291		8.885	-0.00432
1.386	-0.00318		3.886	0.00831		6.386	0.00291		8.886	-0.00432
1.387	-0.00052245		3.887	0.00535		6.387	-0.0007095		8.887	-0.00432
1.388	-0.00052245		3.888	0.00238		6.388	-0.00432		8.888	-0.00432
1.389	-0.00052245		3.889	0.00535		6.389	-0.0007095		8.889	-0.00432
1.39	-0.00318		3.89	0.00535		6.39	0.00291		8.89	-0.00432
1.391	-0.00318		3.891	0.00535		6.391	0.00291		8.891	-0.00794
1.392	-0.00052245		3.892	0.00535		6.392	-0.0007095		8.892	-0.00432
1.393	-0.00318		3.893	0.00238		6.393	0.00291		8.893	-0.00794
1.394	-0.00584		3.894	0.00535		6.394	-0.00432		8.894	-0.0007095
1.395	-0.00584		3.895	0.00535		6.395	0.00588		8.895	-0.00794
1.396	-0.00318		3.896	0.00238		6.396	0.05478		8.896	-0.0007095
1.397	-0.00584		3.897	0.00831		6.397	0.25037		8.897	-0.00432
1.398	-0.00318		3.898	0.00535		6.398	0.42966		8.898	-0.00432
1.399	-0.00318		3.899	0.00238		6.399	0.54375		8.899	-0.00432
1.4	-0.00584		3.9	0.00535		6.4	0.61547		8.9	-0.00432
1.401	-0.00318		3.901	0.00535		6.401	0.66437		8.901	-0.0007095
1.402	-0.00318		3.902	0.00535		6.402	0.69044		8.902	-0.00794
1.403	-0.00052245		3.903	0.00535		6.403	0.72304		8.903	-0.00794
1.404	-0.00052245		3.904	0.00238		6.404	0.76542		8.904	-0.01155
1.405	-0.00318		3.905	0.00238		6.405	0.82736		8.905	-0.00794
1.406	-0.00318		3.906	0.00535		6.406	0.89255		8.906	-0.00794
1.407	-0.00318		3.907	0.00535		6.407	0.96101		8.907	-0.00432
1.408	-0.00318		3.908	0.00238		6.408	1.02295		8.908	-0.00432
1.409	-0.00318		3.909	0.00238		6.409	1.08814		8.909	-0.00432
1.41	-0.00318		3.91	0.00535		6.41	1.15334		8.91	-0.00794
1.411	-0.00318		3.911	0.00238		6.411	1.21202		8.911	-0.00322
1.412	-0.00318		3.912	0.00238		6.412	1.27395		8.912	0.07752
1.413	-0.00052245		3.913	0.00535		6.413	1.31959		8.913	0.30091
1.414	-0.00584		3.914	0.00535		6.414	1.38479		8.914	0.55928
1.415	-0.00318		3.915	0.00535		6.415	1.44998		8.915	0.72345
1.416	-0.00318		3.916	0.00535		6.416	1.52822		8.916	0.81765
1.417	-0.00584		3.917	0.00535		6.417	1.60972		8.917	0.88494
1.418	-0.00318		3.918	0.00535		6.418	1.67817		8.918	0.9576
1.419	-0.00052245		3.919	0.00535		6.419	1.75967		8.919	1.04104
1.42	-0.00052245		3.92	0.00535		6.42	1.83464		8.92	1.12447
1.421	-0.00318		3.921	0.00535		6.421	1.90636		8.921	1.21059
1.422	0.08281		3.922	0.00535		6.422	1.9683		8.922	1.29941
1.423	0.40633		3.923	0.00535		6.423	2.02697		8.923	1.37477
1.424	0.87248		3.924	0.0071		6.424	2.08239		8.924	1.4582
1.425	1.39081		3.925	0.05043		6.425	2.14107		8.925	1.54163
1.426	1.79782		3.926	0.25521		6.426	2.203		8.926	1.62238
1.427	2.09351		3.927	0.49939		6.427	2.25516		8.927	1.70581
1.428	2.35789		3.928	0.83808		6.428	2.31058		8.928	1.78117
1.429	2.6014		3.929	1.31854		6.429	2.366		8.929	1.85653
1.43	2.82056		3.93	1.87778		6.43	2.41815		8.93	1.9265
1.431	3.03276		3.931	2.33461		6.431	2.48009		8.931	1.9911
1.432	3.19974		3.932	2.61423		6.432	2.53877		8.932	2.05031
1.433	3.34585		3.933	2.83083		6.433	2.6007		8.933	2.11221
1.434	3.46412		3.934	2.99624		6.434	2.66264		8.934	2.17142
1.435	3.58936		3.935	3.11439		6.435	2.73436		8.935	2.22794
1.436	3.70068		3.936	3.19709		6.436	2.80607		8.936	2.28446
1.437	3.80852		3.937	3.2798		6.437	2.88105		8.937	2.3329
1.438	3.91636		3.938	3.34675		6.438	2.96906		8.938	2.38404
1.439	4.0242		3.939	3.4137		6.439	3.06034		8.939	2.44056
1.44	4.12856		3.94	3.48852		6.44	3.16139		8.94	2.49977
1.441	4.22596		3.941	3.55547		6.441	3.25593		8.941	2.56167
1.442	4.33032		3.942	3.64212		6.442	3.34394		8.942	2.62357
1.443	4.4486		3.943	3.72088		6.443	3.43196		8.943	2.68547
1.444	4.55992		3.944	3.82721		6.444	3.53953		8.944	2.75007
1.445	4.67472		3.945	3.93355		6.445	3.64711		8.945	2.82542
1.446	4.79647		3.946	4.04382		6.446	3.77098		8.946	2.90347
1.447	4.92171		3.947	4.1659		6.447	3.90463		8.947	2.99767
1.448	5.05738		3.948	4.28799		6.448	4.02851		8.948	3.10264
1.449	5.19305		3.949	4.42583		6.449	4.14912		8.949	3.2076
1.45	5.34611		3.95	4.57548		6.45	4.273		8.95	3.30987
1.451	5.51309		3.951	4.7212		6.451	4.40339		8.951	3.41215
1.452	5.67659		3.952	4.87085		6.452	4.52726		8.952	3.5198
1.453	5.84357		3.953	5.02051		6.453	4.6544		8.953	3.63284
1.454	6.01402		3.954	5.17016		6.454	4.77827		8.954	3.74857
1.455	6.20187		3.955	5.32375		6.455	4.89888		8.955	3.88314
1.456	6.38973		3.956	5.46947		6.456	5.00646		8.956	4.00694
1.457	6.58105		3.957	5.61124		6.457	5.08795		8.957	4.12536
1.458	6.76543		3.958	5.72545		6.458	5.15315		8.958	4.24917
1.459	6.95328		3.959	5.81603		6.459	5.18249		8.959	4.36759
1.46	7.13765		3.96	5.8948		6.46	5.18901		8.96	4.4887
1.461	7.31159		3.961	5.93418		6.461	5.17271		8.961	4.6125
1.462	7.45073		3.962	5.93812		6.462	5.12055		8.962	4.72554
1.463	7.56553		3.963	5.91055		6.463	5.0358		8.963	4.8305
1.464	7.64206		3.964	5.85935		6.464	4.91844		8.964	4.92201
1.465	7.68033		3.965	5.77665		6.465	4.78153		8.965	4.99199
1.466	7.69077		3.966	5.64669		6.466	4.61854		8.966	5.03774
1.467	7.65598		3.967	5.4931		6.467	4.43925		8.967	5.06196
1.468	7.58293		3.968	5.30012		6.468	4.25018		8.968	5.06196
1.469	7.46117		3.969	5.08352		6.469	4.05459		8.969	5.02967
1.47	7.28028		3.97	4.86691		6.47	3.87204		8.97	4.96776
1.471	7.0646		3.971	4.65425		6.471	3.68297		8.971	4.87087
1.472	6.81065		3.972	4.42977		6.472	3.50368		8.972	4.74707
1.473	6.53583		3.973	4.19741		6.473	3.32113		8.973	4.5829
1.474	6.25405		3.974	3.98081		6.474	3.14835		8.974	4.41603
1.475	5.97924		3.975	3.77208		6.475	2.98862		8.975	4.24378
1.476	5.70094		3.976	3.57123		6.476	2.82889		8.976	4.06077
1.477	5.4296		3.977	3.36644		6.477	2.67894		8.977	3.87506
1.478	5.16522		3.978	3.17346		6.478	2.53551		8.978	3.68667
1.479	4.90083		3.979	3.00018		6.479	2.40185		8.979	3.50634
1.48	4.64689		3.98	2.83871		6.48	2.27472		8.98	3.32602
1.481	4.40685		3.981	2.6733		6.481	2.16063		8.981	3.15916
1.482	4.17726		3.982	2.51577		6.482	2.05305		8.982	2.9896
1.483	3.95114		3.983	2.374		6.483	1.94222		8.983	2.82812
1.484	3.74242		3.984	2.24797		6.484	1.8542		8.984	2.6774
1.485	3.54065		3.985	2.13376		6.485	1.77271		8.985	2.53206
1.486	3.35628		3.986	2.02349		6.486	1.69447		8.986	2.40019
1.487	3.17887		3.987	1.91716		6.487	1.62601		8.987	2.26831
1.488	3.00841		3.988	1.83839		6.488	1.55756		8.988	2.14989
1.489	2.85535		3.989	1.75569		6.489	1.49888		8.989	2.03416
1.49	2.7162		3.99	1.6848		6.49	1.44672		8.99	1.92919
1.491	2.59096		3.991	1.61391		6.491	1.39783		8.991	1.8323
1.492	2.47269		3.992	1.5509		6.492	1.34567		8.992	1.74887
1.493	2.36485		3.993	1.49576		6.493	1.30329		8.993	1.66544
1.494	2.26744		3.994	1.44851		6.494	1.25765		8.994	1.59277
1.495	2.18047		3.995	1.39731		6.495	1.21854		8.995	1.52818
1.496	2.10394		3.996	1.35005		6.496	1.17942		8.996	1.46897
1.497	2.02741		3.997	1.30673		6.497	1.14356		8.997	1.40707
1.498	1.95436		3.998	1.27522		6.498	1.11096		8.998	1.36131
1.499	1.88826		3.999	1.23584		6.499	1.07836		8.999	1.31018
1.5	1.82565		4	1.20433		6.5	1.04903		9	1.26711
1.501	1.76651		4.001	1.16495		6.501	1.01643		9.001	1.22674
1.502	1.71085		4.002	1.12951		6.502	0.98383		9.002	1.18637
1.503	1.65867		4.003	1.09406		6.503	0.95775		9.003	1.14869
1.504	1.60649		4.004	1.06649		6.504	0.92515		9.004	1.1137
1.505	1.55778		4.005	1.03105		6.505	0.90233		9.005	1.08141
1.506	1.51604		4.006	1.00742		6.506	0.87625		9.006	1.04373
1.507	1.46734		4.007	0.97592		6.507	0.85344		9.007	1.01951
1.508	1.42211		4.008	0.96016		6.508	0.83062		9.008	0.98721
1.509	1.38385		4.009	0.92472		6.509	0.81106		9.009	0.9576
1.51	1.33862		4.01	0.90503		6.51	0.78824		9.01	0.928
1.511	1.30732		4.011	0.87746		6.511	0.76542		9.011	0.90109
1.512	1.26557		4.012	0.85777		6.512	0.74586		9.012	0.87686
1.513	1.23078		4.013	0.82626		6.513	0.71978		9.013	0.84995
1.514	1.18904		4.014	0.81445		6.514	0.70022		9.014	0.83111
1.515	1.16121		4.015	0.79476		6.515	0.68067		9.015	0.8042
1.516	1.13338		4.016	0.76719		6.516	0.66763		9.016	0.78536
1.517	1.10207		4.017	0.75537		6.517	0.64481		9.017	0.76113
1.518	1.07424		4.018	0.73174		6.518	0.62851		9.018	0.74768
1.519	1.03598		4.019	0.71205		6.519	0.60895		9.019	0.72614
1.52	1.00815		4.02	0.69236		6.52	0.59265		9.02	0.69923
1.521	0.9838		4.021	0.68055		6.521	0.57635		9.021	0.68577
1.522	0.95597		4.022	0.65692		6.522	0.56005		9.022	0.66424
1.523	0.92814		4.023	0.63329		6.523	0.54375		9.023	0.64809
1.524	0.90031		4.024	0.62541		6.524	0.53397		9.024	0.62926
1.525	0.87248		4.025	0.60572		6.525	0.51115		9.025	0.61042
1.526	0.84812		4.026	0.58603		6.526	0.50137		9.026	0.59696
1.527	0.81682		4.027	0.57815		6.527	0.48508		9.027	0.58081
1.528	0.79942		4.028	0.55452		6.528	0.4753		9.028	0.56466
1.529	0.77159		4.029	0.54664		6.529	0.46226		9.029	0.54582
1.53	0.7542		4.03	0.52302		6.53	0.44922		9.03	0.53506
1.531	0.73333		4.031	0.51514		6.531	0.43618		9.031	0.51353
1.532	0.70898		4.032	0.49939		6.532	0.42314		9.032	0.50276
1.533	0.6881		4.033	0.48757		6.533	0.41336		9.033	0.4893
1.534	0.66723		4.034	0.47576		6.534	0.40684		9.034	0.47316
1.535	0.64636		4.035	0.46788		6.535	0.3938		9.035	0.46508
1.536	0.63244		4.036	0.45607		6.536	0.38402		9.036	0.44893
1.537	0.61853		4.037	0.43637		6.537	0.37098		9.037	0.43817
1.538	0.59418		4.038	0.43244		6.538	0.36446		9.038	0.42471
1.539	0.57678		4.039	0.42062		6.539	0.35142		9.039	0.41664
1.54	0.56287		4.04	0.41274		6.54	0.3449		9.04	0.40587
1.541	0.54896		4.041	0.40487		6.541	0.33512		9.041	0.39241
1.542	0.53504		4.042	0.38518		6.542	0.33186		9.042	0.38165
1.543	0.52113		4.043	0.38124		6.543	0.31882		9.043	0.37357
1.544	0.50373		4.044	0.37336		6.544	0.3123		9.044	0.3655
1.545	0.48982		4.045	0.36549		6.545	0.29926		9.045	0.35473
1.546	0.47242		4.046	0.35367		6.546	0.29274		9.046	0.34397
1.547	0.46547		4.047	0.34579		6.547	0.28623		9.047	0.3332
1.548	0.44807		4.048	0.34186		6.548	0.27645		9.048	0.32513
1.549	0.43416		4.049	0.3261		6.549	0.26993		9.049	0.31706
1.55	0.4272		4.05	0.32216		6.55	0.26015		9.05	0.30629
1.551	0.41329		4.051	0.31035		6.551	0.25363		9.051	0.30091
1.552	0.39937		4.052	0.30641		6.552	0.24385		9.052	0.28745
1.553	0.38893		4.053	0.29853		6.553	0.23407		9.053	0.27938
1.554	0.3785		4.054	0.29066		6.554	0.23081		9.054	0.2713
1.555	0.36806		4.055	0.27884		6.555	0.22103		9.055	0.26323
1.556	0.35763		4.056	0.26703		6.556	0.21777		9.056	0.26054
1.557	0.34719		4.057	0.26309		6.557	0.20799		9.057	0.24977
1.558	0.3298		4.058	0.25521		6.558	0.19169		9.058	0.239
1.559	0.31588		4.059	0.2434		6.559	0.19169		9.059	0.23362
1.56	0.30545		4.06	0.23946		6.56	0.17865		9.06	0.22555
1.561	0.29849		4.061	0.23158		6.561	0.16887		9.061	0.21747
1.562	0.28805		4.062	0.21977		6.562	0.16235		9.062	0.21209
1.563	0.27414		4.063	0.20796		6.563	0.15257		9.063	0.20133
1.564	0.26022		4.064	0.20402		6.564	0.14279		9.064	0.19594
1.565	0.25326		4.065	0.1922		6.565	0.13953		9.065	0.19056
1.566	0.24283		4.066	0.18039		6.566	0.12975		9.066	0.1771
1.567	0.22543		4.067	0.17645		6.567	0.11997		9.067	0.17441
1.568	0.215		4.068	0.1607		6.568	0.11019		9.068	0.16365
1.569	0.20456		4.069	0.15282		6.569	0.10367		9.069	0.15288
1.57	0.20108		4.07	0.15676		6.57	0.09715		9.07	0.1475
1.571	0.19065		4.071	0.14494		6.571	0.08738		9.071	0.14212
1.572	0.17325		4.072	0.13313		6.572	0.08412		9.072	0.13135
1.573	0.15934		4.073	0.12919		6.573	0.0776		9.073	0.12866
1.574	0.1489		4.074	0.12131		6.574	0.07108		9.074	0.1152
1.575	0.14542		4.075	0.1095		6.575	0.0613		9.075	0.10982
1.576	0.13499		4.076	0.10162		6.576	0.05152		9.076	0.10444
1.577	0.12455		4.077	0.08981		6.577	0.045		9.077	0.09905
1.578	0.11412		4.078	0.08981		6.578	0.04174		9.078	0.09098
1.579	0.1002		4.079	0.07405		6.579	0.03522		9.079	0.0829
1.58	0.08976		4.08	0.07012		6.58	0.02218		9.08	0.07483
1.581	0.07933		4.081	0.06224		6.581	0.01566		9.081	0.06945
1.582	0.07237		4.082	0.05436		6.582	0.00588		9.082	0.06137
1.583	0.06193		4.083	0.05043		6.583	-0.0039		9.083	0.0533
1.584	0.05846		4.084	0.04255		6.584	-0.000639876		9.084	0.04792
1.585	0.04802		4.085	0.03467		6.585	-0.00432		9.085	0.04253
1.586	0.04106		4.086	0.0268		6.586	-0.00432		9.086	0.03446
1.587	0.02715		4.087	0.01104		6.587	-0.00432		9.087	0.02908
1.588	0.01671		4.088	0.01104		6.588	-0.00794		9.088	0.02369
1.589	0.01323		4.089	0.00831		6.589	-0.00432		9.089	0.01562
1.59	0.00627		4.09	0.00831		6.59	-0.01155		9.09	0.00755
1.591	0.0028		4.091	0.00535		6.591	-0.00794		9.091	0.00216
1.592	0.00627		4.092	0.00831		6.592	-0.00432		9.092	-0.000528295
1.593	0.0048		4.093	0.00831		6.593	-0.00432		9.093	-0.00432
1.594	0.00214		4.094	0.00535		6.594	-0.00432		9.094	-0.00432
1.595	0.0048		4.095	0.00831		6.595	-0.0007095		9.095	-0.00432
1.596	0.0048		4.096	0.00535		6.596	-0.01155		9.096	-0.00794
1.597	0.0048		4.097	0.00535		6.597	-0.0007095		9.097	0.00291
1.598	-0.00052245		4.098	0.00535		6.598	-0.00432		9.098	-0.00432
1.599	0.00214		4.099	0.00238		6.599	-0.00432		9.099	-0.00432
1.6	0.00214		4.1	0.00535		6.6	-0.00432		9.1	-0.00432
1.601	0.00214		4.101	0.01128		6.601	-0.0007095		9.101	-0.00794
1.602	0.0048		4.102	0.01128		6.602	-0.00432		9.102	-0.00432
1.603	-0.00052245		4.103	0.00238		6.603	-0.0007095		9.103	-0.00432
1.604	0.0048		4.104	0.00831		6.604	-0.00794		9.104	-0.00432
1.605	0.00214		4.105	0.00535		6.605	-0.00794		9.105	-0.00432
1.606	0.00214		4.106	0.00535		6.606	-0.00794		9.106	-0.00432
1.607	0.00214		4.107	0.00535		6.607	-0.00432		9.107	-0.00794
1.608	0.00214		4.108	0.00535		6.608	-0.00432		9.108	-0.00432
1.609	-0.00052245		4.109	0.00831		6.609	-0.00794		9.109	-0.00432
1.61	0.00214		4.11	0.00831		6.61	-0.00432		9.11	-0.01155
1.611	0.00214		4.111	0.00535		6.611	-0.00432		9.111	-0.00794
1.612	-0.00052245		4.112	0.00535		6.612	-0.00794		9.112	-0.00432
1.613	0.0048		4.113	0.00535		6.613	-0.00432		9.113	-0.00794
1.614	0.00214		4.114	0.00535		6.614	-0.00432		9.114	-0.00432
1.615	0.00214		4.115	0.00535		6.615	-0.0007095		9.115	-0.00794
1.616	0.00214		4.116	0.00238		6.616	-0.00794		9.116	-0.00794
1.617	0.00214		4.117	0.00535		6.617	-0.00432		9.117	-0.00432
1.618	0.00746		4.118	0.00535		6.618	-0.00432		9.118	-0.00794
1.619	0.00214		4.119	0.00535		6.619	-0.00432		9.119	-0.00432
1.62	0.00214		4.12	0.00535		6.62	-0.00432		9.12	-0.0007095
1.621	0.00214		4.121	0.00831		6.621	-0.00432		9.121	-0.00794
1.622	-0.00052245		4.122	0.00535		6.622	-0.00794		9.122	-0.00432
1.623	0.0048		4.123	0.00238		6.623	-0.00794		9.123	-0.00432
1.624	0.0048		4.124	0.00535		6.624	-0.00432		9.124	-0.00794
1.625	0.00214		4.125	0.00535		6.625	-0.00794		9.125	-0.00432
1.626	-0.00052245		4.126	0.00238		6.626	-0.01155		9.126	-0.00794
1.627	0.00214		4.127	0.00831		6.627	-0.00432		9.127	-0.00432
1.628	0.0048		4.128	0.00535		6.628	-0.00794		9.128	-0.00432
1.629	0.0048		4.129	0.00535		6.629	-0.00794		9.129	-0.00432
1.63	0.00746		4.13	0.00535		6.63	-0.00794		9.13	-0.00432
1.631	0.0048		4.131	0.00831		6.631	-0.00794		9.131	-0.01155
1.632	-0.00052245		4.132	0.00831		6.632	-0.00794		9.132	-0.01155
1.633	0.00214		4.133	0.00238		6.633	-0.00794		9.133	-0.00794
1.634	0.0048		4.134	0.00238		6.634	-0.0007095		9.134	-0.00794
1.635	0.0048		4.135	0.00238		6.635	-0.00432		9.135	-0.00432
1.636	0.00214		4.136	-0.000582112		6.636	-0.00432		9.136	-0.00794
1.637	-0.00052245		4.137	0.00831		6.637	-0.00794		9.137	-0.0007095
1.638	0.00214		4.138	0.00535		6.638	-0.00794		9.138	-0.00432
1.639	0.0048		4.139	0.00535		6.639	-0.00432		9.139	-0.00432
1.64	0.0048		4.14	0.00535		6.64	-0.00432		9.14	-0.00432
1.641	0.00746		4.141	0.00535		6.641	-0.00794		9.141	-0.00432
1.642	0.00746		4.142	0.00535		6.642	-0.00432		9.142	-0.0007095
1.643	0.00746		4.143	0.00535		6.643	-0.00794		9.143	-0.0007095
1.644	0.0048		4.144	0.00535		6.644	-0.01155		9.144	-0.00432
1.645	0.00214		4.145	0.00831		6.645	-0.00794		9.145	-0.0007095
1.646	0.00214		4.146	0.00831		6.646	-0.00432		9.146	-0.00432
1.647	0.0048		4.147	0.00238		6.647	-0.00432		9.147	-0.00432
1.648	0.0048		4.148	0.00831		6.648	-0.00432		9.148	-0.0007095
1.649	0.00214		4.149	0.00535		6.649	-0.00794		9.149	-0.00794
1.65	0.00214		4.15	0.00238		6.65	-0.00794		9.15	-0.0007095
1.651	0.0048		4.151	0.00535		6.651	-0.00794		9.151	-0.00432
1.652	0.00746		4.152	0.00535		6.652	-0.00794		9.152	-0.00432
1.653	0.0048		4.153	0.00535		6.653	-0.00794		9.153	-0.00794
1.654	0.00214		4.154	0.00535		6.654	-0.00432		9.154	-0.0007095
1.655	0.00214		4.155	-0.000582112		6.655	-0.00794		9.155	-0.00432
1.656	0.0048		4.156	0.00535		6.656	-0.01155		9.156	-0.00432
1.657	0.0048		4.157	0.00535		6.657	-0.00794		9.157	-0.0007095
1.658	0.0048		4.158	0.00535		6.658	-0.00794		9.158	-0.0007095
1.659	0.0048		4.159	0.00535		6.659	-0.00794		9.159	-0.00432
1.66	0.00746		4.16	0.00535		6.66	-0.00794		9.16	-0.00432
1.661	0.00746		4.161	0.00535		6.661	-0.01155		9.161	-0.00432
1.662	0.00214		4.162	0.00535		6.662	-0.00432		9.162	-0.0007095
1.663	0.00214		4.163	0.00238		6.663	-0.00432		9.163	-0.0007095
1.664	0.00214		4.164	0.00535		6.664	-0.00432		9.164	-0.00432
1.665	0.0048		4.165	0.00238		6.665	-0.00794		9.165	-0.0007095
1.666	0.0048		4.166	0.00238		6.666	-0.01155		9.166	0.00291
1.667	0.0048		4.167	0.00238		6.667	-0.00432		9.167	-0.00432
1.668	0.00214		4.168	0.00238		6.668	-0.00794		9.168	-0.00432
1.669	0.00214		4.169	0.00535		6.669	-0.00794		9.169	-0.00432
1.67	0.00214		4.17	0.00238		6.67	-0.01155		9.17	-0.00432
1.671	0.0048		4.171	0.00238		6.671	-0.00794		9.171	-0.00432
1.672	0.0048		4.172	0.00535		6.672	-0.00794		9.172	-0.0007095
1.673	0.0048		4.173	0.00831		6.673	-0.00432		9.173	-0.00432
1.674	-0.00052245		4.174	-0.000582112		6.674	-0.01155		9.174	0.00291
1.675	0.00214		4.175	-0.000582112		6.675	-0.00794		9.175	-0.00432
1.676	0.0048		4.176	0.00535		6.676	-0.00794		9.176	-0.00432
1.677	0.00214		4.177	0.00535		6.677	-0.00432		9.177	-0.0007095
1.678	0.00746		4.178	0.00831		6.678	-0.00794		9.178	-0.0007095
1.679	0.0048		4.179	0.00238		6.679	-0.00794		9.179	-0.0007095
1.68	0.0048		4.18	0.00238		6.68	-0.00432		9.18	-0.0007095
1.681	0.0048		4.181	0.00535		6.681	-0.00432		9.181	-0.0007095
1.682	0.0048		4.182	-0.000582112		6.682	-0.00794		9.182	-0.00432
1.683	0.0048		4.183	0.00238		6.683	-0.00794		9.183	-0.0007095
1.684	0.0048		4.184	0.00238		6.684	-0.00794		9.184	-0.00432
1.685	0.00214		4.185	0.00238		6.685	-0.00432		9.185	-0.0007095
1.686	0.00746		4.186	0.00238		6.686	-0.00432		9.186	-0.00432
1.687	-0.00052245		4.187	0.00535		6.687	-0.00432		9.187	-0.00794
1.688	0.00214		4.188	0.00535		6.688	-0.00794		9.188	-0.00432
1.689	0.00746		4.189	-0.000582112		6.689	-0.00794		9.189	-0.0007095
1.69	0.00746		4.19	0.00535		6.69	-0.00794		9.19	-0.0007095
1.691	0.00746		4.191	0.00238		6.691	-0.00794		9.191	-0.0007095
1.692	0.0048		4.192	0.00535		6.692	-0.00794		9.192	-0.00432
1.693	0.0048		4.193	0.00238		6.693	-0.00432		9.193	-0.00432
1.694	0.0048		4.194	0.00238		6.694	-0.01155		9.194	-0.0007095
1.695	0.0048		4.195	0.00238		6.695	-0.00794		9.195	-0.00432
1.696	0.00746		4.196	0.00535		6.696	-0.00432		9.196	-0.00432
1.697	0.0048		4.197	-0.00355		6.697	-0.00794		9.197	-0.00432
1.698	0.0048		4.198	0.00238		6.698	-0.00432		9.198	-0.00794
1.699	0.0048		4.199	0.00238		6.699	-0.00794		9.199	-0.0007095
1.7	0.0048		4.2	0.00535		6.7	-0.00432		9.2	-0.0007095
1.701	0.0048		4.201	0.00238		6.701	-0.00432		9.201	-0.00794
1.702	0.0048		4.202	-0.000582112		6.702	-0.00794		9.202	-0.0007095
1.703	0.0048		4.203	0.00238		6.703	-0.00794		9.203	-0.00432
1.704	0.0048		4.204	0.00238		6.704	-0.00794		9.204	-0.00432
1.705	0.0048		4.205	0.00535		6.705	-0.00794		9.205	-0.00432
1.706	0.0048		4.206	0.00535		6.706	-0.00794		9.206	-0.00432
1.707	0.0048		4.207	0.00535		6.707	-0.00794		9.207	-0.00432
1.708	-0.00052245		4.208	0.00535		6.708	-0.00794		9.208	-0.0007095
1.709	0.0048		4.209	0.00535		6.709	-0.00794		9.209	-0.00432
1.71	0.00214		4.21	0.00238		6.71	-0.00794		9.21	-0.00432
1.711	0.0048		4.211	0.00238		6.711	-0.00794		9.211	-0.0007095
1.712	-0.00052245		4.212	0.00238		6.712	-0.0007095		9.212	-0.0007095
1.713	0.00746		4.213	0.00535		6.713	-0.00432		9.213	-0.00432
1.714	0.0048		4.214	0.00535		6.714	-0.00432		9.214	-0.00432
1.715	0.00746		4.215	0.00238		6.715	-0.00794		9.215	0.00291
1.716	0.00746		4.216	0.00535		6.716	-0.00432		9.216	-0.00432
1.717	0.00746		4.217	0.00535		6.717	-0.00794		9.217	-0.00794
1.718	0.0048		4.218	0.00535		6.718	-0.00794		9.218	-0.00432
1.719	0.00746		4.219	0.00535		6.719	-0.00432		9.219	-0.00432
1.72	0.00746		4.22	0.00535		6.72	-0.00794		9.22	0.00291
1.721	0.0048		4.221	0.00238		6.721	-0.00794		9.221	-0.00432
1.722	0.00746		4.222	0.00238		6.722	-0.00432		9.222	-0.0007095
1.723	0.00746		4.223	0.00535		6.723	-0.00794		9.223	0.00291
1.724	0.00746		4.224	0.00238		6.724	-0.00794		9.224	-0.0007095
1.725	0.00214		4.225	0.00238		6.725	-0.00432		9.225	-0.00432
1.726	0.00214		4.226	0.00238		6.726	-0.00432		9.226	-0.0007095
1.727	0.00746		4.227	0.00238		6.727	-0.00794		9.227	-0.0007095
1.728	0.00746		4.228	0.00238		6.728	-0.00432		9.228	-0.0007095
1.729	0.0048		4.229	0.00831		6.729	-0.00794		9.229	-0.0007095
1.73	0.0048		4.23	-0.000582112		6.73	-0.01155		9.23	-0.00794
1.731	0.00746		4.231	0.00535		6.731	-0.00794		9.231	0.00291
1.732	0.0048		4.232	0.00238		6.732	-0.00794		9.232	-0.0007095
1.733	0.0048		4.233	0.00831		6.733	-0.0007095		9.233	-0.0007095
1.734	0.0048		4.234	0.00238		6.734	-0.00432		9.234	-0.0007095
1.735	0.00746		4.235	-0.000582112		6.735	-0.00794		9.235	-0.0007095
1.736	0.00746		4.236	0.00238		6.736	-0.00794		9.236	-0.0007095
1.737	0.00214		4.237	0.00535		6.737	-0.00794		9.237	0.00291
1.738	0.0048		4.238	0.00238		6.738	-0.00794		9.238	-0.0007095
1.739	0.0048		4.239	0.00238		6.739	-0.01155		9.239	-0.0007095
1.74	0.00746		4.24	0.00238		6.74	-0.01155		9.24	0.00291
1.741	0.00214		4.241	0.00535		6.741	-0.01155		9.241	-0.00432
1.742	0.0048		4.242	0.00535		6.742	-0.00794		9.242	-0.0007095
1.743	0.00746		4.243	0.00238		6.743	-0.00432		9.243	-0.0007095
1.744	0.0048		4.244	0.00238		6.744	-0.00794		9.244	-0.0007095
1.745	0.0048		4.245	-0.000582112		6.745	-0.00794		9.245	-0.00432
1.746	0.00214		4.246	0.00535		6.746	-0.00794		9.246	-0.0007095
1.747	0.00214		4.247	0.00238		6.747	-0.00432		9.247	0.00291
1.748	0.0048		4.248	0.00238		6.748	-0.00794		9.248	-0.00432
1.749	0.0048		4.249	0.00238		6.749	-0.00432		9.249	0.00291
1.75	0.0048		4.25	0.00238		6.75	-0.00794		9.25	-0.00432
1.751	0.0048		4.251	0.00535		6.751	-0.00794		9.251	-0.00432
1.752	0.00746		4.252	0.00238		6.752	-0.01155		9.252	-0.0007095
1.753	0.00746		4.253	0.00238		6.753	-0.00794		9.253	0.00291
1.754	0.0048		4.254	-0.000582112		6.754	-0.00432		9.254	-0.00432
1.755	0.0048		4.255	0.00238		6.755	-0.01155		9.255	-0.0007095
1.756	0.00746		4.256	0.00238		6.756	-0.00794		9.256	-0.0007095
1.757	0.0048		4.257	0.00535		6.757	-0.01155		9.257	-0.0007095
1.758	0.00746		4.258	-0.000582112		6.758	-0.00432		9.258	-0.00432
1.759	0.00746		4.259	-0.000582112		6.759	-0.00794		9.259	-0.00432
1.76	0.00214		4.26	0.00238		6.76	-0.01155		9.26	0.00291
1.761	0.0048		4.261	0.00238		6.761	-0.00432		9.261	-0.00432
1.762	0.0048		4.262	-0.000582112		6.762	-0.00794		9.262	-0.0007095
1.763	0.00746		4.263	0.00238		6.763	-0.01155		9.263	-0.0007095
1.764	0.0048		4.264	-0.00355		6.764	-0.00794		9.264	-0.00432
1.765	0.0048		4.265	-0.00355		6.765	-0.01155		9.265	-0.0007095
1.766	0.0048		4.266	0.00238		6.766	-0.01155		9.266	-0.0007095
1.767	0.0048		4.267	-0.000582112		6.767	-0.00432		9.267	0.00291
1.768	0.0048		4.268	0.00535		6.768	-0.01155		9.268	0.00291
1.769	0.00746		4.269	-0.000582112		6.769	-0.00432		9.269	-0.0007095
1.77	0.0048		4.27	0.00238		6.77	-0.00432		9.27	-0.0007095
1.771	0.0048		4.271	0.00238		6.771	-0.01155		9.271	-0.0007095
1.772	0.00746		4.272	0.00238		6.772	-0.00432		9.272	-0.0007095
1.773	0.0048		4.273	-0.000582112		6.773	-0.00432		9.273	-0.0007095
1.774	0.00214		4.274	0.00238		6.774	-0.01155		9.274	0.00291
1.775	0.0048		4.275	-0.000582112		6.775	-0.00432		9.275	0.00291
1.776	0.00214		4.276	0.00238		6.776	-0.00794		9.276	-0.0007095
1.777	0.00746		4.277	0.00238		6.777	-0.00794		9.277	-0.00432
1.778	0.0048		4.278	0.00238		6.778	-0.00432		9.278	-0.00432
1.779	0.0048		4.279	0.00238		6.779	-0.00432		9.279	0.00291
1.78	0.0048		4.28	0.00238		6.78	-0.00432		9.28	-0.0007095
1.781	0.00746		4.281	-0.000582112		6.781	-0.00432		9.281	0.00291
1.782	0.0048		4.282	0.00238		6.782	-0.00794		9.282	-0.0007095
1.783	0.00214		4.283	0.00238		6.783	-0.00794		9.283	-0.0007095
1.784	0.00746		4.284	-0.00355		6.784	-0.00794		9.284	-0.0007095
1.785	0.0048		4.285	-0.000582112		6.785	-0.01155		9.285	-0.0007095
1.786	0.00746		4.286	-0.00355		6.786	-0.01155		9.286	0.00291
1.787	0.00214		4.287	-0.00355		6.787	-0.00432		9.287	0.00291
1.788	0.00746		4.288	0.00238		6.788	-0.00794		9.288	-0.0007095
1.789	0.00746		4.289	0.00238		6.789	-0.00794		9.289	-0.0007095
1.79	0.0048		4.29	0.00238		6.79	-0.00794		9.29	0.00291
1.791	0.00746		4.291	0.00238		6.791	-0.00432		9.291	0.00291
1.792	0.01012		4.292	0.00238		6.792	-0.00794		9.292	-0.00432
1.793	0.0048		4.293	-0.000582112		6.793	-0.00432		9.293	-0.0007095
1.794	0.0048		4.294	0.00238		6.794	-0.0007095		9.294	0.00291
1.795	0.0048		4.295	-0.000582112		6.795	-0.01155		9.295	-0.0007095
1.796	0.0048		4.296	-0.000582112		6.796	-0.00794		9.296	0.00291
1.797	0.0048		4.297	0.00238		6.797	-0.00432		9.297	-0.0007095
1.798	0.0048		4.298	0.00238		6.798	-0.00432		9.298	-0.0007095
1.799	0.0048		4.299	-0.000582112		6.799	-0.00432		9.299	0.00291
1.8	0.0048		4.3	-0.000582112		6.8	-0.00794		9.3	-0.0007095
1.801	0.00746		4.301	0.00238		6.801	-0.00794		9.301	-0.0007095
1.802	0.00746		4.302	-0.000582112		6.802	-0.00794		9.302	-0.0007095
1.803	0.0048		4.303	-0.000582112		6.803	-0.01155		9.303	-0.0007095
1.804	0.0048		4.304	0.00535		6.804	-0.01155		9.304	0.00291
1.805	0.0048		4.305	-0.000582112		6.805	-0.01155		9.305	-0.0007095
1.806	0.0048		4.306	-0.000582112		6.806	-0.00794		9.306	-0.0007095
1.807	0.00214		4.307	0.00535		6.807	-0.00432		9.307	-0.0007095
1.808	0.00214		4.308	0.00238		6.808	-0.00794		9.308	-0.0007095
1.809	0.0048		4.309	-0.000582112		6.809	-0.00794		9.309	0.00291
1.81	0.0048		4.31	-0.00651		6.81	-0.00794		9.31	0.00291
1.811	0.00746		4.311	0.00238		6.811	-0.00432		9.311	-0.0007095
1.812	0.00746		4.312	-0.00355		6.812	-0.00432		9.312	0.00291
1.813	0.00746		4.313	-0.00355		6.813	-0.00794		9.313	-0.00432
1.814	0.00746		4.314	0.00238		6.814	-0.00432		9.314	-0.0007095
1.815	0.00746		4.315	-0.000582112		6.815	-0.00794		9.315	0.00291
1.816	0.00214		4.316	0.00238		6.816	-0.00432		9.316	-0.00432
1.817	0.00746		4.317	0.00238		6.817	-0.00432		9.317	0.00291
1.818	0.00746		4.318	0.00238		6.818	-0.01155		9.318	0.00291
1.819	0.00746		4.319	0.00238		6.819	-0.00794		9.319	0.00291
1.82	0.0048		4.32	-0.000582112		6.82	-0.00432		9.32	0.00652
1.821	0.00214		4.321	-0.000582112		6.821	-0.00432		9.321	-0.0007095
1.822	0.0048		4.322	-0.00355		6.822	-0.0007095		9.322	0.00291
1.823	0.00214		4.323	-0.00651		6.823	-0.00432		9.323	0.00291
1.824	0.0048		4.324	0.00238		6.824	-0.00794		9.324	0.00652
1.825	0.00746		4.325	-0.00355		6.825	-0.00432		9.325	-0.0007095
1.826	0.0048		4.326	-0.000582112		6.826	-0.00794		9.326	0.00291
1.827	0.0048		4.327	-0.000582112		6.827	-0.00432		9.327	-0.0007095
1.828	0.00746		4.328	-0.000582112		6.828	-0.00432		9.328	-0.0007095
1.829	0.00214		4.329	-0.000582112		6.829	-0.0007095		9.329	0.00291
1.83	0.0048		4.33	0.00238		6.83	-0.00432		9.33	0.00291
1.831	0.0048		4.331	-0.00651		6.831	-0.00794		9.331	0.00291
1.832	0.0048		4.332	-0.000582112		6.832	-0.00432		9.332	0.00652
1.833	0.00746		4.333	-0.00355		6.833	-0.00794		9.333	0.00291
1.834	0.01012		4.334	-0.000582112		6.834	-0.00432		9.334	0.00652
1.835	0.00214		4.335	-0.000582112		6.835	-0.00794		9.335	0.00291
1.836	0.0048		4.336	-0.00651		6.836	-0.00432		9.336	0.00291
1.837	0.00214		4.337	0.00238		6.837	-0.00432		9.337	-0.0007095
1.838	0.0048		4.338	0.00238		6.838	-0.0007095		9.338	0.00291
1.839	0.00214		4.339	-0.000582112		6.839	-0.00432		9.339	0.00652
1.84	0.01012		4.34	-0.00355		6.84	-0.00432		9.34	0.00652
1.841	0.0048		4.341	-0.000582112		6.841	-0.0007095		9.341	-0.0007095
1.842	0.0048		4.342	-0.000582112		6.842	-0.00432		9.342	0.00652
1.843	0.0048		4.343	-0.000582112		6.843	-0.00794		9.343	0.00291
1.844	0.00214		4.344	-0.00355		6.844	-0.00794		9.344	-0.0007095
1.845	0.0048		4.345	0.00238		6.845	-0.01155		9.345	0.00291
1.846	0.00746		4.346	-0.000582112		6.846	-0.00794		9.346	0.00291
1.847	0.00746		4.347	-0.000582112		6.847	-0.00432		9.347	-0.0007095
1.848	0.0048		4.348	-0.00355		6.848	-0.00432		9.348	0.00652
1.849	0.00746		4.349	-0.00355		6.849	-0.00432		9.349	-0.0007095
1.85	0.0048		4.35	-0.000582112		6.85	-0.00794		9.35	0.00652
1.851	0.0048		4.351	-0.000582112		6.851	-0.00432		9.351	0.00291
1.852	0.0048		4.352	-0.000582112		6.852	-0.00432		9.352	0.00291
1.853	0.00746		4.353	-0.000582112		6.853	-0.0007095		9.353	0.00291
1.854	0.00746		4.354	-0.00355		6.854	-0.00432		9.354	0.00291
1.855	0.00746		4.355	-0.000582112		6.855	-0.00432		9.355	-0.00432
1.856	0.00746		4.356	-0.00355		6.856	-0.0007095		9.356	0.00291
1.857	0.0048		4.357	-0.00355		6.857	-0.00432		9.357	0.00291
1.858	0.00214		4.358	-0.000582112		6.858	-0.01155		9.358	-0.0007095
1.859	0.00746		4.359	-0.00355		6.859	-0.0007095		9.359	0.00291
1.86	0.0048		4.36	0.00238		6.86	-0.00794		9.36	0.00652
1.861	0.00746		4.361	-0.00355		6.861	-0.00432		9.361	0.00291
1.862	0.0048		4.362	-0.00355		6.862	-0.00432		9.362	0.00652
1.863	0.00214		4.363	-0.00651		6.863	-0.00432		9.363	0.00291
1.864	0.0048		4.364	-0.000582112		6.864	-0.00794		9.364	0.00291
1.865	0.0048		4.365	-0.00355		6.865	-0.00432		9.365	0.00291
1.866	0.0048		4.366	-0.000582112		6.866	-0.00432		9.366	0.00291
1.867	0.00214		4.367	-0.000582112		6.867	-0.0007095		9.367	0.00652
1.868	0.0048		4.368	-0.000582112		6.868	-0.00794		9.368	0.00652
1.869	-0.00052245		4.369	-0.000582112		6.869	-0.00432		9.369	0.00291
1.87	0.01012		4.37	-0.00651		6.87	-0.0007095		9.37	0.00291
1.871	0.0048		4.371	-0.00355		6.871	-0.00794		9.371	0.00652
1.872	0.00214		4.372	-0.00355		6.872	-0.00794		9.372	0.00291
1.873	0.00746		4.373	-0.000582112		6.873	-0.00432		9.373	0.00291
1.874	0.0048		4.374	-0.000582112		6.874	-0.00432		9.374	0.00291
1.875	0.0048		4.375	-0.00355		6.875	-0.00794		9.375	0.00652
1.876	0.00746		4.376	0.00238		6.876	-0.00432		9.376	0.01013
1.877	0.0048		4.377	-0.00355		6.877	-0.00432		9.377	0.00291
1.878	0.0048		4.378	0.00238		6.878	-0.00432		9.378	0.00291
1.879	0.00214		4.379	-0.000582112		6.879	-0.00794		9.379	0.00291
1.88	0.00746		4.38	-0.00355		6.88	0.00291		9.38	0.00291
1.881	0.00214		4.381	-0.00355		6.881	-0.00432		9.381	0.00652
1.882	0.00214		4.382	-0.00355		6.882	-0.00432		9.382	0.00652
1.883	0.0048		4.383	-0.000582112		6.883	-0.00794		9.383	0.01013
1.884	0.0048		4.384	-0.000582112		6.884	-0.00432		9.384	0.00291
1.885	0.0048		4.385	-0.000582112		6.885	-0.00794		9.385	0.00652
1.886	0.0048		4.386	-0.000582112		6.886	-0.00794		9.386	0.00291
1.887	0.00214		4.387	-0.00355		6.887	-0.00432		9.387	0.00291
1.888	0.0048		4.388	-0.00355		6.888	-0.00794		9.388	-0.00432
1.889	0.00214		4.389	-0.00355		6.889	-0.00794		9.389	0.00291
1.89	0.00214		4.39	-0.00355		6.89	0.00291		9.39	0.00291
1.891	0.00746		4.391	-0.00355		6.891	-0.00794		9.391	0.00291
1.892	0.0048		4.392	0.00238		6.892	-0.00432		9.392	0.00652
1.893	0.0048		4.393	-0.000582112		6.893	-0.00432		9.393	-0.0007095
1.894	0.00214		4.394	-0.000582112		6.894	-0.00432		9.394	0.01013
1.895	-0.00052245		4.395	-0.00355		6.895	-0.00794		9.395	0.00291
1.896	0.00214		4.396	0.00238		6.896	-0.0007095		9.396	0.00291
1.897	0.00214		4.397	-0.000582112		6.897	-0.00432		9.397	0.00291
1.898	0.00214		4.398	-0.00355		6.898	-0.00794		9.398	0.00291
1.899	0.00746		4.399	-0.00355		6.899	-0.0007095		9.399	0.01013
1.9	0.00214		4.4	-0.000582112		6.9	-0.0007095		9.4	0.00652
1.901	0.0048		4.401	-0.000582112		6.901	-0.0007095		9.401	0.00652
1.902	0.00214		4.402	-0.00651		6.902	-0.00432		9.402	-0.0007095
1.903	-0.00052245		4.403	-0.00355		6.903	-0.00432		9.403	0.00652
1.904	0.00214		4.404	-0.00651		6.904	-0.00432		9.404	0.00291
1.905	0.0048		4.405	-0.00355		6.905	-0.00794		9.405	-0.00432
1.906	0.0048		4.406	-0.000582112		6.906	-0.00432		9.406	0.00291
1.907	-0.00052245		4.407	-0.00651		6.907	-0.0007095		9.407	0.00652
1.908	0.00214		4.408	-0.00651		6.908	-0.0007095		9.408	-0.0007095
1.909	0.00214		4.409	-0.00651		6.909	-0.0007095		9.409	0.01013
1.91	0.0048		4.41	-0.00651		6.91	-0.0007095		9.41	0.00291
1.911	0.0048		4.411	-0.00355		6.911	-0.00432		9.411	0.00291
1.912	0.00214		4.412	-0.000582112		6.912	-0.00794		9.412	0.00652
1.913	0.0048		4.413	-0.00355		6.913	-0.0007095		9.413	-0.0007095
1.914	0.0048		4.414	-0.00651		6.914	-0.00432		9.414	0.00291
1.915	0.00214		4.415	-0.00651		6.915	-0.00432		9.415	0.00291
1.916	0.0048		4.416	-0.00651		6.916	-0.00432		9.416	0.00652
1.917	0.0048		4.417	-0.000582112		6.917	-0.00794		9.417	0.00291
1.918	0.00214		4.418	-0.00355		6.918	-0.00432		9.418	0.00291
1.919	0.00214		4.419	-0.00355		6.919	-0.0007095		9.419	0.01013
1.92	0.0048		4.42	-0.00948		6.92	-0.00432		9.42	0.00652
1.921	-0.00052245		4.421	-0.00355		6.921	-0.00794		9.421	0.00652
1.922	0.0048		4.422	-0.00355		6.922	-0.00432		9.422	-0.0007095
1.923	0.00214		4.423	-0.000582112		6.923	-0.00432		9.423	0.00291
1.924	0.0048		4.424	-0.00355		6.924	-0.0007095		9.424	0.01013
1.925	0.0048		4.425	-0.000582112		6.925	-0.0007095		9.425	0.00652
1.926	0.00214		4.426	-0.00651		6.926	-0.00432		9.426	0.00652
1.927	0.00214		4.427	-0.00355		6.927	-0.00432		9.427	0.00652
1.928	0.00746		4.428	-0.00355		6.928	-0.00432		9.428	0.01013
1.929	0.00214		4.429	-0.00355		6.929	-0.00432		9.429	0.00652
1.93	0.00214		4.43	-0.00651		6.93	-0.00432		9.43	0.00291
1.931	0.0048		4.431	-0.00355		6.931	-0.0007095		9.431	0.00652
1.932	0.00214		4.432	-0.00355		6.932	-0.00432		9.432	0.00652
1.933	0.00214		4.433	-0.00355		6.933	-0.00432		9.433	0.00291
1.934	0.0048		4.434	-0.000582112		6.934	-0.00432		9.434	0.00291
1.935	0.00214		4.435	-0.00948		6.935	-0.00432		9.435	0.00652
1.936	0.0048		4.436	-0.00651		6.936	-0.00432		9.436	0.00291
1.937	0.00746		4.437	-0.00355		6.937	-0.00432		9.437	0.00291
1.938	0.0048		4.438	-0.00355		6.938	-0.0007095		9.438	0.00291
1.939	0.00214		4.439	-0.000582112		6.939	-0.00432		9.439	-0.0007095
1.94	0.00214		4.44	-0.000582112		6.94	-0.0007095		9.44	0.00652
1.941	0.0048		4.441	-0.00651		6.941	-0.00432		9.441	0.01013
1.942	-0.00052245		4.442	-0.00355		6.942	-0.0007095		9.442	0.00652
1.943	0.00214		4.443	-0.00355		6.943	-0.00432		9.443	0.01013
1.944	0.00214		4.444	-0.000582112		6.944	-0.00432		9.444	0.01013
1.945	0.00214		4.445	-0.000582112		6.945	-0.0007095		9.445	0.00291
1.946	0.00214		4.446	-0.00651		6.946	-0.00432		9.446	0.00652
1.947	0.0048		4.447	-0.00355		6.947	-0.0007095		9.447	0.00652
1.948	0.0048		4.448	-0.00355		6.948	-0.0007095		9.448	0.00652
1.949	0.00214		4.449	-0.00651		6.949	-0.00432		9.449	0.00652
1.95	0.00214		4.45	-0.00355		6.95	0.00291		9.45	0.00652
1.951	0.0048		4.451	-0.00355		6.951	-0.00432		9.451	0.00291
1.952	0.00214		4.452	-0.00355		6.952	-0.0007095		9.452	0.01013
1.953	0.00214		4.453	-0.00355		6.953	-0.0007095		9.453	0.01013
1.954	0.0048		4.454	-0.00355		6.954	-0.00432		9.454	0.00652
1.955	0.00214		4.455	-0.00355		6.955	-0.0007095		9.455	0.00291
1.956	0.00214		4.456	-0.00651		6.956	-0.00432		9.456	0.01013
1.957	0.0048		4.457	-0.00355		6.957	-0.00432		9.457	0.00652
1.958	0.00214		4.458	-0.00651		6.958	0.00291		9.458	0.00652
1.959	0.00214		4.459	-0.00355		6.959	-0.0007095		9.459	0.00652
1.96	-0.00052245		4.46	-0.00651		6.96	-0.00432		9.46	0.00652
1.961	0.0048		4.461	-0.00651		6.961	-0.00432		9.461	0.00291
1.962	0.00214		4.462	-0.00651		6.962	-0.00432		9.462	0.00652
1.963	0.00214		4.463	-0.00651		6.963	0.00291		9.463	0.00652
1.964	0.0048		4.464	-0.00651		6.964	-0.0007095		9.464	0.00652
1.965	0.0048		4.465	-0.00651		6.965	-0.00432		9.465	0.00652
1.966	0.00214		4.466	-0.00651		6.966	-0.0007095		9.466	0.00652
1.967	0.00214		4.467	-0.00948		6.967	-0.0007095		9.467	0.00652
1.968	0.00214		4.468	-0.00355		6.968	-0.0007095		9.468	0.00652
1.969	0.00214		4.469	-0.00355		6.969	-0.0007095		9.469	0.00652
1.97	-0.00318		4.47	-0.00651		6.97	-0.0007095		9.47	0.00652
1.971	-0.00052245		4.471	-0.00651		6.971	-0.0007095		9.471	0.00652
1.972	0.0048		4.472	-0.00651		6.972	-0.00432		9.472	0.00652
1.973	0.00214		4.473	-0.00651		6.973	-0.0007095		9.473	0.00652
1.974	0.00214		4.474	-0.00651		6.974	-0.00432		9.474	0.00652
1.975	0.00214		4.475	-0.00355		6.975	-0.00432		9.475	0.00291
1.976	0.00214		4.476	-0.00651		6.976	0.00291		9.476	0.00652
1.977	0.00214		4.477	-0.00651		6.977	0.00291		9.477	0.00652
1.978	0.00214		4.478	-0.00651		6.978	-0.0007095		9.478	0.00291
1.979	0.0048		4.479	-0.00651		6.979	-0.0007095		9.479	0.00652
1.98	-0.00052245		4.48	-0.00651		6.98	-0.0007095		9.48	0.00652
1.981	0.00214		4.481	-0.00651		6.981	-0.0007095		9.481	0.01013
1.982	-0.00052245		4.482	-0.00355		6.982	-0.0007095		9.482	0.00652
1.983	0.00214		4.483	-0.00948		6.983	-0.0007095		9.483	0.00652
1.984	0.00746		4.484	-0.00651		6.984	-0.0007095		9.484	0.01013
1.985	0.0048		4.485	-0.00355		6.985	-0.0007095		9.485	0.01013
1.986	0.0048		4.486	-0.00651		6.986	-0.0007095		9.486	0.00652
1.987	0.0048		4.487	-0.00355		6.987	0.00652		9.487	0.00652
1.988	0.0048		4.488	-0.00651		6.988	-0.00432		9.488	0.01013
1.989	0.00214		4.489	-0.00355		6.989	-0.00432		9.489	0.01013
1.99	0.0048		4.49	-0.00355		6.99	-0.0007095		9.49	0.00291
1.991	0.00214		4.491	-0.00355		6.991	0.00291		9.491	0.00291
1.992	0.00214		4.492	-0.00355		6.992	-0.0007095		9.492	0.00291
1.993	-0.00052245		4.493	-0.00651		6.993	-0.0007095		9.493	0.00291
1.994	0.00214		4.494	-0.00355		6.994	-0.00432		9.494	0.00652
1.995	0.0048		4.495	-0.00355		6.995	-0.00432		9.495	0.00652
1.996	-0.00318		4.496	-0.00948		6.996	-0.0007095		9.496	0.00652
1.997	0.00214		4.497	-0.00355		6.997	-0.0007095		9.497	0.00652
1.998	0.0048		4.498	-0.00355		6.998	-0.0007095		9.498	0.00291
1.999	-0.00052245		4.499	-0.00948		6.999	-0.00432		9.499	0.00291
[truncated: 1 more rows]

## Sheet: 3d
Time (s)	Short-circuit current (μA)		Time (s)	Short-circuit current (μA)		Time (s)	Short-circuit current (μA)		Time (s)	Short-circuit current (μA)
0.001	-0.00129		2.501	-0.01732		5.001	-0.01038		7.501	-0.00157
0.002	0.00528		2.502	-0.00943		5.002	0.00697		7.502	0.00642
0.003	0.00528		2.503	-0.00943		5.003	-0.01038		7.503	0.00642
0.004	-0.00129		2.504	-0.01732		5.004	0.01565		7.504	-0.00157
0.005	0.00528		2.505	-0.01732		5.005	0.00697		7.505	-0.00157
0.006	0.00528		2.506	-0.01732		5.006	0.00697		7.506	0.01441
0.007	0.00528		2.507	-0.01732		5.007	-0.0017		7.507	-0.00157
0.008	0.00528		2.508	-0.00943		5.008	0.00697		7.508	0.00642
0.009	0.00528		2.509	-0.00943		5.009	-0.0017		7.509	0.00642
0.01	0.01185		2.51	-0.00943		5.01	-0.0017		7.51	-0.00157
0.011	0.01185		2.511	-0.01732		5.011	-0.0017		7.511	-0.00157
0.012	-0.00129		2.512	-0.00943		5.012	-0.0017		7.512	-0.00157
0.013	0.00528		2.513	-0.00943		5.013	0.00697		7.513	-0.00157
0.014	0.00528		2.514	-0.01732		5.014	-0.01038		7.514	-0.00157
0.015	0.00528		2.515	-0.00943		5.015	-0.0017		7.515	-0.00157
0.016	0.00528		2.516	-0.00943		5.016	-0.0017		7.516	-0.00157
0.017	0.00528		2.517	-0.00943		5.017	-0.01038		7.517	0.00642
0.018	0.00528		2.518	-0.01732		5.018	-0.01038		7.518	0.00642
0.019	0.01185		2.519	-0.00943		5.019	-0.0017		7.519	-0.00157
0.02	0.00528		2.52	-0.01732		5.02	-0.01038		7.52	-0.00157
0.021	0.01185		2.521	-0.01732		5.021	0.00697		7.521	0.00642
0.022	0.01185		2.522	-0.00943		5.022	0.00697		7.522	-0.00955
0.023	0.00528		2.523	-0.00943		5.023	0.00697		7.523	-0.00955
0.024	0.01185		2.524	-0.01732		5.024	-0.0017		7.524	-0.00157
0.025	-0.00129		2.525	-0.01732		5.025	-0.01038		7.525	-0.00157
0.026	0.01185		2.526	-0.00155		5.026	0.00697		7.526	-0.00955
0.027	0.00528		2.527	-0.01732		5.027	0.00697		7.527	-0.00157
0.028	0.00528		2.528	-0.01732		5.028	-0.0017		7.528	-0.00157
0.029	0.01185		2.529	-0.00943		5.029	0.00697		7.529	-0.00157
0.03	0.00528		2.53	-0.0252		5.03	0.00697		7.53	-0.00157
0.031	0.01185		2.531	-0.03309		5.031	-0.0017		7.531	0.00642
0.032	0.01185		2.532	-0.00943		5.032	-0.0017		7.532	0.00642
0.033	0.00528		2.533	-0.00943		5.033	-0.0017		7.533	-0.00955
0.034	0.00528		2.534	-0.01732		5.034	-0.0017		7.534	-0.00157
0.035	-0.00129		2.535	-0.0252		5.035	-0.01038		7.535	0.00642
0.036	0.00528		2.536	-0.01732		5.036	-0.0017		7.536	-0.00955
0.037	0.00528		2.537	-0.01732		5.037	-0.0017		7.537	-0.00955
0.038	-0.00129		2.538	-0.00943		5.038	-0.01038		7.538	0.00642
0.039	-0.00786		2.539	-0.01732		5.039	-0.0017		7.539	-0.00157
0.04	0.00528		2.54	-0.00943		5.04	-0.0017		7.54	0.00642
0.041	0.00528		2.541	-0.00943		5.041	0.00697		7.541	-0.00955
0.042	-0.00786		2.542	-0.00943		5.042	0.00697		7.542	-0.00157
0.043	0.00528		2.543	-0.00155		5.043	-0.0017		7.543	0.00642
0.044	0.00528		2.544	-0.00943		5.044	-0.01038		7.544	-0.00157
0.045	-0.00129		2.545	-0.00943		5.045	-0.0017		7.545	0.00642
0.046	-0.00129		2.546	-0.00155		5.046	0.00697		7.546	0.00642
0.047	0.00528		2.547	-0.00943		5.047	0.00697		7.547	-0.00955
0.048	-0.00129		2.548	-0.00155		5.048	-0.0017		7.548	0.00642
0.049	0.01185		2.549	-0.01732		5.049	0.00697		7.549	-0.00955
0.05	0.00528		2.55	-0.01732		5.05	0.00697		7.55	0.00642
0.051	0.00528		2.551	-0.01732		5.051	-0.0017		7.551	-0.00157
0.052	-0.00129		2.552	-0.01732		5.052	-0.0017		7.552	0.00642
0.053	0.00528		2.553	-0.01732		5.053	-0.0017		7.553	-0.00157
0.054	0.00528		2.554	-0.01732		5.054	-0.0017		7.554	-0.00157
0.055	-0.00129		2.555	-0.00943		5.055	-0.0017		7.555	0.00642
0.056	-0.00786		2.556	-0.00943		5.056	0.00697		7.556	0.00642
0.057	0.00528		2.557	-0.01732		5.057	0.01565		7.557	-0.00157
0.058	0.00528		2.558	-0.01732		5.058	0.00697		7.558	0.00642
0.059	0.00528		2.559	-0.0252		5.059	-0.01038		7.559	-0.00157
0.06	-0.00129		2.56	-0.01732		5.06	0.00697		7.56	-0.00157
0.061	0.01185		2.561	-0.01732		5.061	-0.0017		7.561	0.00642
0.062	0.00528		2.562	-0.01732		5.062	-0.01038		7.562	0.00642
0.063	0.00528		2.563	-0.00943		5.063	-0.0017		7.563	-0.00157
0.064	-0.00786		2.564	-0.01732		5.064	-0.0017		7.564	-0.00955
0.065	-0.00129		2.565	-0.00943		5.065	-0.0017		7.565	-0.00157
0.066	-0.00786		2.566	-0.01732		5.066	-0.0017		7.566	-0.00157
0.067	0.01185		2.567	-0.01732		5.067	-0.01038		7.567	0.01441
0.068	0.00528		2.568	-0.01732		5.068	-0.0017		7.568	0.00642
0.069	-0.00129		2.569	-0.00155		5.069	0.00697		7.569	0.00642
0.07	0.00528		2.57	-0.01732		5.07	0.00697		7.57	0.00642
0.071	-0.00129		2.571	-0.00943		5.071	-0.01038		7.571	-0.00157
0.072	-0.00129		2.572	-0.00943		5.072	-0.0017		7.572	0.00642
0.073	0.00528		2.573	-0.0252		5.073	0.00697		7.573	-0.00955
0.074	0.00528		2.574	-0.00943		5.074	-0.0017		7.574	0.00642
0.075	0.00528		2.575	-0.00943		5.075	0.00697		7.575	-0.00955
0.076	-0.00129		2.576	-0.00943		5.076	-0.0017		7.576	-0.00157
0.077	0.00528		2.577	-0.00943		5.077	0.00697		7.577	-0.00955
0.078	-0.00786		2.578	-0.01732		5.078	0.00697		7.578	0.00642
0.079	-0.00129		2.579	-0.01732		5.079	0.01565		7.579	-0.00157
0.08	-0.00129		2.58	-0.0252		5.08	-0.0017		7.58	-0.00157
0.081	-0.00129		2.581	-0.00943		5.081	-0.0017		7.581	0.00642
0.082	-0.00786		2.582	-0.00943		5.082	-0.0017		7.582	0.00642
0.083	0.01185		2.583	-0.00943		5.083	-0.0017		7.583	0.00642
0.084	-0.00786		2.584	-0.00943		5.084	-0.0017		7.584	-0.00157
0.085	-0.00129		2.585	-0.01732		5.085	-0.0017		7.585	-0.00955
0.086	0.00528		2.586	-0.01732		5.086	-0.0017		7.586	0.00642
0.087	-0.00786		2.587	-0.01732		5.087	-0.01038		7.587	-0.00157
0.088	-0.00129		2.588	-0.00155		5.088	-0.01038		7.588	-0.00157
0.089	-0.00129		2.589	-0.0252		5.089	-0.0017		7.589	-0.00955
0.09	-0.00129		2.59	-0.00943		5.09	-0.0017		7.59	-0.00157
0.091	-0.00129		2.591	-0.00943		5.091	-0.01038		7.591	-0.00157
0.092	-0.00129		2.592	-0.0252		5.092	-0.0017		7.592	0.00642
0.093	0.00528		2.593	-0.01732		5.093	0.00697		7.593	0.00642
0.094	-0.00786		2.594	-0.01732		5.094	-0.0017		7.594	-0.00157
0.095	-0.00129		2.595	-0.01732		5.095	-0.0017		7.595	0.00642
0.096	-0.00129		2.596	-0.01732		5.096	0.00697		7.596	-0.00157
0.097	-0.00786		2.597	-0.0252		5.097	0.00697		7.597	0.00642
0.098	-0.00786		2.598	-0.01732		5.098	-0.0017		7.598	-0.00157
0.099	-0.00129		2.599	-0.00943		5.099	-0.0017		7.599	-0.00955
0.1	-0.00786		2.6	-0.00943		5.1	-0.01038		7.6	-0.00157
0.101	-0.00129		2.601	-0.01732		5.101	0.00697		7.601	0.00642
0.102	-0.00786		2.602	-0.01732		5.102	-0.0017		7.602	0.00642
0.103	-0.00129		2.603	-0.01732		5.103	-0.0017		7.603	-0.00157
0.104	-0.00129		2.604	-0.0252		5.104	0.00697		7.604	0.00642
0.105	-0.00129		2.605	-0.0252		5.105	-0.0017		7.605	-0.00157
0.106	-0.00129		2.606	-0.00943		5.106	-0.0017		7.606	-0.00157
0.107	-0.00129		2.607	-0.00943		5.107	-0.0017		7.607	-0.00157
0.108	-0.00786		2.608	-0.01732		5.108	-0.0017		7.608	0.00642
0.109	-0.00786		2.609	-0.01732		5.109	0.00697		7.609	-0.00157
0.11	-0.00129		2.61	-0.01732		5.11	-0.0017		7.61	-0.00157
0.111	-0.00786		2.611	-0.01732		5.111	0.00697		7.611	0.00642
0.112	-0.00129		2.612	-0.01732		5.112	0.00697		7.612	0.00642
0.113	-0.00129		2.613	-0.01732		5.113	-0.0017		7.613	0.00642
0.114	-0.00129		2.614	-0.00943		5.114	-0.0017		7.614	-0.00955
0.115	-0.00129		2.615	-0.01732		5.115	0.00697		7.615	-0.00955
0.116	-0.00129		2.616	-0.00943		5.116	-0.0017		7.616	-0.00955
0.117	-0.00129		2.617	-0.00943		5.117	-0.0017		7.617	-0.00955
0.118	-0.01443		2.618	-0.00155		5.118	-0.0017		7.618	-0.00157
0.119	-0.00129		2.619	-0.0252		5.119	0.00697		7.619	-0.00157
0.12	-0.00129		2.62	-0.00943		5.12	-0.0017		7.62	-0.00955
0.121	-0.00129		2.621	-0.00155		5.121	-0.0017		7.621	-0.00157
0.122	-0.00129		2.622	-0.01732		5.122	-0.01038		7.622	-0.00955
0.123	-0.00129		2.623	-0.00943		5.123	-0.0017		7.623	-0.00157
0.124	-0.00786		2.624	-0.01732		5.124	-0.01038		7.624	-0.00157
0.125	-0.01443		2.625	-0.00943		5.125	0.00697		7.625	-0.00157
0.126	0.00528		2.626	-0.00943		5.126	-0.0017		7.626	-0.00157
0.127	-0.00786		2.627	-0.01732		5.127	-0.0017		7.627	0.01441
0.128	-0.00786		2.628	-0.01732		5.128	0.00697		7.628	0.00642
0.129	-0.00129		2.629	-0.0252		5.129	-0.0017		7.629	-0.00157
0.13	-0.00129		2.63	-0.00943		5.13	-0.0017		7.63	0.00642
0.131	-0.00786		2.631	-0.00943		5.131	0.00697		7.631	-0.00157
0.132	0.00528		2.632	-0.01732		5.132	0.00697		7.632	0.00642
0.133	-0.00129		2.633	-0.01732		5.133	-0.01038		7.633	-0.00157
0.134	-0.00129		2.634	-0.01732		5.134	-0.0017		7.634	-0.00955
0.135	0.00528		2.635	-0.00943		5.135	0.00697		7.635	0.00642
0.136	0.00528		2.636	-0.00155		5.136	-0.0017		7.636	-0.00955
0.137	-0.00786		2.637	-0.00943		5.137	-0.0017		7.637	0.00642
0.138	-0.00129		2.638	-0.01732		5.138	0.00697		7.638	0.00642
0.139	-0.00129		2.639	-0.00943		5.139	-0.01038		7.639	-0.00157
0.14	-0.00786		2.64	-0.00943		5.14	0.00697		7.64	-0.00955
0.141	0.00528		2.641	-0.0252		5.141	0.00697		7.641	0.00642
0.142	-0.00786		2.642	-0.00943		5.142	-0.0017		7.642	0.00642
0.143	-0.00129		2.643	-0.00943		5.143	-0.0017		7.643	-0.00157
0.144	-0.00129		2.644	-0.01732		5.144	0.00697		7.644	-0.00157
0.145	-0.00129		2.645	-0.01732		5.145	-0.0017		7.645	-0.00157
0.146	-0.00129		2.646	-0.00943		5.146	0.00697		7.646	0.00642
0.147	-0.00786		2.647	-0.00155		5.147	0.00697		7.647	0.00642
0.148	-0.00129		2.648	-0.00943		5.148	-0.0017		7.648	-0.00157
0.149	-0.01443		2.649	-0.01732		5.149	0.00697		7.649	-0.00157
0.15	-0.00129		2.65	-0.01732		5.15	-0.01038		7.65	-0.00157
0.151	-0.00786		2.651	-0.00943		5.151	0.00697		7.651	-0.00157
0.152	-0.00786		2.652	-0.00943		5.152	-0.0017		7.652	0.00642
0.153	-0.00786		2.653	-0.0252		5.153	0.00697		7.653	-0.00157
0.154	0.00528		2.654	-0.00943		5.154	0.00697		7.654	0.01441
0.155	-0.00786		2.655	-0.01732		5.155	0.00697		7.655	-0.00955
0.156	-0.00129		2.656	-0.01732		5.156	-0.0017		7.656	-0.00157
0.157	-0.00129		2.657	-0.00155		5.157	-0.0017		7.657	0.00642
0.158	-0.00129		2.658	-0.00943		5.158	0.00697		7.658	0.00642
0.159	0.00528		2.659	-0.01732		5.159	0.00697		7.659	-0.00157
0.16	-0.00786		2.66	-0.00943		5.16	0.01565		7.66	-0.00157
0.161	-0.00129		2.661	-0.0252		5.161	-0.0017		7.661	-0.00157
0.162	-0.00786		2.662	-0.00943		5.162	0.00697		7.662	-0.00157
0.163	-0.00786		2.663	-0.01732		5.163	-0.0017		7.663	0.00642
0.164	-0.01443		2.664	-0.01732		5.164	0.00697		7.664	-0.00955
0.165	-0.01443		2.665	-0.01732		5.165	0.00697		7.665	-0.00955
0.166	-0.00129		2.666	-0.00943		5.166	-0.0017		7.666	0.00642
0.167	-0.00786		2.667	-0.01732		5.167	-0.0017		7.667	0.00642
0.168	-0.01443		2.668	-0.01732		5.168	-0.01038		7.668	-0.00157
0.169	-0.00786		2.669	-0.01732		5.169	-0.0017		7.669	0.00642
0.17	-0.00129		2.67	-0.00155		5.17	0.00697		7.67	0.00642
0.171	-0.00129		2.671	-0.01732		5.171	-0.0017		7.671	-0.00955
0.172	-0.00786		2.672	-0.00943		5.172	0.00697		7.672	-0.00955
0.173	-0.00786		2.673	-0.01732		5.173	-0.0017		7.673	0.00642
0.174	-0.00786		2.674	-0.01732		5.174	0.00697		7.674	-0.00157
0.175	-0.00129		2.675	-0.00943		5.175	0.00697		7.675	-0.00157
0.176	-0.00786		2.676	-0.00943		5.176	-0.01038		7.676	0.00642
0.177	-0.00129		2.677	-0.00943		5.177	-0.0017		7.677	-0.00157
0.178	-0.01443		2.678	-0.00943		5.178	-0.0017		7.678	-0.00157
0.179	-0.00786		2.679	-0.00943		5.179	0.00697		7.679	0.00642
0.18	-0.00786		2.68	-0.01732		5.18	0.00697		7.68	-0.00157
0.181	-0.00129		2.681	-0.00943		5.181	-0.01038		7.681	-0.00955
0.182	-0.00786		2.682	-0.01732		5.182	-0.0017		7.682	0.00642
0.183	-0.01443		2.683	-0.00155		5.183	-0.0017		7.683	0.01441
0.184	-0.01443		2.684	-0.01732		5.184	-0.0017		7.684	0.00642
0.185	-0.00129		2.685	-0.00943		5.185	-0.0017		7.685	0.00642
0.186	-0.00129		2.686	-0.00943		5.186	0.00697		7.686	0.00642
0.187	-0.00129		2.687	-0.00943		5.187	0.00697		7.687	-0.00157
0.188	-0.00786		2.688	-0.01732		5.188	0.00697		7.688	-0.00157
0.189	-0.00129		2.689	-0.01732		5.189	0.02432		7.689	-0.00955
0.19	-0.01443		2.69	-0.00943		5.19	0.00697		7.69	0.00642
0.191	-0.00786		2.691	-0.00943		5.191	0.00697		7.691	0.00642
0.192	-0.00786		2.692	-0.00943		5.192	-0.0017		7.692	0.00642
0.193	-0.00786		2.693	-0.00943		5.193	0.01565		7.693	0.00642
0.194	-0.01443		2.694	-0.01732		5.194	0.01565		7.694	-0.00157
0.195	-0.00786		2.695	-0.01732		5.195	0.00697		7.695	-0.00157
0.196	-0.01443		2.696	-0.0252		5.196	0.01565		7.696	-0.00157
0.197	-0.00786		2.697	-0.00943		5.197	0.01565		7.697	0.00642
0.198	-0.00786		2.698	-0.01732		5.198	-0.01038		7.698	-0.00157
0.199	-0.00786		2.699	-0.00943		5.199	0.00697		7.699	0.00642
0.2	-0.00129		2.7	-0.00943		5.2	-0.0017		7.7	-0.00157
0.201	-0.01443		2.701	-0.01732		5.201	0.00697		7.701	-0.00157
0.202	-0.00786		2.702	-0.00155		5.202	0.00697		7.702	0.00642
0.203	-0.01443		2.703	-0.00943		5.203	0.00697		7.703	0.00642
0.204	-0.00786		2.704	-0.00155		5.204	0.01565		7.704	-0.00157
0.205	-0.00786		2.705	-0.00943		5.205	-0.0017		7.705	-0.00157
0.206	-0.01443		2.706	-0.01732		5.206	0.00697		7.706	-0.00157
0.207	-0.01443		2.707	-0.00943		5.207	0.02432		7.707	-0.00157
0.208	-0.00129		2.708	-0.00943		5.208	0.00697		7.708	0.00642
0.209	-0.00786		2.709	-0.00155		5.209	-0.0017		7.709	-0.00157
0.21	-0.01443		2.71	-0.00943		5.21	0.00697		7.71	-0.00157
0.211	-0.00786		2.711	-0.00943		5.211	0.00697		7.711	-0.00157
0.212	-0.00129		2.712	-0.00943		5.212	0.00697		7.712	-0.00157
0.213	-0.00786		2.713	-0.00943		5.213	-0.01038		7.713	-0.00157
0.214	-0.00129		2.714	-0.00943		5.214	-0.0017		7.714	0.00642
0.215	-0.01443		2.715	-0.00943		5.215	-0.01038		7.715	-0.00157
0.216	-0.00129		2.716	-0.00943		5.216	-0.0017		7.716	-0.00157
0.217	-0.021		2.717	-0.00155		5.217	0.00697		7.717	-0.00157
0.218	-0.00786		2.718	-0.00155		5.218	0.00697		7.718	0.00642
0.219	-0.00129		2.719	-0.01732		5.219	-0.0017		7.719	0.00642
0.22	-0.00786		2.72	-0.00155		5.22	0.01565		7.72	0.00642
0.221	-0.00786		2.721	-0.00155		5.221	0.01565		7.721	0.00642
0.222	-0.00786		2.722	-0.00943		5.222	0.00697		7.722	0.00642
0.223	-0.00786		2.723	-0.00155		5.223	0.00697		7.723	-0.00157
0.224	-0.01443		2.724	-0.00943		5.224	0.00697		7.724	-0.00157
0.225	-0.00786		2.725	0.00634		5.225	-0.0017		7.725	-0.00955
0.226	-0.01443		2.726	-0.00155		5.226	0.00697		7.726	0.00642
0.227	-0.01443		2.727	-0.00943		5.227	0.00697		7.727	-0.00157
0.228	-0.01443		2.728	-0.00943		5.228	-0.0017		7.728	0.00642
0.229	-0.01443		2.729	-0.00943		5.229	0.00697		7.729	0.00642
0.23	-0.01443		2.73	-0.00943		5.23	0.01565		7.73	0.00642
0.231	-0.01443		2.731	0.00634		5.231	0.02432		7.731	-0.00157
0.232	-0.01443		2.732	-0.00943		5.232	0.00697		7.732	-0.00157
0.233	-0.00786		2.733	-0.00155		5.233	0.01565		7.733	-0.00955
0.234	-0.00786		2.734	-0.00155		5.234	0.00697		7.734	-0.00955
0.235	-0.01443		2.735	-0.00943		5.235	0.01565		7.735	0.00642
0.236	-0.00786		2.736	-0.00943		5.236	0.00697		7.736	-0.00157
0.237	-0.01443		2.737	-0.00155		5.237	0.01565		7.737	-0.00157
0.238	-0.021		2.738	-0.00155		5.238	0.00697		7.738	-0.00157
0.239	-0.00786		2.739	-0.00155		5.239	0.00697		7.739	0.01441
0.24	-0.00786		2.74	-0.00943		5.24	0.01565		7.74	0.00642
0.241	-0.00129		2.741	-0.00155		5.241	0.01565		7.741	-0.00955
0.242	-0.01443		2.742	-0.00943		5.242	0.00697		7.742	-0.00157
0.243	-0.01443		2.743	-0.00943		5.243	0.01565		7.743	-0.00157
0.244	-0.01443		2.744	-0.00155		5.244	0.02432		7.744	-0.00157
0.245	-0.00786		2.745	-0.00943		5.245	0.01565		7.745	0.00642
0.246	-0.01443		2.746	-0.00155		5.246	-0.0017		7.746	0.00642
0.247	-0.00129		2.747	0.00634		5.247	0.02432		7.747	-0.00955
0.248	-0.00786		2.748	-0.00943		5.248	0.00697		7.748	0.00642
0.249	-0.00786		2.749	0.00634		5.249	0.00697		7.749	-0.00157
0.25	-0.00786		2.75	-0.00943		5.25	0.01565		7.75	-0.00955
0.251	-0.00786		2.751	-0.00155		5.251	0.00697		7.751	-0.00157
0.252	-0.021		2.752	-0.00155		5.252	0.01565		7.752	-0.00157
0.253	-0.00129		2.753	0.00634		5.253	0.01565		7.753	-0.00157
0.254	-0.01443		2.754	-0.00155		5.254	0.00697		7.754	-0.00955
0.255	-0.00786		2.755	-0.00943		5.255	0.01565		7.755	-0.00157
0.256	-0.021		2.756	-0.00943		5.256	0.00697		7.756	-0.00955
0.257	-0.01443		2.757	0.00634		5.257	0.00697		7.757	-0.00157
0.258	-0.01443		2.758	-0.00943		5.258	0.01565		7.758	-0.00955
0.259	-0.01443		2.759	-0.00155		5.259	0.01565		7.759	-0.00157
0.26	-0.01443		2.76	-0.00943		5.26	0.01565		7.76	0.00642
0.261	-0.021		2.761	-0.00155		5.261	0.01565		7.761	-0.00157
0.262	-0.01443		2.762	-0.00155		5.262	0.01565		7.762	0.00642
0.263	-0.01443		2.763	-0.00155		5.263	0.00697		7.763	0.00642
0.264	-0.01443		2.764	-0.00943		5.264	0.01565		7.764	-0.00157
0.265	-0.01443		2.765	-0.00155		5.265	0.00697		7.765	0.00642
0.266	-0.021		2.766	-0.00155		5.266	0.01565		7.766	-0.00955
0.267	-0.00786		2.767	-0.00155		5.267	0.01565		7.767	-0.00157
0.268	-0.01443		2.768	-0.00155		5.268	0.02432		7.768	0.00642
0.269	-0.01443		2.769	-0.00943		5.269	0.01565		7.769	-0.00157
0.27	-0.021		2.77	-0.00155		5.27	0.01565		7.77	-0.00157
0.271	-0.01443		2.771	-0.00155		5.271	0.01565		7.771	-0.00955
0.272	-0.01443		2.772	-0.00943		5.272	0.00697		7.772	0.00642
0.273	-0.01443		2.773	-0.00943		5.273	0.02432		7.773	0.02239
0.274	-0.01443		2.774	-0.00155		5.274	0.01565		7.774	0.00642
0.275	-0.00786		2.775	0.00634		5.275	0.01565		7.775	0.01441
0.276	-0.00786		2.776	0.00634		5.276	0.01565		7.776	0.00642
0.277	-0.01443		2.777	-0.00155		5.277	0.01565		7.777	-0.00157
0.278	-0.01443		2.778	-0.00155		5.278	0.02432		7.778	0.00642
0.279	-0.00786		2.779	-0.00155		5.279	0.00697		7.779	0.02239
0.28	-0.00786		2.78	-0.00943		5.28	0.00697		7.78	0.00642
0.281	-0.00786		2.781	-0.00155		5.281	0.00697		7.781	0.01441
0.282	-0.00786		2.782	-0.00943		5.282	0.01565		7.782	0.00642
0.283	-0.021		2.783	-0.00155		5.283	0.00697		7.783	0.01441
0.284	-0.00786		2.784	-0.00943		5.284	0.02432		7.784	0.00642
0.285	-0.00786		2.785	-0.00155		5.285	0.01565		7.785	0.01441
0.286	-0.01443		2.786	-0.00155		5.286	0.01565		7.786	0.01441
0.287	-0.021		2.787	-0.00943		5.287	0.01565		7.787	0.00642
0.288	-0.00786		2.788	-0.00943		5.288	0.00697		7.788	0.01441
0.289	-0.00786		2.789	-0.00943		5.289	0.01565		7.789	0.01441
0.29	-0.00786		2.79	0.00634		5.29	0.02432		7.79	0.01441
0.291	-0.01443		2.791	-0.00155		5.291	0.01565		7.791	0.00642
0.292	-0.00786		2.792	-0.00155		5.292	0.01565		7.792	0.02239
0.293	-0.00786		2.793	-0.00155		5.293	0.00697		7.793	0.02239
0.294	-0.00786		2.794	-0.00155		5.294	0.00697		7.794	0.00642
0.295	-0.00129		2.795	-0.00943		5.295	0.01565		7.795	0.00642
0.296	-0.021		2.796	0.00634		5.296	0.02432		7.796	-0.00157
0.297	-0.01443		2.797	-0.00155		5.297	0.02432		7.797	0.01441
0.298	-0.00786		2.798	0.00634		5.298	0.01565		7.798	0.01441
0.299	-0.00786		2.799	-0.00943		5.299	0.01565		7.799	0.01441
0.3	-0.01443		2.8	-0.00155		5.3	0.033		7.8	0.01441
0.301	-0.00786		2.801	-0.00943		5.301	0.00697		7.801	0.02239
0.302	-0.01443		2.802	-0.00155		5.302	0.00697		7.802	0.01441
0.303	-0.01443		2.803	-0.01732		5.303	0.01565		7.803	0.01441
0.304	-0.01443		2.804	-0.00943		5.304	0.01565		7.804	0.01441
0.305	-0.01443		2.805	-0.00155		5.305	0.01565		7.805	0.02239
0.306	-0.01443		2.806	-0.00943		5.306	0.02432		7.806	0.00642
0.307	-0.00786		2.807	-0.00943		5.307	0.02432		7.807	0.02239
0.308	-0.00786		2.808	-0.00155		5.308	0.01565		7.808	0.01441
0.309	-0.021		2.809	-0.00155		5.309	0.00697		7.809	0.01441
0.31	-0.01443		2.81	-0.00155		5.31	0.01565		7.81	0.01441
0.311	-0.01443		2.811	-0.01732		5.311	0.02432		7.811	0.01441
0.312	-0.00786		2.812	-0.00155		5.312	0.01565		7.812	0.01441
0.313	-0.00786		2.813	-0.00155		5.313	0.02432		7.813	0.00642
0.314	-0.01443		2.814	0.00634		5.314	0.01565		7.814	0.02239
0.315	-0.01443		2.815	0.00634		5.315	0.01565		7.815	0.01441
0.316	-0.01443		2.816	-0.00943		5.316	0.02432		7.816	0.00642
0.317	-0.00786		2.817	0.00634		5.317	0.01565		7.817	0.01441
0.318	-0.01443		2.818	-0.00155		5.318	0.01565		7.818	0.01441
0.319	-0.00786		2.819	0.00634		5.319	0.01565		7.819	0.00642
0.32	-0.021		2.82	-0.00155		5.32	0.02432		7.82	0.00642
0.321	-0.01443		2.821	-0.00155		5.321	0.00697		7.821	0.01441
0.322	-0.01443		2.822	-0.00155		5.322	0.01565		7.822	0.01441
0.323	-0.01443		2.823	-0.00155		5.323	0.00697		7.823	0.02239
0.324	-0.01443		2.824	-0.00155		5.324	0.01565		7.824	0.00642
0.325	-0.01443		2.825	-0.00943		5.325	0.01565		7.825	0.00642
0.326	-0.00786		2.826	-0.00943		5.326	0.01565		7.826	0.00642
0.327	-0.00129		2.827	0.00634		5.327	0.01565		7.827	0.01441
0.328	-0.00786		2.828	-0.00155		5.328	0.02432		7.828	0.01441
0.329	-0.01443		2.829	-0.00155		5.329	0.00697		7.829	0.01441
0.33	-0.00786		2.83	-0.00155		5.33	0.01565		7.83	0.01441
0.331	-0.01443		2.831	-0.00155		5.331	0.01565		7.831	0.01441
0.332	-0.01443		2.832	0.01422		5.332	0.01565		7.832	0.00642
0.333	-0.01443		2.833	-0.00155		5.333	0.02432		7.833	0.01441
0.334	-0.00786		2.834	-0.00155		5.334	0.01565		7.834	0.00642
0.335	-0.00786		2.835	-0.00943		5.335	0.00697		7.835	0.01441
0.336	-0.01443		2.836	-0.00155		5.336	0.02432		7.836	0.01441
0.337	-0.00786		2.837	-0.00155		5.337	0.01565		7.837	0.02239
0.338	-0.00786		2.838	-0.00155		5.338	0.02432		7.838	0.00642
0.339	-0.00786		2.839	-0.00155		5.339	0.01565		7.839	0.01441
0.34	-0.01443		2.84	0.00634		5.34	0.02432		7.84	0.01441
0.341	-0.00786		2.841	-0.00155		5.341	0.00697		7.841	0.01441
0.342	-0.01443		2.842	0.00634		5.342	0.033		7.842	0.02239
0.343	-0.00786		2.843	-0.00155		5.343	0.01565		7.843	0.01441
0.344	-0.00786		2.844	0.00634		5.344	0.02432		7.844	0.00642
0.345	-0.00786		2.845	-0.00155		5.345	0.01565		7.845	0.01441
0.346	-0.01443		2.846	-0.00155		5.346	0.00697		7.846	0.01441
0.347	-0.00786		2.847	-0.00943		5.347	0.01565		7.847	0.01441
0.348	-0.01443		2.848	-0.00155		5.348	0.01565		7.848	0.01441
0.349	-0.01443		2.849	0.00634		5.349	0.01565		7.849	0.02239
0.35	-0.01443		2.85	0.00634		5.35	0.00697		7.85	0.01441
0.351	-0.01443		2.851	-0.00155		5.351	0.00697		7.851	0.01441
0.352	-0.00786		2.852	-0.00155		5.352	0.02432		7.852	0.01441
0.353	-0.00786		2.853	-0.00155		5.353	0.01565		7.853	0.02239
0.354	-0.01443		2.854	0.00634		5.354	0.01565		7.854	0.01441
0.355	-0.01443		2.855	0.00634		5.355	0.01565		7.855	0.01441
0.356	-0.00786		2.856	0.01422		5.356	0.00697		7.856	0.02239
0.357	-0.01443		2.857	0.00634		5.357	0.033		7.857	0.00642
0.358	-0.01443		2.858	0.00634		5.358	0.02432		7.858	0.02239
0.359	-0.00786		2.859	-0.00155		5.359	0.02432		7.859	0.01441
0.36	-0.00786		2.86	-0.00155		5.36	0.01565		7.86	0.02239
0.361	-0.00786		2.861	0.00634		5.361	0.02432		7.861	0.00642
0.362	-0.00786		2.862	-0.00155		5.362	0.02432		7.862	0.01441
0.363	-0.01443		2.863	-0.00155		5.363	0.01565		7.863	0.00642
0.364	-0.00786		2.864	0.00634		5.364	0.033		7.864	0.01441
0.365	-0.00786		2.865	-0.00155		5.365	0.01565		7.865	0.01441
0.366	-0.01443		2.866	-0.00155		5.366	0.033		7.866	0.00642
0.367	-0.01443		2.867	-0.00155		5.367	0.01565		7.867	0.02239
0.368	-0.01443		2.868	-0.00155		5.368	0.01565		7.868	0.01441
0.369	-0.00786		2.869	-0.00155		5.369	0.00697		7.869	0.01441
0.37	-0.01443		2.87	-0.00155		5.37	0.01565		7.87	0.02239
0.371	-0.01443		2.871	-0.00155		5.371	0.01565		7.871	0.02239
0.372	-0.00786		2.872	0.00634		5.372	0.02432		7.872	0.01441
0.373	-0.00786		2.873	-0.00155		5.373	0.08249		7.873	0.01441
0.374	-0.021		2.874	0.00634		5.374	1.01504		7.874	0.02239
0.375	-0.00786		2.875	0.00634		5.375	3.791		7.875	0.02239
0.376	-0.00786		2.876	0.00634		5.376	6.91395		7.876	0.02239
0.377	-0.01443		2.877	-0.00155		5.377	21.054		7.877	0.03038
0.378	-0.00786		2.878	-0.00943		5.378	39.4447		7.878	0.01441
0.379	-0.00786		2.879	0.00634		5.379	55.1462		7.879	0.00642
0.38	-0.021		2.88	0.00634		5.38	67.2693		7.88	0.01441
0.381	-0.00786		2.881	0.01422		5.381	76.5081		7.881	0.02239
0.382	-0.01443		2.882	0.01422		5.382	83.6214		7.882	0.01441
0.383	-0.00786		2.883	-0.00155		5.383	89.7155		7.883	0.01441
0.384	-0.00129		2.884	0.00634		5.384	95.6578		7.884	0.02239
0.385	-0.00129		2.885	0.01422		5.385	101.795		7.885	0.00642
0.386	-0.00786		2.886	-0.00155		5.386	108.367		7.886	0.01441
0.387	-0.01443		2.887	-0.00155		5.387	115.393		7.887	0.01441
0.388	-0.021		2.888	-0.00155		5.388	122.572		7.888	0.01441
0.389	-0.01443		2.889	-0.00155		5.389	129.707		7.889	0.01441
0.39	-0.00786		2.89	0.00634		5.39	136.43		7.89	0.01441
0.391	-0.00786		2.891	-0.00155		5.391	142.133		7.891	0.03038
0.392	-0.021		2.892	0.01422		5.392	146.362		7.892	0.02239
0.393	-0.02758		2.893	0.00634		5.393	148.965		7.893	0.02239
0.394	-0.00786		2.894	0.00634		5.394	150.071		7.894	0.02239
0.395	-0.00786		2.895	0.01422		5.395	149.464		7.895	0.02239
0.396	-0.021		2.896	-0.00155		5.396	147.121		7.896	0.02239
0.397	-0.01443		2.897	0.00634		5.397	142.958		7.897	0.02239
0.398	-0.01443		2.898	0.01422		5.398	137.189		7.898	0.02239
0.399	-0.021		2.899	0.00634		5.399	130.314		7.899	0.02239
0.4	-0.01443		2.9	0.00634		5.4	122.723		7.9	0.01441
0.401	-0.01443		2.901	0.01422		5.401	114.873		7.901	0.00642
0.402	-0.021		2.902	0.00634		5.402	107.109		7.902	0.02239
0.403	-0.00786		2.903	0.00634		5.403	99.8001		7.903	0.01441
0.404	-0.00786		2.904	0.01422		5.404	93.1638		7.904	0.03837
0.405	-0.01443		2.905	0.00634		5.405	87.2649		7.905	0.09591
0.406	-0.00786		2.906	0.00634		5.406	82.125		7.906	3.64987
0.407	-0.01443		2.907	0.00634		5.407	77.7659		7.907	18.9838
0.408	-0.01443		2.908	0.00634		5.408	73.9924		7.908	35.4359
0.409	-0.01443		2.909	0.00634		5.409	70.7176		7.909	50.051
0.41	-0.01443		2.91	0.00634		5.41	67.8983		7.91	62.0906
0.411	-0.02758		2.911	0.00634		5.411	65.4476		7.911	71.1751
0.412	-0.01443		2.912	0.00634		5.412	63.3223		7.912	78.2032
0.413	-0.01443		2.913	0.02211		5.413	61.4138		7.913	84.4526
0.414	-0.01443		2.914	-0.00155		5.414	59.9391		7.914	90.682
0.415	-0.01443		2.915	0.01422		5.415	58.6595		7.915	97.2109
0.416	-0.01443		2.916	0.01422		5.416	57.5535		7.916	104.119
0.417	-0.01443		2.917	0.00634		5.417	56.6209		7.917	111.427
0.418	-0.01443		2.918	0.00634		5.418	55.9053		7.918	118.974
0.419	-0.01443		2.919	0.01422		5.419	55.2546		7.919	126.421
0.42	-0.00129		2.92	0.01422		5.42	54.7775		7.92	133.409
0.421	-0.00786		2.921	0.00634		5.421	54.3438		7.921	139.379
0.422	-0.00786		2.922	0.00634		5.422	53.8884		7.922	144.031
0.423	-0.00786		2.923	0.01422		5.423	53.4546		7.923	147.505
0.424	-0.00786		2.924	-0.00155		5.424	53.151		7.924	150.121
0.425	-0.01443		2.925	0.00634		5.425	52.8691		7.925	151.219
0.426	-0.00786		2.926	0.00634		5.426	52.6955		7.926	150.181
0.427	-0.00786		2.927	0.00634		5.427	52.5871		7.927	146.966
0.428	0.00528		2.928	0.00634		5.428	52.5004		7.928	141.915
0.429	-0.00129		2.929	0.01422		5.429	52.4787		7.929	135.346
0.43	-0.021		2.93	0.00634		5.43	52.4353		7.93	127.939
0.431	-0.00786		2.931	0.01422		5.431	52.2618		7.931	120.152
0.432	-0.00786		2.932	-0.00155		5.432	52.0666		7.932	112.525
0.433	-0.01443		2.933	0.01422		5.433	51.763		7.933	105.157
0.434	-0.00786		2.934	0.01422		5.434	51.5028		7.934	98.4288
0.435	-0.01443		2.935	0.00634		5.435	51.1991		7.935	92.2793
0.436	-0.00786		2.936	0.00634		5.436	50.7003		7.936	86.9084
0.437	-0.00786		2.937	0.01422		5.437	50.1798		7.937	82.2364
0.438	-0.00786		2.938	0.00634		5.438	49.5726		7.938	78.2232
0.439	-0.00786		2.939	0.01422		5.439	48.9654		7.939	74.7491
0.44	-0.01443		2.94	0.01422		5.44	48.3364		7.94	71.7142
0.441	-0.01443		2.941	0.01422		5.441	47.7075		7.941	69.0987
0.442	-0.00129		2.942	0.00634		5.442	46.9918		7.942	66.8225
0.443	-0.01443		2.943	0.01422		5.443	46.2111		7.943	64.8459
0.444	-0.01443		2.944	0.01422		5.444	45.2135		7.944	63.1887
0.445	-0.01443		2.945	-0.00155		5.445	43.8689		7.945	61.7512
0.446	-0.00786		2.946	0.01422		5.446	42.2423		7.946	60.5133
0.447	0.00528		2.947	0.01422		5.447	40.3556		7.947	59.5349
0.448	-0.01443		2.948	0.01422		5.448	38.1868		7.948	58.7363
0.449	-0.00786		2.949	0.01422		5.449	35.6928		7.949	58.0774
0.45	-0.00786		2.95	0.01422		5.45	33.112		7.95	57.5782
0.451	-0.00129		2.951	0.08334		5.451	30.3795		7.951	57.159
0.452	-0.00786		2.952	2.35616		5.452	27.6035		7.952	56.7796
0.453	-0.00786		2.953	5.96491		5.453	24.9577		7.953	56.4402
0.454	-0.00786		2.954	15.0388		5.454	22.507		7.954	56.2206
0.455	-0.00129		2.955	25.0323		5.455	20.1865		7.955	55.941
0.456	-0.01443		2.956	33.603		5.456	18.0178		7.956	55.7613
0.457	-0.00786		2.957	40.5776		5.457	16.0442		7.957	55.6415
0.458	-0.00786		2.958	46.1816		5.458	14.3527		7.958	55.6615
0.459	-0.00129		2.959	50.9007		5.459	12.8345		7.959	55.7613
0.46	-0.00786		2.96	55.3422		5.46	11.5333		7.96	55.8811
0.461	-0.00129		2.961	59.8532		5.461	10.3839		7.961	55.9011
0.462	-0.00223		2.962	64.6417		5.462	9.42966		7.962	55.8811
0.463	1.04073		2.963	69.8813		5.463	8.58386		7.963	55.8212
0.464	4.48702		2.964	75.5026		5.464	7.8465		7.964	55.7214
0.465	9.21433		2.965	81.3842		5.465	7.26094		7.965	55.4818
0.466	13.4882		2.966	87.3525		5.466	6.69708		7.966	55.1424
0.467	17.1045		2.967	93.2341		5.467	6.24165		7.967	54.7431
0.468	20.154		2.968	98.5257		5.468	5.85128		7.968	54.3437
0.469	22.7047		2.969	102.985		5.469	5.50429		7.969	53.8246
0.47	24.9947		2.97	106.524		5.47	5.20066		7.97	53.2456
0.471	27.2847		2.971	109.161		5.471	4.87535		7.971	52.6666
0.472	29.654		2.972	110.723		5.472	4.61511		7.972	51.9877
0.473	32.2047		2.973	110.879		5.473	4.33318		7.973	51.1292
0.474	34.9481		2.974	109.63		5.474	4.15968		7.974	49.9113
0.475	37.8616		2.975	107.062		5.475	3.96449		7.975	48.1542
0.476	40.8771		2.976	103.366		5.476	3.791		7.976	45.9979
0.477	43.8813		2.977	98.8901		5.477	3.6175		7.977	43.5621
0.478	46.7947		2.978	93.8586		5.478	3.42232		7.978	40.8467
0.479	49.3001		2.979	88.6711		5.479	3.29219		7.979	37.8717
0.48	51.386		2.98	83.5182		5.48	3.1187		7.98	34.7171
0.481	53.0525		2.981	78.747		5.481	3.01026		7.981	31.5824
0.482	54.2428		2.982	74.3575		5.482	2.88014		7.982	28.5476
0.483	54.7869		2.983	70.5059		5.483	2.75002		7.983	25.6525
0.484	54.6396		2.984	67.1574		5.484	2.64158		7.984	22.997
0.485	53.778		2.985	64.2426		5.485	2.48977		7.985	20.5412
0.486	52.3043		2.986	61.6922		5.486	2.4464		7.986	18.285
0.487	50.343		2.987	59.6103		5.487	2.33796		7.987	16.3084
0.488	48.0984		2.988	57.7365		5.488	2.27289		7.988	14.5713
0.489	45.6384		2.989	56.175		5.489	2.18615		7.989	13.0539
0.49	43.099		2.99	54.8217		5.49	2.12109		7.99	11.7761
0.491	40.6617		2.991	53.7461		5.491	2.03434		7.991	10.638
0.492	38.3831		2.992	52.8612		5.492	1.96928		7.992	9.6397
0.493	36.3312		2.993	52.1325		5.493	1.88253		7.993	8.76119
0.494	34.5627		2.994	51.5253		5.494	1.81747		7.994	8.06238
0.495	33.0549		2.995	51.1089		5.495	1.77409		7.995	7.44343
0.496	31.7512		2.996	50.8139		5.496	1.68734		7.996	6.88438
0.497	30.6289		2.997	50.6231		5.497	1.62228		7.997	6.42516
0.498	29.688		2.998	50.4496		5.498	1.57891		7.998	6.00587
0.499	28.8491		2.999	50.3282		5.499	1.49216		7.999	5.64648
0.5	28.1576		3	50.172		5.5	1.44879		8	5.36696
0.501	27.5681		3.001	50.2241		5.501	1.38372		8.001	5.0475
0.502	27.1259		3.002	50.2588		5.502	1.31866		8.002	4.76798
0.503	26.7405		3.003	50.4149		5.503	1.27529		8.003	4.52838
0.504	26.4798		3.004	50.5884		5.504	1.18854		8.004	4.32872
0.505	26.2757		3.005	50.8313		5.505	1.16685		8.005	4.1091
0.506	26.1057		3.006	51.0395		5.506	1.0801		8.006	3.90943
0.507	26.015		3.007	51.2477		5.507	1.0801		8.007	3.72974
0.508	25.9583		3.008	51.3344		5.508	1.01504		8.008	3.55005
0.509	25.8676		3.009	51.3691		5.509	0.97167		8.009	3.41028
0.51	25.8109		3.01	51.3518		5.51	0.9283		8.01	3.25056
0.511	25.7883		3.011	51.3344		5.511	0.86323		8.011	3.13076
0.512	25.8109		3.012	51.2304		5.512	0.79817		8.012	2.95106
0.513	25.8563		3.013	51.0742		5.513	0.7548		8.013	2.83127
0.514	25.9696		3.014	50.8139		5.514	0.73311		8.014	2.73143
0.515	26.0943		3.015	50.4843		5.515	0.64636		8.015	2.61164
0.516	26.1964		3.016	50.0853		5.516	0.62467		8.016	2.51181
0.517	26.2757		3.017	49.7383		5.517	0.5813		8.017	2.45191
0.518	26.3551		3.018	49.2872		5.518	0.60299		8.018	2.33212
0.519	26.3664		3.019	48.8014		5.519	0.51624		8.019	2.23228
0.52	26.3437		3.02	48.038		5.52	0.45118		8.02	2.19235
0.521	26.3211		3.021	47.0144		5.521	0.42949		8.021	2.11248
0.522	26.3211		3.022	45.5223		5.522	0.4078		8.022	2.05259
0.523	26.2644		3.023	43.6659		5.523	0.34274		8.023	1.97273
0.524	26.1623		3.024	41.4451		5.524	0.34274		8.024	1.93279
0.525	26.0036		3.025	38.8773		5.525	0.32105		8.025	1.83296
0.526	25.8223		3.026	36.084		5.526	0.27768		8.026	1.79303
0.527	25.6295		3.027	33.1172		5.527	0.23431		8.027	1.6932
0.528	25.4141		3.028	30.0984		5.528	0.23431		8.028	1.6333
0.529	25.1761		3.029	27.2183		5.529	0.21262		8.029	1.5734
0.53	24.8587		3.03	24.4771		5.53	0.16924		8.03	1.49354
0.531	24.4052		3.031	21.9093		5.531	0.16924		8.031	1.45361
0.532	23.759		3.032	19.6191		5.532	0.12587		8.032	1.37374
0.533	22.9088		3.033	17.4851		5.533	0.10418		8.033	1.33381
0.534	21.8658		3.034	15.5246		5.534	0.10418		8.034	1.25394
0.535	20.6302		3.035	13.8764		5.535	0.06081		8.035	1.23398
0.536	19.2584		3.036	12.4017		5.536	0.06081		8.036	1.15412
0.537	17.7394		3.037	11.1178		5.537	0.03912		8.037	1.09422
0.538	16.2429		3.038	10.0247		5.538	0.06081		8.038	1.05429
0.539	14.7239		3.039	9.03581		5.539	0.06081		8.039	1.01435
0.54	13.2728		3.04	8.23772		5.54	0.03912		8.04	0.95445
0.541	11.8897		3.041	7.54373		5.541	0.01743		8.041	0.89455
0.542	10.6654		3.042	6.93649		5.542	0.02432		8.042	0.81469
0.543	9.52041		3.043	6.416		5.543	0.00697		8.043	0.79473
0.544	8.47746		3.044	5.93021		5.544	0.01565		8.044	0.75479
0.545	7.54787		3.045	5.54851		5.545	0.01565		8.045	0.67493
0.546	6.73164		3.046	5.20152		5.546	0.02432		8.046	0.61503
0.547	6.02878		3.047	4.87187		5.547	0.01565		8.047	0.61503
0.548	5.43928		3.048	4.55958		5.548	0.02432		8.048	0.55514
0.549	4.91781		3.049	4.31668		5.549	0.01565		8.049	0.53517
0.55	4.45301		3.05	4.10848		5.55	0.01565		8.05	0.47527
0.551	4.06757		3.051	3.90028		5.551	0.01565		8.051	0.43534
0.552	3.73881		3.052	3.70944		5.552	0.00697		8.052	0.3954
0.553	3.44406		3.053	3.55329		5.553	0.01565		8.053	0.35547
0.554	3.18333		3.054	3.3451		5.554	0.00697		8.054	0.35547
0.555	2.97927		3.055	3.241		5.555	0.02432		8.055	0.29557
0.556	2.78655		3.056	3.1022		5.556	0.01565		8.056	0.27561
0.557	2.60516		3.057	2.9634		5.557	0.02432		8.057	0.23568
0.558	2.45779		3.058	2.84195		5.558	0.01565		8.058	0.21571
0.559	2.31042		3.059	2.73785		5.559	0.01565		8.059	0.19575
0.56	2.18572		3.06	2.6164		5.56	0.02432		8.06	0.17578
0.561	2.06101		3.061	2.52966		5.561	0.00697		8.061	0.15581
0.562	1.97032		3.062	2.44291		5.562	0.02432		8.062	0.13585
0.563	1.85696		3.063	2.37351		5.563	0.01565		8.063	0.09591
0.564	1.76627		3.064	2.28676		5.564	0.01565		8.064	0.07595
0.565	1.69825		3.065	2.23471		5.565	0.00697		8.065	0.05598
0.566	1.60756		3.066	2.11326		5.566	0.01565		8.066	0.05598
0.567	1.55087		3.067	2.07856		5.567	0.01565		8.067	0.01605
0.568	1.48285		3.068	1.97447		5.568	0.00697		8.068	0.01605
0.569	1.42617		3.069	1.92242		5.569	0.00697		8.069	0.01441
0.57	1.35815		3.07	1.88772		5.57	0.00697		8.07	0.01441
0.571	1.30147		3.071	1.83567		5.571	0.01565		8.071	0.01441
0.572	1.26746		3.072	1.76627		5.572	0.00697		8.072	0.01441
0.573	1.21078		3.073	1.71422		5.573	0.00697		8.073	0.01441
0.574	1.16543		3.074	1.62747		5.574	0.01565		8.074	0.01441
0.575	1.14276		3.075	1.55807		5.575	0.01565		8.075	0.00642
0.576	1.10875		3.076	1.52338		5.576	0.00697		8.076	0.01441
0.577	1.07474		3.077	1.45397		5.577	0.01565		8.077	0.01441
0.578	1.02939		3.078	1.41927		5.578	0.01565		8.078	0.00642
0.579	1.01806		3.079	1.34987		5.579	0.01565		8.079	0.00642
0.58	0.97271		3.08	1.29782		5.58	0.00697		8.08	0.02239
0.581	0.9387		3.081	1.21108		5.581	0.01565		8.081	0.02239
0.582	0.90469		3.082	1.19373		5.582	0.01565		8.082	0.01441
0.583	0.85935		3.083	1.12433		5.583	0.00697		8.083	0.01441
0.584	0.84801		3.084	1.07228		5.584	0.00697		8.084	0.01441
0.585	0.80267		3.085	1.02023		5.585	0.02432		8.085	0.01441
0.586	0.75732		3.086	0.98553		5.586	0.01565		8.086	0.00642
0.587	0.73465		3.087	0.93348		5.587	0.01565		8.087	0.01441
0.588	0.71197		3.088	0.88143		5.588	0.033		8.088	0.00642
0.589	0.6893		3.089	0.84673		5.589	0.00697		8.089	0.00642
0.59	0.64396		3.09	0.75998		5.59	0.01565		8.09	0.01441
0.591	0.60995		3.091	0.70794		5.591	0.00697		8.091	0.01441
0.592	0.57594		3.092	0.69059		5.592	0.01565		8.092	0.02239
0.593	0.55326		3.093	0.65589		5.593	0.02432		8.093	0.01441
0.594	0.54193		3.094	0.60384		5.594	0.00697		8.094	0.00642
0.595	0.49658		3.095	0.55179		5.595	0.00697		8.095	0.01441
0.596	0.47391		3.096	0.51709		5.596	0.01565		8.096	0.00642
0.597	0.45124		3.097	0.48239		5.597	0.00697		8.097	0.01441
0.598	0.41723		3.098	0.46504		5.598	0.01565		8.098	0.02239
0.599	0.40589		3.099	0.41299		5.599	0.01565		8.099	0.02239
0.6	0.36054		3.1	0.39564		5.6	0.00697		8.1	0.01441
0.601	0.34921		3.101	0.34359		5.601	0.01565		8.101	0.01441
0.602	0.34921		3.102	0.32624		5.602	0.01565		8.102	0.01441
0.603	0.30386		3.103	0.30889		5.603	0.01565		8.103	0.00642
0.604	0.26985		3.104	0.25684		5.604	0.00697		8.104	0.01441
0.605	0.25852		3.105	0.22215		5.605	-0.0017		8.105	0.01441
0.606	0.25852		3.106	0.22215		5.606	0.01565		8.106	0.00642
0.607	0.21317		3.107	0.1701		5.607	0.02432		8.107	-0.00157
0.608	0.22451		3.108	0.15275		5.608	0.00697		8.108	0.00642
0.609	0.20183		3.109	0.15275		5.609	0.01565		8.109	-0.00157
0.61	0.17916		3.11	0.11804		5.61	0.01565		8.11	0.00642
0.611	0.15649		3.111	0.08334		5.611	-0.0017		8.111	0.00642
0.612	0.13382		3.112	0.04864		5.612	0.01565		8.112	0.00642
0.613	0.13382		3.113	0.04864		5.613	-0.0017		8.113	0.01441
0.614	0.12248		3.114	0.04864		5.614	0.00697		8.114	0.01441
0.615	0.09981		3.115	0.03129		5.615	0.00697		8.115	0.01441
0.616	0.08847		3.116	0.01394		5.616	0.01565		8.116	0.00642
0.617	0.08847		3.117	0.03129		5.617	0.01565		8.117	0.01441
0.618	0.07713		3.118	0.02211		5.618	0.00697		8.118	0.02239
0.619	0.06579		3.119	0.02211		5.619	0.00697		8.119	0.01441
0.62	0.05446		3.12	0.02211		5.62	0.00697		8.12	0.00642
0.621	0.03178		3.121	0.01422		5.621	0.01565		8.121	0.00642
0.622	0.03178		3.122	0.02211		5.622	0.00697		8.122	0.00642
0.623	0.03178		3.123	0.03		5.623	0.00697		8.123	0.01441
0.624	0.00911		3.124	0.00634		5.624	0.00697		8.124	0.01441
0.625	0.00911		3.125	0.02211		5.625	0.01565		8.125	-0.00157
0.626	-0.00223		3.126	0.00634		5.626	0.01565		8.126	0.00642
0.627	-0.00148		3.127	0.01422		5.627	0.00697		8.127	-0.00157
0.628	0.00607		3.128	0.02211		5.628	0.01565		8.128	0.00642
0.629	-0.00148		3.129	0.01422		5.629	0.00697		8.129	0.00642
0.63	0.00607		3.13	0.00634		5.63	0.01565		8.13	0.01441
0.631	0.00607		3.131	0.01422		5.631	0.01565		8.131	0.02239
0.632	0.00607		3.132	0.01422		5.632	0.00697		8.132	0.00642
0.633	0.01363		3.133	0.02211		5.633	0.02432		8.133	0.00642
0.634	-0.00148		3.134	0.01422		5.634	0.00697		8.134	0.02239
0.635	-0.00148		3.135	0.02211		5.635	-0.0017		8.135	-0.00157
0.636	-0.00148		3.136	0.00634		5.636	0.01565		8.136	0.01441
0.637	-0.00148		3.137	0.02211		5.637	0.00697		8.137	0.00642
0.638	-0.00148		3.138	0.03		5.638	0.00697		8.138	0.00642
0.639	-0.00148		3.139	0.02211		5.639	0.01565		8.139	0.01441
0.64	-0.00148		3.14	0.01422		5.64	0.00697		8.14	-0.00157
0.641	0.00607		3.141	0.02211		5.641	0.01565		8.141	0.00642
0.642	-0.00786		3.142	0.01422		5.642	0.00697		8.142	0.01441
0.643	0.00528		3.143	0.02211		5.643	0.01565		8.143	0.00642
0.644	0.00528		3.144	0.01422		5.644	-0.0017		8.144	-0.00157
0.645	-0.00129		3.145	0.01422		5.645	-0.0017		8.145	-0.00955
0.646	-0.00129		3.146	0.02211		5.646	0.01565		8.146	0.00642
0.647	-0.00129		3.147	0.02211		5.647	0.00697		8.147	0.01441
0.648	0.00528		3.148	0.03		5.648	-0.0017		8.148	0.00642
0.649	0.00528		3.149	0.01422		5.649	0.00697		8.149	-0.00157
0.65	0.01185		3.15	0.01422		5.65	-0.0017		8.15	0.00642
0.651	-0.00786		3.151	0.02211		5.651	0.00697		8.151	-0.00157
0.652	0.00528		3.152	0.02211		5.652	0.01565		8.152	0.00642
0.653	0.01185		3.153	0.01422		5.653	0.01565		8.153	0.01441
0.654	0.00528		3.154	0.01422		5.654	0.01565		8.154	0.01441
0.655	0.00528		3.155	0.01422		5.655	0.00697		8.155	0.00642
0.656	-0.00129		3.156	0.02211		5.656	0.00697		8.156	-0.00157
0.657	0.00528		3.157	0.01422		5.657	0.00697		8.157	-0.00157
0.658	0.00528		3.158	0.01422		5.658	0.00697		8.158	-0.00157
0.659	-0.00129		3.159	0.02211		5.659	0.01565		8.159	0.00642
0.66	0.00528		3.16	0.01422		5.66	0.01565		8.16	0.00642
0.661	0.00528		3.161	0.02211		5.661	0.00697		8.161	0.00642
0.662	-0.00129		3.162	0.00634		5.662	0.01565		8.162	-0.00157
0.663	0.00528		3.163	0.02211		5.663	0.00697		8.163	0.00642
0.664	0.00528		3.164	0.01422		5.664	-0.0017		8.164	0.00642
0.665	0.00528		3.165	0.01422		5.665	0.00697		8.165	0.01441
0.666	-0.00129		3.166	0.02211		5.666	0.01565		8.166	0.00642
0.667	0.00528		3.167	0.01422		5.667	0.00697		8.167	0.00642
0.668	-0.00129		3.168	0.01422		5.668	0.02432		8.168	0.00642
0.669	0.00528		3.169	0.02211		5.669	0.01565		8.169	0.01441
0.67	0.00528		3.17	0.01422		5.67	0.00697		8.17	0.00642
0.671	-0.00129		3.171	0.01422		5.671	-0.0017		8.171	0.01441
0.672	0.00528		3.172	0.02211		5.672	0.01565		8.172	-0.00157
0.673	-0.00129		3.173	0.02211		5.673	0.00697		8.173	-0.00157
0.674	0.00528		3.174	0.00634		5.674	0.00697		8.174	0.00642
0.675	0.00528		3.175	0.02211		5.675	0.00697		8.175	0.01441
0.676	-0.00129		3.176	0.01422		5.676	0.01565		8.176	0.00642
0.677	-0.00129		3.177	0.01422		5.677	-0.0017		8.177	0.00642
0.678	0.00528		3.178	0.01422		5.678	0.00697		8.178	-0.00955
0.679	-0.00129		3.179	0.00634		5.679	-0.0017		8.179	0.00642
0.68	0.01185		3.18	0.02211		5.68	0.01565		8.18	-0.00157
0.681	-0.00129		3.181	0.01422		5.681	0.01565		8.181	0.00642
0.682	0.00528		3.182	0.01422		5.682	0.00697		8.182	0.00642
0.683	0.00528		3.183	0.00634		5.683	0.01565		8.183	-0.00157
0.684	0.00528		3.184	0.01422		5.684	0.01565		8.184	0.00642
0.685	0.00528		3.185	0.01422		5.685	-0.0017		8.185	0.00642
0.686	-0.00129		3.186	0.03		5.686	0.01565		8.186	0.00642
0.687	-0.00129		3.187	0.02211		5.687	0.00697		8.187	0.00642
0.688	0.01185		3.188	0.01422		5.688	0.01565		8.188	0.01441
0.689	0.00528		3.189	0.01422		5.689	-0.0017		8.189	0.00642
0.69	0.00528		3.19	0.02211		5.69	0.00697		8.19	-0.00157
0.691	0.00528		3.191	0.01422		5.691	0.01565		8.191	0.00642
0.692	0.01185		3.192	0.02211		5.692	-0.0017		8.192	0.01441
0.693	0.00528		3.193	0.01422		5.693	-0.0017		8.193	0.00642
0.694	0.01185		3.194	0.01422		5.694	0.00697		8.194	-0.00955
0.695	0.00528		3.195	0.02211		5.695	0.00697		8.195	-0.00157
0.696	0.00528		3.196	0.02211		5.696	0.00697		8.196	-0.00157
0.697	0.01185		3.197	0.02211		5.697	-0.0017		8.197	0.00642
0.698	0.01843		3.198	0.01422		5.698	0.00697		8.198	-0.00157
0.699	0.00528		3.199	0.01422		5.699	0.00697		8.199	-0.00157
0.7	-0.00129		3.2	0.01422		5.7	-0.0017		8.2	0.00642
0.701	0.01185		3.201	0.00634		5.701	-0.0017		8.201	-0.00955
0.702	0.00528		3.202	0.03		5.702	-0.0017		8.202	0.01441
0.703	0.00528		3.203	0.01422		5.703	-0.01038		8.203	0.00642
0.704	0.00528		3.204	0.01422		5.704	0.01565		8.204	0.00642
0.705	0.00528		3.205	0.01422		5.705	-0.01038		8.205	0.00642
0.706	0.00528		3.206	0.01422		5.706	-0.0017		8.206	0.00642
0.707	0.00528		3.207	0.01422		5.707	-0.0017		8.207	-0.00157
0.708	0.00528		3.208	0.02211		5.708	-0.0017		8.208	-0.00157
0.709	0.00528		3.209	0.02211		5.709	-0.0017		8.209	-0.00157
0.71	0.00528		3.21	0.01422		5.71	-0.0017		8.21	0.00642
0.711	0.01185		3.211	0.02211		5.711	-0.0017		8.211	-0.00157
0.712	0.01185		3.212	0.01422		5.712	-0.0017		8.212	-0.00955
0.713	0.01185		3.213	0.01422		5.713	-0.0017		8.213	-0.00157
0.714	0.01185		3.214	0.01422		5.714	0.00697		8.214	-0.00157
0.715	0.01185		3.215	0.02211		5.715	0.00697		8.215	0.00642
0.716	0.01185		3.216	0.01422		5.716	0.00697		8.216	0.00642
0.717	0.00528		3.217	0.01422		5.717	0.00697		8.217	-0.00157
0.718	0.01185		3.218	0.02211		5.718	-0.0017		8.218	-0.00157
0.719	0.01185		3.219	0.03		5.719	0.00697		8.219	0.00642
0.72	0.00528		3.22	0.02211		5.72	-0.0017		8.22	-0.00157
0.721	0.01843		3.221	0.01422		5.721	-0.01038		8.221	-0.00157
0.722	-0.00129		3.222	0.00634		5.722	-0.01038		8.222	-0.00157
0.723	0.00528		3.223	0.01422		5.723	0.00697		8.223	0.00642
0.724	0.00528		3.224	0.02211		5.724	-0.0017		8.224	-0.00157
0.725	0.00528		3.225	0.03		5.725	-0.0017		8.225	0.00642
0.726	0.01185		3.226	0.01422		5.726	0.00697		8.226	-0.00157
0.727	0.01185		3.227	0.01422		5.727	-0.0017		8.227	-0.00157
0.728	0.01185		3.228	0.01422		5.728	0.02432		8.228	0.00642
0.729	0.01185		3.229	0.01422		5.729	0.00697		8.229	0.00642
0.73	0.01185		3.23	0.01422		5.73	-0.01038		8.23	-0.00157
0.731	0.00528		3.231	0.02211		5.731	-0.0017		8.231	-0.00157
0.732	0.00528		3.232	0.01422		5.732	0.00697		8.232	-0.00157
0.733	0.01843		3.233	0.00634		5.733	0.01565		8.233	-0.00157
0.734	0.00528		3.234	0.01422		5.734	0.00697		8.234	-0.00157
0.735	0.01843		3.235	0.00634		5.735	-0.01038		8.235	0.00642
0.736	0.01843		3.236	0.01422		5.736	0.00697		8.236	-0.00157
0.737	0.00528		3.237	0.01422		5.737	-0.0017		8.237	0.00642
0.738	0.00528		3.238	0.02211		5.738	0.00697		8.238	-0.00157
0.739	0.00528		3.239	0.03		5.739	0.01565		8.239	-0.00157
0.74	0.01185		3.24	0.00634		5.74	0.00697		8.24	-0.00955
0.741	0.01185		3.241	0.00634		5.741	-0.01038		8.241	0.00642
0.742	0.00528		3.242	0.01422		5.742	-0.01038		8.242	-0.00157
0.743	0.01843		3.243	0.01422		5.743	-0.0017		8.243	0.00642
0.744	0.01185		3.244	-0.00155		5.744	-0.0017		8.244	-0.00157
0.745	0.01185		3.245	0.00634		5.745	-0.0017		8.245	0.00642
0.746	0.00528		3.246	0.01422		5.746	-0.0017		8.246	-0.00157
0.747	0.01185		3.247	0.01422		5.747	-0.01038		8.247	0.00642
0.748	0.01185		3.248	0.00634		5.748	0.01565		8.248	-0.00955
0.749	0.01843		3.249	0.00634		5.749	-0.0017		8.249	0.00642
0.75	-0.00129		3.25	0.01422		5.75	-0.0017		8.25	-0.00157
0.751	0.00528		3.251	0.01422		5.751	-0.0017		8.251	-0.00157
0.752	0.00528		3.252	0.01422		5.752	-0.0017		8.252	-0.00157
0.753	0.01185		3.253	0.00634		5.753	-0.0017		8.253	-0.00157
0.754	0.01185		3.254	0.02211		5.754	-0.0017		8.254	-0.00157
0.755	-0.00129		3.255	0.01422		5.755	-0.0017		8.255	-0.00157
0.756	0.01843		3.256	0.01422		5.756	-0.0017		8.256	-0.00955
0.757	0.01185		3.257	0.00634		5.757	-0.0017		8.257	-0.00157
0.758	0.00528		3.258	0.01422		5.758	0.00697		8.258	-0.00157
0.759	0.01185		3.259	0.00634		5.759	-0.0017		8.259	0.00642
0.76	0.00528		3.26	0.00634		5.76	0.00697		8.26	-0.00157
0.761	0.01185		3.261	0.00634		5.761	-0.0017		8.261	-0.00157
0.762	0.01185		3.262	0.01422		5.762	0.00697		8.262	-0.00157
0.763	0.01185		3.263	0.02211		5.763	0.00697		8.263	-0.00955
0.764	0.01843		3.264	0.00634		5.764	0.00697		8.264	-0.00955
0.765	0.01185		3.265	0.00634		5.765	-0.01038		8.265	-0.00157
0.766	0.01185		3.266	-0.00155		5.766	-0.01038		8.266	0.00642
0.767	-0.00129		3.267	0.01422		5.767	0.00697		8.267	-0.00157
0.768	0.00528		3.268	0.01422		5.768	-0.01038		8.268	0.00642
0.769	0.01185		3.269	0.00634		5.769	-0.01038		8.269	-0.00157
0.77	-0.00129		3.27	0.00634		5.77	-0.01038		8.27	-0.00157
0.771	0.01185		3.271	0.01422		5.771	0.00697		8.271	-0.00157
0.772	0.01185		3.272	0.00634		5.772	-0.01038		8.272	-0.00955
0.773	0.01185		3.273	0.00634		5.773	-0.01038		8.273	-0.00157
0.774	0.00528		3.274	0.00634		5.774	-0.01038		8.274	-0.00157
0.775	0.01185		3.275	0.00634		5.775	-0.0017		8.275	0.00642
0.776	0.00528		3.276	0.01422		5.776	-0.0017		8.276	-0.00955
0.777	0.01185		3.277	0.01422		5.777	-0.0017		8.277	-0.00955
0.778	0.00528		3.278	0.01422		5.778	-0.01038		8.278	-0.00157
0.779	0.01185		3.279	0.01422		5.779	-0.0017		8.279	-0.00157
0.78	0.01185		3.28	-0.00155		5.78	0.00697		8.28	-0.00955
0.781	0.00528		3.281	0.03		5.781	-0.0017		8.281	-0.00157
0.782	0.01843		3.282	0.02211		5.782	0.00697		8.282	-0.00157
0.783	0.01185		3.283	0.02211		5.783	-0.0017		8.283	-0.00157
0.784	0.00528		3.284	0.01422		5.784	-0.0017		8.284	-0.00157
0.785	0.01185		3.285	0.01422		5.785	-0.0017		8.285	-0.00955
0.786	0.01843		3.286	0.02211		5.786	-0.0017		8.286	-0.00955
0.787	0.01185		3.287	0.02211		5.787	-0.01038		8.287	-0.00157
0.788	0.01843		3.288	0.00634		5.788	-0.02773		8.288	-0.00157
0.789	0.00528		3.289	0.01422		5.789	-0.01905		8.289	-0.00157
0.79	0.01185		3.29	0.02211		5.79	-0.0017		8.29	-0.00157
0.791	0.01843		3.291	0.02211		5.791	-0.01038		8.291	-0.00157
0.792	0.01185		3.292	0.02211		5.792	-0.01905		8.292	-0.00157
0.793	0.01185		3.293	0.01422		5.793	-0.01038		8.293	-0.00955
0.794	0.00528		3.294	0.01422		5.794	-0.01038		8.294	-0.00955
0.795	0.00528		3.295	0.01422		5.795	-0.01038		8.295	-0.00157
0.796	0.01185		3.296	0.01422		5.796	-0.01905		8.296	-0.00157
0.797	0.01185		3.297	0.01422		5.797	-0.01038		8.297	-0.00955
0.798	0.01185		3.298	0.00634		5.798	-0.01038		8.298	-0.00157
0.799	0.01185		3.299	0.02211		5.799	-0.01038		8.299	-0.00157
0.8	0.01185		3.3	0.01422		5.8	-0.0017		8.3	-0.01754
0.801	0.01185		3.301	0.01422		5.801	-0.01038		8.301	-0.00157
0.802	0.01185		3.302	0.01422		5.802	-0.0017		8.302	-0.00955
0.803	0.01843		3.303	0.01422		5.803	-0.01905		8.303	-0.00955
0.804	0.00528		3.304	0.02211		5.804	-0.0017		8.304	0.00642
0.805	0.01185		3.305	0.01422		5.805	-0.0017		8.305	-0.00955
0.806	0.01185		3.306	0.02211		5.806	-0.01038		8.306	-0.02553
0.807	0.01185		3.307	0.00634		5.807	-0.01038		8.307	-0.00157
0.808	0.01843		3.308	0.01422		5.808	-0.01905		8.308	-0.01754
0.809	0.00528		3.309	0.00634		5.809	-0.01038		8.309	-0.00955
0.81	0.01843		3.31	0.00634		5.81	-0.01905		8.31	-0.00157
0.811	0.01185		3.311	0.01422		5.811	-0.01038		8.311	-0.00955
0.812	0.01843		3.312	0.01422		5.812	-0.0017		8.312	-0.00955
0.813	0.01185		3.313	0.00634		5.813	-0.01905		8.313	-0.00955
0.814	0.01843		3.314	0.00634		5.814	0.00697		8.314	-0.00955
0.815	0.01185		3.315	0.00634		5.815	-0.0017		8.315	-0.00955
0.816	0.01843		3.316	0.00634		5.816	-0.0017		8.316	-0.00955
0.817	0.01185		3.317	0.00634		5.817	-0.01905		8.317	-0.00955
0.818	0.01843		3.318	0.00634		5.818	-0.01038		8.318	-0.00157
0.819	0.01185		3.319	0.00634		5.819	-0.01038		8.319	-0.00955
0.82	0.01185		3.32	-0.00155		5.82	-0.01905		8.32	-0.00955
0.821	0.01185		3.321	0.02211		5.821	-0.0017		8.321	-0.00157
0.822	0.01185		3.322	0.01422		5.822	-0.0017		8.322	-0.01754
0.823	0.01185		3.323	0.01422		5.823	-0.0017		8.323	-0.00955
0.824	0.01843		3.324	0.00634		5.824	-0.01038		8.324	-0.00955
0.825	0.01843		3.325	0.01422		5.825	-0.01038		8.325	-0.00955
0.826	0.01185		3.326	0.01422		5.826	-0.01038		8.326	-0.01754
0.827	0.01185		3.327	0.01422		5.827	-0.01038		8.327	-0.00955
0.828	0.00528		3.328	0.01422		5.828	-0.01905		8.328	-0.00157
0.829	0.01843		3.329	0.01422		5.829	-0.01038		8.329	-0.00955
0.83	0.01843		3.33	0.00634		5.83	-0.01038		8.33	-0.00955
0.831	0.01843		3.331	0.00634		5.831	-0.01038		8.331	-0.00955
0.832	0.01843		3.332	0.00634		5.832	-0.01038		8.332	-0.01754
0.833	0.01843		3.333	0.01422		5.833	-0.01038		8.333	0.00642
0.834	0.025		3.334	0.01422		5.834	-0.01038		8.334	-0.00955
0.835	0.01185		3.335	-0.00155		5.835	-0.01905		8.335	-0.00955
0.836	0.01843		3.336	0.00634		5.836	-0.01038		8.336	-0.00157
0.837	0.01843		3.337	-0.00155		5.837	-0.0017		8.337	-0.00955
0.838	0.00528		3.338	0.00634		5.838	-0.01038		8.338	-0.00955
0.839	0.01843		3.339	0.00634		5.839	-0.01038		8.339	-0.00955
0.84	0.01843		3.34	0.00634		5.84	-0.01905		8.34	0.00642
0.841	0.01185		3.341	-0.00155		5.841	-0.01905		8.341	-0.01754
0.842	0.01185		3.342	0.00634		5.842	-0.01905		8.342	-0.00955
0.843	0.01185		3.343	0.01422		5.843	-0.01038		8.343	-0.00157
0.844	0.01185		3.344	0.00634		5.844	-0.0017		8.344	-0.00955
0.845	0.00528		3.345	-0.00155		5.845	-0.01038		8.345	-0.00157
0.846	0.01843		3.346	-0.00155		5.846	-0.0017		8.346	-0.00955
0.847	0.01185		3.347	0.01422		5.847	-0.01905		8.347	-0.00157
0.848	0.01843		3.348	0.00634		5.848	-0.01905		8.348	0.00642
0.849	0.01185		3.349	0.00634		5.849	-0.01038		8.349	-0.00955
0.85	0.01843		3.35	-0.00155		5.85	-0.01038		8.35	-0.00955
0.851	0.01185		3.351	0.00634		5.851	-0.01038		8.351	-0.01754
0.852	0.01185		3.352	0.00634		5.852	-0.01038		8.352	-0.01754
0.853	0.01843		3.353	0.00634		5.853	-0.01905		8.353	-0.00955
0.854	0.01843		3.354	0.00634		5.854	-0.02773		8.354	-0.00955
0.855	0.01185		3.355	-0.00155		5.855	-0.01038		8.355	-0.00157
0.856	0.01185		3.356	-0.00155		5.856	-0.01038		8.356	-0.00955
0.857	0.01843		3.357	0.00634		5.857	-0.01905		8.357	-0.00955
0.858	0.00528		3.358	0.00634		5.858	-0.01038		8.358	-0.00955
0.859	0.01843		3.359	0.01422		5.859	-0.01905		8.359	-0.01754
0.86	0.01185		3.36	0.00634		5.86	-0.01905		8.36	-0.00157
0.861	0.01185		3.361	0.01422		5.861	-0.01905		8.361	-0.00955
0.862	0.01843		3.362	0.00634		5.862	-0.01038		8.362	-0.00955
0.863	0.01843		3.363	0.00634		5.863	-0.01905		8.363	-0.00955
0.864	0.01185		3.364	0.01422		5.864	-0.0017		8.364	-0.00157
0.865	0.01185		3.365	0.01422		5.865	-0.01905		8.365	-0.00157
0.866	0.01843		3.366	0.00634		5.866	-0.01905		8.366	-0.01754
0.867	0.025		3.367	0.00634		5.867	-0.01038		8.367	-0.00157
0.868	0.01843		3.368	0.00634		5.868	-0.01905		8.368	-0.00157
0.869	0.01843		3.369	0.00634		5.869	-0.01038		8.369	-0.00955
0.87	0.01843		3.37	0.00634		5.87	-0.01038		8.37	-0.00955
0.871	0.01843		3.371	0.01422		5.871	-0.01905		8.371	-0.00955
0.872	0.01843		3.372	-0.00155		5.872	-0.01905		8.372	-0.00955
0.873	0.01843		3.373	-0.00155		5.873	-0.01038		8.373	-0.00955
0.874	0.01185		3.374	0.00634		5.874	-0.01038		8.374	-0.01754
0.875	0.025		3.375	-0.00155		5.875	-0.01905		8.375	-0.01754
0.876	0.01185		3.376	0.00634		5.876	-0.0017		8.376	-0.01754
0.877	0.01843		3.377	0.00634		5.877	-0.01038		8.377	-0.01754
0.878	0.01185		3.378	0.00634		5.878	-0.01038		8.378	-0.01754
0.879	0.025		3.379	0.00634		5.879	-0.0017		8.379	-0.00955
0.88	0.00528		3.38	0.01422		5.88	-0.01905		8.38	-0.00955
0.881	0.01843		3.381	0.00634		5.881	-0.01038		8.381	-0.01754
0.882	0.01843		3.382	0.00634		5.882	-0.01905		8.382	-0.00955
0.883	0.01185		3.383	0.00634		5.883	-0.01905		8.383	-0.00157
0.884	0.01185		3.384	0.00634		5.884	-0.01905		8.384	-0.01754
0.885	0.01185		3.385	0.01422		5.885	-0.01905		8.385	-0.00955
0.886	0.01843		3.386	0.00634		5.886	-0.0017		8.386	-0.01754
0.887	0.01843		3.387	0.00634		5.887	-0.01038		8.387	-0.00157
0.888	0.025		3.388	0.00634		5.888	-0.01038		8.388	-0.00955
0.889	0.01843		3.389	0.00634		5.889	-0.01905		8.389	-0.02553
0.89	0.01185		3.39	0.00634		5.89	-0.01038		8.39	-0.01754
0.891	0.01185		3.391	-0.00155		5.891	-0.01038		8.391	-0.00955
0.892	0.01185		3.392	0.00634		5.892	-0.01038		8.392	-0.00955
0.893	0.01843		3.393	0.00634		5.893	-0.01038		8.393	-0.01754
0.894	0.01185		3.394	0.00634		5.894	-0.01038		8.394	-0.00955
0.895	0.025		3.395	0.00634		5.895	-0.01038		8.395	-0.00157
0.896	0.01843		3.396	0.01422		5.896	-0.01038		8.396	-0.01754
0.897	0.01843		3.397	0.00634		5.897	-0.01038		8.397	-0.01754
0.898	0.01185		3.398	0.00634		5.898	-0.02773		8.398	-0.00955
0.899	0.01843		3.399	0.00634		5.899	-0.01038		8.399	-0.00157
0.9	0.00528		3.4	0.00634		5.9	-0.01038		8.4	-0.00955
0.901	0.01843		3.401	-0.00155		5.901	-0.01905		8.401	-0.00955
0.902	0.01185		3.402	0.00634		5.902	-0.01038		8.402	-0.00955
0.903	0.025		3.403	0.00634		5.903	-0.01905		8.403	-0.00955
0.904	0.01185		3.404	-0.00155		5.904	-0.01905		8.404	-0.01754
0.905	0.00528		3.405	-0.00155		5.905	-0.0017		8.405	-0.01754
0.906	0.01185		3.406	0.01422		5.906	-0.02773		8.406	-0.01754
0.907	0.01185		3.407	0.01422		5.907	-0.01038		8.407	-0.00955
0.908	0.01843		3.408	-0.00155		5.908	-0.01038		8.408	-0.00955
0.909	0.01185		3.409	0.00634		5.909	-0.02773		8.409	-0.01754
0.91	0.01843		3.41	-0.00155		5.91	-0.01905		8.41	-0.00955
0.911	0.01185		3.411	-0.00155		5.911	-0.01038		8.411	-0.01754
0.912	0.01185		3.412	0.00634		5.912	-0.01038		8.412	-0.00955
0.913	0.01185		3.413	0.00634		5.913	-0.01905		8.413	-0.01754
0.914	0.025		3.414	-0.00943		5.914	-0.01038		8.414	-0.00955
0.915	0.01843		3.415	-0.00155		5.915	-0.01038		8.415	-0.01754
0.916	0.01185		3.416	0.00634		5.916	-0.01905		8.416	-0.00955
0.917	0.01843		3.417	0.01422		5.917	-0.01905		8.417	-0.01754
0.918	0.01843		3.418	-0.00155		5.918	-0.01905		8.418	-0.02553
0.919	0.01843		3.419	-0.00155		5.919	-0.01038		8.419	-0.01754
0.92	0.01843		3.42	-0.00943		5.92	-0.01038		8.42	-0.00955
0.921	0.01185		3.421	0.00634		5.921	-0.01038		8.421	-0.01754
0.922	0.01843		3.422	-0.00155		5.922	-0.01038		8.422	-0.00955
0.923	0.01843		3.423	0.00634		5.923	-0.01905		8.423	-0.01754
0.924	0.01185		3.424	-0.00155		5.924	-0.01038		8.424	-0.00955
0.925	0.01843		3.425	-0.00155		5.925	-0.01905		8.425	-0.00955
0.926	0.01185		3.426	0.00634		5.926	-0.01038		8.426	-0.01754
0.927	0.01843		3.427	-0.00155		5.927	-0.01038		8.427	-0.00955
0.928	0.01843		3.428	-0.00155		5.928	-0.01038		8.428	-0.00157
0.929	0.01185		3.429	-0.00943		5.929	-0.01038		8.429	-0.01754
0.93	0.01843		3.43	-0.00155		5.93	-0.02773		8.43	-0.00955
0.931	0.01185		3.431	0.00634		5.931	-0.0017		8.431	-0.00955
0.932	0.01185		3.432	-0.00943		5.932	-0.01038		8.432	-0.01754
0.933	0.00528		3.433	0.00634		5.933	-0.01038		8.433	-0.01754
0.934	0.01843		3.434	0.00634		5.934	-0.01038		8.434	-0.00955
0.935	0.01843		3.435	-0.00943		5.935	-0.01905		8.435	-0.00955
0.936	0.01843		3.436	0.00634		5.936	-0.01038		8.436	-0.01754
0.937	0.01843		3.437	0.00634		5.937	-0.01038		8.437	-0.00157
0.938	0.01843		3.438	0.00634		5.938	-0.01905		8.438	-0.00955
0.939	0.01843		3.439	-0.00943		5.939	-0.01905		8.439	-0.00955
0.94	0.025		3.44	0.00634		5.94	-0.01038		8.44	-0.01754
0.941	0.01843		3.441	-0.00155		5.941	-0.01038		8.441	-0.00955
0.942	0.01185		3.442	-0.00155		5.942	-0.01038		8.442	-0.01754
0.943	0.01185		3.443	0.00634		5.943	-0.01905		8.443	-0.00955
0.944	0.01185		3.444	0.00634		5.944	-0.02773		8.444	-0.02553
0.945	0.01185		3.445	0.00634		5.945	-0.01905		8.445	-0.00955
0.946	0.01185		3.446	0.00634		5.946	-0.01905		8.446	-0.00157
0.947	0.01843		3.447	-0.00155		5.947	-0.01905		8.447	-0.00955
0.948	0.01185		3.448	-0.00943		5.948	-0.01038		8.448	-0.00955
0.949	0.01843		3.449	-0.00155		5.949	-0.01038		8.449	-0.01754
0.95	0.01843		3.45	-0.00155		5.95	-0.01038		8.45	-0.02553
0.951	0.01185		3.451	-0.00155		5.951	-0.01905		8.451	-0.00955
0.952	0.01843		3.452	-0.00155		5.952	-0.01905		8.452	-0.00955
0.953	0.01843		3.453	-0.00155		5.953	-0.01905		8.453	-0.00955
0.954	0.00528		3.454	-0.00155		5.954	-0.01038		8.454	-0.01754
0.955	0.01843		3.455	-0.00155		5.955	-0.01038		8.455	-0.00157
0.956	0.01185		3.456	-0.00155		5.956	-0.01905		8.456	-0.01754
0.957	0.01843		3.457	-0.00155		5.957	-0.01905		8.457	-0.00955
0.958	0.01185		3.458	0.00634		5.958	-0.01905		8.458	-0.01754
0.959	0.01843		3.459	-0.00943		5.959	-0.01038		8.459	-0.00955
0.96	0.01185		3.46	0.00634		5.96	-0.01905		8.46	-0.00955
0.961	0.01185		3.461	0.00634		5.961	-0.01905		8.461	-0.00955
0.962	0.00528		3.462	-0.00155		5.962	-0.01038		8.462	-0.00955
0.963	0.01185		3.463	-0.01732		5.963	-0.01038		8.463	-0.00955
0.964	0.01185		3.464	-0.00155		5.964	-0.01905		8.464	-0.00955
0.965	0.01843		3.465	-0.00155		5.965	-0.01905		8.465	-0.01754
0.966	0.025		3.466	-0.00943		5.966	-0.01038		8.466	-0.01754
0.967	0.01185		3.467	-0.00155		5.967	-0.02773		8.467	-0.01754
0.968	0.01185		3.468	0.00634		5.968	-0.01038		8.468	-0.01754
0.969	0.00528		3.469	-0.00943		5.969	-0.01038		8.469	-0.00157
0.97	0.01843		3.47	-0.01732		5.97	-0.01905		8.47	-0.01754
0.971	0.01185		3.471	-0.00943		5.971	-0.01905		8.471	-0.00955
0.972	0.00528		3.472	-0.00943		5.972	-0.01038		8.472	-0.00955
0.973	0.00528		3.473	-0.00943		5.973	-0.01038		8.473	-0.00955
0.974	0.01843		3.474	0.00634		5.974	-0.01905		8.474	-0.00955
0.975	0.01843		3.475	-0.00155		5.975	-0.01905		8.475	-0.01754
0.976	0.01843		3.476	-0.00943		5.976	-0.01038		8.476	-0.01754
0.977	0.01185		3.477	-0.00155		5.977	-0.01038		8.477	-0.01754
0.978	0.025		3.478	-0.00155		5.978	-0.01038		8.478	-0.01754
0.979	0.00528		3.479	0.00634		5.979	-0.01905		8.479	-0.02553
0.98	0.01185		3.48	0.00634		5.98	-0.01905		8.48	-0.00955
0.981	0.01843		3.481	-0.00155		5.981	-0.01905		8.481	-0.00955
0.982	0.01185		3.482	-0.00155		5.982	-0.0017		8.482	-0.01754
0.983	0.00528		3.483	-0.00943		5.983	-0.01038		8.483	-0.02553
0.984	0.01185		3.484	-0.00943		5.984	-0.01905		8.484	-0.02553
0.985	0.00528		3.485	-0.00943		5.985	-0.01038		8.485	-0.00955
0.986	0.01185		3.486	-0.00155		5.986	-0.01905		8.486	-0.01754
0.987	0.01843		3.487	-0.00943		5.987	-0.01905		8.487	-0.00955
0.988	0.01185		3.488	-0.00943		5.988	-0.01038		8.488	-0.00955
0.989	0.01185		3.489	-0.00155		5.989	-0.01905		8.489	-0.00955
0.99	0.00528		3.49	-0.00943		5.99	-0.01905		8.49	-0.01754
0.991	0.01843		3.491	-0.00155		5.991	-0.01905		8.491	-0.01754
0.992	0.00528		3.492	-0.00155		5.992	-0.01038		8.492	-0.00955
0.993	0.00528		3.493	-0.00155		5.993	-0.01038		8.493	-0.00157
0.994	0.01185		3.494	-0.00943		5.994	-0.01905		8.494	-0.01754
0.995	0.01185		3.495	-0.00155		5.995	-0.01038		8.495	-0.01754
0.996	0.00528		3.496	-0.00943		5.996	-0.01038		8.496	-0.00955
0.997	0.01185		3.497	-0.00155		5.997	-0.01038		8.497	-0.01754
0.998	0.01185		3.498	-0.00943		5.998	-0.01038		8.498	-0.02553
0.999	0.00528		3.499	-0.00155		5.999	-0.01905		8.499	-0.01754
1	0.00528		3.5	-0.00943		6	-0.01038		8.5	-0.02553
1.001	0.01185		3.501	-0.00155		6.001	-0.01038		8.501	-0.01754
1.002	0.01185		3.502	-0.00155		6.002	-0.01038		8.502	-0.01754
1.003	0.00528		3.503	-0.00943		6.003	-0.01038		8.503	-0.00955
1.004	0.01185		3.504	-0.00943		6.004	-0.01038		8.504	-0.00955
1.005	0.01185		3.505	-0.01732		6.005	-0.01905		8.505	-0.01754
1.006	0.01843		3.506	-0.00943		6.006	-0.01905		8.506	-0.02553
1.007	0.01185		3.507	-0.00943		6.007	-0.0017		8.507	-0.01754
1.008	0.01185		3.508	-0.00155		6.008	-0.01905		8.508	-0.01754
1.009	0.01843		3.509	-0.00943		6.009	-0.01905		8.509	-0.02553
1.01	0.01185		3.51	-0.01732		6.01	-0.01905		8.51	-0.00955
1.011	0.01843		3.511	-0.00943		6.011	-0.01905		8.511	-0.01754
1.012	0.01185		3.512	-0.00943		6.012	-0.01905		8.512	-0.01754
1.013	0.01185		3.513	-0.01732		6.013	-0.01905		8.513	-0.01754
1.014	0.00528		3.514	-0.01732		6.014	-0.01905		8.514	-0.01754
1.015	0.01843		3.515	0.00634		6.015	-0.01038		8.515	-0.00955
1.016	0.01185		3.516	-0.00943		6.016	-0.01905		8.516	-0.00955
1.017	0.01185		3.517	-0.00943		6.017	-0.01905		8.517	-0.00955
1.018	0.00528		3.518	-0.00155		6.018	-0.01905		8.518	-0.01754
1.019	0.01185		3.519	-0.00155		6.019	-0.01905		8.519	-0.01754
1.02	0.00528		3.52	-0.00943		6.02	-0.01905		8.52	-0.01754
1.021	0.00528		3.521	-0.00943		6.021	-0.02773		8.521	-0.00955
1.022	0.01185		3.522	-0.00155		6.022	-0.01905		8.522	-0.01754
1.023	-0.00129		3.523	-0.01732		6.023	-0.01038		8.523	-0.00955
1.024	0.00528		3.524	-0.00943		6.024	-0.01905		8.524	-0.01754
1.025	0.00528		3.525	-0.00943		6.025	-0.01038		8.525	-0.01754
1.026	0.00528		3.526	-0.00943		6.026	-0.01038		8.526	-0.00955
1.027	0.01185		3.527	-0.00155		6.027	-0.01038		8.527	-0.01754
1.028	0.01185		3.528	-0.01732		6.028	-0.01905		8.528	-0.01754
1.029	0.01185		3.529	-0.00943		6.029	-0.01038		8.529	-0.02553
1.03	0.01185		3.53	-0.00943		6.03	-0.01905		8.53	-0.01754
1.031	0.00528		3.531	-0.00943		6.031	-0.01905		8.531	-0.01754
1.032	0.01185		3.532	-0.00943		6.032	-0.01905		8.532	-0.00157
1.033	0.01185		3.533	-0.00943		6.033	-0.01038		8.533	-0.01754
1.034	0.01185		3.534	-0.00943		6.034	-0.02773		8.534	-0.00955
1.035	0.01185		3.535	-0.00943		6.035	-0.01905		8.535	-0.00955
1.036	0.00528		3.536	-0.00155		6.036	-0.01038		8.536	-0.00955
1.037	0.01185		3.537	-0.01732		6.037	-0.01905		8.537	-0.01754
1.038	0.01185		3.538	-0.00943		6.038	-0.01038		8.538	-0.00955
1.039	0.00528		3.539	-0.00155		6.039	-0.01038		8.539	-0.00955
1.04	0.01185		3.54	-0.00943		6.04	-0.01038		8.54	-0.01754
1.041	0.01185		3.541	-0.00155		6.041	-0.0364		8.541	-0.01754
1.042	0.01185		3.542	-0.01732		6.042	-0.01905		8.542	-0.01754
1.043	0.01185		3.543	-0.01732		6.043	-0.02773		8.543	-0.02553
1.044	0.01185		3.544	-0.00943		6.044	-0.02773		8.544	-0.01754
1.045	0.00528		3.545	-0.00943		6.045	-0.01038		8.545	-0.00955
1.046	0.01843		3.546	-0.00943		6.046	-0.01038		8.546	-0.01754
1.047	0.01843		3.547	-0.00943		6.047	-0.01905		8.547	-0.02553
1.048	0.01843		3.548	-0.00943		6.048	-0.01905		8.548	-0.02553
1.049	0.01185		3.549	-0.00943		6.049	-0.01038		8.549	-0.01754
1.05	0.00528		3.55	-0.01732		6.05	-0.01038		8.55	-0.01754
1.051	0.01185		3.551	-0.00155		6.051	-0.01038		8.551	-0.00955
1.052	0.00528		3.552	-0.00943		6.052	-0.01038		8.552	-0.01754
1.053	0.00528		3.553	-0.00943		6.053	-0.01038		8.553	-0.02553
1.054	-0.00129		3.554	-0.00943		6.054	-0.01038		8.554	-0.00955
1.055	0.01185		3.555	-0.01732		6.055	-0.0017		8.555	-0.01754
1.056	0.01185		3.556	-0.00943		6.056	-0.01905		8.556	-0.00955
1.057	0.01843		3.557	-0.00155		6.057	-0.01038		8.557	-0.01754
1.058	0.01185		3.558	-0.01732		6.058	-0.01905		8.558	-0.00157
1.059	0.00528		3.559	-0.00943		6.059	-0.01038		8.559	-0.02553
1.06	-0.00129		3.56	-0.00943		6.06	-0.01038		8.56	-0.00955
1.061	0.01185		3.561	-0.00943		6.061	-0.01905		8.561	-0.01754
1.062	0.00528		3.562	-0.00943		6.062	-0.01905		8.562	-0.00157
1.063	0.01185		3.563	-0.01732		6.063	-0.01038		8.563	-0.01754
1.064	0.01185		3.564	-0.00943		6.064	-0.01038		8.564	-0.00157
1.065	0.01185		3.565	-0.00943		6.065	-0.01038		8.565	-0.00955
1.066	0.01185		3.566	-0.00943		6.066	-0.01905		8.566	-0.01754
1.067	0.01185		3.567	-0.00943		6.067	-0.01905		8.567	-0.01754
1.068	0.01185		3.568	-0.01732		6.068	-0.01038		8.568	-0.01754
1.069	0.01843		3.569	-0.00155		6.069	-0.02773		8.569	-0.01754
1.07	0.01185		3.57	-0.00155		6.07	-0.01038		8.57	-0.00955
1.071	0.00528		3.571	-0.00943		6.071	-0.01038		8.571	-0.01754
1.072	0.00528		3.572	-0.00943		6.072	-0.01038		8.572	-0.01754
1.073	0.01185		3.573	-0.01732		6.073	-0.01905		8.573	-0.01754
1.074	0.00528		3.574	-0.00943		6.074	-0.01905		8.574	-0.01754
1.075	0.00528		3.575	-0.00943		6.075	-0.01038		8.575	-0.01754
1.076	0.01843		3.576	-0.00943		6.076	-0.01905		8.576	-0.00955
1.077	0.01185		3.577	-0.01732		6.077	-0.01038		8.577	-0.00955
1.078	0.00528		3.578	-0.01732		6.078	-0.01905		8.578	-0.00157
1.079	0.00528		3.579	-0.01732		6.079	-0.0017		8.579	-0.00955
1.08	0.00528		3.58	-0.01732		6.08	-0.01038		8.58	-0.00157
1.081	0.01843		3.581	-0.00155		6.081	-0.01038		8.581	-0.01754
1.082	0.00528		3.582	-0.01732		6.082	-0.01038		8.582	-0.02553
1.083	0.00528		3.583	-0.00155		6.083	-0.01038		8.583	-0.02553
1.084	0.00528		3.584	-0.01732		6.084	-0.01038		8.584	-0.01754
1.085	0.01185		3.585	-0.00943		6.085	-0.01905		8.585	-0.01754
1.086	0.00528		3.586	-0.00943		6.086	-0.01038		8.586	-0.01754
1.087	0.01185		3.587	-0.00943		6.087	-0.01905		8.587	-0.00157
1.088	0.00528		3.588	-0.01732		6.088	-0.01905		8.588	-0.00955
1.089	0.01185		3.589	-0.00943		6.089	-0.01038		8.589	-0.00955
1.09	0.00528		3.59	-0.00943		6.09	-0.01905		8.59	-0.00955
1.091	0.01185		3.591	-0.00943		6.091	-0.01038		8.591	-0.00955
1.092	0.01185		3.592	-0.00943		6.092	-0.0017		8.592	-0.00955
1.093	0.00528		3.593	-0.00943		6.093	-0.01905		8.593	-0.00955
1.094	0.00528		3.594	-0.01732		6.094	-0.01038		8.594	-0.01754
1.095	-0.00129		3.595	-0.01732		6.095	-0.01905		8.595	-0.00955
1.096	0.01185		3.596	-0.01732		6.096	-0.01905		8.596	-0.00157
1.097	0.00528		3.597	-0.00943		6.097	-0.01038		8.597	-0.00955
1.098	0.00528		3.598	-0.0252		6.098	-0.01038		8.598	-0.01754
1.099	-0.00129		3.599	-0.00155		6.099	-0.01905		8.599	-0.00955
1.1	0.00528		3.6	-0.00943		6.1	-0.01038		8.6	-0.01754
1.101	0.01185		3.601	-0.01732		6.101	-0.01038		8.601	-0.00955
1.102	0.01185		3.602	-0.00155		6.102	-0.01038		8.602	-0.00955
1.103	0.00528		3.603	-0.01732		6.103	-0.01905		8.603	-0.00157
1.104	0.00528		3.604	-0.00943		6.104	-0.01038		8.604	-0.00955
1.105	0.01185		3.605	-0.00943		6.105	-0.01038		8.605	-0.00955
1.106	-0.00129		3.606	-0.00943		6.106	-0.01038		8.606	-0.00955
1.107	0.00528		3.607	-0.00943		6.107	-0.01905		8.607	-0.00955
1.108	0.00528		3.608	-0.00943		6.108	-0.0017		8.608	-0.00955
1.109	0.01185		3.609	-0.01732		6.109	-0.01038		8.609	-0.00955
1.11	0.00528		3.61	-0.00943		6.11	-0.01038		8.61	-0.00157
1.111	0.00528		3.611	-0.00943		6.111	-0.01038		8.611	-0.00955
1.112	0.00528		3.612	-0.00155		6.112	-0.01038		8.612	-0.00955
1.113	0.01185		3.613	-0.01732		6.113	-0.01038		8.613	-0.01754
1.114	0.01185		3.614	-0.00155		6.114	-0.01038		8.614	-0.02553
1.115	0.00528		3.615	-0.01732		6.115	-0.01038		8.615	-0.01754
1.116	0.01185		3.616	-0.00943		6.116	-0.01038		8.616	-0.01754
1.117	-0.00129		3.617	-0.00943		6.117	-0.01038		8.617	-0.01754
1.118	0.00528		3.618	-0.00943		6.118	-0.01038		8.618	-0.01754
1.119	0.00528		3.619	-0.01732		6.119	-0.01038		8.619	-0.01754
1.12	0.00528		3.62	-0.00155		6.12	-0.01038		8.62	-0.01754
1.121	-0.00786		3.621	-0.00943		6.121	-0.01038		8.621	-0.01754
1.122	0.00528		3.622	-0.00943		6.122	-0.01905		8.622	-0.01754
1.123	-0.00129		3.623	-0.01732		6.123	-0.01038		8.623	-0.01754
1.124	0.00528		3.624	-0.00943		6.124	-0.01038		8.624	-0.00955
1.125	0.01185		3.625	-0.01732		6.125	-0.01038		8.625	-0.01754
1.126	0.01185		3.626	-0.01732		6.126	-0.01038		8.626	-0.00955
1.127	0.00528		3.627	-0.01732		6.127	-0.0017		8.627	-0.00157
1.128	0.00528		3.628	-0.01732		6.128	-0.01038		8.628	-0.00955
1.129	0.00528		3.629	-0.00943		6.129	-0.0017		8.629	-0.00955
1.13	-0.00129		3.63	-0.00155		6.13	-0.01905		8.63	-0.01754
1.131	-0.00129		3.631	-0.01732		6.131	-0.01905		8.631	-0.01754
1.132	0.00528		3.632	-0.0252		6.132	-0.0017		8.632	-0.01754
1.133	0.00528		3.633	-0.00943		6.133	-0.0017		8.633	-0.01754
1.134	0.01185		3.634	-0.00943		6.134	-0.01038		8.634	-0.01754
1.135	0.01185		3.635	-0.00943		6.135	-0.01038		8.635	-0.01754
1.136	0.00528		3.636	-0.00943		6.136	-0.01038		8.636	-0.01754
1.137	-0.00129		3.637	-0.00943		6.137	-0.01038		8.637	-0.00955
1.138	0.00528		3.638	-0.01732		6.138	-0.01905		8.638	-0.00157
1.139	-0.00786		3.639	-0.00943		6.139	0.00697		8.639	-0.00157
1.14	0.00528		3.64	-0.01732		6.14	-0.01038		8.64	-0.00955
1.141	-0.00129		3.641	-0.0252		6.141	-0.0017		8.641	-0.00955
1.142	0.00528		3.642	-0.01732		6.142	-0.0017		8.642	-0.02553
1.143	0.00528		3.643	-0.00943		6.143	-0.0017		8.643	-0.00157
1.144	0.00528		3.644	-0.01732		6.144	-0.0017		8.644	-0.01754
1.145	0.00528		3.645	-0.01732		6.145	-0.01038		8.645	-0.00955
1.146	0.00528		3.646	-0.01732		6.146	-0.0017		8.646	-0.01754
1.147	-0.00129		3.647	-0.01732		6.147	-0.01038		8.647	-0.00157
1.148	0.00528		3.648	-0.00943		6.148	-0.01038		8.648	-0.00955
1.149	0.01185		3.649	-0.01732		6.149	-0.01038		8.649	-0.00157
1.15	-0.00129		3.65	-0.01732		6.15	-0.0017		8.65	-0.01754
1.151	0.00528		3.651	-0.00943		6.151	-0.01038		8.651	0.00642
1.152	-0.00129		3.652	-0.01732		6.152	-0.0017		8.652	-0.00955
1.153	-0.00129		3.653	-0.0252		6.153	-0.0017		8.653	-0.00955
1.154	0.00528		3.654	-0.01732		6.154	-0.0017		8.654	-0.00955
1.155	0.00528		3.655	-0.00943		6.155	-0.01038		8.655	-0.00955
1.156	-0.00129		3.656	-0.0252		6.156	0.00697		8.656	-0.00955
1.157	0.01185		3.657	-0.00943		6.157	-0.0017		8.657	-0.00955
1.158	0.01185		3.658	-0.00943		6.158	-0.0017		8.658	-0.00955
1.159	0.01185		3.659	-0.00943		6.159	-0.0017		8.659	-0.00955
1.16	0.00528		3.66	-0.0252		6.16	-0.01038		8.66	-0.00955
1.161	0.00528		3.661	-0.03309		6.161	-0.0017		8.661	-0.00955
1.162	0.00528		3.662	-0.01732		6.162	-0.01038		8.662	-0.00157
1.163	0.00528		3.663	-0.03309		6.163	-0.01038		8.663	-0.00157
1.164	-0.00129		3.664	-0.00943		6.164	-0.01038		8.664	-0.00157
1.165	0.00528		3.665	-0.01732		6.165	-0.01038		8.665	-0.00955
1.166	-0.00129		3.666	-0.01732		6.166	-0.01905		8.666	-0.00157
1.167	0.00528		3.667	-0.01732		6.167	-0.01038		8.667	-0.00157
1.168	0.00528		3.668	-0.01732		6.168	-0.0017		8.668	-0.00955
1.169	0.00528		3.669	-0.01732		6.169	-0.01038		8.669	0.00642
1.17	-0.00129		3.67	-0.0252		6.17	-0.01038		8.67	-0.01754
1.171	0.00528		3.671	-0.00943		6.171	-0.0017		8.671	-0.00955
1.172	-0.00129		3.672	-0.00943		6.172	-0.01905		8.672	-0.00955
1.173	0.00528		3.673	-0.01732		6.173	-0.01038		8.673	0.00642
1.174	-0.00129		3.674	-0.0252		6.174	-0.01038		8.674	-0.00955
1.175	0.01185		3.675	-0.00943		6.175	-0.0017		8.675	-0.00157
1.176	-0.00129		3.676	-0.0252		6.176	-0.01038		8.676	-0.00955
1.177	0.00528		3.677	-0.00943		6.177	-0.01038		8.677	-0.00955
1.178	0.00528		3.678	-0.00943		6.178	0.00697		8.678	-0.00955
1.179	-0.00129		3.679	-0.01732		6.179	-0.01038		8.679	-0.00955
1.18	-0.00129		3.68	-0.00943		6.18	-0.0017		8.68	-0.00955
1.181	0.00528		3.681	-0.00943		6.181	-0.0017		8.681	-0.00955
1.182	-0.00129		3.682	-0.00943		6.182	-0.01905		8.682	-0.01754
1.183	0.00528		3.683	-0.01732		6.183	-0.0017		8.683	-0.00157
1.184	0.00528		3.684	-0.01732		6.184	-0.0017		8.684	-0.00157
1.185	-0.00129		3.685	-0.01732		6.185	-0.01038		8.685	-0.00955
1.186	0.00528		3.686	-0.01732		6.186	-0.01905		8.686	-0.00955
1.187	-0.00129		3.687	-0.00943		6.187	-0.01038		8.687	-0.00157
1.188	0.01185		3.688	-0.00943		6.188	-0.01038		8.688	-0.00157
1.189	-0.00129		3.689	-0.00943		6.189	-0.0017		8.689	0.00642
1.19	-0.00129		3.69	-0.00943		6.19	-0.01905		8.69	-0.00157
1.191	0.01185		3.691	-0.00943		6.191	-0.01905		8.691	-0.00157
1.192	-0.00786		3.692	-0.00943		6.192	-0.01905		8.692	-0.00157
1.193	0.00528		3.693	-0.01732		6.193	-0.0017		8.693	-0.00157
1.194	0.00528		3.694	-0.00943		6.194	-0.01038		8.694	-0.00955
1.195	-0.00129		3.695	-0.00943		6.195	-0.01038		8.695	-0.00955
1.196	-0.00129		3.696	-0.01732		6.196	-0.0017		8.696	-0.00157
1.197	-0.00129		3.697	-0.00943		6.197	-0.01038		8.697	-0.00157
1.198	-0.00129		3.698	-0.01732		6.198	-0.0017		8.698	-0.00955
1.199	0.00528		3.699	-0.0252		6.199	-0.01038		8.699	0.00642
1.2	-0.00129		3.7	-0.00155		6.2	-0.01038		8.7	-0.00955
1.201	-0.00129		3.701	-0.00943		6.201	-0.0017		8.701	-0.00157
1.202	0.00528		3.702	-0.00943		6.202	-0.01038		8.702	-0.00157
1.203	-0.00129		3.703	-0.00943		6.203	-0.0017		8.703	-0.00157
1.204	-0.00129		3.704	-0.01732		6.204	0.00697		8.704	-0.01754
1.205	-0.00129		3.705	-0.0252		6.205	-0.01038		8.705	-0.00955
1.206	0.00528		3.706	-0.00943		6.206	-0.01038		8.706	-0.00157
1.207	0.01185		3.707	-0.01732		6.207	-0.01038		8.707	-0.00955
1.208	0.00528		3.708	-0.00943		6.208	-0.01038		8.708	0.00642
1.209	-0.00129		3.709	-0.01732		6.209	0.00697		8.709	-0.01754
1.21	0.00528		3.71	-0.00943		6.21	-0.01038		8.71	-0.00955
1.211	-0.00786		3.711	-0.01732		6.211	-0.0017		8.711	-0.00157
1.212	-0.00786		3.712	-0.01732		6.212	-0.0017		8.712	-0.00955
1.213	-0.00129		3.713	-0.01732		6.213	-0.0017		8.713	0.00642
1.214	-0.00786		3.714	-0.00943		6.214	-0.0017		8.714	-0.00955
1.215	-0.00129		3.715	-0.01732		6.215	0.00697		8.715	-0.00157
1.216	0.00528		3.716	-0.0252		6.216	-0.0017		8.716	-0.00955
1.217	0.00528		3.717	-0.00943		6.217	-0.01905		8.717	-0.00157
1.218	-0.00129		3.718	-0.0252		6.218	-0.01038		8.718	-0.00955
1.219	-0.00129		3.719	-0.0252		6.219	-0.0017		8.719	-0.00157
1.22	-0.00786		3.72	-0.01732		6.22	-0.0017		8.72	-0.00955
1.221	-0.00129		3.721	-0.01732		6.221	-0.0017		8.721	-0.00157
1.222	-0.00129		3.722	-0.01732		6.222	-0.01038		8.722	-0.00955
1.223	-0.00129		3.723	-0.01732		6.223	-0.0017		8.723	-0.00157
1.224	-0.00786		3.724	-0.00155		6.224	0.00697		8.724	0.00642
1.225	-0.00129		3.725	-0.00943		6.225	-0.0017		8.725	0.00642
1.226	-0.00786		3.726	-0.01732		6.226	-0.01038		8.726	-0.00955
1.227	0.00528		3.727	-0.00943		6.227	-0.01038		8.727	-0.00157
1.228	-0.00129		3.728	-0.01732		6.228	-0.0017		8.728	-0.00955
1.229	0.00528		3.729	-0.01732		6.229	-0.0017		8.729	-0.00955
1.23	-0.00129		3.73	-0.01732		6.23	-0.0017		8.73	-0.00955
1.231	-0.00786		3.731	-0.00943		6.231	-0.01038		8.731	-0.00955
1.232	0.00528		3.732	-0.0252		6.232	-0.0017		8.732	-0.00157
1.233	-0.00786		3.733	-0.01732		6.233	-0.01038		8.733	-0.00157
1.234	-0.00129		3.734	-0.00943		6.234	0.00697		8.734	0.00642
1.235	-0.00129		3.735	-0.0252		6.235	0.00697		8.735	-0.00157
1.236	-0.00129		3.736	-0.01732		6.236	-0.0017		8.736	-0.00157
1.237	-0.00786		3.737	-0.00943		6.237	-0.0017		8.737	-0.00157
1.238	-0.00129		3.738	-0.01732		6.238	-0.0017		8.738	0.00642
1.239	-0.00786		3.739	-0.00943		6.239	0.00697		8.739	-0.00157
1.24	-0.00786		3.74	-0.0252		6.24	-0.0017		8.74	-0.00157
1.241	-0.00129		3.741	-0.0252		6.241	-0.0017		8.741	-0.00157
1.242	-0.00786		3.742	-0.01732		6.242	-0.0017		8.742	-0.00157
1.243	-0.00129		3.743	-0.00943		6.243	-0.01038		8.743	-0.00157
1.244	-0.00129		3.744	-0.01732		6.244	-0.0017		8.744	-0.00157
1.245	0.00528		3.745	-0.01732		6.245	-0.01038		8.745	-0.00157
1.246	-0.00129		3.746	-0.00943		6.246	0.00697		8.746	-0.00955
1.247	-0.00129		3.747	-0.01732		6.247	0.00697		8.747	0.00642
1.248	-0.00786		3.748	-0.00943		6.248	-0.01038		8.748	0.00642
[truncated: 752 more rows]

## Sheet: 3e
Time (s)	Short-circuit current (μA)		Time (s)	Short-circuit current (μA)		Time (s)	Short-circuit current (μA)		Time (s)	Short-circuit current (μA)
[truncated: 2,000 more rows]

[truncated: 6 more sheets: 3f, 3g, 3h, 3i, 3k, 3l]
