# Supplementary material for: Triboiontronics with temporal control of electrical double layer formation
Source: Nat Commun. 2024 Jul 23;15:6182. doi: 10.1038/s41467-024-50518-3 (PMC11263338; doi:10.1038/s41467-024-50518-3)
Supplement: Supplementary file 7 — Source Data [file 41467_2024_50518_MOESM7_ESM.zip › Figure 4.xlsx]

## Sheet: 4b
Time (s)	Short-circuit current (μA)		Time (s)	Short-circuit current (μA)		Time (s)	Short-circuit current (μA)
0.001	0.00996		85.001	-0.00472		170.001	0.0755
0.002	0.00504		85.002	-0.000774		170.002	0.06377
0.003	0.000434986		85.003	-0.00472		170.003	0.05304
0.004	-0.00384		85.004	-0.00472		170.004	0.0433
0.005	-0.0078		85.005	-0.00866		170.005	0.03455
0.006	-0.01144		85.006	-0.00866		170.006	0.02679
0.007	-0.01476		85.007	0.00317		170.007	0.02003
0.008	-0.01776		85.008	-0.000774		170.008	0.01426
0.009	-0.02044		85.009	-0.000774		170.009	0.00949
0.01	-0.0228		85.01	-0.000774		170.01	0.00571
0.011	-0.02484		85.011	-0.000774		170.011	0.00291
0.012	-0.02433		85.012	-0.000774		170.012	0.00167
0.013	-0.02572		85.013	-0.00866		170.013	0.00161
0.014	-0.03185		85.014	-0.00472		170.014	0.00264
0.015	-0.03211		85.015	-0.000774		170.015	0.00479
0.016	-0.03599		85.016	-0.00472		170.016	0.00787
0.017	-0.03328		85.017	-0.00472		170.017	0.01179
0.018	-0.03041		85.018	-0.000774		170.018	0.01635
0.019	-0.03084		85.019	-0.00472		170.019	0.02055
0.02	-0.02793		85.02	-0.000774		170.02	0.02424
0.021	-0.02934		85.021	-0.000774		170.021	0.02736
0.022	-0.03037		85.022	-0.000774		170.022	0.0293
0.023	-0.03113		85.023	-0.00472		170.023	0.02981
0.024	-0.02693		85.024	-0.000774		170.024	0.02971
0.025	-0.02246		85.025	-0.000774		170.025	0.02936
0.026	-0.02058		85.026	-0.00472		170.026	0.02825
0.027	-0.02242		85.027	-0.00866		170.027	0.02609
0.028	-0.02328		85.028	-0.000774		170.028	0.02327
0.029	-0.02387		85.029	-0.00472		170.029	0.01939
0.03	-0.02419		85.03	-0.00866		170.03	0.01477
0.031	-0.02721		85.031	-0.00472		170.031	0.01014
0.032	-0.02527		85.032	0.00317		170.032	0.00561
0.033	-0.02418		85.033	-0.000774		170.033	0.00175
0.034	-0.02681		85.034	-0.000774		170.034	-0.000917727
0.035	-0.02539		85.035	0.00317		170.035	-0.00222
0.036	-0.02635		85.036	-0.00866		170.036	-0.00227
0.037	-0.02477		85.037	-0.000774		170.037	-0.00141
0.038	-0.03301		85.038	-0.00472		170.038	-3.06333e-05
0.039	-0.03504		85.039	-0.00472		170.039	0.000914874
0.04	-0.03739		85.04	-0.00472		170.04	0.00203
0.041	-0.0418		85.041	-0.000774		170.041	0.00316
0.042	-0.04161		85.042	-0.000774		170.042	0.00452
0.043	-0.04327		85.043	-0.00472		170.043	0.00648
0.044	-0.04369		85.044	0.00317		170.044	0.00939
0.045	-0.04573		85.045	-0.00472		170.045	0.01241
0.046	-0.04939		85.046	-0.00472		170.046	0.0147
0.047	-0.05366		85.047	-0.00866		170.047	0.0168
0.048	-0.0521		85.048	-0.000774		170.048	0.01846
0.049	-0.05432		85.049	-0.000774		170.049	0.01992
0.05	-0.04797		85.05	-0.000774		170.05	0.02097
0.051	-0.04368		85.051	-0.00472		170.051	0.02187
0.052	-0.03847		85.052	-0.00866		170.052	0.02256
0.053	-0.03051		85.053	-0.00472		170.053	0.02245
0.054	-0.02858		85.054	-0.000774		170.054	0.02298
0.055	-0.02504		85.055	-0.00866		170.055	0.02344
0.056	-0.02467		85.056	-0.00472		170.056	0.02386
0.057	-0.02463		85.057	-0.000774		170.057	0.02368
0.058	-0.02502		85.058	-0.00472		170.058	0.02304
0.059	-0.0193		85.059	-0.00472		170.059	0.02187
0.06	-0.02351		85.06	-0.00472		170.06	0.02097
0.061	-0.02346		85.061	-0.000774		170.061	0.0206
0.062	-0.02762		85.062	-0.00472		170.062	0.02105
0.063	-0.02773		85.063	-0.000774		170.063	0.02146
0.064	-0.03155		85.064	-0.000774		170.064	0.02223
0.065	-0.03327		85.065	-0.000774		170.065	0.02223
0.066	-0.03585		85.066	-0.00472		170.066	0.02129
0.067	-0.03816		85.067	-0.00472		170.067	0.02001
0.068	-0.0361		85.068	0.00317		170.068	0.01803
0.069	-0.03735		85.069	-0.000774		170.069	0.01628
0.07	-0.0324		85.07	-0.00472		170.07	0.01379
0.071	-0.02891		85.071	-0.00472		170.071	0.01072
0.072	-0.028		85.072	-0.00472		170.072	0.00758
0.073	-0.02203		85.073	-0.00866		170.073	0.00426
0.074	-0.02161		85.074	-0.00866		170.074	0.00237
0.075	-0.02022		85.075	-0.00866		170.075	0.00109
0.076	-0.01784		85.076	-0.00866		170.076	0.000662314
0.077	-0.01919		85.077	-0.000774		170.077	0.000781465
0.078	-0.01832		85.078	-0.00866		170.078	0.00169
0.079	-0.02176		85.079	-0.00472		170.079	0.00351
0.08	-0.0278		85.08	-0.000774		170.08	0.00634
0.081	-0.02704		85.081	-0.000774		170.081	0.00986
0.082	-0.02713		85.082	-0.00472		170.082	0.01335
0.083	-0.02502		85.083	-0.00472		170.083	0.01665
0.084	-0.03008		85.084	-0.00866		170.084	0.01986
0.085	-0.03282		85.085	-0.00472		170.085	0.02207
0.086	-0.03507		85.086	-0.00472		170.086	0.02294
0.087	-0.03981		85.087	-0.00472		170.087	0.02318
0.088	-0.03937		85.088	-0.000774		170.088	0.02197
0.089	-0.04212		85.089	-0.00472		170.089	0.02053
0.09	-0.03856		85.09	-0.00866		170.09	0.01753
0.091	-0.03636		85.091	-0.00472		170.091	0.01379
0.092	-0.03368		85.092	-0.00472		170.092	0.00996
0.093	-0.03051		85.093	-0.00472		170.093	0.00635
0.094	-0.02869		85.094	-0.000774		170.094	0.00329
0.095	-0.02466		85.095	-0.00472		170.095	0.000555073
0.096	-0.02322		85.096	-0.000774		170.096	-0.00126
0.097	-0.02448		85.097	-0.00472		170.097	-0.00272
0.098	-0.02385		85.098	-0.00866		170.098	-0.00352
0.099	-0.02143		85.099	-0.00472		170.099	-0.00381
0.1	-0.01723		85.1	-0.00866		170.1	-0.00312
0.101	-0.01481		85.101	-0.00472		170.101	-0.00189
0.102	-0.01051		85.102	-0.00866		170.102	-0.00038274
0.103	-0.0131		85.103	-0.00472		170.103	0.00208
0.104	-0.01492		85.104	-0.00472		170.104	0.00479
0.105	-0.01782		85.105	-0.0126		170.105	0.00734
0.106	-0.02067		85.106	-0.000774		170.106	0.00947
0.107	-0.02162		85.107	-0.00866		170.107	0.01192
0.108	-0.02538		85.108	-0.00472		170.108	0.01354
0.109	-0.03082		85.109	-0.0126		170.109	0.01598
0.11	-0.03027		85.11	-0.000774		170.11	0.01825
0.111	-0.03324		85.111	-0.00866		170.111	0.02026
0.112	-0.03318		85.112	-0.00866		170.112	0.02213
0.113	-0.03675		85.113	-0.00472		170.113	0.02429
0.114	-0.03455		85.114	-0.00472		170.114	0.02639
0.115	-0.03138		85.115	-0.0126		170.115	0.02889
0.116	-0.03021		85.116	-0.00866		170.116	0.03128
0.117	-0.0245		85.117	-0.00866		170.117	0.03244
0.118	-0.0208		85.118	-0.00866		170.118	0.03328
0.119	-0.01429		85.119	-0.00866		170.119	0.03314
0.12	-0.01263		85.12	-0.00866		170.12	0.03276
0.121	-0.01114		85.121	-0.000774		170.121	0.03135
0.122	-0.00328		85.122	-0.00472		170.122	0.02946
0.123	-0.00436		85.123	-0.00472		170.123	0.02835
0.124	-0.0049		85.124	-0.00866		170.124	0.02655
0.125	-0.00673		85.125	-0.0126		170.125	0.02451
0.126	-0.01168		85.126	-0.0126		170.126	0.02268
0.127	-0.0121		85.127	-0.00472		170.127	0.02134
0.128	-0.01861		85.128	-0.00472		170.128	0.0195
0.129	-0.02171		85.129	-0.00472		170.129	0.01933
0.13	-0.02681		85.13	-0.00866		170.13	0.01953
0.131	-0.02727		85.131	-0.00866		170.131	0.01898
0.132	-0.03248		85.132	-0.00866		170.132	0.01901
0.133	-0.03651		85.133	-0.00472		170.133	0.01987
0.134	-0.03456		85.134	-0.00866		170.134	0.02134
0.135	-0.03601		85.135	-0.0126		170.135	0.02311
0.136	-0.0379		85.136	-0.00866		170.136	0.0243
0.137	-0.03553		85.137	-0.00866		170.137	0.02515
0.138	-0.03301		85.138	-0.00866		170.138	0.02609
0.139	-0.03033		85.139	-0.00866		170.139	0.02688
0.14	-0.03115		85.14	-0.00472		170.14	0.0275
0.141	-0.0261		85.141	-0.00866		170.141	0.02788
0.142	-0.01998		85.142	-0.00472		170.142	0.02845
0.143	-0.01871		85.143	-0.00866		170.143	0.02955
0.144	-0.01404		85.144	-0.0126		170.144	0.02928
0.145	-0.0126		85.145	-0.00472		170.145	0.02863
0.146	-0.0097		85.146	-0.00472		170.146	0.02746
0.147	-0.00901		85.147	-0.00472		170.147	0.02576
0.148	-0.00768		85.148	-0.00866		170.148	0.02362
0.149	-0.00694		85.149	-0.00866		170.149	0.02245
0.15	-0.00506		85.15	-0.00866		170.15	0.02062
0.151	-0.00572		85.151	-0.00866		170.151	0.0177
0.152	-0.00718		85.152	-0.00472		170.152	0.01573
0.153	-0.00588		85.153	-0.00866		170.153	0.01427
0.154	-0.00538		85.154	-0.0126		170.154	0.01339
0.155	-0.01039		85.155	-0.00866		170.155	0.01288
0.156	-0.01323		85.156	-0.00472		170.156	0.01335
0.157	-0.01096		85.157	-0.00472		170.157	0.01474
0.158	-0.01111		85.158	-0.00472		170.158	0.01701
0.159	-0.01471		85.159	-0.00472		170.159	0.0199
0.16	-0.01695		85.16	-0.00472		170.16	0.02192
0.161	-0.01844		85.161	-0.00472		170.161	0.02411
0.162	-0.01908		85.162	-0.00472		170.162	0.02583
0.163	-0.01987		85.163	-0.00866		170.163	0.02694
0.164	-0.02256		85.164	-0.00866		170.164	0.02702
0.165	-0.02713		85.165	-0.0126		170.165	0.02636
0.166	-0.02707		85.166	-0.00472		170.166	0.02491
0.167	-0.03002		85.167	-0.0126		170.167	0.02342
0.168	-0.02639		85.168	-0.0126		170.168	0.02152
0.169	-0.0273		85.169	-0.00866		170.169	0.01983
0.17	-0.02782		85.17	-0.00866		170.17	0.01734
0.171	-0.03267		85.171	-0.00866		170.171	0.01405
0.172	-0.02937		85.172	-0.00866		170.172	0.01118
0.173	-0.03212		85.173	-0.0126		170.173	0.00822
0.174	-0.03439		85.174	-0.00472		170.174	0.00587
0.175	-0.03444		85.175	-0.00472		170.175	0.00442
0.176	-0.03412		85.176	-0.00866		170.176	0.00423
0.177	-0.03045		85.177	-0.0126		170.177	0.00383
0.178	-0.03111		85.178	-0.00472		170.178	0.00397
0.179	-0.02955		85.179	-0.00472		170.179	0.00397
0.18	-0.02875		85.18	-0.00472		170.18	0.00371
0.181	-0.03053		85.181	-0.0126		170.181	0.00431
0.182	-0.02724		85.182	-0.00472		170.182	0.00479
0.183	-0.02838		85.183	-0.00866		170.183	0.00548
0.184	-0.02741		85.184	-0.0126		170.184	0.00613
0.185	-0.02618		85.185	-0.00866		170.185	0.00635
0.186	-0.02171		85.186	-0.00866		170.186	0.00693
0.187	-0.01799		85.187	-0.00866		170.187	0.00771
0.188	-0.01605		85.188	-0.00866		170.188	0.00801
0.189	-0.02057		85.189	-0.00866		170.189	0.00875
0.19	-0.02206		85.19	-0.00866		170.19	0.00862
0.191	-0.03073		85.191	-0.00866		170.191	0.00796
0.192	-0.03126		85.192	-0.00866		170.192	0.00749
0.193	-0.03427		85.193	-0.0126		170.193	0.0073
0.194	-0.03495		85.194	-0.00866		170.194	0.00764
0.195	-0.03505		85.195	-0.00866		170.195	0.00827
0.196	-0.03741		85.196	-0.00866		170.196	0.00858
0.197	-0.03541		85.197	-0.00866		170.197	0.00811
0.198	-0.04025		85.198	-0.00866		170.198	0.00838
0.199	-0.03949		85.199	-0.00472		170.199	0.00828
0.2	-0.04078		85.2	-0.00866		170.2	0.00807
0.201	-0.04595		85.201	-0.00866		170.201	0.00756
0.202	-0.04267		85.202	-0.00866		170.202	0.00653
0.203	-0.04338		85.203	-0.01655		170.203	0.00468
0.204	-0.03859		85.204	-0.0126		170.204	0.00212
0.205	-0.03412		85.205	-0.00472		170.205	-0.000841252
0.206	-0.0317		85.206	-0.000774		170.206	-0.00385
0.207	-0.02837		85.207	-0.0126		170.207	-0.00692
0.208	-0.03189		85.208	-0.00866		170.208	-0.00967
0.209	-0.03115		85.209	-0.0126		170.209	-0.01177
0.21	-0.03106		85.21	-0.00472		170.21	-0.01394
0.211	-0.03355		85.211	-0.00866		170.211	-0.01506
0.212	-0.02628		85.212	-0.00866		170.212	-0.01492
0.213	-0.02527		85.213	-0.00866		170.213	-0.01369
0.214	-0.02031		85.214	-0.00866		170.214	-0.01188
0.215	-0.02092		85.215	-0.00866		170.215	-0.00943
0.216	-0.02125		85.216	-0.00866		170.216	-0.00662
0.217	-0.01958		85.217	-0.01655		170.217	-0.00337
0.218	-0.02185		85.218	-0.00866		170.218	0.000178252
0.219	-0.02039		85.219	-0.0126		170.219	0.00302
0.22	-0.02173		85.22	-0.00866		170.22	0.00586
0.221	-0.02404		85.221	-0.0126		170.221	0.0084
0.222	-0.02139		85.222	-0.00866		170.222	0.01007
0.223	-0.025		85.223	-0.00866		170.223	0.01072
0.224	-0.02354		85.224	-0.0126		170.224	0.01134
0.225	-0.0265		85.225	-0.00866		170.225	0.01137
0.226	-0.03033		85.226	-0.00472		170.226	0.01115
0.227	-0.03031		85.227	-0.00866		170.227	0.01158
0.228	-0.033		85.228	-0.0126		170.228	0.012
0.229	-0.03061		85.229	-0.00866		170.229	0.01229
0.23	-0.03439		85.23	-0.01655		170.23	0.0124
0.231	-0.03481		85.231	-0.00866		170.231	0.01338
0.232	-0.0319		85.232	-0.0126		170.232	0.01444
0.233	-0.03147		85.233	-0.01655		170.233	0.01565
0.234	-0.02689		85.234	-0.0126		170.234	0.01653
0.235	-0.0305		85.235	-0.00866		170.235	0.01743
0.236	-0.03168		85.236	-0.00472		170.236	0.0177
0.237	-0.02747		85.237	-0.00866		170.237	0.01723
0.238	-0.02838		85.238	-0.00866		170.238	0.01606
0.239	-0.02962		85.239	-0.00866		170.239	0.0143
0.24	-0.03301		85.24	-0.00866		170.24	0.01244
0.241	-0.03387		85.241	-0.00866		170.241	0.00967
0.242	-0.03516		85.242	-0.00866		170.242	0.00587
0.243	-0.03504		85.243	-0.00472		170.243	0.00174
0.244	-0.03708		85.244	-0.0126		170.244	-0.00216
0.245	-0.03832		85.245	-0.00472		170.245	-0.00657
0.246	-0.03691		85.246	-0.00866		170.246	-0.01023
0.247	-0.03755		85.247	-0.000774		170.247	-0.01272
0.248	-0.03841		85.248	-0.00472		170.248	-0.01492
0.249	-0.03949		85.249	-0.000774		170.249	-0.01642
0.25	-0.03894		85.25	-0.00866		170.25	-0.01706
0.251	-0.0385		85.251	-0.0126		170.251	-0.01618
0.252	-0.03877		85.252	-0.00866		170.252	-0.01528
0.253	-0.03975		85.253	-0.00866		170.253	-0.0127
0.254	-0.03787		85.254	-0.00866		170.254	-0.00955
0.255	-0.04089		85.255	-0.00866		170.255	-0.00589
0.256	-0.04128		85.256	-0.00866		170.256	-0.002
0.257	-0.03801		85.257	-0.00866		170.257	0.00259
0.258	-0.03883		85.258	-0.0126		170.258	0.00722
0.259	-0.03734		85.259	-0.0126		170.259	0.01151
0.26	-0.03547		85.26	-0.0126		170.26	0.01568
0.261	-0.02853		85.261	-0.00866		170.261	0.01906
0.262	-0.02418		85.262	-0.00866		170.262	0.02186
0.263	-0.02058		85.263	-0.00866		170.263	0.02434
0.264	-0.01886		85.264	-0.0126		170.264	0.02665
0.265	-0.0179		85.265	-0.00472		170.265	0.02812
0.266	-0.01839		85.266	-0.00866		170.266	0.0294
0.267	-0.02045		85.267	-0.0126		170.267	0.03003
0.268	-0.0195		85.268	-0.00866		170.268	0.02979
0.269	-0.01859		85.269	-0.00866		170.269	0.02912
0.27	-0.01418		85.27	-0.00866		170.27	0.02799
0.271	-0.02055		85.271	-0.00866		170.271	0.02629
0.272	-0.02249		85.272	-0.0126		170.272	0.02407
0.273	-0.02012		85.273	-0.0126		170.273	0.02272
0.274	-0.01996		85.274	-0.00866		170.274	0.02059
0.275	-0.02201		85.275	-0.00866		170.275	0.01832
0.276	-0.02526		85.276	-0.0126		170.276	0.01642
0.277	-0.0203		85.277	-0.0126		170.277	0.01489
0.278	-0.01778		85.278	-0.01655		170.278	0.01269
0.279	-0.01288		85.279	-0.00472		170.279	0.0108
0.28	-0.00847		85.28	-0.00866		170.28	0.00939
0.281	-0.00443		85.281	-0.00866		170.281	0.00824
0.282	-0.00546		85.282	-0.00866		170.282	0.00816
0.283	-0.00686		85.283	-0.00866		170.283	0.00885
0.284	-0.00692		85.284	-0.00472		170.284	0.0099
0.285	-0.01522		85.285	-0.0126		170.285	0.01099
0.286	-0.01473		85.286	-0.00472		170.286	0.01212
0.287	-0.01861		85.287	-0.00866		170.287	0.01389
0.288	-0.01623		85.288	-0.01655		170.288	0.01615
0.289	-0.01526		85.289	-0.00866		170.289	0.01847
0.29	-0.01203		85.29	-0.0126		170.29	0.0203
0.291	-0.01716		85.291	-0.0126		170.291	0.02176
0.292	-0.01532		85.292	-0.0126		170.292	0.0232
0.293	-0.01673		85.293	-0.00866		170.293	0.02374
0.294	-0.01781		85.294	-0.00472		170.294	0.0236
0.295	-0.01868		85.295	-0.0126		170.295	0.02311
0.296	-0.01648		85.296	-0.00866		170.296	0.02175
0.297	-0.01008		85.297	-0.00866		170.297	0.01955
0.298	-0.0053		85.298	-0.00472		170.298	0.01675
0.299	0.000407234		85.299	-0.00866		170.299	0.014
0.3	0.000503909		85.3	-0.00866		170.3	0.01105
0.301	0.00152		85.301	-0.0126		170.301	0.0086
0.302	0.000503909		85.302	-0.00866		170.302	0.00681
0.303	0.000407234		85.303	-0.00866		170.303	0.00484
0.304	-0.000495073		85.304	-0.00866		170.304	0.00294
0.305	-0.00873		85.305	-0.00866		170.305	0.00113
0.306	-0.00899		85.306	-0.00472		170.306	-0.000214149
0.307	-0.01373		85.307	-0.00472		170.307	-0.000695449
0.308	-0.01161		85.308	-0.00866		170.308	-0.0016
0.309	-0.01387		85.309	-0.00472		170.309	-0.00236
0.31	-0.01386		85.31	-0.00866		170.31	-0.00309
0.311	-0.02108		85.311	-0.00866		170.311	-0.0038
0.312	-0.02317		85.312	-0.00866		170.312	-0.00478
0.313	-0.02311		85.313	-0.00866		170.313	-0.00632
0.314	-0.02078		85.314	-0.00472		170.314	-0.00676
0.315	-0.0226		85.315	-0.00866		170.315	-0.00707
0.316	-0.02082		85.316	-0.0126		170.316	-0.00712
0.317	-0.02012		85.317	-0.0126		170.317	-0.00628
0.318	-0.01571		85.318	-0.00866		170.318	-0.00453
0.319	-0.01523		85.319	-0.00866		170.319	-0.0024
0.32	-0.01514		85.32	-0.00866		170.32	0.000102039
0.321	-0.01072		85.321	-0.00866		170.321	0.003
0.322	-0.01148		85.322	-0.00472		170.322	0.00565
0.323	-0.01089		85.323	-0.00472		170.323	0.00757
0.324	-0.01375		85.324	-0.00866		170.324	0.00884
0.325	-0.0172		85.325	-0.00472		170.325	0.00954
0.326	-0.01725		85.326	-0.00866		170.326	0.01017
0.327	-0.01391		85.327	-0.00866		170.327	0.00982
0.328	-0.01667		85.328	-0.00472		170.328	0.0086
0.329	-0.01431		85.329	-0.00866		170.329	0.00727
0.33	-0.01275		85.33	-0.00866		170.33	0.00481
0.331	-0.012		85.331	-0.0126		170.331	0.00158
0.332	-0.01093		85.332	-0.00866		170.332	-0.00188
0.333	-0.00656		85.333	-0.0126		170.333	-0.00526
0.334	-0.00587		85.334	-0.0126		170.334	-0.00755
0.335	-0.00883		85.335	-0.00866		170.335	-0.00924
0.336	-0.0078		85.336	-0.02049		170.336	-0.00991
0.337	-0.0093		85.337	-0.0126		170.337	-0.01053
0.338	-0.0067		85.338	-0.00866		170.338	-0.01085
0.339	-0.00572		85.339	-0.0126		170.339	-0.01122
0.34	-0.01163		85.34	-0.00866		170.34	-0.0118
0.341	-0.01384		85.341	-0.00866		170.341	-0.01239
0.342	-0.01825		85.342	-0.00866		170.342	-0.01335
0.343	-0.02202		85.343	-0.00866		170.343	-0.01493
0.344	-0.02342		85.344	-0.00866		170.344	-0.01595
0.345	-0.02724		85.345	-0.00866		170.345	-0.01613
0.346	-0.02767		85.346	-0.00866		170.346	-0.01574
0.347	-0.02654		85.347	-0.00866		170.347	-0.01601
0.348	-0.02682		85.348	-0.00472		170.348	-0.01561
0.349	-0.01718		85.349	-0.00866		170.349	-0.01492
0.35	-0.01833		85.35	-0.0126		170.35	-0.01414
0.351	-0.01241		85.351	-0.00472		170.351	-0.01297
0.352	-0.01004		85.352	-0.0126		170.352	-0.0113
0.353	-0.00347		85.353	-0.00866		170.353	-0.00939
0.354	-0.00575		85.354	-0.00866		170.354	-0.00637
0.355	-0.00565		85.355	-0.00866		170.355	-0.00274
0.356	-0.00329		85.356	-0.00472		170.356	0.000594993
0.357	-0.0053		85.357	-0.0126		170.357	0.00277
0.358	-0.000452025		85.358	-0.00866		170.358	0.00466
0.359	-0.00418		85.359	-0.0126		170.359	0.00575
0.36	-0.01006		85.36	-0.00866		170.36	0.0057
0.361	-0.0094		85.361	-0.00866		170.361	0.00515
0.362	-0.01058		85.362	-0.0126		170.362	0.00373
0.363	-0.0136		85.363	-0.0126		170.363	0.00209
0.364	-0.0108		85.364	-0.00472		170.364	0.00128
0.365	-0.01279		85.365	-0.00866		170.365	0.000290883
0.366	-0.0101		85.366	-0.0126		170.366	-0.000553234
0.367	-0.00924		85.367	-0.00472		170.367	-0.00197
0.368	-0.00541		85.368	-0.00866		170.368	-0.0024
0.369	0.000353581		85.369	-0.00472		170.369	-0.00322
0.37	-0.00245		85.37	-0.00866		170.37	-0.00441
0.371	-0.00207		85.371	-0.00866		170.371	-0.00547
0.372	-0.00516		85.372	-0.00866		170.372	-0.00588
0.373	-0.0064		85.373	-0.0126		170.373	-0.00582
0.374	-0.00888		85.374	-0.00866		170.374	-0.00467
0.375	-0.00494		85.375	-0.0126		170.375	-0.00332
0.376	-0.00764		85.376	-0.00866		170.376	-0.00203
0.377	-0.00748		85.377	-0.00866		170.377	-0.00122
0.378	-0.00446		85.378	-0.00866		170.378	-0.000373315
0.379	-0.00441		85.379	-0.00866		170.379	-0.000231228
0.38	-0.00732		85.38	-0.00866		170.38	-0.00124
0.381	-0.0037		85.381	-0.00866		170.381	-0.00257
0.382	-0.0059		85.382	-0.00866		170.382	-0.00412
0.383	-0.00616		85.383	-0.00866		170.383	-0.00574
0.384	-0.0062		85.384	-0.00472		170.384	-0.00741
0.385	-0.00959		85.385	-0.00866		170.385	-0.00909
0.386	-0.00981		85.386	-0.00866		170.386	-0.01061
0.387	-0.00797		85.387	-0.000774		170.387	-0.01308
0.388	-0.00878		85.388	-0.00866		170.388	-0.01565
0.389	-0.00926		85.389	-0.00866		170.389	-0.01947
0.39	-0.01902		85.39	-0.0126		170.39	-0.02314
0.391	-0.01746		85.391	-0.00866		170.391	-0.02589
0.392	-0.01589		85.392	-0.00866		170.392	-0.02777
0.393	-0.01492		85.393	-0.00472		170.393	-0.02907
0.394	-0.01088		85.394	-0.00866		170.394	-0.02971
0.395	-0.00959		85.395	-0.00472		170.395	-0.02983
0.396	-0.01105		85.396	-0.00866		170.396	-0.02925
0.397	-0.00577		85.397	-0.00866		170.397	-0.02842
0.398	-0.00496		85.398	-0.00866		170.398	-0.02756
0.399	-0.00384		85.399	-0.00472		170.399	-0.02705
0.4	-0.00535		85.4	-0.00866		170.4	-0.02632
0.401	-0.00185		85.401	-0.00866		170.401	-0.02479
0.402	-0.00579		85.402	-0.00866		170.402	-0.02295
0.403	-0.00411		85.403	-0.0126		170.403	-0.02132
0.404	-0.00632		85.404	-0.00472		170.404	-0.01946
0.405	-0.00943		85.405	-0.00866		170.405	-0.01734
0.406	-0.00937		85.406	-0.00472		170.406	-0.01637
0.407	-0.01082		85.407	-0.00472		170.407	-0.01634
0.408	-0.01675		85.408	-0.00472		170.408	-0.01693
0.409	-0.01593		85.409	-0.000774		170.409	-0.01835
0.41	-0.0197		85.41	-0.00472		170.41	-0.01986
0.411	-0.01631		85.411	0.00317		170.411	-0.02164
0.412	-0.01821		85.412	-0.00866		170.412	-0.0239
0.413	-0.01531		85.413	-0.00866		170.413	-0.02671
0.414	-0.01128		85.414	-0.00866		170.414	-0.03032
0.415	-0.00909		85.415	-0.00866		170.415	-0.0335
0.416	-0.00517		85.416	-0.00866		170.416	-0.03625
0.417	0.000482426		85.417	-0.00866		170.417	-0.03868
0.418	0.00204		85.418	-0.00472		170.418	-0.04121
0.419	0.00063281		85.419	-0.00866		170.419	-0.04244
0.42	0.00392		85.42	-0.00866		170.42	-0.04264
0.421	0.00424		85.421	-0.000774		170.421	-0.04211
0.422	0.00456		85.422	-0.000774		170.422	-0.04133
0.423	0.00672		85.423	-0.00866		170.423	-0.03971
0.424	0.00122		85.424	-0.000774		170.424	-0.03718
0.425	-0.00255		85.425	-0.00472		170.425	-0.03439
0.426	-0.0047		85.426	-0.0126		170.426	-0.03179
0.427	-0.01073		85.427	-0.00472		170.427	-0.02892
0.428	-0.01311		85.428	-0.00472		170.428	-0.02654
0.429	-0.01927		85.429	-0.000774		170.429	-0.0247
0.43	-0.04393		85.43	-0.00472		170.43	-0.02341
0.431	-0.07712		85.431	-0.00472		170.431	-0.02249
0.432	-0.11052		85.432	-0.00472		170.432	-0.02211
0.433	-0.12911		85.433	-0.00472		170.433	-0.02268
0.434	-0.12536		85.434	-0.000774		170.434	-0.02369
0.435	-0.08572		85.435	-0.000774		170.435	-0.02406
0.436	-0.00591		85.436	-0.000774		170.436	-0.02454
0.437	0.12961		85.437	-0.00472		170.437	-0.02492
0.438	0.31578		85.438	-0.00866		170.438	-0.02546
0.439	0.5531		85.439	-0.00472		170.439	-0.02518
0.44	0.84785		85.44	0.00711		170.44	-0.02517
0.441	1.18158		85.441	0.03866		170.441	-0.02447
0.442	1.55131		85.442	0.08203		170.442	-0.02366
0.443	1.94514		85.443	0.14118		170.443	-0.02151
0.444	2.34955		85.444	0.1885		170.444	-0.01892
0.445	2.76291		85.445	0.22793		170.445	-0.01633
0.446	3.16417		85.446	0.27919		170.446	-0.01337
0.447	3.54309		85.447	0.30679		170.447	-0.01092
0.448	3.8893		85.448	0.33834		170.448	-0.00869
0.449	4.19077		85.449	0.35805		170.449	-0.00692
0.45	4.44454		85.45	0.38171		170.45	-0.00558
0.451	4.6591		85.451	0.40931		170.451	-0.00464
0.452	4.84545		85.452	0.41325		170.452	-0.0043
0.453	5.0123		85.453	0.42508		170.453	-0.00505
0.454	5.16097		85.454	0.42903		170.454	-0.00596
0.455	5.30495		85.455	0.43691		170.455	-0.0075
0.456	5.45463		85.456	0.43691		170.456	-0.01011
0.457	5.61185		85.457	0.43691		170.457	-0.01327
0.458	5.77215		85.458	0.42508		170.458	-0.01734
0.459	5.94231		85.459	0.42508		170.459	-0.02163
0.46	6.11799		85.46	0.42114		170.46	-0.02636
0.461	6.30026		85.461	0.42508		170.461	-0.03044
0.462	6.4877		85.462	0.42508		170.462	-0.03423
0.463	6.67973		85.463	0.42114		170.463	-0.03648
0.464	6.87642		85.464	0.42903		170.464	-0.03866
0.465	7.07847		85.465	0.43297		170.465	-0.0403
0.466	7.28593		85.466	0.4448		170.466	-0.04094
0.467	7.49737		85.467	0.45663		170.467	-0.04116
0.468	7.71931		85.468	0.47634		170.468	-0.04027
0.469	7.94934		85.469	0.49212		170.469	-0.03923
0.47	8.19633		85.47	0.51972		170.47	-0.03767
0.471	8.45356		85.471	0.54732		170.471	-0.03534
0.472	8.73407		85.472	0.57887		170.472	-0.03244
0.473	9.04357		85.473	0.60647		170.473	-0.0297
0.474	9.3883		85.474	0.63801		170.474	-0.02697
0.475	9.77894		85.475	0.67744		170.475	-0.02477
0.476	10.2182		85.476	0.70899		170.476	-0.02342
0.477	10.6989		85.477	0.76419		170.477	-0.02221
0.478	11.2191		85.478	0.80757		170.478	-0.02217
0.479	11.7724		85.479	0.86277		170.479	-0.02313
0.48	12.3412		85.48	0.92586		170.48	-0.0248
0.481	12.9143		85.481	0.98895		170.481	-0.02669
0.482	13.4617		85.482	1.05993		170.482	-0.02863
0.483	13.9497		85.483	1.1309		170.483	-0.03097
0.484	14.3525		85.484	1.20188		170.484	-0.03392
0.485	15.6431		85.485	1.25314		170.485	-0.03654
0.486	16.8117		85.486	1.29257		170.486	-0.03928
0.487	14.835		85.487	1.32017		170.487	-0.04206
0.488	14.7169		85.488	1.32806		170.488	-0.04406
0.489	14.4559		85.489	1.32017		170.489	-0.046
0.49	14.0681		85.49	1.28863		170.49	-0.0469
0.491	13.5594		85.491	1.25708		170.491	-0.04653
0.492	12.9564		85.492	1.22554		170.492	-0.04516
0.493	12.2813		85.493	1.19399		170.493	-0.04311
0.494	11.5649		85.494	1.15456		170.494	-0.04023
0.495	10.8369		85.495	1.1033		170.495	-0.03734
0.496	10.1148		85.496	1.0481		170.496	-0.03442
0.497	9.41932		85.497	0.98895		170.497	-0.03106
0.498	8.76575		85.498	0.92586		170.498	-0.02897
0.499	8.17063		85.499	0.8746		170.499	-0.0282
0.5	7.63662		85.5	0.82728		170.5	-0.02755
0.501	7.154		85.501	0.77602		170.501	-0.02739
0.502	6.71879		85.502	0.72082		170.502	-0.02757
0.503	6.32151		85.503	0.67744		170.503	-0.02933
0.504	5.96081		85.504	0.64984		170.504	-0.03197
0.505	5.62781		85.505	0.62224		170.505	-0.03523
0.506	5.32987		85.506	0.60252		170.506	-0.03956
0.507	5.04976		85.507	0.58675		170.507	-0.04397
0.508	4.80087		85.508	0.57492		170.508	-0.04809
0.509	4.57163		85.509	0.55915		170.509	-0.05239
0.51	4.3613		85.51	0.54338		170.51	-0.05551
0.511	4.16695		85.511	0.52761		170.511	-0.05803
0.512	3.98832		85.512	0.50789		170.512	-0.05926
0.513	3.82808		85.513	0.48423		170.513	-0.0601
0.514	3.67999		85.514	0.4724		170.514	-0.06057
0.515	3.5463		85.515	0.46057		170.515	-0.06084
0.516	3.41589		85.516	0.4448		170.516	-0.05953
0.517	3.29787		85.517	0.42903		170.517	-0.05755
0.518	3.18745		85.518	0.4172		170.518	-0.0557
0.519	3.09054		85.519	0.40931		170.519	-0.05373
0.52	2.99646		85.52	0.39748		170.52	-0.05054
0.521	2.898		85.521	0.38565		170.521	-0.04731
0.522	2.80854		85.522	0.37777		170.522	-0.04456
0.523	2.72501		85.523	0.37382		170.523	-0.04322
0.524	2.64769		85.524	0.36594		170.524	-0.0421
0.525	2.57001		85.525	0.35411		170.525	-0.04112
0.526	2.50233		85.526	0.34228		170.526	-0.04071
0.527	2.42927		85.527	0.33439		170.527	-0.04024
0.528	2.3612		85.528	0.32256		170.528	-0.03989
0.529	2.29099		85.529	0.31862		170.529	-0.03968
0.53	2.22733		85.53	0.31073		170.53	-0.03939
0.531	2.16452		85.531	0.29102		170.531	-0.03978
0.532	2.10805		85.532	0.28313		170.532	-0.04006
0.533	2.04546		85.533	0.27919		170.533	-0.04099
0.534	1.98492		85.534	0.26736		170.534	-0.0411
0.535	1.92426		85.535	0.25947		170.535	-0.0401
0.536	1.86418		85.536	0.24764		170.536	-0.03802
0.537	1.80895		85.537	0.23976		170.537	-0.0357
0.538	1.75446		85.538	0.23187		170.538	-0.03286
0.539	1.70313		85.539	0.22398		170.539	-0.03014
0.54	1.64667		85.54	0.2161		170.54	-0.02752
0.541	1.58718		85.541	0.20821		170.541	-0.02516
0.542	1.53361		85.542	0.20427		170.542	-0.02369
0.543	1.48245		85.543	0.19638		170.543	-0.02242
0.544	1.43558		85.544	0.18455		170.544	-0.02148
0.545	1.3853		85.545	0.18061		170.545	-0.02132
0.546	1.3391		85.546	0.17272		170.546	-0.02205
0.547	1.28895		85.547	0.16878		170.547	-0.02346
0.548	1.24385		85.548	0.16089		170.548	-0.02591
0.549	1.19895		85.549	0.15695		170.549	-0.02911
0.55	1.16244		85.55	0.14907		170.55	-0.03311
0.551	1.13076		85.551	0.14512		170.551	-0.03742
0.552	1.09669		85.552	0.14118		170.552	-0.04194
0.553	1.06411		85.553	0.14118		170.553	-0.04555
0.554	1.0368		85.554	0.13329		170.554	-0.04797
0.555	1.00355		85.555	0.13329		170.555	-0.04992
0.556	0.97669		85.556	0.12935		170.556	-0.05131
0.557	0.95133		85.557	0.12935		170.557	-0.05169
0.558	0.92612		85.558	0.12146		170.558	-0.05151
0.559	0.90074		85.559	0.11752		170.559	-0.05098
0.56	0.87108		85.56	0.11358		170.56	-0.04924
0.561	0.84783		85.561	0.11358		170.561	-0.04613
0.562	0.82566		85.562	0.10963		170.562	-0.04224
0.563	0.80332		85.563	0.10175		170.563	-0.03773
0.564	0.78312		85.564	0.10569		170.564	-0.03403
0.565	0.75963		85.565	0.0978		170.565	-0.03069
0.566	0.74158		85.566	0.0978		170.566	-0.0283
0.567	0.72354		85.567	0.09386		170.567	-0.02652
0.568	0.70485		85.568	0.0978		170.568	-0.02543
0.569	0.68119		85.569	0.09386		170.569	-0.02456
0.57	0.66174		85.57	0.08203		170.57	-0.0245
0.571	0.64206		85.571	0.08598		170.571	-0.02526
0.572	0.61833		85.572	0.07809		170.572	-0.02623
0.573	0.60021		85.573	0.08203		170.573	-0.02684
0.574	0.57836		85.574	0.0702		170.574	-0.02749
0.575	0.55468		85.575	0.0702		170.575	-0.02821
0.576	0.53687		85.576	0.06626		170.576	-0.02863
0.577	0.52029		85.577	0.06626		170.577	-0.02879
0.578	0.50399		85.578	0.06626		170.578	-0.02906
0.579	0.48514		85.579	0.05837		170.579	-0.02865
0.58	0.46679		85.58	0.0702		170.58	-0.02803
0.581	0.4549		85.581	0.06626		170.581	-0.02784
0.582	0.43533		85.582	0.06232		170.582	-0.0275
0.583	0.42306		85.583	0.05443		170.583	-0.02877
0.584	0.40678		85.584	0.05837		170.584	-0.03115
0.585	0.39055		85.585	0.05049		170.585	-0.03437
0.586	0.38084		85.586	0.05049		170.586	-0.03887
0.587	0.36881		85.587	0.05443		170.587	-0.04348
0.588	0.35328		85.588	0.05049		170.588	-0.0479
0.589	0.33224		85.589	0.05049		170.589	-0.05237
0.59	0.31607		85.59	0.04654		170.59	-0.05697
0.591	0.30458		85.591	0.0426		170.591	-0.06033
0.592	0.28641		85.592	0.03866		170.592	-0.06122
0.593	0.27384		85.593	0.03866		170.593	-0.06033
0.594	0.25906		85.594	0.03471		170.594	-0.05749
0.595	0.24671		85.595	0.03471		170.595	-0.05344
0.596	0.23673		85.596	0.03866		170.596	-0.04807
0.597	0.22437		85.597	0.03077		170.597	-0.04212
0.598	0.20959		85.598	0.03077		170.598	-0.03568
0.599	0.19222		85.599	0.02683		170.599	-0.02933
0.6	0.1768		85.6	0.02683		170.6	-0.02384
0.601	0.15948		85.601	0.02289		170.601	-0.01919
0.602	0.14114		85.602	0.02289		170.602	-0.01558
0.603	0.12915		85.603	0.01894		170.603	-0.01513
0.604	0.11079		85.604	0.01894		170.604	-0.0164
0.605	0.09815		85.605	0.01106		170.605	-0.01964
0.606	0.09024		85.606	0.015		170.606	-0.02495
0.607	0.07547		85.607	0.015		170.607	-0.03134
0.608	0.06285		85.608	0.01106		170.608	-0.03815
0.609	0.05179		85.609	0.00711		170.609	-0.04542
0.61	0.04762		85.61	0.00711		170.61	-0.05155
0.611	0.04149		85.611	0.00711		170.611	-0.05617
0.612	0.03283		85.612	0.00317		170.612	-0.05905
0.613	0.03154		85.613	0.00711		170.613	-0.06058
0.614	0.0304		85.614	0.00317		170.614	-0.06079
0.615	0.02871		85.615	-0.000774		170.615	-0.05916
0.616	0.02496		85.616	-0.000774		170.616	-0.05575
0.617	0.02477		85.617	-0.000774		170.617	-0.05161
0.618	0.02425		85.618	0.00317		170.618	-0.04683
0.619	0.02363		85.619	0.00317		170.619	-0.04131
0.62	0.02312		85.62	0.00317		170.62	-0.03568
0.621	0.01812		85.621	0.00317		170.621	-0.03093
0.622	0.01641		85.622	-0.00472		170.622	-0.02752
0.623	0.0181		85.623	-0.000774		170.623	-0.02568
0.624	0.01379		85.624	0.00711		170.624	-0.02497
0.625	0.01299		85.625	0.00711		170.625	-0.02555
0.626	0.01455		85.626	-0.000774		170.626	-0.02744
0.627	0.01084		85.627	0.00317		170.627	-0.02997
0.628	0.01246		85.628	0.00317		170.628	-0.03252
0.629	0.01473		85.629	0.00711		170.629	-0.0353
0.63	0.01478		85.63	0.00711		170.63	-0.03752
0.631	0.00895		85.631	0.00317		170.631	-0.04033
0.632	0.01131		85.632	0.00711		170.632	-0.04226
0.633	0.01594		85.633	0.00317		170.633	-0.04346
0.634	0.01814		85.634	0.00317		170.634	-0.04395
0.635	0.01975		85.635	0.00711		170.635	-0.04283
0.636	0.02261		85.636	0.00317		170.636	-0.0416
0.637	0.02795		85.637	-0.00472		170.637	-0.04018
0.638	0.02822		85.638	0.00317		170.638	-0.03811
0.639	0.02709		85.639	0.00317		170.639	-0.03499
0.64	0.02089		85.64	0.00711		170.64	-0.03283
0.641	0.01901		85.641	0.00711		170.641	-0.03186
0.642	0.02032		85.642	-0.000774		170.642	-0.03098
0.643	0.01656		85.643	-0.000774		170.643	-0.03026
0.644	0.01253		85.644	0.00317		170.644	-0.03082
0.645	0.0112		85.645	0.00711		170.645	-0.03169
0.646	0.009		85.646	0.00317		170.646	-0.03317
0.647	0.0048		85.647	0.00711		170.647	-0.03572
0.648	0.00146		85.648	0.00317		170.648	-0.03865
0.649	0.00184		85.649	0.00711		170.649	-0.0423
0.65	-0.00184		85.65	0.00317		170.65	-0.04559
0.651	-0.000172768		85.651	0.00317		170.651	-0.04889
0.652	0.00612		85.652	-0.000774		170.652	-0.0507
0.653	0.01235		85.653	0.00317		170.653	-0.05186
0.654	0.0181		85.654	0.00317		170.654	-0.05213
0.655	0.02336		85.655	0.00317		170.655	-0.05089
0.656	0.02631		85.656	0.00317		170.656	-0.0496
0.657	0.02866		85.657	0.00317		170.657	-0.04688
0.658	0.03031		85.658	-0.000774		170.658	-0.04366
0.659	0.033		85.659	0.00317		170.659	-0.03993
0.66	0.03375		85.66	0.00317		170.66	-0.03703
0.661	0.04033		85.661	0.00317		170.661	-0.03398
0.662	0.03683		85.662	0.00711		170.662	-0.03036
0.663	0.03161		85.663	0.00317		170.663	-0.02728
0.664	0.02753		85.664	0.00711		170.664	-0.02601
0.665	0.02091		85.665	0.00317		170.665	-0.02542
0.666	0.01829		85.666	0.00317		170.666	-0.02695
0.667	0.01497		85.667	0.00317		170.667	-0.03001
0.668	0.00739		85.668	0.00711		170.668	-0.03343
0.669	0.00984		85.669	0.00711		170.669	-0.0371
0.67	0.00711		85.67	0.01106		170.67	-0.04033
0.671	0.00524		85.671	0.00317		170.671	-0.04371
0.672	0.0025		85.672	0.00317		170.672	-0.04636
0.673	0.00369		85.673	0.00317		170.673	-0.04879
0.674	0.00412		85.674	0.00317		170.674	-0.05033
0.675	0.0045		85.675	0.00711		170.675	-0.05098
0.676	0.00299		85.676	0.01106		170.676	-0.05137
0.677	0.00724		85.677	0.00711		170.677	-0.05034
0.678	0.01144		85.678	0.00317		170.678	-0.04867
0.679	0.01569		85.679	0.00317		170.679	-0.04546
0.68	0.01347		85.68	0.00711		170.68	-0.04166
0.681	0.01232		85.681	0.00317		170.681	-0.03664
0.682	0.01274		85.682	0.00317		170.682	-0.03149
0.683	0.01646		85.683	-0.000774		170.683	-0.02642
0.684	0.0151		85.684	0.00711		170.684	-0.02271
0.685	0.01817		85.685	0.00317		170.685	-0.01958
0.686	0.01914		85.686	0.00711		170.686	-0.01743
0.687	0.01984		85.687	0.01106		170.687	-0.01526
0.688	0.02098		85.688	0.00317		170.688	-0.01372
0.689	0.02379		85.689	0.00711		170.689	-0.01337
0.69	0.01706		85.69	0.00711		170.69	-0.01449
0.691	0.01383		85.691	0.00317		170.691	-0.01657
0.692	0.00861		85.692	0.00711		170.692	-0.01894
0.693	0.00538		85.693	0.00711		170.693	-0.02222
0.694	0.00586		85.694	0.00317		170.694	-0.02566
0.695	0.0071		85.695	0.00317		170.695	-0.0292
0.696	0.00612		85.696	0.00711		170.696	-0.03254
0.697	0.01059		85.697	0.00711		170.697	-0.03518
0.698	0.01285		85.698	0.00711		170.698	-0.03711
0.699	0.01176		85.699	0.00711		170.699	-0.03851
0.7	0.01019		85.7	0.00711		170.7	-0.03944
0.701	0.01396		85.701	0.00711		170.701	-0.03944
0.702	0.01951		85.702	0.00711		170.702	-0.03882
0.703	0.02284		85.703	0.00317		170.703	-0.03721
0.704	0.02283		85.704	0.00317		170.704	-0.03535
0.705	0.0253		85.705	0.00317		170.705	-0.0325
0.706	0.02545		85.706	0.00711		170.706	-0.02917
0.707	0.02797		85.707	0.00711		170.707	-0.02589
0.708	0.0299		85.708	0.01106		170.708	-0.02326
0.709	0.02715		85.709	0.00317		170.709	-0.0211
0.71	0.02074		85.71	0.00711		170.71	-0.01956
0.711	0.01751		85.711	0.00711		170.711	-0.01799
0.712	0.01438		85.712	0.01106		170.712	-0.01704
0.713	0.01422		85.713	0.00711		170.713	-0.01698
0.714	0.01815		85.714	0.00711		170.714	-0.01725
0.715	0.02035		85.715	0.01106		170.715	-0.01792
0.716	0.02266		85.716	0.00711		170.716	-0.0195
0.717	0.02692		85.717	0.00711		170.717	-0.02145
0.718	0.02842		85.718	0.00317		170.718	-0.02364
0.719	0.02718		85.719	0.00317		170.719	-0.02597
0.72	0.02787		85.72	0.00711		170.72	-0.02738
0.721	0.03052		85.721	0.00711		170.721	-0.02844
0.722	0.03041		85.722	0.00711		170.722	-0.02871
0.723	0.03419		85.723	0.01106		170.723	-0.02808
0.724	0.03134		85.724	0.00317		170.724	-0.02698
0.725	0.0278		85.725	0.01106		170.725	-0.02557
0.726	0.02652		85.726	0.00317		170.726	-0.02448
0.727	0.02465		85.727	0.00711		170.727	-0.0234
0.728	0.0223		85.728	0.00711		170.728	-0.02208
0.729	0.01661		85.729	-0.000774		170.729	-0.02138
0.73	0.00574		85.73	0.00711		170.73	-0.02124
0.731	0.005		85.731	0.00711		170.731	-0.0217
0.732	0.00503		85.732	0.00711		170.732	-0.02304
0.733	0.00121		85.733	0.00711		170.733	-0.02468
0.734	0.00133		85.734	0.00711		170.734	-0.02681
0.735	-0.00115		85.735	0.00317		170.735	-0.02945
0.736	0.000299873		85.736	0.00711		170.736	-0.03336
0.737	0.00455		85.737	0.01106		170.737	-0.03832
0.738	0.00395		85.738	0.00711		170.738	-0.04461
0.739	0.00615		85.739	0.00711		170.739	-0.05196
0.74	0.01116		85.74	0.00711		170.74	-0.05953
0.741	0.01611		85.741	0.015		170.741	-0.06732
0.742	0.01632		85.742	0.00711		170.742	-0.07376
0.743	0.01759		85.743	0.01106		170.743	-0.07754
0.744	0.01687		85.744	0.00711		170.744	-0.07735
0.745	0.01945		85.745	0.01106		170.745	-0.07125
0.746	0.02165		85.746	0.00711		170.746	-0.05732
0.747	0.02164		85.747	0.01106		170.747	-0.03376
0.748	0.01931		85.748	0.00711		170.748	0.000850216
0.749	0.01925		85.749	0.00711		170.749	0.04733
0.75	0.01838		85.75	0.00711		170.75	0.10699
0.751	0.02252		85.751	0.01106		170.751	0.17979
0.752	0.02403		85.752	0.00711		170.752	0.26587
0.753	0.01993		85.753	0.00317		170.753	0.36373
0.754	0.02073		85.754	0.00711		170.754	0.47053
0.755	0.02164		85.755	0.00711		170.755	0.58358
0.756	0.02747		85.756	0.00711		170.756	0.69901
0.757	0.02881		85.757	0.00711		170.757	0.81362
0.758	0.02751		85.758	-0.000774		170.758	0.92539
0.759	0.0301		85.759	0.00711		170.759	1.03215
0.76	0.03004		85.76	0.00317		170.76	1.13258
0.761	0.02735		85.761	0.00711		170.761	1.2249
0.762	0.02741		85.762	0.01106		170.762	1.30858
0.763	0.02187		85.763	0.015		170.763	1.38464
0.764	0.02247		85.764	0.01106		170.764	1.45379
0.765	0.02156		85.765	0.00711		170.765	1.51749
0.766	0.018		85.766	0.00711		170.766	1.57677
0.767	0.02017		85.767	0.00317		170.767	1.63317
0.768	0.01868		85.768	0.00711		170.768	1.68923
0.769	0.01956		85.769	0.00711		170.769	1.74626
0.77	0.01639		85.77	0.01106		170.77	1.80527
0.771	0.01581		85.771	0.00711		170.771	1.86813
0.772	0.01496		85.772	0.00711		170.772	1.93473
0.773	0.01099		85.773	0.00711		170.773	2.00442
0.774	0.01165		85.774	0.00711		170.774	2.07708
0.775	0.0087		85.775	0.00317		170.775	2.1525
0.776	0.00509		85.776	0.01894		170.776	2.2303
0.777	0.00439		85.777	0.00317		170.777	2.31082
0.778	0.00548		85.778	0.00317		170.778	2.3952
0.779	0.00478		85.779	0.00711		170.779	2.48325
0.78	0.0023		85.78	0.00317		170.78	2.57632
0.781	0.0064		85.781	0.00711		170.781	2.67646
0.782	0.0077		85.782	0.00711		170.782	2.78327
0.783	0.0015		85.783	0.00711		170.783	2.90139
0.784	0.00496		85.784	0.01106		170.784	3.03355
0.785	0.00502		85.785	0.01106		170.785	3.18269
0.786	0.0083		85.786	0.00711		170.786	3.35026
0.787	0.01013		85.787	0.00711		170.787	3.5388
0.788	0.00937		85.788	-0.000774		170.788	3.74757
0.789	0.00958		85.789	0.01106		170.789	3.97423
0.79	0.0071		85.79	0.00317		170.79	4.21538
0.791	0.00774		85.791	0.015		170.791	4.46637
0.792	0.00855		85.792	0.01106		170.792	4.71823
0.793	0.00655		85.793	0.00711		170.793	4.96307
0.794	0.00644		85.794	0.01106		170.794	5.19158
0.795	0.00159		85.795	0.00711		170.795	5.39402
0.796	0.0025		85.796	0.01106		170.796	5.56088
0.797	0.00735		85.797	0.00711		170.797	5.68328
0.798	0.0103		85.798	0.00711		170.798	5.75413
0.799	0.01024		85.799	0.01106		170.799	5.76741
0.8	0.01298		85.8	-0.000774		170.8	5.72154
0.801	0.01668		85.801	0.00317		170.801	5.61766
0.802	0.01726		85.802	0.00711		170.802	5.4559
0.803	0.01828		85.803	0.00711		170.803	5.24856
0.804	0.01903		85.804	0.00711		170.804	5.00364
0.805	0.01768		85.805	0.00711		170.805	4.73067
0.806	0.02075		85.806	0.01106		170.806	4.44024
0.807	0.01875		85.807	0.00711		170.807	4.14359
0.808	0.02118		85.808	0.00711		170.808	3.84888
0.809	0.0167		85.809	0.00317		170.809	3.56508
0.81	0.0147		85.81	0.00711		170.81	3.29869
0.811	0.01692		85.811	0.01106		170.811	3.0544
0.812	0.01497		85.812	0.00711		170.812	2.83385
0.813	0.0154		85.813	0.00317		170.813	2.63877
0.814	0.01708		85.814	0.00711		170.814	2.46869
0.815	0.01347		85.815	0.00317		170.815	2.32102
0.816	0.01704		85.816	0.01106		170.816	2.19323
0.817	0.01655		85.817	0.00711		170.817	2.08182
0.818	0.01866		85.818	0.00711		170.818	1.98333
0.819	0.01937		85.819	0.01106		170.819	1.89425
0.82	0.01879		85.82	0.00711		170.82	1.81283
0.821	0.01448		85.821	0.01106		170.821	1.737
0.822	0.0141		85.822	0.00711		170.822	1.66411
0.823	0.01357		85.823	0.01106		170.823	1.59632
0.824	0.0099		85.824	0.01106		170.824	1.5309
0.825	0.00894		85.825	0.00317		170.825	1.4672
0.826	0.01067		85.826	0.01106		170.826	1.40596
0.827	0.00927		85.827	0.00711		170.827	1.34754
0.828	0.01139		85.828	0.00711		170.828	1.29114
0.829	0.00579		85.829	0.00711		170.829	1.23792
0.83	0.00791		85.83	0.00711		170.83	1.1874
0.831	0.00467		85.831	0.00711		170.831	1.13999
0.832	0.00262		85.832	0.00711		170.832	1.09529
0.833	0.00644		85.833	0.00711		170.833	1.05411
0.834	0.00665		85.834	0.00711		170.834	1.01581
0.835	0.00496		85.835	0.00711		170.835	0.98012
0.836	0.00894		85.836	0.00317		170.836	0.94803
0.837	0.01264		85.837	0.00711		170.837	0.91885
0.838	0.01424		85.838	0.01106		170.838	0.89221
0.839	0.02027		85.839	0.00711		170.839	0.86768
0.84	0.01713		85.84	0.01106		170.84	0.84465
0.841	0.01535		85.841	0.01106		170.841	0.82272
0.842	0.0189		85.842	0.00711		170.842	0.80062
0.843	0.02127		85.843	0.01106		170.843	0.77854
0.844	0.02131		85.844	0.00711		170.844	0.75591
0.845	0.02373		85.845	0.00317		170.845	0.73234
0.846	0.02668		85.846	0.01106		170.846	0.70834
0.847	0.03088		85.847	0.00711		170.847	0.68374
0.848	0.02867		85.848	0.00711		170.848	0.65824
0.849	0.02474		85.849	0.01106		170.849	0.63311
0.85	0.02194		85.85	0.01106		170.85	0.60766
0.851	0.01845		85.851	0.00711		170.851	0.58284
0.852	0.01907		85.852	0.01106		170.852	0.55845
0.853	0.01552		85.853	0.00711		170.853	0.53481
0.854	0.01262		85.854	0.00711		170.854	0.51169
0.855	0.01036		85.855	0.00317		170.855	0.49041
0.856	0.01356		85.856	0.00711		170.856	0.4709
0.857	0.0128		85.857	0.00711		170.857	0.45289
0.858	0.00995		85.858	0.00711		170.858	0.43665
0.859	0.01448		85.859	0.00711		170.859	0.42244
0.86	0.01108		85.86	0.00711		170.86	0.40964
0.861	0.01293		85.861	0.00711		170.861	0.39866
0.862	0.00992		85.862	0.00711		170.862	0.38828
0.863	0.00983		85.863	0.00711		170.863	0.37843
0.864	0.00978		85.864	0.00711		170.864	0.36882
0.865	0.0099		85.865	0.01106		170.865	0.35845
0.866	0.01213		85.866	0.01106		170.866	0.34816
0.867	0.01003		85.867	0.00711		170.867	0.33697
0.868	0.00362		85.868	0.01106		170.868	0.32539
0.869	0.00228		85.869	0.01106		170.869	0.31386
0.87	-0.000634716		85.87	0.00711		170.87	0.30169
0.871	-0.000419881		85.871	0.00317		170.871	0.28948
0.872	-0.00188		85.872	0.00711		170.872	0.27662
0.873	-0.00329		85.873	0.01106		170.873	0.26375
0.874	-0.00178		85.874	0.00711		170.874	0.25157
0.875	0.00263		85.875	0.00711		170.875	0.24024
0.876	0.0071		85.876	0.00711		170.876	0.22965
0.877	0.00876		85.877	0.00317		170.877	0.22053
0.878	0.01059		85.878	0.00711		170.878	0.21308
0.879	0.01554		85.879	0.00317		170.879	0.20778
0.88	0.0178		85.88	0.00711		170.88	0.20329
0.881	0.01736		85.881	0.00711		170.881	0.19952
0.882	0.01595		85.882	0.00711		170.882	0.19581
0.883	0.02011		85.883	0.00711		170.883	0.1923
0.884	0.0186		85.884	0.00711		170.884	0.18886
0.885	0.01624		85.885	0.00711		170.885	0.18445
0.886	0.01485		85.886	0.00711		170.886	0.17986
0.887	0.00311		85.887	0.00711		170.887	0.174
0.888	0.00103		85.888	0.01106		170.888	0.16841
0.889	-0.00273		85.889	0.00711		170.889	0.16284
0.89	-0.0052		85.89	0.00317		170.89	0.15656
0.891	-0.00454		85.891	0.00317		170.891	0.15023
0.892	-0.00362		85.892	0.00711		170.892	0.1434
0.893	-0.00416		85.893	0.00711		170.893	0.13717
0.894	-0.00319		85.894	0.00711		170.894	0.13148
0.895	0.00112		85.895	0.00711		170.895	0.12592
0.896	0.00294		85.896	0.01106		170.896	0.12095
0.897	0.00229		85.897	0.00711		170.897	0.11699
0.898	0.00384		85.898	0.01106		170.898	0.11344
0.899	0.00578		85.899	0.00711		170.899	0.11075
0.9	0.00625		85.9	0.00317		170.9	0.10769
0.901	0.00883		85.901	0.00711		170.901	0.1045
0.902	0.01351		85.902	0.01106		170.902	0.10147
0.903	0.01744		85.903	0.00711		170.903	0.09793
0.904	0.0148		85.904	0.00711		170.904	0.09304
0.905	0.01141		85.905	0.00317		170.905	0.0867
0.906	0.01012		85.906	0.00711		170.906	0.07946
0.907	0.005		85.907	0.01106		170.907	0.07147
0.908	0.00669		85.908	0.01106		170.908	0.06362
0.909	0.00212		85.909	0.01106		170.909	0.05493
0.91	0.000772453		85.91	0.00317		170.91	0.04539
0.911	0.000826162		85.911	0.00711		170.911	0.03634
0.912	0.00115		85.912	0.00711		170.912	0.0279
0.913	0.000611327		85.913	0.00711		170.913	0.0207
0.914	0.00218		85.914	0.01106		170.914	0.0141
0.915	0.0078		85.915	0.00711		170.915	0.00854
0.916	0.00522		85.916	0.00711		170.916	0.00458
0.917	0.00221		85.917	0.00711		170.917	0.0024
0.918	0.00174		85.918	-0.000774		170.918	0.00132
0.919	-0.000892566		85.919	0.00711		170.919	0.00194
0.92	0.000954996		85.92	0.00711		170.92	0.00315
0.921	0.000858306		85.921	0.01106		170.921	0.00525
0.922	-0.00108		85.922	-0.000774		170.922	0.00754
0.923	-0.00485		85.923	0.00711		170.923	0.00916
0.924	-0.00689		85.924	0.01106		170.924	0.00975
0.925	-0.012		85.925	0.00317		170.925	0.01021
0.926	-0.0114		85.926	0.00317		170.926	0.00987
0.927	-0.01274		85.927	0.00711		170.927	0.00931
0.928	-0.01419		85.928	0.00711		170.928	0.00811
0.929	-0.01575		85.929	0.00711		170.929	0.00534
0.93	-0.01629		85.93	0.00711		170.93	0.0025
0.931	-0.01651		85.931	0.00317		170.931	0.000243116
0.932	-0.00989		85.932	0.00711		170.932	-0.00204
0.933	-0.00522		85.933	0.00711		170.933	-0.00493
0.934	-0.00249		85.934	0.00317		170.934	-0.00765
0.935	0.00115		85.935	0.00711		170.935	-0.00948
0.936	0.0015		85.936	0.00317		170.936	-0.01148
0.937	0.00499		85.937	0.00317		170.937	-0.01334
0.938	0.00611		85.938	0.01106		170.938	-0.01563
0.939	0.00955		85.939	0.01106		170.939	-0.0173
0.94	0.01418		85.94	0.00711		170.94	-0.01903
0.941	0.01234		85.941	0.00711		170.941	-0.02021
0.942	0.00986		85.942	0.00711		170.942	-0.02146
0.943	0.00959		85.943	0.00317		170.943	-0.02256
0.944	0.01154		85.944	0.00317		170.944	-0.02341
0.945	0.00987		85.945	0.01106		170.945	-0.0234
0.946	0.0094		85.946	0.00711		170.946	-0.02327
0.947	0.00471		85.947	0.00711		170.947	-0.02229
0.948	0.00235		85.948	-0.000774		170.948	-0.02126
0.949	-0.000656196		85.949	0.00711		170.949	-0.02042
0.95	-0.00431		85.95	0.00317		170.95	-0.01828
0.951	-0.00748		85.951	0.00711		170.951	-0.0157
0.952	-0.0024		85.952	0.00711		170.952	-0.01323
0.953	-0.00611		85.953	0.00711		170.953	-0.01105
0.954	-0.00729		85.954	0.00711		170.954	-0.00817
0.955	-0.0041		85.955	0.00317		170.955	-0.00592
0.956	-0.00113		85.956	0.00711		170.956	-0.00529
0.957	-0.00295		85.957	0.00317		170.957	-0.00484
0.958	-0.00845		85.958	0.00317		170.958	-0.00482
0.959	-0.00528		85.959	0.01106		170.959	-0.00445
0.96	-0.00588		85.96	0.00317		170.96	-0.00473
0.961	-0.00669		85.961	0.00317		170.961	-0.00529
0.962	-0.00599		85.962	0.00711		170.962	-0.00695
0.963	-0.000817259		85.963	0.00711		170.963	-0.00871
0.964	-0.0005487		85.964	0.00317		170.964	-0.01049
0.965	0.00145		85.965	0.00317		170.965	-0.01201
0.966	-0.00432		85.966	0.00711		170.966	-0.01364
0.967	-0.0055		85.967	0.00317		170.967	-0.01537
0.968	-0.00577		85.968	0.00317		170.968	-0.01732
0.969	-0.00512		85.969	0.00317		170.969	-0.01915
0.97	-0.00469		85.97	0.01106		170.97	-0.02013
0.971	-0.00448		85.971	0.00317		170.971	-0.02062
0.972	-0.00152		85.972	0.00317		170.972	-0.02102
0.973	-0.00713		85.973	-0.000774		170.973	-0.02135
0.974	-0.00245		85.974	-0.000774		170.974	-0.02085
0.975	0.00191		85.975	0.00711		170.975	-0.02015
0.976	0.000127979		85.976	-0.000774		170.976	-0.0188
0.977	-0.00494		85.977	0.00711		170.977	-0.01667
0.978	-0.00758		85.978	0.00711		170.978	-0.0139
0.979	-0.00381		85.979	0.00317		170.979	-0.01095
0.98	-0.00313		85.98	0.00317		170.98	-0.00799
0.981	0.00468		85.981	0.00711		170.981	-0.0058
0.982	0.00542		85.982	0.00711		170.982	-0.00431
0.983	0.00859		85.983	-0.000774		170.983	-0.0021
0.984	0.0101		85.984	0.00317		170.984	-0.000419502
0.985	0.00626		85.985	0.00711		170.985	0.000977803
0.986	0.00464		85.986	0.00711		170.986	0.0012
0.987	0.0088		85.987	-0.000774		170.987	0.000739053
0.988	0.00567		85.988	0.00317		170.988	7.27146e-05
0.989	0.00772		85.989	0.00711		170.989	-0.000195216
0.99	0.00729		85.99	-0.000774		170.99	-0.000166256
0.991	0.00989		85.991	0.00711		170.991	-0.000655982
0.992	0.00613		85.992	0.00711		170.992	-0.00148
0.993	0.00194		85.993	0.00317		170.993	-0.00184
0.994	0.00325		85.994	0.00711		170.994	-0.0011
0.995	-0.00116		85.995	0.00317		170.995	0.000436261
0.996	-0.00773		85.996	0.01106		170.996	0.00234
0.997	-0.00821		85.997	0.00317		170.997	0.00419
0.998	-0.00727		85.998	0.00711		170.998	0.00609
0.999	-0.01023		85.999	-0.000774		170.999	0.00766
1	-0.01114		86	0.00711		171	0.00908
1.001	-0.00634		86.001	-0.000774		171.001	0.00908
1.002	-0.01114		86.002	0.00711		171.002	0.00872
1.003	-0.00655		86.003	-0.000774		171.003	0.00805
1.004	-0.00677		86.004	0.00317		171.004	0.00634
1.005	-0.00995		86.005	0.00711		171.005	0.00407
1.006	-0.00363		86.006	0.00317		171.006	0.000827421
1.007	-0.00558		86.007	0.00317		171.007	-0.00179
1.008	-0.00558		86.008	-0.000774		171.008	-0.00438
1.009	-0.00179		86.009	0.00711		171.009	-0.00609
1.01	-0.00433		86.01	0.00317		171.01	-0.00799
1.011	-0.00185		86.011	0.00317		171.011	-0.00969
1.012	-0.0061		86.012	0.00711		171.012	-0.01011
1.013	-0.0076		86.013	0.00317		171.013	-0.00883
1.014	-0.01357		86.014	0.00317		171.014	-0.00608
1.015	-0.01452		86.015	0.00317		171.015	-0.00232
1.016	-0.01516		86.016	0.00317		171.016	0.00203
1.017	-0.01423		86.017	0.00317		171.017	0.00683
1.018	-0.01757		86.018	-0.00866		171.018	0.01164
1.019	-0.01978		86.019	0.00317		171.019	0.0164
1.02	-0.01788		86.02	0.00317		171.02	0.02114
1.021	-0.01717		86.021	0.00317		171.021	0.02496
1.022	-0.02051		86.022	0.00317		171.022	0.0281
1.023	-0.0184		86.023	0.00317		171.023	0.03085
1.024	-0.02035		86.024	0.00711		171.024	0.03252
1.025	-0.01797		86.025	-0.00472		171.025	0.0333
1.026	-0.01781		86.026	-0.000774		171.026	0.03327
1.027	-0.01803		86.027	-0.000774		171.027	0.03309
1.028	-0.01381		86.028	0.00711		171.028	0.03146
1.029	-0.01457		86.029	0.00317		171.029	0.03037
1.03	-0.01661		86.03	0.00317		171.03	0.02859
1.031	-0.01585		86.031	0.00711		171.031	0.02711
1.032	-0.01514		86.032	0.00317		171.032	0.0256
1.033	-0.01847		86.033	0.00317		171.033	0.02495
1.034	-0.02471		86.034	-0.000774		171.034	0.02425
1.035	-0.02507		86.035	-0.000774		171.035	0.0233
1.036	-0.02906		86.036	0.00317		171.036	0.0222
1.037	-0.02646		86.037	0.00711		171.037	0.02101
1.038	-0.02666		86.038	0.00317		171.038	0.01989
1.039	-0.03027		86.039	-0.000774		171.039	0.01897
1.04	-0.03075		86.04	-0.000774		171.04	0.01845
1.041	-0.0322		86.041	0.00317		171.041	0.01762
1.042	-0.03166		86.042	-0.000774		171.042	0.01649
1.043	-0.03268		86.043	0.00317		171.043	0.01576
1.044	-0.03046		86.044	-0.000774		171.044	0.01484
1.045	-0.02971		86.045	-0.000774		171.045	0.01489
1.046	-0.03042		86.046	0.00317		171.046	0.01469
1.047	-0.02606		86.047	-0.000774		171.047	0.01488
1.048	-0.02613		86.048	0.00711		171.048	0.01494
1.049	-0.02592		86.049	-0.000774		171.049	0.01621
1.05	-0.02372		86.05	0.00711		171.05	0.01659
1.051	-0.02616		86.051	-0.000774		171.051	0.01696
1.052	-0.01905		86.052	-0.000774		171.052	0.01734
1.053	-0.02067		86.053	0.00317		171.053	0.01824
1.054	-0.02336		86.054	0.00711		171.054	0.0186
1.055	-0.02315		86.055	0.00711		171.055	0.0188
1.056	-0.0237		86.056	0.00317		171.056	0.01938
1.057	-0.01848		86.057	0.00317		171.057	0.02051
1.058	-0.02108		86.058	0.00711		171.058	0.022
1.059	-0.02211		86.059	-0.000774		171.059	0.02321
1.06	-0.01575		86.06	0.00317		171.06	0.02424
1.061	-0.01619		86.061	0.00317		171.061	0.0243
1.062	-0.01506		86.062	0.00317		171.062	0.02382
1.063	-0.01533		86.063	0.00317		171.063	0.02375
1.064	-0.01587		86.064	0.00317		171.064	0.02369
1.065	-0.01667		86.065	0.00317		171.065	0.02367
1.066	-0.01775		86.066	-0.000774		171.066	0.02255
1.067	-0.01612		86.067	-0.000774		171.067	0.02155
1.068	-0.0213		86.068	0.00317		171.068	0.02009
1.069	-0.01909		86.069	0.00317		171.069	0.01871
1.07	-0.01898		86.07	-0.000774		171.07	0.01671
1.071	-0.01914		86.071	0.00317		171.071	0.01497
1.072	-0.01661		86.072	-0.000774		171.072	0.01392
1.073	-0.02087		86.073	-0.000774		171.073	0.01337
1.074	-0.02551		86.074	-0.000774		171.074	0.01358
1.075	-0.02481		86.075	0.00317		171.075	0.01421
1.076	-0.02358		86.076	-0.000774		171.076	0.01532
1.077	-0.01701		86.077	0.00317		171.077	0.01703
1.078	-0.01745		86.078	0.00317		171.078	0.01875
1.079	-0.01357		86.079	0.00711		171.079	0.02019
1.08	-0.01007		86.08	-0.00472		171.08	0.02085
1.081	-0.0098		86.081	0.00317		171.081	0.02021
1.082	-0.00796		86.082	-0.000774		171.082	0.01994
1.083	-0.00925		86.083	-0.000774		171.083	0.01998
1.084	-0.01183		86.084	0.00317		171.084	0.01945
1.085	-0.01273		86.085	0.00317		171.085	0.01862
1.086	-0.01849		86.086	0.00711		171.086	0.0171
1.087	-0.0196		86.087	-0.000774		171.087	0.01518
1.088	-0.02558		86.088	-0.000774		171.088	0.01335
1.089	-0.02211		86.089	-0.000774		171.089	0.01153
1.09	-0.02808		86.09	-0.00472		171.09	0.00984
1.091	-0.03103		86.091	0.00317		171.091	0.00854
1.092	-0.03393		86.092	-0.000774		171.092	0.00834
1.093	-0.03494		86.093	-0.000774		171.093	0.00913
1.094	-0.03763		86.094	0.00317		171.094	0.01039
1.095	-0.03606		86.095	0.00317		171.095	0.01118
1.096	-0.03493		86.096	-0.000774		171.096	0.01216
1.097	-0.02874		86.097	-0.00866		171.097	0.01375
1.098	-0.02615		86.098	-0.000774		171.098	0.01523
1.099	-0.02226		86.099	-0.000774		171.099	0.01619
1.1	-0.02349		86.1	0.00317		171.1	0.01607
1.101	-0.02505		86.101	0.00317		171.101	0.01606
1.102	-0.02693		86.102	-0.000774		171.102	0.01691
1.103	-0.02913		86.103	-0.000774		171.103	0.01691
1.104	-0.03349		86.104	0.00317		171.104	0.01618
1.105	-0.03716		86.105	0.00317		171.105	0.01499
1.106	-0.04023		86.106	0.00317		171.106	0.01276
1.107	-0.03802		86.107	0.00317		171.107	0.00988
1.108	-0.03818		86.108	-0.000774		171.108	0.00717
1.109	-0.03775		86.109	0.00317		171.109	0.00396
1.11	-0.03969		86.11	-0.000774		171.11	0.00183
1.111	-0.03932		86.111	0.00317		171.111	0.000195299
1.112	-0.03549		86.112	-0.000774		171.112	-0.000505868
1.113	-0.03404		86.113	-0.00472		171.113	-1.11319e-05
1.114	-0.0368		86.114	-0.00472		171.114	0.000444094
1.115	-0.03509		86.115	0.00317		171.115	0.0013
1.116	-0.03086		86.116	-0.00472		171.116	0.00308
1.117	-0.02238		86.117	0.00317		171.117	0.00573
1.118	-0.01853		86.118	-0.000774		171.118	0.00849
1.119	-0.01587		86.119	-0.000774		171.119	0.01138
1.12	-0.01276		86.12	-0.000774		171.12	0.01439
1.121	-0.00932		86.121	-0.000774		171.121	0.01809
1.122	-0.00923		86.122	0.00317		171.122	0.02193
1.123	-0.00594		86.123	-0.00472		171.123	0.02491
1.124	-0.00712		86.124	-0.000774		171.124	0.02776
1.125	-0.00868		86.125	0.00317		171.125	0.02993
1.126	-0.00765		86.126	-0.000774		171.126	0.03081
1.127	-0.00872		86.127	-0.000774		171.127	0.03148
1.128	-0.0119		86.128	-0.000774		171.128	0.03153
1.129	-0.01362		86.129	-0.000774		171.129	0.03152
1.13	-0.01388		86.13	-0.000774		171.13	0.03217
1.131	-0.01737		86.131	0.00317		171.131	0.0323
1.132	-0.01929		86.132	-0.000774		171.132	0.03314
1.133	-0.02618		86.133	-0.00472		171.133	0.03416
1.134	-0.0315		86.134	-0.000774		171.134	0.03455
1.135	-0.03412		86.135	-0.000774		171.135	0.03514
1.136	-0.03464		86.136	-0.00866		171.136	0.03571
1.137	-0.02929		86.137	-0.00866		171.137	0.03615
1.138	-0.03031		86.138	-0.00866		171.138	0.03619
1.139	-0.02994		86.139	-0.00866		171.139	0.03637
1.14	-0.02633		86.14	-0.000774		171.14	0.03639
1.141	-0.02531		86.141	-0.00472		171.141	0.03647
1.142	-0.0232		86.142	-0.00472		171.142	0.03632
1.143	-0.02358		86.143	-0.000774		171.143	0.03511
1.144	-0.02644		86.144	-0.000774		171.144	0.03289
1.145	-0.03188		86.145	-0.00472		171.145	0.02955
1.146	-0.0294		86.146	0.00317		171.146	0.02561
1.147	-0.02962		86.147	-0.000774		171.147	0.02166
1.148	-0.02773		86.148	-0.00472		171.148	0.01732
1.149	-0.02546		86.149	-0.00472		171.149	0.01398
1.15	-0.02751		86.15	-0.00472		171.15	0.01089
1.151	-0.03102		86.151	-0.000774		171.151	0.00866
1.152	-0.03325		86.152	-0.000774		171.152	0.00693
1.153	-0.03256		86.153	-0.00472		171.153	0.00469
1.154	-0.02907		86.154	-0.00472		171.154	0.00299
1.155	-0.02758		86.155	-0.000774		171.155	0.00221
1.156	-0.02339		86.156	-0.00472		171.156	0.00268
1.157	-0.0165		86.157	-0.00472		171.157	0.0043
1.158	-0.01571		86.158	-0.00472		171.158	0.00676
1.159	-0.01151		86.159	-0.00866		171.159	0.0097
1.16	-0.00747		86.16	-0.00472		171.16	0.0122
1.161	-0.00645		86.161	-0.000774		171.161	0.01437
1.162	-0.00661		86.162	-0.00472		171.162	0.0162
1.163	-0.01091		86.163	-0.000774		171.163	0.01702
1.164	-0.01171		86.164	-0.00472		171.164	0.01665
1.165	-0.01552		86.165	-0.000774		171.165	0.01637
1.166	-0.01459		86.166	-0.00472		171.166	0.01643
1.167	-0.01829		86.167	-0.000774		171.167	0.01626
1.168	-0.0248		86.168	-0.000774		171.168	0.01654
1.169	-0.03126		86.169	-0.000774		171.169	0.01641
1.17	-0.03593		86.17	0.00317		171.17	0.01629
1.171	-0.03882		86.171	-0.000774		171.171	0.0169
1.172	-0.04237		86.172	-0.000774		171.172	0.01676
1.173	-0.04064		86.173	-0.00472		171.173	0.01693
1.174	-0.03946		86.174	-0.000774		171.174	0.01825
1.175	-0.03698		86.175	-0.000774		171.175	0.02045
1.176	-0.03139		86.176	-0.00472		171.176	0.02405
1.177	-0.0292		86.177	0.00317		171.177	0.02774
1.178	-0.02572		86.178	0.00317		171.178	0.03115
1.179	-0.02402		86.179	-0.000774		171.179	0.03365
1.18	-0.01584		86.18	-0.00472		171.18	0.03564
1.181	-0.00998		86.181	-0.00866		171.181	0.0375
1.182	-0.00815		86.182	-0.000774		171.182	0.03904
1.183	-0.0074		86.183	-0.000774		171.183	0.03896
1.184	-0.00772		86.184	-0.000774		171.184	0.03776
1.185	-0.01279		86.185	-0.000774		171.185	0.03695
1.186	-0.01322		86.186	-0.000774		171.186	0.03553
1.187	-0.01678		86.187	-0.00472		171.187	0.0327
1.188	-0.01877		86.188	-0.000774		171.188	0.02895
1.189	-0.02102		86.189	-0.00472		171.189	0.02409
1.19	-0.02058		86.19	-0.000774		171.19	0.02011
1.191	-0.0251		86.191	-0.00472		171.191	0.0162
1.192	-0.02622		86.192	-0.00472		171.192	0.01193
1.193	-0.02566		86.193	-0.000774		171.193	0.00842
1.194	-0.02872		86.194	-0.000774		171.194	0.00578
1.195	-0.02877		86.195	-0.000774		171.195	0.00417
1.196	-0.02865		86.196	-0.00472		171.196	0.00384
1.197	-0.03123		86.197	-0.00472		171.197	0.00333
1.198	-0.03057		86.198	-0.00472		171.198	0.00334
1.199	-0.03025		86.199	-0.000774		171.199	0.00413
1.2	-0.02179		86.2	-0.0126		171.2	0.00568
1.201	-0.02335		86.201	-0.00472		171.201	0.00697
1.202	-0.02842		86.202	-0.00472		171.202	0.00736
1.203	-0.02944		86.203	-0.00472		171.203	0.00728
1.204	-0.03305		86.204	-0.00472		171.204	0.00777
1.205	-0.03639		86.205	-0.00472		171.205	0.00852
1.206	-0.03181		86.206	-0.00472		171.206	0.00892
1.207	-0.03348		86.207	-0.00472		171.207	0.00847
1.208	-0.03193		86.208	-0.000774		171.208	0.00817
1.209	-0.02826		86.209	-0.00866		171.209	0.0087
1.21	-0.02719		86.21	-0.00472		171.21	0.00937
1.211	-0.02574		86.211	-0.00472		171.211	0.0097
1.212	-0.02391		86.212	-0.00472		171.212	0.01042
1.213	-0.02467		86.213	-0.00472		171.213	0.01192
1.214	-0.0263		86.214	-0.00472		171.214	0.01463
1.215	-0.02663		86.215	-0.00866		171.215	0.01748
1.216	-0.02394		86.216	-0.00472		171.216	0.02057
1.217	-0.02417		86.217	-0.00472		171.217	0.02294
1.218	-0.02445		86.218	-0.00866		171.218	0.02555
1.219	-0.02192		86.219	-0.0126		171.219	0.02762
1.22	-0.01843		86.22	-0.00866		171.22	0.02834
1.221	-0.01807		86.221	-0.000774		171.221	0.02757
1.222	-0.0191		86.222	-0.00866		171.222	0.02598
1.223	-0.01387		86.223	-0.000774		171.223	0.02511
1.224	-0.01473		86.224	-0.00866		171.224	0.02399
1.225	-0.01391		86.225	-0.000774		171.225	0.02217
1.226	-0.01315		86.226	-0.00866		171.226	0.0209
1.227	-0.01897		86.227	-0.00472		171.227	0.01921
1.228	-0.01902		86.228	0.00317		171.228	0.01833
1.229	-0.01627		86.229	-0.00866		171.229	0.01826
1.23	-0.01951		86.23	-0.00866		171.23	0.01776
1.231	-0.01923		86.231	-0.000774		171.231	0.018
1.232	-0.0238		86.232	-0.00472		171.232	0.01893
1.233	-0.02741		86.233	-0.000774		171.233	0.02045
1.234	-0.03016		86.234	-0.00472		171.234	0.02249
1.235	-0.02849		86.235	0.00317		171.235	0.02401
1.236	-0.02412		86.236	-0.0126		171.236	0.02584
1.237	-0.02644		86.237	-0.00472		171.237	0.02675
1.238	-0.02412		86.238	-0.000774		171.238	0.02708
1.239	-0.02369		86.239	-0.00472		171.239	0.02579
1.24	-0.02035		86.24	-0.00866		171.24	0.02396
1.241	-0.01511		86.241	-0.000774		171.241	0.02142
1.242	-0.01554		86.242	-0.00866		171.242	0.01877
1.243	-0.01387		86.243	-0.00866		171.243	0.01654
1.244	-0.01958		86.244	-0.000774		171.244	0.01367
1.245	-0.01963		86.245	-0.00866		171.245	0.01109
1.246	-0.02349		86.246	-0.00866		171.246	0.00933
1.247	-0.02638		86.247	-0.00472		171.247	0.00756
1.248	-0.02706		86.248	-0.00472		171.248	0.00673
1.249	-0.02898		86.249	-0.00472		171.249	0.00672
1.25	-0.03317		86.25	-0.000774		171.25	0.00666
1.251	-0.03963		86.251	-0.00472		171.251	0.00722
1.252	-0.04366		86.252	-0.00866		171.252	0.00827
1.253	-0.04342		86.253	-0.00866		171.253	0.00994
1.254	-0.04421		86.254	-0.00472		171.254	0.01212
1.255	-0.04113		86.255	-0.00866		171.255	0.0146
1.256	-0.04285		86.256	-0.00866		171.256	0.01741
1.257	-0.04641		86.257	-0.00472		171.257	0.01952
1.258	-0.04414		86.258	-0.00866		171.258	0.02126
1.259	-0.04555		86.259	-0.00472		171.259	0.02239
1.26	-0.04297		86.26	-0.0126		171.26	0.02387
1.261	-0.03937		86.261	-0.00866		171.261	0.02442
1.262	-0.03884		86.262	-0.00472		171.262	0.02476
1.263	-0.0367		86.263	-0.00866		171.263	0.02451
1.264	-0.03292		86.264	-0.00472		171.264	0.0236
1.265	-0.02926		86.265	-0.00866		171.265	0.02222
1.266	-0.03224		86.266	-0.00866		171.266	0.02
1.267	-0.03246		86.267	-0.00866		171.267	0.01724
1.268	-0.03485		86.268	-0.00472		171.268	0.01429
1.269	-0.03297		86.269	-0.00472		171.269	0.01127
1.27	-0.03162		86.27	-0.00472		171.27	0.00789
1.271	-0.03266		86.271	-0.0126		171.271	0.00504
1.272	-0.0284		86.272	-0.00866		171.272	0.00237
1.273	-0.0302		86.273	-0.00472		171.273	-0.000183569
1.274	-0.03161		86.274	-0.00472		171.274	-0.00193
1.275	-0.02623		86.275	-0.00866		171.275	-0.00294
1.276	-0.02651		86.276	-0.00472		171.276	-0.00362
1.277	-0.02408		86.277	-0.0126		171.277	-0.00365
1.278	-0.02252		86.278	-0.00472		171.278	-0.00285
1.279	-0.02354		86.279	-0.00472		171.279	-0.00121
1.28	-0.02234		86.28	-0.00866		171.28	0.00141
1.281	-0.02067		86.281	-0.00472		171.281	0.00377
1.282	-0.02137		86.282	-0.00866		171.282	0.0068
1.283	-0.0226		86.283	-0.00866		171.283	0.0096
1.284	-0.02437		86.284	-0.0126		171.284	0.01204
1.285	-0.03149		86.285	-0.0126		171.285	0.01383
1.286	-0.03455		86.286	-0.00472		171.286	0.01489
1.287	-0.0354		86.287	-0.00866		171.287	0.01575
1.288	-0.03576		86.288	-0.000774		171.288	0.01589
1.289	-0.03553		86.289	-0.00866		171.289	0.01564
1.29	-0.03758		86.29	-0.00472		171.29	0.01537
1.291	-0.04188		86.291	-0.0126		171.291	0.01521
1.292	-0.04264		86.292	-0.00866		171.292	0.01388
1.293	-0.0428		86.293	-0.00866		171.293	0.01253
1.294	-0.0394		86.294	-0.0126		171.294	0.01182
1.295	-0.03969		86.295	-0.00472		171.295	0.01106
1.296	-0.03357		86.296	-0.00866		171.296	0.0101
1.297	-0.02993		86.297	-0.0126		171.297	0.01015
1.298	-0.02887		86.298	-0.0126		171.298	0.01093
1.299	-0.02399		86.299	-0.00472		171.299	0.01226
1.3	-0.0219		86.3	-0.00472		171.3	0.01394
1.301	-0.01793		86.301	-0.00866		171.301	0.01525
1.302	-0.01503		86.302	-0.00866		171.302	0.01669
1.303	-0.01504		86.303	-0.0126		171.303	0.01715
1.304	-0.0151		86.304	-0.00472		171.304	0.01726
1.305	-0.01533		86.305	-0.00472		171.305	0.01717
1.306	-0.01102		86.306	-0.0126		171.306	0.01686
1.307	-0.01351		86.307	-0.00472		171.307	0.01621
1.308	-0.01342		86.308	-0.0126		171.308	0.01515
1.309	-0.0138		86.309	-0.00866		171.309	0.01456
1.31	-0.01478		86.31	-0.00866		171.31	0.01492
1.311	-0.01462		86.311	-0.00472		171.311	0.01511
1.312	-0.01516		86.312	-0.000774		171.312	0.01481
1.313	-0.01343		86.313	-0.00866		171.313	0.01514
1.314	-0.01525		86.314	-0.00472		171.314	0.01562
1.315	-0.01583		86.315	-0.00472		171.315	0.01612
1.316	-0.01097		86.316	-0.00866		171.316	0.01656
1.317	-0.01106		86.317	-0.00472		171.317	0.01744
1.318	-0.01234		86.318	-0.00472		171.318	0.01854
1.319	-0.01724		86.319	-0.00866		171.319	0.01927
1.32	-0.02107		86.32	-0.00472		171.32	0.01955
1.321	-0.02025		86.321	-0.00472		171.321	0.01898
1.322	-0.02612		86.322	-0.00472		171.322	0.0176
1.323	-0.0293		86.323	-0.000774		171.323	0.01553
1.324	-0.02806		86.324	-0.00472		171.324	0.01316
1.325	-0.02892		86.325	-0.00866		171.325	0.01043
1.326	-0.02892		86.326	-0.00472		171.326	0.007
1.327	-0.03102		86.327	-0.00866		171.327	0.00339
1.328	-0.02574		86.328	-0.00866		171.328	0.000115804
1.329	-0.02429		86.329	-0.00472		171.329	-0.00241
1.33	-0.0182		86.33	-0.00866		171.33	-0.00388
1.331	-0.01502		86.331	-0.00866		171.331	-0.00588
1.332	-0.01648		86.332	-0.00866		171.332	-0.00687
1.333	-0.01308		86.333	-0.00866		171.333	-0.00721
1.334	-0.01433		86.334	-0.0126		171.334	-0.00674
1.335	-0.01369		86.335	-0.0126		171.335	-0.0051
1.336	-0.01412		86.336	-0.00472		171.336	-0.00316
1.337	-0.01378		86.337	-0.00866		171.337	-0.000430249
1.338	-0.02035		86.338	-0.00866		171.338	0.0032
1.339	-0.02615		86.339	-0.00866		171.339	0.00702
1.34	-0.02893		86.34	-0.00866		171.34	0.01081
1.341	-0.03226		86.341	-0.0126		171.341	0.01365
1.342	-0.03543		86.342	-0.00472		171.342	0.01553
1.343	-0.03547		86.343	-0.00866		171.343	0.01656
1.344	-0.03412		86.344	-0.0126		171.344	0.01654
1.345	-0.03535		86.345	-0.0126		171.345	0.01606
1.346	-0.03621		86.346	-0.00866		171.346	0.01446
1.347	-0.03557		86.347	-0.00866		171.347	0.01256
1.348	-0.03342		86.348	-0.00866		171.348	0.01009
1.349	-0.03273		86.349	-0.0126		171.349	0.00749
1.35	-0.02697		86.35	-0.01655		171.35	0.00468
1.351	-0.02677		86.351	-0.00866		171.351	0.000810434
1.352	-0.02559		86.352	-0.0126		171.352	-0.00166
1.353	-0.0223		86.353	-0.00472		171.353	-0.00341
1.354	-0.0216		86.354	-0.01655		171.354	-0.00418
1.355	-0.02053		86.355	-0.0126		171.355	-0.00399
1.356	-0.02092		86.356	-0.00866		171.356	-0.00288
1.357	-0.02103		86.357	-0.00866		171.357	-0.00102
1.358	-0.02396		86.358	-0.00866		171.358	0.00162
1.359	-0.02326		86.359	-0.0126		171.359	0.00445
1.36	-0.02558		86.36	-0.00472		171.36	0.00652
1.361	-0.02509		86.361	-0.00866		171.361	0.00803
1.362	-0.02364		86.362	-0.0126		171.362	0.00961
1.363	-0.02419		86.363	-0.00866		171.363	0.01126
1.364	-0.02021		86.364	-0.00866		171.364	0.01297
1.365	-0.02118		86.365	-0.0126		171.365	0.01487
1.366	-0.02243		86.366	-0.00866		171.366	0.01577
1.367	-0.01925		86.367	-0.00472		171.367	0.01597
1.368	-0.01634		86.368	-0.00866		171.368	0.01565
1.369	-0.01726		86.369	-0.00866		171.369	0.01455
1.37	-0.01436		86.37	-0.0126		171.37	0.01284
1.371	-0.01173		86.371	-0.00866		171.371	0.01085
1.372	-0.01233		86.372	-0.00472		171.372	0.00984
1.373	-0.01147		86.373	-0.00472		171.373	0.0093
1.374	-0.01212		86.374	-0.00472		171.374	0.00841
1.375	-0.01427		86.375	-0.00866		171.375	0.00788
1.376	-0.01679		86.376	-0.0126		171.376	0.00781
1.377	-0.01673		86.377	-0.0126		171.377	0.00751
1.378	-0.01693		86.378	-0.00866		171.378	0.00732
1.379	-0.0173		86.379	-0.00866		171.379	0.00694
1.38	-0.02252		86.38	-0.00866		171.38	0.00634
1.381	-0.02493		86.381	-0.01655		171.381	0.00654
1.382	-0.02638		86.382	-0.00866		171.382	0.00685
1.383	-0.02503		86.383	-0.00866		171.383	0.00709
1.384	-0.02557		86.384	-0.0126		171.384	0.0073
1.385	-0.02432		86.385	-0.0126		171.385	0.00688
1.386	-0.02599		86.386	-0.00866		171.386	0.00564
1.387	-0.02647		86.387	-0.00866		171.387	0.00407
1.388	-0.02874		86.388	-0.00866		171.388	0.002
1.389	-0.03106		86.389	-0.0126		171.389	-0.00109
1.39	-0.02944		86.39	-0.00866		171.39	-0.00431
1.391	-0.02574		86.391	-0.01655		171.391	-0.00744
1.392	-0.02587		86.392	-0.0126		171.392	-0.00994
1.393	-0.01861		86.393	-0.0126		171.393	-0.01173
1.394	-0.01458		86.394	-0.00866		171.394	-0.01336
1.395	-0.01378		86.395	-0.00866		171.395	-0.01344
1.396	-0.01336		86.396	-0.00866		171.396	-0.01259
1.397	-0.00863		86.397	-0.00866		171.397	-0.01086
1.398	-0.00723		86.398	-0.00472		171.398	-0.00925
1.399	-0.00917		86.399	-0.00866		171.399	-0.00701
1.4	-0.00977		86.4	-0.00866		171.4	-0.00419
1.401	-0.009		86.401	-0.00866		171.401	-0.00117
1.402	-0.01045		86.402	-0.0126		171.402	0.0012
1.403	-0.01299		86.403	-0.01655		171.403	0.00311
1.404	-0.01304		86.404	-0.00866		171.404	0.00466
1.405	-0.01174		86.405	-0.00472		171.405	0.00479
1.406	-0.01675		86.406	-0.00866		171.406	0.00492
1.407	-0.0204		86.407	-0.00866		171.407	0.00412
1.408	-0.02341		86.408	-0.0126		171.408	0.00207
1.409	-0.02577		86.409	-0.0126		171.409	-0.00076612
1.41	-0.02565		86.41	-0.0126		171.41	-0.00404
1.411	-0.02295		86.411	-0.00472		171.411	-0.007
1.412	-0.02224		86.412	-0.0126		171.412	-0.00943
1.413	-0.01862		86.413	-0.0126		171.413	-0.011
1.414	-0.02147		86.414	-0.0126		171.414	-0.01164
1.415	-0.02428		86.415	-0.00866		171.415	-0.01097
1.416	-0.02233		86.416	-0.00472		171.416	-0.01028
1.417	-0.02401		86.417	-0.00472		171.417	-0.0088
1.418	-0.02461		86.418	-0.00866		171.418	-0.00741
1.419	-0.02721		86.419	-0.00866		171.419	-0.00435
1.42	-0.02426		86.42	-0.0126		171.42	-0.000497192
1.421	-0.02351		86.421	-0.01655		171.421	0.0039
1.422	-0.02509		86.422	-0.00866		171.422	0.00779
1.423	-0.02144		86.423	-0.00866		171.423	0.01155
1.424	-0.01256		86.424	-0.00472		171.424	0.01479
1.425	-0.00896		86.425	-0.00472		171.425	0.01697
1.426	-0.00881		86.426	-0.00866		171.426	0.01965
1.427	-0.00925		86.427	-0.00866		171.427	0.02087
1.428	-0.00742		86.428	-0.0126		171.428	0.02073
1.429	-0.00333		86.429	-0.00472		171.429	0.01926
1.43	-0.0035		86.43	-0.00472		171.43	0.01602
1.431	-0.01794		86.431	-0.00866		171.431	0.0124
1.432	-0.04706		86.432	-0.00866		171.432	0.00808
1.433	-0.08693		86.433	-0.00866		171.433	0.00356
1.434	-0.11982		86.434	-0.00472		171.434	-0.00119
1.435	-0.14345		86.435	-0.00472		171.435	-0.00606
1.436	-0.14279		86.436	-0.00866		171.436	-0.01112
1.437	-0.09792		86.437	-0.0126		171.437	-0.0146
1.438	0.00803		86.438	-0.00866		171.438	-0.01724
1.439	0.16963		86.439	-0.00866		171.439	-0.01781
1.44	0.38883		86.44	-0.00866		171.44	-0.0175
1.441	0.66631		86.441	-0.00866		171.441	-0.01599
1.442	0.9885		86.442	-0.00866		171.442	-0.01415
1.443	1.35847		86.443	-0.00472		171.443	-0.01111
1.444	1.75577		86.444	-0.00866		171.444	-0.00783
1.445	2.16706		86.445	-0.00472		171.445	-0.00366
1.446	2.58604		86.446	-0.00866		171.446	0.00149
1.447	3.004		86.447	0.03077		171.447	0.00588
1.448	3.40704		86.448	0.0978		171.448	0.00944
1.449	3.78252		86.449	0.20427		171.449	0.01192
1.45	4.11432		86.45	0.31468		171.45	0.01321
1.451	4.39641		86.451	0.42114		171.451	0.01408
1.452	4.62991		86.452	0.55126		171.452	0.01374
1.453	4.82831		86.453	0.63801		171.453	0.01313
1.454	4.99905		86.454	0.70505		171.454	0.01244
1.455	5.14513		86.455	0.76025		171.455	0.0114
1.456	5.28901		86.456	0.81545		171.456	0.01037
1.457	5.43526		86.457	0.86671		171.457	0.00962
1.458	5.5881		86.458	0.91009		171.458	0.0083
1.459	5.74214		86.459	0.94952		171.459	0.00776
1.46	5.89716		86.46	0.98106		171.46	0.00712
1.461	6.06617		86.461	1.00866		171.461	0.007
1.462	6.23514		86.462	1.03232		171.462	0.00689
1.463	6.41544		86.463	1.05204		171.463	0.00706
1.464	6.59628		86.464	1.06387		171.464	0.00716
1.465	6.77706		86.465	1.07964		171.465	0.00795
1.466	6.97022		86.466	1.09936		171.466	0.00921
1.467	7.16879		86.467	1.12302		171.467	0.01047
1.468	7.37406		86.468	1.12302		171.468	0.0114
1.469	7.58583		86.469	1.14667		171.469	0.01192
1.47	7.8089		86.47	1.16639		171.47	0.01204
1.471	8.04523		86.471	1.19005		171.471	0.012
1.472	8.2987		86.472	1.22554		171.472	0.01189
1.473	8.57321		86.473	1.26102		171.473	0.01224
1.474	8.87234		86.474	1.30046		171.474	0.01223
1.475	9.20305		86.475	1.33989		171.475	0.01161
1.476	9.56472		86.476	1.39115		171.476	0.01076
1.477	9.95118		86.477	1.43058		171.477	0.00916
1.478	10.3803		86.478	1.48578		171.478	0.00764
1.479	10.8273		86.479	1.53704		171.479	0.00639
1.48	11.294		86.48	1.60408		171.48	0.0045
1.481	11.7722		86.481	1.68294		171.481	0.00195
1.482	12.2344		86.482	1.75392		171.482	-0.000925102
1.483	12.662		86.483	1.82883		171.483	-0.00322
1.484	13.027		86.484	1.89587		171.484	-0.00563
1.485	13.3072		86.485	1.9629		171.485	-0.00707
1.486	13.4937		86.486	2.00628		171.486	-0.00761
1.487	13.5626		86.487	2.05359		171.487	-0.00776
1.488	13.5097		86.488	2.06937		171.488	-0.00695
1.489	13.3367		86.489	2.06937		171.489	-0.00552
1.49	13.0492		86.49	2.04176		171.49	-0.00339
1.491	12.6559		86.491	2.00628		171.491	-0.000782658
1.492	12.1726		86.492	1.9353		171.492	0.00139
1.493	11.6173		86.493	1.85644		171.493	0.00343
1.494	11.0167		86.494	1.7618		171.494	0.00503
1.495	10.386		86.495	1.69083		171.495	0.00685
1.496	9.75003		86.496	1.61591		171.496	0.00791
1.497	9.12237		86.497	1.54493		171.497	0.00845
1.498	8.53134		86.498	1.48578		171.498	0.00882
1.499	7.97614		86.499	1.42664		171.499	0.00809
1.5	7.47486		86.5	1.36355		171.5	0.00673
1.501	7.01875		86.501	1.31623		171.501	0.00447
1.502	6.60248		86.502	1.26102		171.502	0.00277
1.503	6.2228		86.503	1.20976		171.503	0.00127
1.504	5.87269		86.504	1.15456		171.504	-0.00133
1.505	5.54995		86.505	1.10724		171.505	-0.00324
1.506	5.25352		86.506	1.06387		171.506	-0.00502
1.507	4.97694		86.507	1.02049		171.507	-0.00603
1.508	4.72266		86.508	0.98106		171.508	-0.00576
1.509	4.49091		86.509	0.94163		171.509	-0.00576
1.51	4.2733		86.51	0.90614		171.51	-0.00606
1.511	4.07179		86.511	0.85883		171.511	-0.00741
1.512	3.88999		86.512	0.82728		171.512	-0.00973
1.513	3.72027		86.513	0.79574		171.513	-0.01129
1.514	3.56749		86.514	0.76813		171.514	-0.01344
1.515	3.42421		86.515	0.74053		171.515	-0.01545
1.516	3.30114		86.516	0.70899		171.516	-0.01808
1.517	3.18087		86.517	0.68139		171.517	-0.02004
1.518	3.07412		86.518	0.65378		171.518	-0.02202
1.519	2.97672		86.519	0.63013		171.519	-0.02374
1.52	2.88564		86.52	0.61041		171.52	-0.02505
1.521	2.79723		86.521	0.58675		171.521	-0.02624
1.522	2.71313		86.522	0.57098		171.522	-0.02614
1.523	2.63384		86.523	0.55521		171.523	-0.02639
1.524	2.554		86.524	0.54338		171.524	-0.02665
1.525	2.484		86.525	0.52366		171.525	-0.02608
1.526	2.41498		86.526	0.51578		171.526	-0.02498
1.527	2.34669		86.527	0.5		171.527	-0.02292
1.528	2.28332		86.528	0.48423		171.528	-0.02044
1.529	2.22122		86.529	0.47634		171.529	-0.01842
1.53	2.15835		86.53	0.46057		171.53	-0.01663
1.531	2.09654		86.531	0.4448		171.531	-0.01508
1.532	2.03682		86.532	0.44086		171.532	-0.01293
1.533	1.976		86.533	0.42114		171.533	-0.00987
1.534	1.91845		86.534	0.40931		171.534	-0.00793
1.535	1.86192		86.535	0.39748		171.535	-0.0055
1.536	1.80698		86.536	0.38171		171.536	-0.00285
1.537	1.74637		86.537	0.36594		171.537	-0.000552265
1.538	1.69524		86.538	0.35411		171.538	0.00105
1.539	1.64436		86.539	0.33834		171.539	0.00236
1.54	1.59402		86.54	0.32256		171.54	0.00283
1.541	1.54619		86.541	0.31862		171.541	0.00247
1.542	1.49442		86.542	0.30679		171.542	0.00106
1.543	1.44629		86.543	0.29102		171.543	-0.00253
1.544	1.39502		86.544	0.28707		171.544	-0.00663
1.545	1.35565		86.545	0.26736		171.545	-0.01205
1.546	1.31249		86.546	0.26342		171.546	-0.01757
1.547	1.26802		86.547	0.25553		171.547	-0.02318
1.548	1.23044		86.548	0.25159		171.548	-0.02885
1.549	1.19251		86.549	0.23976		171.549	-0.03484
1.55	1.15639		86.55	0.23581		171.55	-0.03996
1.551	1.12118		86.551	0.22793		171.551	-0.04449
1.552	1.09065		86.552	0.2161		171.552	-0.04778
1.553	1.05838		86.553	0.2161		171.553	-0.05024
1.554	1.02734		86.554	0.20821		171.554	-0.052
1.555	0.99925		86.555	0.19638		171.555	-0.0513
1.556	0.9692		86.556	0.19638		171.556	-0.04885
1.557	0.94281		86.557	0.19244		171.557	-0.04596
1.558	0.92271		86.558	0.18061		171.558	-0.04196
1.559	0.89796		86.559	0.18061		171.559	-0.03702
1.56	0.8765		86.56	0.17667		171.56	-0.0321
1.561	0.8531		86.561	0.16878		171.561	-0.02759
1.562	0.82537		86.562	0.16089		171.562	-0.02399
1.563	0.79963		86.563	0.16089		171.563	-0.0208
1.564	0.7781		86.564	0.15695		171.564	-0.01761
1.565	0.76011		86.565	0.14907		171.565	-0.01603
1.566	0.73851		86.566	0.14512		171.566	-0.0143
1.567	0.71438		86.567	0.13724		171.567	-0.01389
1.568	0.69574		86.568	0.14512		171.568	-0.01456
1.569	0.67348		86.569	0.12935		171.569	-0.01648
1.57	0.65267		86.57	0.12541		171.57	-0.0184
1.571	0.63359		86.571	0.12935		171.571	-0.02156
1.572	0.61352		86.572	0.12146		171.572	-0.02465
1.573	0.59151		86.573	0.11358		171.573	-0.02766
1.574	0.57241		86.574	0.11358		171.574	-0.02962
1.575	0.55455		86.575	0.11358		171.575	-0.03038
1.576	0.53695		86.576	0.10569		171.576	-0.0308
1.577	0.51979		86.577	0.10569		171.577	-0.03091
1.578	0.50434		86.578	0.0978		171.578	-0.03011
1.579	0.48597		86.579	0.10175		171.579	-0.02847
1.58	0.4731		86.58	0.09386		171.58	-0.02702
1.581	0.45333		86.581	0.08203		171.581	-0.02574
1.582	0.43425		86.582	0.08598		171.582	-0.02429
1.583	0.41867		86.583	0.07809		171.583	-0.02209
1.584	0.40951		86.584	0.07809		171.584	-0.02025
1.585	0.39619		86.585	0.06626		171.585	-0.01937
1.586	0.3805		86.586	0.06626		171.586	-0.01847
1.587	0.36707		86.587	0.06626		171.587	-0.01909
1.588	0.35105		86.588	0.06232		171.588	-0.02012
1.589	0.33709		86.589	0.06232		171.589	-0.02231
1.59	0.32216		86.59	0.05443		171.59	-0.02454
1.591	0.3055		86.591	0.05443		171.591	-0.0273
1.592	0.28807		86.592	0.04654		171.592	-0.02943
1.593	0.27626		86.593	0.03866		171.593	-0.03181
1.594	0.26223		86.594	0.0426		171.594	-0.03404
1.595	0.25063		86.595	0.0426		171.595	-0.03629
1.596	0.2366		86.596	0.03077		171.596	-0.03871
1.597	0.21998		86.597	0.03866		171.597	-0.04096
1.598	0.20347		86.598	0.03077		171.598	-0.04318
1.599	0.18425		86.599	0.02683		171.599	-0.04504
1.6	0.17625		86.6	0.02683		171.6	-0.04755
1.601	0.16091		86.601	0.01894		171.601	-0.05007
1.602	0.15043		86.602	0.02289		171.602	-0.05151
1.603	0.14096		86.603	0.02289		171.603	-0.05264
1.604	0.13052		86.604	0.015		171.604	-0.05406
1.605	0.12067		86.605	0.01106		171.605	-0.05581
1.606	0.10451		86.606	0.015		171.606	-0.05732
1.607	0.09513		86.607	0.00711		171.607	-0.05873
1.608	0.08256		86.608	0.00317		171.608	-0.05894
1.609	0.07398		86.609	0.015		171.609	-0.05814
1.61	0.06042		86.61	0.00317		171.61	-0.05556
1.611	0.05253		86.611	-0.000774		171.611	-0.05162
1.612	0.04603		86.612	0.00317		171.612	-0.04672
1.613	0.04259		86.613	-0.00472		171.613	-0.04166
1.614	0.03866		86.614	-0.000774		171.614	-0.03608
1.615	0.03537		86.615	-0.00472		171.615	-0.03096
1.616	0.02836		86.616	-0.000774		171.616	-0.02626
1.617	0.02447		86.617	-0.000774		171.617	-0.02187
1.618	0.0229		86.618	-0.00472		171.618	-0.01759
1.619	0.01928		86.619	-0.00472		171.619	-0.0142
1.62	0.02099		86.62	-0.000774		171.62	-0.01255
1.621	0.01772		86.621	-0.00472		171.621	-0.01173
1.622	0.01694		86.622	-0.00866		171.622	-0.01172
1.623	0.01221		86.623	-0.00472		171.623	-0.0137
1.624	0.01018		86.624	-0.00472		171.624	-0.01727
1.625	0.00799		86.625	-0.000774		171.625	-0.02226
1.626	0.00278		86.626	0.00317		171.626	-0.02782
1.627	0.000482453		86.627	-0.00472		171.627	-0.03315
1.628	-0.00247		86.628	-0.000774		171.628	-0.03795
1.629	-0.00057029		86.629	-0.000774		171.629	-0.04194
1.63	-0.0032		86.63	-0.00472		171.63	-0.04586
1.631	-0.00147		86.631	-0.000774		171.631	-0.04914
1.632	-0.00488		86.632	-0.00472		171.632	-0.05145
1.633	-0.00219		86.633	-0.00866		171.633	-0.05306
1.634	0.00362		86.634	-0.00472		171.634	-0.05416
1.635	0.00673		86.635	-0.00472		171.635	-0.05511
1.636	0.00715		86.636	-0.00472		171.636	-0.05448
1.637	0.00886		86.637	-0.000774		171.637	-0.05241
1.638	0.01359		86.638	-0.00472		171.638	-0.0489
1.639	0.0106		86.639	-0.00472		171.639	-0.04551
1.64	0.01031		86.64	-0.000774		171.64	-0.04171
1.641	0.0173		86.641	-0.000774		171.641	-0.03713
1.642	0.01912		86.642	-0.00472		171.642	-0.0327
1.643	0.02229		86.643	0.00317		171.643	-0.02871
1.644	0.02681		86.644	-0.00472		171.644	-0.02524
1.645	0.02616		86.645	-0.00472		171.645	-0.02198
1.646	0.02685		86.646	-0.00472		171.646	-0.01906
1.647	0.0241		86.647	-0.000774		171.647	-0.01638
1.648	0.02556		86.648	0.00711		171.648	-0.01479
1.649	0.02654		86.649	-0.000774		171.649	-0.0138
1.65	0.02121		86.65	-0.00472		171.65	-0.01437
1.651	0.01724		86.651	-0.000774		171.651	-0.01534
1.652	0.01575		86.652	-0.000774		171.652	-0.01667
1.653	0.01317		86.653	-0.00472		171.653	-0.01923
1.654	0.01247		86.654	0.00317		171.654	-0.02238
1.655	0.00956		86.655	-0.000774		171.655	-0.02561
1.656	0.00984		86.656	0.00317		171.656	-0.02814
1.657	0.00861		86.657	-0.000774		171.657	-0.03015
1.658	0.00825		86.658	-0.000774		171.658	-0.03153
1.659	0.00405		86.659	-0.000774		171.659	-0.03292
1.66	0.00918		86.66	-0.000774		171.66	-0.03357
1.661	0.0107		86.661	-0.000774		171.661	-0.03384
1.662	0.0087		86.662	-0.00472		171.662	-0.03447
1.663	0.01156		86.663	-0.000774		171.663	-0.03545
1.664	0.01161		86.664	-0.000774		171.664	-0.03612
1.665	0.00886		86.665	0.00317		171.665	-0.03682
1.666	0.00913		86.666	-0.00472		171.666	-0.03772
1.667	0.00762		86.667	-0.000774		171.667	-0.03859
1.668	0.00901		86.668	-0.000774		171.668	-0.0399
1.669	0.00668		86.669	-0.00472		171.669	-0.0411
1.67	0.00705		86.67	-0.000774		171.67	-0.04289
1.671	0.00703		86.671	-0.000774		171.671	-0.04459
1.672	0.01134		86.672	-0.000774		171.672	-0.04613
1.673	0.01231		86.673	0.00317		171.673	-0.04714
1.674	0.01586		86.674	-0.000774		171.674	-0.04725
1.675	0.01661		86.675	-0.00866		171.675	-0.04666
1.676	0.01923		86.676	-0.000774		171.676	-0.04537
1.677	0.02136		86.677	-0.000774		171.677	-0.04322
1.678	0.02362		86.678	-0.000774		171.678	-0.04063
1.679	0.02345		86.679	-0.00472		171.679	-0.0384
1.68	0.02851		86.68	-0.000774		171.68	-0.03661
1.681	0.02705		86.681	-0.000774		171.681	-0.0352
1.682	0.0304		86.682	-0.00472		171.682	-0.03422
1.683	0.02846		86.683	-0.000774		171.683	-0.03365
1.684	0.02421		86.684	-0.000774		171.684	-0.03329
1.685	0.0212		86.685	-0.000774		171.685	-0.03407
1.686	0.01761		86.686	-0.000774		171.686	-0.03484
1.687	0.01822		86.687	-0.000774		171.687	-0.03539
1.688	0.01182		86.688	-0.000774		171.688	-0.03566
1.689	0.01086		86.689	-0.00472		171.689	-0.03602
1.69	0.01249		86.69	-0.000774		171.69	-0.03684
1.691	0.01029		86.691	-0.00866		171.691	-0.03814
1.692	0.01089		86.692	-0.00472		171.692	-0.0392
1.693	0.00847		86.693	0.00317		171.693	-0.03939
1.694	0.00304		86.694	-0.00866		171.694	-0.03983
1.695	-0.00143		86.695	-0.00472		171.695	-0.04076
1.696	0.00089066		86.696	0.00317		171.696	-0.04187
1.697	0.00531		86.697	0.00317		171.697	-0.04316
1.698	0.00783		86.698	-0.000774		171.698	-0.04513
1.699	0.00734		86.699	0.00317		171.699	-0.04737
1.7	0.01445		86.7	-0.00472		171.7	-0.04935
1.701	0.01865		86.701	-0.000774		171.701	-0.05026
1.702	0.01708		86.702	-0.00472		171.702	-0.05081
1.703	0.0126		86.703	0.00317		171.703	-0.05134
1.704	0.01276		86.704	-0.000774		171.704	-0.05154
1.705	0.01389		86.705	-0.000774		171.705	-0.05089
1.706	0.01302		86.706	-0.000774		171.706	-0.04871
1.707	0.01668		86.707	-0.000774		171.707	-0.04537
1.708	0.01242		86.708	0.00317		171.708	-0.04142
1.709	0.01738		86.709	0.00317		171.709	-0.03828
1.71	0.01554		86.71	-0.000774		171.71	-0.03591
1.711	0.01527		86.711	0.00317		171.711	-0.0345
1.712	0.01474		86.712	-0.000774		171.712	-0.03268
1.713	0.01209		86.713	-0.00472		171.713	-0.03103
1.714	0.01091		86.714	-0.000774		171.714	-0.03025
1.715	0.01119		86.715	-0.000774		171.715	-0.03038
1.716	0.01233		86.716	0.00317		171.716	-0.03134
1.717	0.0126		86.717	-0.000774		171.717	-0.03328
1.718	0.01383		86.718	0.00317		171.718	-0.03596
1.719	0.01491		86.719	-0.00472		171.719	-0.03811
1.72	0.01766		86.72	-0.00472		171.72	-0.03972
1.721	0.01739		86.721	-0.000774		171.721	-0.04051
1.722	0.01298		86.722	-0.000774		171.722	-0.0416
1.723	0.01024		86.723	-0.000774		171.723	-0.04214
1.724	0.00846		86.724	-0.000774		171.724	-0.04176
1.725	0.00949		86.725	-0.000774		171.725	-0.04127
1.726	0.01047		86.726	-0.00472		171.726	-0.04044
1.727	0.00967		86.727	0.00317		171.727	-0.03938
1.728	0.00891		86.728	-0.000774		171.728	-0.03826
1.729	0.00638		86.729	0.00317		171.729	-0.03795
1.73	0.00492		86.73	0.00317		171.73	-0.03791
1.731	0.00626		86.731	-0.000774		171.731	-0.03751
1.732	0.00561		86.732	-0.00472		171.732	-0.03613
1.733	0.00948		86.733	-0.000774		171.733	-0.03493
1.734	0.0132		86.734	-0.00472		171.734	-0.03363
1.735	0.01206		86.735	-0.000774		171.735	-0.0334
1.736	0.01076		86.736	0.00317		171.736	-0.03443
1.737	0.01216		86.737	0.00711		171.737	-0.03636
1.738	0.01441		86.738	-0.000774		171.738	-0.03989
1.739	0.01753		86.739	0.00317		171.739	-0.04383
1.74	0.01854		86.74	-0.000774		171.74	-0.04917
1.741	0.01917		86.741	-0.000774		171.741	-0.05537
1.742	0.02116		86.742	0.00317		171.742	-0.0628
1.743	0.0197		86.743	0.00317		171.743	-0.06903
1.744	0.02245		86.744	0.00317		171.744	-0.07357
1.745	0.02472		86.745	0.00317		171.745	-0.07519
1.746	0.0218		86.746	0.00317		171.746	-0.07076
1.747	0.02025		86.747	-0.000774		171.747	-0.05819
1.748	0.02004		86.748	-0.000774		171.748	-0.03566
1.749	0.01466		86.749	0.00317		171.749	-0.00253
1.75	0.01473		86.75	0.00317		171.75	0.04354
1.751	0.01554		86.751	-0.000774		171.751	0.10308
1.752	0.01609		86.752	-0.000774		171.752	0.17573
1.753	0.01464		86.753	0.00711		171.753	0.26074
1.754	0.00936		86.754	0.00317		171.754	0.35659
1.755	0.0085		86.755	0.00317		171.755	0.46043
1.756	0.00726		86.756	-0.000774		171.756	0.56975
1.757	0.00678		86.757	-0.000774		171.757	0.68149
1.758	0.00888		86.758	-0.000774		171.758	0.79215
1.759	0.01072		86.759	0.00317		171.759	0.90008
1.76	0.0124		86.76	0.00317		171.76	1.00169
1.761	0.01402		86.761	0.00317		171.761	1.09638
1.762	0.01569		86.762	0.00317		171.762	1.18249
1.763	0.01273		86.763	0.00711		171.763	1.26125
1.764	0.01278		86.764	0.00317		171.764	1.33192
1.765	0.01105		86.765	0.00317		171.765	1.39637
1.766	0.01294		86.766	0.00317		171.766	1.45632
1.767	0.01376		86.767	-0.000774		171.767	1.51382
1.768	0.01177		86.768	0.00317		171.768	1.56974
1.769	0.00698		86.769	0.00711		171.769	1.62527
1.77	0.00705		86.77	-0.000774		171.77	1.68316
1.771	0.00543		86.771	0.00317		171.771	1.74327
1.772	0.000310505		86.772	-0.000774		171.772	1.80748
1.773	-0.00374		86.773	0.00711		171.773	1.87595
1.774	-0.00213		86.774	-0.000774		171.774	1.94776
1.775	0.00331		86.775	0.00317		171.775	2.02336
1.776	0.00491		86.776	-0.00866		171.776	2.10179
1.777	0.01288		86.777	-0.000774		171.777	2.18313
1.778	0.01599		86.778	0.00317		171.778	2.26695
1.779	0.01722		86.779	0.00317		171.779	2.35242
1.78	0.01828		86.78	-0.000774		171.78	2.44087
1.781	0.01908		86.781	0.00711		171.781	2.53349
1.782	0.02133		86.782	0.00317		171.782	2.63119
1.783	0.01841		86.783	0.00317		171.783	2.73715
1.784	0.02083		86.784	-0.000774		171.784	2.85389
1.785	0.02378		86.785	0.00317		171.785	2.98462
1.786	0.02544		86.786	-0.000774		171.786	3.13206
1.787	0.02639		86.787	0.00317		171.787	3.29849
1.788	0.02725		86.788	-0.000774		171.788	3.48379
1.789	0.02618		86.789	0.00711		171.789	3.68849
1.79	0.02613		86.79	0.00317		171.79	3.91059
1.791	0.02059		86.791	0.00317		171.791	4.14538
1.792	0.01721		86.792	-0.000774		171.792	4.38813
1.793	0.01711		86.793	0.00317		171.793	4.63065
1.794	0.01857		86.794	0.00317		171.794	4.86455
1.795	0.0169		86.795	-0.000774		171.795	5.08092
1.796	0.01861		86.796	0.00317		171.796	5.26995
1.797	0.02076		86.797	-0.000774		171.797	5.42224
1.798	0.01741		86.798	0.00317		171.798	5.52834
1.799	0.01611		86.799	-0.000774		171.799	5.5815
1.8	0.01788		86.8	0.00317		171.8	5.57963
1.801	0.01976		86.801	-0.000774		171.801	5.51981
1.802	0.02175		86.802	0.00317		171.802	5.40439
1.803	0.02088		86.803	0.00317		171.803	5.23878
1.804	0.02665		86.804	-0.000774		171.804	5.03031
1.805	0.02967		86.805	0.00317		171.805	4.78774
1.806	0.03004		86.806	0.00317		171.806	4.52183
1.807	0.03371		86.807	0.00711		171.807	4.24221
1.808	0.033		86.808	-0.000774		171.808	3.9582
1.809	0.03148		86.809	0.00317		171.809	3.67952
1.81	0.02906		86.81	0.00317		171.81	3.41191
1.811	0.02561		86.811	0.00711		171.811	3.16117
1.812	0.02583		86.812	0.00317		171.812	2.93104
1.813	0.0232		86.813	0.00317		171.813	2.72376
1.814	0.02068		86.814	0.00317		171.814	2.53926
1.815	0.0201		86.815	0.00317		171.815	2.37654
1.816	0.02157		86.816	0.01106		171.816	2.23399
1.817	0.01867		86.817	0.00711		171.817	2.1079
1.818	0.0162		86.818	0.00711		171.818	1.99539
1.819	0.01416		86.819	0.00317		171.819	1.89456
1.82	0.01735		86.82	0.00317		171.82	1.80339
1.821	0.01638		86.821	0.00317		171.821	1.71888
1.822	0.01789		86.822	0.00317		171.822	1.63996
1.823	0.0172		86.823	0.00711		171.823	1.56649
1.824	0.01725		86.824	0.00317		171.824	1.49834
1.825	0.01509		86.825	0.00317		171.825	1.43522
1.826	0.01245		86.826	0.00711		171.826	1.37697
1.827	0.01034		86.827	0.00317		171.827	1.32239
1.828	0.01347		86.828	0.00711		171.828	1.27151
1.829	0.01417		86.829	0.00317		171.829	1.22451
1.83	0.01357		86.83	0.00711		171.83	1.17956
1.831	0.01636		86.831	0.01106		171.831	1.13747
1.832	0.02142		86.832	-0.000774		171.832	1.09734
1.833	0.02292		86.833	-0.000774		171.833	1.05924
1.834	0.02567		86.834	0.00317		171.834	1.02227
1.835	0.02794		86.835	0.01106		171.835	0.98659
1.836	0.02503		86.836	0.00711		171.836	0.95223
1.837	0.0198		86.837	0.00317		171.837	0.91877
1.838	0.0198		86.838	0.00711		171.838	0.88697
1.839	0.02206		86.839	0.00711		171.839	0.85667
1.84	0.0219		86.84	0.00317		171.84	0.82733
1.841	0.02115		86.841	0.00317		171.841	0.79837
1.842	0.01797		86.842	0.00317		171.842	0.77004
1.843	0.01706		86.843	0.00317		171.843	0.74358
1.844	0.01545		86.844	0.00317		171.844	0.71793
1.845	0.01426		86.845	-0.000774		171.845	0.69317
1.846	0.01351		86.846	0.00711		171.846	0.66912
1.847	0.01503		86.847	0.00317		171.847	0.64542
1.848	0.01708		86.848	0.00317		171.848	0.62301
1.849	0.01497		86.849	0.00711		171.849	0.60175
1.85	0.01524		86.85	-0.000774		171.85	0.58101
1.851	0.01901		86.851	0.00711		171.851	0.56147
1.852	0.02159		86.852	-0.000774		171.852	0.54216
1.853	0.02185		86.853	0.00317		171.853	0.52357
1.854	0.02335		86.854	0.00711		171.854	0.5055
1.855	0.02314		86.855	0.00711		171.855	0.48769
1.856	0.0212		86.856	0.00711		171.856	0.47109
1.857	0.01868		86.857	0.00711		171.857	0.45509
1.858	0.02149		86.858	0.00317		171.858	0.44026
1.859	0.02209		86.859	0.00317		171.859	0.42582
1.86	0.01946		86.86	0.00711		171.86	0.41143
1.861	0.02207		86.861	0.00317		171.861	0.397
1.862	0.01584		86.862	0.00711		171.862	0.38264
1.863	0.01631		86.863	0.00711		171.863	0.36801
1.864	0.00754		86.864	0.00711		171.864	0.35256
1.865	0.00384		86.865	0.00317		171.865	0.33718
1.866	-0.00131		86.866	0.00711		171.866	0.32163
1.867	-0.00496		86.867	0.00317		171.867	0.30622
1.868	-0.01008		86.868	-0.000774		171.868	0.29183
1.869	-0.01196		86.869	0.00711		171.869	0.27834
1.87	-0.0106		86.87	0.00711		171.87	0.26513
1.871	-0.00887		86.871	0.00317		171.871	0.25281
1.872	-0.00666		86.872	0.01106		171.872	0.24123
1.873	-0.00386		86.873	0.00317		171.873	0.23065
1.874	-0.00219		86.874	0.00711		171.874	0.22152
1.875	-0.00167		86.875	-0.000774		171.875	0.2137
1.876	0.00129		86.876	0.01106		171.876	0.20794
1.877	0.00187		86.877	0.00711		171.877	0.20307
1.878	0.00773		86.878	0.00317		171.878	0.19971
1.879	0.00755		86.879	0.00711		171.879	0.19662
1.88	0.01255		86.88	0.00711		171.88	0.19311
1.881	0.01495		86.881	0.00317		171.881	0.18914
1.882	0.01353		86.882	0.00711		171.882	0.18394
1.883	0.01472		86.883	0.00711		171.883	0.17736
1.884	0.01186		86.884	0.00317		171.884	0.16989
1.885	0.01078		86.885	0.00317		171.885	0.16121
1.886	0.00782		86.886	0.00711		171.886	0.15136
1.887	0.00766		86.887	0.01106		171.887	0.14113
1.888	0.00846		86.888	0.00317		171.888	0.13102
1.889	0.0084		86.889	0.00711		171.889	0.1207
1.89	0.01216		86.89	0.00317		171.89	0.10994
1.891	0.01198		86.891	0.01106		171.891	0.10049
1.892	0.01427		86.892	0.00317		171.892	0.09209
1.893	0.01598		86.893	0.00711		171.893	0.08483
1.894	0.01699		86.894	0.00711		171.894	0.07978
1.895	0.02016		86.895	0.00711		171.895	0.07625
1.896	0.02365		86.896	0.00711		171.896	0.07406
1.897	0.0245		86.897	0.015		171.897	0.07296
1.898	0.02924		86.898	0.00711		171.898	0.07315
1.899	0.0302		86.899	0.01106		171.899	0.07358
1.9	0.03333		86.9	0.00711		171.9	0.07368
1.901	0.03208		86.901	0.01106		171.901	0.07332
1.902	0.033		86.902	0.01106		171.902	0.07221
1.903	0.03127		86.903	0.00711		171.903	0.07069
1.904	0.02679		86.904	0.00317		171.904	0.06884
1.905	0.02598		86.905	0.00711		171.905	0.0659
1.906	0.02405		86.906	0.00711		171.906	0.062
1.907	0.02395		86.907	0.00711		171.907	0.05787
1.908	0.02284		86.908	0.00317		171.908	0.05341
1.909	0.02264		86.909	0.00711		171.909	0.04793
1.91	0.02175		86.91	0.00317		171.91	0.04179
1.911	0.01487		86.911	0.01106		171.911	0.03567
1.912	0.01628		86.912	0.00711		171.912	0.02914
1.913	0.01182		86.913	0.00711		171.913	0.02268
1.914	0.01279		86.914	0.00317		171.914	0.01668
1.915	0.01339		86.915	0.00711		171.915	0.01052
1.916	0.01189		86.916	0.00711		171.916	0.00451
1.917	0.01308		86.917	0.00317		171.917	-0.000635639
1.918	0.01228		86.918	0.01106		171.918	-0.00482
1.919	0.00947		86.919	0.00711		171.919	-0.00854
1.92	0.00824		86.92	0.00711		171.92	-0.01215
1.921	0.00857		86.921	0.00711		171.921	-0.01465
1.922	0.00874		86.922	0.00711		171.922	-0.01537
1.923	0.0107		86.923	-0.000774		171.923	-0.01453
1.924	0.00985		86.924	0.00711		171.924	-0.0127
1.925	0.0104		86.925	0.00317		171.925	-0.01062
1.926	0.01132		86.926	0.00711		171.926	-0.00859
1.927	0.0116		86.927	0.00711		171.927	-0.00597
1.928	0.00583		86.928	0.00317		171.928	-0.00411
1.929	0.00157		86.929	0.00711		171.929	-0.00335
1.93	-0.00254		86.93	0.00711		171.93	-0.0036
1.931	-0.00486		86.931	0.015		171.931	-0.00423
1.932	-0.00141		86.932	0.00711		171.932	-0.00541
1.933	-0.00169		86.933	0.00711		171.933	-0.00678
1.934	0.00564		86.934	0.00317		171.934	-0.0088
1.935	0.00822		86.935	0.01106		171.935	-0.0112
1.936	0.00972		86.936	0.00711		171.936	-0.01351
1.937	0.01311		86.937	0.00317		171.937	-0.01577
1.938	0.01371		86.938	-0.000774		171.938	-0.01797
1.939	0.01629		86.939	0.00711		171.939	-0.02011
1.94	0.01731		86.94	0.00317		171.94	-0.02163
1.941	0.01677		86.941	0.00711		171.941	-0.02103
1.942	0.01638		86.942	0.00711		171.942	-0.01905
1.943	0.01788		86.943	0.00317		171.943	-0.01685
1.944	0.01719		86.944	0.00711		171.944	-0.01423
1.945	0.01245		86.945	0.00711		171.945	-0.0126
1.946	0.01246		86.946	0.01106		171.946	-0.01173
1.947	0.00476		86.947	0.01106		171.947	-0.01117
1.948	0.000568279		86.948	0.01106		171.948	-0.01186
1.949	-0.000817381		86.949	0.00317		171.949	-0.01255
1.95	-9.52599e-07		86.95	0.00317		171.95	-0.01393
1.951	0.002		86.951	0.00711		171.951	-0.01476
1.952	0.00232		86.952	0.00711		171.952	-0.016
1.953	0.00209		86.953	0.00317		171.953	-0.0171
1.954	0.00785		86.954	0.00711		171.954	-0.01866
1.955	0.01081		86.955	0.01106		171.955	-0.02011
1.956	0.01096		86.956	-0.000774		171.956	-0.02124
1.957	0.01116		86.957	0.00711		171.957	-0.02279
1.958	0.01131		86.958	0.00711		171.958	-0.02382
1.959	0.0113		86.959	0.00317		171.959	-0.02379
1.96	0.01102		86.96	0.00317		171.96	-0.02185
1.961	0.01517		86.961	-0.000774		171.961	-0.01868
1.962	0.01721		86.962	0.00317		171.962	-0.01559
1.963	0.02378		86.963	0.01106		171.963	-0.01287
1.964	0.02254		86.964	0.00317		171.964	-0.01018
1.965	0.02		86.965	0.01106		171.965	-0.00916
1.966	0.02087		86.966	0.00317		171.966	-0.00837
1.967	0.01678		86.967	0.00317		171.967	-0.00849
1.968	0.01722		86.968	0.00711		171.968	-0.00948
1.969	0.01453		86.969	0.01106		171.969	-0.01121
1.97	0.01169		86.97	0.01106		171.97	-0.01447
1.971	0.00981		86.971	0.01106		171.971	-0.01801
1.972	0.00593		86.972	0.00317		171.972	-0.02237
1.973	0.00475		86.973	0.00711		171.973	-0.02721
1.974	0.00555		86.974	0.01106		171.974	-0.03272
1.975	0.00538		86.975	0.00317		171.975	-0.03811
1.976	0.00667		86.976	0.01106		171.976	-0.04331
1.977	0.01126		86.977	0.00711		171.977	-0.04833
1.978	0.01272		86.978	0.00711		171.978	-0.05176
1.979	0.01045		86.979	0.01106		171.979	-0.05325
1.98	0.01212		86.98	0.00317		171.98	-0.05322
1.981	0.01658		86.981	0.00317		171.981	-0.05315
1.982	0.0162		86.982	0.00711		171.982	-0.05202
1.983	0.02045		86.983	0.00711		171.983	-0.05008
1.984	0.01689		86.984	0.00711		171.984	-0.04723
1.985	0.01785		86.985	0.00711		171.985	-0.04434
1.986	0.01855		86.986	0.00711		171.986	-0.04086
1.987	0.01785		86.987	0.01106		171.987	-0.03818
1.988	0.01872		86.988	0.00711		171.988	-0.03565
1.989	0.01647		86.989	0.00711		171.989	-0.03363
1.99	0.01108		86.99	0.00711		171.99	-0.03182
1.991	0.0084		86.991	0.00711		171.991	-0.03
1.992	0.00657		86.992	0.00317		171.992	-0.0284
1.993	0.00744		86.993	0.00711		171.993	-0.02778
1.994	0.00815		86.994	0.00317		171.994	-0.02789
1.995	0.01177		86.995	0.015		171.995	-0.02827
1.996	0.01188		86.996	0.00711		171.996	-0.0292
1.997	0.01031		86.997	0.00711		171.997	-0.02997
1.998	0.00767		86.998	0.01106		171.998	-0.03053
1.999	0.00568		86.999	0.01106		171.999	-0.03071
[truncated: 78,002 more rows]

## Sheet: 4c
Time (s)	Short-circuit current (mA)
0.001	-0.000393
0.002	-0.000722
0.003	-0.000393
0.004	-6.44614e-05
0.005	-0.000722
0.006	-6.44614e-05
0.007	-0.000393
0.008	-6.44614e-05
0.009	-6.44614e-05
0.01	-6.44614e-05
0.011	0.000264
0.012	-6.44614e-05
0.013	-6.44614e-05
0.014	-0.000393
0.015	-0.000393
0.016	-0.000393
0.017	-6.44614e-05
0.018	-0.000393
0.019	-0.000393
0.02	-0.000393
0.021	-0.000393
0.022	-0.000393
0.023	-0.000393
0.024	-0.000393
0.025	-0.000393
0.026	-6.44614e-05
0.027	-6.44614e-05
0.028	-0.000393
0.029	-6.44614e-05
0.03	-6.44614e-05
0.031	-0.000393
0.032	-6.44614e-05
0.033	-0.000393
0.034	-6.44614e-05
0.035	-0.000393
0.036	-0.000393
0.037	-0.000393
0.038	-6.44614e-05
0.039	-0.000722
0.04	-6.44614e-05
0.041	-0.000393
0.042	-0.000393
0.043	-6.44614e-05
0.044	-6.44614e-05
0.045	-0.000393
0.046	-0.000393
0.047	-0.000393
0.048	-0.000393
0.049	-6.44614e-05
0.05	-6.44614e-05
0.051	0.000264
0.052	-6.44614e-05
0.053	-6.44614e-05
0.054	-0.000393
0.055	-6.44614e-05
0.056	-6.44614e-05
0.057	-6.44614e-05
0.058	-0.000393
0.059	-0.000393
0.06	-0.000393
0.061	-0.000393
0.062	-0.000393
0.063	-0.000393
0.064	-6.44614e-05
0.065	-6.44614e-05
0.066	-0.000393
0.067	-6.44614e-05
0.068	-6.44614e-05
0.069	-6.44614e-05
0.07	-6.44614e-05
0.071	-6.44614e-05
0.072	-0.000722
0.073	-0.000393
0.074	-0.000393
0.075	-6.44614e-05
0.076	-0.000722
0.077	-0.000393
0.078	-0.000393
0.079	-0.000393
0.08	-6.44614e-05
0.081	-6.44614e-05
0.082	-0.000722
0.083	-0.000393
0.084	-0.000393
0.085	-6.44614e-05
0.086	-0.000393
0.087	-6.44614e-05
0.088	-0.000393
0.089	-0.000393
0.09	0.000264
0.091	-0.000393
0.092	-0.000722
0.093	-0.000393
0.094	-0.000393
0.095	-0.000393
0.096	-6.44614e-05
0.097	-0.000722
0.098	-6.44614e-05
0.099	-0.000393
0.1	-0.000393
0.101	0.000264
0.102	-6.44614e-05
0.103	-0.000393
0.104	-0.000393
0.105	-6.44614e-05
0.106	-6.44614e-05
0.107	-0.000393
0.108	-0.000722
0.109	-6.44614e-05
0.11	-0.000393
0.111	0.000264
0.112	-6.44614e-05
0.113	-0.000722
0.114	-0.000393
0.115	-0.000722
0.116	0.000264
0.117	-0.000393
0.118	-6.44614e-05
0.119	-0.000722
0.12	-0.000393
0.121	-0.000722
0.122	-0.000393
0.123	-6.44614e-05
0.124	-0.000393
0.125	-6.44614e-05
0.126	-6.44614e-05
0.127	-6.44614e-05
0.128	-0.000393
0.129	-6.44614e-05
0.13	0.000264
0.131	-0.000393
0.132	-0.000393
0.133	-0.000393
0.134	-6.44614e-05
0.135	-6.44614e-05
0.136	-0.000393
0.137	-6.44614e-05
0.138	-0.000393
0.139	-0.000393
0.14	-0.000393
0.141	-0.000393
0.142	0.000264
0.143	-0.000393
0.144	-0.000393
0.145	-6.44614e-05
0.146	-0.000393
0.147	-0.000393
0.148	-6.44614e-05
0.149	-6.44614e-05
0.15	-0.000393
0.151	-6.44614e-05
0.152	-0.000393
0.153	-0.000393
0.154	-0.000393
0.155	-6.44614e-05
0.156	-0.000393
0.157	-0.000393
0.158	-6.44614e-05
0.159	-0.000722
0.16	-6.44614e-05
0.161	-0.000393
0.162	-0.000722
0.163	-0.000393
0.164	-6.44614e-05
0.165	-0.000722
0.166	-0.000393
0.167	-0.000393
0.168	-6.44614e-05
0.169	0.000264
0.17	-0.000393
0.171	-6.44614e-05
0.172	-0.000393
0.173	-6.44614e-05
0.174	-0.000722
0.175	-0.000393
0.176	-6.44614e-05
0.177	-0.000393
0.178	-6.44614e-05
0.179	-0.000393
0.18	-0.000393
0.181	-6.44614e-05
0.182	-0.000393
0.183	-6.44614e-05
0.184	0.000264
0.185	-0.000393
0.186	-6.44614e-05
0.187	-6.44614e-05
0.188	-6.44614e-05
0.189	-6.44614e-05
0.19	-6.44614e-05
0.191	-0.000393
0.192	-0.000393
0.193	-0.000393
0.194	-0.000722
0.195	-0.000393
0.196	-0.000722
0.197	-6.44614e-05
0.198	-0.000393
0.199	-6.44614e-05
0.2	-6.44614e-05
0.201	-0.000393
0.202	-0.000722
0.203	-6.44614e-05
0.204	-0.000393
0.205	-0.000393
0.206	-0.000393
0.207	-6.44614e-05
0.208	0.000264
0.209	-6.44614e-05
0.21	-6.44614e-05
0.211	-6.44614e-05
0.212	-0.000393
0.213	-6.44614e-05
0.214	-0.000393
0.215	-0.000393
0.216	-6.44614e-05
0.217	-6.44614e-05
0.218	-6.44614e-05
0.219	-0.000722
0.22	-0.000393
0.221	-0.000393
0.222	-6.44614e-05
0.223	-0.000393
0.224	-0.000393
0.225	-0.000393
0.226	-0.000393
0.227	-0.000393
0.228	-0.000393
0.229	-6.44614e-05
0.23	-0.000393
0.231	-0.000393
0.232	-0.000393
0.233	-0.000393
0.234	-6.44614e-05
0.235	-0.000393
0.236	-0.000393
0.237	-0.000393
0.238	-0.000393
0.239	-6.44614e-05
0.24	-0.000393
0.241	-6.44614e-05
0.242	-0.000393
0.243	-0.000393
0.244	-0.000393
0.245	0.000264
0.246	-0.000722
0.247	-6.44614e-05
0.248	-0.000722
0.249	0.000264
0.25	-6.44614e-05
0.251	-0.000722
0.252	-0.000393
0.253	-0.000722
0.254	-0.000393
0.255	-6.44614e-05
0.256	-0.000393
0.257	-0.000393
0.258	-0.000393
0.259	-0.000393
0.26	-6.44614e-05
0.261	-0.000393
0.262	-6.44614e-05
0.263	-0.000722
0.264	-0.000722
0.265	-0.000722
0.266	-6.44614e-05
0.267	-0.000393
0.268	-6.44614e-05
0.269	-0.000393
0.27	-0.000393
0.271	-6.44614e-05
0.272	-0.000722
0.273	-0.000393
0.274	-0.000722
0.275	-0.000722
0.276	-0.000393
0.277	-0.000393
0.278	-0.000393
0.279	-0.000722
0.28	-0.000393
0.281	-6.44614e-05
0.282	-0.000393
0.283	-0.000722
0.284	-0.000393
0.285	-0.000722
0.286	-0.000393
0.287	-0.000393
0.288	-0.000393
0.289	-0.000393
0.29	-6.44614e-05
0.291	-0.000393
0.292	-0.000393
0.293	-0.000722
0.294	-0.000393
0.295	-0.000393
0.296	-0.000393
0.297	-0.000722
0.298	-6.44614e-05
0.299	-6.44614e-05
0.3	-6.44614e-05
0.301	-6.44614e-05
0.302	-0.000393
0.303	-0.000722
0.304	-0.000393
0.305	-0.000393
0.306	-6.44614e-05
0.307	-0.000393
0.308	-6.44614e-05
0.309	-6.44614e-05
0.31	-6.44614e-05
0.311	0.000264
0.312	-0.000722
0.313	-0.000393
0.314	-0.000393
0.315	-0.000393
0.316	-0.000393
0.317	-0.000393
0.318	-0.000393
0.319	-0.000393
0.32	-0.000722
0.321	-0.000722
0.322	-0.000722
0.323	-0.000393
0.324	-6.44614e-05
0.325	-0.000393
0.326	-0.000722
0.327	0.000264
0.328	-0.000722
0.329	-0.000393
0.33	-0.000722
0.331	-0.000393
0.332	-6.44614e-05
0.333	-6.44614e-05
0.334	-0.000393
0.335	-6.44614e-05
0.336	-0.000393
0.337	-0.000393
0.338	-6.44614e-05
0.339	-0.000722
0.34	-0.000393
0.341	-0.000393
0.342	-0.000393
0.343	-0.000393
0.344	-0.000393
0.345	-0.000393
0.346	-6.44614e-05
0.347	-0.000393
0.348	-0.000722
0.349	0.000264
0.35	-6.44614e-05
0.351	-0.000393
0.352	-0.000722
0.353	-0.000393
0.354	-0.000393
0.355	-0.000393
0.356	-6.44614e-05
0.357	-0.000393
0.358	-0.000393
0.359	-0.000393
0.36	-0.000393
0.361	-0.000393
0.362	-0.000722
0.363	-6.44614e-05
0.364	-0.000393
0.365	-0.000722
0.366	-0.000393
0.367	-0.000393
0.368	-0.000722
0.369	-0.000393
0.37	-0.000722
0.371	-0.000722
0.372	-0.000393
0.373	-0.000393
0.374	-0.000393
0.375	-6.44614e-05
0.376	-0.000393
0.377	-0.000393
0.378	-0.000393
0.379	-0.000393
0.38	-6.44614e-05
0.381	-0.000393
0.382	-6.44614e-05
0.383	-0.000393
0.384	-0.000393
0.385	-0.000393
0.386	-0.000722
0.387	-0.000393
0.388	-0.000722
0.389	-0.000722
0.39	-0.000393
0.391	-0.000722
0.392	-6.44614e-05
0.393	-0.000722
0.394	-0.000393
0.395	-0.000393
0.396	-0.000722
0.397	-0.000393
0.398	-0.000722
0.399	-0.000393
0.4	-0.000393
0.401	-6.44614e-05
0.402	-0.000393
0.403	-0.000722
0.404	-0.000722
0.405	-0.000722
0.406	-0.000722
0.407	-0.000393
0.408	-0.000393
0.409	-6.44614e-05
0.41	-0.000393
0.411	-0.000393
0.412	-0.000393
0.413	-0.000393
0.414	-0.000393
0.415	-6.44614e-05
0.416	-0.000393
0.417	-0.000393
0.418	-0.000722
0.419	-0.000722
0.42	-6.44614e-05
0.421	-6.44614e-05
0.422	-6.44614e-05
0.423	-6.44614e-05
0.424	-0.000722
0.425	-0.000393
0.426	-0.000722
0.427	-0.000722
0.428	-0.000393
0.429	-0.000393
0.43	-0.000722
0.431	-0.000722
0.432	-0.000722
0.433	-0.000722
0.434	-0.000722
0.435	-0.000722
0.436	-0.000722
0.437	-0.000722
0.438	-0.000722
0.439	-0.000393
0.44	-0.000393
0.441	-0.000722
0.442	-0.000722
0.443	-0.000393
0.444	-0.000393
0.445	-0.000393
0.446	-6.44614e-05
0.447	-0.000393
0.448	0.000264
0.449	-6.44614e-05
0.45	-0.000393
0.451	-0.000722
0.452	-0.000393
0.453	-0.000393
0.454	-0.00105
0.455	-6.44614e-05
0.456	-6.44614e-05
0.457	-0.000722
0.458	-0.000722
0.459	-6.44614e-05
0.46	-0.000722
0.461	-6.44614e-05
0.462	-0.000722
0.463	-0.000393
0.464	-0.000393
0.465	-0.000393
0.466	-0.000393
0.467	-6.44614e-05
0.468	-0.000393
0.469	-0.000393
0.47	-0.000393
0.471	-6.44614e-05
0.472	-0.000393
0.473	-0.000393
0.474	-0.000722
0.475	-0.000393
0.476	-6.44614e-05
0.477	-0.000393
0.478	-0.000393
0.479	-0.000393
0.48	-0.000722
0.481	-0.000393
0.482	-0.000722
0.483	1.00186
0.484	4.01621
0.485	5.57733
0.486	4.79697
0.487	2.08171
0.488	1.7443
0.489	1.45975
0.49	1.24673
0.491	1.07258
0.492	0.94041
0.493	0.86889
0.494	0.82224
0.495	0.77559
0.496	0.74139
0.497	0.70406
0.498	0.67297
0.499	0.63721
0.5	0.61233
0.501	0.589
0.502	0.56257
0.503	0.54858
0.504	0.53458
0.505	0.51903
0.506	0.50815
0.507	0.50038
0.508	0.48794
0.509	0.47705
0.51	0.46461
0.511	0.45217
0.512	0.43351
0.513	0.41485
0.514	0.40552
0.515	0.38376
0.516	0.37754
0.517	0.36821
0.518	0.36043
0.519	0.35266
0.52	0.34955
0.521	0.34955
0.522	0.34022
0.523	0.34177
0.524	0.34022
0.525	0.32933
0.526	0.32001
0.527	0.31378
0.528	0.3029
0.529	0.29979
0.53	0.29202
0.531	0.2858
0.532	0.27647
0.533	0.2718
0.534	0.26869
0.535	0.26558
0.536	0.25937
0.537	0.25781
0.538	0.25159
0.539	0.25003
0.54	0.24693
0.541	0.24537
0.542	0.23604
0.543	0.23138
0.544	0.22516
0.545	0.2236
0.546	0.22049
0.547	0.21583
0.548	0.21427
0.549	0.21116
0.55	0.2065
0.551	0.20339
0.552	0.20339
0.553	0.19872
0.554	0.20028
0.555	0.19406
0.556	0.19561
0.557	0.18784
0.558	0.18473
0.559	0.18473
0.56	0.18162
0.561	0.18006
0.562	0.1754
0.563	0.17384
0.564	0.17229
0.565	0.17074
0.566	0.16918
0.567	0.16763
0.568	0.16763
0.569	0.16451
0.57	0.16296
0.571	0.16296
0.572	0.15829
0.573	0.15829
0.574	0.15519
0.575	0.15985
0.576	0.15829
0.577	0.15674
0.578	0.15208
0.579	0.15208
0.58	0.15208
0.581	0.15208
0.582	0.14741
0.583	0.14585
0.584	0.1443
0.585	0.1443
0.586	0.14119
0.587	0.13964
0.588	0.13653
0.589	0.13342
0.59	0.12875
0.591	0.12564
0.592	0.11787
0.593	0.11476
0.594	0.10698
0.595	0.09921
0.596	0.08832
0.597	0.07589
0.598	0.06189
0.599	0.04634
0.6	0.02768
0.601	0.00281
0.602	-0.00186
0.603	-0.00186
0.604	-0.000722
0.605	-0.00105
0.606	-0.000393
0.607	-0.000393
0.608	-0.000393
0.609	-6.44614e-05
0.61	-0.000393
0.611	-0.000393
0.612	-0.000393
0.613	-0.000393
0.614	-0.000393
0.615	-0.000393
0.616	-6.44614e-05
0.617	-0.000393
0.618	-0.000722
0.619	-0.00105
0.62	-0.000393
0.621	-6.44614e-05
0.622	-0.000722
0.623	-0.000722
0.624	-0.000393
0.625	-6.44614e-05
0.626	-0.000393
0.627	-0.000393
0.628	-0.000393
0.629	-0.000393
0.63	-6.44614e-05
0.631	-6.44614e-05
0.632	-0.000722
0.633	-0.000393
0.634	-0.000722
0.635	-0.000722
0.636	-0.000393
0.637	-0.000722
0.638	-0.000722
0.639	-0.000722
0.64	-0.000393
0.641	-0.000393
0.642	-0.000393
0.643	-0.000393
0.644	-0.000722
0.645	-6.44614e-05
0.646	-0.000722
0.647	-6.44614e-05
0.648	-0.000722
0.649	-0.000393
0.65	-0.000722
0.651	-6.44614e-05
0.652	-0.000722
0.653	-0.000722
0.654	-0.000722
0.655	-0.000393
0.656	-0.000393
0.657	-0.000393
0.658	-0.000393
0.659	-6.44614e-05
0.66	-0.000722
0.661	-6.44614e-05
0.662	-0.000722
0.663	-0.000722
0.664	-0.000722
0.665	-0.000722
0.666	-6.44614e-05
0.667	-0.000722
0.668	-0.000393
0.669	-6.44614e-05
0.67	-0.000393
0.671	-0.000722
0.672	-0.000393
0.673	-0.000722
0.674	-0.000393
0.675	-0.000393
0.676	-6.44614e-05
0.677	-0.000722
0.678	-0.000722
0.679	-0.000393
0.68	-6.44614e-05
0.681	-0.000393
0.682	-0.000393
0.683	-0.000722
0.684	-0.000722
0.685	-0.000393
0.686	-0.000722
0.687	-0.000393
0.688	-0.000393
0.689	-0.000393
0.69	-6.44614e-05
0.691	-0.000393
0.692	-0.000722
0.693	-0.000393
0.694	-0.000393
0.695	-0.00105
0.696	-0.000722
0.697	-0.000393
0.698	-0.000722
0.699	-0.000393
0.7	-0.000722
0.701	-0.000722
0.702	-0.000393
0.703	-0.000393
0.704	-0.000722
0.705	-0.000393
0.706	-0.000722
0.707	-0.000393
0.708	-0.000722
0.709	-6.44614e-05
0.71	-6.44614e-05
0.711	-0.000393
0.712	-0.000722
0.713	-0.000393
0.714	-0.000722
0.715	-0.000722
0.716	-0.000393
0.717	-0.000393
0.718	-0.000722
0.719	-0.000722
0.72	-0.00105
0.721	-0.000393
0.722	-0.000393
0.723	-6.44614e-05
0.724	-0.000393
0.725	-0.000722
0.726	-0.000393
0.727	-0.000393
0.728	-0.000393
0.729	-0.000393
0.73	-6.44614e-05
0.731	-0.000393
0.732	-0.000393
0.733	-0.000722
0.734	-0.000722
0.735	-0.000722
0.736	-0.000722
0.737	-6.44614e-05
0.738	-0.000393
0.739	-0.000722
0.74	-0.000722
0.741	-0.000393
0.742	-0.000393
0.743	-0.000393
0.744	-0.000722
0.745	-0.000393
0.746	-0.000722
0.747	-0.000393
0.748	-6.44614e-05
0.749	-0.000393
0.75	-0.000393
0.751	-0.000393
0.752	-0.000393
0.753	-6.44614e-05
0.754	-0.000722
0.755	-0.000393
0.756	-6.44614e-05
0.757	-0.000393
0.758	-0.000393
0.759	-0.000722
0.76	-0.00105
0.761	0.000264
0.762	-0.000393
0.763	-0.000393
0.764	-0.00105
0.765	-0.000393
0.766	-0.000393
0.767	-6.44614e-05
0.768	-6.44614e-05
0.769	-0.000722
0.77	-0.000393
0.771	-6.44614e-05
0.772	-0.000393
0.773	-0.000393
0.774	-0.000722
0.775	-0.000393
0.776	-0.000393
0.777	-0.000393
0.778	-0.000722
0.779	-0.000722
0.78	-0.000393
0.781	-6.44614e-05
0.782	-0.000722
0.783	-0.000722
0.784	-6.44614e-05
0.785	-0.000722
0.786	-0.000722
0.787	-0.000393
0.788	-0.000722
0.789	-6.44614e-05
0.79	-0.000393
0.791	-6.44614e-05
0.792	-0.000393
0.793	-0.000393
0.794	-0.000393
0.795	-0.000393
0.796	-0.000393
0.797	-6.44614e-05
0.798	-0.000393
0.799	-0.000393
0.8	-0.000393
0.801	-0.000722
0.802	-0.000393
0.803	-6.44614e-05
0.804	-0.000393
0.805	-0.000393
0.806	-6.44614e-05
0.807	-0.000393
0.808	-0.000393
0.809	-6.44614e-05
0.81	-0.000393
0.811	0.000264
0.812	-0.000393
0.813	-0.000722
0.814	-0.000722
0.815	-0.000393
0.816	-0.000393
0.817	-6.44614e-05
0.818	-6.44614e-05
0.819	-0.000722
0.82	-0.000393
0.821	-6.44614e-05
0.822	-0.000722
0.823	-0.000393
0.824	-0.000393
0.825	-0.000393
0.826	-0.000393
0.827	-0.000393
0.828	-0.000393
0.829	-6.44614e-05
0.83	-0.000393
0.831	0.000264
0.832	-0.000722
0.833	-0.000393
0.834	-6.44614e-05
0.835	-0.000722
0.836	-0.000393
0.837	-0.000393
0.838	-0.000722
0.839	-0.000393
0.84	-6.44614e-05
0.841	-0.000393
0.842	-0.000722
0.843	-0.000393
0.844	-0.000393
0.845	-0.000393
0.846	-6.44614e-05
0.847	-0.000393
0.848	-0.000393
0.849	0.000264
0.85	-0.000393
0.851	-0.000393
0.852	-6.44614e-05
0.853	-6.44614e-05
0.854	-6.44614e-05
0.855	-0.000393
0.856	-0.000393
0.857	-0.000393
0.858	-0.000393
0.859	-0.000722
0.86	-0.000393
0.861	0.000264
0.862	-6.44614e-05
0.863	-0.000393
0.864	-6.44614e-05
0.865	-0.000393
0.866	0.000264
0.867	-0.000393
0.868	-6.44614e-05
0.869	-0.000393
0.87	-6.44614e-05
0.871	-6.44614e-05
0.872	-0.000393
0.873	-0.000393
0.874	-0.000722
0.875	-0.000393
0.876	-0.000393
0.877	-0.000393
0.878	-0.000393
0.879	-0.000722
0.88	-6.44614e-05
0.881	-0.000393
0.882	-0.000393
0.883	0.000264
0.884	-0.000722
0.885	-6.44614e-05
0.886	0.000264
0.887	-6.44614e-05
0.888	-6.44614e-05
0.889	-0.000393
0.89	-0.000393
0.891	-6.44614e-05
0.892	-0.000393
0.893	-0.000722
0.894	-0.000393
0.895	0.000264
0.896	-0.000393
0.897	-0.000393
0.898	-0.000393
0.899	-0.000393
0.9	-0.000393
0.901	-0.000393
0.902	-6.44614e-05
0.903	-0.000393
0.904	-0.000393
0.905	-0.000393
0.906	-6.44614e-05
0.907	-6.44614e-05
0.908	-6.44614e-05
0.909	-6.44614e-05
0.91	-6.44614e-05
0.911	-6.44614e-05
0.912	-0.000393
0.913	-0.000722
0.914	-0.000722
0.915	-6.44614e-05
0.916	-6.44614e-05
0.917	-0.000393
0.918	-0.000393
0.919	-6.44614e-05
0.92	0.000264
0.921	-6.44614e-05
0.922	0.000264
0.923	-6.44614e-05
0.924	-0.000393
0.925	-0.000393
0.926	-0.000393
0.927	0.000264
0.928	-0.000393
0.929	-0.000393
0.93	-6.44614e-05
0.931	-6.44614e-05
0.932	-0.000393
0.933	-0.000393
0.934	-0.000722
0.935	-6.44614e-05
0.936	-0.000393
0.937	-0.000393
0.938	-0.000393
0.939	-0.000393
0.94	-0.000393
0.941	-0.000393
0.942	-0.000393
0.943	-0.000393
0.944	-6.44614e-05
0.945	-6.44614e-05
0.946	-6.44614e-05
0.947	-6.44614e-05
0.948	-6.44614e-05
0.949	-6.44614e-05
0.95	-6.44614e-05
0.951	-0.000393
0.952	-0.000393
0.953	-6.44614e-05
0.954	-0.000393
0.955	-6.44614e-05
0.956	-6.44614e-05
0.957	-0.000393
0.958	-6.44614e-05
0.959	-0.000722
0.96	-0.000393
0.961	-6.44614e-05
0.962	-0.000722
0.963	-6.44614e-05
0.964	-0.000393
0.965	-0.000393
0.966	-0.000393
0.967	-6.44614e-05
0.968	-0.000393
0.969	0.000264
0.97	-0.000393
0.971	-6.44614e-05
0.972	-6.44614e-05
0.973	-0.000393
0.974	-0.000393
0.975	-0.000393
0.976	-0.000722
0.977	-0.000393
0.978	-0.000722
0.979	-0.000393
0.98	-0.000393
0.981	-0.000393
0.982	-0.000393
0.983	-6.44614e-05
0.984	-0.000393
0.985	-6.44614e-05
0.986	-0.000393
0.987	-6.44614e-05
0.988	-6.44614e-05
0.989	-6.44614e-05
0.99	-6.44614e-05
0.991	0.000264
0.992	-0.000393
0.993	-6.44614e-05
0.994	-0.000722
0.995	-0.000393
0.996	-0.000393
0.997	-6.44614e-05
0.998	-6.44614e-05
0.999	-0.000393
1	0.000264
1.001	-0.000393
1.002	-0.000393
1.003	-0.000393
1.004	-0.000393
1.005	-6.44614e-05
1.006	-6.44614e-05
1.007	-0.000393
1.008	-6.44614e-05
1.009	0.000264
1.01	-6.44614e-05
1.011	0.000264
1.012	-0.000393
1.013	-0.000393
1.014	-0.000393
1.015	-0.000393
1.016	-6.44614e-05
1.017	-6.44614e-05
1.018	-0.000393
1.019	0.000264
1.02	-0.000393
1.021	0.000264
1.022	-0.000393
1.023	-0.000393
1.024	-0.000393
1.025	-0.000393
1.026	-6.44614e-05
1.027	-0.000393
1.028	-6.44614e-05
1.029	-6.44614e-05
1.03	-0.000722
1.031	-0.000393
1.032	-0.000393
1.033	-0.000393
1.034	-0.000722
1.035	-0.000393
1.036	-6.44614e-05
1.037	-0.000393
1.038	-6.44614e-05
1.039	-0.000393
1.04	-6.44614e-05
1.041	-0.000722
1.042	-0.000393
1.043	-0.00105
1.044	-0.000722
1.045	-0.000393
1.046	-0.000393
1.047	-6.44614e-05
1.048	-6.44614e-05
1.049	-0.000393
1.05	-6.44614e-05
1.051	-6.44614e-05
1.052	-0.000722
1.053	-0.000393
1.054	-0.000722
1.055	-0.000393
1.056	-6.44614e-05
1.057	-0.000393
1.058	-0.000393
1.059	-6.44614e-05
1.06	-6.44614e-05
1.061	-6.44614e-05
1.062	-0.000393
1.063	-6.44614e-05
1.064	-6.44614e-05
1.065	-0.000393
1.066	-0.000393
1.067	-6.44614e-05
1.068	-6.44614e-05
1.069	-0.000393
1.07	-0.000393
1.071	0.000264
1.072	-0.000722
1.073	-0.000393
1.074	-6.44614e-05
1.075	-0.000722
1.076	-0.000393
1.077	-0.000393
1.078	-0.000393
1.079	-0.000722
1.08	-0.000722
1.081	-6.44614e-05
1.082	-0.000393
1.083	-0.000722
1.084	-0.000393
1.085	-0.000393
1.086	-6.44614e-05
1.087	0.000264
1.088	-0.000393
1.089	-0.000393
1.09	-6.44614e-05
1.091	-0.000393
1.092	-0.000393
1.093	-6.44614e-05
1.094	-0.000722
1.095	-0.000722
1.096	-6.44614e-05
1.097	-0.000393
1.098	-6.44614e-05
1.099	-6.44614e-05
1.1	-0.000393
1.101	-6.44614e-05
1.102	-6.44614e-05
1.103	-0.000393
1.104	-0.000722
1.105	-0.000393
1.106	-0.000393
1.107	-6.44614e-05
1.108	-6.44614e-05
1.109	-0.000393
1.11	-6.44614e-05
1.111	-0.000393
1.112	-6.44614e-05
1.113	-6.44614e-05
1.114	-0.000393
1.115	-0.000393
1.116	-6.44614e-05
1.117	-6.44614e-05
1.118	-6.44614e-05
1.119	-0.000393
1.12	-6.44614e-05
1.121	-0.000393
1.122	0.000264
1.123	-0.000393
1.124	-6.44614e-05
1.125	0.000264
1.126	-6.44614e-05
1.127	-6.44614e-05
1.128	-6.44614e-05
1.129	-6.44614e-05
1.13	-6.44614e-05
1.131	-6.44614e-05
1.132	-0.000393
1.133	-0.000722
1.134	-0.000393
1.135	-6.44614e-05
1.136	-6.44614e-05
1.137	-0.000393
1.138	-6.44614e-05
1.139	-0.000393
1.14	-0.000393
1.141	-6.44614e-05
1.142	0.000264
1.143	-6.44614e-05
1.144	-0.000393
1.145	-0.000393
1.146	-0.000393
1.147	-0.000393
1.148	-6.44614e-05
1.149	-0.000722
1.15	0.000264
1.151	-6.44614e-05
1.152	-6.44614e-05
1.153	-0.000393
1.154	-6.44614e-05
1.155	-0.000393
1.156	-0.000722
1.157	-6.44614e-05
1.158	-0.000393
1.159	-0.000393
1.16	-6.44614e-05
1.161	-6.44614e-05
1.162	-6.44614e-05
1.163	-6.44614e-05
1.164	-0.000722
1.165	0.000264
1.166	-0.000393
1.167	-6.44614e-05
1.168	-6.44614e-05
1.169	-0.000393
1.17	-0.000393
1.171	-0.000393
1.172	-6.44614e-05
1.173	-0.000393
1.174	-0.000722
1.175	-0.000393
1.176	-0.000393
1.177	-0.000393
1.178	-0.000393
1.179	-0.000722
1.18	-6.44614e-05
1.181	-6.44614e-05
1.182	-6.44614e-05
1.183	-0.000393
1.184	-0.000393
1.185	-0.000722
1.186	-0.000393
1.187	-6.44614e-05
1.188	-6.44614e-05
1.189	-6.44614e-05
1.19	0.000264
1.191	-6.44614e-05
1.192	-0.000393
1.193	-0.000722
1.194	-0.000722
1.195	-0.000722
1.196	-0.000393
1.197	-0.000393
1.198	-0.000393
1.199	-0.000722
1.2	-0.000393
1.201	-0.000393
1.202	0.000264
1.203	-0.000393
1.204	-0.000393
1.205	-0.000393
1.206	-0.000393
1.207	-0.000393
1.208	-0.000722
1.209	-6.44614e-05
1.21	-0.000393
1.211	0.000264
1.212	-6.44614e-05
1.213	-0.000393
1.214	-0.00105
1.215	-0.000393
1.216	-6.44614e-05
1.217	-0.000393
1.218	-6.44614e-05
1.219	-0.000393
1.22	-0.000393
1.221	-0.000393
1.222	-0.000393
1.223	-0.000393
1.224	-0.000393
1.225	-6.44614e-05
1.226	-6.44614e-05
1.227	-0.000393
1.228	-0.000393
1.229	0.000264
1.23	0.000264
1.231	-6.44614e-05
1.232	-0.000393
1.233	-0.000393
1.234	-0.000393
1.235	-0.000393
1.236	-6.44614e-05
1.237	-6.44614e-05
1.238	-6.44614e-05
1.239	-0.000393
1.24	-6.44614e-05
1.241	0.000264
1.242	-6.44614e-05
1.243	-0.000393
1.244	-0.000393
1.245	-0.000393
1.246	-0.000393
1.247	-0.000393
1.248	-6.44614e-05
1.249	-6.44614e-05
1.25	-0.000393
1.251	-6.44614e-05
1.252	-0.000393
1.253	-0.000393
1.254	-0.000722
1.255	-6.44614e-05
1.256	0.000264
1.257	-0.000722
1.258	-0.000393
1.259	-0.000393
1.26	-0.000393
1.261	-6.44614e-05
1.262	-0.000393
1.263	-0.000722
1.264	-0.000393
1.265	-0.000722
1.266	-6.44614e-05
1.267	-6.44614e-05
1.268	-6.44614e-05
1.269	-0.000393
1.27	-6.44614e-05
1.271	0.000264
1.272	-0.000393
1.273	-6.44614e-05
1.274	-0.000393
1.275	-0.000393
1.276	-6.44614e-05
1.277	-6.44614e-05
1.278	-0.000393
1.279	-0.000393
1.28	-6.44614e-05
1.281	-6.44614e-05
1.282	-6.44614e-05
1.283	-0.000722
1.284	-6.44614e-05
1.285	-6.44614e-05
1.286	-0.000393
1.287	-6.44614e-05
1.288	-0.000393
1.289	-6.44614e-05
1.29	0.000264
1.291	-0.000393
1.292	-0.000722
1.293	-6.44614e-05
1.294	-0.000722
1.295	-6.44614e-05
1.296	0.000264
1.297	-0.000393
1.298	-0.000722
1.299	-0.000393
1.3	-0.000722
1.301	-0.000393
1.302	-6.44614e-05
1.303	-0.000393
1.304	-0.000393
1.305	-6.44614e-05
1.306	-0.000722
1.307	-6.44614e-05
1.308	-6.44614e-05
1.309	-0.000393
1.31	-0.000393
1.311	-6.44614e-05
1.312	-0.000393
1.313	-0.000393
1.314	-0.000393
1.315	-0.000393
1.316	-0.000393
1.317	-6.44614e-05
1.318	-0.000393
1.319	-0.000393
1.32	-0.000393
1.321	0.000264
1.322	-0.000393
1.323	-0.000393
1.324	-0.000393
1.325	-6.44614e-05
1.326	-0.000393
1.327	-6.44614e-05
1.328	-6.44614e-05
1.329	-0.000393
1.33	-0.000393
1.331	-0.000722
1.332	-0.000393
1.333	-6.44614e-05
1.334	-0.000393
1.335	0.000264
1.336	-6.44614e-05
1.337	-0.000393
1.338	-6.44614e-05
1.339	-0.000393
1.34	-0.000393
1.341	-0.000393
1.342	-0.000393
1.343	-6.44614e-05
1.344	-0.000722
1.345	-6.44614e-05
1.346	-6.44614e-05
1.347	-0.000393
1.348	-0.000393
1.349	-6.44614e-05
1.35	-0.000393
1.351	-0.000393
1.352	-6.44614e-05
1.353	-0.000393
1.354	-0.000393
1.355	-0.000393
1.356	-6.44614e-05
1.357	-0.000393
1.358	-0.000722
1.359	-0.000393
1.36	-0.000393
1.361	-0.000393
1.362	-6.44614e-05
1.363	-0.000722
1.364	-0.000393
1.365	-6.44614e-05
1.366	-6.44614e-05
1.367	-6.44614e-05
1.368	-0.000393
1.369	-0.000393
1.37	-6.44614e-05
1.371	-6.44614e-05
1.372	-0.000393
1.373	-6.44614e-05
1.374	-0.000393
1.375	-0.000393
1.376	-6.44614e-05
1.377	-0.000722
1.378	-6.44614e-05
1.379	-0.000722
1.38	-0.000393
1.381	-6.44614e-05
1.382	-0.000393
1.383	0.000264
1.384	-6.44614e-05
1.385	-0.000722
1.386	-0.000393
1.387	-6.44614e-05
1.388	-6.44614e-05
1.389	0.000264
1.39	-6.44614e-05
1.391	-0.000722
1.392	-0.000722
1.393	-6.44614e-05
1.394	-0.000393
1.395	-6.44614e-05
1.396	-0.000722
1.397	-0.000393
1.398	-0.000393
1.399	-0.000393
1.4	-0.000393
1.401	-0.000393
1.402	-6.44614e-05
1.403	-0.000722
1.404	-0.000393
1.405	0.000264
1.406	-0.000722
1.407	-0.000722
1.408	-6.44614e-05
1.409	-0.000722
1.41	-0.000722
1.411	-6.44614e-05
1.412	-0.000393
1.413	-6.44614e-05
1.414	-0.000722
1.415	-0.000393
1.416	-6.44614e-05
1.417	-6.44614e-05
1.418	-0.000393
1.419	-0.000722
1.42	-0.000722
1.421	-0.000393
1.422	-6.44614e-05
1.423	-6.44614e-05
1.424	-6.44614e-05
1.425	-0.000393
1.426	-0.000393
1.427	-0.000393
1.428	-0.000393
1.429	0.000264
1.43	-6.44614e-05
1.431	-0.000393
1.432	-0.000393
1.433	-0.000393
1.434	-0.000722
1.435	-0.000393
1.436	-0.000722
1.437	-0.000393
1.438	-0.000722
1.439	-0.000722
1.44	-0.000393
1.441	-6.44614e-05
1.442	-6.44614e-05
1.443	-0.000393
1.444	-0.000393
1.445	-6.44614e-05
1.446	-0.000393
1.447	-0.000393
1.448	-0.000393
1.449	-0.000722
1.45	-0.000393
1.451	-0.000393
1.452	-0.000393
1.453	-0.000393
1.454	-0.000393
1.455	-0.000393
1.456	-0.000393
1.457	-0.000393
1.458	-0.000393
1.459	-6.44614e-05
1.46	-0.000722
1.461	-6.44614e-05
1.462	-0.000393
1.463	-0.000393
1.464	-0.000393
1.465	-0.000722
1.466	-0.000393
1.467	-0.000393
1.468	-0.000393
1.469	-6.44614e-05
1.47	-6.44614e-05
1.471	-0.000393
1.472	-0.000393
1.473	-0.000393
1.474	-0.000393
1.475	-0.000393
1.476	-6.44614e-05
1.477	-0.000393
1.478	-0.000393
1.479	-0.000393
1.48	-6.44614e-05
1.481	-0.000393
1.482	-0.000722
1.483	-0.000722
1.484	-0.000393
1.485	-0.000393
1.486	1.35414
1.487	2.59851
1.488	2.91511
1.489	2.18046
1.49	1.64996
1.491	1.24168
1.492	0.98988
1.493	0.85053
1.494	0.76252
1.495	0.71851
1.496	0.66717
1.497	0.62561
1.498	0.58528
1.499	0.55227
1.5	0.52294
1.501	0.50215
1.502	0.47404
1.503	0.46059
1.504	0.44226
1.505	0.43859
1.506	0.41903
1.507	0.41048
1.508	0.40314
1.509	0.39214
1.51	0.37869
1.511	0.37014
1.512	0.35425
1.513	0.34202
1.514	0.3298
1.515	0.32124
1.516	0.30535
1.517	0.2968
1.518	0.28946
1.519	0.28457
1.52	0.28213
1.521	0.27479
1.522	0.27357
1.523	0.26868
1.524	0.26379
1.525	0.26746
1.526	0.26379
1.527	0.26012
1.528	0.25401
1.529	0.24423
1.53	0.2369
1.531	0.23201
1.532	0.22345
1.533	0.21979
1.534	0.2149
1.535	0.21367
1.536	0.21123
1.537	0.20756
1.538	0.20512
1.539	0.20145
1.54	0.20023
1.541	0.19534
1.542	0.19045
1.543	0.18556
1.544	0.18067
1.545	0.18189
1.546	0.17578
1.547	0.17334
1.548	0.17211
1.549	0.16967
1.55	0.16723
1.551	0.16478
1.552	0.16233
1.553	0.16233
1.554	0.15989
1.555	0.15867
1.556	0.155
1.557	0.15378
1.558	0.15011
1.559	0.14767
1.56	0.14645
1.561	0.14522
1.562	0.144
1.563	0.13789
1.564	0.13911
1.565	0.13789
1.566	0.13667
1.567	0.13544
1.568	0.13544
1.569	0.13178
1.57	0.12933
1.571	0.12811
1.572	0.12811
1.573	0.12567
1.574	0.12567
1.575	0.12567
1.576	0.12322
1.577	0.12444
1.578	0.122
1.579	0.12077
1.58	0.11955
1.581	0.11833
1.582	0.11711
1.583	0.11589
1.584	0.11222
1.585	0.11344
1.586	0.10977
1.587	0.10855
1.588	0.10855
1.589	0.10489
1.59	0.10489
1.591	0.10122
1.592	0.09633
1.593	0.09266
1.594	0.08777
1.595	0.08288
1.596	0.07677
1.597	0.06821
1.598	0.05721
1.599	0.04377
1.6	0.03032
1.601	0.01809
1.602	0.00098208
1.603	-0.00146
1.604	-0.00269
1.605	-0.000393
1.606	-0.000393
1.607	-0.00105
1.608	-0.000393
1.609	-0.000722
1.61	-0.000393
1.611	-0.000722
1.612	-0.000393
1.613	-0.000722
1.614	-0.000393
1.615	-0.000393
1.616	-0.000393
1.617	-0.000393
1.618	-0.000393
1.619	-0.000722
1.62	-0.000722
1.621	-0.000393
1.622	-0.000393
1.623	-0.000722
1.624	-0.000393
1.625	-0.000722
1.626	-0.000393
1.627	-0.000393
1.628	-0.000722
1.629	-6.44614e-05
1.63	-0.000393
1.631	-6.44614e-05
1.632	-0.000722
1.633	-0.000722
1.634	-0.000393
1.635	-6.44614e-05
1.636	-0.000722
1.637	-0.000393
1.638	-0.000393
1.639	-0.000722
1.64	-6.44614e-05
1.641	-0.000393
1.642	-0.000393
1.643	-0.000393
1.644	-0.000393
1.645	-0.000722
1.646	-0.000393
1.647	-0.000393
1.648	-0.000393
1.649	-0.000393
1.65	-6.44614e-05
1.651	-0.000393
1.652	-0.000722
1.653	-0.000393
1.654	-0.000722
1.655	-0.000722
1.656	-0.000393
1.657	-6.44614e-05
1.658	-0.000393
1.659	-0.000722
1.66	-0.00105
1.661	-0.000393
1.662	-0.000722
1.663	-0.000722
1.664	-0.000722
1.665	-0.000393
1.666	-0.000393
1.667	-0.00105
1.668	-0.000393
1.669	-6.44614e-05
1.67	-6.44614e-05
1.671	-0.000393
1.672	-0.000393
1.673	-0.000722
1.674	-0.000722
1.675	-0.000393
1.676	-0.000393
1.677	-0.000393
1.678	-0.000722
1.679	-0.000393
1.68	-0.000393
1.681	-0.000393
1.682	-0.000393
1.683	-0.000393
1.684	-0.000393
1.685	-0.000393
1.686	-0.000722
1.687	-0.000393
1.688	-0.000393
1.689	-0.000722
1.69	-0.000722
1.691	-0.000393
1.692	-0.000393
1.693	-0.000722
1.694	-0.000393
1.695	-0.000393
1.696	-0.000393
1.697	-0.000393
1.698	-0.000393
1.699	-0.000722
1.7	-6.44614e-05
1.701	-0.000393
1.702	-0.000393
1.703	-0.000722
1.704	-0.000393
1.705	-0.000393
1.706	-0.000393
1.707	-0.000722
1.708	-0.000722
1.709	-0.000722
1.71	-6.44614e-05
1.711	-0.000393
1.712	-0.000393
1.713	-6.44614e-05
1.714	-0.000393
1.715	-0.000722
1.716	-0.000393
1.717	-0.000393
1.718	-0.000722
1.719	-0.000722
1.72	-0.000393
1.721	-0.000393
1.722	-0.000393
1.723	-0.000393
1.724	-0.000722
1.725	-0.000393
1.726	-0.000393
1.727	-0.000393
1.728	-0.000722
1.729	-6.44614e-05
1.73	-0.000393
1.731	-6.44614e-05
1.732	-0.000722
1.733	-0.000722
1.734	-0.000393
1.735	-0.000722
1.736	-0.000722
1.737	-0.000722
1.738	-0.000393
1.739	-0.000393
1.74	-0.000722
1.741	-0.000722
1.742	-0.000393
1.743	-0.000393
1.744	-0.000393
1.745	-0.000393
1.746	-0.00138
1.747	0.000264
1.748	-0.000722
1.749	-0.000393
1.75	-6.44614e-05
1.751	-0.000393
1.752	-0.000393
1.753	-0.000393
1.754	-0.000722
1.755	-0.000393
1.756	-0.000722
1.757	-0.000393
1.758	-6.44614e-05
1.759	-0.000722
1.76	-0.000722
1.761	-0.000393
1.762	-0.000722
1.763	-0.000393
1.764	-0.000393
1.765	-0.000393
1.766	-0.000393
1.767	-0.000393
1.768	-6.44614e-05
1.769	-0.000393
1.77	-0.000722
1.771	-6.44614e-05
1.772	-0.000722
1.773	-0.000393
1.774	-0.000393
1.775	-0.000393
1.776	-0.000393
1.777	-0.000722
1.778	-0.000722
1.779	-0.000393
1.78	-0.000722
1.781	-0.000393
1.782	-0.000393
1.783	-6.44614e-05
1.784	-0.000393
1.785	-0.000722
1.786	-0.000393
1.787	-6.44614e-05
1.788	-0.000393
1.789	-0.000393
1.79	-6.44614e-05
1.791	-6.44614e-05
1.792	-6.44614e-05
1.793	-0.000393
1.794	-0.000393
1.795	-0.000722
1.796	-0.000393
1.797	-0.000393
1.798	-0.000393
1.799	-0.000722
1.8	-0.000393
1.801	-0.000722
1.802	-0.000722
1.803	-0.000393
1.804	-0.000722
1.805	-0.000722
1.806	-6.44614e-05
1.807	-0.000393
1.808	-0.000393
1.809	-0.000393
1.81	-0.000722
1.811	-0.000393
1.812	-0.000393
1.813	-0.000722
1.814	-0.000722
1.815	-0.000722
1.816	-0.000393
1.817	-0.000393
1.818	-0.000393
1.819	-0.000722
1.82	-0.000393
1.821	-0.000393
1.822	-0.000393
1.823	-0.000393
1.824	-0.000393
1.825	-0.000722
1.826	-6.44614e-05
1.827	-0.000722
1.828	-0.000393
1.829	-0.000393
1.83	-6.44614e-05
1.831	-6.44614e-05
1.832	-0.000722
1.833	-0.000393
1.834	-0.000722
1.835	-0.000722
1.836	-6.44614e-05
1.837	-6.44614e-05
1.838	-0.000393
1.839	-0.000393
1.84	-0.000722
1.841	-0.000393
1.842	-0.000393
1.843	-0.000393
1.844	-0.000393
1.845	-6.44614e-05
1.846	-0.000393
1.847	-0.000722
1.848	-6.44614e-05
1.849	-6.44614e-05
1.85	-0.000722
1.851	-0.000722
1.852	-0.000393
1.853	-6.44614e-05
1.854	-0.000722
1.855	-6.44614e-05
1.856	-6.44614e-05
1.857	-0.000722
1.858	-0.000393
1.859	-0.000393
1.86	-0.000722
1.861	-0.000393
1.862	-0.000393
1.863	-0.000393
1.864	-0.000722
1.865	-0.000393
1.866	-0.000393
1.867	-0.000722
1.868	-0.000393
1.869	-0.000393
1.87	-6.44614e-05
1.871	-0.000393
1.872	-6.44614e-05
1.873	-0.000393
1.874	-0.000722
1.875	-6.44614e-05
1.876	-0.000393
1.877	-6.44614e-05
1.878	-0.000393
1.879	-0.000722
1.88	-0.000722
1.881	-0.000393
1.882	-0.000393
1.883	-0.000393
1.884	-0.000393
1.885	-0.000722
1.886	-6.44614e-05
1.887	-0.000393
1.888	-0.000393
1.889	-0.000393
1.89	0.000264
1.891	-0.000393
1.892	-6.44614e-05
1.893	-0.000722
1.894	-0.000393
1.895	-0.000393
1.896	-6.44614e-05
1.897	-0.000393
1.898	-6.44614e-05
1.899	-0.000722
1.9	-6.44614e-05
1.901	-0.000722
1.902	-6.44614e-05
1.903	-6.44614e-05
1.904	-0.000393
1.905	-0.000393
1.906	-0.000393
1.907	-0.000393
1.908	-0.000393
1.909	-0.000393
1.91	-0.000393
1.911	-0.000393
1.912	-0.000722
1.913	-0.000393
1.914	-0.000393
1.915	-0.000722
1.916	-0.000393
1.917	-0.000393
1.918	-0.000393
1.919	-6.44614e-05
1.92	-0.000393
1.921	-0.00105
1.922	-0.000393
1.923	-0.000722
1.924	-6.44614e-05
1.925	-0.000393
1.926	-0.000393
1.927	-0.000393
1.928	-6.44614e-05
1.929	-6.44614e-05
1.93	-6.44614e-05
1.931	-0.000393
1.932	-6.44614e-05
1.933	-0.000722
1.934	-0.000722
1.935	-6.44614e-05
1.936	-0.000393
1.937	0.000264
1.938	-0.000393
1.939	-0.000722
1.94	-0.000393
1.941	-0.000393
1.942	-0.000393
1.943	-0.000722
1.944	-0.000393
1.945	-6.44614e-05
1.946	-0.000393
1.947	-0.000393
1.948	-0.000393
1.949	-6.44614e-05
1.95	-0.000393
1.951	-0.000722
1.952	-0.000393
1.953	-6.44614e-05
1.954	-0.000393
1.955	-0.000393
1.956	-6.44614e-05
1.957	-6.44614e-05
1.958	-0.000393
1.959	-0.000722
1.96	-0.00105
1.961	-6.44614e-05
1.962	-0.000393
1.963	0.000264
1.964	-0.000393
1.965	-0.000393
1.966	-0.000722
1.967	-0.000393
1.968	-0.000393
1.969	-0.000393
1.97	-6.44614e-05
1.971	-0.000393
1.972	-6.44614e-05
1.973	-0.000393
1.974	-0.000722
1.975	-0.000722
1.976	-0.000393
1.977	-0.000393
1.978	-6.44614e-05
1.979	-0.000722
1.98	-0.000393
1.981	-0.000393
1.982	-6.44614e-05
1.983	-0.000393
1.984	-6.44614e-05
1.985	-0.000722
1.986	-6.44614e-05
1.987	-0.000393
1.988	-0.000393
1.989	-0.000393
1.99	-6.44614e-05
1.991	-0.000722
1.992	-0.000393
1.993	-0.000722
1.994	-0.000393
1.995	-0.000393
1.996	-6.44614e-05
1.997	-6.44614e-05
1.998	-0.000722
1.999	-0.000393
[truncated: 3,001 more rows]

## Sheet: 4d
Time (s)	Transferred charge (μC)
0.001	0
0.002	-0.0005575
0.003	-0.00112
0.004	-0.00134
0.005	-0.00174
0.006	-0.00213
0.007	-0.00236
0.008	-0.00259
0.009	-0.00265
0.01	-0.00272
0.011	-0.00262
0.012	-0.00252
0.013	-0.00258
0.014	-0.00281
0.015	-0.0032
0.016	-0.0036
0.017	-0.00382
0.018	-0.00405
0.019	-0.00445
0.02	-0.00484
0.021	-0.00523
0.022	-0.00563
0.023	-0.00602
0.024	-0.00641
0.025	-0.0068
0.026	-0.00703
0.027	-0.0071
0.028	-0.00733
0.029	-0.00756
0.03	-0.00762
0.031	-0.00785
0.032	-0.00808
0.033	-0.00831
0.034	-0.00853
0.035	-0.00876
0.036	-0.00916
0.037	-0.00955
0.038	-0.00978
0.039	-0.01017
0.04	-0.01056
0.041	-0.01079
0.042	-0.01119
0.043	-0.01142
0.044	-0.01148
0.045	-0.01171
0.046	-0.0121
0.047	-0.01249
0.048	-0.01289
0.049	-0.01312
0.05	-0.01318
0.051	-0.01308
0.052	-0.01298
0.053	-0.01305
0.054	-0.01327
0.055	-0.0135
0.056	-0.01357
0.057	-0.01363
0.058	-0.01386
0.059	-0.01425
0.06	-0.01465
0.061	-0.01504
0.062	-0.01543
0.063	-0.01583
0.064	-0.01605
0.065	-0.01612
0.066	-0.01635
0.067	-0.01658
0.068	-0.01664
0.069	-0.01671
0.07	-0.01677
0.071	-0.01683
0.072	-0.01723
0.073	-0.01778
0.074	-0.01818
0.075	-0.01841
0.076	-0.0188
0.077	-0.01936
0.078	-0.01975
0.079	-0.02014
0.08	-0.02037
0.081	-0.02044
0.082	-0.02083
0.083	-0.02139
0.084	-0.02178
0.085	-0.02201
0.086	-0.02224
0.087	-0.02247
0.088	-0.0227
0.089	-0.02309
0.09	-0.02315
0.091	-0.02322
0.092	-0.02377
0.093	-0.02433
0.094	-0.02473
0.095	-0.02512
0.096	-0.02535
0.097	-0.02574
0.098	-0.02613
0.099	-0.02636
0.1	-0.02675
0.101	-0.02682
0.102	-0.02672
0.103	-0.02695
0.104	-0.02734
0.105	-0.02757
0.106	-0.02763
0.107	-0.02786
0.108	-0.02842
0.109	-0.02881
0.11	-0.02904
0.111	-0.02911
0.112	-0.02901
0.113	-0.0294
0.114	-0.02996
0.115	-0.03052
0.116	-0.03074
0.117	-0.03081
0.118	-0.03104
0.119	-0.03143
0.12	-0.03199
0.121	-0.03255
0.122	-0.0331
0.123	-0.03333
0.124	-0.03356
0.125	-0.03379
0.126	-0.03385
0.127	-0.03392
0.128	-0.03415
0.129	-0.03438
0.13	-0.03428
0.131	-0.03434
0.132	-0.03473
0.133	-0.03513
0.134	-0.03536
0.135	-0.03542
0.136	-0.03565
0.137	-0.03588
0.138	-0.03611
0.139	-0.0365
0.14	-0.03689
0.141	-0.03729
0.142	-0.03735
0.143	-0.03741
0.144	-0.03781
0.145	-0.03804
0.146	-0.03826
0.147	-0.03866
0.148	-0.03889
0.149	-0.03895
0.15	-0.03918
0.151	-0.03941
0.152	-0.03964
0.153	-0.04003
0.154	-0.04042
0.155	-0.04065
0.156	-0.04088
0.157	-0.04127
0.158	-0.0415
0.159	-0.0419
0.16	-0.04229
0.161	-0.04252
0.162	-0.04308
0.163	-0.04363
0.164	-0.04386
0.165	-0.04425
0.166	-0.04481
0.167	-0.04521
0.168	-0.04543
0.169	-0.04533
0.17	-0.0454
0.171	-0.04563
0.172	-0.04586
0.173	-0.04608
0.174	-0.04648
0.175	-0.04704
0.176	-0.04726
0.177	-0.04749
0.178	-0.04772
0.179	-0.04795
0.18	-0.04834
0.181	-0.04857
0.182	-0.0488
0.183	-0.04903
0.184	-0.04893
0.185	-0.04899
0.186	-0.04922
0.187	-0.04929
0.188	-0.04935
0.189	-0.04942
0.19	-0.04948
0.191	-0.04971
0.192	-0.0501
0.193	-0.0505
0.194	-0.05105
0.195	-0.05161
0.196	-0.05217
0.197	-0.05256
0.198	-0.05279
0.199	-0.05302
0.2	-0.05308
0.201	-0.05331
0.202	-0.05387
0.203	-0.05426
0.204	-0.05449
0.205	-0.05488
0.206	-0.05528
0.207	-0.05551
0.208	-0.05541
0.209	-0.05531
0.21	-0.05537
0.211	-0.05544
0.212	-0.05566
0.213	-0.05589
0.214	-0.05612
0.215	-0.05651
0.216	-0.05674
0.217	-0.05681
0.218	-0.05687
0.219	-0.05727
0.22	-0.05782
0.221	-0.05822
0.222	-0.05844
0.223	-0.05867
0.224	-0.05907
0.225	-0.05946
0.226	-0.05985
0.227	-0.06025
0.228	-0.06064
0.229	-0.06087
0.23	-0.0611
0.231	-0.06149
0.232	-0.06188
0.233	-0.06228
0.234	-0.0625
0.235	-0.06273
0.236	-0.06313
0.237	-0.06352
0.238	-0.06391
0.239	-0.06414
0.24	-0.06437
0.241	-0.0646
0.242	-0.06483
0.243	-0.06522
0.244	-0.06561
0.245	-0.06568
0.246	-0.06591
0.247	-0.0663
0.248	-0.06669
0.249	-0.06692
0.25	-0.06682
0.251	-0.06721
0.252	-0.06777
0.253	-0.06833
0.254	-0.06889
0.255	-0.06912
0.256	-0.06934
0.257	-0.06974
0.258	-0.07013
0.259	-0.07052
0.26	-0.07075
0.261	-0.07098
0.262	-0.07121
0.263	-0.0716
0.264	-0.07233
0.265	-0.07305
0.266	-0.07344
0.267	-0.07367
0.268	-0.0739
0.269	-0.07413
0.27	-0.07452
0.271	-0.07475
0.272	-0.07514
0.273	-0.0757
0.274	-0.07626
0.275	-0.07698
0.276	-0.07754
0.277	-0.07793
0.278	-0.07832
0.279	-0.07888
0.28	-0.07944
0.281	-0.07967
0.282	-0.07989
0.283	-0.08045
0.284	-0.08101
0.285	-0.08157
0.286	-0.08212
0.287	-0.08252
0.288	-0.08291
0.289	-0.0833
0.29	-0.08353
0.291	-0.08376
0.292	-0.08415
0.293	-0.08471
0.294	-0.08527
0.295	-0.08566
0.296	-0.08606
0.297	-0.08661
0.298	-0.08701
0.299	-0.08707
0.3	-0.08713
0.301	-0.0872
0.302	-0.08743
0.303	-0.08799
0.304	-0.08854
0.305	-0.08894
0.306	-0.08916
0.307	-0.08939
0.308	-0.08962
0.309	-0.08969
0.31	-0.08975
0.311	-0.08965
0.312	-0.08988
0.313	-0.09044
0.314	-0.09083
0.315	-0.09122
0.316	-0.09162
0.317	-0.09201
0.318	-0.0924
0.319	-0.0928
0.32	-0.09335
0.321	-0.09408
0.322	-0.0948
0.323	-0.09535
0.324	-0.09558
0.325	-0.09581
0.326	-0.09637
0.327	-0.0966
0.328	-0.09683
0.329	-0.09739
0.33	-0.09794
0.331	-0.0985
0.332	-0.09873
0.333	-0.09879
0.334	-0.09902
0.335	-0.09925
0.336	-0.09948
0.337	-0.09987
0.338	-0.1001
0.339	-0.10049
0.34	-0.10105
0.341	-0.10145
0.342	-0.10184
0.343	-0.10223
0.344	-0.10262
0.345	-0.10302
0.346	-0.10325
0.347	-0.10347
0.348	-0.10403
0.349	-0.10426
0.35	-0.10416
0.351	-0.10439
0.352	-0.10495
0.353	-0.10551
0.354	-0.1059
0.355	-0.10629
0.356	-0.10652
0.357	-0.10675
0.358	-0.10714
0.359	-0.10753
0.36	-0.10793
0.361	-0.10832
0.362	-0.10888
0.363	-0.10927
0.364	-0.1095
0.365	-0.11006
0.366	-0.11061
0.367	-0.11101
0.368	-0.11157
0.369	-0.11212
0.37	-0.11268
0.371	-0.1134
0.372	-0.11396
0.373	-0.11435
0.374	-0.11475
0.375	-0.11497
0.376	-0.1152
0.377	-0.1156
0.378	-0.11599
0.379	-0.11638
0.38	-0.11661
0.381	-0.11684
0.382	-0.11707
0.383	-0.1173
0.384	-0.11769
0.385	-0.11808
0.386	-0.11864
0.387	-0.1192
0.388	-0.11976
0.389	-0.12048
0.39	-0.12104
0.391	-0.12159
0.392	-0.12199
0.393	-0.12238
0.394	-0.12294
0.395	-0.12333
0.396	-0.12389
0.397	-0.12444
0.398	-0.125
0.399	-0.12556
0.4	-0.12595
0.401	-0.12618
0.402	-0.12641
0.403	-0.12697
0.404	-0.12769
0.405	-0.12841
0.406	-0.12913
0.407	-0.12969
0.408	-0.13008
0.409	-0.13031
0.41	-0.13054
0.411	-0.13093
0.412	-0.13133
0.413	-0.13172
0.414	-0.13211
0.415	-0.13234
0.416	-0.13257
0.417	-0.13296
0.418	-0.13352
0.419	-0.13424
0.42	-0.13464
0.421	-0.1347
0.422	-0.13477
0.423	-0.13483
0.424	-0.13522
0.425	-0.13578
0.426	-0.13634
0.427	-0.13706
0.428	-0.13762
0.429	-0.13801
0.43	-0.13857
0.431	-0.13929
0.432	-0.14001
0.433	-0.14073
0.434	-0.14146
0.435	-0.14218
0.436	-0.1429
0.437	-0.14362
0.438	-0.14434
0.439	-0.1449
0.44	-0.1453
0.441	-0.14585
0.442	-0.14657
0.443	-0.14713
0.444	-0.14753
0.445	-0.14792
0.446	-0.14815
0.447	-0.14838
0.448	-0.14844
0.449	-0.14834
0.45	-0.14857
0.451	-0.14913
0.452	-0.14968
0.453	-0.15008
0.454	-0.1508
0.455	-0.15136
0.456	-0.15142
0.457	-0.15181
0.458	-0.15254
0.459	-0.15293
0.46	-0.15332
0.461	-0.15372
0.462	-0.15411
0.463	-0.15467
0.464	-0.15506
0.465	-0.15545
0.466	-0.15584
0.467	-0.15607
0.468	-0.1563
0.469	-0.1567
0.47	-0.15709
0.471	-0.15732
0.472	-0.15755
0.473	-0.15794
0.474	-0.1585
0.475	-0.15905
0.476	-0.15928
0.477	-0.15951
0.478	-0.1599
0.479	-0.1603
0.48	-0.16085
0.481	-0.16141
0.482	-0.16197
0.483	0.3386
0.484	2.84763
0.485	7.6444
0.486	12.8316
0.487	16.2709
0.488	18.1839
0.489	19.7859
0.49	21.1392
0.491	22.2988
0.492	23.3053
0.493	24.2099
0.494	25.0555
0.495	25.8544
0.496	26.6129
0.497	27.3357
0.498	28.0242
0.499	28.6792
0.5	29.304
0.501	29.9047
0.502	30.4805
0.503	31.036
0.504	31.5776
0.505	32.1044
0.506	32.618
0.507	33.1223
0.508	33.6164
0.509	34.0989
0.51	34.5698
0.511	35.0281
0.512	35.471
0.513	35.8952
0.514	36.3054
0.515	36.7
0.516	37.0806
0.517	37.4535
0.518	37.8178
0.519	38.1744
0.52	38.5255
0.521	38.875
0.522	39.2199
0.523	39.5609
0.524	39.9019
0.525	40.2367
0.526	40.5613
0.527	40.8783
0.528	41.1866
0.529	41.4879
0.53	41.7838
0.531	42.0727
0.532	42.3539
0.533	42.628
0.534	42.8983
0.535	43.1654
0.536	43.4279
0.537	43.6865
0.538	43.9412
0.539	44.192
0.54	44.4404
0.541	44.6866
0.542	44.9273
0.543	45.161
0.544	45.3893
0.545	45.6137
0.546	45.8357
0.547	46.0539
0.548	46.2689
0.549	46.4816
0.55	46.6905
0.551	46.8954
0.552	47.0988
0.553	47.2998
0.554	47.4993
0.555	47.6965
0.556	47.8913
0.557	48.0831
0.558	48.2694
0.559	48.4541
0.56	48.6373
0.561	48.8181
0.562	48.9958
0.563	49.1704
0.564	49.3435
0.565	49.515
0.566	49.685
0.567	49.8534
0.568	50.021
0.569	50.1871
0.57	50.3508
0.571	50.5138
0.572	50.6744
0.573	50.8327
0.574	50.9894
0.575	51.1469
0.576	51.306
0.577	51.4635
0.578	51.618
0.579	51.77
0.58	51.9221
0.581	52.0742
0.582	52.2239
0.583	52.3706
0.584	52.5156
0.585	52.6599
0.586	52.8027
0.587	52.9431
0.588	53.0812
0.589	53.2162
0.59	53.3472
0.591	53.4744
0.592	53.5962
0.593	53.7125
0.594	53.8234
0.595	53.9265
0.596	54.0202
0.597	54.1024
0.598	54.1712
0.599	54.2253
0.6	54.2624
0.601	54.2776
0.602	54.2781
0.603	54.2762
0.604	54.2749
0.605	54.274
0.606	54.2733
0.607	54.2729
0.608	54.2725
0.609	54.2723
0.61	54.2721
0.611	54.2717
0.612	54.2713
0.613	54.2709
0.614	54.2705
0.615	54.2701
0.616	54.2699
0.617	54.2697
0.618	54.2691
0.619	54.2682
0.62	54.2675
0.621	54.2673
0.622	54.2669
0.623	54.2662
0.624	54.2656
0.625	54.2654
0.626	54.2651
0.627	54.2647
0.628	54.2644
0.629	54.264
0.63	54.2637
0.631	54.2637
0.632	54.2633
0.633	54.2627
0.634	54.2621
0.635	54.2614
0.636	54.2609
0.637	54.2603
0.638	54.2596
0.639	54.2589
0.64	54.2583
0.641	54.2579
0.642	54.2575
0.643	54.2571
0.644	54.2566
0.645	54.2562
0.646	54.2558
0.647	54.2554
0.648	54.255
0.649	54.2544
0.65	54.2539
0.651	54.2535
0.652	54.2531
0.653	54.2524
0.654	54.2517
0.655	54.2511
0.656	54.2507
0.657	54.2503
0.658	54.2499
0.659	54.2497
0.66	54.2493
0.661	54.2489
0.662	54.2485
0.663	54.2478
0.664	54.2471
0.665	54.2463
0.666	54.246
0.667	54.2456
0.668	54.245
0.669	54.2448
0.67	54.2445
0.671	54.244
0.672	54.2434
0.673	54.2429
0.674	54.2423
0.675	54.2419
0.676	54.2417
0.677	54.2413
0.678	54.2406
0.679	54.24
0.68	54.2398
0.681	54.2396
0.682	54.2392
0.683	54.2386
0.684	54.2379
0.685	54.2373
0.686	54.2368
0.687	54.2362
0.688	54.2358
0.689	54.2354
0.69	54.2352
0.691	54.235
0.692	54.2344
0.693	54.2339
0.694	54.2335
0.695	54.2328
0.696	54.2319
0.697	54.2313
0.698	54.2308
0.699	54.2302
0.7	54.2296
0.701	54.2289
0.702	54.2283
0.703	54.228
0.704	54.2274
0.705	54.2268
0.706	54.2263
0.707	54.2257
0.708	54.2252
0.709	54.2248
0.71	54.2247
0.711	54.2245
0.712	54.2239
0.713	54.2234
0.714	54.2228
0.715	54.2221
0.716	54.2215
0.717	54.2211
0.718	54.2206
0.719	54.2199
0.72	54.219
0.721	54.2182
0.722	54.2179
0.723	54.2176
0.724	54.2174
0.725	54.2168
0.726	54.2163
0.727	54.2159
0.728	54.2155
0.729	54.2151
0.73	54.2149
0.731	54.2146
0.732	54.2143
0.733	54.2137
0.734	54.213
0.735	54.2123
0.736	54.2115
0.737	54.2111
0.738	54.2109
0.739	54.2103
0.74	54.2096
0.741	54.2091
0.742	54.2087
0.743	54.2083
0.744	54.2077
0.745	54.2072
0.746	54.2066
0.747	54.2061
0.748	54.2058
0.749	54.2056
0.75	54.2052
0.751	54.2048
0.752	54.2044
0.753	54.2042
0.754	54.2038
0.755	54.2032
0.756	54.203
0.757	54.2028
0.758	54.2024
0.759	54.2018
0.76	54.2009
0.761	54.2006
0.762	54.2005
0.763	54.2001
0.764	54.1994
0.765	54.1987
0.766	54.1983
0.767	54.198
0.768	54.198
0.769	54.1976
0.77	54.197
0.771	54.1968
0.772	54.1966
0.773	54.1962
0.774	54.1956
0.775	54.1951
0.776	54.1947
0.777	54.1943
0.778	54.1937
0.779	54.193
0.78	54.1924
0.781	54.1922
0.782	54.1918
0.783	54.1911
0.784	54.1907
0.785	54.1903
0.786	54.1896
0.787	54.189
0.788	54.1885
0.789	54.1881
0.79	54.1878
0.791	54.1876
0.792	54.1874
0.793	54.187
0.794	54.1866
0.795	54.1862
0.796	54.1858
0.797	54.1856
0.798	54.1853
0.799	54.185
0.8	54.1846
0.801	54.184
0.802	54.1835
0.803	54.1832
0.804	54.183
0.805	54.1826
0.806	54.1824
0.807	54.1822
0.808	54.1818
0.809	54.1815
0.81	54.1813
0.811	54.1812
0.812	54.1812
0.813	54.1806
0.814	54.1799
0.815	54.1793
0.816	54.1789
0.817	54.1787
0.818	54.1786
0.819	54.1782
0.82	54.1777
0.821	54.1775
0.822	54.1771
0.823	54.1765
0.824	54.1761
0.825	54.1757
0.826	54.1753
0.827	54.1749
0.828	54.1746
0.829	54.1743
0.83	54.1741
0.831	54.174
0.832	54.1738
0.833	54.1732
0.834	54.173
0.835	54.1726
0.836	54.1721
0.837	54.1717
0.838	54.1711
0.839	54.1705
0.84	54.1703
0.841	54.1701
0.842	54.1695
0.843	54.169
0.844	54.1686
0.845	54.1682
0.846	54.168
0.847	54.1677
0.848	54.1673
0.849	54.1673
0.85	54.1672
0.851	54.1668
0.852	54.1666
0.853	54.1665
0.854	54.1665
0.855	54.1662
0.856	54.1658
0.857	54.1654
0.858	54.1651
0.859	54.1645
0.86	54.1639
0.861	54.1639
0.862	54.164
0.863	54.1638
0.864	54.1635
0.865	54.1633
0.866	54.1632
0.867	54.1632
0.868	54.1629
0.869	54.1627
0.87	54.1625
0.871	54.1624
0.872	54.1622
0.873	54.1618
0.874	54.1612
0.875	54.1607
0.876	54.1603
0.877	54.1599
0.878	54.1595
0.879	54.1589
0.88	54.1585
0.881	54.1583
0.882	54.1579
0.883	54.1579
0.884	54.1576
0.885	54.1572
0.886	54.1573
0.887	54.1574
0.888	54.1574
0.889	54.1571
0.89	54.1568
0.891	54.1565
0.892	54.1563
0.893	54.1557
0.894	54.1552
0.895	54.1551
0.896	54.1551
0.897	54.1546
0.898	54.1543
0.899	54.1539
0.9	54.1535
0.901	54.1531
0.902	54.1529
0.903	54.1526
0.904	54.1522
0.905	54.1518
0.906	54.1516
0.907	54.1515
0.908	54.1515
0.909	54.1514
0.91	54.1514
0.911	54.1513
0.912	54.1511
0.913	54.1505
0.914	54.1498
0.915	54.1494
0.916	54.1493
0.917	54.1491
0.918	54.1487
0.919	54.1485
0.92	54.1486
0.921	54.1487
0.922	54.1488
0.923	54.1489
0.924	54.1486
0.925	54.1482
0.926	54.1478
0.927	54.1478
0.928	54.1477
0.929	54.1473
0.93	54.1471
0.931	54.147
0.932	54.1468
0.933	54.1464
0.934	54.1459
0.935	54.1455
0.936	54.1452
0.937	54.1448
0.938	54.1444
0.939	54.1441
0.94	54.1437
0.941	54.1433
0.942	54.1429
0.943	54.1425
0.944	54.1423
0.945	54.1422
0.946	54.1421
0.947	54.1421
0.948	54.142
0.949	54.1419
0.95	54.1419
0.951	54.1416
0.952	54.1412
0.953	54.141
0.954	54.1408
0.955	54.1406
0.956	54.1405
0.957	54.1403
0.958	54.14
0.959	54.1397
0.96	54.1391
0.961	54.1389
0.962	54.1385
0.963	54.1381
0.964	54.1379
0.965	54.1375
0.966	54.1371
0.967	54.1368
0.968	54.1366
0.969	54.1365
0.97	54.1365
0.971	54.1362
0.972	54.1362
0.973	54.136
0.974	54.1356
0.975	54.1352
0.976	54.1346
0.977	54.1341
0.978	54.1335
0.979	54.1329
0.98	54.1325
0.981	54.1322
0.982	54.1318
0.983	54.1315
0.984	54.1313
0.985	54.1311
0.986	54.1308
0.987	54.1306
0.988	54.1305
0.989	54.1305
0.99	54.1304
0.991	54.1305
0.992	54.1305
0.993	54.1302
0.994	54.1298
0.995	54.1293
0.996	54.1289
0.997	54.1287
0.998	54.1286
0.999	54.1284
1	54.1283
1.001	54.1282
1.002	54.1278
1.003	54.1275
1.004	54.127
1.005	54.1268
1.006	54.1268
1.007	54.1265
1.008	54.1263
1.009	54.1264
1.01	54.1265
1.011	54.1266
1.012	54.1265
1.013	54.1262
1.014	54.1257
1.015	54.1254
1.016	54.1251
1.017	54.1251
1.018	54.1248
1.019	54.1248
1.02	54.1247
1.021	54.1246
1.022	54.1246
1.023	54.1242
1.024	54.1238
1.025	54.1234
1.026	54.1232
1.027	54.1229
1.028	54.1227
1.029	54.1227
1.03	54.1223
1.031	54.1217
1.032	54.1213
1.033	54.1209
1.034	54.1204
1.035	54.1198
1.036	54.1196
1.037	54.1193
1.038	54.1191
1.039	54.1189
1.04	54.1187
1.041	54.1183
1.042	54.1177
1.043	54.117
1.044	54.1161
1.045	54.1155
1.046	54.1151
1.047	54.1149
1.048	54.1148
1.049	54.1146
1.05	54.1144
1.051	54.1143
1.052	54.1139
1.053	54.1134
1.054	54.1128
1.055	54.1123
1.056	54.112
1.057	54.1118
1.058	54.1114
1.059	54.1112
1.06	54.1111
1.061	54.1111
1.062	54.1108
1.063	54.1106
1.064	54.1105
1.065	54.1103
1.066	54.1099
1.067	54.1097
1.068	54.1096
1.069	54.1094
1.07	54.109
1.071	54.1089
1.072	54.1087
1.073	54.1082
1.074	54.1079
1.075	54.1075
1.076	54.107
1.077	54.1066
1.078	54.1062
1.079	54.1056
1.08	54.1049
1.081	54.1045
1.082	54.1043
1.083	54.1037
1.084	54.1032
1.085	54.1028
1.086	54.1025
1.087	54.1026
1.088	54.1026
1.089	54.1022
1.09	54.102
1.091	54.1017
1.092	54.1013
1.093	54.1011
1.094	54.1007
1.095	54.1
1.096	54.0996
1.097	54.0994
1.098	54.0991
1.099	54.0991
1.1	54.0988
1.101	54.0986
1.102	54.0986
1.103	54.0983
1.104	54.0978
1.105	54.0972
1.106	54.0968
1.107	54.0966
1.108	54.0965
1.109	54.0963
1.11	54.0961
1.111	54.0958
1.112	54.0956
1.113	54.0955
1.114	54.0953
1.115	54.0949
1.116	54.0947
1.117	54.0946
1.118	54.0946
1.119	54.0943
1.12	54.0941
1.121	54.0939
1.122	54.0938
1.123	54.0938
1.124	54.0935
1.125	54.0936
1.126	54.0937
1.127	54.0937
1.128	54.0936
1.129	54.0935
1.13	54.0935
1.131	54.0934
1.132	54.0932
1.133	54.0926
1.134	54.0921
1.135	54.0918
1.136	54.0918
1.137	54.0915
1.138	54.0913
1.139	54.0911
1.14	54.0907
1.141	54.0904
1.142	54.0906
1.143	54.0906
1.144	54.0904
1.145	54.09
1.146	54.0896
1.147	54.0892
1.148	54.089
1.149	54.0886
1.15	54.0884
1.151	54.0885
1.152	54.0884
1.153	54.0882
1.154	54.088
1.155	54.0877
1.156	54.0872
1.157	54.0868
1.158	54.0866
1.159	54.0862
1.16	54.0859
1.161	54.0859
1.162	54.0858
1.163	54.0857
1.164	54.0854
1.165	54.0851
1.166	54.0851
1.167	54.0848
1.168	54.0848
1.169	54.0845
1.17	54.0842
1.171	54.0838
1.172	54.0835
1.173	54.0833
1.174	54.0827
1.175	54.0822
1.176	54.0818
1.177	54.0814
1.178	54.081
1.179	54.0804
1.18	54.08
1.181	54.08
1.182	54.0799
1.183	54.0797
1.184	54.0793
1.185	54.0787
1.186	54.0782
1.187	54.078
1.188	54.0779
1.189	54.0778
1.19	54.0779
1.191	54.078
1.192	54.0778
1.193	54.0772
1.194	54.0765
1.195	54.0758
1.196	54.0752
1.197	54.0748
1.198	54.0744
1.199	54.0739
1.2	54.0733
1.201	54.0729
1.202	54.0729
1.203	54.0728
1.204	54.0724
1.205	54.072
1.206	54.0716
1.207	54.0712
1.208	54.0707
1.209	54.0703
1.21	54.0701
1.211	54.07
1.212	54.0701
1.213	54.0699
1.214	54.0692
1.215	54.0684
1.216	54.0682
1.217	54.068
1.218	54.0677
1.219	54.0675
1.22	54.0671
1.221	54.0667
1.222	54.0663
1.223	54.0659
1.224	54.0656
1.225	54.0653
1.226	54.0653
1.227	54.065
1.228	54.0646
1.229	54.0646
1.23	54.0648
1.231	54.0649
1.232	54.0647
1.233	54.0643
1.234	54.0639
1.235	54.0635
1.236	54.0633
1.237	54.0632
1.238	54.0632
1.239	54.0629
1.24	54.0627
1.241	54.0628
1.242	54.0629
1.243	54.0627
1.244	54.0623
1.245	54.0619
1.246	54.0615
1.247	54.0611
1.248	54.0609
1.249	54.0608
1.25	54.0606
1.251	54.0604
1.252	54.0601
1.253	54.0597
1.254	54.0592
1.255	54.0588
1.256	54.0589
1.257	54.0587
1.258	54.0581
1.259	54.0577
1.26	54.0573
1.261	54.0571
1.262	54.0569
1.263	54.0563
1.264	54.0557
1.265	54.0552
1.266	54.0548
1.267	54.0547
1.268	54.0547
1.269	54.0544
1.27	54.0542
1.271	54.0543
1.272	54.0542
1.273	54.054
1.274	54.0538
1.275	54.0534
1.276	54.0532
1.277	54.0531
1.278	54.0529
1.279	54.0525
1.28	54.0523
1.281	54.0522
1.282	54.0521
1.283	54.0517
1.284	54.0513
1.285	54.0513
1.286	54.051
1.287	54.0508
1.288	54.0506
1.289	54.0504
1.29	54.0504
1.291	54.0504
1.292	54.0498
1.293	54.0494
1.294	54.049
1.295	54.0487
1.296	54.0487
1.297	54.0487
1.298	54.0481
1.299	54.0476
1.3	54.047
1.301	54.0465
1.302	54.0462
1.303	54.046
1.304	54.0456
1.305	54.0454
1.306	54.045
1.307	54.0446
1.308	54.0445
1.309	54.0443
1.31	54.0439
1.311	54.0437
1.312	54.0434
1.313	54.0431
1.314	54.0427
1.315	54.0423
1.316	54.0419
1.317	54.0416
1.318	54.0414
1.319	54.041
1.32	54.0406
1.321	54.0406
1.322	54.0405
1.323	54.0401
1.324	54.0397
1.325	54.0395
1.326	54.0393
1.327	54.039
1.328	54.039
1.329	54.0387
1.33	54.0383
1.331	54.0378
1.332	54.0372
1.333	54.037
1.334	54.0368
1.335	54.0367
1.336	54.0368
1.337	54.0366
1.338	54.0363
1.339	54.0361
1.34	54.0357
1.341	54.0353
1.342	54.0349
1.343	54.0347
1.344	54.0343
1.345	54.0339
1.346	54.0339
1.347	54.0336
1.348	54.0332
1.349	54.033
1.35	54.0328
1.351	54.0324
1.352	54.0322
1.353	54.0319
1.354	54.0315
1.355	54.0311
1.356	54.0309
1.357	54.0307
1.358	54.0301
1.359	54.0296
1.36	54.0292
1.361	54.0288
1.362	54.0286
1.363	54.0282
1.364	54.0276
1.365	54.0274
1.366	54.0273
1.367	54.0273
1.368	54.027
1.369	54.0266
1.37	54.0264
1.371	54.0263
1.372	54.0261
1.373	54.0259
1.374	54.0256
1.375	54.0253
1.376	54.025
1.377	54.0246
1.378	54.0242
1.379	54.0239
1.38	54.0233
1.381	54.0231
1.382	54.0228
1.383	54.0228
1.384	54.0229
1.385	54.0225
1.386	54.0219
1.387	54.0217
1.388	54.0216
1.389	54.0217
1.39	54.0218
1.391	54.0214
1.392	54.0207
1.393	54.0203
1.394	54.0201
1.395	54.0199
1.396	54.0195
1.397	54.0189
1.398	54.0185
1.399	54.0181
1.4	54.0177
1.401	54.0173
1.402	54.0171
1.403	54.0167
1.404	54.0162
1.405	54.0161
1.406	54.0159
1.407	54.0151
1.408	54.0147
1.409	54.0144
1.41	54.0136
1.411	54.0132
1.412	54.013
1.413	54.0128
1.414	54.0124
1.415	54.0118
1.416	54.0116
1.417	54.0115
1.418	54.0113
1.419	54.0108
1.42	54.01
1.421	54.0095
1.422	54.0092
1.423	54.0092
1.424	54.0091
1.425	54.0089
1.426	54.0085
1.427	54.0081
1.428	54.0077
1.429	54.0076
1.43	54.0077
1.431	54.0075
1.432	54.0071
1.433	54.0067
1.434	54.0062
1.435	54.0056
1.436	54.005
1.437	54.0045
1.438	54.0039
1.439	54.0032
1.44	54.0027
1.441	54.0024
1.442	54.0024
1.443	54.0021
1.444	54.0017
1.445	54.0015
1.446	54.0013
1.447	54.0009
1.448	54.0005
1.449	53.9999
1.45	53.9994
1.451	53.999
1.452	53.9986
1.453	53.9982
1.454	53.9978
1.455	53.9974
1.456	53.997
1.457	53.9966
1.458	53.9962
1.459	53.996
1.46	53.9956
1.461	53.9952
1.462	53.995
1.463	53.9946
1.464	53.9942
1.465	53.9937
1.466	53.9931
1.467	53.9927
1.468	53.9923
1.469	53.9921
1.47	53.992
1.471	53.9918
1.472	53.9914
1.473	53.991
1.474	53.9906
1.475	53.9902
1.476	53.99
1.477	53.9898
1.478	53.9894
1.479	53.989
1.48	53.9887
1.481	53.9885
1.482	53.988
1.483	53.9872
1.484	53.9867
1.485	53.9863
1.486	54.6632
1.487	56.6395
1.488	59.3963
1.489	61.9441
1.49	63.8593
1.491	65.3051
1.492	66.4209
1.493	67.3411
1.494	68.1476
1.495	68.8881
1.496	69.581
1.497	70.2274
1.498	70.8328
1.499	71.4016
1.5	71.9392
1.501	72.4517
1.502	72.9398
1.503	73.4072
1.504	73.8586
1.505	74.299
1.506	74.7278
1.507	75.1426
1.508	75.5494
1.509	75.947
1.51	76.3324
1.511	76.7068
1.512	77.069
1.513	77.4172
1.514	77.7531
1.515	78.0786
1.516	78.3919
1.517	78.693
1.518	78.9861
1.519	79.2731
1.52	79.5565
1.521	79.8349
1.522	80.1091
1.523	80.3802
1.524	80.6465
1.525	80.9121
1.526	81.1777
1.527	81.4397
1.528	81.6967
1.529	81.9459
1.53	82.1864
1.531	82.4209
1.532	82.6486
1.533	82.8702
1.534	83.0876
1.535	83.3019
1.536	83.5143
1.537	83.7237
1.538	83.9301
1.539	84.1333
1.54	84.3342
1.541	84.532
1.542	84.7249
1.543	84.9129
1.544	85.096
1.545	85.2773
1.546	85.4561
1.547	85.6307
1.548	85.8034
1.549	85.9743
1.55	86.1427
1.551	86.3087
1.552	86.4723
1.553	86.6346
1.554	86.7957
1.555	86.955
1.556	87.1118
1.557	87.2662
1.558	87.4182
1.559	87.5671
1.56	87.7141
1.561	87.8599
1.562	88.0046
1.563	88.1455
1.564	88.284
1.565	88.4225
1.566	88.5598
1.567	88.6958
1.568	88.8313
1.569	88.9649
1.57	89.0954
1.571	89.2242
1.572	89.3523
1.573	89.4792
1.574	89.6048
1.575	89.7305
1.576	89.8549
1.577	89.9788
1.578	90.102
1.579	90.2234
1.58	90.3435
1.581	90.4625
1.582	90.5802
1.583	90.6967
1.584	90.8107
1.585	90.9236
1.586	91.0352
1.587	91.1443
1.588	91.2529
1.589	91.3596
1.59	91.4645
1.591	91.5675
1.592	91.6663
1.593	91.7608
1.594	91.851
1.595	91.9363
1.596	92.0162
1.597	92.0887
1.598	92.1514
1.599	92.2019
1.6	92.2389
1.601	92.2631
1.602	92.2726
1.603	92.2724
1.604	92.2703
1.605	92.2688
1.606	92.2684
1.607	92.2677
1.608	92.267
1.609	92.2664
1.61	92.2658
1.611	92.2653
1.612	92.2647
1.613	92.2642
1.614	92.2636
1.615	92.2632
1.616	92.2628
1.617	92.2624
1.618	92.262
1.619	92.2615
1.62	92.2608
1.621	92.2602
1.622	92.2598
1.623	92.2592
1.624	92.2587
1.625	92.2581
1.626	92.2576
1.627	92.2572
1.628	92.2566
1.629	92.2562
1.63	92.256
1.631	92.2558
1.632	92.2554
1.633	92.2547
1.634	92.2541
1.635	92.2539
1.636	92.2535
1.637	92.2529
1.638	92.2525
1.639	92.252
1.64	92.2516
1.641	92.2514
1.642	92.251
1.643	92.2506
1.644	92.2502
1.645	92.2496
1.646	92.2491
1.647	92.2487
1.648	92.2483
1.649	92.2479
1.65	92.2476
1.651	92.2474
1.652	92.2469
1.653	92.2463
1.654	92.2458
1.655	92.245
1.656	92.2445
1.657	92.2442
1.658	92.244
1.659	92.2435
1.66	92.2426
1.661	92.2418
1.662	92.2413
1.663	92.2406
1.664	92.2399
1.665	92.2393
1.666	92.2389
1.667	92.2382
1.668	92.2374
1.669	92.2372
1.67	92.2372
1.671	92.2369
1.672	92.2365
1.673	92.236
1.674	92.2353
1.675	92.2347
1.676	92.2343
1.677	92.2339
1.678	92.2334
1.679	92.2328
1.68	92.2324
1.681	92.232
1.682	92.2316
1.683	92.2312
1.684	92.2308
1.685	92.2304
1.686	92.2299
1.687	92.2293
1.688	92.2289
1.689	92.2284
1.69	92.2276
1.691	92.2271
1.692	92.2267
1.693	92.2262
1.694	92.2256
1.695	92.2252
1.696	92.2248
1.697	92.2244
1.698	92.224
1.699	92.2235
1.7	92.2231
1.701	92.2228
1.702	92.2224
1.703	92.2219
1.704	92.2213
1.705	92.2209
1.706	92.2205
1.707	92.22
1.708	92.2193
1.709	92.2185
1.71	92.2181
1.711	92.2179
1.712	92.2175
1.713	92.2173
1.714	92.2171
1.715	92.2165
1.716	92.216
1.717	92.2156
1.718	92.215
1.719	92.2143
1.72	92.2137
1.721	92.2133
1.722	92.2129
1.723	92.2125
1.724	92.212
1.725	92.2114
1.726	92.211
1.727	92.2106
1.728	92.2101
1.729	92.2097
1.73	92.2095
1.731	92.2092
1.732	92.2088
1.733	92.2081
1.734	92.2076
1.735	92.207
1.736	92.2063
1.737	92.2056
1.738	92.205
1.739	92.2046
1.74	92.204
1.741	92.2033
1.742	92.2028
1.743	92.2024
1.744	92.202
1.745	92.2016
1.746	92.2007
1.747	92.2001
1.748	92.1999
1.749	92.1994
1.75	92.1991
1.751	92.1989
1.752	92.1985
1.753	92.1981
1.754	92.1976
1.755	92.197
1.756	92.1964
1.757	92.1959
1.758	92.1957
1.759	92.1953
1.76	92.1946
1.761	92.194
1.762	92.1934
1.763	92.1929
1.764	92.1925
1.765	92.1921
1.766	92.1917
1.767	92.1913
1.768	92.1911
1.769	92.1908
1.77	92.1903
1.771	92.1899
1.772	92.1895
1.773	92.1889
1.774	92.1886
1.775	92.1882
1.776	92.1878
1.777	92.1872
1.778	92.1865
1.779	92.1859
1.78	92.1854
1.781	92.1848
1.782	92.1844
1.783	92.1842
1.784	92.184
1.785	92.1834
1.786	92.1829
1.787	92.1826
1.788	92.1824
1.789	92.182
1.79	92.1818
1.791	92.1817
1.792	92.1816
1.793	92.1814
1.794	92.181
1.795	92.1805
1.796	92.1799
1.797	92.1795
1.798	92.1791
1.799	92.1786
1.8	92.178
1.801	92.1774
1.802	92.1767
1.803	92.1762
1.804	92.1756
1.805	92.1749
1.806	92.1745
1.807	92.1743
1.808	92.1739
1.809	92.1735
1.81	92.1729
1.811	92.1724
1.812	92.172
1.813	92.1714
1.814	92.1707
1.815	92.17
1.816	92.1694
1.817	92.169
1.818	92.1686
1.819	92.1681
1.82	92.1675
1.821	92.1671
1.822	92.1667
1.823	92.1663
1.824	92.1659
1.825	92.1654
1.826	92.165
1.827	92.1646
1.828	92.164
1.829	92.1636
1.83	92.1634
1.831	92.1633
1.832	92.163
1.833	92.1624
1.834	92.1618
1.835	92.1611
1.836	92.1607
1.837	92.1607
1.838	92.1604
1.839	92.16
1.84	92.1595
1.841	92.1589
1.842	92.1585
1.843	92.1581
1.844	92.1577
1.845	92.1575
1.846	92.1573
1.847	92.1567
1.848	92.1563
1.849	92.1563
1.85	92.1559
1.851	92.1552
1.852	92.1546
1.853	92.1544
1.854	92.154
1.855	92.1536
1.856	92.1535
1.857	92.1531
1.858	92.1526
1.859	92.1522
1.86	92.1516
1.861	92.1511
1.862	92.1507
1.863	92.1503
1.864	92.1497
1.865	92.1492
1.866	92.1488
1.867	92.1482
1.868	92.1476
1.869	92.1473
1.87	92.147
1.871	92.1468
1.872	92.1466
1.873	92.1463
1.874	92.1458
1.875	92.1454
1.876	92.1452
1.877	92.1449
1.878	92.1447
1.879	92.1441
1.88	92.1434
1.881	92.1429
1.882	92.1425
1.883	92.1421
1.884	92.1417
1.885	92.1411
1.886	92.1407
1.887	92.1405
1.888	92.1401
1.889	92.1397
1.89	92.1397
1.891	92.1396
1.892	92.1394
1.893	92.139
1.894	92.1384
1.895	92.138
1.896	92.1378
1.897	92.1376
1.898	92.1373
1.899	92.1369
1.9	92.1365
1.901	92.1362
1.902	92.1358
1.903	92.1357
1.904	92.1355
1.905	92.1351
1.906	92.1347
1.907	92.1343
1.908	92.1339
1.909	92.1335
1.91	92.1331
1.911	92.1327
1.912	92.1322
1.913	92.1316
1.914	92.1312
1.915	92.1307
1.916	92.1301
1.917	92.1297
1.918	92.1293
1.919	92.1291
1.92	92.1289
1.921	92.1281
1.922	92.1274
1.923	92.1269
1.924	92.1265
1.925	92.1262
1.926	92.1258
1.927	92.1255
1.928	92.1252
1.929	92.1252
1.93	92.1251
1.931	92.1249
1.932	92.1246
1.933	92.1242
1.934	92.1235
1.935	92.1231
1.936	92.1229
1.937	92.1228
1.938	92.1228
1.939	92.1222
1.94	92.1217
1.941	92.1213
1.942	92.1209
1.943	92.1203
1.944	92.1197
1.945	92.1195
1.946	92.1193
1.947	92.1189
1.948	92.1185
1.949	92.1183
1.95	92.118
1.951	92.1175
1.952	92.1169
1.953	92.1167
1.954	92.1165
1.955	92.1161
1.956	92.1159
1.957	92.1158
1.958	92.1156
1.959	92.115
1.96	92.1141
1.961	92.1136
1.962	92.1133
1.963	92.1133
1.964	92.1132
1.965	92.1128
1.966	92.1123
1.967	92.1117
1.968	92.1113
1.969	92.1109
1.97	92.1107
1.971	92.1105
1.972	92.1102
1.973	92.11
1.974	92.1094
1.975	92.1087
1.976	92.1082
1.977	92.1078
1.978	92.1075
1.979	92.1071
1.98	92.1066
1.981	92.1062
1.982	92.106
1.983	92.1057
1.984	92.1055
1.985	92.1051
1.986	92.1047
1.987	92.1045
1.988	92.1041
1.989	92.1037
1.99	92.1035
1.991	92.1031
1.992	92.1025
1.993	92.102
1.994	92.1014
1.995	92.101
1.996	92.1008
1.997	92.1007
1.998	92.1003
1.999	92.0998
[truncated: 3,001 more rows]

## Sheet: 4e
Load resistance (Ω)	Peak power (mW)
1	0.03098
2	0.06171
5	0.15245
10	0.29895
20	0.57513
50	1.28525
100	2.15993
200	3.17381
500	3.88787
1000	3.45588
2000	2.48823
5000	1.28525
10000	0.70527
20000	0.37003
50000	0.15245

## Sheet: 4f
Reference	Charge density (mC/m2)
34	0.43
31	0.5
32	0.7
35	0.72
36	0.74
37	1
38	1.02
39	1.25
40	1.5
41	1.85
42	2
43	4
33	4.74
44	5.4
23	5.6
45	8.8
46	12.6
47	22.25
48	23
49	31
PDC-TING	412.54
SDC-TING	540.7

## Sheet: 4g
Time (s)	Voltage (V)		Time (s)	Voltage (V)		Time (s)	Voltage (V)		Time (s)	Voltage (V)
0.001	0.00797		110.001	0.00514		220.001	0.00408		330.001	0.000365
0.002	0.00797		110.002	0.00532		220.002	0.00736		330.002	0.02737
0.003	0.0083		110.003	0.00548		220.003	0.02051		330.003	0.03727
0.004	0.00797		110.004	0.00564		220.004	0.02379		330.004	0.04661
0.005	0.00797		110.005	0.00578		220.005	0.03365		330.005	0.05736
0.006	0.00797		110.006	0.00592		220.006	0.03694		330.006	0.06065
0.007	0.0083		110.007	0.00601		220.007	0.04679		330.007	0.06065
0.008	0.00797		110.008	0.00625		220.008	0.05665		330.008	0.06394
0.009	0.00797		110.009	0.00615		220.009	0.06322		330.009	0.06394
0.01	0.00797		110.01	0.00614		220.01	0.07308		330.01	0.06722
0.011	0.00797		110.011	0.00624		220.011	0.07965		330.011	0.07379
0.012	0.0083		110.012	0.00625		220.012	0.0928		330.012	0.07708
0.013	0.0083		110.013	0.00634		220.013	0.09608		330.013	0.07708
0.014	0.0083		110.014	0.00627		220.014	0.10594		330.014	0.08037
0.015	0.00797		110.015	0.00655		220.015	0.1158		330.015	0.08365
0.016	0.00797		110.016	0.00655		220.016	0.12565		330.016	0.08365
0.017	0.0083		110.017	0.00672		220.017	0.12565		330.017	0.08694
0.018	0.00797		110.018	0.0069		220.018	0.12894		330.018	0.09022
0.019	0.00797		110.019	0.00731		220.019	0.1388		330.019	0.09022
0.02	0.00797		110.02	0.00788		220.02	0.14208		330.02	0.09351
0.021	0.00797		110.021	0.0089		220.021	0.14866		330.021	0.09351
0.022	0.0083		110.022	0.0097		220.022	0.14866		330.022	0.09022
0.023	0.00797		110.023	0.01014		220.023	0.15523		330.023	0.09351
0.024	0.0083		110.024	0.01047		220.024	0.15523		330.024	0.10337
0.025	0.00797		110.025	0.01103		220.025	0.1618		330.025	0.10008
0.026	0.0083		110.026	0.01102		220.026	0.1618		330.026	0.10337
0.027	0.00797		110.027	0.01115		220.027	0.17166		330.027	0.10665
0.028	0.00797		110.028	0.01101		220.028	0.17494		330.028	0.10337
0.029	0.00797		110.029	0.01121		220.029	0.17494		330.029	0.10665
0.03	0.00797		110.03	0.01105		220.03	0.17823		330.03	0.10665
0.031	0.00765		110.031	0.01108		220.031	0.18152		330.031	0.10665
0.032	0.00765		110.032	0.01104		220.032	0.18152		330.032	0.10665
0.033	0.00797		110.033	0.01093		220.033	0.19137		330.033	0.10994
0.034	0.00797		110.034	0.0108		220.034	0.18809		330.034	0.10994
0.035	0.00797		110.035	0.01104		220.035	0.19466		330.035	0.10994
0.036	0.00797		110.036	0.01111		220.036	0.19795		330.036	0.10994
0.037	0.00765		110.037	0.01102		220.037	0.19795		330.037	0.11323
0.038	0.00765		110.038	0.01086		220.038	0.20123		330.038	0.11651
0.039	0.00765		110.039	0.0109		220.039	0.19795		330.039	0.11323
0.04	0.0083		110.04	0.01063		220.04	0.20452		330.04	0.11323
0.041	0.00797		110.041	0.01033		220.041	0.20452		330.041	0.11651
0.042	0.00797		110.042	0.01039		220.042	0.21109		330.042	0.11651
0.043	0.00797		110.043	0.0103		220.043	0.21109		330.043	0.11651
0.044	0.00797		110.044	0.01007		220.044	0.21438		330.044	0.1198
0.045	0.0083		110.045	0.01039		220.045	0.21766		330.045	0.11651
0.046	0.0083		110.046	0.01063		220.046	0.22095		330.046	0.11651
0.047	0.00797		110.047	0.01074		220.047	0.22095		330.047	0.1198
0.048	0.00797		110.048	0.01083		220.048	0.21766		330.048	0.12308
0.049	0.00797		110.049	0.01084		220.049	0.22752		330.049	0.11651
0.05	0.00797		110.05	0.0109		220.05	0.22423		330.05	0.12308
0.051	0.00797		110.051	0.01072		220.051	0.22752		330.051	0.12308
0.052	0.00797		110.052	0.01069		220.052	0.22752		330.052	0.12308
0.053	0.00797		110.053	0.01045		220.053	0.22752		330.053	0.12308
0.054	0.00797		110.054	0.0105		220.054	0.22423		330.054	0.12308
0.055	0.0083		110.055	0.0107		220.055	0.23409		330.055	0.12308
0.056	0.0083		110.056	0.01088		220.056	0.23738		330.056	0.12308
0.057	0.0083		110.057	0.011		220.057	0.23738		330.057	0.12308
0.058	0.00797		110.058	0.01124		220.058	0.23738		330.058	0.12637
0.059	0.00797		110.059	0.01173		220.059	0.23738		330.059	0.12637
0.06	0.00765		110.06	0.01224		220.06	0.24066		330.06	0.12637
0.061	0.0083		110.061	0.01275		220.061	0.24395		330.061	0.12637
0.062	0.00797		110.062	0.0132		220.062	0.24395		330.062	0.12637
0.063	0.0083		110.063	0.01367		220.063	0.24395		330.063	0.12637
0.064	0.00797		110.064	0.01396		220.064	0.25052		330.064	0.12637
0.065	0.0083		110.065	0.0141		220.065	0.25052		330.065	0.12965
0.066	0.00797		110.066	0.01426		220.066	0.25381		330.066	0.12637
0.067	0.00797		110.067	0.01438		220.067	0.25381		330.067	0.12965
0.068	0.00797		110.068	0.01477		220.068	0.25381		330.068	0.12965
0.069	0.00797		110.069	0.0152		220.069	0.25381		330.069	0.13294
0.07	0.00797		110.07	0.01544		220.07	0.25381		330.07	0.13294
0.071	0.0083		110.071	0.01552		220.071	0.25709		330.071	0.13294
0.072	0.00797		110.072	0.01567		220.072	0.25709		330.072	0.13294
0.073	0.00797		110.073	0.01559		220.073	0.25709		330.073	0.13294
0.074	0.00797		110.074	0.01544		220.074	0.26367		330.074	0.13294
0.075	0.00797		110.075	0.01551		220.075	0.25381		330.075	0.12965
0.076	0.00797		110.076	0.01542		220.076	0.26038		330.076	0.12637
0.077	0.00797		110.077	0.01527		220.077	0.26038		330.077	0.12965
0.078	0.00797		110.078	0.0155		220.078	0.26367		330.078	0.13294
0.079	0.00797		110.079	0.01569		220.079	0.26038		330.079	0.13294
0.08	0.0083		110.08	0.01569		220.08	0.26038		330.08	0.12965
0.081	0.0083		110.081	0.01566		220.081	0.26038		330.081	0.13294
0.082	0.00765		110.082	0.01571		220.082	0.26038		330.082	0.13294
0.083	0.0083		110.083	0.0155		220.083	0.26367		330.083	0.13294
0.084	0.00797		110.084	0.01557		220.084	0.25709		330.084	0.13294
0.085	0.0083		110.085	0.01558		220.085	0.26038		330.085	0.13294
0.086	0.00765		110.086	0.01542		220.086	0.26038		330.086	0.13294
0.087	0.0083		110.087	0.01525		220.087	0.25709		330.087	0.13294
0.088	0.0083		110.088	0.01538		220.088	0.25709		330.088	0.12965
0.089	0.00765		110.089	0.01561		220.089	0.25709		330.089	0.13951
0.09	0.00765		110.09	0.01573		220.09	0.26038		330.09	0.13294
0.091	0.00797		110.091	0.01601		220.091	0.26038		330.091	0.12965
0.092	0.00765		110.092	0.01605		220.092	0.25709		330.092	0.13623
0.093	0.00863		110.093	0.01603		220.093	0.26038		330.093	0.13951
0.094	0.00765		110.094	0.01612		220.094	0.26038		330.094	0.13623
0.095	0.00765		110.095	0.01604		220.095	0.26038		330.095	0.13623
0.096	0.00797		110.096	0.01605		220.096	0.26038		330.096	0.13623
0.097	0.00797		110.097	0.01595		220.097	0.26038		330.097	0.13294
0.098	0.00797		110.098	0.01594		220.098	0.26038		330.098	0.13951
0.099	0.00797		110.099	0.01597		220.099	0.25709		330.099	0.13623
0.1	0.00797		110.1	0.01593		220.1	0.25709		330.1	0.13623
0.101	0.00797		110.101	0.01584		220.101	0.25381		330.101	0.13951
0.102	0.00797		110.102	0.01558		220.102	0.26038		330.102	0.13623
0.103	0.00765		110.103	0.01555		220.103	0.26038		330.103	0.13623
0.104	0.00797		110.104	0.01558		220.104	0.25709		330.104	0.13623
0.105	0.00765		110.105	0.01535		220.105	0.25709		330.105	0.13623
0.106	0.00797		110.106	0.01534		220.106	0.26038		330.106	0.13623
0.107	0.00765		110.107	0.0153		220.107	0.26038		330.107	0.13294
0.108	0.00797		110.108	0.0153		220.108	0.26038		330.108	0.13951
0.109	0.00797		110.109	0.01534		220.109	0.26038		330.109	0.13951
0.11	0.00765		110.11	0.01543		220.11	0.26038		330.11	0.13623
0.111	0.00765		110.111	0.01529		220.111	0.25709		330.111	0.13294
0.112	0.00765		110.112	0.01549		220.112	0.26038		330.112	0.13623
0.113	0.0083		110.113	0.01564		220.113	0.26038		330.113	0.13623
0.114	0.0083		110.114	0.01566		220.114	0.26038		330.114	0.13951
0.115	0.00765		110.115	0.01566		220.115	0.25709		330.115	0.13951
0.116	0.00765		110.116	0.01594		220.116	0.25709		330.116	0.13951
0.117	0.00797		110.117	0.01606		220.117	0.25381		330.117	0.1428
0.118	0.00797		110.118	0.01596		220.118	0.25709		330.118	0.13623
0.119	0.00797		110.119	0.01584		220.119	0.26038		330.119	0.13623
0.12	0.0083		110.12	0.0157		220.12	0.25709		330.12	0.13623
0.121	0.0083		110.121	0.01554		220.121	0.25709		330.121	0.13623
0.122	0.00797		110.122	0.01563		220.122	0.25709		330.122	0.13951
0.123	0.0083		110.123	0.01535		220.123	0.25709		330.123	0.13951
0.124	0.00863		110.124	0.01517		220.124	0.25709		330.124	0.13951
0.125	0.00797		110.125	0.01515		220.125	0.25709		330.125	0.1428
0.126	0.00797		110.126	0.01547		220.126	0.25709		330.126	0.13951
0.127	0.00797		110.127	0.01525		220.127	0.25709		330.127	0.13623
0.128	0.00797		110.128	0.01503		220.128	0.25709		330.128	0.13951
0.129	0.00797		110.129	0.01496		220.129	0.25709		330.129	0.13951
0.13	0.0083		110.13	0.01498		220.13	0.25709		330.13	0.13951
0.131	0.00765		110.131	0.01517		220.131	0.25381		330.131	0.13623
0.132	0.00765		110.132	0.01527		220.132	0.25709		330.132	0.13951
0.133	0.00797		110.133	0.01527		220.133	0.25709		330.133	0.13951
0.134	0.00797		110.134	0.01525		220.134	0.25709		330.134	0.13623
0.135	0.00797		110.135	0.01537		220.135	0.25381		330.135	0.13951
0.136	0.00765		110.136	0.01563		220.136	0.25381		330.136	0.13951
0.137	0.00797		110.137	0.01547		220.137	0.25381		330.137	0.13623
0.138	0.00765		110.138	0.01533		220.138	0.25709		330.138	0.13294
0.139	0.00765		110.139	0.01533		220.139	0.25709		330.139	0.13951
0.14	0.00797		110.14	0.01522		220.14	0.25709		330.14	0.13623
0.141	0.00797		110.141	0.01528		220.141	0.25709		330.141	0.13951
0.142	0.00797		110.142	0.01505		220.142	0.25709		330.142	0.13623
0.143	0.0083		110.143	0.01506		220.143	0.25381		330.143	0.13623
0.144	0.00765		110.144	0.01506		220.144	0.25381		330.144	0.13951
0.145	0.00797		110.145	0.015		220.145	0.25709		330.145	0.1428
0.146	0.0083		110.146	0.01514		220.146	0.25709		330.146	0.13951
0.147	0.00765		110.147	0.01512		220.147	0.26038		330.147	0.13951
0.148	0.00765		110.148	0.01501		220.148	0.25709		330.148	0.13623
0.149	0.00797		110.149	0.01494		220.149	0.25709		330.149	0.13951
0.15	0.00797		110.15	0.01505		220.15	0.25381		330.15	0.13951
0.151	0.00765		110.151	0.01492		220.151	0.25709		330.151	0.13294
0.152	0.00765		110.152	0.01462		220.152	0.25052		330.152	0.13294
0.153	0.00797		110.153	0.01459		220.153	0.25381		330.153	0.13623
0.154	0.00732		110.154	0.01455		220.154	0.25381		330.154	0.13623
0.155	0.00797		110.155	0.01457		220.155	0.25709		330.155	0.13951
0.156	0.0083		110.156	0.0149		220.156	0.25709		330.156	0.13294
0.157	0.00797		110.157	0.015		220.157	0.25709		330.157	0.13951
0.158	0.00797		110.158	0.01529		220.158	0.25381		330.158	0.13623
0.159	0.00797		110.159	0.01525		220.159	0.25381		330.159	0.13623
0.16	0.0083		110.16	0.01559		220.16	0.25709		330.16	0.13623
0.161	0.00797		110.161	0.01522		220.161	0.25709		330.161	0.13623
0.162	0.00797		110.162	0.01484		220.162	0.25381		330.162	0.13951
0.163	0.00797		110.163	0.01474		220.163	0.25709		330.163	0.13951
0.164	0.0083		110.164	0.0146		220.164	0.25381		330.164	0.1428
0.165	0.00765		110.165	0.01469		220.165	0.25709		330.165	0.13623
0.166	0.00797		110.166	0.01491		220.166	0.25709		330.166	0.13623
0.167	0.0083		110.167	0.01491		220.167	0.25709		330.167	0.13951
0.168	0.00765		110.168	0.01484		220.168	0.25709		330.168	0.13294
0.169	0.00863		110.169	0.01469		220.169	0.25381		330.169	0.13951
0.17	0.00797		110.17	0.01471		220.17	0.25709		330.17	0.13951
0.171	0.0083		110.171	0.01471		220.171	0.25381		330.171	0.13623
0.172	0.0083		110.172	0.01449		220.172	0.25381		330.172	0.13623
0.173	0.00797		110.173	0.01462		220.173	0.25709		330.173	0.13623
0.174	0.0083		110.174	0.01458		220.174	0.25381		330.174	0.13623
0.175	0.0083		110.175	0.0148		220.175	0.25709		330.175	0.13623
0.176	0.00797		110.176	0.01503		220.176	0.25381		330.176	0.13951
0.177	0.00765		110.177	0.01511		220.177	0.25709		330.177	0.13623
0.178	0.00797		110.178	0.01508		220.178	0.25381		330.178	0.13623
0.179	0.00765		110.179	0.0153		220.179	0.25709		330.179	0.13623
0.18	0.00797		110.18	0.01548		220.18	0.25709		330.18	0.13951
0.181	0.0083		110.181	0.01563		220.181	0.25709		330.181	0.13623
0.182	0.00797		110.182	0.01555		220.182	0.25709		330.182	0.13294
0.183	0.00765		110.183	0.01557		220.183	0.25709		330.183	0.13294
0.184	0.00797		110.184	0.01537		220.184	0.25381		330.184	0.13623
0.185	0.00797		110.185	0.01521		220.185	0.25709		330.185	0.13294
0.186	0.00797		110.186	0.01496		220.186	0.25709		330.186	0.13623
0.187	0.0083		110.187	0.0149		220.187	0.25381		330.187	0.13623
0.188	0.0083		110.188	0.01477		220.188	0.25381		330.188	0.13623
0.189	0.0083		110.189	0.01477		220.189	0.25052		330.189	0.13623
0.19	0.00765		110.19	0.01498		220.19	0.25381		330.19	0.13951
0.191	0.00765		110.191	0.0151		220.191	0.25381		330.191	0.13951
0.192	0.00765		110.192	0.01516		220.192	0.25709		330.192	0.1428
0.193	0.0083		110.193	0.01501		220.193	0.25052		330.193	0.1428
0.194	0.0083		110.194	0.01508		220.194	0.25381		330.194	0.13294
0.195	0.00863		110.195	0.01491		220.195	0.25381		330.195	0.13623
0.196	0.00797		110.196	0.01462		220.196	0.25052		330.196	0.13623
0.197	0.0083		110.197	0.01473		220.197	0.25381		330.197	0.13951
0.198	0.00797		110.198	0.01455		220.198	0.25381		330.198	0.13623
0.199	0.00765		110.199	0.01454		220.199	0.25381		330.199	0.13951
0.2	0.00797		110.2	0.01465		220.2	0.25381		330.2	0.13623
0.201	0.00797		110.201	0.01462		220.201	0.25381		330.201	0.13294
0.202	0.00765		110.202	0.01452		220.202	0.25381		330.202	0.13623
0.203	0.00765		110.203	0.01473		220.203	0.25052		330.203	0.13623
0.204	0.00765		110.204	0.01491		220.204	0.25381		330.204	0.13623
0.205	0.00765		110.205	0.0149		220.205	0.25709		330.205	0.13951
0.206	0.0083		110.206	0.01477		220.206	0.25052		330.206	0.13623
0.207	0.00765		110.207	0.01484		220.207	0.25052		330.207	0.13623
0.208	0.00797		110.208	0.01458		220.208	0.25381		330.208	0.13951
0.209	0.00797		110.209	0.01464		220.209	0.25381		330.209	0.13623
0.21	0.00797		110.21	0.01459		220.21	0.25381		330.21	0.13623
0.211	0.0083		110.211	0.01437		220.211	0.25381		330.211	0.13951
0.212	0.00765		110.212	0.01436		220.212	0.25709		330.212	0.13951
0.213	0.00765		110.213	0.01459		220.213	0.25381		330.213	0.13623
0.214	0.00765		110.214	0.01451		220.214	0.25052		330.214	0.13623
0.215	0.00797		110.215	0.01448		220.215	0.25381		330.215	0.1428
0.216	0.00797		110.216	0.01425		220.216	0.25381		330.216	0.1428
0.217	0.00765		110.217	0.01392		220.217	0.25709		330.217	0.13623
0.218	0.00797		110.218	0.01388		220.218	0.25052		330.218	0.13623
0.219	0.00797		110.219	0.01412		220.219	0.24724		330.219	0.13623
0.22	0.00797		110.22	0.01419		220.22	0.25052		330.22	0.13623
0.221	0.00797		110.221	0.01431		220.221	0.25381		330.221	0.13623
0.222	0.00765		110.222	0.01447		220.222	0.25052		330.222	0.13951
0.223	0.00797		110.223	0.01447		220.223	0.25381		330.223	0.13623
0.224	0.00797		110.224	0.01463		220.224	0.25381		330.224	0.13951
0.225	0.00765		110.225	0.01457		220.225	0.25381		330.225	0.13294
0.226	0.00765		110.226	0.01452		220.226	0.25381		330.226	0.13623
0.227	0.00765		110.227	0.01415		220.227	0.25052		330.227	0.13623
0.228	0.00765		110.228	0.01435		220.228	0.25381		330.228	0.13294
0.229	0.00765		110.229	0.01442		220.229	0.25709		330.229	0.13951
0.23	0.00765		110.23	0.01437		220.23	0.25052		330.23	0.13951
0.231	0.00797		110.231	0.01449		220.231	0.25052		330.231	0.13623
0.232	0.00765		110.232	0.01433		220.232	0.25052		330.232	0.13951
0.233	0.00797		110.233	0.01421		220.233	0.25381		330.233	0.13623
0.234	0.00797		110.234	0.01434		220.234	0.24724		330.234	0.13623
0.235	0.0083		110.235	0.01412		220.235	0.25052		330.235	0.13951
0.236	0.00765		110.236	0.01401		220.236	0.25381		330.236	0.13294
0.237	0.00765		110.237	0.01414		220.237	0.25381		330.237	0.13951
0.238	0.0083		110.238	0.01426		220.238	0.25381		330.238	0.13623
0.239	0.00765		110.239	0.01431		220.239	0.25381		330.239	0.13951
0.24	0.00797		110.24	0.01411		220.24	0.24724		330.24	0.13294
0.241	0.00797		110.241	0.01433		220.241	0.25381		330.241	0.13623
0.242	0.00797		110.242	0.01451		220.242	0.25052		330.242	0.13623
0.243	0.00765		110.243	0.01448		220.243	0.25709		330.243	0.13623
0.244	0.00797		110.244	0.01406		220.244	0.25381		330.244	0.13951
0.245	0.00797		110.245	0.01369		220.245	0.24724		330.245	0.13623
0.246	0.00797		110.246	0.01355		220.246	0.25052		330.246	0.13951
0.247	0.00765		110.247	0.01384		220.247	0.24724		330.247	0.13623
0.248	0.00765		110.248	0.01365		220.248	0.25381		330.248	0.13623
0.249	0.00797		110.249	0.01377		220.249	0.24724		330.249	0.13294
0.25	0.00797		110.25	0.01384		220.25	0.25709		330.25	0.13294
0.251	0.00765		110.251	0.01439		220.251	0.25052		330.251	0.13623
0.252	0.00765		110.252	0.01473		220.252	0.25052		330.252	0.13951
0.253	0.00797		110.253	0.0146		220.253	0.25052		330.253	0.13623
0.254	0.00797		110.254	0.01433		220.254	0.24724		330.254	0.13623
0.255	0.0083		110.255	0.01421		220.255	0.25381		330.255	0.13623
0.256	0.00765		110.256	0.01417		220.256	0.25052		330.256	0.13623
0.257	0.00797		110.257	0.01399		220.257	0.24724		330.257	0.1428
0.258	0.0083		110.258	0.01361		220.258	0.25381		330.258	0.13294
0.259	0.00797		110.259	0.0134		220.259	0.24724		330.259	0.1428
0.26	0.00797		110.26	0.01362		220.26	0.25052		330.26	0.13623
0.261	0.0083		110.261	0.01381		220.261	0.25381		330.261	0.13623
0.262	0.00765		110.262	0.01406		220.262	0.25052		330.262	0.13294
0.263	0.00797		110.263	0.01424		220.263	0.25052		330.263	0.13623
0.264	0.00797		110.264	0.01436		220.264	0.25709		330.264	0.13623
0.265	0.00797		110.265	0.01442		220.265	0.25052		330.265	0.13623
0.266	0.0083		110.266	0.01425		220.266	0.25052		330.266	0.13623
0.267	0.00765		110.267	0.0141		220.267	0.25709		330.267	0.13951
0.268	0.00797		110.268	0.01399		220.268	0.25381		330.268	0.13623
0.269	0.00797		110.269	0.01402		220.269	0.25381		330.269	0.13294
0.27	0.00765		110.27	0.01439		220.27	0.25052		330.27	0.13623
0.271	0.00797		110.271	0.0144		220.271	0.25052		330.271	0.13294
0.272	0.00797		110.272	0.01464		220.272	0.25381		330.272	0.13623
0.273	0.00765		110.273	0.01477		220.273	0.24724		330.273	0.13623
0.274	0.0083		110.274	0.01458		220.274	0.25381		330.274	0.13294
0.275	0.0083		110.275	0.01429		220.275	0.24724		330.275	0.13623
0.276	0.00797		110.276	0.01397		220.276	0.25052		330.276	0.13951
0.277	0.0083		110.277	0.01376		220.277	0.25381		330.277	0.13623
0.278	0.0083		110.278	0.01355		220.278	0.25381		330.278	0.13951
0.279	0.0083		110.279	0.01343		220.279	0.25381		330.279	0.13623
0.28	0.00732		110.28	0.01344		220.28	0.25381		330.28	0.13623
0.281	0.00797		110.281	0.01338		220.281	0.25381		330.281	0.13951
0.282	0.00797		110.282	0.01355		220.282	0.25052		330.282	0.13623
0.283	0.00797		110.283	0.01367		220.283	0.25381		330.283	0.13623
0.284	0.0083		110.284	0.01357		220.284	0.25381		330.284	0.13294
0.285	0.00765		110.285	0.01382		220.285	0.25052		330.285	0.1428
0.286	0.00797		110.286	0.01382		220.286	0.25052		330.286	0.13951
0.287	0.00797		110.287	0.01374		220.287	0.25052		330.287	0.13623
0.288	0.00797		110.288	0.01397		220.288	0.25709		330.288	0.13294
0.289	0.00797		110.289	0.01398		220.289	0.25381		330.289	0.13294
0.29	0.0083		110.29	0.01397		220.29	0.25709		330.29	0.13623
0.291	0.00765		110.291	0.01378		220.291	0.25381		330.291	0.13623
0.292	0.0083		110.292	0.01392		220.292	0.25052		330.292	0.13623
0.293	0.00765		110.293	0.01407		220.293	0.25052		330.293	0.13623
0.294	0.00765		110.294	0.01399		220.294	0.25381		330.294	0.13951
0.295	0.00765		110.295	0.01405		220.295	0.25381		330.295	0.1428
0.296	0.00765		110.296	0.01383		220.296	0.25709		330.296	0.13623
0.297	0.00797		110.297	0.01383		220.297	0.25052		330.297	0.13623
0.298	0.0083		110.298	0.01401		220.298	0.25052		330.298	0.13294
0.299	0.00797		110.299	0.01381		220.299	0.25052		330.299	0.13951
0.3	0.0083		110.3	0.0136		220.3	0.25381		330.3	0.13623
0.301	0.00797		110.301	0.01339		220.301	0.25052		330.301	0.13951
0.302	0.00765		110.302	0.01319		220.302	0.25052		330.302	0.13294
0.303	0.00797		110.303	0.01313		220.303	0.25052		330.303	0.13623
0.304	0.0083		110.304	0.01299		220.304	0.25052		330.304	0.13951
0.305	0.00765		110.305	0.01301		220.305	0.25052		330.305	0.13623
0.306	0.00765		110.306	0.0132		220.306	0.25381		330.306	0.13623
0.307	0.00797		110.307	0.01322		220.307	0.25381		330.307	0.13623
0.308	0.00797		110.308	0.01344		220.308	0.25052		330.308	0.13623
0.309	0.0083		110.309	0.01373		220.309	0.25381		330.309	0.13294
0.31	0.00765		110.31	0.01402		220.31	0.25381		330.31	0.13294
0.311	0.00797		110.311	0.01411		220.311	0.25052		330.311	0.13294
0.312	0.00765		110.312	0.01375		220.312	0.25381		330.312	0.13951
0.313	0.00797		110.313	0.01373		220.313	0.25052		330.313	0.13294
0.314	0.00765		110.314	0.01373		220.314	0.25052		330.314	0.13623
0.315	0.00797		110.315	0.01358		220.315	0.25052		330.315	0.13951
0.316	0.00797		110.316	0.01347		220.316	0.25052		330.316	0.13294
0.317	0.00765		110.317	0.01321		220.317	0.25052		330.317	0.13294
0.318	0.00765		110.318	0.01324		220.318	0.24724		330.318	0.13623
0.319	0.00797		110.319	0.01344		220.319	0.24724		330.319	0.13294
0.32	0.00797		110.32	0.01362		220.32	0.24724		330.32	0.13623
0.321	0.00797		110.321	0.01375		220.321	0.25052		330.321	0.13294
0.322	0.00765		110.322	0.01363		220.322	0.25381		330.322	0.13294
0.323	0.00797		110.323	0.01363		220.323	0.25052		330.323	0.13623
0.324	0.00797		110.324	0.01367		220.324	0.25052		330.324	0.13623
0.325	0.00797		110.325	0.01364		220.325	0.25052		330.325	0.13294
0.326	0.00765		110.326	0.01346		220.326	0.25381		330.326	0.13951
0.327	0.00797		110.327	0.01349		220.327	0.24724		330.327	0.13623
0.328	0.00797		110.328	0.01362		220.328	0.25052		330.328	0.13294
0.329	0.00797		110.329	0.01368		220.329	0.24724		330.329	0.13951
0.33	0.00797		110.33	0.0136		220.33	0.25052		330.33	0.13623
0.331	0.00797		110.331	0.01351		220.331	0.25709		330.331	0.13623
0.332	0.00765		110.332	0.01347		220.332	0.25052		330.332	0.13623
0.333	0.00797		110.333	0.01344		220.333	0.25052		330.333	0.13623
0.334	0.00765		110.334	0.01354		220.334	0.24724		330.334	0.13623
0.335	0.00765		110.335	0.01381		220.335	0.25052		330.335	0.13623
0.336	0.00765		110.336	0.01386		220.336	0.24724		330.336	0.13623
0.337	0.00797		110.337	0.01414		220.337	0.24724		330.337	0.13623
0.338	0.00765		110.338	0.0144		220.338	0.24724		330.338	0.13623
0.339	0.0083		110.339	0.01427		220.339	0.24724		330.339	0.13294
0.34	0.0083		110.34	0.014		220.34	0.25709		330.34	0.13951
0.341	0.00863		110.341	0.01384		220.341	0.25052		330.341	0.13623
0.342	0.00797		110.342	0.01366		220.342	0.25709		330.342	0.13294
0.343	0.0083		110.343	0.01332		220.343	0.24395		330.343	0.13623
0.344	0.00765		110.344	0.01336		220.344	0.25381		330.344	0.13623
0.345	0.00797		110.345	0.01359		220.345	0.25052		330.345	0.13294
0.346	0.00797		110.346	0.01367		220.346	0.24724		330.346	0.13623
0.347	0.0083		110.347	0.01361		220.347	0.25052		330.347	0.13623
0.348	0.00797		110.348	0.01355		220.348	0.24724		330.348	0.13623
0.349	0.00797		110.349	0.01352		220.349	0.25052		330.349	0.13623
0.35	0.00797		110.35	0.01367		220.35	0.25381		330.35	0.13951
0.351	0.00765		110.351	0.01367		220.351	0.25052		330.351	0.13951
0.352	0.00765		110.352	0.01352		220.352	0.25052		330.352	0.13623
0.353	0.00797		110.353	0.01355		220.353	0.25052		330.353	0.13623
0.354	0.00797		110.354	0.01369		220.354	0.24724		330.354	0.13623
0.355	0.00765		110.355	0.01372		220.355	0.25052		330.355	0.1428
0.356	0.00765		110.356	0.01355		220.356	0.25381		330.356	0.13623
0.357	0.00797		110.357	0.01317		220.357	0.25052		330.357	0.13294
0.358	0.00765		110.358	0.01288		220.358	0.24724		330.358	0.13623
0.359	0.00765		110.359	0.01305		220.359	0.25381		330.359	0.13294
0.36	0.00797		110.36	0.01329		220.36	0.25052		330.36	0.13623
0.361	0.00765		110.361	0.01334		220.361	0.25052		330.361	0.13294
0.362	0.00765		110.362	0.01352		220.362	0.25709		330.362	0.1428
0.363	0.00797		110.363	0.01355		220.363	0.25052		330.363	0.1428
0.364	0.00797		110.364	0.01343		220.364	0.25052		330.364	0.13294
0.365	0.0083		110.365	0.01332		220.365	0.25052		330.365	0.13623
0.366	0.00765		110.366	0.0129		220.366	0.25052		330.366	0.13294
0.367	0.00797		110.367	0.01261		220.367	0.24724		330.367	0.13294
0.368	0.00765		110.368	0.01246		220.368	0.25381		330.368	0.13623
0.369	0.00797		110.369	0.01257		220.369	0.24724		330.369	0.13623
0.37	0.00797		110.37	0.01272		220.37	0.25052		330.37	0.13294
0.371	0.0083		110.371	0.01282		220.371	0.25381		330.371	0.13623
0.372	0.00765		110.372	0.01286		220.372	0.25052		330.372	0.13623
0.373	0.00797		110.373	0.01282		220.373	0.25381		330.373	0.13623
0.374	0.00765		110.374	0.01301		220.374	0.25052		330.374	0.13623
0.375	0.00732		110.375	0.01316		220.375	0.24724		330.375	0.13951
0.376	0.00765		110.376	0.01308		220.376	0.25381		330.376	0.13951
0.377	0.00797		110.377	0.01304		220.377	0.25052		330.377	0.13623
0.378	0.00797		110.378	0.01323		220.378	0.25381		330.378	0.13951
0.379	0.00765		110.379	0.01334		220.379	0.25052		330.379	0.13623
0.38	0.00797		110.38	0.01336		220.38	0.25052		330.38	0.13294
0.381	0.00797		110.381	0.0133		220.381	0.24724		330.381	0.13623
0.382	0.00765		110.382	0.01307		220.382	0.25052		330.382	0.13623
0.383	0.00797		110.383	0.01313		220.383	0.25052		330.383	0.13623
0.384	0.00765		110.384	0.01329		220.384	0.25052		330.384	0.13951
0.385	0.00765		110.385	0.01322		220.385	0.25052		330.385	0.13623
0.386	0.00765		110.386	0.01285		220.386	0.25052		330.386	0.13294
0.387	0.0083		110.387	0.01256		220.387	0.24724		330.387	0.13623
0.388	0.00765		110.388	0.01271		220.388	0.24724		330.388	0.13623
0.389	0.00765		110.389	0.01286		220.389	0.24724		330.389	0.13623
0.39	0.00797		110.39	0.01305		220.39	0.25052		330.39	0.13623
0.391	0.00797		110.391	0.01302		220.391	0.25052		330.391	0.13951
0.392	0.00797		110.392	0.01296		220.392	0.25381		330.392	0.13623
0.393	0.00765		110.393	0.01316		220.393	0.25052		330.393	0.13623
0.394	0.00797		110.394	0.01303		220.394	0.24724		330.394	0.13951
0.395	0.00797		110.395	0.01282		220.395	0.24724		330.395	0.13623
0.396	0.00765		110.396	0.01265		220.396	0.25381		330.396	0.13623
0.397	0.00797		110.397	0.0126		220.397	0.25052		330.397	0.13951
0.398	0.00797		110.398	0.01281		220.398	0.25052		330.398	0.13951
0.399	0.00765		110.399	0.01309		220.399	0.25052		330.399	0.13623
0.4	0.00797		110.4	0.01327		220.4	0.24724		330.4	0.13623
0.401	0.00765		110.401	0.01332		220.401	0.25381		330.401	0.13623
0.402	0.00797		110.402	0.01322		220.402	0.25381		330.402	0.12965
0.403	0.00765		110.403	0.0131		220.403	0.24724		330.403	0.13623
0.404	0.00797		110.404	0.01277		220.404	0.25381		330.404	0.13294
0.405	0.00797		110.405	0.01258		220.405	0.25381		330.405	0.13623
0.406	0.00765		110.406	0.01267		220.406	0.24724		330.406	0.13623
0.407	0.00797		110.407	0.01258		220.407	0.25052		330.407	0.13951
0.408	0.00797		110.408	0.01292		220.408	0.25052		330.408	0.13623
0.409	0.00765		110.409	0.01299		220.409	0.25052		330.409	0.13623
0.41	0.00732		110.41	0.01313		220.41	0.24724		330.41	0.13294
0.411	0.00797		110.411	0.01317		220.411	0.25052		330.411	0.13951
0.412	0.00765		110.412	0.01287		220.412	0.24724		330.412	0.13623
0.413	0.00765		110.413	0.01267		220.413	0.24724		330.413	0.13951
0.414	0.00797		110.414	0.01248		220.414	0.24724		330.414	0.13294
0.415	0.0083		110.415	0.01232		220.415	0.25052		330.415	0.13623
0.416	0.00797		110.416	0.0123		220.416	0.25052		330.416	0.12965
0.417	0.00797		110.417	0.01242		220.417	0.25052		330.417	0.13951
0.418	0.00765		110.418	0.01283		220.418	0.24724		330.418	0.13623
0.419	0.00765		110.419	0.01276		220.419	0.25052		330.419	0.13623
0.42	0.00797		110.42	0.01306		220.42	0.25381		330.42	0.13623
0.421	0.00797		110.421	0.01302		220.421	0.25381		330.421	0.1428
0.422	0.00765		110.422	0.01296		220.422	0.25052		330.422	0.13623
0.423	0.00797		110.423	0.01287		220.423	0.25052		330.423	0.13623
0.424	0.00797		110.424	0.01264		220.424	0.25052		330.424	0.12965
0.425	0.00797		110.425	0.01229		220.425	0.25052		330.425	0.13623
0.426	0.00797		110.426	0.01241		220.426	0.24724		330.426	0.13294
0.427	0.00797		110.427	0.01247		220.427	0.25052		330.427	0.12965
0.428	0.00797		110.428	0.01268		220.428	0.25052		330.428	0.13951
0.429	0.00765		110.429	0.01271		220.429	0.24724		330.429	0.13951
0.43	0.00765		110.43	0.01309		220.43	0.25052		330.43	0.13951
0.431	0.00765		110.431	0.01312		220.431	0.24724		330.431	0.13623
0.432	0.00797		110.432	0.01308		220.432	0.24724		330.432	0.13623
0.433	0.00797		110.433	0.01288		220.433	0.24724		330.433	0.13951
0.434	0.00797		110.434	0.01259		220.434	0.24724		330.434	0.13623
0.435	0.00797		110.435	0.01245		220.435	0.25052		330.435	0.13623
0.436	0.0083		110.436	0.01245		220.436	0.24724		330.436	0.13623
0.437	0.00765		110.437	0.01234		220.437	0.24724		330.437	0.13623
0.438	0.00863		110.438	0.01253		220.438	0.24724		330.438	0.13623
0.439	0.00765		110.439	0.0126		220.439	0.24724		330.439	0.13623
0.44	0.00797		110.44	0.01297		220.44	0.25052		330.44	0.13951
0.441	0.00765		110.441	0.01291		220.441	0.24724		330.441	0.13623
0.442	0.00765		110.442	0.01293		220.442	0.25052		330.442	0.12965
0.443	0.00765		110.443	0.01308		220.443	0.25052		330.443	0.13623
0.444	0.00797		110.444	0.01319		220.444	0.25381		330.444	0.13951
0.445	0.00797		110.445	0.01303		220.445	0.24724		330.445	0.13294
0.446	0.00765		110.446	0.01255		220.446	0.25381		330.446	0.13623
0.447	0.00797		110.447	0.01238		220.447	0.25052		330.447	0.13623
0.448	0.00732		110.448	0.01228		220.448	0.24724		330.448	0.13623
0.449	0.00765		110.449	0.01206		220.449	0.25052		330.449	0.13951
0.45	0.00797		110.45	0.0122		220.45	0.25052		330.45	0.13294
0.451	0.00765		110.451	0.01201		220.451	0.24724		330.451	0.13951
0.452	0.00765		110.452	0.01219		220.452	0.24724		330.452	0.13623
0.453	0.00797		110.453	0.01243		220.453	0.25381		330.453	0.13623
0.454	0.0083		110.454	0.01268		220.454	0.25052		330.454	0.13951
0.455	0.00765		110.455	0.01262		220.455	0.24724		330.455	0.13294
0.456	0.00797		110.456	0.01251		220.456	0.24724		330.456	0.13623
0.457	0.00765		110.457	0.0124		220.457	0.24724		330.457	0.13623
0.458	0.00797		110.458	0.01239		220.458	0.25381		330.458	0.13294
0.459	0.00797		110.459	0.01236		220.459	0.25381		330.459	0.13623
0.46	0.0083		110.46	0.01225		220.46	0.25052		330.46	0.13623
0.461	0.00765		110.461	0.01223		220.461	0.24724		330.461	0.13623
0.462	0.00765		110.462	0.01235		220.462	0.25052		330.462	0.13294
0.463	0.00797		110.463	0.01253		220.463	0.25381		330.463	0.12965
0.464	0.0083		110.464	0.01285		220.464	0.25381		330.464	0.13294
0.465	0.00765		110.465	0.01287		220.465	0.25052		330.465	0.13623
0.466	0.00797		110.466	0.01284		220.466	0.24395		330.466	0.13951
0.467	0.00797		110.467	0.01265		220.467	0.24724		330.467	0.12965
0.468	0.00765		110.468	0.01282		220.468	0.24724		330.468	0.13294
0.469	0.00765		110.469	0.01281		220.469	0.25052		330.469	0.13951
0.47	0.0083		110.47	0.01262		220.47	0.25381		330.47	0.13294
0.471	0.00765		110.471	0.01271		220.471	0.24724		330.471	0.13951
0.472	0.00797		110.472	0.01282		220.472	0.24724		330.472	0.13951
0.473	0.00797		110.473	0.0127		220.473	0.25052		330.473	0.13294
0.474	0.00765		110.474	0.01279		220.474	0.25052		330.474	0.13951
0.475	0.00765		110.475	0.01279		220.475	0.25052		330.475	0.13951
0.476	0.00797		110.476	0.01262		220.476	0.24724		330.476	0.13951
0.477	0.00797		110.477	0.01264		220.477	0.25052		330.477	0.13623
0.478	0.00797		110.478	0.01286		220.478	0.25381		330.478	0.13294
0.479	0.0083		110.479	0.0129		220.479	0.25052		330.479	0.13623
0.48	0.00797		110.48	0.01293		220.48	0.24395		330.48	0.13623
0.481	0.00765		110.481	0.0128		220.481	0.25381		330.481	0.13951
0.482	0.00765		110.482	0.01271		220.482	0.25052		330.482	0.13294
0.483	0.00797		110.483	0.01247		220.483	0.25052		330.483	0.13623
0.484	0.00797		110.484	0.01253		220.484	0.25381		330.484	0.13623
0.485	0.00765		110.485	0.01263		220.485	0.25052		330.485	0.13294
0.486	0.0083		110.486	0.0124		220.486	0.24724		330.486	0.13623
0.487	0.00797		110.487	0.01256		220.487	0.25052		330.487	0.13623
0.488	0.00765		110.488	0.01262		220.488	0.24724		330.488	0.13623
0.489	0.00797		110.489	0.01267		220.489	0.25052		330.489	0.13623
0.49	0.00765		110.49	0.01253		220.49	0.24724		330.49	0.13951
0.491	0.00765		110.491	0.01228		220.491	0.25052		330.491	0.13294
0.492	0.00797		110.492	0.01212		220.492	0.25052		330.492	0.13623
0.493	0.00765		110.493	0.01207		220.493	0.24724		330.493	0.13623
0.494	0.00765		110.494	0.01183		220.494	0.25052		330.494	0.13623
0.495	0.00797		110.495	0.01185		220.495	0.25052		330.495	0.13623
0.496	0.00765		110.496	0.01177		220.496	0.25052		330.496	0.13623
0.497	0.0083		110.497	0.0118		220.497	0.25052		330.497	0.13951
0.498	0.00765		110.498	0.01191		220.498	0.25052		330.498	0.13951
0.499	0.0083		110.499	0.01201		220.499	0.25381		330.499	0.1428
0.5	0.00765		110.5	0.01216		220.5	0.25052		330.5	0.13294
0.501	0.00797		110.501	0.01212		220.501	0.25052		330.501	0.13623
0.502	0.00797		110.502	0.012		220.502	0.25052		330.502	0.13623
0.503	0.00765		110.503	0.01205		220.503	0.24724		330.503	0.13623
0.504	0.0083		110.504	0.01189		220.504	0.25052		330.504	0.13623
0.505	0.00797		110.505	0.01196		220.505	0.25052		330.505	0.13294
0.506	0.00765		110.506	0.01185		220.506	0.25052		330.506	0.13294
0.507	0.00765		110.507	0.01189		220.507	0.25381		330.507	0.13294
0.508	0.00765		110.508	0.01201		220.508	0.25052		330.508	0.13294
0.509	0.00765		110.509	0.0122		220.509	0.25381		330.509	0.13623
0.51	0.00797		110.51	0.01235		220.51	0.24724		330.51	0.13294
0.511	0.00797		110.511	0.01226		220.511	0.24724		330.511	0.13951
0.512	0.00732		110.512	0.01219		220.512	0.25052		330.512	0.13623
0.513	0.00765		110.513	0.01209		220.513	0.24395		330.513	0.13294
0.514	0.00732		110.514	0.01222		220.514	0.25052		330.514	0.13294
0.515	0.00797		110.515	0.01218		220.515	0.24724		330.515	0.13623
0.516	0.0083		110.516	0.01216		220.516	0.25052		330.516	0.13623
0.517	0.00797		110.517	0.01232		220.517	0.24724		330.517	0.13623
0.518	0.00797		110.518	0.01247		220.518	0.24724		330.518	0.13623
0.519	0.00797		110.519	0.01261		220.519	0.24724		330.519	0.12965
0.52	0.00765		110.52	0.01274		220.52	0.24724		330.52	0.13951
0.521	0.0083		110.521	0.01282		220.521	0.25052		330.521	0.13623
0.522	0.00797		110.522	0.01259		220.522	0.25052		330.522	0.13623
0.523	0.00797		110.523	0.01226		220.523	0.25052		330.523	0.13294
0.524	0.00797		110.524	0.01213		220.524	0.25052		330.524	0.13623
0.525	0.00797		110.525	0.01196		220.525	0.24724		330.525	0.13294
0.526	0.00797		110.526	0.01182		220.526	0.24724		330.526	0.13951
0.527	0.00797		110.527	0.01191		220.527	0.25381		330.527	0.13294
0.528	0.00797		110.528	0.01205		220.528	0.24724		330.528	0.13623
0.529	0.00765		110.529	0.012		220.529	0.25052		330.529	0.13623
0.53	0.00732		110.53	0.01227		220.53	0.25052		330.53	0.12965
0.531	0.00797		110.531	0.01242		220.531	0.25052		330.531	0.12965
0.532	0.00765		110.532	0.0124		220.532	0.24724		330.532	0.12965
0.533	0.0083		110.533	0.01223		220.533	0.25052		330.533	0.13623
0.534	0.00797		110.534	0.01202		220.534	0.24395		330.534	0.13623
0.535	0.00797		110.535	0.01196		220.535	0.25052		330.535	0.13623
0.536	0.00797		110.536	0.01195		220.536	0.25052		330.536	0.13951
0.537	0.00797		110.537	0.01177		220.537	0.24724		330.537	0.12965
0.538	0.00765		110.538	0.01156		220.538	0.25052		330.538	0.13623
0.539	0.00797		110.539	0.01146		220.539	0.24724		330.539	0.13623
0.54	0.00797		110.54	0.01143		220.54	0.25052		330.54	0.13623
0.541	0.00797		110.541	0.01141		220.541	0.24724		330.541	0.13294
0.542	0.00797		110.542	0.01155		220.542	0.24724		330.542	0.13623
0.543	0.0083		110.543	0.01149		220.543	0.25052		330.543	0.13623
0.544	0.00797		110.544	0.01141		220.544	0.24724		330.544	0.13294
0.545	0.00797		110.545	0.01144		220.545	0.24724		330.545	0.13294
0.546	0.00765		110.546	0.01158		220.546	0.25381		330.546	0.13623
0.547	0.00797		110.547	0.01136		220.547	0.25052		330.547	0.13623
0.548	0.00797		110.548	0.01161		220.548	0.24724		330.548	0.13294
0.549	0.00797		110.549	0.01173		220.549	0.24724		330.549	0.13623
0.55	0.00797		110.55	0.01172		220.55	0.24724		330.55	0.13294
0.551	0.00765		110.551	0.01182		220.551	0.25381		330.551	0.13951
0.552	0.00797		110.552	0.01205		220.552	0.24724		330.552	0.13623
0.553	0.00797		110.553	0.01195		220.553	0.25052		330.553	0.13623
0.554	0.00797		110.554	0.01178		220.554	0.25052		330.554	0.13951
0.555	0.00797		110.555	0.0117		220.555	0.24724		330.555	0.13623
0.556	0.00765		110.556	0.01157		220.556	0.25052		330.556	0.13623
0.557	0.00765		110.557	0.01164		220.557	0.24724		330.557	0.13623
0.558	0.00765		110.558	0.01197		220.558	0.25052		330.558	0.13951
0.559	0.00797		110.559	0.01196		220.559	0.24724		330.559	0.13623
0.56	0.00765		110.56	0.01188		220.56	0.25381		330.56	0.13294
0.561	0.0083		110.561	0.01183		220.561	0.25052		330.561	0.13623
0.562	0.00797		110.562	0.01183		220.562	0.24395		330.562	0.13951
0.563	0.00797		110.563	0.0116		220.563	0.25052		330.563	0.13623
0.564	0.00797		110.564	0.01165		220.564	0.24395		330.564	0.13623
0.565	0.00797		110.565	0.01169		220.565	0.25052		330.565	0.13623
0.566	0.00797		110.566	0.01181		220.566	0.25052		330.566	0.13294
0.567	0.00765		110.567	0.01195		220.567	0.24724		330.567	0.13623
0.568	0.00797		110.568	0.01214		220.568	0.25052		330.568	0.13951
0.569	0.00797		110.569	0.012		220.569	0.25052		330.569	0.13623
0.57	0.00797		110.57	0.01186		220.57	0.24724		330.57	0.13951
0.571	0.00797		110.571	0.01164		220.571	0.24395		330.571	0.13294
0.572	0.00765		110.572	0.01155		220.572	0.25052		330.572	0.13951
0.573	0.00797		110.573	0.01124		220.573	0.25052		330.573	0.13294
0.574	0.00765		110.574	0.01145		220.574	0.25381		330.574	0.13294
0.575	0.00797		110.575	0.01155		220.575	0.25052		330.575	0.13623
0.576	0.00765		110.576	0.01156		220.576	0.25052		330.576	0.13623
0.577	0.00797		110.577	0.01141		220.577	0.24724		330.577	0.13623
0.578	0.0083		110.578	0.01167		220.578	0.25381		330.578	0.13951
0.579	0.00797		110.579	0.01162		220.579	0.25052		330.579	0.13294
0.58	0.0083		110.58	0.01172		220.58	0.25052		330.58	0.13951
0.581	0.00765		110.581	0.01176		220.581	0.24395		330.581	0.13623
0.582	0.0083		110.582	0.01183		220.582	0.24724		330.582	0.13623
0.583	0.00797		110.583	0.01159		220.583	0.25052		330.583	0.13623
0.584	0.00863		110.584	0.01177		220.584	0.25052		330.584	0.13294
0.585	0.00797		110.585	0.01166		220.585	0.24724		330.585	0.12965
0.586	0.00797		110.586	0.01135		220.586	0.24724		330.586	0.13623
0.587	0.00797		110.587	0.0112		220.587	0.25052		330.587	0.13623
0.588	0.00797		110.588	0.01133		220.588	0.25052		330.588	0.13623
0.589	0.0083		110.589	0.01137		220.589	0.24724		330.589	0.13294
0.59	0.0083		110.59	0.01156		220.59	0.24395		330.59	0.13294
0.591	0.0083		110.591	0.01142		220.591	0.25052		330.591	0.13294
0.592	0.00797		110.592	0.0115		220.592	0.25052		330.592	0.13294
0.593	0.00765		110.593	0.01147		220.593	0.25052		330.593	0.13294
0.594	0.00797		110.594	0.01152		220.594	0.24724		330.594	0.13623
0.595	0.00797		110.595	0.01149		220.595	0.25052		330.595	0.13294
0.596	0.00765		110.596	0.01105		220.596	0.24724		330.596	0.13294
0.597	0.00797		110.597	0.01108		220.597	0.24724		330.597	0.13951
0.598	0.00797		110.598	0.01115		220.598	0.25052		330.598	0.13951
0.599	0.00797		110.599	0.01135		220.599	0.24395		330.599	0.13951
0.6	0.00797		110.6	0.01117		220.6	0.24724		330.6	0.13951
0.601	0.0083		110.601	0.01096		220.601	0.25052		330.601	0.13951
0.602	0.0083		110.602	0.01107		220.602	0.25052		330.602	0.13294
0.603	0.00765		110.603	0.01117		220.603	0.25052		330.603	0.13623
0.604	0.00797		110.604	0.01124		220.604	0.24724		330.604	0.13623
0.605	0.00765		110.605	0.01118		220.605	0.25052		330.605	0.13294
0.606	0.00797		110.606	0.01114		220.606	0.24395		330.606	0.13623
0.607	0.00797		110.607	0.0113		220.607	0.24395		330.607	0.13623
0.608	0.00797		110.608	0.01129		220.608	0.24395		330.608	0.13294
0.609	0.00797		110.609	0.01118		220.609	0.24724		330.609	0.13623
0.61	0.0083		110.61	0.01095		220.61	0.24724		330.61	0.13294
0.611	0.0083		110.611	0.01111		220.611	0.24724		330.611	0.13623
0.612	0.00863		110.612	0.01119		220.612	0.24724		330.612	0.13951
0.613	0.0083		110.613	0.01124		220.613	0.25052		330.613	0.13951
0.614	0.0083		110.614	0.01111		220.614	0.25052		330.614	0.13623
0.615	0.0083		110.615	0.01113		220.615	0.24724		330.615	0.13294
0.616	0.00797		110.616	0.01138		220.616	0.24724		330.616	0.13623
0.617	0.00797		110.617	0.01109		220.617	0.24724		330.617	0.12965
0.618	0.0083		110.618	0.01102		220.618	0.24395		330.618	0.13623
0.619	0.0083		110.619	0.01092		220.619	0.24395		330.619	0.13951
0.62	0.0083		110.62	0.01088		220.62	0.24395		330.62	0.13294
0.621	0.00797		110.621	0.01104		220.621	0.24724		330.621	0.13294
0.622	0.00765		110.622	0.01136		220.622	0.24724		330.622	0.13623
0.623	0.00797		110.623	0.01126		220.623	0.24724		330.623	0.13294
0.624	0.00797		110.624	0.01112		220.624	0.24724		330.624	0.12965
0.625	0.0083		110.625	0.0113		220.625	0.25052		330.625	0.13951
0.626	0.00765		110.626	0.01129		220.626	0.24724		330.626	0.13951
0.627	0.00797		110.627	0.01121		220.627	0.25052		330.627	0.13294
0.628	0.0083		110.628	0.0114		220.628	0.24724		330.628	0.13951
0.629	0.00797		110.629	0.01127		220.629	0.24724		330.629	0.13623
0.63	0.00797		110.63	0.01118		220.63	0.24724		330.63	0.13623
0.631	0.0083		110.631	0.01114		220.631	0.25052		330.631	0.13294
0.632	0.0083		110.632	0.01104		220.632	0.25052		330.632	0.13623
0.633	0.0083		110.633	0.0108		220.633	0.24724		330.633	0.13623
0.634	0.0083		110.634	0.01055		220.634	0.25052		330.634	0.13623
0.635	0.00797		110.635	0.01052		220.635	0.25052		330.635	0.13623
0.636	0.00797		110.636	0.01008		220.636	0.25052		330.636	0.13951
0.637	0.00797		110.637	0.01022		220.637	0.24724		330.637	0.13623
0.638	0.00797		110.638	0.01023		220.638	0.25052		330.638	0.13294
0.639	0.00797		110.639	0.01027		220.639	0.25052		330.639	0.13294
0.64	0.00797		110.64	0.01042		220.64	0.24724		330.64	0.13951
0.641	0.00797		110.641	0.01043		220.641	0.25052		330.641	0.13294
0.642	0.0083		110.642	0.0103		220.642	0.24724		330.642	0.13623
0.643	0.00797		110.643	0.0104		220.643	0.24395		330.643	0.13623
0.644	0.00797		110.644	0.01053		220.644	0.24724		330.644	0.13294
0.645	0.00797		110.645	0.01057		220.645	0.24724		330.645	0.13951
0.646	0.00797		110.646	0.01025		220.646	0.24724		330.646	0.13294
0.647	0.00732		110.647	0.01032		220.647	0.25052		330.647	0.13623
0.648	0.0083		110.648	0.01049		220.648	0.25052		330.648	0.13623
0.649	0.0083		110.649	0.01065		220.649	0.24724		330.649	0.13294
0.65	0.00797		110.65	0.01088		220.65	0.25052		330.65	0.13294
0.651	0.00797		110.651	0.01073		220.651	0.24724		330.651	0.13294
0.652	0.00765		110.652	0.01056		220.652	0.24724		330.652	0.13951
0.653	0.00797		110.653	0.01064		220.653	0.24395		330.653	0.1428
0.654	0.00797		110.654	0.01063		220.654	0.25381		330.654	0.13951
0.655	0.00765		110.655	0.01061		220.655	0.25052		330.655	0.13623
0.656	0.0083		110.656	0.01038		220.656	0.25052		330.656	0.13623
0.657	0.0083		110.657	0.01032		220.657	0.25381		330.657	0.13951
0.658	0.0083		110.658	0.01061		220.658	0.25052		330.658	0.13951
0.659	0.00797		110.659	0.01064		220.659	0.25052		330.659	0.13294
0.66	0.00797		110.66	0.01069		220.66	0.25052		330.66	0.13951
0.661	0.00797		110.661	0.01054		220.661	0.25052		330.661	0.13623
0.662	0.00797		110.662	0.01039		220.662	0.24395		330.662	0.13623
0.663	0.00797		110.663	0.0106		220.663	0.24724		330.663	0.13294
0.664	0.00863		110.664	0.01068		220.664	0.24724		330.664	0.13623
0.665	0.00797		110.665	0.01057		220.665	0.25052		330.665	0.13623
0.666	0.00797		110.666	0.01039		220.666	0.25052		330.666	0.13623
0.667	0.00797		110.667	0.0104		220.667	0.25052		330.667	0.13951
0.668	0.00797		110.668	0.0106		220.668	0.25052		330.668	0.13623
0.669	0.00797		110.669	0.01053		220.669	0.25381		330.669	0.13294
0.67	0.0083		110.67	0.01046		220.67	0.25052		330.67	0.1428
0.671	0.00797		110.671	0.01054		220.671	0.24724		330.671	0.13623
0.672	0.0083		110.672	0.01044		220.672	0.24724		330.672	0.13623
0.673	0.00797		110.673	0.01093		220.673	0.24724		330.673	0.13951
0.674	0.00797		110.674	0.01103		220.674	0.24395		330.674	0.13623
0.675	0.0083		110.675	0.01089		220.675	0.25052		330.675	0.13623
0.676	0.00797		110.676	0.011		220.676	0.25052		330.676	0.13294
0.677	0.00797		110.677	0.01096		220.677	0.24395		330.677	0.13623
0.678	0.00863		110.678	0.01103		220.678	0.24724		330.678	0.13294
0.679	0.0083		110.679	0.01086		220.679	0.25052		330.679	0.12965
0.68	0.0083		110.68	0.01056		220.68	0.25381		330.68	0.13294
0.681	0.00797		110.681	0.01049		220.681	0.24724		330.681	0.13623
0.682	0.0083		110.682	0.01055		220.682	0.24724		330.682	0.13623
0.683	0.00797		110.683	0.01067		220.683	0.24395		330.683	0.13623
0.684	0.0083		110.684	0.01068		220.684	0.24724		330.684	0.13623
0.685	0.00765		110.685	0.01066		220.685	0.24724		330.685	0.13294
0.686	0.00765		110.686	0.0108		220.686	0.24724		330.686	0.13294
0.687	0.00797		110.687	0.01074		220.687	0.25052		330.687	0.13623
0.688	0.0083		110.688	0.01066		220.688	0.25052		330.688	0.13623
0.689	0.0083		110.689	0.01058		220.689	0.25052		330.689	0.13623
0.69	0.00797		110.69	0.01044		220.69	0.24395		330.69	0.13294
0.691	0.00797		110.691	0.01039		220.691	0.25052		330.691	0.13294
0.692	0.00797		110.692	0.01024		220.692	0.25052		330.692	0.13623
0.693	0.00797		110.693	0.01007		220.693	0.24724		330.693	0.13294
0.694	0.00765		110.694	0.0102		220.694	0.24724		330.694	0.13294
0.695	0.00797		110.695	0.01019		220.695	0.24724		330.695	0.13623
0.696	0.0083		110.696	0.01031		220.696	0.24395		330.696	0.13623
0.697	0.0083		110.697	0.01031		220.697	0.25052		330.697	0.13623
0.698	0.00797		110.698	0.01034		220.698	0.24724		330.698	0.13294
0.699	0.0083		110.699	0.01028		220.699	0.24724		330.699	0.13623
0.7	0.00797		110.7	0.01031		220.7	0.25052		330.7	0.13623
0.701	0.00797		110.701	0.01005		220.701	0.25052		330.701	0.13623
0.702	0.00797		110.702	0.00999		220.702	0.24724		330.702	0.13623
0.703	0.00797		110.703	0.01007		220.703	0.25052		330.703	0.13623
0.704	0.00797		110.704	0.01014		220.704	0.24724		330.704	0.13294
0.705	0.0083		110.705	0.0103		220.705	0.24724		330.705	0.13623
0.706	0.00797		110.706	0.01048		220.706	0.24724		330.706	0.13294
0.707	0.00797		110.707	0.01037		220.707	0.24724		330.707	0.13294
0.708	0.00863		110.708	0.01034		220.708	0.24395		330.708	0.13294
0.709	0.00797		110.709	0.01024		220.709	0.24395		330.709	0.13623
0.71	0.0083		110.71	0.01033		220.71	0.25052		330.71	0.13951
0.711	0.00797		110.711	0.01027		220.711	0.24395		330.711	0.13623
0.712	0.0083		110.712	0.01035		220.712	0.24724		330.712	0.13294
0.713	0.00765		110.713	0.01031		220.713	0.25052		330.713	0.13623
0.714	0.00797		110.714	0.01022		220.714	0.25052		330.714	0.13294
0.715	0.0083		110.715	0.01021		220.715	0.25052		330.715	0.13623
0.716	0.00765		110.716	0.01035		220.716	0.24724		330.716	0.13623
0.717	0.0083		110.717	0.01016		220.717	0.24724		330.717	0.13623
0.718	0.00797		110.718	0.01002		220.718	0.24395		330.718	0.12965
0.719	0.0083		110.719	0.00992		220.719	0.24724		330.719	0.13294
0.72	0.00765		110.72	0.01002		220.72	0.24724		330.72	0.13294
0.721	0.00797		110.721	0.00987		220.721	0.24724		330.721	0.13294
0.722	0.0083		110.722	0.00984		220.722	0.25381		330.722	0.13294
0.723	0.00797		110.723	0.01005		220.723	0.24724		330.723	0.13623
0.724	0.0083		110.724	0.01007		220.724	0.24724		330.724	0.13294
0.725	0.0083		110.725	0.01017		220.725	0.25052		330.725	0.13623
0.726	0.0083		110.726	0.01022		220.726	0.24724		330.726	0.13623
0.727	0.00797		110.727	0.0102		220.727	0.24724		330.727	0.13951
0.728	0.00863		110.728	0.01007		220.728	0.25052		330.728	0.13623
0.729	0.0083		110.729	0.01		220.729	0.24724		330.729	0.13294
0.73	0.0083		110.73	0.0101		220.73	0.24724		330.73	0.13623
0.731	0.00797		110.731	0.00992		220.731	0.24724		330.731	0.13623
0.732	0.0083		110.732	0.00992		220.732	0.24395		330.732	0.13623
0.733	0.00797		110.733	0.01014		220.733	0.24724		330.733	0.13623
0.734	0.00797		110.734	0.01025		220.734	0.24724		330.734	0.13623
0.735	0.00797		110.735	0.0104		220.735	0.25052		330.735	0.13951
0.736	0.0083		110.736	0.01031		220.736	0.24395		330.736	0.13623
0.737	0.0083		110.737	0.01043		220.737	0.24724		330.737	0.13294
0.738	0.00797		110.738	0.01043		220.738	0.25052		330.738	0.13294
0.739	0.0083		110.739	0.01039		220.739	0.24724		330.739	0.13294
0.74	0.00797		110.74	0.01031		220.74	0.24724		330.74	0.13623
0.741	0.0083		110.741	0.01025		220.741	0.24395		330.741	0.13623
0.742	0.0083		110.742	0.00999		220.742	0.25052		330.742	0.13623
0.743	0.0083		110.743	0.00989		220.743	0.25052		330.743	0.13623
0.744	0.00797		110.744	0.00999		220.744	0.24724		330.744	0.13623
0.745	0.00797		110.745	0.00986		220.745	0.24724		330.745	0.13294
0.746	0.00797		110.746	0.00978		220.746	0.24724		330.746	0.13623
0.747	0.00797		110.747	0.00966		220.747	0.25052		330.747	0.13294
0.748	0.00797		110.748	0.00968		220.748	0.24724		330.748	0.13623
0.749	0.0083		110.749	0.00981		220.749	0.24724		330.749	0.13294
0.75	0.0083		110.75	0.01013		220.75	0.24724		330.75	0.13623
0.751	0.00797		110.751	0.01049		220.751	0.24395		330.751	0.13951
0.752	0.0083		110.752	0.01055		220.752	0.24724		330.752	0.13951
0.753	0.0083		110.753	0.01056		220.753	0.24724		330.753	0.13294
0.754	0.0083		110.754	0.0104		220.754	0.24724		330.754	0.13623
0.755	0.00797		110.755	0.01014		220.755	0.24724		330.755	0.13951
0.756	0.00797		110.756	0.00979		220.756	0.24395		330.756	0.13294
0.757	0.00797		110.757	0.00945		220.757	0.24724		330.757	0.13294
0.758	0.00797		110.758	0.00941		220.758	0.24724		330.758	0.13294
0.759	0.0083		110.759	0.00936		220.759	0.24724		330.759	0.13623
0.76	0.00797		110.76	0.00952		220.76	0.24395		330.76	0.13623
0.761	0.0083		110.761	0.0097		220.761	0.25052		330.761	0.13951
0.762	0.0083		110.762	0.00979		220.762	0.24724		330.762	0.13294
0.763	0.0083		110.763	0.00985		220.763	0.24724		330.763	0.13623
0.764	0.00797		110.764	0.00994		220.764	0.25052		330.764	0.13951
0.765	0.00797		110.765	0.01005		220.765	0.24724		330.765	0.13294
0.766	0.0083		110.766	0.00993		220.766	0.24724		330.766	0.13294
0.767	0.0083		110.767	0.00986		220.767	0.24724		330.767	0.13623
0.768	0.00863		110.768	0.0097		220.768	0.24724		330.768	0.13294
0.769	0.0083		110.769	0.00945		220.769	0.25052		330.769	0.13951
0.77	0.00797		110.77	0.00944		220.77	0.24724		330.77	0.13294
0.771	0.00797		110.771	0.00934		220.771	0.25381		330.771	0.13951
0.772	0.00797		110.772	0.00935		220.772	0.24724		330.772	0.13623
0.773	0.0083		110.773	0.00947		220.773	0.25052		330.773	0.13294
0.774	0.00797		110.774	0.00978		220.774	0.25052		330.774	0.13623
0.775	0.00797		110.775	0.00989		220.775	0.25052		330.775	0.13623
0.776	0.00797		110.776	0.00983		220.776	0.24724		330.776	0.13951
0.777	0.00797		110.777	0.00975		220.777	0.24724		330.777	0.13294
0.778	0.00797		110.778	0.00972		220.778	0.24395		330.778	0.13951
0.779	0.0083		110.779	0.00973		220.779	0.25052		330.779	0.13623
0.78	0.00797		110.78	0.00966		220.78	0.24724		330.78	0.13294
0.781	0.00797		110.781	0.00957		220.781	0.25052		330.781	0.13294
0.782	0.0083		110.782	0.00947		220.782	0.24724		330.782	0.13294
0.783	0.00797		110.783	0.00948		220.783	0.24724		330.783	0.13623
0.784	0.00797		110.784	0.00968		220.784	0.24724		330.784	0.13623
0.785	0.00765		110.785	0.00961		220.785	0.24724		330.785	0.13294
0.786	0.0083		110.786	0.00961		220.786	0.24724		330.786	0.13951
0.787	0.00797		110.787	0.0096		220.787	0.25052		330.787	0.13623
0.788	0.00797		110.788	0.00978		220.788	0.25052		330.788	0.12965
0.789	0.0083		110.789	0.00984		220.789	0.24724		330.789	0.13294
0.79	0.00863		110.79	0.00963		220.79	0.24724		330.79	0.13294
0.791	0.0083		110.791	0.0096		220.791	0.24724		330.791	0.12965
0.792	0.00797		110.792	0.00918		220.792	0.24724		330.792	0.13623
0.793	0.0083		110.793	0.00908		220.793	0.24724		330.793	0.13623
0.794	0.00797		110.794	0.00906		220.794	0.24724		330.794	0.13951
0.795	0.00797		110.795	0.00887		220.795	0.24724		330.795	0.13623
0.796	0.00765		110.796	0.00887		220.796	0.24724		330.796	0.13294
0.797	0.00797		110.797	0.00911		220.797	0.24724		330.797	0.13294
0.798	0.00797		110.798	0.00941		220.798	0.25052		330.798	0.13623
0.799	0.00797		110.799	0.00961		220.799	0.24724		330.799	0.13623
0.8	0.00797		110.8	0.00998		220.8	0.24724		330.8	0.13623
0.801	0.00797		110.801	0.01004		220.801	0.24724		330.801	0.13623
0.802	0.00797		110.802	0.00998		220.802	0.25052		330.802	0.13294
0.803	0.0083		110.803	0.01003		220.803	0.25052		330.803	0.13623
0.804	0.00863		110.804	0.00988		220.804	0.25052		330.804	0.13294
0.805	0.00863		110.805	0.00952		220.805	0.24724		330.805	0.13294
0.806	0.0083		110.806	0.00941		220.806	0.24395		330.806	0.13623
0.807	0.00797		110.807	0.00948		220.807	0.24724		330.807	0.13623
0.808	0.0083		110.808	0.00931		220.808	0.24724		330.808	0.13294
0.809	0.0083		110.809	0.00924		220.809	0.24724		330.809	0.13294
0.81	0.00797		110.81	0.00943		220.81	0.25052		330.81	0.13623
0.811	0.0083		110.811	0.00917		220.811	0.24724		330.811	0.13294
0.812	0.00797		110.812	0.00931		220.812	0.25052		330.812	0.13623
0.813	0.0083		110.813	0.00933		220.813	0.25052		330.813	0.13623
0.814	0.0083		110.814	0.00923		220.814	0.25052		330.814	0.13294
0.815	0.00797		110.815	0.00926		220.815	0.24395		330.815	0.13294
0.816	0.0083		110.816	0.00935		220.816	0.24724		330.816	0.13623
0.817	0.00797		110.817	0.00949		220.817	0.25052		330.817	0.13623
0.818	0.00797		110.818	0.00957		220.818	0.25052		330.818	0.13623
0.819	0.0083		110.819	0.0095		220.819	0.24724		330.819	0.13294
0.82	0.0083		110.82	0.00954		220.82	0.24395		330.82	0.13623
0.821	0.00765		110.821	0.0095		220.821	0.24724		330.821	0.13951
0.822	0.00797		110.822	0.00957		220.822	0.24724		330.822	0.13294
0.823	0.0083		110.823	0.00957		220.823	0.24724		330.823	0.13951
0.824	0.0083		110.824	0.00933		220.824	0.24395		330.824	0.13623
0.825	0.00797		110.825	0.00925		220.825	0.24724		330.825	0.13951
0.826	0.0083		110.826	0.00906		220.826	0.24395		330.826	0.12965
0.827	0.00797		110.827	0.00906		220.827	0.25052		330.827	0.13623
0.828	0.00797		110.828	0.00897		220.828	0.24724		330.828	0.13623
0.829	0.00797		110.829	0.00888		220.829	0.24724		330.829	0.13623
0.83	0.00797		110.83	0.00892		220.83	0.25052		330.83	0.1428
0.831	0.0083		110.831	0.00907		220.831	0.24724		330.831	0.1428
0.832	0.0083		110.832	0.00929		220.832	0.24724		330.832	0.13623
0.833	0.0083		110.833	0.00943		220.833	0.25381		330.833	0.13623
0.834	0.0083		110.834	0.00921		220.834	0.24395		330.834	0.13951
0.835	0.0083		110.835	0.00917		220.835	0.24724		330.835	0.13623
0.836	0.00797		110.836	0.00905		220.836	0.25381		330.836	0.13623
0.837	0.00797		110.837	0.0088		220.837	0.24724		330.837	0.13951
0.838	0.00797		110.838	0.00862		220.838	0.24724		330.838	0.13623
0.839	0.0083		110.839	0.00858		220.839	0.24724		330.839	0.13623
0.84	0.0083		110.84	0.00843		220.84	0.24724		330.84	0.13623
0.841	0.00797		110.841	0.00864		220.841	0.24724		330.841	0.13623
0.842	0.0083		110.842	0.00878		220.842	0.25052		330.842	0.13623
0.843	0.00765		110.843	0.00868		220.843	0.24724		330.843	0.13294
0.844	0.00797		110.844	0.00859		220.844	0.24724		330.844	0.13294
0.845	0.0083		110.845	0.00877		220.845	0.24395		330.845	0.13951
0.846	0.00797		110.846	0.00868		220.846	0.24724		330.846	0.13623
0.847	0.0083		110.847	0.00858		220.847	0.24724		330.847	0.13623
0.848	0.0083		110.848	0.00865		220.848	0.25052		330.848	0.13623
0.849	0.00797		110.849	0.0088		220.849	0.24724		330.849	0.13623
0.85	0.00797		110.85	0.00884		220.85	0.24724		330.85	0.13623
0.851	0.00797		110.851	0.00902		220.851	0.24724		330.851	0.13623
0.852	0.00797		110.852	0.00907		220.852	0.24724		330.852	0.13623
0.853	0.00797		110.853	0.00912		220.853	0.24724		330.853	0.13951
0.854	0.0083		110.854	0.00918		220.854	0.24724		330.854	0.13951
0.855	0.00797		110.855	0.00911		220.855	0.25052		330.855	0.12965
0.856	0.00797		110.856	0.0089		220.856	0.24724		330.856	0.13294
0.857	0.00797		110.857	0.00881		220.857	0.25052		330.857	0.13623
0.858	0.00797		110.858	0.00885		220.858	0.24395		330.858	0.13294
0.859	0.00797		110.859	0.00875		220.859	0.24724		330.859	0.13623
0.86	0.00765		110.86	0.00872		220.86	0.24724		330.86	0.13623
0.861	0.00797		110.861	0.00875		220.861	0.24724		330.861	0.13623
0.862	0.00863		110.862	0.00885		220.862	0.24724		330.862	0.13623
0.863	0.00765		110.863	0.00909		220.863	0.24724		330.863	0.13623
0.864	0.0083		110.864	0.00902		220.864	0.24724		330.864	0.13951
0.865	0.0083		110.865	0.0089		220.865	0.24724		330.865	0.13623
0.866	0.00797		110.866	0.0089		220.866	0.24395		330.866	0.13623
0.867	0.00765		110.867	0.00886		220.867	0.24724		330.867	0.12965
0.868	0.00797		110.868	0.00905		220.868	0.24395		330.868	0.13623
0.869	0.0083		110.869	0.00913		220.869	0.24395		330.869	0.13294
0.87	0.00797		110.87	0.00912		220.87	0.25052		330.87	0.13623
0.871	0.00765		110.871	0.00913		220.871	0.24724		330.871	0.13294
0.872	0.00797		110.872	0.00909		220.872	0.25052		330.872	0.13294
0.873	0.0083		110.873	0.00924		220.873	0.24724		330.873	0.13623
0.874	0.0083		110.874	0.00919		220.874	0.24724		330.874	0.13623
0.875	0.0083		110.875	0.00928		220.875	0.24724		330.875	0.13294
0.876	0.00797		110.876	0.00917		220.876	0.25052		330.876	0.13623
0.877	0.0083		110.877	0.00914		220.877	0.24724		330.877	0.13623
0.878	0.00797		110.878	0.00914		220.878	0.24724		330.878	0.13623
0.879	0.00797		110.879	0.00917		220.879	0.24724		330.879	0.13623
0.88	0.0083		110.88	0.00888		220.88	0.24724		330.88	0.13951
0.881	0.0083		110.881	0.00863		220.881	0.25052		330.881	0.13294
0.882	0.00765		110.882	0.00867		220.882	0.24395		330.882	0.13623
0.883	0.00797		110.883	0.00884		220.883	0.24724		330.883	0.12965
0.884	0.00797		110.884	0.00905		220.884	0.25381		330.884	0.13623
0.885	0.0083		110.885	0.00898		220.885	0.24724		330.885	0.13294
0.886	0.00797		110.886	0.00851		220.886	0.25381		330.886	0.13623
0.887	0.00863		110.887	0.0083		220.887	0.24724		330.887	0.13623
0.888	0.00765		110.888	0.00814		220.888	0.24724		330.888	0.13623
0.889	0.00765		110.889	0.00803		220.889	0.24724		330.889	0.13951
0.89	0.00797		110.89	0.00798		220.89	0.24395		330.89	0.13623
0.891	0.00797		110.891	0.00806		220.891	0.25052		330.891	0.13951
0.892	0.00797		110.892	0.00833		220.892	0.24395		330.892	0.13294
0.893	0.00797		110.893	0.00862		220.893	0.24724		330.893	0.13623
0.894	0.00765		110.894	0.00881		220.894	0.24724		330.894	0.13294
0.895	0.00797		110.895	0.00868		220.895	0.25052		330.895	0.13294
0.896	0.00797		110.896	0.00868		220.896	0.24724		330.896	0.13623
0.897	0.00797		110.897	0.00865		220.897	0.24724		330.897	0.13623
0.898	0.00797		110.898	0.00865		220.898	0.24724		330.898	0.13294
0.899	0.00765		110.899	0.00859		220.899	0.24724		330.899	0.13623
0.9	0.00797		110.9	0.00841		220.9	0.25052		330.9	0.13294
0.901	0.00863		110.901	0.0083		220.901	0.24724		330.901	0.13623
0.902	0.0083		110.902	0.008		220.902	0.25052		330.902	0.13623
0.903	0.0083		110.903	0.00812		220.903	0.25052		330.903	0.13294
0.904	0.00765		110.904	0.00842		220.904	0.25052		330.904	0.13623
0.905	0.00797		110.905	0.00864		220.905	0.25052		330.905	0.13951
0.906	0.00797		110.906	0.00861		220.906	0.24724		330.906	0.13623
0.907	0.00797		110.907	0.00843		220.907	0.24724		330.907	0.13951
0.908	0.00797		110.908	0.00817		220.908	0.25052		330.908	0.13294
0.909	0.00797		110.909	0.00788		220.909	0.24724		330.909	0.13623
0.91	0.0083		110.91	0.00776		220.91	0.24724		330.91	0.13294
0.911	0.00765		110.911	0.00757		220.911	0.24724		330.911	0.13951
0.912	0.0083		110.912	0.00721		220.912	0.24724		330.912	0.13294
0.913	0.00765		110.913	0.00766		220.913	0.25052		330.913	0.13294
0.914	0.00765		110.914	0.00821		220.914	0.24724		330.914	0.13623
0.915	0.00797		110.915	0.0083		220.915	0.24724		330.915	0.13623
0.916	0.0083		110.916	0.00845		220.916	0.25052		330.916	0.13623
0.917	0.0083		110.917	0.00855		220.917	0.24724		330.917	0.13623
0.918	0.00797		110.918	0.00847		220.918	0.24724		330.918	0.13623
0.919	0.0083		110.919	0.00843		220.919	0.24724		330.919	0.13294
0.92	0.00797		110.92	0.00858		220.92	0.24724		330.92	0.13951
0.921	0.00797		110.921	0.00833		220.921	0.24395		330.921	0.13623
0.922	0.0083		110.922	0.00794		220.922	0.24724		330.922	0.12965
0.923	0.0083		110.923	0.00817		220.923	0.24724		330.923	0.13294
0.924	0.0083		110.924	0.00807		220.924	0.25052		330.924	0.13294
0.925	0.00797		110.925	0.008		220.925	0.24724		330.925	0.13294
0.926	0.00797		110.926	0.00814		220.926	0.24724		330.926	0.13623
0.927	0.00797		110.927	0.00813		220.927	0.25052		330.927	0.13623
0.928	0.0083		110.928	0.00804		220.928	0.24724		330.928	0.13623
0.929	0.00765		110.929	0.00792		220.929	0.24724		330.929	0.13623
0.93	0.0083		110.93	0.00794		220.93	0.24724		330.93	0.13951
0.931	0.00765		110.931	0.00816		220.931	0.25052		330.931	0.13623
0.932	0.0083		110.932	0.00818		220.932	0.24724		330.932	0.1428
0.933	0.0083		110.933	0.00845		220.933	0.24724		330.933	0.13951
0.934	0.0083		110.934	0.00844		220.934	0.24724		330.934	0.13951
0.935	0.00797		110.935	0.00858		220.935	0.25052		330.935	0.13951
0.936	0.00797		110.936	0.00851		220.936	0.24395		330.936	0.13623
0.937	0.0083		110.937	0.00845		220.937	0.25052		330.937	0.12965
0.938	0.00765		110.938	0.00811		220.938	0.24724		330.938	0.13294
0.939	0.00797		110.939	0.008		220.939	0.24724		330.939	0.13623
0.94	0.00765		110.94	0.00805		220.94	0.24724		330.94	0.13294
0.941	0.00863		110.941	0.00827		220.941	0.24395		330.941	0.13294
0.942	0.0083		110.942	0.00823		220.942	0.24724		330.942	0.13294
0.943	0.0083		110.943	0.00822		220.943	0.25052		330.943	0.13294
0.944	0.00797		110.944	0.00823		220.944	0.24395		330.944	0.13623
0.945	0.0083		110.945	0.00819		220.945	0.25052		330.945	0.13294
0.946	0.00797		110.946	0.00822		220.946	0.25052		330.946	0.13623
0.947	0.00797		110.947	0.00813		220.947	0.25052		330.947	0.13951
0.948	0.00797		110.948	0.00789		220.948	0.24395		330.948	0.13294
0.949	0.0083		110.949	0.00827		220.949	0.25052		330.949	0.13294
0.95	0.0083		110.95	0.00838		220.95	0.24395		330.95	0.13294
0.951	0.00765		110.951	0.00849		220.951	0.24395		330.951	0.13951
0.952	0.0083		110.952	0.0084		220.952	0.24395		330.952	0.13623
0.953	0.0083		110.953	0.00837		220.953	0.24395		330.953	0.13951
0.954	0.00797		110.954	0.00839		220.954	0.24395		330.954	0.13623
0.955	0.0083		110.955	0.00822		220.955	0.24395		330.955	0.12965
0.956	0.00765		110.956	0.00824		220.956	0.24724		330.956	0.13623
0.957	0.00797		110.957	0.00794		220.957	0.24724		330.957	0.13623
0.958	0.00797		110.958	0.00789		220.958	0.24724		330.958	0.12965
0.959	0.00797		110.959	0.0082		220.959	0.24395		330.959	0.13294
0.96	0.00797		110.96	0.00819		220.96	0.24395		330.96	0.13951
0.961	0.00765		110.961	0.00818		220.961	0.24724		330.961	0.13294
0.962	0.00797		110.962	0.00834		220.962	0.24724		330.962	0.13951
0.963	0.0083		110.963	0.00848		220.963	0.25052		330.963	0.13623
0.964	0.00797		110.964	0.00859		220.964	0.24395		330.964	0.13623
0.965	0.00765		110.965	0.00865		220.965	0.24724		330.965	0.13294
0.966	0.00797		110.966	0.00839		220.966	0.24395		330.966	0.13623
0.967	0.00797		110.967	0.00813		220.967	0.24395		330.967	0.13623
0.968	0.0083		110.968	0.00823		220.968	0.24724		330.968	0.13623
0.969	0.00765		110.969	0.00807		220.969	0.24724		330.969	0.13623
0.97	0.00797		110.97	0.00778		220.97	0.24724		330.97	0.13623
0.971	0.00765		110.971	0.00726		220.971	0.24724		330.971	0.13623
0.972	0.00797		110.972	0.00708		220.972	0.24724		330.972	0.13951
0.973	0.00797		110.973	0.00699		220.973	0.24724		330.973	0.13623
0.974	0.0083		110.974	0.00708		220.974	0.24724		330.974	0.13623
0.975	0.00797		110.975	0.00726		220.975	0.24724		330.975	0.13623
0.976	0.00765		110.976	0.00739		220.976	0.24395		330.976	0.13294
0.977	0.0083		110.977	0.00779		220.977	0.24724		330.977	0.13951
0.978	0.00797		110.978	0.00822		220.978	0.25052		330.978	0.13623
0.979	0.00797		110.979	0.00854		220.979	0.25052		330.979	0.13623
0.98	0.00765		110.98	0.00866		220.98	0.24724		330.98	0.13951
0.981	0.00863		110.981	0.00847		220.981	0.24724		330.981	0.13623
0.982	0.00797		110.982	0.00865		220.982	0.25052		330.982	0.13623
0.983	0.0083		110.983	0.00858		220.983	0.25052		330.983	0.13623
0.984	0.00797		110.984	0.00847		220.984	0.24724		330.984	0.13294
0.985	0.00797		110.985	0.00825		220.985	0.24724		330.985	0.13623
0.986	0.0083		110.986	0.00842		220.986	0.24395		330.986	0.13951
0.987	0.00797		110.987	0.00838		220.987	0.25052		330.987	0.12965
0.988	0.00765		110.988	0.00815		220.988	0.24724		330.988	0.12965
0.989	0.00797		110.989	0.0081		220.989	0.24395		330.989	0.13623
0.99	0.00797		110.99	0.00809		220.99	0.24724		330.99	0.13623
0.991	0.0083		110.991	0.00799		220.991	0.25052		330.991	0.13951
0.992	0.00797		110.992	0.00796		220.992	0.24724		330.992	0.13294
0.993	0.00863		110.993	0.00774		220.993	0.24395		330.993	0.13623
0.994	0.00797		110.994	0.00767		220.994	0.25052		330.994	0.13951
0.995	0.00797		110.995	0.00758		220.995	0.24395		330.995	0.13623
0.996	0.00797		110.996	0.008		220.996	0.24724		330.996	0.13623
0.997	0.00765		110.997	0.00804		220.997	0.24724		330.997	0.13294
0.998	0.0083		110.998	0.00819		220.998	0.24724		330.998	0.13294
0.999	0.00765		110.999	0.0081		220.999	0.24395		330.999	0.13623
1	0.0083		111	0.0081		221	0.24395		331	0.13623
1.001	0.00797		111.001	0.00799		221.001	0.24724		331.001	0.13294
1.002	0.00797		111.002	0.00783		221.002	0.25052		331.002	0.13294
1.003	0.00765		111.003	0.00778		221.003	0.25709		331.003	0.13951
1.004	0.00797		111.004	0.00778		221.004	0.26038		331.004	0.12965
1.005	0.0083		111.005	0.00783		221.005	0.27352		331.005	0.13951
1.006	0.00797		111.006	0.00819		221.006	0.28338		331.006	0.13623
1.007	0.00797		111.007	0.00809		221.007	0.28338		331.007	0.13623
1.008	0.00765		111.008	0.0083		221.008	0.28667		331.008	0.1428
1.009	0.00797		111.009	0.00824		221.009	0.29981		331.009	0.1428
1.01	0.0083		111.01	0.00817		221.01	0.29652		331.01	0.14608
1.011	0.00797		111.011	0.00804		221.011	0.3031		331.011	0.1428
1.012	0.0083		111.012	0.0081		221.012	0.30967		331.012	0.14937
1.013	0.00765		111.013	0.00809		221.013	0.30638		331.013	0.15266
1.014	0.00797		111.014	0.0081		221.014	0.31295		331.014	0.15594
1.015	0.0083		111.015	0.00835		221.015	0.31953		331.015	0.15594
1.016	0.00765		111.016	0.00864		221.016	0.32281		331.016	0.15594
1.017	0.00797		111.017	0.00867		221.017	0.32281		331.017	0.15594
1.018	0.00765		111.018	0.00903		221.018	0.3261		331.018	0.15923
1.019	0.0083		111.019	0.00936		221.019	0.32938		331.019	0.15923
1.02	0.00797		111.02	0.00941		221.02	0.32938		331.02	0.16251
1.021	0.00797		111.021	0.00927		221.021	0.32938		331.021	0.15594
1.022	0.0083		111.022	0.00991		221.022	0.33267		331.022	0.15923
1.023	0.00797		111.023	0.01025		221.023	0.33596		331.023	0.15594
1.024	0.00797		111.024	0.01098		221.024	0.34253		331.024	0.16251
1.025	0.00797		111.025	0.01169		221.025	0.33924		331.025	0.16251
1.026	0.00765		111.026	0.01232		221.026	0.34253		331.026	0.16251
1.027	0.00797		111.027	0.0126		221.027	0.34581		331.027	0.15923
1.028	0.00797		111.028	0.01277		221.028	0.3491		331.028	0.1658
1.029	0.0083		111.029	0.01292		221.029	0.34581		331.029	0.16251
1.03	0.0083		111.03	0.01273		221.03	0.3491		331.03	0.16909
1.031	0.0083		111.031	0.01265		221.031	0.35567		331.031	0.16251
1.032	0.00797		111.032	0.01282		221.032	0.35239		331.032	0.16251
1.033	0.00765		111.033	0.01277		221.033	0.35567		331.033	0.1658
1.034	0.00797		111.034	0.01313		221.034	0.35239		331.034	0.16909
1.035	0.00797		111.035	0.01313		221.035	0.35567		331.035	0.1658
1.036	0.0083		111.036	0.01326		221.036	0.35896		331.036	0.1658
1.037	0.0083		111.037	0.01322		221.037	0.36224		331.037	0.16909
1.038	0.00797		111.038	0.01325		221.038	0.35896		331.038	0.1658
1.039	0.0083		111.039	0.01344		221.039	0.35896		331.039	0.16909
1.04	0.00797		111.04	0.0136		221.04	0.36553		331.04	0.16909
1.041	0.0083		111.041	0.01381		221.041	0.36881		331.041	0.1658
1.042	0.00797		111.042	0.01354		221.042	0.36881		331.042	0.17237
1.043	0.00797		111.043	0.01356		221.043	0.36881		331.043	0.17237
1.044	0.00797		111.044	0.01347		221.044	0.36881		331.044	0.17237
1.045	0.0083		111.045	0.0132		221.045	0.36881		331.045	0.16909
1.046	0.0083		111.046	0.01332		221.046	0.37539		331.046	0.17237
1.047	0.00797		111.047	0.01331		221.047	0.3721		331.047	0.17237
1.048	0.00797		111.048	0.01337		221.048	0.36881		331.048	0.17237
1.049	0.0083		111.049	0.01356		221.049	0.37539		331.049	0.17237
1.05	0.0083		111.05	0.01365		221.05	0.37867		331.05	0.17566
1.051	0.00797		111.051	0.0137		221.051	0.37539		331.051	0.17566
1.052	0.00765		111.052	0.0136		221.052	0.38196		331.052	0.17566
1.053	0.00797		111.053	0.01355		221.053	0.37867		331.053	0.17566
1.054	0.00797		111.054	0.01329		221.054	0.37867		331.054	0.17237
1.055	0.0083		111.055	0.01303		221.055	0.37867		331.055	0.17894
1.056	0.0083		111.056	0.01298		221.056	0.37867		331.056	0.17894
1.057	0.00797		111.057	0.01289		221.057	0.38853		331.057	0.17237
1.058	0.00797		111.058	0.01306		221.058	0.38524		331.058	0.17894
1.059	0.00765		111.059	0.01332		221.059	0.38196		331.059	0.17566
1.06	0.0083		111.06	0.01369		221.06	0.38196		331.06	0.17566
1.061	0.00797		111.061	0.01406		221.061	0.38196		331.061	0.17566
1.062	0.00797		111.062	0.01448		221.062	0.38853		331.062	0.17894
1.063	0.0083		111.063	0.01494		221.063	0.38853		331.063	0.17237
1.064	0.0083		111.064	0.01536		221.064	0.38853		331.064	0.17894
1.065	0.00797		111.065	0.0155		221.065	0.38853		331.065	0.17566
1.066	0.00797		111.066	0.01597		221.066	0.39182		331.066	0.17894
1.067	0.0083		111.067	0.01635		221.067	0.3951		331.067	0.17566
1.068	0.00765		111.068	0.01669		221.068	0.39182		331.068	0.18223
1.069	0.0083		111.069	0.01687		221.069	0.3951		331.069	0.17894
1.07	0.0083		111.07	0.01725		221.07	0.39839		331.07	0.17894
1.071	0.00797		111.071	0.01733		221.071	0.39839		331.071	0.18223
1.072	0.00797		111.072	0.01759		221.072	0.39839		331.072	0.18223
1.073	0.00797		111.073	0.0176		221.073	0.3951		331.073	0.18223
1.074	0.0083		111.074	0.01745		221.074	0.39839		331.074	0.17894
1.075	0.0083		111.075	0.01738		221.075	0.39839		331.075	0.18552
1.076	0.00797		111.076	0.01749		221.076	0.40167		331.076	0.18223
1.077	0.00765		111.077	0.0175		221.077	0.40167		331.077	0.18223
1.078	0.00797		111.078	0.01747		221.078	0.40167		331.078	0.18223
1.079	0.0083		111.079	0.01749		221.079	0.40167		331.079	0.18223
1.08	0.00797		111.08	0.01789		221.08	0.40167		331.08	0.18223
1.081	0.00765		111.081	0.0179		221.081	0.40167		331.081	0.17566
1.082	0.00797		111.082	0.01804		221.082	0.40167		331.082	0.18223
1.083	0.00797		111.083	0.01784		221.083	0.40167		331.083	0.18223
1.084	0.0083		111.084	0.01773		221.084	0.40167		331.084	0.18223
1.085	0.0083		111.085	0.01773		221.085	0.40496		331.085	0.17894
1.086	0.00765		111.086	0.01796		221.086	0.39839		331.086	0.1888
1.087	0.00765		111.087	0.018		221.087	0.40496		331.087	0.18223
1.088	0.00797		111.088	0.01794		221.088	0.40167		331.088	0.18223
1.089	0.00797		111.089	0.01797		221.089	0.40167		331.089	0.18223
1.09	0.00765		111.09	0.01826		221.09	0.40167		331.09	0.18223
1.091	0.0083		111.091	0.0183		221.091	0.40167		331.091	0.18223
1.092	0.00797		111.092	0.01834		221.092	0.40167		331.092	0.17894
1.093	0.00797		111.093	0.01823		221.093	0.39839		331.093	0.18223
1.094	0.0083		111.094	0.01822		221.094	0.39839		331.094	0.18223
1.095	0.0083		111.095	0.01823		221.095	0.40167		331.095	0.18223
1.096	0.00797		111.096	0.01854		221.096	0.40167		331.096	0.18223
1.097	0.0083		111.097	0.01825		221.097	0.39839		331.097	0.18552
1.098	0.0083		111.098	0.01821		221.098	0.40167		331.098	0.17894
1.099	0.00797		111.099	0.01809		221.099	0.40167		331.099	0.18552
1.1	0.0083		111.1	0.01804		221.1	0.40167		331.1	0.1888
1.101	0.00797		111.101	0.01807		221.101	0.40167		331.101	0.18552
1.102	0.0083		111.102	0.0179		221.102	0.40167		331.102	0.18223
1.103	0.00797		111.103	0.01787		221.103	0.40167		331.103	0.1888
1.104	0.00797		111.104	0.01768		221.104	0.40167		331.104	0.18552
1.105	0.00797		111.105	0.01762		221.105	0.39839		331.105	0.18552
1.106	0.00797		111.106	0.01746		221.106	0.40167		331.106	0.18223
1.107	0.00765		111.107	0.01707		221.107	0.39839		331.107	0.18552
1.108	0.00765		111.108	0.01715		221.108	0.40496		331.108	0.18552
1.109	0.00797		111.109	0.01722		221.109	0.40167		331.109	0.18223
1.11	0.00863		111.11	0.01735		221.11	0.39839		331.11	0.18223
1.111	0.00797		111.111	0.0177		221.111	0.40167		331.111	0.18223
1.112	0.00765		111.112	0.01793		221.112	0.39839		331.112	0.18552
1.113	0.00797		111.113	0.01827		221.113	0.40496		331.113	0.18552
1.114	0.00765		111.114	0.01856		221.114	0.39839		331.114	0.18552
1.115	0.00863		111.115	0.01882		221.115	0.40496		331.115	0.18223
1.116	0.00797		111.116	0.01885		221.116	0.40167		331.116	0.18552
1.117	0.00797		111.117	0.0187		221.117	0.40167		331.117	0.18552
1.118	0.00797		111.118	0.01861		221.118	0.3951		331.118	0.18552
1.119	0.00797		111.119	0.01851		221.119	0.40167		331.119	0.1888
1.12	0.00797		111.12	0.01825		221.12	0.39839		331.12	0.18552
1.121	0.00797		111.121	0.018		221.121	0.3951		331.121	0.18552
1.122	0.0083		111.122	0.01777		221.122	0.39839		331.122	0.18552
1.123	0.00797		111.123	0.01784		221.123	0.40167		331.123	0.18552
1.124	0.0083		111.124	0.01782		221.124	0.40167		331.124	0.1888
1.125	0.00765		111.125	0.01806		221.125	0.39839		331.125	0.18552
1.126	0.00765		111.126	0.01827		221.126	0.40167		331.126	0.18552
1.127	0.00797		111.127	0.01826		221.127	0.40167		331.127	0.18223
1.128	0.00765		111.128	0.01821		221.128	0.40167		331.128	0.1888
1.129	0.00765		111.129	0.0179		221.129	0.40167		331.129	0.18223
1.13	0.00797		111.13	0.01769		221.13	0.40167		331.13	0.18223
1.131	0.00765		111.131	0.01773		221.131	0.40496		331.131	0.18552
1.132	0.00797		111.132	0.01775		221.132	0.3951		331.132	0.18223
1.133	0.00797		111.133	0.01779		221.133	0.40167		331.133	0.18223
1.134	0.00797		111.134	0.01766		221.134	0.40167		331.134	0.1888
1.135	0.0083		111.135	0.01783		221.135	0.3951		331.135	0.18552
1.136	0.00797		111.136	0.01773		221.136	0.3951		331.136	0.1888
1.137	0.00863		111.137	0.01777		221.137	0.39839		331.137	0.18552
1.138	0.00765		111.138	0.01773		221.138	0.39839		331.138	0.18552
1.139	0.00797		111.139	0.01744		221.139	0.40167		331.139	0.18552
1.14	0.00765		111.14	0.01746		221.14	0.39839		331.14	0.19537
1.141	0.00797		111.141	0.01764		221.141	0.39839		331.141	0.1888
1.142	0.00797		111.142	0.01763		221.142	0.40167		331.142	0.18552
1.143	0.00797		111.143	0.01767		221.143	0.39839		331.143	0.1888
1.144	0.00732		111.144	0.0179		221.144	0.39839		331.144	0.18552
1.145	0.00797		111.145	0.01779		221.145	0.40167		331.145	0.18552
1.146	0.00797		111.146	0.01771		221.146	0.40167		331.146	0.18223
1.147	0.00797		111.147	0.01784		221.147	0.39839		331.147	0.1888
1.148	0.0083		111.148	0.01805		221.148	0.40167		331.148	0.18223
1.149	0.00797		111.149	0.01791		221.149	0.40167		331.149	0.18552
1.15	0.00797		111.15	0.01786		221.15	0.3951		331.15	0.18223
1.151	0.0083		111.151	0.01782		221.151	0.40167		331.151	0.18552
1.152	0.00797		111.152	0.01771		221.152	0.40167		331.152	0.1888
1.153	0.00797		111.153	0.01786		221.153	0.40167		331.153	0.18552
1.154	0.00797		111.154	0.01795		221.154	0.39839		331.154	0.18223
1.155	0.00765		111.155	0.01785		221.155	0.40167		331.155	0.1888
1.156	0.00797		111.156	0.01781		221.156	0.39839		331.156	0.1888
1.157	0.00797		111.157	0.01797		221.157	0.40167		331.157	0.18223
1.158	0.00797		111.158	0.01821		221.158	0.40167		331.158	0.1888
1.159	0.00797		111.159	0.01792		221.159	0.39839		331.159	0.18223
1.16	0.00797		111.16	0.01781		221.16	0.39839		331.16	0.18223
1.161	0.00797		111.161	0.01749		221.161	0.3951		331.161	0.18223
1.162	0.0083		111.162	0.01747		221.162	0.40167		331.162	0.18223
1.163	0.00765		111.163	0.01742		221.163	0.39839		331.163	0.18552
1.164	0.0083		111.164	0.01736		221.164	0.39839		331.164	0.1888
1.165	0.00765		111.165	0.0176		221.165	0.39839		331.165	0.18552
1.166	0.00797		111.166	0.01761		221.166	0.40167		331.166	0.18223
1.167	0.00797		111.167	0.01802		221.167	0.40167		331.167	0.18552
1.168	0.00797		111.168	0.01802		221.168	0.3951		331.168	0.18552
1.169	0.00797		111.169	0.01797		221.169	0.40167		331.169	0.18223
1.17	0.00797		111.17	0.0179		221.17	0.40167		331.17	0.18552
1.171	0.00765		111.171	0.01775		221.171	0.40167		331.171	0.18223
1.172	0.00797		111.172	0.01779		221.172	0.39839		331.172	0.18223
1.173	0.00797		111.173	0.01751		221.173	0.39839		331.173	0.18223
1.174	0.0083		111.174	0.01731		221.174	0.39839		331.174	0.18552
1.175	0.00797		111.175	0.0173		221.175	0.40167		331.175	0.18223
1.176	0.0083		111.176	0.01736		221.176	0.3951		331.176	0.18223
1.177	0.00797		111.177	0.01758		221.177	0.39839		331.177	0.18552
1.178	0.00765		111.178	0.0175		221.178	0.39839		331.178	0.18552
1.179	0.00765		111.179	0.01765		221.179	0.40167		331.179	0.18552
1.18	0.00797		111.18	0.01771		221.18	0.3951		331.18	0.18223
1.181	0.00797		111.181	0.01774		221.181	0.3951		331.181	0.18552
1.182	0.0083		111.182	0.01775		221.182	0.39839		331.182	0.18552
1.183	0.00797		111.183	0.01762		221.183	0.40167		331.183	0.18552
1.184	0.00797		111.184	0.01735		221.184	0.40167		331.184	0.18223
1.185	0.00797		111.185	0.01726		221.185	0.3951		331.185	0.18552
1.186	0.00797		111.186	0.01736		221.186	0.39839		331.186	0.18552
1.187	0.00797		111.187	0.01738		221.187	0.40167		331.187	0.1888
1.188	0.00765		111.188	0.01718		221.188	0.3951		331.188	0.18552
1.189	0.0083		111.189	0.01689		221.189	0.40167		331.189	0.18552
1.19	0.00797		111.19	0.01671		221.19	0.39839		331.19	0.18552
1.191	0.00797		111.191	0.01664		221.191	0.39839		331.191	0.18552
1.192	0.00765		111.192	0.01667		221.192	0.39839		331.192	0.18552
1.193	0.00797		111.193	0.01696		221.193	0.40167		331.193	0.1888
1.194	0.00765		111.194	0.0169		221.194	0.39182		331.194	0.18552
1.195	0.00797		111.195	0.01687		221.195	0.40167		331.195	0.18552
1.196	0.00765		111.196	0.01698		221.196	0.39839		331.196	0.18223
1.197	0.00797		111.197	0.01698		221.197	0.3951		331.197	0.17894
1.198	0.00765		111.198	0.01704		221.198	0.39839		331.198	0.1888
1.199	0.00797		111.199	0.01695		221.199	0.39839		331.199	0.18223
1.2	0.0083		111.2	0.01693		221.2	0.3951		331.2	0.17894
1.201	0.0083		111.201	0.01722		221.201	0.39839		331.201	0.1888
1.202	0.00797		111.202	0.01746		221.202	0.39839		331.202	0.18552
1.203	0.00797		111.203	0.01759		221.203	0.40167		331.203	0.18552
1.204	0.00797		111.204	0.01749		221.204	0.39839		331.204	0.17894
1.205	0.00797		111.205	0.01722		221.205	0.40496		331.205	0.18223
1.206	0.00797		111.206	0.01707		221.206	0.3951		331.206	0.1888
1.207	0.00797		111.207	0.01704		221.207	0.39839		331.207	0.18223
1.208	0.00797		111.208	0.01715		221.208	0.39839		331.208	0.1888
1.209	0.00765		111.209	0.01698		221.209	0.39839		331.209	0.18223
1.21	0.00797		111.21	0.0168		221.21	0.39839		331.21	0.18223
1.211	0.0083		111.211	0.01699		221.211	0.3951		331.211	0.18552
1.212	0.0083		111.212	0.01695		221.212	0.3951		331.212	0.1888
1.213	0.0083		111.213	0.01675		221.213	0.39839		331.213	0.18223
1.214	0.00765		111.214	0.01682		221.214	0.39839		331.214	0.17894
1.215	0.00797		111.215	0.01658		221.215	0.3951		331.215	0.18223
1.216	0.00797		111.216	0.0168		221.216	0.39839		331.216	0.1888
1.217	0.00765		111.217	0.01695		221.217	0.3951		331.217	0.18552
1.218	0.0083		111.218	0.01703		221.218	0.39839		331.218	0.18223
1.219	0.00797		111.219	0.01703		221.219	0.39839		331.219	0.18552
1.22	0.00797		111.22	0.01717		221.22	0.40167		331.22	0.18552
1.221	0.0083		111.221	0.0175		221.221	0.39182		331.221	0.18223
1.222	0.00797		111.222	0.01759		221.222	0.40167		331.222	0.18223
1.223	0.00797		111.223	0.01742		221.223	0.40167		331.223	0.18223
1.224	0.00765		111.224	0.01746		221.224	0.40167		331.224	0.17566
1.225	0.00797		111.225	0.01732		221.225	0.39839		331.225	0.18552
1.226	0.00765		111.226	0.01723		221.226	0.39839		331.226	0.18552
1.227	0.00765		111.227	0.01687		221.227	0.39839		331.227	0.18552
1.228	0.0083		111.228	0.01661		221.228	0.39839		331.228	0.18223
1.229	0.00797		111.229	0.01637		221.229	0.40167		331.229	0.18223
1.23	0.0083		111.23	0.01631		221.23	0.40167		331.23	0.1888
1.231	0.00797		111.231	0.01652		221.231	0.39839		331.231	0.18223
1.232	0.00797		111.232	0.01646		221.232	0.39182		331.232	0.18223
1.233	0.00797		111.233	0.01631		221.233	0.39182		331.233	0.18223
1.234	0.00797		111.234	0.01654		221.234	0.39839		331.234	0.18552
1.235	0.0083		111.235	0.01654		221.235	0.40167		331.235	0.18223
1.236	0.0083		111.236	0.01661		221.236	0.39839		331.236	0.18552
1.237	0.00797		111.237	0.01687		221.237	0.39839		331.237	0.18552
1.238	0.00797		111.238	0.01704		221.238	0.40167		331.238	0.18552
1.239	0.00797		111.239	0.01712		221.239	0.39182		331.239	0.18552
1.24	0.00797		111.24	0.01712		221.24	0.39839		331.24	0.18223
1.241	0.00797		111.241	0.01723		221.241	0.3951		331.241	0.18552
1.242	0.0083		111.242	0.01693		221.242	0.3951		331.242	0.18552
1.243	0.00765		111.243	0.01679		221.243	0.3951		331.243	0.18552
1.244	0.00765		111.244	0.01674		221.244	0.40167		331.244	0.18223
1.245	0.00797		111.245	0.01644		221.245	0.40167		331.245	0.18552
1.246	0.00797		111.246	0.01663		221.246	0.39839		331.246	0.18223
1.247	0.00797		111.247	0.01687		221.247	0.3951		331.247	0.18552
1.248	0.00765		111.248	0.01674		221.248	0.3951		331.248	0.18552
1.249	0.00797		111.249	0.01668		221.249	0.3951		331.249	0.18223
1.25	0.00765		111.25	0.01676		221.25	0.39839		331.25	0.18552
1.251	0.0083		111.251	0.01685		221.251	0.40167		331.251	0.18552
1.252	0.00765		111.252	0.01678		221.252	0.40167		331.252	0.18223
1.253	0.00765		111.253	0.01676		221.253	0.39839		331.253	0.1888
1.254	0.00797		111.254	0.01641		221.254	0.3951		331.254	0.18223
1.255	0.00797		111.255	0.01618		221.255	0.39839		331.255	0.18552
1.256	0.00797		111.256	0.01633		221.256	0.3951		331.256	0.18552
1.257	0.00797		111.257	0.01631		221.257	0.39839		331.257	0.18552
1.258	0.0083		111.258	0.0162		221.258	0.3951		331.258	0.18552
1.259	0.00797		111.259	0.01649		221.259	0.39839		331.259	0.18552
1.26	0.00797		111.26	0.01686		221.26	0.3951		331.26	0.18552
1.261	0.00797		111.261	0.01713		221.261	0.39182		331.261	0.18223
1.262	0.0083		111.262	0.0171		221.262	0.39839		331.262	0.18552
1.263	0.00765		111.263	0.01709		221.263	0.40167		331.263	0.18223
1.264	0.00797		111.264	0.01687		221.264	0.39839		331.264	0.18223
1.265	0.00765		111.265	0.01682		221.265	0.39839		331.265	0.17894
1.266	0.00797		111.266	0.01673		221.266	0.39839		331.266	0.18223
1.267	0.0083		111.267	0.01658		221.267	0.39839		331.267	0.18223
1.268	0.00765		111.268	0.0168		221.268	0.3951		331.268	0.18223
1.269	0.0083		111.269	0.01688		221.269	0.39839		331.269	0.18223
1.27	0.00797		111.27	0.01676		221.27	0.39839		331.27	0.17894
1.271	0.00797		111.271	0.01677		221.271	0.39839		331.271	0.18552
1.272	0.00797		111.272	0.01672		221.272	0.3951		331.272	0.18552
1.273	0.00797		111.273	0.01687		221.273	0.3951		331.273	0.18223
1.274	0.00797		111.274	0.01681		221.274	0.39182		331.274	0.18223
1.275	0.00797		111.275	0.01655		221.275	0.3951		331.275	0.18223
1.276	0.00765		111.276	0.01629		221.276	0.3951		331.276	0.18552
1.277	0.0083		111.277	0.01615		221.277	0.40167		331.277	0.1888
1.278	0.00797		111.278	0.01633		221.278	0.40167		331.278	0.18552
1.279	0.0083		111.279	0.01625		221.279	0.39839		331.279	0.18223
1.28	0.0083		111.28	0.01625		221.28	0.39839		331.28	0.18223
1.281	0.00797		111.281	0.01629		221.281	0.39182		331.281	0.18223
1.282	0.00797		111.282	0.01655		221.282	0.39839		331.282	0.18552
1.283	0.00765		111.283	0.01696		221.283	0.3951		331.283	0.18223
1.284	0.0083		111.284	0.01713		221.284	0.3951		331.284	0.18552
1.285	0.00765		111.285	0.01711		221.285	0.39839		331.285	0.17894
1.286	0.00765		111.286	0.01709		221.286	0.39839		331.286	0.18223
1.287	0.00765		111.287	0.01698		221.287	0.40167		331.287	0.18223
1.288	0.00765		111.288	0.01706		221.288	0.3951		331.288	0.18223
1.289	0.00797		111.289	0.01683		221.289	0.40167		331.289	0.18552
1.29	0.00797		111.29	0.01647		221.29	0.3951		331.29	0.18552
1.291	0.00765		111.291	0.01624		221.291	0.39839		331.291	0.18552
1.292	0.0083		111.292	0.01635		221.292	0.40167		331.292	0.18223
1.293	0.00797		111.293	0.01647		221.293	0.39839		331.293	0.18552
1.294	0.00765		111.294	0.01659		221.294	0.3951		331.294	0.18552
1.295	0.00765		111.295	0.01661		221.295	0.39839		331.295	0.17894
1.296	0.00797		111.296	0.01656		221.296	0.39182		331.296	0.18552
1.297	0.00732		111.297	0.01645		221.297	0.3951		331.297	0.18223
1.298	0.0083		111.298	0.01632		221.298	0.39182		331.298	0.18552
1.299	0.00765		111.299	0.01589		221.299	0.3951		331.299	0.18552
1.3	0.00797		111.3	0.01571		221.3	0.39182		331.3	0.1888
1.301	0.00797		111.301	0.01572		221.301	0.38853		331.301	0.18552
1.302	0.00797		111.302	0.01568		221.302	0.3951		331.302	0.18552
1.303	0.00797		111.303	0.01569		221.303	0.39839		331.303	0.18223
1.304	0.00765		111.304	0.0157		221.304	0.39839		331.304	0.18223
1.305	0.00765		111.305	0.01571		221.305	0.3951		331.305	0.18223
1.306	0.00765		111.306	0.01577		221.306	0.39839		331.306	0.18223
1.307	0.00797		111.307	0.01587		221.307	0.3951		331.307	0.18223
1.308	0.00765		111.308	0.01597		221.308	0.3951		331.308	0.18552
1.309	0.00797		111.309	0.01607		221.309	0.39839		331.309	0.18552
1.31	0.00765		111.31	0.01632		221.31	0.3951		331.31	0.18552
1.311	0.00797		111.311	0.01647		221.311	0.40167		331.311	0.18223
1.312	0.00765		111.312	0.01657		221.312	0.3951		331.312	0.18223
1.313	0.00765		111.313	0.01666		221.313	0.39182		331.313	0.18552
1.314	0.00797		111.314	0.01649		221.314	0.39182		331.314	0.18552
1.315	0.00765		111.315	0.01657		221.315	0.39182		331.315	0.18552
1.316	0.00765		111.316	0.01624		221.316	0.3951		331.316	0.18552
1.317	0.00765		111.317	0.01624		221.317	0.39839		331.317	0.18552
1.318	0.00797		111.318	0.0161		221.318	0.3951		331.318	0.18552
1.319	0.00797		111.319	0.01602		221.319	0.3951		331.319	0.17894
1.32	0.00797		111.32	0.01609		221.32	0.3951		331.32	0.18552
1.321	0.00797		111.321	0.01612		221.321	0.39839		331.321	0.18552
1.322	0.00765		111.322	0.01615		221.322	0.3951		331.322	0.18552
1.323	0.00863		111.323	0.01603		221.323	0.39839		331.323	0.1888
1.324	0.00765		111.324	0.01601		221.324	0.3951		331.324	0.18223
1.325	0.00797		111.325	0.01616		221.325	0.40167		331.325	0.18223
1.326	0.00797		111.326	0.01601		221.326	0.39839		331.326	0.18552
1.327	0.00797		111.327	0.01625		221.327	0.40167		331.327	0.18223
1.328	0.0083		111.328	0.01635		221.328	0.3951		331.328	0.18223
1.329	0.00797		111.329	0.01633		221.329	0.3951		331.329	0.18552
1.33	0.00797		111.33	0.01662		221.33	0.39839		331.33	0.18223
1.331	0.00797		111.331	0.01667		221.331	0.39839		331.331	0.18223
1.332	0.00797		111.332	0.01654		221.332	0.39182		331.332	0.18223
1.333	0.00765		111.333	0.01616		221.333	0.39839		331.333	0.18223
1.334	0.00797		111.334	0.01617		221.334	0.3951		331.334	0.18223
1.335	0.00765		111.335	0.016		221.335	0.39839		331.335	0.1888
1.336	0.00797		111.336	0.01607		221.336	0.3951		331.336	0.18552
1.337	0.00797		111.337	0.01595		221.337	0.3951		331.337	0.18552
1.338	0.0083		111.338	0.01587		221.338	0.39839		331.338	0.18552
1.339	0.00765		111.339	0.01565		221.339	0.39839		331.339	0.18552
1.34	0.0083		111.34	0.01575		221.34	0.3951		331.34	0.18552
1.341	0.00797		111.341	0.01567		221.341	0.39182		331.341	0.18223
1.342	0.00797		111.342	0.01557		221.342	0.39182		331.342	0.1888
1.343	0.00797		111.343	0.01553		221.343	0.3951		331.343	0.18552
1.344	0.00797		111.344	0.01549		221.344	0.39839		331.344	0.1888
1.345	0.00765		111.345	0.01532		221.345	0.3951		331.345	0.18223
1.346	0.00797		111.346	0.01546		221.346	0.39839		331.346	0.17894
1.347	0.00797		111.347	0.01544		221.347	0.39839		331.347	0.18223
1.348	0.00797		111.348	0.01566		221.348	0.3951		331.348	0.18223
1.349	0.0083		111.349	0.01583		221.349	0.3951		331.349	0.18552
1.35	0.00797		111.35	0.01596		221.35	0.3951		331.35	0.18223
1.351	0.0083		111.351	0.01604		221.351	0.39839		331.351	0.18552
1.352	0.00797		111.352	0.01593		221.352	0.40167		331.352	0.18223
1.353	0.00797		111.353	0.01613		221.353	0.39182		331.353	0.18223
1.354	0.00797		111.354	0.01596		221.354	0.3951		331.354	0.1888
1.355	0.00765		111.355	0.01594		221.355	0.39182		331.355	0.18552
1.356	0.00765		111.356	0.01591		221.356	0.3951		331.356	0.18552
1.357	0.00765		111.357	0.01598		221.357	0.39839		331.357	0.18223
1.358	0.00797		111.358	0.01617		221.358	0.39839		331.358	0.1888
1.359	0.00797		111.359	0.01626		221.359	0.39182		331.359	0.1888
1.36	0.00797		111.36	0.01624		221.36	0.3951		331.36	0.18223
1.361	0.0083		111.361	0.01643		221.361	0.39182		331.361	0.18552
1.362	0.0083		111.362	0.01634		221.362	0.3951		331.362	0.18223
1.363	0.00797		111.363	0.01655		221.363	0.3951		331.363	0.18552
1.364	0.0083		111.364	0.0166		221.364	0.3951		331.364	0.18552
1.365	0.00797		111.365	0.01658		221.365	0.3951		331.365	0.18223
1.366	0.00797		111.366	0.01656		221.366	0.39839		331.366	0.1888
1.367	0.00797		111.367	0.01637		221.367	0.39839		331.367	0.18223
1.368	0.00797		111.368	0.01607		221.368	0.39839		331.368	0.17894
1.369	0.00797		111.369	0.01593		221.369	0.3951		331.369	0.18552
1.37	0.00797		111.37	0.0157		221.37	0.39839		331.37	0.18552
1.371	0.00765		111.371	0.01586		221.371	0.3951		331.371	0.18552
1.372	0.00732		111.372	0.01569		221.372	0.3951		331.372	0.18552
1.373	0.00765		111.373	0.01589		221.373	0.39839		331.373	0.17894
1.374	0.0083		111.374	0.01587		221.374	0.39182		331.374	0.18552
1.375	0.00797		111.375	0.01583		221.375	0.3951		331.375	0.18223
1.376	0.00797		111.376	0.01601		221.376	0.3951		331.376	0.18552
1.377	0.00765		111.377	0.01603		221.377	0.3951		331.377	0.1888
1.378	0.00732		111.378	0.01602		221.378	0.3951		331.378	0.18223
1.379	0.00797		111.379	0.01617		221.379	0.3951		331.379	0.18552
1.38	0.00797		111.38	0.01591		221.38	0.39182		331.38	0.18552
1.381	0.00765		111.381	0.01603		221.381	0.3951		331.381	0.18223
1.382	0.00797		111.382	0.01576		221.382	0.3951		331.382	0.17894
1.383	0.0083		111.383	0.01582		221.383	0.39182		331.383	0.18552
1.384	0.00797		111.384	0.01548		221.384	0.3951		331.384	0.18552
1.385	0.0083		111.385	0.0156		221.385	0.39839		331.385	0.1888
1.386	0.00797		111.386	0.01561		221.386	0.3951		331.386	0.18223
1.387	0.00765		111.387	0.01586		221.387	0.39182		331.387	0.18223
1.388	0.0083		111.388	0.01569		221.388	0.3951		331.388	0.18223
1.389	0.00797		111.389	0.01564		221.389	0.39182		331.389	0.18552
1.39	0.00797		111.39	0.01526		221.39	0.39182		331.39	0.18223
1.391	0.00797		111.391	0.0152		221.391	0.3951		331.391	0.18223
1.392	0.00797		111.392	0.01493		221.392	0.39182		331.392	0.18552
1.393	0.00765		111.393	0.01497		221.393	0.39182		331.393	0.18552
1.394	0.00765		111.394	0.015		221.394	0.39839		331.394	0.18223
1.395	0.00797		111.395	0.0153		221.395	0.3951		331.395	0.18223
1.396	0.00797		111.396	0.01532		221.396	0.39182		331.396	0.18552
1.397	0.00765		111.397	0.01567		221.397	0.3951		331.397	0.18223
1.398	0.00765		111.398	0.01566		221.398	0.3951		331.398	0.18552
1.399	0.00765		111.399	0.01581		221.399	0.39839		331.399	0.18223
1.4	0.00765		111.4	0.01577		221.4	0.3951		331.4	0.18223
1.401	0.00732		111.401	0.01578		221.401	0.38853		331.401	0.17894
1.402	0.00797		111.402	0.01577		221.402	0.3951		331.402	0.17566
1.403	0.00765		111.403	0.01566		221.403	0.39839		331.403	0.1888
1.404	0.00765		111.404	0.0157		221.404	0.3951		331.404	0.18223
1.405	0.00797		111.405	0.0157		221.405	0.3951		331.405	0.18223
1.406	0.00797		111.406	0.01574		221.406	0.3951		331.406	0.18223
1.407	0.00863		111.407	0.0159		221.407	0.3951		331.407	0.18223
1.408	0.00797		111.408	0.01572		221.408	0.39182		331.408	0.18223
1.409	0.00765		111.409	0.01533		221.409	0.3951		331.409	0.18223
1.41	0.0083		111.41	0.01526		221.41	0.39182		331.41	0.18223
1.411	0.00765		111.411	0.01506		221.411	0.40167		331.411	0.18223
1.412	0.00765		111.412	0.01484		221.412	0.39839		331.412	0.18552
1.413	0.00765		111.413	0.01486		221.413	0.3951		331.413	0.17566
1.414	0.0083		111.414	0.01504		221.414	0.3951		331.414	0.18223
1.415	0.00797		111.415	0.01547		221.415	0.39182		331.415	0.18223
1.416	0.00797		111.416	0.01568		221.416	0.39182		331.416	0.18223
1.417	0.00797		111.417	0.01601		221.417	0.3951		331.417	0.18223
1.418	0.00797		111.418	0.01588		221.418	0.39839		331.418	0.18223
1.419	0.00765		111.419	0.0157		221.419	0.3951		331.419	0.17894
1.42	0.00765		111.42	0.01578		221.42	0.3951		331.42	0.18552
1.421	0.00797		111.421	0.01551		221.421	0.3951		331.421	0.18223
1.422	0.00797		111.422	0.01547		221.422	0.3951		331.422	0.18223
1.423	0.00797		111.423	0.01557		221.423	0.39182		331.423	0.18552
1.424	0.00797		111.424	0.01559		221.424	0.3951		331.424	0.18223
1.425	0.00797		111.425	0.01585		221.425	0.39182		331.425	0.18552
1.426	0.00797		111.426	0.01566		221.426	0.3951		331.426	0.18552
1.427	0.00797		111.427	0.01575		221.427	0.3951		331.427	0.18223
1.428	0.00797		111.428	0.01566		221.428	0.3951		331.428	0.18223
1.429	0.00797		111.429	0.01548		221.429	0.3951		331.429	0.18223
1.43	0.00765		111.43	0.01532		221.43	0.39839		331.43	0.18552
1.431	0.00765		111.431	0.01518		221.431	0.40167		331.431	0.18552
1.432	0.00797		111.432	0.01518		221.432	0.39182		331.432	0.18552
1.433	0.0083		111.433	0.0154		221.433	0.3951		331.433	0.18552
1.434	0.00765		111.434	0.01546		221.434	0.39839		331.434	0.18223
1.435	0.00765		111.435	0.01565		221.435	0.39839		331.435	0.18223
1.436	0.00797		111.436	0.01543		221.436	0.3951		331.436	0.18223
1.437	0.00797		111.437	0.01543		221.437	0.3951		331.437	0.18552
1.438	0.00797		111.438	0.01554		221.438	0.3951		331.438	0.18552
1.439	0.00765		111.439	0.01556		221.439	0.3951		331.439	0.18223
1.44	0.00765		111.44	0.01579		221.44	0.3951		331.44	0.18223
1.441	0.00765		111.441	0.01595		221.441	0.39182		331.441	0.18223
1.442	0.00765		111.442	0.01604		221.442	0.3951		331.442	0.17894
1.443	0.0083		111.443	0.01627		221.443	0.3951		331.443	0.18223
1.444	0.00765		111.444	0.01618		221.444	0.39839		331.444	0.18223
1.445	0.00797		111.445	0.01603		221.445	0.39839		331.445	0.18223
1.446	0.00797		111.446	0.01571		221.446	0.39839		331.446	0.18223
1.447	0.00765		111.447	0.01582		221.447	0.39182		331.447	0.18552
1.448	0.0083		111.448	0.01575		221.448	0.3951		331.448	0.18552
1.449	0.00797		111.449	0.01574		221.449	0.39839		331.449	0.18223
1.45	0.00797		111.45	0.01581		221.45	0.3951		331.45	0.18223
1.451	0.00797		111.451	0.01578		221.451	0.3951		331.451	0.18223
1.452	0.00797		111.452	0.0158		221.452	0.39182		331.452	0.18223
1.453	0.00797		111.453	0.01563		221.453	0.39182		331.453	0.18552
1.454	0.00732		111.454	0.01546		221.454	0.39182		331.454	0.18552
1.455	0.00797		111.455	0.01536		221.455	0.39839		331.455	0.18552
1.456	0.0083		111.456	0.01529		221.456	0.3951		331.456	0.1888
1.457	0.0083		111.457	0.01538		221.457	0.3951		331.457	0.18552
1.458	0.00797		111.458	0.01526		221.458	0.39182		331.458	0.18552
1.459	0.00797		111.459	0.01526		221.459	0.39839		331.459	0.18552
1.46	0.00797		111.46	0.0153		221.46	0.39839		331.46	0.18223
1.461	0.00863		111.461	0.01539		221.461	0.39182		331.461	0.18223
1.462	0.0083		111.462	0.01552		221.462	0.3951		331.462	0.18552
1.463	0.00765		111.463	0.01549		221.463	0.3951		331.463	0.17894
1.464	0.00797		111.464	0.01565		221.464	0.3951		331.464	0.18223
1.465	0.00765		111.465	0.01572		221.465	0.3951		331.465	0.17894
1.466	0.00765		111.466	0.01555		221.466	0.39182		331.466	0.18223
1.467	0.00765		111.467	0.01533		221.467	0.39839		331.467	0.18552
1.468	0.00765		111.468	0.01516		221.468	0.3951		331.468	0.17894
1.469	0.00765		111.469	0.01522		221.469	0.39182		331.469	0.18223
1.47	0.00765		111.47	0.01507		221.47	0.39839		331.47	0.1888
1.471	0.00797		111.471	0.01486		221.471	0.3951		331.471	0.18552
1.472	0.00797		111.472	0.01485		221.472	0.39182		331.472	0.18552
1.473	0.00765		111.473	0.0148		221.473	0.39182		331.473	0.1888
1.474	0.00797		111.474	0.01497		221.474	0.3951		331.474	0.18552
1.475	0.00765		111.475	0.01508		221.475	0.39182		331.475	0.18223
1.476	0.0083		111.476	0.01495		221.476	0.3951		331.476	0.18552
1.477	0.0083		111.477	0.01478		221.477	0.3951		331.477	0.18223
1.478	0.0083		111.478	0.01476		221.478	0.39182		331.478	0.18223
1.479	0.0083		111.479	0.01492		221.479	0.39839		331.479	0.18552
1.48	0.00797		111.48	0.01462		221.48	0.39182		331.48	0.18223
1.481	0.00797		111.481	0.01449		221.481	0.39182		331.481	0.18223
1.482	0.00797		111.482	0.01429		221.482	0.39839		331.482	0.18223
1.483	0.00797		111.483	0.01424		221.483	0.3951		331.483	0.18552
1.484	0.00765		111.484	0.0144		221.484	0.3951		331.484	0.18223
1.485	0.00765		111.485	0.01445		221.485	0.3951		331.485	0.18223
1.486	0.0083		111.486	0.01445		221.486	0.39839		331.486	0.18552
1.487	0.00732		111.487	0.01462		221.487	0.39839		331.487	0.18223
1.488	0.00765		111.488	0.01486		221.488	0.39839		331.488	0.18552
1.489	0.00797		111.489	0.01516		221.489	0.39182		331.489	0.18552
1.49	0.00765		111.49	0.01545		221.49	0.3951		331.49	0.18223
1.491	0.00797		111.491	0.01546		221.491	0.40167		331.491	0.1888
1.492	0.00765		111.492	0.01536		221.492	0.39839		331.492	0.18223
1.493	0.00797		111.493	0.01533		221.493	0.39182		331.493	0.18552
1.494	0.00765		111.494	0.01521		221.494	0.39182		331.494	0.18552
1.495	0.00797		111.495	0.01521		221.495	0.39182		331.495	0.1888
1.496	0.00797		111.496	0.01509		221.496	0.3951		331.496	0.18223
1.497	0.00797		111.497	0.01497		221.497	0.3951		331.497	0.18552
1.498	0.00797		111.498	0.01489		221.498	0.3951		331.498	0.18552
1.499	0.00765		111.499	0.01493		221.499	0.39839		331.499	0.18552
1.5	0.00797		111.5	0.01496		221.5	0.39182		331.5	0.18552
1.501	0.00765		111.501	0.01454		221.501	0.39839		331.501	0.18223
1.502	0.00765		111.502	0.01431		221.502	0.39839		331.502	0.18223
1.503	0.00765		111.503	0.01413		221.503	0.39182		331.503	0.18223
1.504	0.00765		111.504	0.01431		221.504	0.39839		331.504	0.18552
1.505	0.00797		111.505	0.01461		221.505	0.39182		331.505	0.18552
1.506	0.00797		111.506	0.01474		221.506	0.3951		331.506	0.18223
1.507	0.00765		111.507	0.0147		221.507	0.3951		331.507	0.17894
1.508	0.00797		111.508	0.01485		221.508	0.39839		331.508	0.18552
1.509	0.00765		111.509	0.01492		221.509	0.3951		331.509	0.18223
1.51	0.00765		111.51	0.0149		221.51	0.3951		331.51	0.18552
1.511	0.00797		111.511	0.01481		221.511	0.3951		331.511	0.17894
1.512	0.00765		111.512	0.01496		221.512	0.3951		331.512	0.18223
1.513	0.00765		111.513	0.01503		221.513	0.3951		331.513	0.18552
1.514	0.00797		111.514	0.01515		221.514	0.3951		331.514	0.18552
1.515	0.00797		111.515	0.01515		221.515	0.39182		331.515	0.18223
1.516	0.00765		111.516	0.01503		221.516	0.39182		331.516	0.18223
1.517	0.00797		111.517	0.01484		221.517	0.40167		331.517	0.18223
1.518	0.00797		111.518	0.01484		221.518	0.3951		331.518	0.18552
1.519	0.00765		111.519	0.0147		221.519	0.3951		331.519	0.1888
1.52	0.00797		111.52	0.01462		221.52	0.39182		331.52	0.18223
1.521	0.00765		111.521	0.0147		221.521	0.3951		331.521	0.18223
1.522	0.00765		111.522	0.01512		221.522	0.39182		331.522	0.18552
1.523	0.00797		111.523	0.01504		221.523	0.3951		331.523	0.17894
1.524	0.00797		111.524	0.01492		221.524	0.3951		331.524	0.18552
1.525	0.00765		111.525	0.01493		221.525	0.3951		331.525	0.17894
1.526	0.00765		111.526	0.0148		221.526	0.3951		331.526	0.18223
1.527	0.00765		111.527	0.01497		221.527	0.39839		331.527	0.18552
1.528	0.00765		111.528	0.015		221.528	0.3951		331.528	0.18223
1.529	0.0083		111.529	0.01489		221.529	0.3951		331.529	0.18223
1.53	0.00765		111.53	0.01482		221.53	0.39182		331.53	0.18223
1.531	0.00797		111.531	0.01495		221.531	0.39182		331.531	0.18223
1.532	0.00797		111.532	0.0152		221.532	0.39182		331.532	0.18552
1.533	0.0083		111.533	0.01535		221.533	0.3951		331.533	0.1888
1.534	0.00765		111.534	0.01528		221.534	0.39182		331.534	0.18223
1.535	0.00765		111.535	0.01521		221.535	0.39182		331.535	0.18223
1.536	0.00797		111.536	0.01524		221.536	0.39839		331.536	0.18223
1.537	0.00765		111.537	0.01525		221.537	0.3951		331.537	0.18223
1.538	0.00797		111.538	0.01487		221.538	0.39182		331.538	0.18223
1.539	0.00765		111.539	0.01455		221.539	0.39182		331.539	0.18552
1.54	0.00797		111.54	0.01453		221.54	0.3951		331.54	0.18552
1.541	0.0083		111.541	0.01464		221.541	0.3951		331.541	0.18223
1.542	0.00797		111.542	0.01458		221.542	0.3951		331.542	0.18223
1.543	0.00797		111.543	0.01488		221.543	0.3951		331.543	0.18223
1.544	0.00797		111.544	0.01482		221.544	0.3951		331.544	0.18223
1.545	0.00797		111.545	0.01474		221.545	0.39182		331.545	0.17894
1.546	0.0083		111.546	0.01469		221.546	0.3951		331.546	0.18223
1.547	0.00797		111.547	0.01437		221.547	0.3951		331.547	0.18223
1.548	0.00797		111.548	0.01422		221.548	0.38853		331.548	0.18552
1.549	0.00797		111.549	0.01417		221.549	0.39182		331.549	0.17894
1.55	0.0083		111.55	0.01428		221.55	0.3951		331.55	0.18552
1.551	0.00765		111.551	0.01429		221.551	0.40167		331.551	0.18552
1.552	0.00765		111.552	0.01436		221.552	0.3951		331.552	0.18223
1.553	0.0083		111.553	0.01471		221.553	0.3951		331.553	0.18223
1.554	0.0083		111.554	0.01484		221.554	0.39182		331.554	0.1888
1.555	0.00765		111.555	0.01495		221.555	0.3951		331.555	0.18223
1.556	0.00765		111.556	0.01476		221.556	0.3951		331.556	0.18223
1.557	0.00732		111.557	0.01466		221.557	0.39182		331.557	0.18223
1.558	0.00765		111.558	0.01482		221.558	0.3951		331.558	0.18552
1.559	0.00797		111.559	0.01464		221.559	0.39182		331.559	0.18223
1.56	0.00797		111.56	0.01446		221.56	0.3951		331.56	0.18552
1.561	0.00797		111.561	0.01415		221.561	0.39182		331.561	0.18223
1.562	0.00797		111.562	0.0141		221.562	0.3951		331.562	0.17894
1.563	0.0083		111.563	0.01413		221.563	0.3951		331.563	0.18223
1.564	0.0083		111.564	0.01408		221.564	0.3951		331.564	0.18223
1.565	0.00797		111.565	0.01421		221.565	0.3951		331.565	0.18223
1.566	0.0083		111.566	0.01415		221.566	0.39182		331.566	0.18223
1.567	0.0083		111.567	0.01419		221.567	0.39182		331.567	0.18552
1.568	0.00797		111.568	0.01418		221.568	0.3951		331.568	0.18223
1.569	0.00797		111.569	0.01428		221.569	0.3951		331.569	0.18223
1.57	0.00797		111.57	0.01411		221.57	0.39182		331.57	0.18552
1.571	0.00797		111.571	0.01397		221.571	0.39182		331.571	0.18552
1.572	0.0083		111.572	0.01378		221.572	0.3951		331.572	0.18552
1.573	0.00797		111.573	0.0136		221.573	0.39839		331.573	0.18223
1.574	0.00797		111.574	0.01345		221.574	0.39839		331.574	0.18552
1.575	0.00797		111.575	0.01365		221.575	0.39182		331.575	0.18552
1.576	0.00797		111.576	0.01374		221.576	0.39182		331.576	0.18552
1.577	0.00797		111.577	0.01359		221.577	0.39182		331.577	0.18223
1.578	0.0083		111.578	0.01393		221.578	0.39182		331.578	0.18223
1.579	0.00797		111.579	0.01438		221.579	0.39182		331.579	0.18552
1.58	0.00797		111.58	0.01442		221.58	0.3951		331.58	0.18552
1.581	0.00797		111.581	0.01455		221.581	0.3951		331.581	0.18223
1.582	0.00797		111.582	0.01447		221.582	0.39182		331.582	0.18552
1.583	0.0083		111.583	0.01449		221.583	0.39839		331.583	0.18552
1.584	0.0083		111.584	0.01446		221.584	0.39182		331.584	0.18223
1.585	0.0083		111.585	0.01449		221.585	0.3951		331.585	0.18223
1.586	0.00797		111.586	0.01447		221.586	0.39182		331.586	0.18552
1.587	0.00863		111.587	0.0142		221.587	0.3951		331.587	0.18552
1.588	0.00797		111.588	0.01452		221.588	0.39182		331.588	0.18223
1.589	0.00797		111.589	0.01447		221.589	0.3951		331.589	0.17894
1.59	0.0083		111.59	0.01422		221.59	0.39839		331.59	0.18552
1.591	0.00765		111.591	0.01422		221.591	0.3951		331.591	0.18552
1.592	0.00797		111.592	0.0142		221.592	0.3951		331.592	0.1888
1.593	0.0083		111.593	0.01419		221.593	0.39182		331.593	0.18223
1.594	0.00797		111.594	0.01409		221.594	0.39182		331.594	0.18552
1.595	0.00797		111.595	0.01393		221.595	0.39182		331.595	0.18223
1.596	0.00797		111.596	0.01385		221.596	0.3951		331.596	0.18552
1.597	0.00765		111.597	0.01367		221.597	0.38853		331.597	0.1888
1.598	0.0083		111.598	0.01358		221.598	0.3951		331.598	0.18552
1.599	0.00765		111.599	0.01359		221.599	0.39182		331.599	0.18223
1.6	0.0083		111.6	0.01358		221.6	0.39182		331.6	0.18223
1.601	0.00797		111.601	0.01367		221.601	0.3951		331.601	0.18223
1.602	0.0083		111.602	0.01377		221.602	0.39839		331.602	0.18552
1.603	0.0083		111.603	0.01403		221.603	0.3951		331.603	0.18552
1.604	0.0083		111.604	0.01425		221.604	0.39182		331.604	0.18552
1.605	0.00797		111.605	0.01422		221.605	0.3951		331.605	0.18552
1.606	0.0083		111.606	0.01421		221.606	0.3951		331.606	0.1888
1.607	0.0083		111.607	0.01414		221.607	0.39182		331.607	0.18223
1.608	0.0083		111.608	0.014		221.608	0.39839		331.608	0.18223
1.609	0.0083		111.609	0.01391		221.609	0.39182		331.609	0.18552
1.61	0.00797		111.61	0.01388		221.61	0.3951		331.61	0.18223
1.611	0.00797		111.611	0.01386		221.611	0.39182		331.611	0.18223
1.612	0.00797		111.612	0.01372		221.612	0.39182		331.612	0.18223
1.613	0.0083		111.613	0.01385		221.613	0.39182		331.613	0.1888
1.614	0.00797		111.614	0.01381		221.614	0.3951		331.614	0.18223
1.615	0.0083		111.615	0.01391		221.615	0.3951		331.615	0.18223
1.616	0.0083		111.616	0.0139		221.616	0.3951		331.616	0.18552
1.617	0.00797		111.617	0.01402		221.617	0.3951		331.617	0.18223
1.618	0.0083		111.618	0.01415		221.618	0.39182		331.618	0.18552
1.619	0.00797		111.619	0.01412		221.619	0.3951		331.619	0.18223
1.62	0.00797		111.62	0.01407		221.62	0.3951		331.62	0.18552
1.621	0.00797		111.621	0.01394		221.621	0.3951		331.621	0.18223
1.622	0.00863		111.622	0.01361		221.622	0.38853		331.622	0.18552
1.623	0.0083		111.623	0.01362		221.623	0.3951		331.623	0.18223
1.624	0.00797		111.624	0.01337		221.624	0.39839		331.624	0.17894
1.625	0.0083		111.625	0.01342		221.625	0.39182		331.625	0.18223
1.626	0.0083		111.626	0.01318		221.626	0.38853		331.626	0.18552
1.627	0.0083		111.627	0.01345		221.627	0.3951		331.627	0.18552
1.628	0.00797		111.628	0.01369		221.628	0.39839		331.628	0.18223
1.629	0.0083		111.629	0.01355		221.629	0.39182		331.629	0.18552
1.63	0.0083		111.63	0.01331		221.63	0.3951		331.63	0.18552
1.631	0.00797		111.631	0.01307		221.631	0.39182		331.631	0.18223
1.632	0.0083		111.632	0.01304		221.632	0.39182		331.632	0.18552
1.633	0.0083		111.633	0.01297		221.633	0.3951		331.633	0.1888
1.634	0.00797		111.634	0.01277		221.634	0.3951		331.634	0.18223
1.635	0.0083		111.635	0.01295		221.635	0.3951		331.635	0.18552
1.636	0.00863		111.636	0.01289		221.636	0.39182		331.636	0.18223
1.637	0.00797		111.637	0.01354		221.637	0.39182		331.637	0.17894
1.638	0.0083		111.638	0.01397		221.638	0.39182		331.638	0.18223
1.639	0.00765		111.639	0.01422		221.639	0.39839		331.639	0.17894
1.64	0.0083		111.64	0.01417		221.64	0.3951		331.64	0.18223
1.641	0.0083		111.641	0.01418		221.641	0.3951		331.641	0.18223
1.642	0.00797		111.642	0.01415		221.642	0.38853		331.642	0.17894
1.643	0.00765		111.643	0.01413		221.643	0.3951		331.643	0.18223
1.644	0.00797		111.644	0.01392		221.644	0.3951		331.644	0.18223
1.645	0.0083		111.645	0.01393		221.645	0.39182		331.645	0.18552
1.646	0.00797		111.646	0.01364		221.646	0.3951		331.646	0.1888
1.647	0.00797		111.647	0.01379		221.647	0.3951		331.647	0.18552
1.648	0.00797		111.648	0.01364		221.648	0.3951		331.648	0.18552
1.649	0.0083		111.649	0.01353		221.649	0.38853		331.649	0.18223
1.65	0.0083		111.65	0.01327		221.65	0.39182		331.65	0.18223
1.651	0.0083		111.651	0.01331		221.651	0.3951		331.651	0.18552
1.652	0.00797		111.652	0.01331		221.652	0.39182		331.652	0.18552
1.653	0.00797		111.653	0.01362		221.653	0.38853		331.653	0.18552
1.654	0.0083		111.654	0.01364		221.654	0.39182		331.654	0.18552
1.655	0.00797		111.655	0.01361		221.655	0.3951		331.655	0.18223
1.656	0.0083		111.656	0.01348		221.656	0.39182		331.656	0.18223
1.657	0.00797		111.657	0.01357		221.657	0.39182		331.657	0.18223
1.658	0.0083		111.658	0.01335		221.658	0.39182		331.658	0.18223
1.659	0.0083		111.659	0.01328		221.659	0.3951		331.659	0.18552
1.66	0.00765		111.66	0.01335		221.66	0.39182		331.66	0.18552
1.661	0.00797		111.661	0.01338		221.661	0.39839		331.661	0.18552
1.662	0.00797		111.662	0.01333		221.662	0.39182		331.662	0.18223
1.663	0.00797		111.663	0.01346		221.663	0.38853		331.663	0.18223
1.664	0.00797		111.664	0.0134		221.664	0.39182		331.664	0.18223
1.665	0.0083		111.665	0.01309		221.665	0.39182		331.665	0.18552
1.666	0.00765		111.666	0.01321		221.666	0.39182		331.666	0.18552
1.667	0.00797		111.667	0.01316		221.667	0.39182		331.667	0.18223
1.668	0.00797		111.668	0.01328		221.668	0.3951		331.668	0.18552
1.669	0.0083		111.669	0.01329		221.669	0.39839		331.669	0.18223
1.67	0.0083		111.67	0.01364		221.67	0.39182		331.67	0.18223
1.671	0.00797		111.671	0.01375		221.671	0.39182		331.671	0.18552
1.672	0.0083		111.672	0.01372		221.672	0.39182		331.672	0.18223
1.673	0.00797		111.673	0.01366		221.673	0.39182		331.673	0.18223
1.674	0.00797		111.674	0.01348		221.674	0.3951		331.674	0.17894
1.675	0.00863		111.675	0.01341		221.675	0.3951		331.675	0.18223
1.676	0.00797		111.676	0.01323		221.676	0.39182		331.676	0.18552
1.677	0.0083		111.677	0.01305		221.677	0.39839		331.677	0.17894
1.678	0.00765		111.678	0.01322		221.678	0.3951		331.678	0.18223
1.679	0.00863		111.679	0.01327		221.679	0.39182		331.679	0.18223
1.68	0.0083		111.68	0.01349		221.68	0.3951		331.68	0.18223
1.681	0.00765		111.681	0.01354		221.681	0.39839		331.681	0.17894
1.682	0.00797		111.682	0.01356		221.682	0.3951		331.682	0.18223
1.683	0.00797		111.683	0.01352		221.683	0.39182		331.683	0.18223
1.684	0.0083		111.684	0.01369		221.684	0.39182		331.684	0.17894
1.685	0.0083		111.685	0.01372		221.685	0.39182		331.685	0.18552
1.686	0.00797		111.686	0.0135		221.686	0.39182		331.686	0.18223
1.687	0.0083		111.687	0.01348		221.687	0.3951		331.687	0.18552
1.688	0.00863		111.688	0.01353		221.688	0.39182		331.688	0.18552
1.689	0.0083		111.689	0.01346		221.689	0.3951		331.689	0.18552
1.69	0.0083		111.69	0.01344		221.69	0.39182		331.69	0.18552
1.691	0.00797		111.691	0.0133		221.691	0.39182		331.691	0.18552
1.692	0.00797		111.692	0.01316		221.692	0.3951		331.692	0.18223
1.693	0.00797		111.693	0.01298		221.693	0.3951		331.693	0.18552
1.694	0.0083		111.694	0.0131		221.694	0.3951		331.694	0.18552
1.695	0.0083		111.695	0.01291		221.695	0.3951		331.695	0.18223
1.696	0.0083		111.696	0.01294		221.696	0.39182		331.696	0.18223
1.697	0.00797		111.697	0.01263		221.697	0.3951		331.697	0.18223
1.698	0.00863		111.698	0.01276		221.698	0.39182		331.698	0.18223
1.699	0.00797		111.699	0.01257		221.699	0.39182		331.699	0.18552
1.7	0.0083		111.7	0.01276		221.7	0.39182		331.7	0.18223
1.701	0.0083		111.701	0.01278		221.701	0.3951		331.701	0.18223
1.702	0.00797		111.702	0.01271		221.702	0.38853		331.702	0.18223
1.703	0.00797		111.703	0.01273		221.703	0.38853		331.703	0.18223
1.704	0.00797		111.704	0.0128		221.704	0.3951		331.704	0.17894
1.705	0.00797		111.705	0.01266		221.705	0.39182		331.705	0.18552
1.706	0.0083		111.706	0.01256		221.706	0.39182		331.706	0.18552
1.707	0.00797		111.707	0.01256		221.707	0.3951		331.707	0.18552
1.708	0.0083		111.708	0.01266		221.708	0.3951		331.708	0.18223
1.709	0.00797		111.709	0.01245		221.709	0.3951		331.709	0.1888
1.71	0.00863		111.71	0.01263		221.71	0.39839		331.71	0.18223
1.711	0.00863		111.711	0.01293		221.711	0.3951		331.711	0.18552
1.712	0.0083		111.712	0.01304		221.712	0.39182		331.712	0.18223
1.713	0.00797		111.713	0.0132		221.713	0.38524		331.713	0.18552
1.714	0.00765		111.714	0.01306		221.714	0.38853		331.714	0.18223
1.715	0.0083		111.715	0.01306		221.715	0.38853		331.715	0.18223
1.716	0.00797		111.716	0.01317		221.716	0.39182		331.716	0.18223
1.717	0.00797		111.717	0.01339		221.717	0.3951		331.717	0.17894
1.718	0.00797		111.718	0.01327		221.718	0.39182		331.718	0.18552
1.719	0.00797		111.719	0.01314		221.719	0.3951		331.719	0.18223
1.72	0.0083		111.72	0.0132		221.72	0.39182		331.72	0.1888
1.721	0.0083		111.721	0.01313		221.721	0.3951		331.721	0.18552
1.722	0.0083		111.722	0.01297		221.722	0.39182		331.722	0.18552
1.723	0.00863		111.723	0.01279		221.723	0.39182		331.723	0.18223
1.724	0.00797		111.724	0.01259		221.724	0.39182		331.724	0.18223
1.725	0.00797		111.725	0.01256		221.725	0.3951		331.725	0.18223
1.726	0.0083		111.726	0.01264		221.726	0.39182		331.726	0.18223
1.727	0.0083		111.727	0.01268		221.727	0.39182		331.727	0.18552
1.728	0.0083		111.728	0.01265		221.728	0.3951		331.728	0.18223
1.729	0.00797		111.729	0.01275		221.729	0.3951		331.729	0.18552
1.73	0.0083		111.73	0.01301		221.73	0.3951		331.73	0.18552
1.731	0.00797		111.731	0.01307		221.731	0.39182		331.731	0.18223
1.732	0.00797		111.732	0.01323		221.732	0.38853		331.732	0.18223
1.733	0.0083		111.733	0.01318		221.733	0.38853		331.733	0.17894
1.734	0.00797		111.734	0.01318		221.734	0.38853		331.734	0.18552
1.735	0.00797		111.735	0.01306		221.735	0.38853		331.735	0.18552
1.736	0.0083		111.736	0.0127		221.736	0.39182		331.736	0.18223
1.737	0.0083		111.737	0.01252		221.737	0.39182		331.737	0.18552
1.738	0.00797		111.738	0.01228		221.738	0.39182		331.738	0.18223
1.739	0.0083		111.739	0.01232		221.739	0.3951		331.739	0.18552
1.74	0.00797		111.74	0.01273		221.74	0.39182		331.74	0.18552
1.741	0.00797		111.741	0.01297		221.741	0.39182		331.741	0.18223
1.742	0.0083		111.742	0.01305		221.742	0.3951		331.742	0.18552
1.743	0.00797		111.743	0.01291		221.743	0.3951		331.743	0.18223
1.744	0.00863		111.744	0.01312		221.744	0.39182		331.744	0.18223
1.745	0.00797		111.745	0.01295		221.745	0.39182		331.745	0.18223
1.746	0.00797		111.746	0.0126		221.746	0.3951		331.746	0.18552
1.747	0.00797		111.747	0.01266		221.747	0.3951		331.747	0.18223
1.748	0.00797		111.748	0.01263		221.748	0.39839		331.748	0.18223
1.749	0.0083		111.749	0.01277		221.749	0.3951		331.749	0.17894
1.75	0.00797		111.75	0.01295		221.75	0.39182		331.75	0.17894
1.751	0.00797		111.751	0.01298		221.751	0.3951		331.751	0.18552
1.752	0.00797		111.752	0.01304		221.752	0.39182		331.752	0.18552
1.753	0.0083		111.753	0.01312		221.753	0.39182		331.753	0.18223
1.754	0.00797		111.754	0.0134		221.754	0.3951		331.754	0.18552
1.755	0.00797		111.755	0.0132		221.755	0.38853		331.755	0.18552
1.756	0.00765		111.756	0.01302		221.756	0.39182		331.756	0.1888
1.757	0.00765		111.757	0.013		221.757	0.3951		331.757	0.18552
1.758	0.00765		111.758	0.01281		221.758	0.38853		331.758	0.18223
1.759	0.00797		111.759	0.01277		221.759	0.39182		331.759	0.18552
1.76	0.00797		111.76	0.0126		221.76	0.39182		331.76	0.1888
1.761	0.00797		111.761	0.01284		221.761	0.3951		331.761	0.18552
1.762	0.00765		111.762	0.01306		221.762	0.38524		331.762	0.18223
1.763	0.0083		111.763	0.01311		221.763	0.39182		331.763	0.18552
1.764	0.0083		111.764	0.01308		221.764	0.3951		331.764	0.18223
1.765	0.00797		111.765	0.01272		221.765	0.3951		331.765	0.18552
1.766	0.00797		111.766	0.01256		221.766	0.39182		331.766	0.18223
1.767	0.0083		111.767	0.01235		221.767	0.3951		331.767	0.18552
1.768	0.0083		111.768	0.01211		221.768	0.3951		331.768	0.18552
1.769	0.00797		111.769	0.01197		221.769	0.39182		331.769	0.18223
1.77	0.00797		111.77	0.01196		221.77	0.39182		331.77	0.18223
1.771	0.0083		111.771	0.01218		221.771	0.39182		331.771	0.1888
1.772	0.00797		111.772	0.0122		221.772	0.3951		331.772	0.18223
1.773	0.00797		111.773	0.01218		221.773	0.3951		331.773	0.18223
1.774	0.00797		111.774	0.01204		221.774	0.38853		331.774	0.18223
1.775	0.00797		111.775	0.01187		221.775	0.39182		331.775	0.18223
1.776	0.00797		111.776	0.01211		221.776	0.39182		331.776	0.18223
1.777	0.0083		111.777	0.01228		221.777	0.38853		331.777	0.18552
1.778	0.0083		111.778	0.01244		221.778	0.3951		331.778	0.18552
1.779	0.0083		111.779	0.01249		221.779	0.3951		331.779	0.18552
1.78	0.00797		111.78	0.01285		221.78	0.39182		331.78	0.1888
1.781	0.00765		111.781	0.01314		221.781	0.3951		331.781	0.18223
1.782	0.00797		111.782	0.01324		221.782	0.39182		331.782	0.18552
1.783	0.00797		111.783	0.01322		221.783	0.39182		331.783	0.18223
1.784	0.00765		111.784	0.01291		221.784	0.39182		331.784	0.18223
1.785	0.00797		111.785	0.01245		221.785	0.3951		331.785	0.18552
1.786	0.0083		111.786	0.01218		221.786	0.39182		331.786	0.17894
1.787	0.00863		111.787	0.01193		221.787	0.3951		331.787	0.18223
1.788	0.0083		111.788	0.01149		221.788	0.39182		331.788	0.17894
1.789	0.00797		111.789	0.01125		221.789	0.3951		331.789	0.18223
1.79	0.0083		111.79	0.01154		221.79	0.39182		331.79	0.18552
1.791	0.0083		111.791	0.01186		221.791	0.3951		331.791	0.18223
1.792	0.0083		111.792	0.01172		221.792	0.39182		331.792	0.18223
1.793	0.0083		111.793	0.01176		221.793	0.39182		331.793	0.18552
1.794	0.00863		111.794	0.01192		221.794	0.38853		331.794	0.18223
1.795	0.0083		111.795	0.01173		221.795	0.3951		331.795	0.18552
1.796	0.00797		111.796	0.01182		221.796	0.3951		331.796	0.18223
1.797	0.00797		111.797	0.01183		221.797	0.39182		331.797	0.18223
1.798	0.0083		111.798	0.01181		221.798	0.39182		331.798	0.18552
1.799	0.00797		111.799	0.01203		221.799	0.39182		331.799	0.18552
1.8	0.0083		111.8	0.01234		221.8	0.39182		331.8	0.18223
1.801	0.00797		111.801	0.01231		221.801	0.39182		331.801	0.18223
1.802	0.0083		111.802	0.01203		221.802	0.39182		331.802	0.18552
1.803	0.00797		111.803	0.01227		221.803	0.3951		331.803	0.17894
1.804	0.0083		111.804	0.01237		221.804	0.39839		331.804	0.18223
1.805	0.00797		111.805	0.01208		221.805	0.3951		331.805	0.17894
1.806	0.0083		111.806	0.01217		221.806	0.39182		331.806	0.18223
1.807	0.0083		111.807	0.01211		221.807	0.39182		331.807	0.18223
1.808	0.00797		111.808	0.01227		221.808	0.3951		331.808	0.18223
1.809	0.0083		111.809	0.01205		221.809	0.3951		331.809	0.18552
1.81	0.0083		111.81	0.01199		221.81	0.38853		331.81	0.18552
1.811	0.0083		111.811	0.01196		221.811	0.39182		331.811	0.17894
1.812	0.00797		111.812	0.0119		221.812	0.3951		331.812	0.18223
1.813	0.0083		111.813	0.01197		221.813	0.39182		331.813	0.18552
1.814	0.00797		111.814	0.01171		221.814	0.38853		331.814	0.18223
1.815	0.00797		111.815	0.01162		221.815	0.3951		331.815	0.18552
1.816	0.0083		111.816	0.0118		221.816	0.39182		331.816	0.18223
1.817	0.0083		111.817	0.01198		221.817	0.39182		331.817	0.18552
1.818	0.00797		111.818	0.01222		221.818	0.38853		331.818	0.18223
1.819	0.00863		111.819	0.01237		221.819	0.3951		331.819	0.17894
1.82	0.00765		111.82	0.0126		221.82	0.39182		331.82	0.18552
1.821	0.0083		111.821	0.013		221.821	0.38853		331.821	0.18552
1.822	0.00765		111.822	0.01283		221.822	0.3951		331.822	0.18223
1.823	0.00765		111.823	0.0124		221.823	0.39182		331.823	0.18552
1.824	0.00863		111.824	0.01216		221.824	0.3951		331.824	0.1888
1.825	0.00797		111.825	0.01177		221.825	0.3951		331.825	0.18223
1.826	0.00797		111.826	0.01163		221.826	0.38853		331.826	0.18223
1.827	0.00797		111.827	0.01157		221.827	0.39182		331.827	0.18223
1.828	0.0083		111.828	0.0116		221.828	0.39182		331.828	0.18223
1.829	0.00765		111.829	0.01168		221.829	0.39182		331.829	0.18223
1.83	0.00797		111.83	0.01187		221.83	0.38853		331.83	0.18552
1.831	0.00797		111.831	0.01234		221.831	0.38853		331.831	0.18552
1.832	0.00797		111.832	0.01218		221.832	0.39182		331.832	0.17894
1.833	0.00797		111.833	0.01199		221.833	0.39182		331.833	0.18223
1.834	0.0083		111.834	0.01204		221.834	0.38853		331.834	0.18552
1.835	0.00765		111.835	0.01183		221.835	0.3951		331.835	0.18552
1.836	0.0083		111.836	0.01179		221.836	0.38853		331.836	0.18223
1.837	0.00797		111.837	0.01176		221.837	0.39182		331.837	0.18552
1.838	0.00797		111.838	0.01189		221.838	0.39182		331.838	0.18223
1.839	0.0083		111.839	0.01198		221.839	0.39182		331.839	0.18552
1.84	0.00797		111.84	0.01229		221.84	0.39182		331.84	0.18223
1.841	0.00797		111.841	0.01233		221.841	0.39182		331.841	0.18223
1.842	0.0083		111.842	0.01218		221.842	0.3951		331.842	0.18223
1.843	0.0083		111.843	0.01208		221.843	0.38853		331.843	0.18223
1.844	0.00797		111.844	0.01197		221.844	0.3951		331.844	0.18223
1.845	0.00797		111.845	0.01175		221.845	0.39182		331.845	0.18223
1.846	0.00797		111.846	0.01176		221.846	0.38853		331.846	0.18223
1.847	0.0083		111.847	0.01176		221.847	0.38853		331.847	0.18223
1.848	0.00797		111.848	0.01186		221.848	0.38853		331.848	0.17894
1.849	0.00765		111.849	0.01192		221.849	0.39182		331.849	0.18552
1.85	0.0083		111.85	0.01192		221.85	0.39182		331.85	0.18552
1.851	0.0083		111.851	0.01199		221.851	0.3951		331.851	0.18552
1.852	0.00797		111.852	0.01187		221.852	0.39182		331.852	0.18552
1.853	0.00797		111.853	0.01192		221.853	0.3951		331.853	0.18223
1.854	0.0083		111.854	0.01203		221.854	0.39182		331.854	0.18552
1.855	0.0083		111.855	0.01195		221.855	0.3951		331.855	0.17894
1.856	0.00797		111.856	0.01206		221.856	0.39182		331.856	0.18223
1.857	0.00797		111.857	0.01199		221.857	0.39182		331.857	0.18223
1.858	0.00765		111.858	0.01191		221.858	0.3951		331.858	0.18552
1.859	0.00797		111.859	0.01167		221.859	0.39182		331.859	0.18552
1.86	0.00797		111.86	0.01133		221.86	0.38853		331.86	0.18223
1.861	0.0083		111.861	0.01156		221.861	0.39182		331.861	0.18552
1.862	0.0083		111.862	0.01163		221.862	0.38853		331.862	0.18552
1.863	0.0083		111.863	0.01179		221.863	0.3951		331.863	0.18552
1.864	0.00797		111.864	0.012		221.864	0.3951		331.864	0.18552
1.865	0.0083		111.865	0.0118		221.865	0.3951		331.865	0.18552
1.866	0.00765		111.866	0.0119		221.866	0.3951		331.866	0.18223
1.867	0.00797		111.867	0.01201		221.867	0.38853		331.867	0.18552
1.868	0.00797		111.868	0.01204		221.868	0.3951		331.868	0.18552
1.869	0.00797		111.869	0.01177		221.869	0.3951		331.869	0.18552
1.87	0.00863		111.87	0.01165		221.87	0.39182		331.87	0.18223
1.871	0.0083		111.871	0.01175		221.871	0.39182		331.871	0.17894
1.872	0.0083		111.872	0.01184		221.872	0.3951		331.872	0.18223
1.873	0.00797		111.873	0.01162		221.873	0.3951		331.873	0.18552
1.874	0.00797		111.874	0.01155		221.874	0.39182		331.874	0.18223
1.875	0.00797		111.875	0.0115		221.875	0.39182		331.875	0.18552
1.876	0.0083		111.876	0.01149		221.876	0.39182		331.876	0.18223
1.877	0.00797		111.877	0.01134		221.877	0.39839		331.877	0.18223
1.878	0.00797		111.878	0.01139		221.878	0.39182		331.878	0.18552
1.879	0.00797		111.879	0.01121		221.879	0.39182		331.879	0.18223
1.88	0.00765		111.88	0.01131		221.88	0.3951		331.88	0.18223
1.881	0.00765		111.881	0.01124		221.881	0.39182		331.881	0.18223
1.882	0.00797		111.882	0.01121		221.882	0.39182		331.882	0.18552
1.883	0.0083		111.883	0.01113		221.883	0.3951		331.883	0.1888
1.884	0.00797		111.884	0.01126		221.884	0.39182		331.884	0.18223
1.885	0.00765		111.885	0.01152		221.885	0.39182		331.885	0.18223
1.886	0.00797		111.886	0.01159		221.886	0.3951		331.886	0.18223
1.887	0.00797		111.887	0.01154		221.887	0.3951		331.887	0.18552
1.888	0.0083		111.888	0.01172		221.888	0.3951		331.888	0.18223
1.889	0.00797		111.889	0.0117		221.889	0.39182		331.889	0.18223
1.89	0.0083		111.89	0.01175		221.89	0.39182		331.89	0.17894
1.891	0.0083		111.891	0.01161		221.891	0.39182		331.891	0.18552
1.892	0.00797		111.892	0.01136		221.892	0.3951		331.892	0.18552
1.893	0.00797		111.893	0.0112		221.893	0.39182		331.893	0.18552
1.894	0.00765		111.894	0.01107		221.894	0.38853		331.894	0.18552
1.895	0.00797		111.895	0.011		221.895	0.3951		331.895	0.18552
1.896	0.00797		111.896	0.01108		221.896	0.39182		331.896	0.18223
1.897	0.0083		111.897	0.01081		221.897	0.39182		331.897	0.18223
1.898	0.0083		111.898	0.01099		221.898	0.3951		331.898	0.18223
1.899	0.00797		111.899	0.01091		221.899	0.39182		331.899	0.17894
1.9	0.0083		111.9	0.01078		221.9	0.38853		331.9	0.18223
1.901	0.00797		111.901	0.01084		221.901	0.39182		331.901	0.18552
1.902	0.00797		111.902	0.01083		221.902	0.39182		331.902	0.18223
1.903	0.0083		111.903	0.01092		221.903	0.39182		331.903	0.18223
1.904	0.0083		111.904	0.01107		221.904	0.39182		331.904	0.18223
1.905	0.00797		111.905	0.01136		221.905	0.39182		331.905	0.18552
1.906	0.00765		111.906	0.01159		221.906	0.38853		331.906	0.18223
1.907	0.00863		111.907	0.0114		221.907	0.39182		331.907	0.18223
1.908	0.00797		111.908	0.01175		221.908	0.39182		331.908	0.18552
1.909	0.00863		111.909	0.01156		221.909	0.39182		331.909	0.18223
1.91	0.00797		111.91	0.01174		221.91	0.39182		331.91	0.18223
1.911	0.00797		111.911	0.01178		221.911	0.3951		331.911	0.18223
1.912	0.00797		111.912	0.01168		221.912	0.39182		331.912	0.18552
1.913	0.00797		111.913	0.01148		221.913	0.39182		331.913	0.18552
1.914	0.0083		111.914	0.01131		221.914	0.39182		331.914	0.18552
1.915	0.0083		111.915	0.01119		221.915	0.38853		331.915	0.18223
1.916	0.00765		111.916	0.01096		221.916	0.38853		331.916	0.18223
1.917	0.0083		111.917	0.01068		221.917	0.39182		331.917	0.18552
1.918	0.00797		111.918	0.01075		221.918	0.39182		331.918	0.1888
1.919	0.00797		111.919	0.01059		221.919	0.39182		331.919	0.18223
1.92	0.0083		111.92	0.01099		221.92	0.3951		331.92	0.17894
1.921	0.00797		111.921	0.01106		221.921	0.3951		331.921	0.18552
1.922	0.0083		111.922	0.01121		221.922	0.3951		331.922	0.18552
1.923	0.00797		111.923	0.01116		221.923	0.38853		331.923	0.18552
1.924	0.00797		111.924	0.0111		221.924	0.39182		331.924	0.18223
1.925	0.00797		111.925	0.01118		221.925	0.3951		331.925	0.18552
1.926	0.00797		111.926	0.01115		221.926	0.3951		331.926	0.18552
1.927	0.00765		111.927	0.01125		221.927	0.3951		331.927	0.18223
1.928	0.0083		111.928	0.01128		221.928	0.39182		331.928	0.18223
1.929	0.0083		111.929	0.01117		221.929	0.38853		331.929	0.18223
1.93	0.00797		111.93	0.01136		221.93	0.38853		331.93	0.18223
1.931	0.00797		111.931	0.01142		221.931	0.39182		331.931	0.18223
1.932	0.00765		111.932	0.01133		221.932	0.39182		331.932	0.18552
1.933	0.00797		111.933	0.01127		221.933	0.39182		331.933	0.18552
1.934	0.00797		111.934	0.01131		221.934	0.39182		331.934	0.18223
1.935	0.00797		111.935	0.0115		221.935	0.3951		331.935	0.18552
1.936	0.0083		111.936	0.01129		221.936	0.38853		331.936	0.17894
1.937	0.0083		111.937	0.01138		221.937	0.39182		331.937	0.18223
1.938	0.0083		111.938	0.0114		221.938	0.39182		331.938	0.18552
1.939	0.00797		111.939	0.01111		221.939	0.39182		331.939	0.18223
1.94	0.00797		111.94	0.01122		221.94	0.3951		331.94	0.18552
1.941	0.0083		111.941	0.01096		221.941	0.39182		331.941	0.1888
1.942	0.0083		111.942	0.01085		221.942	0.39182		331.942	0.18552
1.943	0.0083		111.943	0.0109		221.943	0.39182		331.943	0.17894
1.944	0.00797		111.944	0.01104		221.944	0.3951		331.944	0.18552
1.945	0.00797		111.945	0.01095		221.945	0.38853		331.945	0.1888
1.946	0.00797		111.946	0.01101		221.946	0.39182		331.946	0.18552
1.947	0.0083		111.947	0.0112		221.947	0.39182		331.947	0.18223
1.948	0.00863		111.948	0.01145		221.948	0.38853		331.948	0.18223
1.949	0.00797		111.949	0.01144		221.949	0.3951		331.949	0.18552
1.95	0.00797		111.95	0.01161		221.95	0.3951		331.95	0.18223
1.951	0.00797		111.951	0.01137		221.951	0.39182		331.951	0.18223
1.952	0.00797		111.952	0.01149		221.952	0.39182		331.952	0.18223
1.953	0.00797		111.953	0.01137		221.953	0.39182		331.953	0.18552
1.954	0.0083		111.954	0.01126		221.954	0.3951		331.954	0.17894
1.955	0.00797		111.955	0.01122		221.955	0.3951		331.955	0.18552
1.956	0.00797		111.956	0.01144		221.956	0.39182		331.956	0.18223
1.957	0.00797		111.957	0.01149		221.957	0.3951		331.957	0.18552
1.958	0.00797		111.958	0.01148		221.958	0.39182		331.958	0.18223
1.959	0.00797		111.959	0.01136		221.959	0.39182		331.959	0.18223
1.96	0.0083		111.96	0.01118		221.96	0.3951		331.96	0.17894
1.961	0.00797		111.961	0.01105		221.961	0.3951		331.961	0.18552
1.962	0.00797		111.962	0.01089		221.962	0.39182		331.962	0.18223
1.963	0.00797		111.963	0.01073		221.963	0.39182		331.963	0.18223
1.964	0.0083		111.964	0.01067		221.964	0.39182		331.964	0.18552
1.965	0.00797		111.965	0.01067		221.965	0.39182		331.965	0.1888
1.966	0.0083		111.966	0.01059		221.966	0.39182		331.966	0.18223
1.967	0.0083		111.967	0.01044		221.967	0.39182		331.967	0.18552
1.968	0.00797		111.968	0.01014		221.968	0.39182		331.968	0.18223
1.969	0.00765		111.969	0.01013		221.969	0.38853		331.969	0.18223
1.97	0.0083		111.97	0.01038		221.97	0.39182		331.97	0.18223
1.971	0.00797		111.971	0.01069		221.971	0.39182		331.971	0.18552
1.972	0.00797		111.972	0.01087		221.972	0.38853		331.972	0.18223
1.973	0.00797		111.973	0.01117		221.973	0.39182		331.973	0.18552
1.974	0.0083		111.974	0.0114		221.974	0.39182		331.974	0.18223
1.975	0.00797		111.975	0.01127		221.975	0.3951		331.975	0.18223
1.976	0.00797		111.976	0.01115		221.976	0.38853		331.976	0.18223
1.977	0.0083		111.977	0.01106		221.977	0.39182		331.977	0.18223
1.978	0.00765		111.978	0.01107		221.978	0.3951		331.978	0.18552
1.979	0.00797		111.979	0.01103		221.979	0.3951		331.979	0.1888
1.98	0.00765		111.98	0.011		221.98	0.3951		331.98	0.18223
1.981	0.0083		111.981	0.01116		221.981	0.39182		331.981	0.18552
1.982	0.00797		111.982	0.01127		221.982	0.38853		331.982	0.18223
1.983	0.00797		111.983	0.01103		221.983	0.3951		331.983	0.18223
1.984	0.0083		111.984	0.01084		221.984	0.39182		331.984	0.18223
1.985	0.0083		111.985	0.01042		221.985	0.3951		331.985	0.17894
1.986	0.00797		111.986	0.01046		221.986	0.3951		331.986	0.18552
1.987	0.0083		111.987	0.01072		221.987	0.39182		331.987	0.18552
1.988	0.00863		111.988	0.01085		221.988	0.3951		331.988	0.18552
1.989	0.00797		111.989	0.01068		221.989	0.3951		331.989	0.18223
1.99	0.00797		111.99	0.01065		221.99	0.39182		331.99	0.18223
1.991	0.00797		111.991	0.01095		221.991	0.38853		331.991	0.18223
1.992	0.00797		111.992	0.0109		221.992	0.39182		331.992	0.18223
1.993	0.0083		111.993	0.01061		221.993	0.39182		331.993	0.18223
1.994	0.0083		111.994	0.01053		221.994	0.39182		331.994	0.18223
1.995	0.00765		111.995	0.01056		221.995	0.39182		331.995	0.18223
1.996	0.00797		111.996	0.01066		221.996	0.39182		331.996	0.18552
1.997	0.00797		111.997	0.01077		221.997	0.39182		331.997	0.18223
1.998	0.00765		111.998	0.01077		221.998	0.38853		331.998	0.18223
1.999	0.00797		111.999	0.01071		221.999	0.39182		331.999	0.18552
[truncated: 98,002 more rows]

## Sheet: 4h
Time (s)	Short-circuit current (mA)
0.001	-0.000393
0.002	-0.000722
0.003	-0.000393
0.004	-6.44614e-05
0.005	-0.000722
0.006	-6.44614e-05
0.007	-0.000393
0.008	-6.44614e-05
0.009	-6.44614e-05
0.01	-6.44614e-05
0.011	0.000264
0.012	-6.44614e-05
0.013	-6.44614e-05
0.014	-0.000393
0.015	-0.000393
0.016	-0.000393
0.017	-6.44614e-05
0.018	-0.000393
0.019	-0.000393
0.02	-0.000393
0.021	-0.000393
0.022	-0.000393
0.023	-0.000393
0.024	-0.000393
0.025	-0.000393
0.026	-6.44614e-05
0.027	-6.44614e-05
0.028	-0.000393
0.029	-6.44614e-05
0.03	-6.44614e-05
0.031	-0.000393
0.032	-6.44614e-05
0.033	-0.000393
0.034	-6.44614e-05
0.035	-0.000393
0.036	-0.000393
0.037	-0.000393
0.038	-6.44614e-05
0.039	-0.000722
0.04	-6.44614e-05
0.041	-0.000393
0.042	-0.000393
0.043	-6.44614e-05
0.044	-6.44614e-05
0.045	-0.000393
0.046	-0.000393
0.047	-0.000393
0.048	-0.000393
0.049	-6.44614e-05
0.05	-6.44614e-05
0.051	0.000264
0.052	-6.44614e-05
0.053	-6.44614e-05
0.054	-0.000393
0.055	-6.44614e-05
0.056	-6.44614e-05
0.057	-6.44614e-05
0.058	-0.000393
0.059	-0.000393
0.06	-0.000393
0.061	-0.000393
0.062	-0.000393
0.063	-0.000393
0.064	-6.44614e-05
0.065	-6.44614e-05
0.066	-0.000393
0.067	-6.44614e-05
0.068	-6.44614e-05
0.069	-6.44614e-05
0.07	-6.44614e-05
0.071	-6.44614e-05
0.072	-0.000722
0.073	-0.000393
0.074	-0.000393
0.075	-6.44614e-05
0.076	-0.000722
0.077	-0.000393
0.078	-0.000393
0.079	-0.000393
0.08	-6.44614e-05
0.081	-6.44614e-05
0.082	-0.000722
0.083	-0.000393
0.084	-0.000393
0.085	-6.44614e-05
0.086	-0.000393
0.087	-6.44614e-05
0.088	-0.000393
0.089	-0.000393
0.09	0.000264
0.091	-0.000393
0.092	-0.000722
0.093	-0.000393
0.094	-0.000393
0.095	-0.000393
0.096	-6.44614e-05
0.097	-0.000722
0.098	-6.44614e-05
0.099	-0.000393
0.1	-0.000393
0.101	0.000264
0.102	-6.44614e-05
0.103	-0.000393
0.104	-0.000393
0.105	-6.44614e-05
0.106	-6.44614e-05
0.107	-0.000393
0.108	-0.000722
0.109	-6.44614e-05
0.11	-0.000393
0.111	0.000264
0.112	-6.44614e-05
0.113	-0.000722
0.114	-0.000393
0.115	-0.000722
0.116	0.000264
0.117	-0.000393
0.118	-6.44614e-05
0.119	-0.000722
0.12	-0.000393
0.121	-0.000722
0.122	-0.000393
0.123	-6.44614e-05
0.124	-0.000393
0.125	-6.44614e-05
0.126	-6.44614e-05
0.127	-6.44614e-05
0.128	-0.000393
0.129	-6.44614e-05
0.13	0.000264
0.131	-0.000393
0.132	-0.000393
0.133	-0.000393
0.134	-6.44614e-05
0.135	-6.44614e-05
0.136	-0.000393
0.137	-6.44614e-05
0.138	-0.000393
0.139	-0.000393
0.14	-0.000393
0.141	-0.000393
0.142	0.000264
0.143	-0.000393
0.144	-0.000393
0.145	-6.44614e-05
0.146	-0.000393
0.147	-0.000393
0.148	-6.44614e-05
0.149	-6.44614e-05
0.15	-0.000393
0.151	-6.44614e-05
0.152	-0.000393
0.153	-0.000393
0.154	-0.000393
0.155	-6.44614e-05
0.156	-0.000393
0.157	-0.000393
0.158	-6.44614e-05
0.159	-0.000722
0.16	-6.44614e-05
0.161	-0.000393
0.162	-0.000722
0.163	-0.000393
0.164	-6.44614e-05
0.165	-0.000722
0.166	-0.000393
0.167	-0.000393
0.168	-6.44614e-05
0.169	0.000264
0.17	-0.000393
0.171	-6.44614e-05
0.172	-0.000393
0.173	-6.44614e-05
0.174	-0.000722
0.175	-0.000393
0.176	-6.44614e-05
0.177	-0.000393
0.178	-6.44614e-05
0.179	-0.000393
0.18	-0.000393
0.181	-6.44614e-05
0.182	-0.000393
0.183	-6.44614e-05
0.184	0.000264
0.185	-0.000393
0.186	-6.44614e-05
0.187	-6.44614e-05
0.188	-6.44614e-05
0.189	-6.44614e-05
0.19	-6.44614e-05
0.191	-0.000393
0.192	-0.000393
0.193	-0.000393
0.194	-0.000722
0.195	-0.000393
0.196	-0.000722
0.197	-6.44614e-05
0.198	-0.000393
0.199	-6.44614e-05
0.2	-6.44614e-05
0.201	-0.000393
0.202	-0.000722
0.203	-6.44614e-05
0.204	-0.000393
0.205	-0.000393
0.206	-0.000393
0.207	-6.44614e-05
0.208	0.000264
0.209	-6.44614e-05
0.21	-6.44614e-05
0.211	-6.44614e-05
0.212	-0.000393
0.213	-6.44614e-05
0.214	-0.000393
0.215	-0.000393
0.216	-6.44614e-05
0.217	-6.44614e-05
0.218	-6.44614e-05
0.219	-0.000722
0.22	-0.000393
0.221	-0.000393
0.222	-6.44614e-05
0.223	-0.000393
0.224	-0.000393
0.225	-0.000393
0.226	-0.000393
0.227	-0.000393
0.228	-0.000393
0.229	-6.44614e-05
0.23	-0.000393
0.231	-0.000393
0.232	-0.000393
0.233	-0.000393
0.234	-6.44614e-05
0.235	-0.000393
0.236	-0.000393
0.237	-0.000393
0.238	-0.000393
0.239	-6.44614e-05
0.24	-0.000393
0.241	-6.44614e-05
0.242	-0.000393
0.243	-0.000393
0.244	-0.000393
0.245	0.000264
0.246	-0.000722
0.247	-6.44614e-05
0.248	-0.000722
0.249	0.000264
0.25	-6.44614e-05
0.251	-0.000722
0.252	-0.000393
0.253	-0.000722
0.254	-0.000393
0.255	-6.44614e-05
0.256	-0.000393
0.257	-0.000393
0.258	-0.000393
0.259	-0.000393
0.26	-6.44614e-05
0.261	-0.000393
0.262	-6.44614e-05
0.263	-0.000722
0.264	-0.000722
0.265	-0.000722
0.266	-6.44614e-05
0.267	-0.000393
0.268	-6.44614e-05
0.269	-0.000393
0.27	-0.000393
0.271	-6.44614e-05
0.272	-0.000722
0.273	-0.000393
0.274	-0.000722
0.275	-0.000722
0.276	-0.000393
0.277	-0.000393
0.278	-0.000393
0.279	-0.000722
0.28	-0.000393
0.281	-6.44614e-05
0.282	-0.000393
0.283	-0.000722
0.284	-0.000393
0.285	-0.000722
0.286	-0.000393
0.287	-0.000393
0.288	-0.000393
0.289	-0.000393
0.29	-6.44614e-05
0.291	-0.000393
0.292	-0.000393
0.293	-0.000722
0.294	-0.000393
0.295	-0.000393
0.296	-0.000393
0.297	-0.000722
0.298	-6.44614e-05
0.299	-6.44614e-05
0.3	-6.44614e-05
0.301	-6.44614e-05
0.302	-0.000393
0.303	-0.000722
0.304	-0.000393
0.305	-0.000393
0.306	-6.44614e-05
0.307	-0.000393
0.308	-6.44614e-05
0.309	-6.44614e-05
0.31	-6.44614e-05
0.311	0.000264
0.312	-0.000722
0.313	-0.000393
0.314	-0.000393
0.315	-0.000393
0.316	-0.000393
0.317	-0.000393
0.318	-0.000393
0.319	-0.000393
0.32	-0.000722
0.321	-0.000722
0.322	-0.000722
0.323	-0.000393
0.324	-6.44614e-05
0.325	-0.000393
0.326	-0.000722
0.327	0.000264
0.328	-0.000722
0.329	-0.000393
0.33	-0.000722
0.331	-0.000393
0.332	-6.44614e-05
0.333	-6.44614e-05
0.334	-0.000393
0.335	-6.44614e-05
0.336	-0.000393
0.337	-0.000393
0.338	-6.44614e-05
0.339	-0.000722
0.34	-0.000393
0.341	-0.000393
0.342	-0.000393
0.343	-0.000393
0.344	-0.000393
0.345	-0.000393
0.346	-6.44614e-05
0.347	-0.000393
0.348	-0.000722
0.349	0.000264
0.35	-6.44614e-05
0.351	-0.000393
0.352	-0.000722
0.353	-0.000393
0.354	-0.000393
0.355	-0.000393
0.356	-6.44614e-05
0.357	-0.000393
0.358	-0.000393
0.359	-0.000393
0.36	-0.000393
0.361	-0.000393
0.362	-0.000722
0.363	-6.44614e-05
0.364	-0.000393
0.365	-0.000722
0.366	-0.000393
0.367	-0.000393
0.368	-0.000722
0.369	-0.000393
0.37	-0.000722
0.371	-0.000722
0.372	-0.000393
0.373	-0.000393
0.374	-0.000393
0.375	-6.44614e-05
0.376	-0.000393
0.377	-0.000393
0.378	-0.000393
0.379	-0.000393
0.38	-6.44614e-05
0.381	-0.000393
0.382	-6.44614e-05
0.383	-0.000393
0.384	-0.000393
0.385	-0.000393
0.386	-0.000722
0.387	-0.000393
0.388	-0.000722
0.389	-0.000722
0.39	-0.000393
0.391	-0.000722
0.392	-6.44614e-05
0.393	-0.000722
0.394	-0.000393
0.395	-0.000393
0.396	-0.000722
0.397	-0.000393
0.398	-0.000722
0.399	-0.000393
0.4	-0.000393
0.401	-6.44614e-05
0.402	-0.000393
0.403	-0.000722
0.404	-0.000722
0.405	-0.000722
0.406	-0.000722
0.407	-0.000393
0.408	-0.000393
0.409	-6.44614e-05
0.41	-0.000393
0.411	-0.000393
0.412	-0.000393
0.413	-0.000393
0.414	-0.000393
0.415	-6.44614e-05
0.416	-0.000393
0.417	-0.000393
0.418	-0.000722
0.419	-0.000722
0.42	-6.44614e-05
0.421	-6.44614e-05
0.422	-6.44614e-05
0.423	-6.44614e-05
0.424	-0.000722
0.425	-0.000393
0.426	-0.000722
0.427	-0.000722
0.428	-0.000393
0.429	-0.000393
0.43	-0.000722
0.431	-0.000722
0.432	-0.000722
0.433	-0.000722
0.434	-0.000722
0.435	-0.000722
0.436	-0.000722
0.437	-0.000722
0.438	-0.000722
0.439	-0.000393
0.44	-0.000393
0.441	-0.000722
0.442	-0.000722
0.443	-0.000393
0.444	-0.000393
0.445	-0.000393
0.446	-6.44614e-05
0.447	-0.000393
0.448	0.000264
0.449	-6.44614e-05
0.45	-0.000393
0.451	-0.000722
0.452	-0.000393
0.453	-0.000393
0.454	-0.00105
0.455	-6.44614e-05
0.456	-6.44614e-05
0.457	-0.000722
0.458	-0.000722
0.459	-6.44614e-05
0.46	-0.000722
0.461	-6.44614e-05
0.462	-0.000722
0.463	-0.000393
0.464	-0.000393
0.465	-0.000393
0.466	-0.000393
0.467	-6.44614e-05
0.468	-0.000393
0.469	-0.000393
0.47	-0.000393
0.471	-6.44614e-05
0.472	-0.000393
0.473	-0.000393
0.474	-0.000722
0.475	-0.000393
0.476	-6.44614e-05
0.477	-0.000393
0.478	-0.000393
0.479	-0.000393
0.48	-0.000722
0.481	-0.000393
0.482	-0.000722
0.483	1.00186
0.484	4.01621
0.485	5.57733
0.486	4.79697
0.487	2.08171
0.488	1.7443
0.489	1.45975
0.49	1.24673
0.491	1.07258
0.492	0.94041
0.493	0.86889
0.494	0.82224
0.495	0.77559
0.496	0.74139
0.497	0.70406
0.498	0.67297
0.499	0.63721
0.5	0.61233
0.501	0.589
0.502	0.56257
0.503	0.54858
0.504	0.53458
0.505	0.51903
0.506	0.50815
0.507	0.50038
0.508	0.48794
0.509	0.47705
0.51	0.46461
0.511	0.45217
0.512	0.43351
0.513	0.41485
0.514	0.40552
0.515	0.38376
0.516	0.37754
0.517	0.36821
0.518	0.36043
0.519	0.35266
0.52	0.34955
0.521	0.34955
0.522	0.34022
0.523	0.34177
0.524	0.34022
0.525	0.32933
0.526	0.32001
0.527	0.31378
0.528	0.3029
0.529	0.29979
0.53	0.29202
0.531	0.2858
0.532	0.27647
0.533	0.2718
0.534	0.26869
0.535	0.26558
0.536	0.25937
0.537	0.25781
0.538	0.25159
0.539	0.25003
0.54	0.24693
0.541	0.24537
0.542	0.23604
0.543	0.23138
0.544	0.22516
0.545	0.2236
0.546	0.22049
0.547	0.21583
0.548	0.21427
0.549	0.21116
0.55	0.2065
0.551	0.20339
0.552	0.20339
0.553	0.19872
0.554	0.20028
0.555	0.19406
0.556	0.19561
0.557	0.18784
0.558	0.18473
0.559	0.18473
0.56	0.18162
0.561	0.18006
0.562	0.1754
0.563	0.17384
0.564	0.17229
0.565	0.17074
0.566	0.16918
0.567	0.16763
0.568	0.16763
0.569	0.16451
0.57	0.16296
0.571	0.16296
0.572	0.15829
0.573	0.15829
0.574	0.15519
0.575	0.15985
0.576	0.15829
0.577	0.15674
0.578	0.15208
0.579	0.15208
0.58	0.15208
0.581	0.15208
0.582	0.14741
0.583	0.14585
0.584	0.1443
0.585	0.1443
0.586	0.14119
0.587	0.13964
0.588	0.13653
0.589	0.13342
0.59	0.12875
0.591	0.12564
0.592	0.11787
0.593	0.11476
0.594	0.10698
0.595	0.09921
0.596	0.08832
0.597	0.07589
0.598	0.06189
0.599	0.04634
0.6	0.02768
0.601	0.00281
0.602	-0.00186
0.603	-0.00186
0.604	-0.000722
0.605	-0.00105
0.606	-0.000393
0.607	-0.000393
0.608	-0.000393
0.609	-6.44614e-05
0.61	-0.000393
0.611	-0.000393
0.612	-0.000393
0.613	-0.000393
0.614	-0.000393
0.615	-0.000393
0.616	-6.44614e-05
0.617	-0.000393
0.618	-0.000722
0.619	-0.00105
0.62	-0.000393
0.621	-6.44614e-05
0.622	-0.000722
0.623	-0.000722
0.624	-0.000393
0.625	-6.44614e-05
0.626	-0.000393
0.627	-0.000393
0.628	-0.000393
0.629	-0.000393
0.63	-6.44614e-05
0.631	-6.44614e-05
0.632	-0.000722
0.633	-0.000393
0.634	-0.000722
0.635	-0.000722
0.636	-0.000393
0.637	-0.000722
0.638	-0.000722
0.639	-0.000722
0.64	-0.000393
0.641	-0.000393
0.642	-0.000393
0.643	-0.000393
0.644	-0.000722
0.645	-6.44614e-05
0.646	-0.000722
0.647	-6.44614e-05
0.648	-0.000722
0.649	-0.000393
0.65	-0.000722
0.651	-6.44614e-05
0.652	-0.000722
0.653	-0.000722
0.654	-0.000722
0.655	-0.000393
0.656	-0.000393
0.657	-0.000393
0.658	-0.000393
0.659	-6.44614e-05
0.66	-0.000722
0.661	-6.44614e-05
0.662	-0.000722
0.663	-0.000722
0.664	-0.000722
0.665	-0.000722
0.666	-6.44614e-05
0.667	-0.000722
0.668	-0.000393
0.669	-6.44614e-05
0.67	-0.000393
0.671	-0.000722
0.672	-0.000393
0.673	-0.000722
0.674	-0.000393
0.675	-0.000393
0.676	-6.44614e-05
0.677	-0.000722
0.678	-0.000722
0.679	-0.000393
0.68	-6.44614e-05
0.681	-0.000393
0.682	-0.000393
0.683	-0.000722
0.684	-0.000722
0.685	-0.000393
0.686	-0.000722
0.687	-0.000393
0.688	-0.000393
0.689	-0.000393
0.69	-6.44614e-05
0.691	-0.000393
0.692	-0.000722
0.693	-0.000393
0.694	-0.000393
0.695	-0.00105
0.696	-0.000722
0.697	-0.000393
0.698	-0.000722
0.699	-0.000393
0.7	-0.000722
0.701	-0.000722
0.702	-0.000393
0.703	-0.000393
0.704	-0.000722
0.705	-0.000393
0.706	-0.000722
0.707	-0.000393
0.708	-0.000722
0.709	-6.44614e-05
0.71	-6.44614e-05
0.711	-0.000393
0.712	-0.000722
0.713	-0.000393
0.714	-0.000722
0.715	-0.000722
0.716	-0.000393
0.717	-0.000393
0.718	-0.000722
0.719	-0.000722
0.72	-0.00105
0.721	-0.000393
0.722	-0.000393
0.723	-6.44614e-05
0.724	-0.000393
0.725	-0.000722
0.726	-0.000393
0.727	-0.000393
0.728	-0.000393
0.729	-0.000393
0.73	-6.44614e-05
0.731	-0.000393
0.732	-0.000393
0.733	-0.000722
0.734	-0.000722
0.735	-0.000722
0.736	-0.000722
0.737	-6.44614e-05
0.738	-0.000393
0.739	-0.000722
0.74	-0.000722
0.741	-0.000393
0.742	-0.000393
0.743	-0.000393
0.744	-0.000722
0.745	-0.000393
0.746	-0.000722
0.747	-0.000393
0.748	-6.44614e-05
0.749	-0.000393
0.75	-0.000393
0.751	-0.000393
0.752	-0.000393
0.753	-6.44614e-05
0.754	-0.000722
0.755	-0.000393
0.756	-6.44614e-05
0.757	-0.000393
0.758	-0.000393
0.759	-0.000722
0.76	-0.00105
0.761	0.000264
0.762	-0.000393
0.763	-0.000393
0.764	-0.00105
0.765	-0.000393
0.766	-0.000393
0.767	-6.44614e-05
0.768	-6.44614e-05
0.769	-0.000722
0.77	-0.000393
0.771	-6.44614e-05
0.772	-0.000393
0.773	-0.000393
0.774	-0.000722
0.775	-0.000393
0.776	-0.000393
0.777	-0.000393
0.778	-0.000722
0.779	-0.000722
0.78	-0.000393
0.781	-6.44614e-05
0.782	-0.000722
0.783	-0.000722
0.784	-6.44614e-05
0.785	-0.000722
0.786	-0.000722
0.787	-0.000393
0.788	-0.000722
0.789	-6.44614e-05
0.79	-0.000393
0.791	-6.44614e-05
0.792	-0.000393
0.793	-0.000393
0.794	-0.000393
0.795	-0.000393
0.796	-0.000393
0.797	-6.44614e-05
0.798	-0.000393
0.799	-0.000393
0.8	-0.000393
0.801	-0.000722
0.802	-0.000393
0.803	-6.44614e-05
0.804	-0.000393
0.805	-0.000393
0.806	-6.44614e-05
0.807	-0.000393
0.808	-0.000393
0.809	-6.44614e-05
0.81	-0.000393
0.811	0.000264
0.812	-0.000393
0.813	-0.000722
0.814	-0.000722
0.815	-0.000393
0.816	-0.000393
0.817	-6.44614e-05
0.818	-6.44614e-05
0.819	-0.000722
0.82	-0.000393
0.821	-6.44614e-05
0.822	-0.000722
0.823	-0.000393
0.824	-0.000393
0.825	-0.000393
0.826	-0.000393
0.827	-0.000393
0.828	-0.000393
0.829	-6.44614e-05
0.83	-0.000393
0.831	0.000264
0.832	-0.000722
0.833	-0.000393
0.834	-6.44614e-05
0.835	-0.000722
0.836	-0.000393
0.837	-0.000393
0.838	-0.000722
0.839	-0.000393
0.84	-6.44614e-05
0.841	-0.000393
0.842	-0.000722
0.843	-0.000393
0.844	-0.000393
0.845	-0.000393
0.846	-6.44614e-05
0.847	-0.000393
0.848	-0.000393
0.849	0.000264
0.85	-0.000393
0.851	-0.000393
0.852	-6.44614e-05
0.853	-6.44614e-05
0.854	-6.44614e-05
0.855	-0.000393
0.856	-0.000393
0.857	-0.000393
0.858	-0.000393
0.859	-0.000722
0.86	-0.000393
0.861	0.000264
0.862	-6.44614e-05
0.863	-0.000393
0.864	-6.44614e-05
0.865	-0.000393
0.866	0.000264
0.867	-0.000393
0.868	-6.44614e-05
0.869	-0.000393
0.87	-6.44614e-05
0.871	-6.44614e-05
0.872	-0.000393
0.873	-0.000393
0.874	-0.000722
0.875	-0.000393
0.876	-0.000393
0.877	-0.000393
0.878	-0.000393
0.879	-0.000722
0.88	-6.44614e-05
0.881	-0.000393
0.882	-0.000393
0.883	0.000264
0.884	-0.000722
0.885	-6.44614e-05
0.886	0.000264
0.887	-6.44614e-05
0.888	-6.44614e-05
0.889	-0.000393
0.89	-0.000393
0.891	-6.44614e-05
0.892	-0.000393
0.893	-0.000722
0.894	-0.000393
0.895	0.000264
0.896	-0.000393
0.897	-0.000393
0.898	-0.000393
0.899	-0.000393
0.9	-0.000393
0.901	-0.000393
0.902	-6.44614e-05
0.903	-0.000393
0.904	-0.000393
0.905	-0.000393
0.906	-6.44614e-05
0.907	-6.44614e-05
0.908	-6.44614e-05
0.909	-6.44614e-05
0.91	-6.44614e-05
0.911	-6.44614e-05
0.912	-0.000393
0.913	-0.000722
0.914	-0.000722
0.915	-6.44614e-05
0.916	-6.44614e-05
0.917	-0.000393
0.918	-0.000393
0.919	-6.44614e-05
0.92	0.000264
0.921	-6.44614e-05
0.922	0.000264
0.923	-6.44614e-05
0.924	-0.000393
0.925	-0.000393
0.926	-0.000393
0.927	0.000264
0.928	-0.000393
0.929	-0.000393
0.93	-6.44614e-05
0.931	-6.44614e-05
0.932	-0.000393
0.933	-0.000393
0.934	-0.000722
0.935	-6.44614e-05
0.936	-0.000393
0.937	-0.000393
0.938	-0.000393
0.939	-0.000393
0.94	-0.000393
0.941	-0.000393
0.942	-0.000393
0.943	-0.000393
0.944	-6.44614e-05
0.945	-6.44614e-05
0.946	-6.44614e-05
0.947	-6.44614e-05
0.948	-6.44614e-05
0.949	-6.44614e-05
0.95	-6.44614e-05
0.951	-0.000393
0.952	-0.000393
0.953	-6.44614e-05
0.954	-0.000393
0.955	-6.44614e-05
0.956	-6.44614e-05
0.957	-0.000393
0.958	-6.44614e-05
0.959	-0.000722
0.96	-0.000393
0.961	-6.44614e-05
0.962	-0.000722
0.963	-6.44614e-05
0.964	-0.000393
0.965	-0.000393
0.966	-0.000393
0.967	-6.44614e-05
0.968	-0.000393
0.969	0.000264
0.97	-0.000393
0.971	-6.44614e-05
0.972	-6.44614e-05
0.973	-0.000393
0.974	-0.000393
0.975	-0.000393
0.976	-0.000722
0.977	-0.000393
0.978	-0.000722
0.979	-0.000393
0.98	-0.000393
0.981	-0.000393
0.982	-0.000393
0.983	-6.44614e-05
0.984	-0.000393
0.985	-6.44614e-05
0.986	-0.000393
0.987	-6.44614e-05
0.988	-6.44614e-05
0.989	-6.44614e-05
0.99	-6.44614e-05
0.991	0.000264
0.992	-0.000393
0.993	-6.44614e-05
0.994	-0.000722
0.995	-0.000393
0.996	-0.000393
0.997	-6.44614e-05
0.998	-6.44614e-05
0.999	-0.000393
1	0.000264
1.001	-0.000393
1.002	-0.000393
1.003	-0.000393
1.004	-0.000393
1.005	-6.44614e-05
1.006	-6.44614e-05
1.007	-0.000393
1.008	-6.44614e-05
1.009	0.000264
1.01	-6.44614e-05
1.011	0.000264
1.012	-0.000393
1.013	-0.000393
1.014	-0.000393
1.015	-0.000393
1.016	-6.44614e-05
1.017	-6.44614e-05
1.018	-0.000393
1.019	0.000264
1.02	-0.000393
1.021	0.000264
1.022	-0.000393
1.023	-0.000393
1.024	-0.000393
1.025	-0.000393
1.026	-6.44614e-05
1.027	-0.000393
1.028	-6.44614e-05
1.029	-6.44614e-05
1.03	-0.000722
1.031	-0.000393
1.032	-0.000393
1.033	-0.000393
1.034	-0.000722
1.035	-0.000393
1.036	-6.44614e-05
1.037	-0.000393
1.038	-6.44614e-05
1.039	-0.000393
1.04	-6.44614e-05
1.041	-0.000722
1.042	-0.000393
1.043	-0.00105
1.044	-0.000722
1.045	-0.000393
1.046	-0.000393
1.047	-6.44614e-05
1.048	-6.44614e-05
1.049	-0.000393
1.05	-6.44614e-05
1.051	-6.44614e-05
1.052	-0.000722
1.053	-0.000393
1.054	-0.000722
1.055	-0.000393
1.056	-6.44614e-05
1.057	-0.000393
1.058	-0.000393
1.059	-6.44614e-05
1.06	-6.44614e-05
1.061	-6.44614e-05
1.062	-0.000393
1.063	-6.44614e-05
1.064	-6.44614e-05
1.065	-0.000393
1.066	-0.000393
1.067	-6.44614e-05
1.068	-6.44614e-05
1.069	-0.000393
1.07	-0.000393
1.071	0.000264
1.072	-0.000722
1.073	-0.000393
1.074	-6.44614e-05
1.075	-0.000722
1.076	-0.000393
1.077	-0.000393
1.078	-0.000393
1.079	-0.000722
1.08	-0.000722
1.081	-6.44614e-05
1.082	-0.000393
1.083	-0.000722
1.084	-0.000393
1.085	-0.000393
1.086	-6.44614e-05
1.087	0.000264
1.088	-0.000393
1.089	-0.000393
1.09	-6.44614e-05
1.091	-0.000393
1.092	-0.000393
1.093	-6.44614e-05
1.094	-0.000722
1.095	-0.000722
1.096	-6.44614e-05
1.097	-0.000393
1.098	-6.44614e-05
1.099	-6.44614e-05
1.1	-0.000393
1.101	-6.44614e-05
1.102	-6.44614e-05
1.103	-0.000393
1.104	-0.000722
1.105	-0.000393
1.106	-0.000393
1.107	-6.44614e-05
1.108	-6.44614e-05
1.109	-0.000393
1.11	-6.44614e-05
1.111	-0.000393
1.112	-6.44614e-05
1.113	-6.44614e-05
1.114	-0.000393
1.115	-0.000393
1.116	-6.44614e-05
1.117	-6.44614e-05
1.118	-6.44614e-05
1.119	-0.000393
1.12	-6.44614e-05
1.121	-0.000393
1.122	0.000264
1.123	-0.000393
1.124	-6.44614e-05
1.125	0.000264
1.126	-6.44614e-05
1.127	-6.44614e-05
1.128	-6.44614e-05
1.129	-6.44614e-05
1.13	-6.44614e-05
1.131	-6.44614e-05
1.132	-0.000393
1.133	-0.000722
1.134	-0.000393
1.135	-6.44614e-05
1.136	-6.44614e-05
1.137	-0.000393
1.138	-6.44614e-05
1.139	-0.000393
1.14	-0.000393
1.141	-6.44614e-05
1.142	0.000264
1.143	-6.44614e-05
1.144	-0.000393
1.145	-0.000393
1.146	-0.000393
1.147	-0.000393
1.148	-6.44614e-05
1.149	-0.000722
1.15	0.000264
1.151	-6.44614e-05
1.152	-6.44614e-05
1.153	-0.000393
1.154	-6.44614e-05
1.155	-0.000393
1.156	-0.000722
1.157	-6.44614e-05
1.158	-0.000393
1.159	-0.000393
1.16	-6.44614e-05
1.161	-6.44614e-05
1.162	-6.44614e-05
1.163	-6.44614e-05
1.164	-0.000722
1.165	0.000264
1.166	-0.000393
1.167	-6.44614e-05
1.168	-6.44614e-05
1.169	-0.000393
1.17	-0.000393
1.171	-0.000393
1.172	-6.44614e-05
1.173	-0.000393
1.174	-0.000722
1.175	-0.000393
1.176	-0.000393
1.177	-0.000393
1.178	-0.000393
1.179	-0.000722
1.18	-6.44614e-05
1.181	-6.44614e-05
1.182	-6.44614e-05
1.183	-0.000393
1.184	-0.000393
1.185	-0.000722
1.186	-0.000393
1.187	-6.44614e-05
1.188	-6.44614e-05
1.189	-6.44614e-05
1.19	0.000264
1.191	-6.44614e-05
1.192	-0.000393
1.193	-0.000722
1.194	-0.000722
1.195	-0.000722
1.196	-0.000393
1.197	-0.000393
1.198	-0.000393
1.199	-0.000722
1.2	-0.000393
1.201	-0.000393
1.202	0.000264
1.203	-0.000393
1.204	-0.000393
1.205	-0.000393
1.206	-0.000393
1.207	-0.000393
1.208	-0.000722
1.209	-6.44614e-05
1.21	-0.000393
1.211	0.000264
1.212	-6.44614e-05
1.213	-0.000393
1.214	-0.00105
1.215	-0.000393
1.216	-6.44614e-05
1.217	-0.000393
1.218	-6.44614e-05
1.219	-0.000393
1.22	-0.000393
1.221	-0.000393
1.222	-0.000393
1.223	-0.000393
1.224	-0.000393
1.225	-6.44614e-05
1.226	-6.44614e-05
1.227	-0.000393
1.228	-0.000393
1.229	0.000264
1.23	0.000264
1.231	-6.44614e-05
1.232	-0.000393
1.233	-0.000393
1.234	-0.000393
1.235	-0.000393
1.236	-6.44614e-05
1.237	-6.44614e-05
1.238	-6.44614e-05
1.239	-0.000393
1.24	-6.44614e-05
1.241	0.000264
1.242	-6.44614e-05
1.243	-0.000393
1.244	-0.000393
1.245	-0.000393
1.246	-0.000393
1.247	-0.000393
1.248	-6.44614e-05
1.249	-6.44614e-05
1.25	-0.000393
1.251	-6.44614e-05
1.252	-0.000393
1.253	-0.000393
1.254	-0.000722
1.255	-6.44614e-05
1.256	0.000264
1.257	-0.000722
1.258	-0.000393
1.259	-0.000393
1.26	-0.000393
1.261	-6.44614e-05
1.262	-0.000393
1.263	-0.000722
1.264	-0.000393
1.265	-0.000722
1.266	-6.44614e-05
1.267	-6.44614e-05
1.268	-6.44614e-05
1.269	-0.000393
1.27	-6.44614e-05
1.271	0.000264
1.272	-0.000393
1.273	-6.44614e-05
1.274	-0.000393
1.275	-0.000393
1.276	-6.44614e-05
1.277	-6.44614e-05
1.278	-0.000393
1.279	-0.000393
1.28	-6.44614e-05
1.281	-6.44614e-05
1.282	-6.44614e-05
1.283	-0.000722
1.284	-6.44614e-05
1.285	-6.44614e-05
1.286	-0.000393
1.287	-6.44614e-05
1.288	-0.000393
1.289	-6.44614e-05
1.29	0.000264
1.291	-0.000393
1.292	-0.000722
1.293	-6.44614e-05
1.294	-0.000722
1.295	-6.44614e-05
1.296	0.000264
1.297	-0.000393
1.298	-0.000722
1.299	-0.000393
1.3	-0.000722
1.301	-0.000393
1.302	-6.44614e-05
1.303	-0.000393
1.304	-0.000393
1.305	-6.44614e-05
1.306	-0.000722
1.307	-6.44614e-05
1.308	-6.44614e-05
1.309	-0.000393
1.31	-0.000393
1.311	-6.44614e-05
1.312	-0.000393
1.313	-0.000393
1.314	-0.000393
1.315	-0.000393
1.316	-0.000393
1.317	-6.44614e-05
1.318	-0.000393
1.319	-0.000393
1.32	-0.000393
1.321	0.000264
1.322	-0.000393
1.323	-0.000393
1.324	-0.000393
1.325	-6.44614e-05
1.326	-0.000393
1.327	-6.44614e-05
1.328	-6.44614e-05
1.329	-0.000393
1.33	-0.000393
1.331	-0.000722
1.332	-0.000393
1.333	-6.44614e-05
1.334	-0.000393
1.335	0.000264
1.336	-6.44614e-05
1.337	-0.000393
1.338	-6.44614e-05
1.339	-0.000393
1.34	-0.000393
1.341	-0.000393
1.342	-0.000393
1.343	-6.44614e-05
1.344	-0.000722
1.345	-6.44614e-05
1.346	-6.44614e-05
1.347	-0.000393
1.348	-0.000393
1.349	-6.44614e-05
1.35	-0.000393
1.351	-0.000393
1.352	-6.44614e-05
1.353	-0.000393
1.354	-0.000393
1.355	-0.000393
1.356	-6.44614e-05
1.357	-0.000393
1.358	-0.000722
1.359	-0.000393
1.36	-0.000393
1.361	-0.000393
1.362	-6.44614e-05
1.363	-0.000722
1.364	-0.000393
1.365	-6.44614e-05
1.366	-6.44614e-05
1.367	-6.44614e-05
1.368	-0.000393
1.369	-0.000393
1.37	-6.44614e-05
1.371	-6.44614e-05
1.372	-0.000393
1.373	-6.44614e-05
1.374	-0.000393
1.375	-0.000393
1.376	-6.44614e-05
1.377	-0.000722
1.378	-6.44614e-05
1.379	-0.000722
1.38	-0.000393
1.381	-6.44614e-05
1.382	-0.000393
1.383	0.000264
1.384	-6.44614e-05
1.385	-0.000722
1.386	-0.000393
1.387	-6.44614e-05
1.388	-6.44614e-05
1.389	0.000264
1.39	-6.44614e-05
1.391	-0.000722
1.392	-0.000722
1.393	-6.44614e-05
1.394	-0.000393
1.395	-6.44614e-05
1.396	-0.000722
1.397	-0.000393
1.398	-0.000393
1.399	-0.000393
1.4	-0.000393
1.401	-0.000393
1.402	-6.44614e-05
1.403	-0.000722
1.404	-0.000393
1.405	0.000264
1.406	-0.000722
1.407	-0.000722
1.408	-6.44614e-05
1.409	-0.000722
1.41	-0.000722
1.411	-6.44614e-05
1.412	-0.000393
1.413	-6.44614e-05
1.414	-0.000722
1.415	-0.000393
1.416	-6.44614e-05
1.417	-6.44614e-05
1.418	-0.000393
1.419	-0.000722
1.42	-0.000722
1.421	-0.000393
1.422	-6.44614e-05
1.423	-6.44614e-05
1.424	-6.44614e-05
1.425	-0.000393
1.426	-0.000393
1.427	-0.000393
1.428	-0.000393
1.429	0.000264
1.43	-6.44614e-05
1.431	-0.000393
1.432	-0.000393
1.433	-0.000393
1.434	-0.000722
1.435	-0.000393
1.436	-0.000722
1.437	-0.000393
1.438	-0.000722
1.439	-0.000722
1.44	-0.000393
1.441	-6.44614e-05
1.442	-6.44614e-05
1.443	-0.000393
1.444	-0.000393
1.445	-6.44614e-05
1.446	-0.000393
1.447	-0.000393
1.448	-0.000393
1.449	-0.000722
1.45	-0.000393
1.451	-0.000393
1.452	-0.000393
1.453	-0.000393
1.454	-0.000393
1.455	-0.000393
1.456	-0.000393
1.457	-0.000393
1.458	-0.000393
1.459	-6.44614e-05
1.46	-0.000722
1.461	-6.44614e-05
1.462	-0.000393
1.463	-0.000393
1.464	-0.000393
1.465	-0.000722
1.466	-0.000393
1.467	-0.000393
1.468	-0.000393
1.469	-6.44614e-05
1.47	-6.44614e-05
1.471	-0.000393
1.472	-0.000393
1.473	-0.000393
1.474	-0.000393
1.475	-0.000393
1.476	-6.44614e-05
1.477	-0.000393
1.478	-0.000393
1.479	-0.000393
1.48	-6.44614e-05
1.481	-0.000393
1.482	-0.000722
1.483	-0.000722
1.484	-0.000393
1.485	-0.000393
1.486	1.35414
1.487	2.59851
1.488	2.91511
1.489	2.18046
1.49	1.64996
1.491	1.24168
1.492	0.98988
1.493	0.85053
1.494	0.76252
1.495	0.71851
1.496	0.66717
1.497	0.62561
1.498	0.58528
1.499	0.55227
1.5	0.52294
1.501	0.50215
1.502	0.47404
1.503	0.46059
1.504	0.44226
1.505	0.43859
1.506	0.41903
1.507	0.41048
1.508	0.40314
1.509	0.39214
1.51	0.37869
1.511	0.37014
1.512	0.35425
1.513	0.34202
1.514	0.3298
1.515	0.32124
1.516	0.30535
1.517	0.2968
1.518	0.28946
1.519	0.28457
1.52	0.28213
1.521	0.27479
1.522	0.27357
1.523	0.26868
1.524	0.26379
1.525	0.26746
1.526	0.26379
1.527	0.26012
1.528	0.25401
1.529	0.24423
1.53	0.2369
1.531	0.23201
1.532	0.22345
1.533	0.21979
1.534	0.2149
1.535	0.21367
1.536	0.21123
1.537	0.20756
1.538	0.20512
1.539	0.20145
1.54	0.20023
1.541	0.19534
1.542	0.19045
1.543	0.18556
1.544	0.18067
1.545	0.18189
1.546	0.17578
1.547	0.17334
1.548	0.17211
1.549	0.16967
1.55	0.16723
1.551	0.16478
1.552	0.16233
1.553	0.16233
1.554	0.15989
1.555	0.15867
1.556	0.155
1.557	0.15378
1.558	0.15011
1.559	0.14767
1.56	0.14645
1.561	0.14522
1.562	0.144
1.563	0.13789
1.564	0.13911
1.565	0.13789
1.566	0.13667
1.567	0.13544
1.568	0.13544
1.569	0.13178
1.57	0.12933
1.571	0.12811
1.572	0.12811
1.573	0.12567
1.574	0.12567
1.575	0.12567
1.576	0.12322
1.577	0.12444
1.578	0.122
1.579	0.12077
1.58	0.11955
1.581	0.11833
1.582	0.11711
1.583	0.11589
1.584	0.11222
1.585	0.11344
1.586	0.10977
1.587	0.10855
1.588	0.10855
1.589	0.10489
1.59	0.10489
1.591	0.10122
1.592	0.09633
1.593	0.09266
1.594	0.08777
1.595	0.08288
1.596	0.07677
1.597	0.06821
1.598	0.05721
1.599	0.04377
1.6	0.03032
1.601	0.01809
1.602	0.00098208
1.603	-0.00146
1.604	-0.00269
1.605	-0.000393
1.606	-0.000393
1.607	-0.00105
1.608	-0.000393
1.609	-0.000722
1.61	-0.000393
1.611	-0.000722
1.612	-0.000393
1.613	-0.000722
1.614	-0.000393
1.615	-0.000393
1.616	-0.000393
1.617	-0.000393
1.618	-0.000393
1.619	-0.000722
1.62	-0.000722
1.621	-0.000393
1.622	-0.000393
1.623	-0.000722
1.624	-0.000393
1.625	-0.000722
1.626	-0.000393
1.627	-0.000393
1.628	-0.000722
1.629	-6.44614e-05
1.63	-0.000393
1.631	-6.44614e-05
1.632	-0.000722
1.633	-0.000722
1.634	-0.000393
1.635	-6.44614e-05
1.636	-0.000722
1.637	-0.000393
1.638	-0.000393
1.639	-0.000722
1.64	-6.44614e-05
1.641	-0.000393
1.642	-0.000393
1.643	-0.000393
1.644	-0.000393
1.645	-0.000722
1.646	-0.000393
1.647	-0.000393
1.648	-0.000393
1.649	-0.000393
1.65	-6.44614e-05
1.651	-0.000393
1.652	-0.000722
1.653	-0.000393
1.654	-0.000722
1.655	-0.000722
1.656	-0.000393
1.657	-6.44614e-05
1.658	-0.000393
1.659	-0.000722
1.66	-0.00105
1.661	-0.000393
1.662	-0.000722
1.663	-0.000722
1.664	-0.000722
1.665	-0.000393
1.666	-0.000393
1.667	-0.00105
1.668	-0.000393
1.669	-6.44614e-05
1.67	-6.44614e-05
1.671	-0.000393
1.672	-0.000393
1.673	-0.000722
1.674	-0.000722
1.675	-0.000393
1.676	-0.000393
1.677	-0.000393
1.678	-0.000722
1.679	-0.000393
1.68	-0.000393
1.681	-0.000393
1.682	-0.000393
1.683	-0.000393
1.684	-0.000393
1.685	-0.000393
1.686	-0.000722
1.687	-0.000393
1.688	-0.000393
1.689	-0.000722
1.69	-0.000722
1.691	-0.000393
1.692	-0.000393
1.693	-0.000722
1.694	-0.000393
1.695	-0.000393
1.696	-0.000393
1.697	-0.000393
1.698	-0.000393
1.699	-0.000722
1.7	-6.44614e-05
1.701	-0.000393
1.702	-0.000393
1.703	-0.000722
1.704	-0.000393
1.705	-0.000393
1.706	-0.000393
1.707	-0.000722
1.708	-0.000722
1.709	-0.000722
1.71	-6.44614e-05
1.711	-0.000393
1.712	-0.000393
1.713	-6.44614e-05
1.714	-0.000393
1.715	-0.000722
1.716	-0.000393
1.717	-0.000393
1.718	-0.000722
1.719	-0.000722
1.72	-0.000393
1.721	-0.000393
1.722	-0.000393
1.723	-0.000393
1.724	-0.000722
1.725	-0.000393
1.726	-0.000393
1.727	-0.000393
1.728	-0.000722
1.729	-6.44614e-05
1.73	-0.000393
1.731	-6.44614e-05
1.732	-0.000722
1.733	-0.000722
1.734	-0.000393
1.735	-0.000722
1.736	-0.000722
1.737	-0.000722
1.738	-0.000393
1.739	-0.000393
1.74	-0.000722
1.741	-0.000722
1.742	-0.000393
1.743	-0.000393
1.744	-0.000393
1.745	-0.000393
1.746	-0.00138
1.747	0.000264
1.748	-0.000722
1.749	-0.000393
1.75	-6.44614e-05
1.751	-0.000393
1.752	-0.000393
1.753	-0.000393
1.754	-0.000722
1.755	-0.000393
1.756	-0.000722
1.757	-0.000393
1.758	-6.44614e-05
1.759	-0.000722
1.76	-0.000722
1.761	-0.000393
1.762	-0.000722
1.763	-0.000393
1.764	-0.000393
1.765	-0.000393
1.766	-0.000393
1.767	-0.000393
1.768	-6.44614e-05
1.769	-0.000393
1.77	-0.000722
1.771	-6.44614e-05
1.772	-0.000722
1.773	-0.000393
1.774	-0.000393
1.775	-0.000393
1.776	-0.000393
1.777	-0.000722
1.778	-0.000722
1.779	-0.000393
1.78	-0.000722
1.781	-0.000393
1.782	-0.000393
1.783	-6.44614e-05
1.784	-0.000393
1.785	-0.000722
1.786	-0.000393
1.787	-6.44614e-05
1.788	-0.000393
1.789	-0.000393
1.79	-6.44614e-05
1.791	-6.44614e-05
1.792	-6.44614e-05
1.793	-0.000393
1.794	-0.000393
1.795	-0.000722
1.796	-0.000393
1.797	-0.000393
1.798	-0.000393
1.799	-0.000722
1.8	-0.000393
1.801	-0.000722
1.802	-0.000722
1.803	-0.000393
1.804	-0.000722
1.805	-0.000722
1.806	-6.44614e-05
1.807	-0.000393
1.808	-0.000393
1.809	-0.000393
1.81	-0.000722
1.811	-0.000393
1.812	-0.000393
1.813	-0.000722
1.814	-0.000722
1.815	-0.000722
1.816	-0.000393
1.817	-0.000393
1.818	-0.000393
1.819	-0.000722
1.82	-0.000393
1.821	-0.000393
1.822	-0.000393
1.823	-0.000393
1.824	-0.000393
1.825	-0.000722
1.826	-6.44614e-05
1.827	-0.000722
1.828	-0.000393
1.829	-0.000393
1.83	-6.44614e-05
1.831	-6.44614e-05
1.832	-0.000722
1.833	-0.000393
1.834	-0.000722
1.835	-0.000722
1.836	-6.44614e-05
1.837	-6.44614e-05
1.838	-0.000393
1.839	-0.000393
1.84	-0.000722
1.841	-0.000393
1.842	-0.000393
1.843	-0.000393
1.844	-0.000393
1.845	-6.44614e-05
1.846	-0.000393
1.847	-0.000722
1.848	-6.44614e-05
1.849	-6.44614e-05
1.85	-0.000722
1.851	-0.000722
1.852	-0.000393
1.853	-6.44614e-05
1.854	-0.000722
1.855	-6.44614e-05
1.856	-6.44614e-05
1.857	-0.000722
1.858	-0.000393
1.859	-0.000393
1.86	-0.000722
1.861	-0.000393
1.862	-0.000393
1.863	-0.000393
1.864	-0.000722
1.865	-0.000393
1.866	-0.000393
1.867	-0.000722
1.868	-0.000393
1.869	-0.000393
1.87	-6.44614e-05
1.871	-0.000393
1.872	-6.44614e-05
1.873	-0.000393
1.874	-0.000722
1.875	-6.44614e-05
1.876	-0.000393
1.877	-6.44614e-05
1.878	-0.000393
1.879	-0.000722
1.88	-0.000722
1.881	-0.000393
1.882	-0.000393
1.883	-0.000393
1.884	-0.000393
1.885	-0.000722
1.886	-6.44614e-05
1.887	-0.000393
1.888	-0.000393
1.889	-0.000393
1.89	0.000264
1.891	-0.000393
1.892	-6.44614e-05
1.893	-0.000722
1.894	-0.000393
1.895	-0.000393
1.896	-6.44614e-05
1.897	-0.000393
1.898	-6.44614e-05
1.899	-0.000722
1.9	-6.44614e-05
1.901	-0.000722
1.902	-6.44614e-05
1.903	-6.44614e-05
1.904	-0.000393
1.905	-0.000393
1.906	-0.000393
1.907	-0.000393
1.908	-0.000393
1.909	-0.000393
1.91	-0.000393
1.911	-0.000393
1.912	-0.000722
1.913	-0.000393
1.914	-0.000393
1.915	-0.000722
1.916	-0.000393
1.917	-0.000393
1.918	-0.000393
1.919	-6.44614e-05
1.92	-0.000393
1.921	-0.00105
1.922	-0.000393
1.923	-0.000722
1.924	-6.44614e-05
1.925	-0.000393
1.926	-0.000393
1.927	-0.000393
1.928	-6.44614e-05
1.929	-6.44614e-05
1.93	-6.44614e-05
1.931	-0.000393
1.932	-6.44614e-05
1.933	-0.000722
1.934	-0.000722
1.935	-6.44614e-05
1.936	-0.000393
1.937	0.000264
1.938	-0.000393
1.939	-0.000722
1.94	-0.000393
1.941	-0.000393
1.942	-0.000393
1.943	-0.000722
1.944	-0.000393
1.945	-6.44614e-05
1.946	-0.000393
1.947	-0.000393
1.948	-0.000393
1.949	-6.44614e-05
1.95	-0.000393
1.951	-0.000722
1.952	-0.000393
1.953	-6.44614e-05
1.954	-0.000393
1.955	-0.000393
1.956	-6.44614e-05
1.957	-6.44614e-05
1.958	-0.000393
1.959	-0.000722
1.96	-0.00105
1.961	-6.44614e-05
1.962	-0.000393
1.963	0.000264
1.964	-0.000393
1.965	-0.000393
1.966	-0.000722
1.967	-0.000393
1.968	-0.000393
1.969	-0.000393
1.97	-6.44614e-05
1.971	-0.000393
1.972	-6.44614e-05
1.973	-0.000393
1.974	-0.000722
1.975	-0.000722
1.976	-0.000393
1.977	-0.000393
1.978	-6.44614e-05
1.979	-0.000722
1.98	-0.000393
1.981	-0.000393
1.982	-6.44614e-05
1.983	-0.000393
1.984	-6.44614e-05
1.985	-0.000722
1.986	-6.44614e-05
1.987	-0.000393
1.988	-0.000393
1.989	-0.000393
1.99	-6.44614e-05
1.991	-0.000722
1.992	-0.000393
1.993	-0.000722
1.994	-0.000393
1.995	-0.000393
1.996	-6.44614e-05
1.997	-6.44614e-05
1.998	-0.000722
1.999	-0.000393
[truncated: 13,001 more rows]

## Sheet: 4i
Time (s)	Short-circuit current (mA)		Time (s)	Short-circuit current (mA)
0.001	-0.0005623		0.401	-0.00028115
0.002	-0.0005623		0.402	-0.0004456
0.003	-0.0005623		0.403	-0.0004456
0.004	-0.0005623		0.404	-0.00028115
0.005	-0.0002335		0.405	-0.00028115
0.006	-0.0005623		0.406	-0.00028115
0.007	-0.0008912		0.407	-0.00011675
0.008	-0.0008912		0.408	-0.0004456
0.009	-0.0002335		0.409	-0.0004456
0.01	-0.0005623		0.41	-0.00028115
0.011	-0.0005623		0.411	-0.00028115
0.012	-0.0005623		0.412	-0.0004456
0.013	-0.0008912		0.413	-0.00011675
0.014	-0.0005623		0.414	-0.00028115
0.015	-0.0008912		0.415	-0.00011675
0.016	-0.0008912		0.416	-0.00028115
0.017	-0.0002335		0.417	-0.00028115
0.018	-0.0005623		0.418	-0.0004456
0.019	-0.0008912		0.419	-0.00028115
0.02	-0.0002335		0.42	-0.00028115
0.021	-0.0008912		0.421	-0.00028115
0.022	-0.0005623		0.422	-0.00028115
0.023	-0.0002335		0.423	-0.0004456
0.024	-0.0008912		0.424	-0.00028115
0.025	-0.0002335		0.425	-0.00028115
0.026	-0.0002335		0.426	-0.00011675
0.027	-0.0008912		0.427	-0.00028115
0.028	-0.0008912		0.428	-0.0004456
0.029	-0.0005623		0.429	-0.0004456
0.03	-0.0005623		0.43	-0.00028115
0.031	-0.0002335		0.431	-0.00028115
0.032	-0.0005623		0.432	-0.00028115
0.033	-0.0005623		0.433	-0.00028115
0.034	-0.0008912		0.434	-0.00028115
0.035	-0.0005623		0.435	-0.00028115
0.036	-0.0005623		0.436	-0.0004456
0.037	-0.0002335		0.437	-0.00028115
0.038	-0.0008912		0.438	-0.00028115
0.039	-0.0005623		0.439	-0.00028115
0.04	-0.0005623		0.44	-0.00028115
0.041	-0.0005623		0.441	-0.00028115
0.042	-0.0005623		0.442	-0.00028115
0.043	-0.0008912		0.443	-0.00028115
0.044	-0.0008912		0.444	-0.0004456
0.045	-0.0005623		0.445	-0.00011675
0.046	-0.0005623		0.446	-0.00011675
0.047	-0.0002335		0.447	-0.00028115
0.048	-0.0008912		0.448	-0.0004456
0.049	-0.0005623		0.449	-0.00011675
0.05	-0.0002335		0.45	-0.00028115
0.051	-0.0008912		0.451	-0.00028115
0.052	-0.0002335		0.452	-0.00028115
0.053	-0.0005623		0.453	-0.00011675
0.054	-0.0008912		0.454	-0.00028115
0.055	-0.0008912		0.455	-0.00028115
0.056	-0.0005623		0.456	-0.00028115
0.057	-0.0008912		0.457	-0.00028115
0.058	-0.0008912		0.458	-0.0004456
0.059	-0.0008912		0.459	-0.00028115
0.06	-0.0005623		0.46	-0.00028115
0.061	-0.0002335		0.461	-0.0004456
0.062	-0.0005623		0.462	-0.00028115
0.063	-0.0002335		0.463	-0.00028115
0.064	9.54e-05		0.464	-0.00028115
0.065	-0.0005623		0.465	-0.0004456
0.066	-0.0002335		0.466	-0.0004456
0.067	-0.0005623		0.467	-0.00028115
0.068	-0.0008912		0.468	-0.00028115
0.069	-0.0005623		0.469	-0.0004456
0.07	-0.0008912		0.47	-0.00028115
0.071	9.54e-05		0.471	-0.00011675
0.072	-0.0008912		0.472	-0.00011675
0.073	-0.0008912		0.473	-0.00011675
0.074	-0.0005623		0.474	-0.00028115
0.075	-0.0005623		0.475	-0.00028115
0.076	-0.0005623		0.476	-0.0004456
0.077	-0.0005623		0.477	-0.0004456
0.078	-0.0008912		0.478	-0.00028115
0.079	-0.0002335		0.479	-0.00061
0.08	-0.0005623		0.48	-0.00028115
0.081	-0.0005623		0.481	-0.0004456
0.082	-0.0005623		0.482	-0.0004456
0.083	-0.0005623		0.483	-0.0004456
0.084	-0.0005623		0.484	-0.00028115
0.085	-0.0005623		0.485	-0.00061
0.086	-0.0002335		0.486	-0.0004456
0.087	-0.0008912		0.487	-0.0004456
0.088	-0.0005623		0.488	-0.00028115
0.089	-0.0005623		0.489	-0.0004456
0.09	-0.0005623		0.49	-0.00028115
0.091	-0.0008912		0.491	-0.0004456
0.092	-0.0008912		0.492	-0.00028115
0.093	0.00996		0.493	-0.00028115
0.094	0.43483		0.494	-0.00028115
0.095	0.8824		0.495	-0.00028115
0.096	1.09549		0.496	-0.00028115
0.097	1.19514		0.497	-0.00028115
0.098	1.25795		0.498	-0.0004456
0.099	1.29708		0.499	-0.00011675
0.1	1.31747		0.5	-0.00028115
0.101	1.31813		0.501	-0.00028115
0.102	1.29741		0.502	-0.00028115
0.103	1.25071		0.503	-0.0004456
0.104	1.16225		0.504	-0.0004456
0.105	0.96395		0.505	-0.00061
0.106	0.79887		0.506	-0.00028115
0.107	0.7012		0.507	-0.0004456
0.108	0.63247		0.508	-0.00028115
0.109	0.5746		0.509	-0.0004456
0.11	0.52132		0.51	-0.0004456
0.111	0.47068		0.511	-0.0004456
0.112	0.42431		0.512	-0.00028115
0.113	0.38288		0.513	-0.00028115
0.114	0.34407		0.514	-0.00028115
0.115	0.31184		0.515	-0.00028115
0.116	0.28422		0.516	-0.00028115
0.117	0.26087		0.517	-0.00028115
0.118	0.2395		0.518	-0.00028115
0.119	0.22174		0.519	-0.0004456
0.12	0.2076		0.52	-0.00028115
0.121	0.19543		0.521	-0.00028115
0.122	0.1859		0.522	0.04526
0.123	0.17866		0.523	0.46932
0.124	0.17077		0.524	0.63341
0.125	0.16584		0.525	0.67633
0.126	0.16123		0.526	0.69458
0.127	0.15729		0.527	0.70296
0.128	0.15301		0.528	0.70362
0.129	0.14939		0.529	0.69672
0.13	0.1461		0.53	0.67978
0.131	0.14413		0.531	0.64657
0.132	0.14216		0.532	0.5905
0.133	0.13953		0.533	0.46504
0.134	0.13723		0.534	0.36984
0.135	0.13591		0.535	0.32248
0.136	0.13394		0.536	0.2942
0.137	0.13295		0.537	0.27036
0.138	0.13032		0.538	0.24833
0.139	0.12835		0.539	0.22663
0.14	0.12637		0.54	0.20673
0.141	0.1244		0.541	0.18782
0.142	0.12177		0.542	0.17056
0.143	0.1198		0.543	0.15444
0.144	0.11815		0.544	0.14047
0.145	0.11717		0.545	0.12879
0.146	0.11552		0.546	0.11893
0.147	0.11486		0.547	0.11038
0.148	0.11223		0.548	0.10331
0.149	0.11125		0.549	0.09722
0.15	0.11026		0.55	0.09213
0.151	0.10894		0.551	0.08736
0.152	0.10796		0.552	0.08325
0.153	0.10697		0.553	0.07963
0.154	0.105		0.554	0.07651
0.155	0.10401		0.555	0.0742
0.156	0.10303		0.556	0.0719
0.157	0.10204		0.557	0.06976
0.158	0.10007		0.558	0.06812
0.159	0.09809		0.559	0.06582
0.16	0.09678		0.56	0.0645
0.161	0.09546		0.561	0.06335
0.162	0.09415		0.562	0.06236
0.163	0.09283		0.563	0.06105
0.164	0.09217		0.564	0.06006
0.165	0.09152		0.565	0.05941
0.166	0.09086		0.566	0.05842
0.167	0.09053		0.567	0.0576
0.168	0.08888		0.568	0.0571
0.169	0.08823		0.569	0.05628
0.17	0.08691		0.57	0.05579
0.171	0.08593		0.571	0.05513
0.172	0.08494		0.572	0.05464
0.173	0.08329		0.573	0.05349
0.174	0.08198		0.574	0.05283
0.175	0.08099		0.575	0.05217
0.176	0.07968		0.576	0.05168
0.177	0.07869		0.577	0.05085
0.178	0.07705		0.578	0.04987
0.179	0.0754		0.579	0.04905
0.18	0.07343		0.58	0.04839
0.181	0.07146		0.581	0.04822
0.182	0.07014		0.582	0.04757
0.183	0.06784		0.583	0.04625
0.184	0.06587		0.584	0.04592
0.185	0.06356		0.585	0.04526
0.186	0.06159		0.586	0.04444
0.187	0.05962		0.587	0.04411
0.188	0.05633		0.588	0.04362
0.189	0.05304		0.589	0.04263
0.19	0.05041		0.59	0.0423
0.191	0.04745		0.591	0.04181
0.192	0.0435		0.592	0.04132
0.193	0.03923		0.593	0.04033
0.194	0.0343		0.594	0.04
0.195	0.02936		0.595	0.03935
0.196	0.02377		0.596	0.03902
0.197	0.01752		0.597	0.03836
0.198	0.01062		0.598	0.03803
0.199	0.00338		0.599	0.03737
0.2	-0.0005623		0.6	0.03688
0.201	-0.0008912		0.601	0.03655
0.202	-0.0005623		0.602	0.03589
0.203	-0.0008912		0.603	0.0354
0.204	-0.0008912		0.604	0.03507
0.205	-0.0008912		0.605	0.03441
0.206	-0.0008912		0.606	0.03392
0.207	-0.0005623		0.607	0.03326
0.208	-0.0002335		0.608	0.03277
0.209	-0.0005623		0.609	0.03227
0.21	-0.0005623		0.61	0.03162
0.211	-0.0005623		0.611	0.03096
0.212	-0.0005623		0.612	0.02997
0.213	-0.0005623		0.613	0.02932
0.214	-0.0008912		0.614	0.02866
0.215	-0.0005623		0.615	0.02767
0.216	-0.0008912		0.616	0.02685
0.217	-0.0008912		0.617	0.02619
0.218	-0.0008912		0.618	0.0252
0.219	-0.0005623		0.619	0.02405
0.22	-0.0002335		0.62	0.02307
0.221	-0.0002335		0.621	0.02175
0.222	-0.0005623		0.622	0.0206
0.223	-0.0008912		0.623	0.01863
0.224	-0.0008912		0.624	0.01748
0.225	-0.0008912		0.625	0.01583
0.226	-0.0005623		0.626	0.01369
0.227	-0.0005623		0.627	0.01189
0.228	-0.0005623		0.628	0.00942
0.229	-0.00122		0.629	0.00695
0.23	-0.0005623		0.63	0.00432
0.231	-0.0005623		0.631	0.00136
0.232	-0.0005623		0.632	-0.00028115
0.233	-0.0005623		0.633	-0.0004456
0.234	-0.0005623		0.634	-0.00061
0.235	-0.0008912		0.635	-0.0004456
0.236	-0.0005623		0.636	-0.0004456
0.237	-0.0008912		0.637	-0.00028115
0.238	-0.0005623		0.638	-0.00028115
0.239	-0.0005623		0.639	-0.00061
0.24	-0.0005623		0.64	-0.00028115
0.241	-0.0005623		0.641	-0.00061
0.242	-0.0002335		0.642	-0.0004456
0.243	-0.0005623		0.643	-0.00011675
0.244	-0.0005623		0.644	-0.00061
0.245	-0.0005623		0.645	-0.0004456
0.246	-0.0002335		0.646	-0.0004456
0.247	-0.0008912		0.647	-0.0004456
0.248	-0.0002335		0.648	-0.00028115
0.249	-0.0005623		0.649	-0.0004456
0.25	-0.0005623		0.65	-0.00028115
0.251	-0.0008912		0.651	-0.00061
0.252	-0.0005623		0.652	-0.0004456
0.253	-0.0002335		0.653	-0.0004456
0.254	-0.0008912		0.654	-0.0004456
0.255	-0.0008912		0.655	-0.0004456
0.256	-0.0008912		0.656	-0.00028115
0.257	-0.0005623		0.657	-0.0004456
0.258	-0.0005623		0.658	-0.00028115
0.259	-0.00122		0.659	-0.00028115
0.26	-0.0002335		0.66	-0.0004456
0.261	-0.0005623		0.661	-0.0004456
0.262	-0.0005623		0.662	-0.0004456
0.263	-0.0008912		0.663	-0.0004456
0.264	-0.0005623		0.664	-0.00011675
0.265	-0.0002335		0.665	-0.0004456
0.266	-0.0005623		0.666	-0.00011675
0.267	-0.0005623		0.667	-0.00011675
0.268	-0.0002335		0.668	-0.00028115
0.269	-0.0002335		0.669	-0.0004456
0.27	-0.0005623		0.67	-0.0004456
0.271	-0.0005623		0.671	-0.00011675
0.272	-0.0005623		0.672	-0.00028115
0.273	-0.0005623		0.673	-0.00028115
0.274	-0.0005623		0.674	-0.00028115
0.275	-0.0002335		0.675	-0.00011675
0.276	-0.0005623		0.676	-0.00011675
0.277	-0.0002335		0.677	-0.00011675
0.278	-0.0002335		0.678	-0.0004456
0.279	-0.0005623		0.679	-0.0004456
0.28	-0.0002335		0.68	-0.00028115
0.281	-0.0005623		0.681	-0.00028115
0.282	9.54e-05		0.682	-0.0004456
0.283	-0.0008912		0.683	-0.00028115
0.284	-0.0002335		0.684	-0.0004456
0.285	-0.0002335		0.685	-0.00011675
0.286	-0.0005623		0.686	-0.00028115
0.287	-0.0005623		0.687	-0.00011675
0.288	-0.0008912		0.688	-0.00028115
0.289	-0.0005623		0.689	-0.0004456
0.29	-0.0008912		0.69	-0.00011675
0.291	-0.0005623		0.691	-0.00028115
0.292	-0.0005623		0.692	-0.00011675
0.293	-0.0008912		0.693	-0.00011675
0.294	-0.0005623		0.694	-0.00011675
0.295	-0.0008912		0.695	-0.0004456
0.296	-0.0008912		0.696	-0.00011675
0.297	-0.0002335		0.697	-0.00028115
0.298	-0.0005623		0.698	-0.00028115
0.299	-0.0002335		0.699	-0.0004456
0.3	-0.0005623		0.7	-0.00011675
0.301	-0.0005623		0.701	-0.0004456
