# Supplementary material for: Triboiontronics with temporal control of electrical double layer formation
Source: Nat Commun. 2024 Jul 23;15:6182. doi: 10.1038/s41467-024-50518-3 (PMC11263338; doi:10.1038/s41467-024-50518-3)
Supplement: Supplementary file 7 — Source Data [file 41467_2024_50518_MOESM7_ESM.zip › Supplementary Figure 10.xlsx]

## Sheet: S10a
Time (s)	Transferred charge (nC)		Time (s)	Transferred charge (nC)		Time (s)	Transferred charge (nC)		Time (s)	Transferred charge (nC)
0.001	0		3.001	0		6.001	0		9.001	0
0.002	-0.00557		3.002	0.00264		6.002	0.00901		9.002	0.01347
0.003	-0.01443		3.003	0.00857		6.003	0.01215		9.003	0.02695
0.004	-0.02165		3.004	0.01614		6.004	0.01529		9.004	0.0375
0.005	-0.03051		3.005	0.02207		6.005	0.02235		9.005	0.04805
0.006	-0.03937		3.006	0.02635		6.006	0.0294		9.006	0.06445
0.007	-0.04658		3.007	0.03063		6.007	0.03645		9.007	0.075
0.008	-0.0538		3.008	0.03492		6.008	0.04351		9.008	0.07677
0.009	-0.06101		3.009	0.0392		6.009	0.05251		9.009	0.0844
0.01	-0.06823		3.01	0.04513		6.01	0.06152		9.01	0.09788
0.011	-0.07545		3.011	0.04777		6.011	0.06858		9.011	0.11135
0.012	-0.08431		3.012	0.05041		6.012	0.07367		9.012	0.1219
0.013	-0.09481		3.013	0.05469		6.013	0.08073		9.013	0.13245
0.014	-0.10531		3.014	0.06062		6.014	0.08778		9.014	0.143
0.015	-0.11417		3.015	0.06491		6.015	0.09288		9.015	0.15063
0.016	-0.12303		3.016	0.06755		6.016	0.09798		9.016	0.16118
0.017	-0.13189		3.017	0.07183		6.017	0.10307		9.017	0.17465
0.018	-0.1391		3.018	0.07447		6.018	0.10817		9.018	0.1852
0.019	-0.14796		3.019	0.07876		6.019	0.11131		9.019	0.19575
0.02	-0.15682		3.02	0.08468		6.02	0.11641		9.02	0.20338
0.021	-0.16568		3.021	0.09061		6.021	0.12151		9.021	0.20808
0.022	-0.17454		3.022	0.09654		6.022	0.12661		9.022	0.2157
0.023	-0.1834		3.023	0.10246		6.023	0.13366		9.023	0.2204
0.024	-0.19226		3.024	0.10675		6.024	0.13876		9.024	0.22803
0.025	-0.19947		3.025	0.11103		6.025	0.14386		9.025	0.23858
0.026	-0.20669		3.026	0.11531		6.026	0.15287		9.026	0.2462
0.027	-0.21555		3.027	0.12124		6.027	0.16187		9.027	0.25383
0.028	-0.22441		3.028	0.12717		6.028	0.17088		9.028	0.26146
0.029	-0.23491		3.029	0.13145		6.029	0.17794		9.029	0.27201
0.03	-0.24705		3.03	0.13902		6.03	0.18108		9.03	0.27963
0.031	-0.25591		3.031	0.14659		6.031	0.18618		9.031	0.28726
0.032	-0.26477		3.032	0.15088		6.032	0.19323		9.032	0.29781
0.033	-0.27363		3.033	0.15352		6.033	0.19833		9.033	0.30836
0.034	-0.28085		3.034	0.1578		6.034	0.20147		9.034	0.31891
0.035	-0.28806		3.035	0.16209		6.035	0.20461		9.035	0.32946
0.036	-0.29528		3.036	0.16637		6.036	0.20971		9.036	0.34001
0.037	-0.30414		3.037	0.1723		6.037	0.21285		9.037	0.34471
0.038	-0.31464		3.038	0.17658		6.038	0.216		9.038	0.34941
0.039	-0.32186		3.039	0.17922		6.039	0.22501		9.039	0.35996
0.04	-0.33072		3.04	0.18351		6.04	0.23401		9.04	0.36758
0.041	-0.34122		3.041	0.18943		6.041	0.24107		9.041	0.37521
0.042	-0.34843		3.042	0.19372		6.042	0.24616		9.042	0.38576
0.043	-0.35729		3.043	0.19636		6.043	0.25322		9.043	0.39631
0.044	-0.36779		3.044	0.199		6.044	0.26223		9.044	0.40394
0.045	-0.3783		3.045	0.20328		6.045	0.27123		9.045	0.41156
0.046	-0.38716		3.046	0.20921		6.046	0.2822		9.046	0.42211
0.047	-0.39437		3.047	0.21349		6.047	0.28925		9.047	0.42974
0.048	-0.40323		3.048	0.21778		6.048	0.29435		9.048	0.44029
0.049	-0.41209		3.049	0.22535		6.049	0.30336		9.049	0.45084
0.05	-0.41931		3.05	0.23292		6.05	0.31041		9.05	0.46139
0.051	-0.42652		3.051	0.23885		6.051	0.31355		9.051	0.47486
0.052	-0.43209		3.052	0.24477		6.052	0.31865		9.052	0.48834
0.053	-0.43931		3.053	0.24577		6.053	0.32766		9.053	0.50181
0.054	-0.44981		3.054	0.24677		6.054	0.33862		9.054	0.50944
0.055	-0.45703		3.055	0.2527		6.055	0.34568		9.055	0.51414
0.056	-0.46425		3.056	0.25698		6.056	0.35077		9.056	0.52176
0.057	-0.47475		3.057	0.25962		6.057	0.35783		9.057	0.52939
0.058	-0.48361		3.058	0.2639		6.058	0.36293		9.058	0.53409
0.059	-0.49082		3.059	0.27312		6.059	0.36802		9.059	0.53587
0.06	-0.49804		3.06	0.28233		6.06	0.37508		9.06	0.53472
0.061	-0.50526		3.061	0.2899		6.061	0.38017		9.061	0.53942
0.062	-0.51247		3.062	0.29747		6.062	0.38723		9.062	0.54704
0.063	-0.52133		3.063	0.3034		6.063	0.39428		9.063	0.55174
0.064	-0.53183		3.064	0.30768		6.064	0.39938		9.064	0.55937
0.065	-0.53905		3.065	0.31197		6.065	0.40643		9.065	0.56992
0.066	-0.54462		3.066	0.31625		6.066	0.41348		9.066	0.57755
0.067	-0.55184		3.067	0.32053		6.067	0.41858		9.067	0.58517
0.068	-0.55905		3.068	0.3281		6.068	0.42368		9.068	0.59572
0.069	-0.56627		3.069	0.33567		6.069	0.43073		9.069	0.60335
0.07	-0.57349		3.07	0.3416		6.07	0.43583		9.07	0.60805
0.071	-0.57906		3.071	0.34588		6.071	0.44093		9.071	0.61275
0.072	-0.58463		3.072	0.35017		6.072	0.44407		9.072	0.62037
0.073	-0.59185		3.073	0.35445		6.073	0.44917		9.073	0.63092
0.074	-0.59907		3.074	0.35709		6.074	0.45427		9.074	0.63855
0.075	-0.60628		3.075	0.36138		6.075	0.45546		9.075	0.64325
0.076	-0.6135		3.076	0.36566		6.076	0.4586		9.076	0.6538
0.077	-0.62071		3.077	0.36995		6.077	0.46174		9.077	0.66728
0.078	-0.62793		3.078	0.37423		6.078	0.46684		9.078	0.6749
0.079	-0.63679		3.079	0.37687		6.079	0.47194		9.079	0.6796
0.08	-0.64565		3.08	0.37951		6.08	0.47704		9.08	0.6843
0.081	-0.65122		3.081	0.3838		6.081	0.48213		9.081	0.69193
0.082	-0.65844		3.082	0.38972		6.082	0.48723		9.082	0.70248
0.083	-0.66894		3.083	0.39565		6.083	0.49428		9.083	0.71303
0.084	-0.67944		3.084	0.40158		6.084	0.50134		9.084	0.72065
0.085	-0.68994		3.085	0.4075		6.085	0.50839		9.085	0.72828
0.086	-0.70045		3.086	0.41507		6.086	0.5174		9.086	0.73883
0.087	-0.7093		3.087	0.42264		6.087	0.52445		9.087	0.74938
0.088	-0.71488		3.088	0.42857		6.088	0.52955		9.088	0.75993
0.089	-0.72045		3.089	0.4345		6.089	0.5366		9.089	0.77048
0.09	-0.72767		3.09	0.44042		6.09	0.5417		9.09	0.78103
0.091	-0.73653		3.091	0.44964		6.091	0.54484		9.091	0.78866
0.092	-0.74539		3.092	0.45885		6.092	0.54799		9.092	0.79628
0.093	-0.7526		3.093	0.46642		6.093	0.55113		9.093	0.80391
0.094	-0.7631		3.094	0.47399		6.094	0.55232		9.094	0.80861
0.095	-0.77689		3.095	0.47992		6.095	0.55546		9.095	0.81331
0.096	-0.78904		3.096	0.48584		6.096	0.56251		9.096	0.82386
0.097	-0.79954		3.097	0.49177		6.097	0.56566		9.097	0.83733
0.098	-0.8084		3.098	0.4977		6.098	0.56684		9.098	0.84788
0.099	-0.81561		3.099	0.50527		6.099	0.57194		9.099	0.85843
0.1	-0.82447		3.1	0.51284		6.1	0.57704		9.1	0.86606
0.101	-0.83497		3.101	0.51712		6.101	0.58214		9.101	0.87076
0.102	-0.84548		3.102	0.52141		6.102	0.58528		9.102	0.87839
0.103	-0.85434		3.103	0.52569		6.103	0.58647		9.103	0.88894
0.104	-0.86155		3.104	0.52997		6.104	0.58961		9.104	0.89656
0.105	-0.86877		3.105	0.53426		6.105	0.59275		9.105	0.90711
0.106	-0.87763		3.106	0.5369		6.106	0.5959		9.106	0.91766
0.107	-0.88484		3.107	0.54118		6.107	0.59904		9.107	0.92821
0.108	-0.89206		3.108	0.54547		6.108	0.60218		9.108	0.93876
0.109	-0.90256		3.109	0.54811		6.109	0.60532		9.109	0.94346
0.11	-0.91306		3.11	0.55239		6.11	0.61042		9.11	0.94524
0.111	-0.92192		3.111	0.55832		6.111	0.61552		9.111	0.94994
0.112	-0.92914		3.112	0.56589		6.112	0.62257		9.112	0.95757
0.113	-0.938		3.113	0.57346		6.113	0.62963		9.113	0.96519
0.114	-0.94686		3.114	0.58103		6.114	0.63472		9.114	0.97282
0.115	-0.95572		3.115	0.58696		6.115	0.63982		9.115	0.98044
0.116	-0.96457		3.116	0.59124		6.116	0.64492		9.116	0.98807
0.117	-0.97343		3.117	0.59717		6.117	0.65002		9.117	0.99569
0.118	-0.98394		3.118	0.60309		6.118	0.65316		9.118	1.00332
0.119	-0.99444		3.119	0.61066		6.119	0.6563		9.119	1.01094
0.12	-1.0033		3.12	0.62152		6.12	0.6614		9.12	1.01564
0.121	-1.01051		3.121	0.62745		6.121	0.6665		9.121	1.0145
0.122	-1.01609		3.122	0.63009		6.122	0.66964		9.122	1.0192
0.123	-1.0233		3.123	0.63602		6.123	0.67279		9.123	1.02975
0.124	-1.03216		3.124	0.64194		6.124	0.67788		9.124	1.03737
0.125	-1.03938		3.125	0.64787		6.125	0.68298		9.125	1.04207
0.126	-1.04824		3.126	0.6538		6.126	0.68612		9.126	1.04678
0.127	-1.05874		3.127	0.65808		6.127	0.68927		9.127	1.0544
0.128	-1.0676		3.128	0.66072		6.128	0.69241		9.128	1.06203
0.129	-1.07646		3.129	0.66501		6.129	0.69555		9.129	1.0638
0.13	-1.08696		3.13	0.67258		6.13	0.69674		9.13	1.06558
0.131	-1.09582		3.131	0.6785		6.131	0.69793		9.131	1.06736
0.132	-1.10632		3.132	0.68279		6.132	0.70303		9.132	1.06913
0.133	-1.11682		3.133	0.68707		6.133	0.71008		9.133	1.07383
0.134	-1.12404		3.134	0.693		6.134	0.71518		9.134	1.08438
0.135	-1.1329		3.135	0.70057		6.135	0.72027		9.135	1.09493
0.136	-1.14176		3.136	0.70649		6.136	0.72733		9.136	1.10256
0.137	-1.14897		3.137	0.71242		6.137	0.73243		9.137	1.10726
0.138	-1.15783		3.138	0.71835		6.138	0.73752		9.138	1.10904
0.139	-1.16833		3.139	0.72428		6.139	0.74458		9.139	1.11374
0.14	-1.17883		3.14	0.72692		6.14	0.74968		9.14	1.12136
0.141	-1.18934		3.141	0.72956		6.141	0.75086		9.141	1.13191
0.142	-1.1982		3.142	0.73548		6.142	0.75205		9.142	1.13661
0.143	-1.20705		3.143	0.74141		6.143	0.75519		9.143	1.13839
0.144	-1.21591		3.144	0.7457		6.144	0.75834		9.144	1.14309
0.145	-1.22313		3.145	0.74998		6.145	0.76148		9.145	1.15072
0.146	-1.23035		3.146	0.75755		6.146	0.76462		9.146	1.15542
0.147	-1.2392		3.147	0.76676		6.147	0.76776		9.147	1.15719
0.148	-1.24971		3.148	0.77433		6.148	0.77091		9.148	1.16189
0.149	-1.25857		3.149	0.78026		6.149	0.77796		9.149	1.1666
0.15	-1.26742		3.15	0.78783		6.15	0.78501		9.15	1.1713
0.151	-1.28121		3.151	0.7954		6.151	0.7862		9.151	1.176
0.152	-1.295		3.152	0.80133		6.152	0.78934		9.152	1.17777
0.153	-1.3055		3.153	0.80725		6.153	0.79249		9.153	1.17663
0.154	-1.316		3.154	0.81318		6.154	0.79367		9.154	1.1784
0.155	-1.32486		3.155	0.81746		6.155	0.80073		9.155	1.1831
0.156	-1.33208		3.156	0.82011		6.156	0.80974		9.156	1.1878
0.157	-1.34258		3.157	0.82439		6.157	0.81483		9.157	1.19543
0.158	-1.35473		3.158	0.83196		6.158	0.81602		9.158	1.20306
0.159	-1.36523		3.159	0.83789		6.159	0.81525		9.159	1.21068
0.16	-1.37409		3.16	0.84381		6.16	0.8184		9.16	1.22123
0.161	-1.38295		3.161	0.84974		6.161	0.82349		9.161	1.22886
0.162	-1.39181		3.162	0.85402		6.162	0.82468		9.162	1.23356
0.163	-1.39902		3.163	0.85995		6.163	0.82587		9.163	1.24118
0.164	-1.40624		3.164	0.86259		6.164	0.82901		9.164	1.25173
0.165	-1.4151		3.165	0.86523		6.165	0.83216		9.165	1.26521
0.166	-1.42396		3.166	0.8728		6.166	0.8353		9.166	1.27283
0.167	-1.43446		3.167	0.87873		6.167	0.83649		9.167	1.27461
0.168	-1.44496		3.168	0.88301		6.168	0.83572		9.168	1.27931
0.169	-1.45218		3.169	0.88894		6.169	0.83691		9.169	1.28109
0.17	-1.46268		3.17	0.89487		6.17	0.83809		9.17	1.27994
0.171	-1.47482		3.171	0.90244		6.171	0.83928		9.171	1.28172
0.172	-1.48368		3.172	0.91001		6.172	0.84242		9.172	1.28934
0.173	-1.49254		3.173	0.91265		6.173	0.84752		9.173	1.29697
0.174	-1.50304		3.174	0.91529		6.174	0.85457		9.174	1.30167
0.175	-1.51354		3.175	0.92286		6.175	0.86163		9.175	1.30344
0.176	-1.5224		3.176	0.93043		6.176	0.86477		9.176	1.30522
0.177	-1.53126		3.177	0.938		6.177	0.864		9.177	1.307
0.178	-1.54176		3.178	0.94393		6.178	0.86519		9.178	1.30877
0.179	-1.55062		3.179	0.94985		6.179	0.87029		9.179	1.3164
0.18	-1.5562		3.18	0.96071		6.18	0.87343		9.18	1.32695
0.181	-1.56013		3.181	0.97157		6.181	0.87657		9.181	1.33457
0.182	-1.5657		3.182	0.97914		6.182	0.87972		9.182	1.3422
0.183	-1.57292		3.183	0.98506		6.183	0.87895		9.183	1.3469
0.184	-1.58013		3.184	0.99263		6.184	0.87818		9.184	1.34575
0.185	-1.58735		3.185	0.99856		6.185	0.88132		9.185	1.35045
0.186	-1.59457		3.186	1.0012		6.186	0.88642		9.186	1.35223
0.187	-1.60342		3.187	1.00549		6.187	0.88566		9.187	1.35401
0.188	-1.61064		3.188	1.01141		6.188	0.88489		9.188	1.35871
0.189	-1.61457		3.189	1.01734		6.189	0.88803		9.189	1.35756
0.19	-1.62179		3.19	1.02327		6.19	0.88922		9.19	1.35934
0.191	-1.63393		3.191	1.02919		6.191	0.88845		9.191	1.36404
0.192	-1.64608		3.192	1.03512		6.192	0.88768		9.192	1.36874
0.193	-1.65494		3.193	1.04105		6.193	0.88692		9.193	1.37636
0.194	-1.6638		3.194	1.04697		6.194	0.88615		9.194	1.38691
0.195	-1.67266		3.195	1.05126		6.195	0.88538		9.195	1.39454
0.196	-1.67987		3.196	1.05554		6.196	0.88852		9.196	1.39924
0.197	-1.68709		3.197	1.06147		6.197	0.89362		9.197	1.40102
0.198	-1.69759		3.198	1.0674		6.198	0.89481		9.198	1.40572
0.199	-1.70973		3.199	1.07332		6.199	0.896		9.199	1.40749
0.2	-1.72024		3.2	1.07925		6.2	0.89914		9.2	1.40342
0.201	-1.7291		3.201	1.08518		6.201	0.90033		9.201	1.4052
0.202	-1.73795		3.202	1.0911		6.202	0.90347		9.202	1.4099
0.203	-1.74846		3.203	1.09867		6.203	0.90661		9.203	1.4146
0.204	-1.75567		3.204	1.1046		6.204	0.90584		9.204	1.41638
0.205	-1.76289		3.205	1.10724		6.205	0.90703		9.205	1.41815
0.206	-1.77503		3.206	1.11153		6.206	0.90626		9.206	1.42578
0.207	-1.78389		3.207	1.11745		6.207	0.90159		9.207	1.42755
0.208	-1.78947		3.208	1.12338		6.208	0.89691		9.208	1.42641
0.209	-1.79504		3.209	1.13095		6.209	0.89419		9.209	1.43111
0.21	-1.79897		3.21	1.14016		6.21	0.89342		9.21	1.43581
0.211	-1.80455		3.211	1.14773		6.211	0.89265		9.211	1.44051
0.212	-1.81176		3.212	1.15366		6.212	0.88993		9.212	1.44521
0.213	-1.82226		3.213	1.16123		6.213	0.88916		9.213	1.45284
0.214	-1.83441		3.214	1.16716		6.214	0.89035		9.214	1.46046
0.215	-1.84327		3.215	1.17473		6.215	0.88958		9.215	1.46224
0.216	-1.85213		3.216	1.18394		6.216	0.88686		9.216	1.46401
0.217	-1.86263		3.217	1.18822		6.217	0.88414		9.217	1.46287
0.218	-1.87149		3.218	1.19087		6.218	0.88141		9.218	1.45879
0.219	-1.88035		3.219	1.19515		6.219	0.88065		9.219	1.45765
0.22	-1.88921		3.22	1.20108		6.22	0.88183		9.22	1.45942
0.221	-1.89642		3.221	1.207		6.221	0.87911		9.221	1.4612
0.222	-1.90364		3.222	1.21129		6.222	0.87639		9.222	1.46005
0.223	-1.91085		3.223	1.21557		6.223	0.87562		9.223	1.46183
0.224	-1.91807		3.224	1.2215		6.224	0.87485		9.224	1.46653
0.225	-1.92857		3.225	1.22743		6.225	0.87408		9.225	1.47123
0.226	-1.93743		3.226	1.23335		6.226	0.87527		9.226	1.47301
0.227	-1.943		3.227	1.23764		6.227	0.8745		9.227	1.46893
0.228	-1.95022		3.228	1.24356		6.228	0.87374		9.228	1.46194
0.229	-1.95744		3.229	1.25113		6.229	0.87688		9.229	1.45786
0.23	-1.96465		3.23	1.2587		6.23	0.87807		9.23	1.45671
0.231	-1.97187		3.231	1.26792		6.231	0.8773		9.231	1.45557
0.232	-1.97908		3.232	1.27549		6.232	0.87849		9.232	1.45442
0.233	-1.98794		3.233	1.28141		6.233	0.88163		9.233	1.45619
0.234	-1.99845		3.234	1.2857		6.234	0.88282		9.234	1.4609
0.235	-2.0073		3.235	1.28834		6.235	0.88205		9.235	1.45975
0.236	-2.01452		3.236	1.29262		6.236	0.88128		9.236	1.45568
0.237	-2.02174		3.237	1.29855		6.237	0.88247		9.237	1.45453
0.238	-2.02895		3.238	1.30283		6.238	0.88366		9.238	1.45045
0.239	-2.03617		3.239	1.30547		6.239	0.88094		9.239	1.44638
0.24	-2.04338		3.24	1.30976		6.24	0.87626		9.24	1.44523
0.241	-2.0506		3.241	1.31404		6.241	0.87353		9.241	1.44701
0.242	-2.05782		3.242	1.31668		6.242	0.87277		9.242	1.45171
0.243	-2.06503		3.243	1.32097		6.243	0.872		9.243	1.45641
0.244	-2.07553		3.244	1.32525		6.244	0.87319		9.244	1.46404
0.245	-2.08604		3.245	1.32954		6.245	0.87438		9.245	1.46874
0.246	-2.09161		3.246	1.33711		6.246	0.87361		9.246	1.46759
0.247	-2.09718		3.247	1.34468		6.247	0.87284		9.247	1.46644
0.248	-2.10276		3.248	1.34896		6.248	0.87403		9.248	1.46529
0.249	-2.10833		3.249	1.35324		6.249	0.87717		9.249	1.46707
0.25	-2.11555		3.25	1.35917		6.25	0.87836		9.25	1.46885
0.251	-2.12276		3.251	1.3651		6.251	0.87759		9.251	1.47062
0.252	-2.12998		3.252	1.37102		6.252	0.87682		9.252	1.47532
0.253	-2.13719		3.253	1.37695		6.253	0.87606		9.253	1.4771
0.254	-2.14441		3.254	1.38124		6.254	0.87138		9.254	1.47303
0.255	-2.14998		3.255	1.38552		6.255	0.86475		9.255	1.47188
0.256	-2.15391		3.256	1.39145		6.256	0.86202		9.256	1.47073
0.257	-2.15949		3.257	1.39573		6.257	0.86126		9.257	1.46958
0.258	-2.1667		3.258	1.40001		6.258	0.85853		9.258	1.47428
0.259	-2.17228		3.259	1.40758		6.259	0.85777		9.259	1.47606
0.26	-2.17621		3.26	1.41515		6.26	0.85895		9.26	1.47491
0.261	-2.18014		3.261	1.41944		6.261	0.86014		9.261	1.47669
0.262	-2.18407		3.262	1.42372		6.262	0.86328		9.262	1.47847
0.263	-2.188		3.263	1.42801		6.263	0.86447		9.263	1.48024
0.264	-2.19358		3.264	1.43393		6.264	0.86175		9.264	1.47909
0.265	-2.19915		3.265	1.4415		6.265	0.86489		9.265	1.47795
0.266	-2.20308		3.266	1.44743		6.266	0.86999		9.266	1.47972
0.267	-2.20865		3.267	1.45336		6.267	0.87118		9.267	1.47857
0.268	-2.21423		3.268	1.46093		6.268	0.86845		9.268	1.48035
0.269	-2.2198		3.269	1.47014		6.269	0.86573		9.269	1.48213
0.27	-2.22373		3.27	1.47935		6.27	0.86692		9.27	1.4839
0.271	-2.22602		3.271	1.48692		6.271	0.86615		9.271	1.48276
0.272	-2.22995		3.272	1.49449		6.272	0.86538		9.272	1.48453
0.273	-2.23552		3.273	1.50206		6.273	0.86266		9.273	1.48631
0.274	-2.2411		3.274	1.50799		6.274	0.85603		9.274	1.48224
0.275	-2.24338		3.275	1.51392		6.275	0.8494		9.275	1.48401
0.276	-2.24732		3.276	1.5182		6.276	0.84472		9.276	1.48579
0.277	-2.25453		3.277	1.52249		6.277	0.84004		9.277	1.48464
0.278	-2.2601		3.278	1.52677		6.278	0.83536		9.278	1.48349
0.279	-2.26568		3.279	1.52941		6.279	0.83069		9.279	1.47942
0.28	-2.27125		3.28	1.53205		6.28	0.82796		9.28	1.47242
0.281	-2.27683		3.281	1.53469		6.281	0.82524		9.281	1.47128
0.282	-2.2824		3.282	1.53733		6.282	0.82252		9.282	1.47598
0.283	-2.28633		3.283	1.54326		6.283	0.81784		9.283	1.48068
0.284	-2.29026		3.284	1.55083		6.284	0.81121		9.284	1.48245
0.285	-2.29419		3.285	1.55511		6.285	0.81044		9.285	1.48131
0.286	-2.29812		3.286	1.55776		6.286	0.80967		9.286	1.48016
0.287	-2.30205		3.287	1.56204		6.287	0.80695		9.287	1.47608
0.288	-2.30598		3.288	1.56797		6.288	0.80423		9.288	1.47201
0.289	-2.30827		3.289	1.57225		6.289	0.8015		9.289	1.47086
0.29	-2.31056		3.29	1.57653		6.29	0.80269		9.29	1.46679
0.291	-2.31449		3.291	1.58246		6.291	0.79997		9.291	1.45979
0.292	-2.31842		3.292	1.59003		6.292	0.79334		9.292	1.45865
0.293	-2.32235		3.293	1.5976		6.293	0.78866		9.293	1.4575
0.294	-2.32628		3.294	1.60189		6.294	0.78789		9.294	1.45343
0.295	-2.3335		3.295	1.60453		6.295	0.78908		9.295	1.45228
0.296	-2.33907		3.296	1.60881		6.296	0.78636		9.296	1.4482
0.297	-2.34136		3.297	1.61145		6.297	0.78168		9.297	1.44413
0.298	-2.34365		3.298	1.61081		6.298	0.77896		9.298	1.44298
0.299	-2.34594		3.299	1.6118		6.299	0.77428		9.299	1.44184
0.3	-2.34987		3.3	1.61609		6.3	0.7696		9.3	1.43776
0.301	-2.35216		3.301	1.62037		6.301	0.77079		9.301	1.43369
0.302	-2.35445		3.302	1.62466		6.302	0.77002		9.302	1.43547
0.303	-2.35838		3.303	1.62894		6.303	0.76925		9.303	1.43724
0.304	-2.36066		3.304	1.62994		6.304	0.76849		9.304	1.4361
0.305	-2.36295		3.305	1.62929		6.305	0.76576		9.305	1.43495
0.306	-2.36688		3.306	1.63029		6.306	0.76109		9.306	1.43087
0.307	-2.36917		3.307	1.63458		6.307	0.75445		9.307	1.42388
0.308	-2.37146		3.308	1.63886		6.308	0.75173		9.308	1.42273
0.309	-2.37539		3.309	1.6415		6.309	0.74901		9.309	1.42158
0.31	-2.37932		3.31	1.6425		6.31	0.74629		9.31	1.41458
0.311	-2.38325		3.311	1.64021		6.311	0.74552		9.311	1.41051
0.312	-2.38554		3.312	1.63957		6.312	0.74475		9.312	1.40644
0.313	-2.38783		3.313	1.64385		6.313	0.74007		9.313	1.40237
0.314	-2.3934		3.314	1.64813		6.314	0.7354		9.314	1.40122
0.315	-2.39898		3.315	1.65077		6.315	0.73463		9.315	1.40299
0.316	-2.40291		3.316	1.65013		6.316	0.73191		9.316	1.40477
0.317	-2.40684		3.317	1.65113		6.317	0.72723		9.317	1.40362
0.318	-2.41077		3.318	1.65377		6.318	0.72255		9.318	1.40832
0.319	-2.4147		3.319	1.65477		6.319	0.71592		9.319	1.41302
0.32	-2.41534		3.32	1.65905		6.32	0.70929		9.32	1.41188
0.321	-2.41435		3.321	1.66333		6.321	0.70656		9.321	1.40488
0.322	-2.41663		3.322	1.66598		6.322	0.70384		9.322	1.39496
0.323	-2.41892		3.323	1.66862		6.323	0.69916		9.323	1.39381
0.324	-2.41957		3.324	1.67126		6.324	0.69644		9.324	1.39851
0.325	-2.42021		3.325	1.67226		6.325	0.69176		9.325	1.39736
0.326	-2.42086		3.326	1.67325		6.326	0.68317		9.326	1.39329
0.327	-2.41986		3.327	1.67589		6.327	0.67654		9.327	1.38922
0.328	-2.41886		3.328	1.67854		6.328	0.67382		9.328	1.38222
0.329	-2.41951		3.329	1.68118		6.329	0.6711		9.329	1.37815
0.33	-2.41851		3.33	1.68546		6.33	0.66642		9.33	1.37408
0.331	-2.41587		3.331	1.68974		6.331	0.66174		9.331	1.37293
0.332	-2.41487		3.332	1.69239		6.332	0.65511		9.332	1.3747
0.333	-2.41387		3.333	1.69503		6.333	0.64848		9.333	1.37063
0.334	-2.41123		3.334	1.69602		6.334	0.64575		9.334	1.36948
0.335	-2.41023		3.335	1.69702		6.335	0.64303		9.335	1.37126
0.336	-2.40923		3.336	1.69966		6.336	0.63835		9.336	1.36719
0.337	-2.40659		3.337	1.70066		6.337	0.63563		9.337	1.36312
0.338	-2.40395		3.338	1.7033		6.338	0.63095		9.338	1.35904
0.339	-2.40131		3.339	1.70923		6.339	0.62237		9.339	1.35497
0.34	-2.39867		3.34	1.71351		6.34	0.61573		9.34	1.35382
0.341	-2.39603		3.341	1.7178		6.341	0.6091		9.341	1.3556
0.342	-2.39175		3.342	1.72044		6.342	0.60051		9.342	1.35737
0.343	-2.38746		3.343	1.72144		6.343	0.59584		9.343	1.35623
0.344	-2.38021		3.344	1.72572		6.344	0.5892		9.344	1.35215
0.345	-2.33221		3.345	1.73		6.345	0.57866		9.345	1.34516
0.346	-1.99505		3.346	1.73265		6.346	0.57203		9.346	1.33816
0.347	-1.02042		3.347	1.73529		6.347	0.5654		9.347	1.33701
0.348	0.90385		3.348	1.73793		6.348	0.56072		9.348	1.33294
0.349	3.94533		3.349	1.74057		6.349	0.55604		9.349	1.32302
0.35	7.96603		3.35	1.74157		6.35	0.54941		9.35	1.32187
0.351	12.8608		3.351	1.74421		6.351	0.54473		9.351	1.32365
0.352	18.7873		3.352	1.74685		6.352	0.5381		9.352	1.32542
0.353	25.6799		3.353	1.74785		6.353	0.53147		9.353	1.33012
0.354	33.095		3.354	1.75049		6.354	0.52679		9.354	1.32898
0.355	40.6711		3.355	1.75149		6.355	0.52016		9.355	1.32783
0.356	48.2504		3.356	1.75248		6.356	0.51352		9.356	1.32668
0.357	55.7805		3.357	1.75348		6.357	0.50494		9.357	1.32261
0.358	63.2547		3.358	1.75448		6.358	0.49635		9.358	1.32146
0.359	70.6928		3.359	1.75712		6.359	0.49167		9.359	1.32031
0.36	78.1177		3.36	1.75976		6.36	0.48699		9.36	1.31916
0.361	85.5459		3.361	1.7624		6.361	0.48036		9.361	1.31802
0.362	92.9971		3.362	1.76504		6.362	0.47177		9.362	1.31979
0.363	100.481		3.363	1.76604		6.363	0.46514		9.363	1.31864
0.364	107.988		3.364	1.7654		6.364	0.46046		9.364	1.31165
0.365	115.522		3.365	1.76639		6.365	0.45774		9.365	1.3105
0.366	123.091		3.366	1.76739		6.366	0.45306		9.366	1.31227
0.367	130.703		3.367	1.76839		6.367	0.44643		9.367	1.3082
0.368	138.358		3.368	1.76939		6.368	0.4398		9.368	1.30413
0.369	146.056		3.369	1.77039		6.369	0.43121		9.369	1.30591
0.37	153.793		3.37	1.77303		6.37	0.42262		9.37	1.30768
0.371	161.563		3.371	1.77731		6.371	0.41404		9.371	1.30653
0.372	169.366		3.372	1.7816		6.372	0.40545		9.372	1.30539
0.373	177.198		3.373	1.78424		6.373	0.39882		9.373	1.30424
0.374	185.067		3.374	1.78523		6.374	0.39023		9.374	1.30017
0.375	192.984		3.375	1.78459		6.375	0.37969		9.375	1.29902
0.376	200.955		3.376	1.78559		6.376	0.3711		9.376	1.30079
0.377	208.971		3.377	1.78823		6.377	0.36251		9.377	1.29965
0.378	217.02		3.378	1.78923		6.378	0.35588		9.378	1.2985
0.379	225.099		3.379	1.79022		6.379	0.34729		9.379	1.30027
0.38	233.221		3.38	1.78958		6.38	0.33675		9.38	1.29913
0.381	241.385		3.381	1.78729		6.381	0.33012		9.381	1.29213
0.382	249.576		3.382	1.78829		6.382	0.3274		9.382	1.28806
0.383	257.766		3.383	1.79093		6.383	0.32663		9.383	1.28106
0.384	265.93		3.384	1.79357		6.384	0.32391		9.384	1.36122
0.385	274.049		3.385	1.79457		6.385	0.31727		9.385	1.70402
0.386	282.091		3.386	1.79557		6.386	0.30869		9.386	2.47963
0.387	290.026		3.387	1.79492		6.387	0.30205		9.387	3.82845
0.388	297.842		3.388	1.79592		6.388	0.29542		9.388	5.8148
0.389	305.523		3.389	1.79856		6.389	0.28879		9.389	8.50887
0.39	313.023		3.39	1.79956		6.39	0.28216		9.39	11.8639
0.391	320.313		3.391	1.80056		6.391	0.27552		9.391	15.681
0.392	327.367		3.392	1.80156		6.392	0.27085		9.392	19.7554
0.393	334.161		3.393	1.8042		6.393	0.26421		9.393	23.9526
0.394	340.699		3.394	1.80519		6.394	0.25563		9.394	28.226
0.395	346.984		3.395	1.80784		6.395	0.24508		9.395	32.546
0.396	353.018		3.396	1.81212		6.396	0.23845		9.396	36.8954
0.397	358.817		3.397	1.81476		6.397	0.23377		9.397	41.2739
0.398	364.379		3.398	1.8174		6.398	0.22714		9.398	45.6759
0.399	369.714		3.399	1.82004		6.399	0.22246		9.399	50.0896
0.4	374.829		3.4	1.82268		6.4	0.21779		9.4	54.5091
0.401	379.723		3.401	1.82368		6.401	0.21311		9.401	58.9462
0.402	384.414		3.402	1.82468		6.402	0.20843		9.402	63.4066
0.403	388.905		3.403	1.82568		6.403	0.20375		9.403	67.8846
0.404	393.192		3.404	1.82503		6.404	0.19908		9.404	72.3802
0.405	397.282		3.405	1.82767		6.405	0.19049		9.405	76.8875
0.406	401.187		3.406	1.83031		6.406	0.17995		9.406	81.4006
0.407	404.919		3.407	1.83296		6.407	0.17136		9.407	85.9254
0.408	408.479		3.408	1.83888		6.408	0.16277		9.408	90.4677
0.409	411.879		3.409	1.84152		6.409	0.15418		9.409	95.0218
0.41	415.134		3.41	1.84088		6.41	0.14755		9.41	99.5875
0.411	418.248		3.411	1.87145		6.411	0.14287		9.411	104.165
0.412	421.227		3.412	2.27826		6.412	0.13624		9.412	108.76
0.413	424.088		3.413	3.55749		6.413	0.1257		9.413	113.372
0.414	426.837		3.414	5.90629		6.414	0.11516		9.414	118.003
0.415	429.481		3.415	9.21622		6.415	0.10657		9.415	122.656
0.416	432.029		3.416	13.2376		6.416	0.09798		9.416	127.333
0.417	434.483		3.417	17.783		6.417	0.09135		9.417	132.033
0.418	436.85		3.418	22.7523		6.418	0.08667		9.418	136.757
0.419	439.143		3.419	28.0798		6.419	0.08004		9.419	141.504
0.42	441.363		3.42	33.7129		6.42	0.07341		9.42	146.274
0.421	443.517		3.421	39.6072		6.421	0.06678		9.421	151.062
0.422	445.615		3.422	45.7283		6.422	0.06014		9.422	155.833
0.423	447.661		3.423	52.0514		6.423	0.05742		9.423	160.545
0.424	449.655		3.424	58.5586		6.424	0.0547		9.424	165.175
0.425	451.605		3.425	65.2349		6.425	0.05197		9.425	169.688
0.426	453.516		3.426	72.0773		6.426	0.0473		9.426	174.043
0.427	455.391		3.427	79.0871		6.427	0.04066		9.427	178.229
0.428	457.227		3.428	86.2712		6.428	0.03599		9.428	182.221
0.429	459.02		3.429	93.6442		6.429	0.0274		9.429	185.997
0.43	460.773		3.43	101.218		6.43	0.0149		9.43	189.563
0.431	462.494		3.431	108.996		6.431	0.00631		9.431	192.895
0.432	464.178		3.432	116.989		6.432	-0.000318325		9.432	195.986
0.433	465.82		3.433	125.205		6.433	-0.00891		9.433	198.85
0.434	467.422		3.434	133.654		6.434	-0.01945		9.434	201.521
0.435	468.988		3.435	142.354		6.435	-0.02804		9.435	204.034
0.436	470.524		3.436	151.321		6.436	-0.03271		9.436	206.383
0.437	472.028		3.437	160.562		6.437	-0.0413		9.437	208.568
0.438	473.492		3.438	170.084		6.438	-0.05184		9.438	210.607
0.439	474.917		3.439	179.9		6.439	-0.05848		9.439	212.517
0.44	476.306		3.44	190.017		6.44	-0.0612		9.44	214.31
0.441	477.658		3.441	200.441		6.441	-0.06392		9.441	215.998
0.442	478.975		3.442	211.188		6.442	-0.07055		9.442	217.575
0.443	480.255		3.443	222.263		6.443	-0.07719		9.443	219.041
0.444	481.499		3.444	233.647		6.444	-0.08186		9.444	220.419
0.445	482.71		3.445	245.303		6.445	-0.0885		9.445	221.721
0.446	483.895		3.446	257.184		6.446	-0.09513		9.446	222.941
0.447	485.047		3.447	269.23		6.447	-0.09981		9.447	224.085
0.448	486.166		3.448	281.374		6.448	-0.10644		9.448	225.159
0.449	487.263		3.449	293.551		6.449	-0.11307		9.449	226.181
0.45	488.326		3.45	305.687		6.45	-0.1197		9.45	227.155
0.451	489.357		3.451	317.695		6.451	-0.12634		9.451	228.077
0.452	490.357		3.452	329.474		6.452	-0.13101		9.452	228.952
0.453	491.326		3.453	340.935		6.453	-0.13765		9.453	229.78
0.454	492.264		3.454	352.003		6.454	-0.14232		9.454	230.568
0.455	493.179		3.455	362.627		6.455	-0.147		9.455	231.32
0.456	494.075		3.456	372.791		6.456	-0.15363		9.456	232.037
0.457	494.951		3.457	382.489		6.457	-0.15831		9.457	232.719
0.458	495.801		3.458	391.719		6.458	-0.16103		9.458	233.378
0.459	496.631		3.459	400.487		6.459	-0.1618		9.459	234.019
0.46	497.441		3.46	408.803		6.46	-0.16452		9.46	234.642
0.461	498.229		3.461	416.683		6.461	-0.1692		9.461	235.242
0.462	499		3.462	424.15		6.462	-0.17388		9.462	235.819
0.463	499.748		3.463	431.226		6.463	-0.17856		9.463	236.384
0.464	500.476		3.464	437.932		6.464	-0.18324		9.464	236.938
0.465	501.194		3.465	444.288		6.465	-0.18596		9.465	237.473
0.466	501.903		3.466	450.312		6.466	-0.18868		9.466	237.98
0.467	502.595		3.467	456.019		6.467	-0.19336		9.467	238.469
0.468	503.267		3.468	461.425		6.468	-0.19804		9.468	238.94
0.469	503.92		3.469	466.547		6.469	-0.20272		9.469	239.389
0.47	504.552		3.47	471.403		6.47	-0.20739		9.47	239.813
0.471	505.179		3.471	476.013		6.471	-0.21207		9.471	240.232
0.472	505.799		3.472	480.394		6.472	-0.22066		9.472	240.645
0.473	506.399		3.473	484.565		6.473	-0.2312		9.473	241.035
0.474	506.979		3.474	488.542		6.474	-0.23783		9.474	241.412
0.475	507.549		3.475	492.341		6.475	-0.24251		9.475	241.773
0.476	508.11		3.476	495.978		6.476	-0.24523		9.476	242.133
0.477	508.651		3.477	499.464		6.477	-0.24796		9.477	242.494
0.478	509.179		3.478	502.81		6.478	-0.25068		9.478	242.83
0.479	509.693		3.479	506.025		6.479	-0.2534		9.479	243.162
0.48	510.198		3.48	509.116		6.48	-0.24478		9.48	243.487
0.481	510.693		3.481	512.089		6.481	-0.17593		9.481	243.794
0.482	511.175		3.482	514.952		6.482	0.02196		9.482	244.085
0.483	511.643		3.483	517.712		6.483	0.41536		9.483	244.369
0.484	512.092		3.484	520.373		6.484	1.00428		9.484	244.653
0.485	512.528		3.485	522.943		6.485	1.74569		9.485	244.938
0.486	512.957		3.486	525.427		6.486	2.61224		9.486	245.216
0.487	513.376		3.487	527.828		6.487	3.57654		9.487	245.483
0.488	513.776		3.488	530.157		6.488	4.6386		9.488	245.738
0.489	514.159		3.489	532.416		6.489	5.7945		9.489	245.987
0.49	514.536		3.49	534.603		6.49	7.03643		9.49	246.236
0.491	514.909		3.491	536.724		6.491	8.36047		9.491	246.468
0.492	515.266		3.492	538.777		6.492	9.75881		9.492	246.694
0.493	515.603		3.493	540.771		6.493	11.2393		9.493	246.925
0.494	515.937		3.494	542.706		6.494	12.8057		9.494	247.157
0.495	516.264		3.495	544.583		6.495	14.4661		9.495	247.371
0.496	516.575		3.496	546.406		6.496	16.2202		9.496	247.579
0.497	516.876		3.497	548.173		6.497	18.08		9.497	247.788
0.498	517.164		3.498	549.884		6.498	20.0688		9.498	247.99
0.499	517.435		3.499	551.543		6.499	22.1983		9.499	248.193
0.5	517.7		3.5	553.156		6.5	24.4804		9.5	248.395
0.501	517.955		3.501	554.721		6.501	26.9189		9.501	248.609
0.502	518.197		3.502	556.242		6.502	29.5255		9.502	248.817
0.503	518.429		3.503	557.72		6.503	32.3159		9.503	249.008
0.504	518.648		3.504	559.155		6.504	35.2861		9.504	249.193
0.505	518.854		3.505	560.546		6.505	38.4402		9.505	249.366
0.506	519.053		3.506	561.894		6.506	41.7976		9.506	249.539
0.507	519.239		3.507	563.203		6.507	45.3622		9.507	249.724
0.508	519.412		3.508	564.472		6.508	49.1419		9.508	249.909
0.509	519.575		3.509	565.702		6.509	53.1444		9.509	250.1
0.51	519.731		3.51	566.893		6.51	57.3973		9.51	250.285
0.511	519.881		3.511	568.049		6.511	61.9199		9.511	250.458
0.512	520.018		3.512	569.17		6.512	66.685		9.512	250.631
0.513	520.148		3.513	570.259		6.513	71.669		9.513	250.792
0.514	520.268		3.514	571.317		6.514	76.8603		9.514	250.936
0.515	520.379		3.515	572.341		6.515	82.255		9.515	251.092
0.516	520.479		3.516	573.336		6.516	87.8686		9.516	251.253
0.517	520.567		3.517	574.302		6.517	93.7168		9.517	251.397
0.518	520.651		3.518	575.236		6.518	99.8074		9.518	251.541
0.519	520.728		3.519	576.139		6.519	106.156		9.519	251.679
0.52	520.793		3.52	577.014		6.52	112.767		9.52	251.812
0.521	520.847		3.521	577.867		6.521	119.628		9.521	251.944
0.522	520.895		3.522	578.695		6.522	126.727		9.522	252.076
0.523	520.934		3.523	579.494		6.523	134.038		9.523	252.208
0.524	520.962		3.524	580.271		6.524	141.521		9.524	252.335
0.525	520.98		3.525	581.023		6.525	149.121		9.525	252.461
0.526	520.989		3.526	581.751		6.526	156.768		9.526	252.582
0.527	520.994		3.527	582.459		6.527	164.395		9.527	252.696
0.528	521		3.528	583.147		6.528	171.929		9.528	252.811
0.529	521.005		3.529	583.816		6.529	179.29		9.529	252.92
0.53	521.009		3.53	584.466		6.53	186.401		9.53	253.023
0.531	521.013		3.531	585.097		6.531	193.188		9.531	253.132
0.532	521.019		3.532	585.706		6.532	199.611		9.532	253.235
0.533	521.027		3.533	586.298		6.533	205.666		9.533	253.326
0.534	521.031		3.534	586.874		6.534	211.362		9.534	253.411
0.535	521.035		3.535	587.429		6.535	216.718		9.535	253.497
0.536	521.038		3.536	587.969		6.536	221.749		9.536	253.582
0.537	521.039		3.537	588.492		6.537	226.467		9.537	253.662
0.538	521.043		3.538	588.996		6.538	230.884		9.538	253.73
0.539	521.049		3.539	589.483		6.539	235.023		9.539	253.792
0.54	521.055		3.54	589.954		6.54	238.901		9.54	253.866
0.541	521.059		3.541	590.407		6.541	242.524		9.541	253.939
0.542	521.062		3.542	590.843		6.542	245.909		9.542	254.007
0.543	521.066		3.543	591.262		6.543	249.063		9.543	254.069
0.544	521.074		3.544	591.663		6.544	252.01		9.544	254.12
0.545	521.081		3.545	592.047		6.545	254.769		9.545	254.17
0.546	521.086		3.546	592.411		6.546	257.344		9.546	254.214
0.547	521.09		3.547	592.759		6.547	259.763		9.547	254.241
0.548	521.094		3.548	593.089		6.548	262.053		9.548	254.274
0.549	521.1		3.549	593.403		6.549	264.225		9.549	254.307
0.55	521.106		3.55	593.702		6.55	266.292		9.55	254.328
0.551	521.112		3.551	593.984		6.551	268.266		9.551	254.343
0.552	521.121		3.552	594.251		6.552	270.149		9.552	254.359
0.553	521.129		3.553	594.502		6.553	271.954		9.553	254.38
0.554	521.135		3.554	594.736		6.554	273.696		9.554	254.389
0.555	521.139		3.555	594.955		6.555	275.384		9.555	254.398
0.556	521.142		3.556	595.162		6.556	277.009		9.556	254.414
0.557	521.148		3.557	595.35		6.557	278.576		9.557	254.423
0.558	521.154		3.558	595.522		6.558	280.095		9.558	254.433
0.559	521.158		3.559	595.681		6.559	281.572		9.559	254.43
0.56	521.164		3.56	595.825		6.56	283.001		9.56	254.416
0.561	521.168		3.561	595.954		6.561	284.384		9.561	254.408
0.562	521.174		3.562	596.068		6.562	285.724		9.562	254.4
0.563	521.185		3.563	596.171		6.563	287.02		9.563	254.38
0.564	521.194		3.564	596.261		6.564	288.29		9.564	254.366
0.565	521.2		3.565	596.336		6.565	289.528		9.565	254.352
0.566	521.206		3.566	596.397		6.566	290.723		9.566	254.326
0.567	521.212		3.567	596.444		6.567	291.882		9.567	254.295
0.568	521.218		3.568	596.478		6.568	293.015		9.568	254.267
0.569	521.224		3.569	596.499		6.569	294.12		9.569	254.248
0.57	521.23		3.57	596.505		6.57	295.186		9.57	254.235
0.571	521.237		3.571	596.504		6.571	296.217		9.571	254.225
0.572	521.245		3.572	596.502		6.572	297.224		9.572	254.213
0.573	521.249		3.573	596.5		6.573	298.204		9.573	254.197
0.574	521.255		3.574	596.496		6.574	299.157		9.574	254.181
0.575	521.262		3.575	596.489		6.575	300.086		9.575	254.174
0.576	521.268		3.576	596.483		6.576	300.987		9.576	254.17
0.577	521.274		3.577	596.479		6.577	301.858		9.577	254.16
0.578	521.28		3.578	596.475		6.578	302.713		9.578	254.147
0.579	521.286		3.579	596.473		6.579	303.544		9.579	254.134
0.58	521.292		3.58	596.469		6.58	304.344		9.58	254.121
0.581	521.3		3.581	596.463		6.581	305.113		9.581	254.114
0.582	521.309		3.582	596.458		6.582	305.85		9.582	254.107
0.583	521.316		3.583	596.452		6.583	306.568		9.583	254.095
0.584	521.321		3.584	596.447		6.584	307.271		9.584	254.082
0.585	521.325		3.585	596.441		6.585	307.953		9.585	254.069
0.586	521.333		3.586	596.435		6.586	308.621		9.586	254.05
0.587	521.342		3.587	596.43		6.587	309.276		9.587	254.035
0.588	521.351		3.588	596.424		6.588	309.908		9.588	254.025
0.589	521.36		3.589	596.419		6.589	310.512		9.589	254.009
0.59	521.369		3.59	596.415		6.59	311.097		9.59	253.99
0.591	521.377		3.591	596.409		6.591	311.671		9.591	253.971
0.592	521.383		3.592	596.402		6.592	312.232		9.592	253.956
0.593	521.389		3.593	596.395		6.593	312.778		9.593	253.943
0.594	521.395		3.594	596.388		6.594	313.304		9.594	253.93
0.595	521.401		3.595	596.38		6.595	313.815		9.595	253.914
0.596	521.407		3.596	596.376		6.596	314.31		9.596	253.901
0.597	521.413		3.597	596.374		6.597	314.79		9.597	253.891
0.598	521.419		3.598	596.372		6.598	315.257		9.598	253.882
0.599	521.424		3.599	596.371		6.599	315.717		9.599	253.872
0.6	521.43		3.6	596.369		6.6	316.177		9.6	253.856
0.601	521.438		3.601	596.367		6.601	316.625		9.601	253.843
0.602	521.447		3.602	596.364		6.602	317.054		9.602	253.833
0.603	521.456		3.603	596.359		6.603	317.471		9.603	253.82
0.604	521.466		3.604	596.352		6.604	317.88		9.604	253.804
0.605	521.473		3.605	596.348		6.605	318.281		9.605	253.786
0.606	521.479		3.606	596.345		6.606	318.667		9.606	253.773
0.607	521.487		3.607	596.341		6.607	319.044		9.607	253.763
0.608	521.496		3.608	596.336		6.608	319.422		9.608	253.75
0.609	521.502		3.609	596.33		6.609	319.788		9.609	253.737
0.61	521.503		3.61	596.325		6.61	320.142		9.61	253.724
0.611	521.505		3.611	596.319		6.611	320.489		9.611	253.715
0.612	521.51		3.612	596.314		6.612	320.824		9.612	253.705
0.613	521.514		3.613	596.306		6.613	321.143		9.613	253.689
0.614	521.52		3.614	596.301		6.614	321.454		9.614	253.676
0.615	521.528		3.615	596.295		6.615	321.765		9.615	253.666
0.616	521.537		3.616	596.29		6.616	322.069		9.616	253.65
0.617	521.544		3.617	596.286		6.617	322.353		9.617	253.635
0.618	521.552		3.618	596.28		6.618	322.629		9.618	253.622
0.619	521.559		3.619	596.273		6.619	322.905		9.619	253.609
0.62	521.569		3.62	596.267		6.62	323.177		9.62	253.599
0.621	521.578		3.621	596.263		6.621	323.441		9.621	253.586
0.622	521.584		3.622	596.258		6.622	323.69		9.622	253.57
0.623	521.59		3.623	596.252		6.623	323.931		9.623	253.555
0.624	521.597		3.624	596.248		6.624	324.168		9.624	253.536
0.625	521.603		3.625	596.243		6.625	324.401		9.625	253.52
0.626	521.607		3.626	596.239		6.626	324.626		9.626	253.507
0.627	521.613		3.627	596.235		6.627	324.84		9.627	253.491
0.628	521.621		3.628	596.228		6.628	325.042		9.628	253.476
0.629	521.63		3.629	596.222		6.629	325.232		9.629	253.46
0.63	521.638		3.63	596.218		6.63	325.414		9.63	253.444
0.631	521.647		3.631	596.213		6.631	325.592		9.631	253.431
0.632	521.656		3.632	596.205		6.632	325.763		9.632	253.421
0.633	521.662		3.633	596.198		6.633	325.926		9.633	253.414
0.634	521.668		3.634	596.189		6.634	326.088		9.634	253.407
0.635	521.676		3.635	596.179		6.635	326.243		9.635	253.397
0.636	521.683		3.636	596.172		6.636	326.39		9.636	253.388
0.637	521.691		3.637	596.166		6.637	326.526		9.637	253.381
0.638	521.7		3.638	596.159		6.638	326.645		9.638	253.368
0.639	521.708		3.639	596.153		6.639	326.769		9.639	253.352
0.64	521.713		3.64	596.148		6.64	326.896		9.64	253.339
0.641	521.721		3.641	596.142		6.641	327.012		9.641	253.326
0.642	521.729		3.642	596.138		6.642	327.12		9.642	253.316
0.643	521.731		3.643	596.133		6.643	327.22		9.643	253.309
0.644	521.736		3.644	596.125		6.644	327.309		9.644	253.296
0.645	521.745		3.645	596.12		6.645	327.393		9.645	253.281
0.646	521.754		3.646	596.114		6.646	327.478		9.646	253.265
0.647	521.762		3.647	596.107		6.647	327.558		9.647	253.255
0.648	521.769		3.648	596.1		6.648	327.631		9.648	253.248
0.649	521.777		3.649	596.093		6.649	327.7		9.649	253.235
0.65	521.784		3.65	596.085		6.65	327.765		9.65	253.222
0.651	521.792		3.651	596.078		6.651	327.822		9.651	253.212
0.652	521.799		3.652	596.073		6.652	327.871		9.652	253.202
0.653	521.809		3.653	596.067		6.653	327.92		9.653	253.193
0.654	521.816		3.654	596.06		6.654	327.966		9.654	253.18
0.655	521.824		3.655	596.051		6.655	328.003		9.655	253.167
0.656	521.831		3.656	596.042		6.656	328.033		9.656	253.154
0.657	521.839		3.657	596.036		6.657	328.051		9.657	253.132
0.658	521.846		3.658	596.031		6.658	328.065		9.658	253.117
0.659	521.856		3.659	596.025		6.659	328.075		9.659	253.11
0.66	521.865		3.66	596.018		6.66	328.078		9.66	253.106
0.661	521.871		3.661	596.008		6.661	328.068		9.661	253.102
0.662	521.878		3.662	596		6.662	328.056		9.662	253.095
0.663	521.886		3.663	595.995		6.663	328.047		9.663	253.085
0.664	521.894		3.664	595.988		6.664	328.038		9.664	253.075
0.665	521.903		3.665	595.98		6.665	328.032		9.665	253.068
0.666	521.912		3.666	595.973		6.666	328.025		9.666	253.058
0.667	521.923		3.667	595.966		6.667	328.013		9.667	253.045
0.668	521.934		3.668	595.96		6.668	328.002		9.668	253.032
0.669	521.943		3.669	595.955		6.669	327.997		9.669	253.019
0.67	521.952		3.67	595.949		6.67	327.993		9.67	253.006
0.671	521.961		3.671	595.944		6.671	327.988		9.671	252.996
0.672	521.969		3.672	595.938		6.672	327.983		9.672	252.987
0.673	521.975		3.673	595.932		6.673	327.977		9.673	252.974
0.674	521.982		3.674	595.925		6.674	327.968		9.674	252.961
0.675	521.99		3.675	595.92		6.675	327.96		9.675	252.951
0.676	521.994		3.676	595.914		6.676	327.951		9.676	252.944
0.677	521.998		3.677	595.909		6.677	327.942		9.677	252.934
0.678	522.004		3.678	595.905		6.678	327.934		9.678	252.924
0.679	522.01		3.679	595.897		6.679	327.927		9.679	252.914
0.68	522.018		3.68	595.889		6.68	327.923		9.68	252.904
0.681	522.025		3.681	595.881		6.681	327.916		9.681	252.897
0.682	522.031		3.682	595.876		6.682	327.907		9.682	252.893
0.683	522.037		3.683	595.869		6.683	327.901		9.683	252.886
0.684	522.045		3.684	595.861		6.684	327.896		9.684	252.873
0.685	522.052		3.685	595.854		6.685	327.891		9.685	252.86
0.686	522.06		3.686	595.845		6.686	327.885		9.686	252.848
0.687	522.069		3.687	595.84		6.687	327.874		9.687	252.835
0.688	522.08		3.688	595.834		6.688	327.866		9.688	252.819
0.689	522.091		3.689	595.825		6.689	327.863		9.689	252.806
0.69	522.099		3.69	595.818		6.69	327.862		9.69	252.799
0.691	522.106		3.691	595.814		6.691	327.857		9.691	252.792
0.692	522.114		3.692	595.81		6.692	327.847		9.692	252.782
0.693	522.121		3.693	595.806		6.693	327.84		9.693	252.764
0.694	522.129		3.694	595.802		6.694	327.838		9.694	252.748
0.695	522.136		3.695	595.797		6.695	327.833		9.695	252.738
0.696	522.144		3.696	595.788		6.696	327.826		9.696	252.725
0.697	522.148		3.697	595.779		6.697	327.82		9.697	252.709
0.698	522.153		3.698	595.773		6.698	327.815		9.698	252.694
0.699	522.158		3.699	595.769		6.699	327.81		9.699	252.684
0.7	522.164		3.7	595.764		6.7	327.807		9.7	252.677
0.701	522.172		3.701	595.758		6.701	327.805		9.701	252.67
0.702	522.181		3.702	595.754		6.702	327.798		9.702	252.66
0.703	522.189		3.703	595.75		6.703	327.793		9.703	252.647
0.704	522.195		3.704	595.745		6.704	327.791		9.704	252.634
0.705	522.202		3.705	595.739		6.705	327.786		9.705	252.621
0.706	522.211		3.706	595.734		6.706	327.783		9.706	252.605
0.707	522.221		3.707	595.725		6.707	327.779		9.707	252.59
0.708	522.23		3.708	595.716		6.708	327.772		9.708	252.58
0.709	522.239		3.709	595.707		6.709	327.767		9.709	252.573
0.71	522.248		3.71	595.698		6.71	327.763		9.71	252.566
0.711	522.259		3.711	595.693		6.711	327.758		9.711	252.556
0.712	522.27		3.712	595.689		6.712	327.751		9.712	252.543
0.713	522.278		3.713	595.683		6.713	327.745		9.713	252.533
0.714	522.284		3.714	595.678		6.714	327.738		9.714	252.523
0.715	522.289		3.715	595.674		6.715	327.731		9.715	252.516
0.716	522.295		3.716	595.668		6.716	327.725		9.716	252.509
0.717	522.298		3.717	595.661		6.717	327.72		9.717	252.499
0.718	522.301		3.718	595.654		6.718	327.717		9.718	252.489
0.719	522.307		3.719	595.645		6.719	327.715		9.719	252.479
0.72	522.312		3.72	595.636		6.72	327.71		9.72	252.472
0.721	522.318		3.721	595.629		6.721	327.705		9.721	252.465
0.722	522.324		3.722	595.623		6.722	327.705		9.722	252.452
0.723	522.33		3.723	595.618		6.723	327.704		9.723	252.437
0.724	522.336		3.724	595.609		6.724	327.703		9.724	252.427
0.725	522.342		3.725	595.602		6.725	327.698		9.725	252.42
0.726	522.35		3.726	595.594		6.726	327.694		9.726	252.416
0.727	522.359		3.727	595.584		6.727	327.691		9.727	252.415
0.728	522.368		3.728	595.573		6.728	327.682		9.728	252.413
0.729	522.377		3.729	595.566		6.729	327.674		9.729	252.409
0.73	522.387		3.73	595.562		6.73	327.669		9.73	252.402
0.731	522.396		3.731	595.557		6.731	327.664		9.731	252.392
0.732	522.405		3.732	595.551		6.732	327.66		9.732	252.383
0.733	522.413		3.733	595.545		6.733	327.653		9.733	252.373
0.734	522.418		3.734	595.537		6.734	327.648		9.734	252.357
0.735	522.423		3.735	595.529		6.735	327.646		9.735	252.341
0.736	522.425		3.736	595.524		6.736	327.641		9.736	252.331
0.737	522.433		3.737	595.517		6.737	327.636		9.737	252.318
0.738	522.442		3.738	595.509		6.738	327.632		9.738	252.305
0.739	522.448		3.739	595.501		6.739	327.627		9.739	252.296
0.74	522.456		3.74	595.49		6.74	327.624		9.74	252.286
0.741	522.462		3.741	595.478		6.741	327.622		9.741	252.276
0.742	522.468		3.742	595.466		6.742	327.615		9.742	252.266
0.743	522.475		3.743	595.457		6.743	327.61		9.743	252.262
0.744	522.484		3.744	595.45		6.744	327.61		9.744	252.255
0.745	522.494		3.745	595.442		6.745	327.607		9.745	252.242
0.746	522.499		3.746	595.434		6.746	327.602		9.746	252.226
0.747	522.509		3.747	595.423		6.747	327.601		9.747	252.21
0.748	522.518		3.748	595.414		6.748	327.603		9.748	252.197
0.749	522.522		3.749	595.409		6.749	327.598		9.749	252.185
0.75	522.526		3.75	595.403		6.75	327.591		9.75	252.172
0.751	522.534		3.751	595.396		6.751	327.585		9.751	252.159
0.752	522.543		3.752	595.389		6.752	327.578		9.752	252.152
0.753	522.551		3.753	595.381		6.753	327.571		9.753	252.148
0.754	522.555		3.754	595.374		6.754	327.565		9.754	252.138
0.755	522.561		3.755	595.369		6.755	327.564		9.755	252.125
0.756	522.57		3.756	595.361		6.756	327.565		9.756	252.112
0.757	522.579		3.757	595.354		6.757	327.562		9.757	252.102
0.758	522.587		3.758	595.349		6.758	327.558		9.758	252.092
0.759	522.591		3.759	595.341		6.759	327.553		9.759	252.082
0.76	522.596		3.76	595.334		6.76	327.548		9.76	252.078
0.761	522.605		3.761	595.327		6.761	327.544		9.761	252.077
0.762	522.614		3.762	595.318		6.762	327.539		9.762	252.073
0.763	522.62		3.763	595.311		6.763	327.536		9.763	252.063
0.764	522.626		3.764	595.305		6.764	327.534		9.764	252.053
0.765	522.63		3.765	595.3		6.765	327.531		9.765	252.046
0.766	522.636		3.766	595.294		6.766	327.53		9.766	252.039
0.767	522.644		3.767	595.285		6.767	327.525		9.767	252.029
0.768	522.651		3.768	595.276		6.768	327.523		9.768	252.014
0.769	522.66		3.769	595.268		6.769	327.524		9.769	252.001
0.77	522.666		3.77	595.26		6.77	327.521		9.77	251.994
0.771	522.669		3.771	595.255		6.771	327.518		9.771	251.987
0.772	522.675		3.772	595.246		6.772	327.52		9.772	251.98
0.773	522.682		3.773	595.239		6.773	327.521		9.773	251.97
0.774	522.687		3.774	595.235		6.774	327.516		9.774	251.96
0.775	522.693		3.775	595.229		6.775	327.509		9.775	251.95
0.776	522.702		3.776	595.22		6.776	327.505		9.776	251.937
0.777	522.711		3.777	595.215		6.777	327.5		9.777	251.927
0.778	522.72		3.778	595.211		6.778	327.495		9.778	251.917
0.779	522.728		3.779	595.202		6.779	327.495		9.779	251.905
0.78	522.735		3.78	595.192		6.78	327.494		9.78	251.895
0.781	522.743		3.781	595.184		6.781	327.491		9.781	251.888
0.782	522.749		3.782	595.18		6.782	327.49		9.782	251.886
0.783	522.755		3.783	595.176		6.783	327.49		9.783	251.885
0.784	522.759		3.784	595.173		6.784	327.493		9.784	251.881
0.785	522.763		3.785	595.169		6.785	327.496		9.785	251.874
0.786	522.769		3.786	595.163		6.786	327.495		9.786	251.864
0.787	522.775		3.787	595.157		6.787	327.492		9.787	251.857
0.788	522.783		3.788	595.154		6.788	327.494		9.788	251.847
0.789	522.792		3.789	595.15		6.789	327.497		9.789	251.838
0.79	522.798		3.79	595.144		6.79	327.494		9.79	251.831
0.791	522.804		3.791	595.138		6.791	327.489		9.791	251.824
0.792	522.813		3.792	595.135		6.792	327.487		9.792	251.819
0.793	522.819		3.793	595.131		6.793	327.488		9.793	251.815
0.794	522.823		3.794	595.127		6.794	327.487		9.794	251.814
0.795	522.831		3.795	595.121		6.795	327.48		9.795	251.816
0.796	522.839		3.796	595.115		6.796	327.474		9.796	251.812
0.797	522.844		3.797	595.11		6.797	327.471		9.797	251.808
0.798	522.85		3.798	595.106		6.798	327.468		9.798	251.807
0.799	522.856		3.799	595.104		6.799	327.464		9.799	251.803
0.8	522.862		3.8	595.096		6.8	327.459		9.8	251.796
0.801	522.87		3.801	595.089		6.801	327.456		9.801	251.792
0.802	522.877		3.802	595.084		6.802	327.455		9.802	251.785
0.803	522.885		3.803	595.078		6.803	327.457		9.803	251.775
0.804	522.891		3.804	595.074		6.804	327.458		9.804	251.773
0.805	522.895		3.805	595.07		6.805	327.453		9.805	251.769
0.806	522.901		3.806	595.065		6.806	327.45		9.806	251.76
0.807	522.907		3.807	595.056		6.807	327.452		9.807	251.752
0.808	522.915		3.808	595.047		6.808	327.451		9.808	251.745
0.809	522.922		3.809	595.041		6.809	327.45		9.809	251.744
0.81	522.928		3.81	595.037		6.81	327.449		9.81	251.743
0.811	522.936		3.811	595.034		6.811	327.449		9.811	251.739
0.812	522.942		3.812	595.03		6.812	327.446		9.812	251.735
0.813	522.944		3.813	595.026		6.813	327.445		9.813	251.731
0.814	522.947		3.814	595.02		6.814	327.448		9.814	251.733
0.815	522.951		3.815	595.013		6.815	327.449		9.815	251.735
0.816	522.955		3.816	595.006		6.816	327.447		9.816	251.73
0.817	522.956		3.817	594.998		6.817	327.444		9.817	251.729
0.818	522.957		3.818	594.993		6.818	327.443		9.818	251.728
0.819	522.963		3.819	594.989		6.819	327.44		9.819	251.724
0.82	522.971		3.82	594.983		6.82	327.438		9.82	251.72
0.821	522.977		3.821	594.979		6.821	327.435		9.821	251.716
0.822	522.983		3.822	594.976		6.822	327.432		9.822	251.712
0.823	522.987		3.823	594.968		6.823	327.434		9.823	251.708
0.824	522.991		3.824	594.961		6.824	327.431		9.824	251.704
0.825	522.996		3.825	594.954		6.825	327.428		9.825	251.697
0.826	523.002		3.826	594.948		6.826	327.429		9.826	251.693
0.827	523.006		3.827	594.944		6.827	327.428		9.827	251.689
0.828	523.007		3.828	594.939		6.828	327.428		9.828	251.685
0.829	523.011		3.829	594.933		6.829	327.427		9.829	251.68
0.83	523.015		3.83	594.929		6.83	327.426		9.83	251.676
0.831	523.02		3.831	594.925		6.831	327.425		9.831	251.669
0.832	523.027		3.832	594.92		6.832	327.427		9.832	251.662
0.833	523.033		3.833	594.911		6.833	327.43		9.833	251.658
0.834	523.037		3.834	594.904		6.834	327.431		9.834	251.651
0.835	523.04		3.835	594.9		6.835	327.428		9.835	251.65
0.836	523.043		3.836	594.897		6.836	327.425		9.836	251.658
0.837	523.049		3.837	594.895		6.837	327.423		9.837	251.66
0.838	523.053		3.838	594.89		6.838	327.42		9.838	251.653
0.839	523.056		3.839	594.882		6.839	327.417		9.839	251.646
0.84	523.06		3.84	594.877		6.84	327.415		9.84	251.639
0.841	523.064		3.841	594.873		6.841	327.414		9.841	251.632
0.842	523.068		3.842	594.866		6.842	327.411		9.842	251.628
0.843	523.071		3.843	594.857		6.843	327.408		9.843	251.623
0.844	523.075		3.844	594.853		6.844	327.408		9.844	251.619
0.845	523.085		3.845	594.851		6.845	327.407		9.845	251.615
0.846	523.091		3.846	594.848		6.846	327.406		9.846	251.605
0.847	523.095		3.847	594.848		6.847	327.407		9.847	251.598
0.848	523.099		3.848	594.845		6.848	327.41		9.848	251.6
0.849	523.103		3.849	594.841		6.849	327.41		9.849	251.599
0.85	523.106		3.85	594.838		6.85	327.409		9.85	251.598
0.851	523.107		3.851	594.832		6.851	327.41		9.851	251.597
0.852	523.111		3.852	594.825		6.852	327.409		9.852	251.593
0.853	523.117		3.853	594.819		6.853	327.412		9.853	251.591
0.854	523.121		3.854	594.815		6.854	327.416		9.854	251.59
0.855	523.122		3.855	594.811		6.855	327.413		9.855	251.592
0.856	523.124		3.856	594.807		6.856	327.41		9.856	251.597
0.857	523.126		3.857	594.803		6.857	327.409		9.857	251.599
0.858	523.129		3.858	594.8		6.858	327.409		9.858	251.6
0.859	523.131		3.859	594.796		6.859	327.408		9.859	251.596
0.86	523.136		3.86	594.792		6.86	327.409		9.86	251.592
0.861	523.142		3.861	594.788		6.861	327.41		9.861	251.597
0.862	523.146		3.862	594.784		6.862	327.409		9.862	251.596
0.863	523.149		3.863	594.778		6.863	327.407		9.863	251.592
0.864	523.151		3.864	594.773		6.864	327.406		9.864	251.593
0.865	523.154		3.865	594.77		6.865	327.409		9.865	251.595
0.866	523.156		3.866	594.768		6.866	327.41		9.866	251.594
0.867	523.159		3.867	594.762		6.867	327.408		9.867	251.59
0.868	523.165		3.868	594.757		6.868	327.405		9.868	251.586
0.869	523.173		3.869	594.756		6.869	327.406		9.869	251.579
0.87	523.179		3.87	594.756		6.87	327.409		9.87	251.569
0.871	523.183		3.871	594.752		6.871	327.41		9.871	251.571
0.872	523.185		3.872	594.746		6.872	327.41		9.872	251.573
0.873	523.19		3.873	594.742		6.873	327.411		9.873	251.569
0.874	523.194		3.874	594.74		6.874	327.412		9.874	251.567
0.875	523.198		3.875	594.736		6.875	327.413		9.875	251.566
0.876	523.201		3.876	594.734		6.876	327.416		9.876	251.562
0.877	523.204		3.877	594.731		6.877	327.419		9.877	251.555
0.878	523.208		3.878	594.727		6.878	327.423		9.878	251.551
0.879	523.211		3.879	594.722		6.879	327.424		9.879	251.553
0.88	523.215		3.88	594.716		6.88	327.423		9.88	251.558
0.881	523.219		3.881	594.712		6.881	327.424		9.881	251.556
0.882	523.223		3.882	594.708		6.882	327.425		9.882	251.555
0.883	523.226		3.883	594.706		6.883	327.427		9.883	251.554
0.884	523.229		3.884	594.704		6.884	327.428		9.884	251.55
0.885	523.235		3.885	594.7		6.885	327.431		9.885	251.555
0.886	523.239		3.886	594.698		6.886	327.434		9.886	251.562
0.887	523.24		3.887	594.694		6.887	327.433		9.887	251.57
0.888	523.243		3.888	594.69		6.888	327.434		9.888	251.575
0.889	523.247		3.889	594.686		6.889	327.436		9.889	251.574
0.89	523.249		3.89	594.682		6.89	327.435		9.89	251.572
0.891	523.252		3.891	594.681		6.891	327.436		9.891	251.577
0.892	523.258		3.892	594.679		6.892	327.441		9.892	251.582
0.893	523.262		3.893	594.677		6.893	327.444		9.893	251.584
0.894	523.263		3.894	594.676		6.894	327.447		9.894	251.585
0.895	523.266		3.895	594.674		6.895	327.453		9.895	251.584
0.896	523.267		3.896	594.67		6.896	327.456		9.896	251.586
0.897	523.27		3.897	594.666		6.897	327.457		9.897	251.588
0.898	523.272		3.898	594.66		6.898	327.458		9.898	251.587
0.899	523.273		3.899	594.655		6.899	327.461		9.899	251.588
0.9	523.276		3.9	594.651		6.9	327.464		9.9	251.596
0.901	523.277		3.901	594.647		6.901	327.467		9.901	251.601
0.902	523.278		3.902	594.645		6.902	327.471		9.902	251.6
0.903	523.28		3.903	594.642		6.903	327.474		9.903	251.598
0.904	523.281		3.904	594.64		6.904	327.477		9.904	251.6
0.905	523.281		3.905	594.641		6.905	327.478		9.905	251.605
0.906	523.28		3.906	594.64		6.906	327.479		9.906	251.607
0.907	523.281		3.907	594.638		6.907	327.482		9.907	251.606
0.908	523.284		3.908	594.634		6.908	327.488		9.908	251.607
0.909	523.285		3.909	594.63		6.909	327.493		9.909	251.612
0.91	523.284		3.91	594.628		6.91	327.498		9.91	251.614
0.911	523.285		3.911	594.624		6.911	327.503		9.911	251.616
0.912	523.286		3.912	594.62		6.912	327.506		9.912	251.62
0.913	523.284		3.913	594.619		6.913	327.513		9.913	251.622
0.914	523.282		3.914	594.619		6.914	327.52		9.914	251.621
0.915	523.281		3.915	594.615		6.915	327.523		9.915	251.623
0.916	523.282		3.916	594.611		6.916	327.526		9.916	251.627
0.917	523.283		3.917	594.609		6.917	327.531		9.917	251.635
0.918	523.284		3.918	594.606		6.918	327.537		9.918	251.643
0.919	523.287		3.919	594.602		6.919	327.54		9.919	251.647
0.92	523.289		3.92	594.599		6.92	327.543		9.92	251.649
0.921	523.292		3.921	594.595		6.921	327.546		9.921	251.651
0.922	523.293		3.922	594.591		6.922	327.549		9.922	251.653
0.923	523.294		3.923	594.585		6.923	327.554		9.923	251.654
0.924	523.295		3.924	594.578		6.924	327.559		9.924	251.659
0.925	523.294		3.925	594.576		6.925	327.562		9.925	251.661
0.926	523.294		3.926	594.573		6.926	327.566		9.926	251.663
0.927	523.296		3.927	594.566		6.927	327.569		9.927	251.662
0.928	523.301		3.928	594.56		6.928	327.574		9.928	251.66
0.929	523.3		3.929	594.56		6.929	327.579		9.929	251.662
0.93	523.298		3.93	594.561		6.93	327.584		9.93	251.658
0.931	523.297		3.931	594.562		6.931	327.591		9.931	251.657
0.932	523.298		3.932	594.56		6.932	327.596		9.932	251.659
0.933	523.301		3.933	594.556		6.933	327.599		9.933	251.66
0.934	523.302		3.934	594.553		6.934	327.602		9.934	251.662
0.935	523.301		3.935	594.549		6.935	327.606		9.935	251.658
0.936	523.299		3.936	594.547		6.936	327.609		9.936	251.657
0.937	523.296		3.937	594.545		6.937	327.616		9.937	251.659
0.938	523.296		3.938	594.543		6.938	327.625		9.938	251.661
0.939	523.293		3.939	594.542		6.939	327.632		9.939	251.665
0.94	523.289		3.94	594.538		6.94	327.639		9.94	251.667
0.941	523.287		3.941	594.532		6.941	327.644		9.941	251.666
0.942	523.288		3.942	594.528		6.942	327.649		9.942	251.668
0.943	523.289		3.943	594.523		6.943	327.656		9.943	251.669
0.944	523.29		3.944	594.517		6.944	327.661		9.944	251.668
0.945	523.291		3.945	594.513		6.945	327.666		9.945	251.67
0.946	523.289		3.946	594.509		6.946	327.671		9.946	251.672
0.947	523.285		3.947	594.507		6.947	327.677		9.947	251.671
0.948	523.283		3.948	594.507		6.948	327.682		9.948	251.675
0.949	523.28		3.949	594.506		6.949	327.685		9.949	251.68
0.95	523.278		3.95	594.504		6.95	327.688		9.95	251.682
0.951	523.276		3.951	594.501		6.951	327.693		9.951	251.684
0.952	523.275		3.952	594.501		6.952	327.702		9.952	251.685
0.953	523.276		3.953	594.498		6.953	327.709		9.953	251.687
0.954	523.277		3.954	594.496		6.954	327.714		9.954	251.692
0.955	523.278		3.955	594.495		6.955	327.721		9.955	251.7
0.956	523.276		3.956	594.495		6.956	327.73		9.956	251.701
0.957	523.272		3.957	594.492		6.957	327.737		9.957	251.7
0.958	523.268		3.958	594.489		6.958	327.74		9.958	251.702
0.959	523.266		3.959	594.486		6.959	327.746		9.959	251.707
0.96	523.265		3.96	594.486		6.96	327.753		9.96	251.711
0.961	523.263		3.961	594.485		6.961	327.76		9.961	251.716
0.962	523.26		3.962	594.484		6.962	327.765		9.962	251.721
0.963	523.261		3.963	594.484		6.963	327.77		9.963	251.723
0.964	523.264		3.964	594.481		6.964	327.777		9.964	251.724
0.965	523.265		3.965	594.477		6.965	327.782		9.965	251.729
0.966	523.266		3.966	594.474		6.966	327.785		9.966	251.737
0.967	523.269		3.967	594.47		6.967	327.79		9.967	251.741
0.968	523.27		3.968	594.466		6.968	327.797		9.968	251.74
0.969	523.269		3.969	594.462		6.969	327.804		9.969	251.739
0.97	523.267		3.97	594.461		6.97	327.813		9.97	251.741
0.971	523.265		3.971	594.465		6.971	327.822		9.971	251.748
0.972	523.266		3.972	594.466		6.972	327.827		9.972	251.756
0.973	523.268		3.973	594.464		6.973	327.833		9.973	251.764
0.974	523.266		3.974	594.462		6.974	327.84		9.974	251.771
0.975	523.259		3.975	594.458		6.975	327.845		9.975	251.776
0.976	523.256		3.976	594.456		6.976	327.85		9.976	251.784
0.977	523.257		3.977	594.455		6.977	327.857		9.977	251.791
0.978	523.257		3.978	594.454		6.978	327.862		9.978	251.796
0.979	523.258		3.979	594.454		6.979	327.867		9.979	251.798
0.98	523.259		3.98	594.451		6.98	327.874		9.98	251.8
0.981	523.256		3.981	594.451		6.981	327.879		9.981	251.804
0.982	523.253		3.982	594.453		6.982	327.882		9.982	251.806
0.983	523.249		3.983	594.453		6.983	327.889		9.983	251.808
0.984	523.248		3.984	594.452		6.984	327.898		9.984	251.812
0.985	523.247		3.985	594.453		6.985	327.904		9.985	251.817
0.986	523.245		3.986	594.451		6.986	327.911		9.986	251.819
0.987	523.243		3.987	594.447		6.987	327.92		9.987	251.821
0.988	523.24		3.988	594.443		6.988	327.925		9.988	251.825
0.989	523.24		3.989	594.439		6.989	327.93		9.989	251.83
0.99	523.238		3.99	594.437		6.99	327.937		9.99	251.832
0.991	523.234		3.991	594.436		6.991	327.942		9.991	251.837
0.992	523.23		3.992	594.434		6.992	327.949		9.992	251.844
0.993	523.227		3.993	594.433		6.993	327.958		9.993	251.852
0.994	523.225		3.994	594.432		6.994	327.963		9.994	251.86
0.995	523.223		3.995	594.43		6.995	327.964		9.995	251.858
0.996	523.222		3.996	594.43		6.996	327.967		9.996	251.86
0.997	523.221		3.997	594.427		6.997	327.976		9.997	251.868
0.998	523.219		3.998	594.423		6.998	327.985		9.998	251.872
0.999	523.215		3.999	594.421		6.999	327.994		9.999	251.877
1	523.213		4	594.42		7	328.003		10	251.882
1.001	523.216		4.001	594.42		7.001	328.009		10.001	251.889
1.002	523.215		4.002	594.417		7.002	328.014		10.002	251.897
1.003	523.209		4.003	594.415		7.003	328.023		10.003	251.902
1.004	523.207		4.004	594.416		7.004	328.032		10.004	251.907
1.005	523.205		4.005	594.417		7.005	328.041		10.005	251.914
1.006	523.201		4.006	594.417		7.006	328.05		10.006	251.928
1.007	523.197		4.007	594.414		7.007	328.057		10.007	251.944
1.008	523.191		4.008	594.41		7.008	328.068		10.008	251.957
1.009	523.186		4.009	594.41		7.009	328.077		10.009	251.962
1.01	523.185		4.01	594.407		7.01	328.082		10.01	251.967
1.011	523.185		4.011	594.405		7.011	328.087		10.011	251.98
1.012	523.182		4.012	594.404		7.012	328.092		10.012	251.991
1.013	523.178		4.013	594.402		7.013	328.095		10.013	251.996
1.014	523.173		4.014	594.402		7.014	328.096		10.014	252
1.015	523.17		4.015	594.401		7.015	328.101		10.015	252.008
1.016	523.168		4.016	594.4		7.016	328.105		10.016	252.018
1.017	523.164		4.017	594.401		7.017	328.11		10.017	252.026
1.018	523.162		4.018	594.402		7.018	328.123		10.018	252.031
1.019	523.16		4.019	594.403		7.019	328.132		10.019	252.036
1.02	523.156		4.02	594.404		7.02	328.137		10.02	252.043
1.021	523.152		4.021	594.404		7.021	328.142		10.021	252.054
1.022	523.151		4.022	594.405		7.022	328.147		10.022	252.061
1.023	523.152		4.023	594.407		7.023	328.156		10.023	252.066
1.024	523.15		4.024	594.41		7.024	328.163		10.024	252.071
1.025	523.148		4.025	594.411		7.025	328.168		10.025	252.078
1.026	523.145		4.026	594.41		7.026	328.175		10.026	252.086
1.027	523.141		4.027	594.41		7.027	328.18		10.027	252.094
1.028	523.136		4.028	594.409		7.028	328.187		10.028	252.098
1.029	523.13		4.029	594.41		7.029	328.196		10.029	252.103
1.03	523.128		4.03	594.411		7.03	328.203		10.03	252.108
1.031	523.127		4.031	594.41		7.031	328.208		10.031	252.109
1.032	523.123		4.032	594.41		7.032	328.212		10.032	252.117
1.033	523.116		4.033	594.409		7.033	328.217		10.033	252.125
1.034	523.111		4.034	594.408		7.034	328.224		10.034	252.129
1.035	523.108		4.035	594.409		7.035	328.231		10.035	252.134
1.036	523.104		4.036	594.412		7.036	328.236		10.036	252.139
1.037	523.099		4.037	594.413		7.037	328.241		10.037	252.146
1.038	523.096		4.038	594.412		7.038	328.246		10.038	252.151
1.039	523.094		4.039	594.413		7.039	328.249		10.039	252.156
1.04	523.09		4.04	594.414		7.04	328.256		10.04	252.166
1.041	523.086		4.041	594.415		7.041	328.263		10.041	252.174
1.042	523.082		4.042	594.416		7.042	328.268		10.042	252.182
1.043	523.078		4.043	594.419		7.043	328.275		10.043	252.189
1.044	523.078		4.044	594.423		7.044	328.283		10.044	252.197
1.045	523.077		4.045	594.424		7.045	328.29		10.045	252.207
1.046	523.073		4.046	594.425		7.046	328.299		10.046	252.215
1.047	523.069		4.047	594.428		7.047	328.308		10.047	252.22
1.048	523.067		4.048	594.431		7.048	328.315		10.048	252.227
1.049	523.066		4.049	594.433		7.049	328.324		10.049	252.238
1.05	523.064		4.05	594.436		7.05	328.331		10.05	252.251
1.051	523.06		4.051	594.437		7.051	328.334		10.051	252.268
1.052	523.055		4.052	594.436		7.052	328.339		10.052	252.281
1.053	523.049		4.053	594.437		7.053	328.346		10.053	252.289
1.054	523.047		4.054	594.441		7.054	328.353		10.054	252.297
1.055	523.043		4.055	594.444		7.055	328.358		10.055	252.307
1.056	523.036		4.056	594.445		7.056	328.363		10.056	252.321
1.057	523.03		4.057	594.446		7.057	328.37		10.057	252.328
1.058	523.024		4.058	594.445		7.058	328.375		10.058	252.33
1.059	523.017		4.059	594.445		7.059	328.381		10.059	252.338
1.06	523.01		4.06	594.446		7.06	328.388		10.06	252.345
1.061	523.004		4.061	594.448		7.061	328.395		10.061	252.353
1.062	522.999		4.062	594.451		7.062	328.402		10.062	252.363
1.063	522.997		4.063	594.452		7.063	328.409		10.063	252.371
1.064	522.998		4.064	594.45		7.064	328.418		10.064	252.379
1.065	522.994		4.065	594.449		7.065	328.425		10.065	252.386
1.066	522.988		4.066	594.45		7.066	328.43		10.066	252.391
1.067	522.982		4.067	594.451		7.067	328.437		10.067	252.399
1.068	522.977		4.068	594.45		7.068	328.444		10.068	252.409
1.069	522.971		4.069	594.45		7.069	328.451		10.069	252.42
1.07	522.966		4.07	594.452		7.07	328.456		10.07	252.43
1.071	522.963		4.071	594.457		7.071	328.461		10.071	252.438
1.072	522.961		4.072	594.459		7.072	328.468		10.072	252.446
1.073	522.957		4.073	594.462		7.073	328.475		10.073	252.453
1.074	522.953		4.074	594.466		7.074	328.48		10.074	252.461
1.075	522.949		4.075	594.469		7.075	328.487		10.075	252.468
1.076	522.945		4.076	594.472		7.076	328.497		10.076	252.476
1.077	522.942		4.077	594.476		7.077	328.506		10.077	252.487
1.078	522.938		4.078	594.479		7.078	328.513		10.078	252.5
1.079	522.934		4.079	594.48		7.079	328.516		10.079	252.514
1.08	522.93		4.08	594.482		7.08	328.519		10.08	252.524
1.081	522.927		4.081	594.485		7.081	328.524		10.081	252.535
1.082	522.925		4.082	594.489		7.082	328.533		10.082	252.545
1.083	522.92		4.083	594.495		7.083	328.54		10.083	252.556
1.084	522.916		4.084	594.499		7.084	328.543		10.084	252.566
1.085	522.913		4.085	594.504		7.085	328.55		10.085	252.571
1.086	522.909		4.086	594.51		7.086	328.561		10.086	252.576
1.087	522.904		4.087	594.517		7.087	328.568		10.087	252.586
1.088	522.897		4.088	594.525		7.088	328.573		10.088	252.597
1.089	522.889		4.089	594.527		7.089	328.582		10.089	252.607
1.09	522.882		4.09	594.53		7.09	328.591		10.09	252.615
1.091	522.875		4.091	594.534		7.091	328.596		10.091	252.626
1.092	522.871		4.092	594.539		7.092	328.602		10.092	252.639
1.093	522.867		4.093	594.543		7.093	328.611		10.093	252.647
1.094	522.86		4.094	594.547		7.094	328.618		10.094	252.657
1.095	522.853		4.095	594.553		7.095	328.623		10.095	252.671
1.096	522.847		4.096	594.557		7.096	328.63		10.096	252.681
1.097	522.845		4.097	594.562		7.097	328.637		10.097	252.689
1.098	522.843		4.098	594.566		7.098	328.642		10.098	252.694
1.099	522.837		4.099	594.57		7.099	328.645		10.099	252.704
1.1	522.83		4.1	594.576		7.1	328.646		10.1	252.715
1.101	522.823		4.101	594.58		7.101	328.649		10.101	252.722
1.102	522.815		4.102	594.585		7.102	328.656		10.102	252.736
1.103	522.808		4.103	594.591		7.103	328.665		10.103	252.749
1.104	522.801		4.104	594.596		7.104	328.676		10.104	252.757
1.105	522.794		4.105	594.601		7.105	328.685		10.105	252.764
1.106	522.786		4.106	594.603		7.106	328.692		10.106	252.772
1.107	522.779		4.107	594.606		7.107	328.7		10.107	252.777
1.108	522.772		4.108	594.609		7.108	328.709		10.108	252.784
1.109	522.765		4.109	594.613		7.109	328.716		10.109	252.795
1.11	522.758		4.11	594.619		7.11	328.719		10.11	252.805
1.111	522.75		4.111	594.626		7.111	328.726		10.111	252.813
1.112	522.745		4.112	594.634		7.112	328.735		10.112	252.824
1.113	522.741		4.113	594.64		7.113	328.742		10.113	252.837
1.114	522.737		4.114	594.643		7.114	328.749		10.114	252.845
1.115	522.73		4.115	594.644		7.115	328.756		10.115	252.852
1.116	522.723		4.116	594.646		7.116	328.763		10.116	252.863
1.117	522.719		4.117	594.649		7.117	328.77		10.117	252.871
1.118	522.713		4.118	594.652		7.118	328.777		10.118	252.878
1.119	522.704		4.119	594.656		7.119	328.78		10.119	252.889
1.12	522.697		4.12	594.66		7.12	328.781		10.12	252.896
1.121	522.691		4.121	594.664		7.121	328.785		10.121	252.904
1.122	522.686		4.122	594.667		7.122	328.788		10.122	252.915
1.123	522.68		4.123	594.666		7.123	328.797		10.123	252.928
1.124	522.675		4.124	594.667		7.124	328.81		10.124	252.941
1.125	522.669		4.125	594.67		7.125	328.819		10.125	252.952
1.126	522.664		4.126	594.673		7.126	328.826		10.126	252.963
1.127	522.66		4.127	594.675		7.127	328.835		10.127	252.976
1.128	522.654		4.128	594.678		7.128	328.846		10.128	252.99
1.129	522.647		4.129	594.681		7.129	328.857		10.129	252.997
1.13	522.64		4.13	594.683		7.13	328.866		10.13	253.002
1.131	522.632		4.131	594.688		7.131	328.873		10.131	253.009
1.132	522.624		4.132	594.692		7.132	328.882		10.132	253.017
1.133	522.613		4.133	594.696		7.133	328.889		10.133	253.019
1.134	522.604		4.134	594.702		7.134	328.892		10.134	253.024
1.135	522.597		4.135	594.708		7.135	328.895		10.135	253.037
1.136	522.591		4.136	594.711		7.136	328.9		10.136	253.053
1.137	522.584		4.137	594.713		7.137	328.907		10.137	253.067
1.138	522.575		4.138	594.717		7.138	328.914		10.138	253.077
1.139	522.568		4.139	594.722		7.139	328.919		10.139	253.085
1.14	522.562		4.14	594.724		7.14	328.922		10.14	253.099
1.141	522.555		4.141	594.725		7.141	328.924		10.141	253.115
1.142	522.546		4.142	594.73		7.142	328.927		10.142	253.126
1.143	522.539		4.143	594.736		7.143	328.932		10.143	253.139
1.144	522.532		4.144	594.74		7.144	328.937		10.144	253.152
1.145	522.525		4.145	594.744		7.145	328.944		10.145	253.16
1.146	522.516		4.146	594.75		7.146	328.951		10.146	253.165
1.147	522.505		4.147	594.756		7.147	328.956		10.147	253.172
1.148	522.495		4.148	594.762		7.148	328.961		10.148	253.183
1.149	522.486		4.149	594.768		7.149	328.968		10.149	253.191
1.15	522.479		4.15	594.774		7.15	328.975		10.15	253.198
1.151	522.473		4.151	594.778		7.151	328.984		10.151	253.209
1.152	522.468		4.152	594.782		7.152	328.995		10.152	253.216
1.153	522.46		4.153	594.787		7.153	329.006		10.153	253.227
1.154	522.453		4.154	594.789		7.154	329.013		10.154	253.24
1.155	522.448		4.155	594.794		7.155	329.019		10.155	253.251
1.156	522.44		4.156	594.8		7.156	329.026		10.156	253.259
1.157	522.43		4.157	594.804		7.157	329.035		10.157	253.263
1.158	522.423		4.158	594.81		7.158	329.042		10.158	253.274
1.159	522.417		4.159	594.817		7.159	329.047		10.159	253.284
1.16	522.408		4.16	594.822		7.16	329.054		10.16	253.292
1.161	522.399		4.161	594.826		7.161	329.061		10.161	253.303
1.162	522.391		4.162	594.832		7.162	329.064		10.162	253.313
1.163	522.378		4.163	594.838		7.163	329.067		10.163	253.324
1.164	522.368		4.164	594.842		7.164	329.074		10.164	253.334
1.165	522.359		4.165	594.846		7.165	329.081		10.165	253.345
1.166	522.349		4.166	594.851		7.166	329.09		10.166	253.352
1.167	522.34		4.167	594.855		7.167	329.099		10.167	253.36
1.168	522.334		4.168	594.861		7.168	329.106		10.168	253.374
1.169	522.329		4.169	594.868		7.169	329.113		10.169	253.387
1.17	522.32		4.17	594.876		7.17	329.122		10.17	253.398
1.171	522.309		4.171	594.882		7.171	329.131		10.171	253.411
1.172	522.299		4.172	594.888		7.172	329.136		10.172	253.424
1.173	522.288		4.173	594.892		7.173	329.145		10.173	253.438
1.174	522.279		4.174	594.896		7.174	329.154		10.174	253.454
1.175	522.27		4.175	594.901		7.175	329.16		10.175	253.468
1.176	522.262		4.176	594.907		7.176	329.165		10.176	253.478
1.177	522.253		4.177	594.913		7.177	329.17		10.177	253.489
1.178	522.242		4.178	594.918		7.178	329.177		10.178	253.497
1.179	522.232		4.179	594.926		7.179	329.184		10.179	253.504
1.18	522.221		4.18	594.93		7.18	329.187		10.18	253.518
1.181	522.211		4.181	594.935		7.181	329.19		10.181	253.534
1.182	522.204		4.182	594.939		7.182	329.195		10.182	253.548
1.183	522.198		4.183	594.943		7.183	329.2		10.183	253.561
1.184	522.191		4.184	594.947		7.184	329.207		10.184	253.577
1.185	522.184		4.185	594.95		7.185	329.212		10.185	253.588
1.186	522.175		4.186	594.954		7.186	329.218		10.186	253.599
1.187	522.166		4.187	594.959		7.187	329.223		10.187	253.612
1.188	522.159		4.188	594.961		7.188	329.232		10.188	253.623
1.189	522.151		4.189	594.967		7.189	329.243		10.189	253.63
1.19	522.144		4.19	594.975		7.19	329.25		10.19	253.638
1.191	522.135		4.191	594.979		7.191	329.259		10.191	253.645
1.192	522.126		4.192	594.983		7.192	329.266		10.192	253.656
1.193	522.119		4.193	594.988		7.193	329.271		10.193	253.669
1.194	522.112		4.194	594.99		7.194	329.276		10.194	253.677
1.195	522.103		4.195	594.995		7.195	329.279		10.195	253.685
1.196	522.093		4.196	595		7.196	329.284		10.196	253.695
1.197	522.084		4.197	595.006		7.197	329.289		10.197	253.712
1.198	522.077		4.198	595.012		7.198	329.294		10.198	253.728
1.199	522.066		4.199	595.017		7.199	329.303		10.199	253.739
1.2	522.056		4.2	595.021		7.2	329.312		10.2	253.752
1.201	522.048		4.201	595.027		7.201	329.319		10.201	253.766
1.202	522.041		4.202	595.033		7.202	329.327		10.202	253.773
1.203	522.032		4.203	595.039		7.203	329.332		10.203	253.781
1.204	522.023		4.204	595.045		7.204	329.335		10.204	253.788
1.205	522.015		4.205	595.052		7.205	329.338		10.205	253.796
1.206	522.007		4.206	595.06		7.206	329.339		10.206	253.807
1.207	522.002		4.207	595.064		7.207	329.342		10.207	253.817
1.208	521.998		4.208	595.068		7.208	329.347		10.208	253.828
1.209	521.994		4.209	595.071		7.209	329.352		10.209	253.838
1.21	521.987		4.21	595.074		7.21	329.358		10.21	253.846
1.211	521.979		4.211	595.08		7.211	329.361		10.211	253.853
1.212	521.972		4.212	595.085		7.212	329.366		10.212	253.861
1.213	521.967		4.213	595.091		7.213	329.371		10.213	253.866
1.214	521.959		4.214	595.096		7.214	329.376		10.214	253.873
1.215	521.951		4.215	595.098		7.215	329.383		10.215	253.887
1.216	521.943		4.216	595.103		7.216	329.388		10.216	253.903
1.217	521.936		4.217	595.109		7.217	329.393		10.217	253.917
1.218	521.927		4.218	595.113		7.218	329.4		10.218	253.927
1.219	521.918		4.219	595.119		7.219	329.407		10.219	253.935
1.22	521.911		4.22	595.128		7.22	329.412		10.22	253.94
1.221	521.904		4.221	595.137		7.221	329.416		10.221	253.947
1.222	521.897		4.222	595.143		7.222	329.419		10.222	253.955
1.223	521.891		4.223	595.147		7.223	329.422		10.223	253.963
1.224	521.886		4.224	595.153		7.224	329.425		10.224	253.973
1.225	521.878		4.225	595.159		7.225	329.428		10.225	253.984
1.226	521.875		4.226	595.165		7.226	329.431		10.226	253.994
1.227	521.871		4.227	595.171		7.227	329.434		10.227	254.005
1.228	521.863		4.228	595.177		7.228	329.44		10.228	254.012
1.229	521.855		4.229	595.183		7.229	329.447		10.229	254.02
1.23	521.846		4.23	595.187		7.23	329.452		10.23	254.031
1.231	521.838		4.231	595.19		7.231	329.455		10.231	254.041
1.232	521.831		4.232	595.196		7.232	329.46		10.232	254.049
1.233	521.824		4.233	595.205		7.233	329.465		10.233	254.05
1.234	521.815		4.234	595.213		7.234	329.468		10.234	254.052
1.235	521.803		4.235	595.217		7.235	329.471		10.235	254.06
1.236	521.794		4.236	595.223		7.236	329.474		10.236	254.068
1.237	521.789		4.237	595.23		7.237	329.478		10.237	254.072
1.238	521.781		4.238	595.238		7.238	329.483		10.238	254.08
1.239	521.773		4.239	595.245		7.239	329.488		10.239	254.087
1.24	521.764		4.24	595.251		7.24	329.491		10.24	254.095
1.241	521.756		4.241	595.257		7.241	329.496		10.241	254.106
1.242	521.748		4.242	595.262		7.242	329.503		10.242	254.116
1.243	521.735		4.243	595.268		7.243	329.508		10.243	254.127
1.244	521.725		4.244	595.275		7.244	329.511		10.244	254.134
1.245	521.718		4.245	595.281		7.245	329.518		10.245	254.136
1.246	521.712		4.246	595.287		7.246	329.529		10.246	254.144
1.247	521.707		4.247	595.295		7.247	329.538		10.247	254.154
1.248	521.701		4.248	595.304		7.248	329.545		10.248	254.162
1.249	521.697		4.249	595.311		7.249	329.55		10.249	254.167
1.25	521.69		4.25	595.317		7.25	329.554		10.25	254.168
1.251	521.681		4.251	595.322		7.251	329.559		10.251	254.176
1.252	521.674		4.252	595.327		7.252	329.564		10.252	254.187
1.253	521.665		4.253	595.335		7.253	329.565		10.253	254.194
1.254	521.654		4.254	595.341		7.254	329.566		10.254	254.199
1.255	521.646		4.255	595.347		7.255	329.569		10.255	254.204
1.256	521.638		4.256	595.354		7.256	329.572		10.256	254.214
1.257	521.631		4.257	595.362		7.257	329.574		10.257	254.225
1.258	521.624		4.258	595.37		7.258	329.575		10.258	254.227
1.259	521.615		4.259	595.376		7.259	329.576		10.259	254.231
1.26	521.606		4.26	595.38		7.26	329.579		10.26	254.236
1.261	521.599		4.261	595.386		7.261	329.582		10.261	254.238
1.262	521.593		4.262	595.392		7.262	329.582		10.262	254.245
1.263	521.586		4.263	595.398		7.263	329.583		10.263	254.253
1.264	521.577		4.264	595.405		7.264	329.584		10.264	254.258
1.265	521.57		4.265	595.414		7.265	329.587		10.265	254.262
1.266	521.565		4.266	595.42		7.266	329.592		10.266	254.27
1.267	521.557		4.267	595.425		7.267	329.593		10.267	254.278
1.268	521.548		4.268	595.429		7.268	329.593		10.268	254.285
1.269	521.538		4.269	595.435		7.269	329.594		10.269	254.293
1.27	521.527		4.27	595.442		7.27	329.595		10.27	254.298
1.271	521.52		4.271	595.45		7.271	329.596		10.271	254.305
1.272	521.515		4.272	595.459		7.272	329.597		10.272	254.313
1.273	521.509		4.273	595.467		7.273	329.601		10.273	254.32
1.274	521.504		4.274	595.474		7.274	329.604		10.274	254.331
1.275	521.498		4.275	595.482		7.275	329.605		10.275	254.342
1.276	521.492		4.276	595.488		7.276	329.608		10.276	254.349
1.277	521.488		4.277	595.495		7.277	329.613		10.277	254.348
1.278	521.485		4.278	595.501		7.278	329.618		10.278	254.344
1.279	521.476		4.279	595.507		7.279	329.621		10.279	254.343
1.28	521.462		4.28	595.515		7.28	329.626		10.28	254.347
1.281	521.45		4.281	595.522		7.281	329.63		10.281	254.355
1.282	521.439		4.282	595.53		7.282	329.633		10.282	254.363
1.283	521.432		4.283	595.534		7.283	329.638		10.283	254.373
1.284	521.426		4.284	595.54		7.284	329.641		10.284	254.378
1.285	521.419		4.285	595.551		7.285	329.644		10.285	254.38
1.286	521.412		4.286	595.56		7.286	329.649		10.286	254.382
1.287	521.406		4.287	595.568		7.287	329.654		10.287	254.383
1.288	521.402		4.288	595.575		7.288	329.657		10.288	254.391
1.289	521.399		4.289	595.581		7.289	329.661		10.289	254.399
1.29	521.393		4.29	595.586		7.29	329.664		10.29	254.406
1.291	521.386		4.291	595.59		7.291	329.665		10.291	254.414
1.292	521.377		4.292	595.596		7.292	329.664		10.292	254.421
1.293	521.37		4.293	595.602		7.293	329.665		10.293	254.429
1.294	521.367		4.294	595.608		7.294	329.665		10.294	254.431
1.295	521.363		4.295	595.614		7.295	329.664		10.295	254.436
1.296	521.356		4.296	595.619		7.296	329.665		10.296	254.443
1.297	521.351		4.297	595.627		7.297	329.666		10.297	254.448
1.298	521.345		4.298	595.633		7.298	329.669		10.298	254.453
1.299	521.338		4.299	595.636		7.299	329.674		10.299	254.457
1.3	521.332		4.3	595.638		7.3	329.681		10.3	254.465
1.301	521.328		4.301	595.643		7.301	329.687		10.301	254.473
1.302	521.324		4.302	595.65		7.302	329.69		10.302	254.477
1.303	521.319		4.303	595.656		7.303	329.695		10.303	254.479
1.304	521.313		4.304	595.662		7.304	329.7		10.304	254.484
1.305	521.311		4.305	595.67		7.305	329.705		10.305	254.491
1.306	521.307		4.306	595.674		7.306	329.712		10.306	254.493
1.307	521.302		4.307	595.681		7.307	329.715		10.307	254.495
1.308	521.298		4.308	595.691		7.308	329.714		10.308	254.503
1.309	521.292		4.309	595.698		7.309	329.718		10.309	254.513
1.31	521.283		4.31	595.704		7.31	329.721		10.31	254.524
1.311	521.274		4.311	595.71		7.311	329.724		10.311	254.525
1.312	521.267		4.312	595.719		7.312	329.727		10.312	254.524
1.313	521.26		4.313	595.73		7.313	329.73		10.313	254.526
1.314	521.254		4.314	595.739		7.314	329.737		10.314	254.528
1.315	521.249		4.315	595.745		7.315	329.742		10.315	254.535
1.316	521.241		4.316	595.75		7.316	329.745		10.316	254.546
1.317	521.236		4.317	595.755		7.317	329.747		10.317	254.554
1.318	521.23		4.318	595.763		7.318	329.75		10.318	254.558
1.319	521.221		4.319	595.771		7.319	329.753		10.319	254.566
1.32	521.214		4.32	595.78		7.32	329.752		10.32	254.576
1.321	521.21		4.321	595.787		7.321	329.753		10.321	254.584
1.322	521.205		4.322	595.793		7.322	329.756		10.322	254.595
1.323	521.198		4.323	595.799		7.323	329.76		10.323	254.605
1.324	521.189		4.324	595.805		7.324	329.763		10.324	254.604
1.325	521.18		4.325	595.811		7.325	329.764		10.325	254.606
1.326	521.174		4.326	595.817		7.326	329.763		10.326	254.616
1.327	521.17		4.327	595.821		7.327	329.762		10.327	254.63
1.328	521.166		4.328	595.824		7.328	329.762		10.328	254.64
1.329	521.162		4.329	595.828		7.329	329.763		10.329	254.645
1.33	521.159		4.33	595.834		7.33	329.762		10.33	254.65
1.331	521.155		4.331	595.842		7.331	329.759		10.331	254.655
1.332	521.152		4.332	595.846		7.332	329.761		10.332	254.662
1.333	521.15		4.333	595.849		7.333	329.76		10.333	254.673
1.334	521.148		4.334	595.853		7.334	329.759		10.334	254.683
1.335	521.147		4.335	595.857		7.335	329.762		10.335	254.691
1.336	521.146		4.336	595.861		7.336	329.767		10.336	254.698
1.337	521.144		4.337	595.866		7.337	329.772		10.337	254.706
1.338	521.139		4.338	595.872		7.338	329.775		10.338	254.711
1.339	521.135		4.339	595.876		7.339	329.777		10.339	254.715
1.34	521.134		4.34	595.88		7.34	329.78		10.34	254.723
1.341	521.135		4.341	595.886		7.341	329.783		10.341	254.734
1.342	521.138		4.342	595.889		7.342	329.784		10.342	254.741
1.343	521.14		4.343	595.891		7.343	329.787		10.343	254.746
1.344	521.143		4.344	595.896		7.344	329.788		10.344	254.751
1.345	521.157		4.345	595.9		7.345	329.79		10.345	254.752
1.346	521.356		4.346	595.908		7.346	329.793		10.346	254.754
1.347	521.995		4.347	595.915		7.347	329.794		10.347	254.759
1.348	523.226		4.348	595.921		7.348	329.793		10.348	254.764
1.349	525.137		4.349	595.927		7.349	329.792		10.349	254.765
1.35	527.765		4.35	595.933		7.35	329.794		10.35	254.767
1.351	531.211		4.351	595.939		7.351	329.795		10.351	254.772
1.352	535.754		4.352	595.945		7.352	329.794		10.352	254.78
1.353	541.355		4.353	595.952		7.353	329.793		10.353	254.787
1.354	547.521		4.354	595.962		7.354	329.791		10.354	254.792
1.355	553.872		4.355	595.971		7.355	329.79		10.355	254.797
1.356	560.239		4.356	595.978		7.356	329.791		10.356	254.798
1.357	566.55		4.357	595.983		7.357	329.79		10.357	254.8
1.358	572.805		4.358	595.987		7.358	329.791		10.358	254.805
1.359	579.017		4.359	595.99		7.359	329.791		10.359	254.807
1.36	585.207		4.36	595.991		7.36	329.788		10.36	254.808
1.361	591.399		4.361	595.993		7.361	329.787		10.361	254.816
1.362	597.615		4.362	595.999		7.362	329.784		10.362	254.827
1.363	603.87		4.363	596.007		7.363	329.782		10.363	254.837
1.364	610.155		4.364	596.013		7.364	329.779		10.364	254.848
1.365	616.466		4.365	596.017		7.365	329.78		10.365	254.855
1.366	622.813		4.366	596.021		7.366	329.785		10.366	254.863
1.367	629.203		4.367	596.029		7.367	329.784		10.367	254.873
1.368	635.635		4.368	596.036		7.368	329.782		10.368	254.881
1.369	642.104		4.369	596.041		7.369	329.781		10.369	254.889
1.37	648.615		4.37	596.045		7.37	329.782		10.37	254.896
1.371	655.163		4.371	596.049		7.371	329.783		10.371	254.901
1.372	661.73		4.372	596.052		7.372	329.783		10.372	254.909
1.373	668.327		4.373	596.056		7.373	329.78		10.373	254.919
1.374	674.957		4.374	596.06		7.374	329.779		10.374	254.93
1.375	681.62		4.375	596.066		7.375	329.782		10.375	254.937
1.376	688.312		4.376	596.076		7.376	329.785		10.376	254.945
1.377	695.03		4.377	596.081		7.377	329.785		10.377	254.956
1.378	701.775		4.378	596.086		7.378	329.78		10.378	254.96
1.379	708.536		4.379	596.092		7.379	329.775		10.379	254.962
1.38	715.327		4.38	596.098		7.38	329.771		10.38	254.97
1.381	722.157		4.381	596.104		7.381	329.77		10.381	254.974
1.382	729.01		4.382	596.108		7.382	329.771		10.382	254.976
1.383	735.87		4.383	596.11		7.383	329.772		10.383	254.978
1.384	742.72		4.384	596.115		7.384	329.771		10.384	254.982
1.385	749.55		4.385	596.121		7.385	329.767		10.385	254.997
1.386	756.341		4.386	596.127		7.386	329.764		10.386	255.141
1.387	763.066		4.387	596.133		7.387	329.763		10.387	255.724
1.388	769.715		4.388	596.137		7.388	329.764		10.388	257.014
1.389	776.269		4.389	596.139		7.389	329.764		10.389	259.006
1.39	782.705		4.39	596.144		7.39	329.759		10.39	261.507
1.391	788.986		4.391	596.15		7.391	329.754		10.391	264.348
1.392	795.081		4.392	596.156		7.392	329.754		10.392	267.428
1.393	800.971		4.393	596.16		7.393	329.755		10.393	270.637
1.394	806.648		4.394	596.163		7.394	329.754		10.394	273.904
1.395	812.114		4.395	596.165		7.395	329.751		10.395	277.212
1.396	817.37		4.396	596.169		7.396	329.747		10.396	280.532
1.397	822.423		4.397	596.177		7.397	329.742		10.397	283.864
1.398	827.275		4.398	596.183		7.398	329.737		10.398	287.213
1.399	831.927		4.399	596.187		7.399	329.736		10.399	290.568
1.4	836.384		4.4	596.19		7.4	329.738		10.4	293.929
1.401	840.651		4.401	596.191		7.401	329.735		10.401	297.307
1.402	844.735		4.402	596.194		7.402	329.732		10.402	300.697
1.403	848.637		4.403	596.198		7.403	329.731		10.403	304.099
1.404	852.365		4.404	596.299		7.404	329.727		10.404	307.507
1.405	855.926		4.405	596.757		7.405	329.724		10.405	310.926
1.406	859.316		4.406	597.811		7.406	329.725		10.406	314.369
1.407	862.548		4.407	599.507		7.407	329.723		10.407	317.829
1.408	865.632		4.408	601.72		7.408	329.722		10.408	321.289
1.409	868.568		4.409	604.295		7.409	329.721		10.409	324.744
1.41	871.37		4.41	607.16		7.41	329.718		10.41	328.216
1.411	874.047		4.411	610.289		7.411	329.716		10.411	331.711
1.412	876.602		4.412	613.676		7.412	329.715		10.412	335.218
1.413	879.042		4.413	617.317		7.413	329.714		10.413	338.743
1.414	881.374		4.414	621.202		7.414	329.711		10.414	342.291
1.415	883.61		4.415	625.313		7.415	329.707		10.415	345.856
1.416	885.764		4.416	629.63		7.416	329.7		10.416	349.445
1.417	887.833		4.417	634.135		7.417	329.695		10.417	353.052
1.418	889.823		4.418	638.813		7.418	329.695		10.418	356.676
1.419	891.748		4.419	643.654		7.419	329.694		10.419	360.329
1.42	893.609		4.42	648.65		7.42	329.689		10.42	364.006
1.421	895.405		4.421	653.795		7.421	329.686		10.421	367.694
1.422	897.142		4.422	659.088		7.422	329.686		10.422	371.383
1.423	898.833		4.423	664.524		7.423	329.683		10.423	375.065
1.424	900.482		4.424	670.096		7.424	329.678		10.424	378.713
1.425	902.087		4.425	675.808		7.425	329.673		10.425	382.29
1.426	903.657		4.426	681.665		7.426	329.669		10.426	385.78
1.427	905.196		4.427	687.673		7.427	329.666		10.427	389.146
1.428	906.71		4.428	693.845		7.428	329.663		10.428	392.378
1.429	908.194		4.429	700.191		7.429	329.663		10.429	395.482
1.43	909.645		4.43	706.721		7.43	329.662		10.43	398.433
1.431	911.063		4.431	713.442		7.431	329.661		10.431	401.221
1.432	912.449		4.432	720.356		7.432	329.662		10.432	403.845
1.433	913.804		4.433	727.478		7.433	329.661		10.433	406.288
1.434	915.131		4.434	734.81		7.434	329.657		10.434	408.566
1.435	916.424		4.435	742.359		7.435	329.652		10.435	410.705
1.436	917.691		4.436	750.136		7.436	329.649		10.436	412.697
1.437	918.935		4.437	758.143		7.437	329.645		10.437	414.56
1.438	920.15		4.438	766.388		7.438	329.64		10.438	416.301
1.439	921.335		4.439	774.88		7.439	329.633		10.439	417.925
1.44	922.49		4.44	783.622		7.44	329.631		10.44	419.449
1.441	923.619		4.441	792.616		7.441	329.63		10.441	420.874
1.442	924.722		4.442	801.869		7.442	329.625		10.442	422.223
1.443	925.792		4.443	811.383		7.443	329.623		10.443	423.501
1.444	926.829		4.444	821.149		7.444	329.624		10.444	424.698
1.445	927.84		4.445	831.146		7.445	329.625		10.445	425.825
1.446	928.824		4.446	841.335		7.446	329.624		10.446	426.887
1.447	929.786		4.447	851.675		7.447	329.623		10.447	427.885
1.448	930.717		4.448	862.119		7.448	329.621		10.448	428.836
1.449	931.62		4.449	872.614		7.449	329.62		10.449	429.74
1.45	932.499		4.45	883.108		7.45	329.619		10.45	430.592
1.451	933.355		4.451	893.541		7.451	329.628		10.451	431.397
1.452	934.192		4.452	903.838		7.452	329.685		10.452	432.161
1.453	935.006		4.453	913.932		7.453	329.812		10.453	432.895
1.454	935.796		4.454	923.754		7.454	329.983		10.454	433.589
1.455	936.564		4.455	933.245		7.455	330.173		10.455	434.248
1.456	937.312		4.456	942.371		7.456	330.383		10.456	434.877
1.457	938.043		4.457	951.114		7.457	330.608		10.457	435.477
1.458	938.758		4.458	959.462		7.458	330.853		10.458	436.06
1.459	939.457		4.459	967.42		7.459	331.113		10.459	436.619
1.46	940.136		4.46	974.995		7.46	331.385		10.46	437.155
1.461	940.798		4.461	982.19		7.461	331.673		10.461	437.661
1.462	941.448		4.462	989.023		7.462	331.969		10.462	438.156
1.463	942.084		4.463	995.509		7.463	332.28		10.463	438.639
1.464	942.704		4.464	1001.66		7.464	332.619		10.464	439.111
1.465	943.304		4.465	1007.5		7.465	332.993		10.465	439.565
1.466	943.887		4.466	1013.04		7.466	333.409		10.466	439.99
1.467	944.458		4.467	1018.28		7.467	333.869		10.467	440.403
1.468	945.015		4.468	1023.24		7.468	334.372		10.468	440.804
1.469	945.559		4.469	1027.95		7.469	334.926		10.469	441.188
1.47	946.094		4.47	1032.41		7.47	335.546		10.47	441.554
1.471	946.621		4.471	1036.63		7.471	336.229		10.471	441.914
1.472	947.139		4.472	1040.64		7.472	336.966		10.472	442.263
1.473	947.641		4.473	1044.45		7.473	337.766		10.473	442.6
1.474	948.126		4.474	1048.08		7.474	338.633		10.474	442.919
1.475	948.604		4.475	1051.55		7.475	339.562		10.475	443.215
1.476	949.079		4.476	1054.87		7.476	340.554		10.476	443.505
1.477	949.538		4.477	1058.05		7.477	341.608		10.477	443.795
1.478	949.98		4.478	1061.1		7.478	342.709		10.478	444.08
1.479	950.416		4.479	1064.03		7.479	343.857		10.479	444.358
1.48	950.839		4.48	1066.85		7.48	345.064		10.48	444.631
1.481	951.245		4.481	1069.57		7.481	346.325		10.481	444.892
1.482	951.641		4.482	1072.19		7.482	347.638		10.482	445.141
1.483	952.031		4.483	1074.71		7.483	349.001		10.483	445.384
1.484	952.411		4.484	1077.16		7.484	350.419		10.484	445.628
1.485	952.778		4.485	1079.52		7.485	351.888		10.485	445.859
1.486	953.138		4.486	1081.8		7.486	353.407		10.486	446.079
1.487	953.488		4.487	1084.02		7.487	354.985		10.487	446.299
1.488	953.825		4.488	1086.16		7.488	356.622		10.488	446.519
1.489	954.156		4.489	1088.24		7.489	358.318		10.489	446.739
1.49	954.473		4.49	1090.26		7.49	360.076		10.49	446.953
1.491	954.778		4.491	1092.21		7.491	361.9		10.491	447.15
1.492	955.075		4.492	1094.11		7.492	363.799		10.492	447.341
1.493	955.363		4.493	1095.95		7.493	365.78		10.493	447.537
1.494	955.638		4.494	1097.73		7.494	367.847		10.494	447.728
1.495	955.906		4.495	1099.46		7.495	370		10.495	447.924
1.496	956.168		4.496	1101.14		7.496	372.239		10.496	448.127
1.497	956.419		4.497	1102.77		7.497	374.56		10.497	448.323
1.498	956.658		4.498	1104.35		7.498	376.96		10.498	448.508
1.499	956.883		4.499	1105.89		7.499	379.441		10.499	448.681
1.5	957.099		4.5	1107.39		7.5	382.009		10.5	448.855
1.501	957.305		4.501	1108.84		7.501	384.662		10.501	449.028
1.502	957.507		4.502	1110.24		7.502	387.41		10.502	449.201
1.503	957.703		4.503	1111.6		7.503	390.247		10.503	449.368
1.504	957.886		4.504	1112.93		7.504	393.17		10.504	449.541
1.505	958.062		4.505	1114.21		7.505	396.191		10.505	449.715
1.506	958.231		4.506	1115.46		7.506	399.31		10.506	449.876
1.507	958.388		4.507	1116.67		7.507	402.523		10.507	450.038
1.508	958.531		4.508	1117.84		7.508	405.833		10.508	450.193
1.509	958.668		4.509	1118.98		7.509	409.246		10.509	450.349
1.51	958.801		4.51	1120.09		7.51	412.767		10.51	450.504
1.511	958.928		4.511	1121.16		7.511	416.398		10.511	450.654
1.512	959.042		4.512	1122.2		7.512	420.147		10.512	450.81
1.513	959.139		4.513	1123.2		7.513	424.02		10.513	450.965
1.514	959.23		4.514	1124.18		7.514	428.011		10.514	451.115
1.515	959.324		4.515	1125.13		7.515	432.135		10.515	451.259
1.516	959.411		4.516	1126.05		7.516	436.407		10.516	451.397
1.517	959.486		4.517	1126.94		7.517	440.832		10.517	451.529
1.518	959.553		4.518	1127.8		7.518	445.417		10.518	451.662
1.519	959.611		4.519	1128.64		7.519	450.182		10.519	451.8
1.52	959.662		4.52	1129.46		7.52	455.139		10.52	451.932
1.521	959.71		4.521	1130.25		7.521	460.287		10.521	452.07
1.522	959.749		4.522	1131.02		7.522	465.619		10.522	452.208
1.523	959.774		4.523	1131.77		7.523	471.12		10.523	452.335
1.524	959.792		4.524	1132.49		7.524	476.768		10.524	452.455
1.525	959.807		4.525	1133.19		7.525	482.538		10.525	452.576
1.526	959.816		4.526	1133.88		7.526	488.383		10.526	452.696
1.527	959.818		4.527	1134.54		7.527	494.254		10.527	452.805
1.528	959.813		4.528	1135.19		7.528	500.114		10.528	452.908
1.529	959.807		4.529	1135.82		7.529	505.904		10.529	453.011
1.53	959.805		4.53	1136.43		7.53	511.553		10.53	453.114
1.531	959.806		4.531	1137.03		7.531	517.006		10.531	453.211
1.532	959.807		4.532	1137.6		7.532	522.225		10.532	453.297
1.533	959.81		4.533	1138.16		7.533	527.185		10.533	453.388
1.534	959.814		4.534	1138.7		7.534	531.884		10.534	453.473
1.535	959.815		4.535	1139.23		7.535	536.324		10.535	453.541
1.536	959.816		4.536	1139.74		7.536	540.518		10.536	453.615
1.537	959.819		4.537	1140.24		7.537	544.482		10.537	453.689
1.538	959.819		4.538	1140.72		7.538	548.23		10.538	453.762
1.539	959.819		4.539	1141.18		7.539	551.768		10.539	453.83
1.54	959.817		4.54	1141.63		7.54	555.113		10.54	453.892
1.541	959.813		4.541	1142.06		7.541	558.275		10.541	453.954
1.542	959.814		4.542	1142.47		7.542	561.257		10.542	454.011
1.543	959.815		4.543	1142.87		7.543	564.087		10.543	454.061
1.544	959.814		4.544	1143.26		7.544	566.775		10.544	454.111
1.545	959.815		4.545	1143.63		7.545	569.323		10.545	454.167
1.546	959.816		4.546	1143.98		7.546	571.738		10.546	454.218
1.547	959.817		4.547	1144.32		7.547	574.032		10.547	454.256
1.548	959.816		4.548	1144.64		7.548	576.212		10.548	454.283
1.549	959.814		4.549	1144.95		7.549	578.291		10.549	454.31
1.55	959.813		4.55	1145.25		7.55	580.264		10.55	454.349
1.551	959.814		4.551	1145.53		7.551	582.136		10.551	454.388
1.552	959.814		4.552	1145.8		7.552	583.929		10.552	454.415
1.553	959.813		4.553	1146.05		7.553	585.644		10.553	454.43
1.554	959.814		4.554	1146.29		7.554	587.277		10.554	454.445
1.555	959.817		4.555	1146.52		7.555	588.836		10.555	454.455
1.556	959.819		4.556	1146.73		7.556	590.328		10.556	454.464
1.557	959.819		4.557	1146.92		7.557	591.765		10.557	454.479
1.558	959.816		4.558	1147.1		7.558	593.152		10.558	454.483
1.559	959.816		4.559	1147.27		7.559	594.488		10.559	454.486
1.56	959.814		4.56	1147.43		7.56	595.777		10.56	454.49
1.561	959.813		4.561	1147.57		7.561	597.023		10.561	454.488
1.562	959.812		4.562	1147.7		7.562	598.225		10.562	454.485
1.563	959.808		4.563	1147.81		7.563	599.397		10.563	454.471
1.564	959.808		4.564	1147.92		7.564	600.537		10.564	454.452
1.565	959.809		4.565	1148.01		7.565	601.638		10.565	454.439
1.566	959.808		4.566	1148.09		7.566	602.708		10.566	454.426
1.567	959.809		4.567	1148.16		7.567	603.755		10.567	454.419
1.568	959.81		4.568	1148.21		7.568	604.778		10.568	454.415
1.569	959.813		4.569	1148.26		7.569	605.769		10.569	454.408
1.57	959.817		4.57	1148.29		7.57	606.734		10.57	454.404
1.571	959.818		4.571	1148.31		7.571	607.67		10.571	454.394
1.572	959.817		4.572	1148.31		7.572	608.58		10.572	454.381
1.573	959.817		4.573	1148.31		7.573	609.462		10.573	454.374
1.574	959.818		4.574	1148.31		7.574	610.317		10.574	454.367
1.575	959.819		4.575	1148.31		7.575	611.156		10.575	454.36
1.576	959.816		4.576	1148.31		7.576	611.972		10.576	454.348
1.577	959.816		4.577	1148.31		7.577	612.756		10.577	454.335
1.578	959.815		4.578	1148.31		7.578	613.521		10.578	454.325
1.579	959.813		4.579	1148.31		7.579	614.263		10.579	454.315
1.58	959.814		4.58	1148.31		7.58	614.977		10.58	454.302
1.581	959.816		4.581	1148.32		7.581	615.663		10.581	454.286
1.582	959.817		4.582	1148.32		7.582	616.323		10.582	454.276
1.583	959.818		4.583	1148.32		7.583	616.958		10.583	454.266
1.584	959.823		4.584	1148.32		7.584	617.571		10.584	454.254
1.585	959.829		4.585	1148.32		7.585	618.168		10.585	454.247
1.586	959.831		4.586	1148.32		7.586	618.756		10.586	454.248
1.587	959.834		4.587	1148.32		7.587	619.334		10.587	454.244
1.588	959.838		4.588	1148.32		7.588	619.891		10.588	454.231
1.589	959.841		4.589	1148.32		7.589	620.425		10.589	454.219
1.59	959.845		4.59	1148.32		7.59	620.94		10.59	454.209
1.591	959.849		4.591	1148.32		7.591	621.443		10.591	454.202
1.592	959.852		4.592	1148.32		7.592	621.938		10.592	454.192
1.593	959.853		4.593	1148.32		7.593	622.421		10.593	454.179
1.594	959.854		4.594	1148.32		7.594	622.885		10.594	454.163
1.595	959.855		4.595	1148.32		7.595	623.337		10.595	454.15
1.596	959.858		4.596	1148.32		7.596	623.774		10.596	454.143
1.597	959.86		4.597	1148.32		7.597	624.194		10.597	454.13
1.598	959.861		4.598	1148.31		7.598	624.607		10.598	454.115
1.599	959.866		4.599	1148.31		7.599	625.005		10.599	454.099
1.6	959.868		4.6	1148.31		7.6	625.394		10.6	454.086
1.601	959.869		4.601	1148.31		7.601	625.776		10.601	454.076
1.602	959.87		4.602	1148.31		7.602	626.146		10.602	454.066
1.603	959.873		4.603	1148.3		7.603	626.512		10.603	454.059
1.604	959.877		4.604	1148.3		7.604	626.87		10.604	454.049
1.605	959.88		4.605	1148.3		7.605	627.217		10.605	454.034
1.606	959.881		4.606	1148.29		7.606	627.551		10.606	454.018
1.607	959.883		4.607	1148.29		7.607	627.878		10.607	454.002
1.608	959.888		4.608	1148.29		7.608	628.193		10.608	453.989
1.609	959.894		4.609	1148.29		7.609	628.497		10.609	453.979
1.61	959.901		4.61	1148.29		7.61	628.793		10.61	453.966
1.611	959.905		4.611	1148.29		7.611	629.076		10.611	453.954
1.612	959.908		4.612	1148.28		7.612	629.349		10.612	453.944
1.613	959.911		4.613	1148.28		7.613	629.613		10.613	453.934
1.614	959.915		4.614	1148.28		7.614	629.873		10.614	453.921
1.615	959.919		4.615	1148.28		7.615	630.126		10.615	453.908
1.616	959.92		4.616	1148.28		7.616	630.371		10.616	453.898
1.617	959.92		4.617	1148.27		7.617	630.604		10.617	453.894
1.618	959.921		4.618	1148.27		7.618	630.837		10.618	453.887
1.619	959.923		4.619	1148.27		7.619	631.058		10.619	453.877
1.62	959.926		4.62	1148.27		7.62	631.26		10.62	453.867
1.621	959.929		4.621	1148.27		7.621	631.462		10.621	453.854
1.622	959.933		4.622	1148.26		7.622	631.656		10.622	453.841
1.623	959.939		4.623	1148.26		7.623	631.842		10.623	453.829
1.624	959.941		4.624	1148.26		7.624	632.02		10.624	453.813
1.625	959.942		4.625	1148.26		7.625	632.195		10.625	453.794
1.626	959.945		4.626	1148.25		7.626	632.373		10.626	453.778
1.627	959.946		4.627	1148.25		7.627	632.544		10.627	453.768
1.628	959.949		4.628	1148.25		7.628	632.71		10.628	453.759
1.629	959.955		4.629	1148.25		7.629	632.873		10.629	453.74
1.63	959.961		4.63	1148.24		7.63	633.024		10.63	453.718
1.631	959.967		4.631	1148.24		7.631	633.163		10.631	453.705
1.632	959.972		4.632	1148.24		7.632	633.291		10.632	453.695
1.633	959.975		4.633	1148.23		7.633	633.418		10.633	453.68
1.634	959.976		4.634	1148.23		7.634	633.546		10.634	453.664
1.635	959.979		4.635	1148.23		7.635	633.665		10.635	453.654
1.636	959.981		4.636	1148.22		7.636	633.777		10.636	453.647
1.637	959.984		4.637	1148.22		7.637	633.881		10.637	453.634
1.638	959.988		4.638	1148.22		7.638	633.981		10.638	453.618
1.639	959.994		4.639	1148.22		7.639	634.078		10.639	453.606
1.64	959.999		4.64	1148.22		7.64	634.162		10.64	453.593
1.641	960.001		4.641	1148.22		7.641	634.243		10.641	453.577
1.642	960.005		4.642	1148.21		7.642	634.323		10.642	453.564
1.643	960.011		4.643	1148.21		7.643	634.4		10.643	453.554
1.644	960.016		4.644	1148.21		7.644	634.477		10.644	453.541
1.645	960.02		4.645	1148.2		7.645	634.549		10.645	453.528
1.646	960.026		4.646	1148.2		7.646	634.614		10.646	453.513
1.647	960.03		4.647	1148.19		7.647	634.672		10.647	453.497
1.648	960.033		4.648	1148.19		7.648	634.721		10.648	453.487
1.649	960.037		4.649	1148.18		7.649	634.766		10.649	453.474
1.65	960.043		4.65	1148.18		7.65	634.804		10.65	453.458
1.651	960.047		4.651	1148.18		7.651	634.837		10.651	453.449
1.652	960.05		4.652	1148.17		7.652	634.871		10.652	453.436
1.653	960.054		4.653	1148.17		7.653	634.893		10.653	453.42
1.654	960.058		4.654	1148.17		7.654	634.907		10.654	453.404
1.655	960.063		4.655	1148.16		7.655	634.917		10.655	453.385
1.656	960.069		4.656	1148.16		7.656	634.92		10.656	453.37
1.657	960.075		4.657	1148.16		7.657	634.918		10.657	453.354
1.658	960.081		4.658	1148.16		7.658	634.913		10.658	453.338
1.659	960.085		4.659	1148.15		7.659	634.899		10.659	453.322
1.66	960.087		4.66	1148.15		7.66	634.882		10.66	453.307
1.661	960.093		4.661	1148.15		7.661	634.865		10.661	453.294
1.662	960.099		4.662	1148.15		7.662	634.848		10.662	453.281
1.663	960.105		4.663	1148.15		7.663	634.831		10.663	453.268
1.664	960.111		4.664	1148.15		7.664	634.814		10.664	453.258
1.665	960.114		4.665	1148.14		7.665	634.8		10.665	453.248
1.666	960.118		4.666	1148.14		7.666	634.783		10.666	453.232
1.667	960.122		4.667	1148.13		7.667	634.768		10.667	453.217
1.668	960.128		4.668	1148.13		7.668	634.764		10.668	453.201
1.669	960.136		4.669	1148.13		7.669	634.759		10.669	453.182
1.67	960.142		4.67	1148.12		7.67	634.752		10.67	453.166
1.671	960.146		4.671	1148.12		7.671	634.742		10.671	453.151
1.672	960.15		4.672	1148.11		7.672	634.731		10.672	453.132
1.673	960.156		4.673	1148.11		7.673	634.723		10.673	453.116
1.674	960.164		4.674	1148.1		7.674	634.714		10.674	453.1
1.675	960.171		4.675	1148.1		7.675	634.705		10.675	453.088
1.676	960.174		4.676	1148.09		7.676	634.699		10.676	453.075
1.677	960.175		4.677	1148.09		7.677	634.69		10.677	453.062
1.678	960.176		4.678	1148.09		7.678	634.678		10.678	453.049
1.679	960.179		4.679	1148.08		7.679	634.667		10.679	453.036
1.68	960.186		4.68	1148.08		7.68	634.655		10.68	453.029
1.681	960.192		4.681	1148.08		7.681	634.638		10.681	453.019
1.682	960.197		4.682	1148.07		7.682	634.624		10.682	453.004
1.683	960.202		4.683	1148.07		7.683	634.615		10.683	452.985
1.684	960.208		4.684	1148.07		7.684	634.609		10.684	452.975
1.685	960.213		4.685	1148.06		7.685	634.6		10.685	452.965
1.686	960.217		4.686	1148.06		7.686	634.591		10.686	452.949
1.687	960.223		4.687	1148.06		7.687	634.583		10.687	452.933
1.688	960.227		4.688	1148.06		7.688	634.574		10.688	452.915
1.689	960.231		4.689	1148.05		7.689	634.566		10.689	452.899
1.69	960.237		4.69	1148.04		7.69	634.559		10.69	452.886
1.691	960.243		4.691	1148.04		7.691	634.552		10.691	452.87
1.692	960.251		4.692	1148.04		7.692	634.544		10.692	452.855
1.693	960.26		4.693	1148.03		7.693	634.535		10.693	452.842
1.694	960.268		4.694	1148.02		7.694	634.525		10.694	452.832
1.695	960.272		4.695	1148.02		7.695	634.512		10.695	452.822
1.696	960.276		4.696	1148.02		7.696	634.502		10.696	452.809
1.697	960.282		4.697	1148.02		7.697	634.491		10.697	452.793
1.698	960.288		4.698	1148.01		7.698	634.479		10.698	452.778
1.699	960.296		4.699	1148.01		7.699	634.468		10.699	452.768
1.7	960.303		4.7	1148		7.7	634.458		10.7	452.758
1.701	960.311		4.701	1148		7.701	634.447		10.701	452.745
1.702	960.317		4.702	1148		7.702	634.438		10.702	452.732
1.703	960.321		4.703	1148		7.703	634.432		10.703	452.719
1.704	960.325		4.704	1148		7.704	634.425		10.704	452.709
1.705	960.33		4.705	1147.99		7.705	634.419		10.705	452.702
1.706	960.335		4.706	1147.99		7.706	634.41		10.706	452.689
1.707	960.343		4.707	1147.98		7.707	634.401		10.707	452.674
1.708	960.351		4.708	1147.98		7.708	634.395		10.708	452.658
1.709	960.357		4.709	1147.97		7.709	634.388		10.709	452.639
1.71	960.361		4.71	1147.96		7.71	634.381		10.71	452.62
1.711	960.365		4.711	1147.95		7.711	634.371		10.711	452.605
1.712	960.371		4.712	1147.95		7.712	634.36		10.712	452.589
1.713	960.377		4.713	1147.94		7.713	634.348		10.713	452.576
1.714	960.383		4.714	1147.94		7.714	634.333		10.714	452.566
1.715	960.386		4.715	1147.94		7.715	634.323		10.715	452.553
1.716	960.388		4.716	1147.93		7.716	634.316		10.716	452.54
1.717	960.394		4.717	1147.93		7.717	634.31		10.717	452.525
1.718	960.4		4.718	1147.92		7.718	634.299		10.718	452.503
1.719	960.404		4.719	1147.92		7.719	634.289		10.719	452.481
1.72	960.409		4.72	1147.92		7.72	634.28		10.72	452.466
1.721	960.413		4.721	1147.91		7.721	634.271		10.721	452.456
1.722	960.417		4.722	1147.91		7.722	634.263		10.722	452.446
1.723	960.423		4.723	1147.9		7.723	634.252		10.723	452.43
1.724	960.429		4.724	1147.9		7.724	634.24		10.724	452.414
1.725	960.433		4.725	1147.9		7.725	634.229		10.725	452.399
1.726	960.441		4.726	1147.9		7.726	634.219		10.726	452.38
1.727	960.452		4.727	1147.89		7.727	634.21		10.727	452.367
1.728	960.459		4.728	1147.88		7.728	634.203		10.728	452.354
1.729	960.467		4.729	1147.88		7.729	634.193		10.729	452.335
1.73	960.473		4.73	1147.87		7.73	634.182		10.73	452.317
1.731	960.479		4.731	1147.87		7.731	634.174		10.731	452.298
1.732	960.485		4.732	1147.86		7.732	634.167		10.732	452.282
1.733	960.487		4.733	1147.85		7.733	634.162		10.733	452.264
1.734	960.493		4.734	1147.85		7.734	634.156		10.734	452.245
1.735	960.501		4.735	1147.84		7.735	634.147		10.735	452.232
1.736	960.507		4.736	1147.84		7.736	634.141		10.736	452.219
1.737	960.511		4.737	1147.83		7.737	634.132		10.737	452.206
1.738	960.514		4.738	1147.83		7.738	634.123		10.738	452.194
1.739	960.516		4.739	1147.82		7.739	634.117		10.739	452.178
1.74	960.521		4.74	1147.82		7.74	634.108		10.74	452.165
1.741	960.527		4.741	1147.81		7.741	634.098		10.741	452.155
1.742	960.531		4.742	1147.8		7.742	634.089		10.742	452.139
1.743	960.537		4.743	1147.79		7.743	634.082		10.743	452.126
1.744	960.546		4.744	1147.79		7.744	634.074		10.744	452.114
1.745	960.555		4.745	1147.78		7.745	634.067		10.745	452.095
1.746	960.566		4.746	1147.78		7.746	634.063		10.746	452.079
1.747	960.575		4.747	1147.77		7.747	634.056		10.747	452.066
1.748	960.583		4.748	1147.77		7.748	634.045		10.748	452.053
1.749	960.59		4.749	1147.77		7.749	634.035		10.749	452.038
1.75	960.596		4.75	1147.76		7.75	634.026		10.75	452.022
1.751	960.602		4.751	1147.75		7.751	634.014		10.751	452.006
1.752	960.608		4.752	1147.75		7.752	633.997		10.752	451.993
1.753	960.614		4.753	1147.74		7.753	633.983		10.753	451.983
1.754	960.62		4.754	1147.74		7.754	633.972		10.754	451.97
1.755	960.626		4.755	1147.73		7.755	633.964		10.755	451.955
1.756	960.633		4.756	1147.72		7.756	633.957		10.756	451.93
1.757	960.643		4.757	1147.72		7.757	633.95		10.757	451.909
1.758	960.65		4.758	1147.71		7.758	633.942		10.758	451.89
1.759	960.656		4.759	1147.71		7.759	633.933		10.759	451.868
1.76	960.664		4.76	1147.71		7.76	633.925		10.76	451.85
1.761	960.671		4.761	1147.7		7.761	633.918		10.761	451.834
1.762	960.679		4.762	1147.7		7.762	633.911		10.762	451.821
1.763	960.686		4.763	1147.69		7.763	633.903		10.763	451.805
1.764	960.694		4.764	1147.68		7.764	633.894		10.764	451.786
1.765	960.703		4.765	1147.68		7.765	633.888		10.765	451.768
1.766	960.712		4.766	1147.67		7.766	633.883		10.766	451.749
1.767	960.72		4.767	1147.67		7.767	633.878		10.767	451.73
1.768	960.729		4.768	1147.66		7.768	633.874		10.768	451.709
1.769	960.74		4.769	1147.66		7.769	633.867		10.769	451.69
1.77	960.749		4.77	1147.65		7.77	633.86		10.77	451.668
1.771	960.759		4.771	1147.64		7.771	633.854		10.771	451.647
1.772	960.766		4.772	1147.64		7.772	633.845		10.772	451.634
1.773	960.772		4.773	1147.63		7.773	633.837		10.773	451.621
1.774	960.778		4.774	1147.63		7.774	633.83		10.774	451.608
1.775	960.786		4.775	1147.62		7.775	633.825		10.775	451.593
1.776	960.793		4.776	1147.62		7.776	633.821		10.776	451.58
1.777	960.799		4.777	1147.61		7.777	633.814		10.777	451.57
1.778	960.803		4.778	1147.6		7.778	633.805		10.778	451.56
1.779	960.808		4.779	1147.6		7.779	633.797		10.779	451.55
1.78	960.814		4.78	1147.59		7.78	633.79		10.78	451.537
1.781	960.819		4.781	1147.59		7.781	633.785		10.781	451.524
1.782	960.829		4.782	1147.58		7.782	633.781		10.782	451.511
1.783	960.841		4.783	1147.57		7.783	633.774		10.783	451.499
1.784	960.852		4.784	1147.57		7.784	633.767		10.784	451.486
1.785	960.861		4.785	1147.56		7.785	633.761		10.785	451.47
1.786	960.87		4.786	1147.55		7.786	633.752		10.786	451.457
1.787	960.878		4.787	1147.54		7.787	633.746		10.787	451.444
1.788	960.887		4.788	1147.54		7.788	633.739		10.788	451.428
1.789	960.896		4.789	1147.54		7.789	633.73		10.789	451.419
1.79	960.902		4.79	1147.53		7.79	633.722		10.79	451.409
1.791	960.908		4.791	1147.52		7.791	633.715		10.791	451.396
1.792	960.914		4.792	1147.52		7.792	633.711		10.792	451.386
1.793	960.923		4.793	1147.52		7.793	633.704		10.793	451.373
1.794	960.934		4.794	1147.51		7.794	633.697		10.794	451.351
1.795	960.942		4.795	1147.5		7.795	633.691		10.795	451.333
1.796	960.951		4.796	1147.5		7.796	633.682		10.796	451.32
1.797	960.959		4.797	1147.49		7.797	633.675		10.797	451.307
1.798	960.963		4.798	1147.49		7.798	633.669		10.798	451.294
1.799	960.969		4.799	1147.48		7.799	633.662		10.799	451.281
1.8	960.975		4.8	1147.48		7.8	633.655		10.8	451.269
1.801	960.981		4.801	1147.47		7.801	633.647		10.801	451.256
1.802	960.988		4.802	1147.46		7.802	633.638		10.802	451.243
1.803	960.996		4.803	1147.46		7.803	633.63		10.803	451.23
1.804	961.002		4.804	1147.44		7.804	633.621		10.804	451.22
1.805	961.008		4.805	1147.43		7.805	633.615		10.805	451.21
1.806	961.015		4.806	1147.42		7.806	633.608		10.806	451.2
1.807	961.024		4.807	1147.41		7.807	633.599		10.807	451.193
1.808	961.034		4.808	1147.4		7.808	633.593		10.808	451.183
1.809	961.043		4.809	1147.39		7.809	633.586		10.809	451.168
1.81	961.052		4.81	1147.39		7.81	633.577		10.81	451.158
1.811	961.06		4.811	1147.38		7.811	633.571		10.811	451.151
1.812	961.064		4.812	1147.37		7.812	633.562		10.812	451.138
1.813	961.067		4.813	1147.36		7.813	633.554		10.813	451.125
1.814	961.071		4.814	1147.36		7.814	633.543		10.814	451.112
1.815	961.077		4.815	1147.35		7.815	633.529		10.815	451.096
1.816	961.084		4.816	1147.34		7.816	633.518		10.816	451.081
1.817	961.094		4.817	1147.34		7.817	633.51		10.817	451.071
1.818	961.103		4.818	1147.33		7.818	633.499		10.818	451.061
1.819	961.112		4.819	1147.33		7.819	633.49		10.819	451.045
1.82	961.12		4.82	1147.32		7.82	633.486		10.82	451.029
1.821	961.126		4.821	1147.31		7.821	633.479		10.821	451.019
1.822	961.131		4.822	1147.31		7.822	633.472		10.822	451.009
1.823	961.137		4.823	1147.3		7.823	633.47		10.823	450.994
1.824	961.143		4.824	1147.29		7.824	633.467		10.824	450.975
1.825	961.151		4.825	1147.28		7.825	633.46		10.825	450.962
1.826	961.16		4.826	1147.27		7.826	633.454		10.826	450.952
1.827	961.169		4.827	1147.26		7.827	633.449		10.827	450.939
1.828	961.18		4.828	1147.26		7.828	633.442		10.828	450.926
1.829	961.189		4.829	1147.25		7.829	633.434		10.829	450.916
1.83	961.197		4.83	1147.24		7.83	633.425		10.83	450.907
1.831	961.205		4.831	1147.24		7.831	633.415		10.831	450.9
1.832	961.212		4.832	1147.24		7.832	633.404		10.832	450.89
1.833	961.218		4.833	1147.23		7.833	633.396		10.833	450.874
1.834	961.221		4.834	1147.23		7.834	633.387		10.834	450.864
1.835	961.227		4.835	1147.23		7.835	633.378		10.835	450.854
1.836	961.236		4.836	1147.22		7.836	633.37		10.836	450.844
1.837	961.245		4.837	1147.21		7.837	633.365		10.837	450.837
1.838	961.251		4.838	1147.21		7.838	633.362		10.838	450.83
1.839	961.257		4.839	1147.2		7.839	633.356		10.839	450.82
1.84	961.268		4.84	1147.2		7.84	633.349		10.84	450.804
1.841	961.277		4.841	1147.19		7.841	633.344		10.841	450.789
1.842	961.283		4.842	1147.18		7.842	633.34		10.842	450.776
1.843	961.29		4.843	1147.17		7.843	633.335		10.843	450.76
1.844	961.298		4.844	1147.17		7.844	633.33		10.844	450.744
1.845	961.306		4.845	1147.16		7.845	633.326		10.845	450.731
1.846	961.313		4.846	1147.16		7.846	633.321		10.846	450.719
1.847	961.321		4.847	1147.15		7.847	633.318		10.847	450.706
1.848	961.328		4.848	1147.15		7.848	633.316		10.848	450.696
1.849	961.334		4.849	1147.15		7.849	633.311		10.849	450.686
1.85	961.338		4.85	1147.14		7.85	633.306		10.85	450.679
1.851	961.343		4.851	1147.14		7.851	633.306		10.851	450.672
1.852	961.35		4.852	1147.13		7.852	633.305		10.852	450.662
1.853	961.358		4.853	1147.13		7.853	633.3		10.853	450.658
1.854	961.365		4.854	1147.12		7.854	633.291		10.854	450.654
1.855	961.375		4.855	1147.11		7.855	633.283		10.855	450.647
1.856	961.384		4.856	1147.11		7.856	633.28		10.856	450.64
1.857	961.391		4.857	1147.1		7.857	633.275		10.857	450.63
1.858	961.397		4.858	1147.09		7.858	633.271		10.858	450.617
1.859	961.403		4.859	1147.09		7.859	633.268		10.859	450.607
1.86	961.409		4.86	1147.08		7.86	633.263		10.86	450.6
1.861	961.415		4.861	1147.08		7.861	633.257		10.861	450.593
1.862	961.421		4.862	1147.07		7.862	633.248		10.862	450.586
1.863	961.427		4.863	1147.07		7.863	633.244		10.863	450.579
1.864	961.435		4.864	1147.06		7.864	633.241		10.864	450.569
1.865	961.444		4.865	1147.06		7.865	633.236		10.865	450.556
1.866	961.451		4.866	1147.05		7.866	633.233		10.866	450.546
1.867	961.459		4.867	1147.04		7.867	633.231		10.867	450.539
1.868	961.465		4.868	1147.03		7.868	633.228		10.868	450.535
1.869	961.471		4.869	1147.02		7.869	633.225		10.869	450.531
1.87	961.478		4.87	1147.02		7.87	633.221		10.87	450.521
1.871	961.483		4.871	1147.01		7.871	633.212		10.871	450.509
1.872	961.487		4.872	1147		7.872	633.205		10.872	450.499
1.873	961.493		4.873	1146.99		7.873	633.201		10.873	450.495
1.874	961.499		4.874	1146.99		7.874	633.194		10.874	450.49
1.875	961.503		4.875	1146.98		7.875	633.187		10.875	450.483
1.876	961.507		4.876	1146.98		7.876	633.181		10.876	450.477
1.877	961.513		4.877	1146.97		7.877	633.174		10.877	450.47
1.878	961.521		4.878	1146.97		7.878	633.164		10.878	450.463
1.879	961.528		4.879	1146.97		7.879	633.153		10.879	450.453
1.88	961.536		4.88	1146.96		7.88	633.146		10.88	450.437
1.881	961.545		4.881	1146.95		7.881	633.144		10.881	450.424
1.882	961.554		4.882	1146.94		7.882	633.143		10.882	450.414
1.883	961.562		4.883	1146.93		7.883	633.14		10.883	450.404
1.884	961.566		4.884	1146.93		7.884	633.136		10.884	450.394
1.885	961.571		4.885	1146.92		7.885	633.131		10.885	450.384
1.886	961.577		4.886	1146.91		7.886	633.128		10.886	450.377
1.887	961.581		4.887	1146.9		7.887	633.125		10.887	450.37
1.888	961.585		4.888	1146.9		7.888	633.123		10.888	450.363
1.889	961.589		4.889	1146.89		7.889	633.12		10.889	450.356
1.89	961.594		4.89	1146.88		7.89	633.117		10.89	450.346
1.891	961.598		4.891	1146.88		7.891	633.115		10.891	450.334
1.892	961.604		4.892	1146.87		7.892	633.112		10.892	450.321
1.893	961.61		4.893	1146.86		7.893	633.111		10.893	450.314
1.894	961.612		4.894	1146.85		7.894	633.106		10.894	450.307
1.895	961.615		4.895	1146.85		7.895	633.1		10.895	450.297
1.896	961.619		4.896	1146.84		7.896	633.097		10.896	450.29
1.897	961.624		4.897	1146.84		7.897	633.092		10.897	450.283
1.898	961.63		4.898	1146.83		7.898	633.086		10.898	450.276
1.899	961.635		4.899	1146.82		7.899	633.079		10.899	450.269
1.9	961.638		4.9	1146.82		7.9	633.072		10.9	450.265
1.901	961.641		4.901	1146.81		7.901	633.068		10.901	450.261
1.902	961.647		4.902	1146.81		7.902	633.061		10.902	450.26
1.903	961.653		4.903	1146.8		7.903	633.056		10.903	450.261
1.904	961.657		4.904	1146.8		7.904	633.054		10.904	450.26
1.905	961.661		4.905	1146.79		7.905	633.049		10.905	450.256
1.906	961.665		4.906	1146.78		7.906	633.046		10.906	450.246
1.907	961.671		4.907	1146.78		7.907	633.046		10.907	450.236
1.908	961.676		4.908	1146.77		7.908	633.047		10.908	450.226
1.909	961.677		4.909	1146.76		7.909	633.048		10.909	450.216
1.91	961.678		4.91	1146.76		7.91	633.045		10.91	450.209
1.911	961.682		4.911	1146.75		7.911	633.04		10.911	450.202
1.912	961.688		4.912	1146.75		7.912	633.038		10.912	450.198
1.913	961.692		4.913	1146.74		7.913	633.037		10.913	450.197
1.914	961.693		4.914	1146.73		7.914	633.036		10.914	450.19
1.915	961.696		4.915	1146.73		7.915	633.034		10.915	450.18
1.916	961.702		4.916	1146.72		7.916	633.029		10.916	450.173
1.917	961.708		4.917	1146.72		7.917	633.024		10.917	450.169
1.918	961.712		4.918	1146.71		7.918	633.018		10.918	450.165
1.919	961.718		4.919	1146.71		7.919	633.009		10.919	450.155
1.92	961.725		4.92	1146.7		7.92	633.004		10.92	450.145
1.921	961.731		4.921	1146.69		7.921	633.004		10.921	450.138
1.922	961.737		4.922	1146.69		7.922	632.999		10.922	450.131
1.923	961.743		4.923	1146.68		7.923	632.994		10.923	450.124
1.924	961.749		4.924	1146.67		7.924	632.993		10.924	450.117
1.925	961.753		4.925	1146.66		7.925	632.993		10.925	450.113
1.926	961.756		4.926	1146.66		7.926	632.99		10.926	450.106
1.927	961.76		4.927	1146.65		7.927	632.987		10.927	450.096
1.928	961.763		4.928	1146.64		7.928	632.984		10.928	450.089
1.929	961.764		4.929	1146.64		7.929	632.982		10.929	450.082
1.93	961.767		4.93	1146.63		7.93	632.979		10.93	450.078
1.931	961.769		4.931	1146.63		7.931	632.976		10.931	450.071
1.932	961.772		4.932	1146.63		7.932	632.974		10.932	450.061
1.933	961.778		4.933	1146.62		7.933	632.971		10.933	450.048
1.934	961.782		4.934	1146.62		7.934	632.97		10.934	450.036
1.935	961.783		4.935	1146.61		7.935	632.969		10.935	450.029
1.936	961.787		4.936	1146.61		7.936	632.967		10.936	450.022
1.937	961.793		4.937	1146.6		7.937	632.962		10.937	450.015
1.938	961.796		4.938	1146.6		7.938	632.959		10.938	450.008
1.939	961.795		4.939	1146.6		7.939	632.958		10.939	450.004
1.94	961.798		4.94	1146.59		7.94	632.956		10.94	449.999
1.941	961.801		4.941	1146.59		7.941	632.953		10.941	449.992
1.942	961.8		4.942	1146.58		7.942	632.948		10.942	449.988
1.943	961.804		4.943	1146.58		7.943	632.942		10.943	449.981
1.944	961.809		4.944	1146.57		7.944	632.937		10.944	449.971
1.945	961.811		4.945	1146.57		7.945	632.932		10.945	449.967
1.946	961.814		4.946	1146.56		7.946	632.928		10.946	449.96
1.947	961.815		4.947	1146.56		7.947	632.925		10.947	449.953
1.948	961.817		4.948	1146.56		7.948	632.924		10.948	449.946
1.949	961.822		4.949	1146.55		7.949	632.923		10.949	449.937
1.95	961.828		4.95	1146.55		7.95	632.923		10.95	449.927
1.951	961.832		4.951	1146.54		7.951	632.922		10.951	449.917
1.952	961.836		4.952	1146.54		7.952	632.923		10.952	449.91
1.953	961.841		4.953	1146.53		7.953	632.926		10.953	449.906
1.954	961.843		4.954	1146.53		7.954	632.927		10.954	449.904
1.955	961.846		4.955	1146.52		7.955	632.927		10.955	449.906
1.956	961.848		4.956	1146.52		7.956	632.928		10.956	449.899
1.957	961.851		4.957	1146.52		7.957	632.931		10.957	449.889
1.958	961.854		4.958	1146.51		7.958	632.932		10.958	449.888
1.959	961.856		4.959	1146.51		7.959	632.929		10.959	449.893
1.96	961.861		4.96	1146.5		7.96	632.929		10.96	449.9
1.961	961.865		4.961	1146.49		7.961	632.928		10.961	449.902
1.962	961.868		4.962	1146.49		7.962	632.923		10.962	449.898
1.963	961.872		4.963	1146.48		7.963	632.92		10.963	449.897
1.964	961.878		4.964	1146.48		7.964	632.922		10.964	449.896
1.965	961.88		4.965	1146.47		7.965	632.923		10.965	449.889
1.966	961.881		4.966	1146.47		7.966	632.924		10.966	449.885
1.967	961.886		4.967	1146.47		7.967	632.925		10.967	449.881
1.968	961.89		4.968	1146.46		7.968	632.924		10.968	449.877
1.969	961.893		4.969	1146.46		7.969	632.922		10.969	449.873
1.97	961.894		4.97	1146.45		7.97	632.919		10.97	449.866
1.971	961.895		4.971	1146.44		7.971	632.918		10.971	449.859
1.972	961.897		4.972	1146.44		7.972	632.917		10.972	449.857
1.973	961.9		4.973	1146.44		7.973	632.917		10.973	449.859
1.974	961.904		4.974	1146.43		7.974	632.914		10.974	449.855
1.975	961.908		4.975	1146.43		7.975	632.911		10.975	449.851
1.976	961.913		4.976	1146.42		7.976	632.912		10.976	449.847
1.977	961.915		4.977	1146.42		7.977	632.916		10.977	449.837
1.978	961.918		4.978	1146.42		7.978	632.919		10.978	449.833
1.979	961.924		4.979	1146.42		7.979	632.92		10.979	449.835
1.98	961.928		4.98	1146.41		7.98	632.919		10.98	449.834
1.981	961.931		4.981	1146.41		7.981	632.916		10.981	449.832
1.982	961.934		4.982	1146.4		7.982	632.916		10.982	449.828
1.983	961.936		4.983	1146.4		7.983	632.917		10.983	449.824
1.984	961.939		4.984	1146.39		7.984	632.916		10.984	449.82
1.985	961.943		4.985	1146.38		7.985	632.915		10.985	449.813
1.986	961.947		4.986	1146.38		7.986	632.913		10.986	449.809
1.987	961.95		4.987	1146.37		7.987	632.91		10.987	449.811
1.988	961.954		4.988	1146.36		7.988	632.909		10.988	449.81
1.989	961.959		4.989	1146.36		7.989	632.912		10.989	449.803
1.99	961.961		4.99	1146.35		7.99	632.917		10.99	449.796
1.991	961.966		4.991	1146.35		7.991	632.92		10.991	449.792
1.992	961.968		4.992	1146.34		7.992	632.924		10.992	449.791
1.993	961.969		4.993	1146.34		7.993	632.923		10.993	449.787
1.994	961.973		4.994	1146.33		7.994	632.918		10.994	449.78
1.995	961.978		4.995	1146.33		7.995	632.915		10.995	449.775
1.996	961.98		4.996	1146.33		7.996	632.919		10.996	449.766
1.997	961.983		4.997	1146.33		7.997	632.922		10.997	449.753
1.998	961.987		4.998	1146.32		7.998	632.921		10.998	449.749
1.999	961.99		4.999	1146.32		7.999	632.92		10.999	449.748
[truncated: 1 more rows]

## Sheet: S10b
Time (s)	Open-circuit voltage (V)		Time (s)	Open-circuit voltage (V)		Time (s)	Open-circuit voltage (V)		Time (s)	Open-circuit voltage (V)
0.001	0.18422		3.001	0.27496		6.001	0.25174		9.001	0.23238
0.002	0.18413		3.002	0.27442		6.002	0.2512		9.002	0.23248
0.003	0.18406		3.003	0.27398		6.003	0.25165		9.003	0.23205
0.004	0.18399		3.004	0.27414		6.004	0.25177		9.004	0.23172
0.005	0.18394		3.005	0.2742		6.005	0.25114		9.005	0.23136
0.006	0.18389		3.006	0.27463		6.006	0.25111		9.006	0.23169
0.007	0.18385		3.007	0.27442		6.007	0.25114		9.007	0.23192
0.008	0.18382		3.008	0.27359		6.008	0.25099		9.008	0.23199
0.009	0.18379		3.009	0.27233		6.009	0.25096		9.009	0.23195
0.01	0.18378		3.01	0.27294		6.01	0.25087		9.01	0.23195
0.011	0.18377		3.011	0.27184		6.011	0.2506		9.011	0.23176
0.012	0.18377		3.012	0.27195		6.012	0.25033		9.012	0.23192
0.013	0.18378		3.013	0.27162		6.013	0.25024		9.013	0.23182
0.014	0.1838		3.014	0.27283		6.014	0.25039		9.014	0.23238
0.015	0.18383		3.015	0.27239		6.015	0.25018		9.015	0.23268
0.016	0.18386		3.016	0.27261		6.016	0.25012		9.016	0.23274
0.017	0.18391		3.017	0.27316		6.017	0.25015		9.017	0.23231
0.018	0.18396		3.018	0.27403		6.018	0.25018		9.018	0.23192
0.019	0.18402		3.019	0.27365		6.019	0.24941		9.019	0.23248
0.02	0.18409		3.02	0.2737		6.02	0.24935		9.02	0.23245
0.021	0.18417		3.021	0.27447		6.021	0.24893		9.021	0.23231
0.022	0.18425		3.022	0.2742		6.022	0.24854		9.022	0.23261
0.023	0.18434		3.023	0.27403		6.023	0.24833		9.023	0.23245
0.024	0.18445		3.024	0.27381		6.024	0.24842		9.024	0.23182
0.025	0.18456		3.025	0.27305		6.025	0.24755		9.025	0.23185
0.026	0.18468		3.026	0.27294		6.026	0.24734		9.026	0.23208
0.027	0.18476		3.027	0.27288		6.027	0.24714		9.027	0.23202
0.028	0.18487		3.028	0.27233		6.028	0.24669		9.028	0.23205
0.029	0.18505		3.029	0.27255		6.029	0.2463		9.029	0.23218
0.03	0.18535		3.03	0.27212		6.03	0.24636		9.03	0.23143
0.031	0.18566		3.031	0.27157		6.031	0.24612		9.031	0.23185
0.032	0.18595		3.032	0.27168		6.032	0.24594		9.032	0.231
0.033	0.18623		3.033	0.27179		6.033	0.24561		9.033	0.23182
0.034	0.18651		3.034	0.27228		6.034	0.24564		9.034	0.23192
0.035	0.18679		3.035	0.27097		6.035	0.24552		9.035	0.23231
0.036	0.18703		3.036	0.27173		6.036	0.24501		9.036	0.23195
0.037	0.18727		3.037	0.27305		6.037	0.24501		9.037	0.23212
0.038	0.1875		3.038	0.2737		6.038	0.24498		9.038	0.23192
0.039	0.18774		3.039	0.2742		6.039	0.24501		9.039	0.23208
0.04	0.18792		3.04	0.27453		6.04	0.24496		9.04	0.23258
0.041	0.18807		3.041	0.27453		6.041	0.24496		9.041	0.23287
0.042	0.18824		3.042	0.27474		6.042	0.2446		9.042	0.23245
0.043	0.18825		3.043	0.27447		6.043	0.24472		9.043	0.23222
0.044	0.18817		3.044	0.2742		6.044	0.24466		9.044	0.23205
0.045	0.18804		3.045	0.2737		6.045	0.24418		9.045	0.23208
0.046	0.18793		3.046	0.27321		6.046	0.24361		9.046	0.23169
0.047	0.18795		3.047	0.27195		6.047	0.24334		9.047	0.23162
0.048	0.18801		3.048	0.27118		6.048	0.24328		9.048	0.23149
0.049	0.18809		3.049	0.27168		6.049	0.24316		9.049	0.2312
0.05	0.18824		3.05	0.27184		6.05	0.24298		9.05	0.2309
0.051	0.18838		3.051	0.27113		6.051	0.24301		9.051	0.23074
0.052	0.18854		3.052	0.2708		6.052	0.24334		9.052	0.23047
0.053	0.18867		3.053	0.27069		6.053	0.2428		9.053	0.22988
0.054	0.18887		3.054	0.27009		6.054	0.2428		9.054	0.22975
0.055	0.18911		3.055	0.27003		6.055	0.2428		9.055	0.22913
0.056	0.18932		3.056	0.27031		6.056	0.24233		9.056	0.2287
0.057	0.18935		3.057	0.27025		6.057	0.24221		9.057	0.22867
0.058	0.18942		3.058	0.27031		6.058	0.24218		9.058	0.2287
0.059	0.18955		3.059	0.27091		6.059	0.24185		9.059	0.22827
0.06	0.18966		3.06	0.27069		6.06	0.24188		9.06	0.22817
0.061	0.18964		3.061	0.27036		6.061	0.24176		9.061	0.22784
0.062	0.18955		3.062	0.27053		6.062	0.24119		9.062	0.22771
0.063	0.18948		3.063	0.27097		6.063	0.24092		9.063	0.22666
0.064	0.18946		3.064	0.27053		6.064	0.24035		9.064	0.22594
0.065	0.18935		3.065	0.27086		6.065	0.24083		9.065	0.22551
0.066	0.18928		3.066	0.27009		6.066	0.24044		9.066	0.22548
0.067	0.18926		3.067	0.2696		6.067	0.24041		9.067	0.22485
0.068	0.18923		3.068	0.26834		6.068	0.24032		9.068	0.22453
0.069	0.18924		3.069	0.26812		6.069	0.2397		9.069	0.22416
0.07	0.18921		3.07	0.26752		6.07	0.24009		9.07	0.2239
0.071	0.1893		3.071	0.26768		6.071	0.23979		9.071	0.22351
0.072	0.18939		3.072	0.26719		6.072	0.23973		9.072	0.22278
0.073	0.18944		3.073	0.2662		6.073	0.23928		9.073	0.22278
0.074	0.18953		3.074	0.26615		6.074	0.23913		9.074	0.22209
0.075	0.18965		3.075	0.26609		6.075	0.23883		9.075	0.22216
0.076	0.18971		3.076	0.26626		6.076	0.23847		9.076	0.22163
0.077	0.1898		3.077	0.26637		6.077	0.23877		9.077	0.2217
0.078	0.18988		3.078	0.2662		6.078	0.2391		9.078	0.22147
0.079	0.18996		3.079	0.2662		6.079	0.23889		9.079	0.22131
0.08	0.18998		3.08	0.26653		6.08	0.23877		9.08	0.22114
0.081	0.18993		3.081	0.26675		6.081	0.23865		9.081	0.22058
0.082	0.18993		3.082	0.26626		6.082	0.23841		9.082	0.22029
0.083	0.18987		3.083	0.26637		6.083	0.23805		9.083	0.22016
0.084	0.18986		3.084	0.26658		6.084	0.23791		9.084	0.21953
0.085	0.18986		3.085	0.26648		6.085	0.23773		9.085	0.21963
0.086	0.18987		3.086	0.26609		6.086	0.23746		9.086	0.21943
0.087	0.18992		3.087	0.26549		6.087	0.23719		9.087	0.21914
0.088	0.19005		3.088	0.26494		6.088	0.23707		9.088	0.21871
0.089	0.19023		3.089	0.26412		6.089	0.23677		9.089	0.21822
0.09	0.19046		3.09	0.26363		6.09	0.23683		9.09	0.21818
0.091	0.19071		3.091	0.26396		6.091	0.23638		9.091	0.21772
0.092	0.19096		3.092	0.2639		6.092	0.23608		9.092	0.21753
0.093	0.19124		3.093	0.26264		6.093	0.23638		9.093	0.21713
0.094	0.1916		3.094	0.26292		6.094	0.23674		9.094	0.21713
0.095	0.19197		3.095	0.26242		6.095	0.23629		9.095	0.21703
0.096	0.19226		3.096	0.26297		6.096	0.23653		9.096	0.21654
0.097	0.1925		3.097	0.26319		6.097	0.23629		9.097	0.21592
0.098	0.19276		3.098	0.26324		6.098	0.23599		9.098	0.21611
0.099	0.19299		3.099	0.26308		6.099	0.23569		9.099	0.21602
0.1	0.19318		3.1	0.26324		6.1	0.23552		9.1	0.21523
0.101	0.19326		3.101	0.26319		6.101	0.2351		9.101	0.21569
0.102	0.19336		3.102	0.2639		6.102	0.23566		9.102	0.215
0.103	0.19334		3.103	0.26313		6.103	0.23525		9.103	0.21424
0.104	0.19339		3.104	0.26297		6.104	0.2348		9.104	0.21414
0.105	0.19339		3.105	0.26259		6.105	0.23474		9.105	0.21391
0.106	0.19336		3.106	0.26297		6.106	0.23441		9.106	0.21365
0.107	0.19338		3.107	0.26215		6.107	0.23441		9.107	0.21355
0.108	0.1935		3.108	0.26198		6.108	0.23444		9.108	0.21332
0.109	0.19359		3.109	0.26149		6.109	0.23396		9.109	0.21227
0.11	0.19364		3.11	0.2604		6.11	0.23393		9.11	0.21217
0.111	0.19371		3.111	0.25968		6.111	0.23348		9.111	0.21214
0.112	0.19378		3.112	0.25957		6.112	0.2336		9.112	0.21165
0.113	0.19402		3.113	0.2587		6.113	0.23325		9.113	0.21155
0.114	0.19418		3.114	0.25979		6.114	0.23289		9.114	0.21135
0.115	0.19429		3.115	0.25925		6.115	0.23307		9.115	0.21099
0.116	0.19448		3.116	0.25936		6.116	0.23292		9.116	0.21053
0.117	0.19451		3.117	0.2593		6.117	0.23277		9.117	0.21069
0.118	0.19449		3.118	0.25908		6.118	0.23283		9.118	0.21082
0.119	0.19443		3.119	0.25821		6.119	0.23268		9.119	0.21017
0.12	0.19436		3.12	0.25864		6.12	0.23217		9.12	0.2101
0.121	0.19428		3.121	0.25875		6.121	0.23223		9.121	0.20981
0.122	0.1941		3.122	0.25908		6.122	0.23229		9.122	0.20961
0.123	0.19393		3.123	0.25908		6.123	0.2319		9.123	0.20902
0.124	0.19367		3.124	0.25875		6.124	0.23187		9.124	0.20859
0.125	0.19336		3.125	0.25777		6.125	0.23172		9.125	0.20856
0.126	0.19309		3.126	0.25777		6.126	0.23133		9.126	0.20813
0.127	0.19291		3.127	0.25788		6.127	0.2316		9.127	0.20783
0.128	0.19273		3.128	0.25766		6.128	0.23142		9.128	0.20764
0.129	0.19263		3.129	0.25662		6.129	0.23109		9.129	0.20704
0.13	0.19265		3.13	0.25591		6.13	0.23065		9.13	0.20688
0.131	0.19275		3.131	0.2564		6.131	0.23068		9.131	0.20668
0.132	0.19288		3.132	0.25585		6.132	0.23065		9.132	0.20655
0.133	0.19308		3.133	0.25569		6.133	0.23074		9.133	0.20649
0.134	0.19336		3.134	0.25541		6.134	0.23035		9.134	0.20619
0.135	0.19362		3.135	0.25514		6.135	0.23035		9.135	0.20593
0.136	0.1939		3.136	0.25525		6.136	0.23002		9.136	0.20589
0.137	0.19419		3.137	0.25525		6.137	0.23023		9.137	0.20586
0.138	0.19447		3.138	0.25547		6.138	0.22975		9.138	0.20517
0.139	0.19467		3.139	0.25591		6.139	0.22972		9.139	0.20543
0.14	0.19477		3.14	0.25563		6.14	0.22963		9.14	0.20543
0.141	0.19479		3.141	0.25558		6.141	0.22981		9.141	0.20511
0.142	0.19473		3.142	0.25607		6.142	0.22936		9.142	0.20451
0.143	0.19476		3.143	0.25656		6.143	0.22912		9.143	0.20438
0.144	0.19476		3.144	0.25596		6.144	0.22912		9.144	0.20412
0.145	0.19472		3.145	0.25497		6.145	0.22903		9.145	0.20346
0.146	0.19476		3.146	0.25519		6.146	0.22853		9.146	0.20379
0.147	0.19489		3.147	0.25508		6.147	0.2285		9.147	0.2034
0.148	0.19509		3.148	0.25404		6.148	0.22832		9.148	0.2029
0.149	0.1952		3.149	0.25404		6.149	0.22838		9.149	0.20281
0.15	0.19538		3.15	0.25262		6.15	0.22793		9.15	0.20248
0.151	0.19566		3.151	0.25344		6.151	0.22793		9.151	0.20225
0.152	0.19603		3.152	0.25284		6.152	0.22757		9.152	0.20225
0.153	0.19625		3.153	0.25185		6.153	0.22751		9.153	0.20212
0.154	0.19657		3.154	0.25152		6.154	0.22739		9.154	0.20189
0.155	0.19696		3.155	0.25196		6.155	0.22751		9.155	0.20185
0.156	0.19735		3.156	0.25251		6.156	0.22751		9.156	0.2012
0.157	0.19767		3.157	0.25191		6.157	0.22712		9.157	0.20116
0.158	0.19773		3.158	0.25256		6.158	0.22706		9.158	0.20106
0.159	0.19785		3.159	0.25273		6.159	0.22676		9.159	0.2006
0.16	0.19791		3.16	0.25322		6.16	0.22691		9.16	0.20067
0.161	0.19793		3.161	0.25256		6.161	0.22673		9.161	0.20008
0.162	0.19792		3.162	0.25295		6.162	0.22652		9.162	0.19955
0.163	0.19797		3.163	0.25306		6.163	0.22652		9.163	0.19972
0.164	0.19796		3.164	0.25289		6.164	0.2264		9.164	0.19932
0.165	0.19792		3.165	0.25284		6.165	0.22623		9.165	0.19913
0.166	0.19784		3.166	0.25169		6.166	0.22599		9.166	0.19863
0.167	0.19776		3.167	0.25076		6.167	0.22596		9.167	0.19827
0.168	0.19766		3.168	0.25015		6.168	0.22575		9.168	0.19821
0.169	0.1975		3.169	0.25054		6.169	0.22539		9.169	0.19811
0.17	0.19753		3.17	0.24961		6.17	0.22485		9.17	0.19778
0.171	0.19756		3.171	0.24928		6.171	0.22491		9.171	0.19788
0.172	0.19757		3.172	0.24879		6.172	0.225		9.172	0.19752
0.173	0.19773		3.173	0.24753		6.173	0.22473		9.173	0.19706
0.174	0.19778		3.174	0.24747		6.174	0.22467		9.174	0.19706
0.175	0.19805		3.175	0.24758		6.175	0.22458		9.175	0.1966
0.176	0.19832		3.176	0.24758		6.176	0.22452		9.176	0.19643
0.177	0.19858		3.177	0.24785		6.177	0.22461		9.177	0.19637
0.178	0.19886		3.178	0.24829		6.178	0.22452		9.178	0.19614
0.179	0.19919		3.179	0.24862		6.179	0.22434		9.179	0.19604
0.18	0.19941		3.18	0.24917		6.18	0.22419		9.18	0.19571
0.181	0.19954		3.181	0.24933		6.181	0.22479		9.181	0.19541
0.182	0.19965		3.182	0.24879		6.182	0.22437		9.182	0.19564
0.183	0.19976		3.183	0.24884		6.183	0.22416		9.183	0.19541
0.184	0.19972		3.184	0.24857		6.184	0.22395		9.184	0.19492
0.185	0.19975		3.185	0.24813		6.185	0.22354		9.185	0.19456
0.186	0.19966		3.186	0.24813		6.186	0.22378		9.186	0.19426
0.187	0.19953		3.187	0.24785		6.187	0.22318		9.187	0.194
0.188	0.19947		3.188	0.24775		6.188	0.22297		9.188	0.19407
0.189	0.19946		3.189	0.24709		6.189	0.22312		9.189	0.1937
0.19	0.1994		3.19	0.24605		6.19	0.22258		9.19	0.19315
0.191	0.19937		3.191	0.24566		6.191	0.22276		9.191	0.19351
0.192	0.19947		3.192	0.24594		6.192	0.22321		9.192	0.19347
0.193	0.19972		3.193	0.24506		6.193	0.223		9.193	0.19324
0.194	0.19993		3.194	0.24561		6.194	0.22327		9.194	0.19331
0.195	0.2002		3.195	0.24572		6.195	0.22258		9.195	0.19315
0.196	0.20036		3.196	0.2455		6.196	0.22246		9.196	0.19301
0.197	0.20045		3.197	0.24555		6.197	0.22267		9.197	0.19275
0.198	0.20048		3.198	0.24512		6.198	0.2227		9.198	0.19295
0.199	0.20043		3.199	0.24523		6.199	0.22261		9.199	0.19275
0.2	0.20045		3.2	0.24517		6.2	0.22237		9.2	0.19229
0.201	0.2004		3.201	0.24462		6.201	0.22234		9.201	0.19209
0.202	0.20026		3.202	0.24468		6.202	0.22162		9.202	0.1918
0.203	0.20006		3.203	0.24446		6.203	0.22159		9.203	0.19144
0.204	0.20009		3.204	0.24457		6.204	0.22162		9.204	0.19101
0.205	0.20017		3.205	0.24435		6.205	0.22115		9.205	0.19091
0.206	0.20008		3.206	0.2444		6.206	0.22103		9.206	0.19078
0.207	0.20001		3.207	0.24369		6.207	0.22106		9.207	0.19055
0.208	0.19987		3.208	0.24342		6.208	0.22094		9.208	0.19009
0.209	0.19998		3.209	0.24314		6.209	0.22058		9.209	0.18989
0.21	0.20013		3.21	0.24243		6.21	0.22058		9.21	0.19022
0.211	0.20014		3.211	0.24227		6.211	0.22082		9.211	0.18989
0.212	0.20028		3.212	0.24227		6.212	0.22073		9.212	0.18966
0.213	0.20042		3.213	0.24189		6.213	0.22055		9.213	0.18924
0.214	0.20061		3.214	0.24139		6.214	0.2207		9.214	0.1892
0.215	0.20075		3.215	0.24117		6.215	0.22049		9.215	0.1892
0.216	0.20087		3.216	0.24227		6.216	0.21983		9.216	0.18901
0.217	0.20096		3.217	0.24282		6.217	0.21983		9.217	0.18891
0.218	0.20095		3.218	0.24249		6.218	0.2198		9.218	0.18878
0.219	0.2011		3.219	0.24205		6.219	0.21974		9.219	0.18851
0.22	0.20138		3.22	0.24189		6.22	0.21968		9.22	0.18809
0.221	0.20163		3.221	0.24282		6.221	0.21932		9.221	0.18825
0.222	0.20199		3.222	0.24243		6.222	0.21924		9.222	0.18815
0.223	0.20241		3.223	0.24287		6.223	0.21906		9.223	0.18753
0.224	0.20264		3.224	0.24276		6.224	0.21897		9.224	0.18736
0.225	0.20292		3.225	0.24243		6.225	0.21882		9.225	0.1867
0.226	0.20307		3.226	0.24205		6.226	0.21846		9.226	0.18661
0.227	0.20329		3.227	0.24199		6.227	0.21855		9.227	0.18687
0.228	0.20356		3.228	0.24178		6.228	0.21846		9.228	0.18661
0.229	0.2039		3.229	0.24161		6.229	0.21825		9.229	0.18647
0.23	0.20408		3.23	0.24019		6.23	0.21804		9.23	0.18592
0.231	0.20434		3.231	0.2392		6.231	0.21798		9.231	0.18644
0.232	0.20467		3.232	0.23833		6.232	0.21795		9.232	0.18634
0.233	0.20489		3.233	0.23778		6.233	0.21777		9.233	0.18605
0.234	0.20521		3.234	0.23756		6.234	0.21756		9.234	0.18588
0.235	0.20561		3.235	0.23816		6.235	0.21774		9.235	0.18588
0.236	0.20583		3.236	0.23865		6.236	0.21753		9.236	0.18519
0.237	0.20628		3.237	0.23926		6.237	0.2172		9.237	0.18559
0.238	0.20667		3.238	0.24013		6.238	0.21726		9.238	0.18542
0.239	0.20696		3.239	0.23991		6.239	0.21741		9.239	0.18532
0.24	0.20718		3.24	0.24046		6.24	0.21708		9.24	0.1849
0.241	0.20751		3.241	0.23997		6.241	0.21714		9.241	0.18506
0.242	0.20778		3.242	0.24084		6.242	0.21705		9.242	0.18493
0.243	0.20804		3.243	0.24013		6.243	0.21688		9.243	0.18437
0.244	0.20815		3.244	0.23986		6.244	0.21658		9.244	0.18378
0.245	0.20815		3.245	0.23997		6.245	0.21643		9.245	0.18371
0.246	0.20827		3.246	0.23865		6.246	0.21607		9.246	0.18394
0.247	0.20845		3.247	0.23975		6.247	0.21562		9.247	0.18365
0.248	0.20867		3.248	0.23871		6.248	0.21544		9.248	0.18355
0.249	0.2089		3.249	0.23849		6.249	0.21577		9.249	0.18296
0.25	0.20916		3.25	0.23794		6.25	0.21535		9.25	0.18279
0.251	0.20936		3.251	0.23685		6.251	0.21538		9.251	0.18273
0.252	0.20959		3.252	0.23597		6.252	0.21544		9.252	0.18279
0.253	0.20992		3.253	0.23586		6.253	0.21532		9.253	0.1822
0.254	0.21029		3.254	0.23646		6.254	0.21556		9.254	0.18207
0.255	0.21054		3.255	0.23679		6.255	0.21541		9.255	0.18217
0.256	0.21071		3.256	0.23668		6.256	0.21544		9.256	0.18214
0.257	0.211		3.257	0.23624		6.257	0.21535		9.257	0.18237
0.258	0.21117		3.258	0.23668		6.258	0.21523		9.258	0.1823
0.259	0.21125		3.259	0.23756		6.259	0.21505		9.259	0.1825
0.26	0.21124		3.26	0.23701		6.26	0.21484		9.26	0.18224
0.261	0.21124		3.261	0.23679		6.261	0.21449		9.261	0.18174
0.262	0.21141		3.262	0.23668		6.262	0.21392		9.262	0.18132
0.263	0.21152		3.263	0.2375		6.263	0.21401		9.263	0.18089
0.264	0.21163		3.264	0.23685		6.264	0.21365		9.264	0.18109
0.265	0.21165		3.265	0.23701		6.265	0.21332		9.265	0.18059
0.266	0.21174		3.266	0.23624		6.266	0.21338		9.266	0.18007
0.267	0.21192		3.267	0.23619		6.267	0.21359		9.267	0.18033
0.268	0.21206		3.268	0.23548		6.268	0.21377		9.268	0.1804
0.269	0.21227		3.269	0.23477		6.269	0.21353		9.269	0.18072
0.27	0.21254		3.27	0.23318		6.27	0.21329		9.27	0.18
0.271	0.21293		3.271	0.23433		6.271	0.2132		9.271	0.17941
0.272	0.21337		3.272	0.23312		6.272	0.21353		9.272	0.17951
0.273	0.21369		3.273	0.2329		6.273	0.21296		9.273	0.17934
0.274	0.21387		3.274	0.23263		6.274	0.21266		9.274	0.17911
0.275	0.21413		3.275	0.23279		6.275	0.21332		9.275	0.17941
0.276	0.21429		3.276	0.23345		6.276	0.2132		9.276	0.17879
0.277	0.21436		3.277	0.23323		6.277	0.21323		9.277	0.17905
0.278	0.21455		3.278	0.23307		6.278	0.21299		9.278	0.17852
0.279	0.21473		3.279	0.234		6.279	0.21275		9.279	0.17849
0.28	0.21474		3.28	0.23411		6.28	0.21275		9.28	0.17839
0.281	0.21482		3.281	0.23427		6.281	0.2129		9.281	0.17826
0.282	0.21488		3.282	0.23405		6.282	0.21207		9.282	0.17885
0.283	0.2149		3.283	0.23389		6.283	0.21239		9.283	0.17816
0.284	0.21506		3.284	0.23351		6.284	0.21233		9.284	0.1775
0.285	0.21513		3.285	0.2334		6.285	0.21141		9.285	0.17708
0.286	0.2152		3.286	0.23285		6.286	0.21141		9.286	0.17662
0.287	0.21535		3.287	0.2323		6.287	0.21111		9.287	0.17632
0.288	0.21533		3.288	0.23236		6.288	0.21147		9.288	0.17609
0.289	0.21545		3.289	0.2317		6.289	0.21153		9.289	0.17616
0.29	0.21571		3.29	0.23126		6.29	0.21126		9.29	0.17632
0.291	0.21589		3.291	0.23071		6.291	0.21057		9.291	0.17635
0.292	0.21605		3.292	0.2306		6.292	0.21057		9.292	0.17639
0.293	0.21625		3.293	0.22967		6.293	0.21078		9.293	0.17599
0.294	0.21635		3.294	0.22912		6.294	0.21069		9.294	0.17626
0.295	0.21653		3.295	0.2288		6.295	0.21057		9.295	0.17609
0.296	0.21674		3.296	0.22929		6.296	0.21042		9.296	0.1757
0.297	0.2169		3.297	0.22923		6.297	0.21033		9.297	0.17612
0.298	0.21695		3.298	0.22978		6.298	0.21		9.298	0.17576
0.299	0.21695		3.299	0.22995		6.299	0.21012		9.299	0.17534
0.3	0.21696		3.3	0.23022		6.3	0.21015		9.3	0.1752
0.301	0.21704		3.301	0.23038		6.301	0.21036		9.301	0.1754
0.302	0.21714		3.302	0.23017		6.302	0.20977		9.302	0.17501
0.303	0.2173		3.303	0.22984		6.303	0.21012		9.303	0.17514
0.304	0.21742		3.304	0.23006		6.304	0.20965		9.304	0.17507
0.305	0.21769		3.305	0.23006		6.305	0.20917		9.305	0.17504
0.306	0.21779		3.306	0.22929		6.306	0.20938		9.306	0.17484
0.307	0.21797		3.307	0.22896		6.307	0.20929		9.307	0.17461
0.308	0.21815		3.308	0.2283		6.308	0.20902		9.308	0.17409
0.309	0.21836		3.309	0.22704		6.309	0.20911		9.309	0.17366
0.31	0.21886		3.31	0.22699		6.31	0.20923		9.31	0.1733
0.311	0.21937		3.311	0.22699		6.311	0.20881		9.311	0.17304
0.312	0.21987		3.312	0.22666		6.312	0.20893		9.312	0.17267
0.313	0.22039		3.313	0.22666		6.313	0.20884		9.313	0.17244
0.314	0.22085		3.314	0.22622		6.314	0.20869		9.314	0.17235
0.315	0.22128		3.315	0.22573		6.315	0.20845		9.315	0.17274
0.316	0.22178		3.316	0.22666		6.316	0.20857		9.316	0.17258
0.317	0.22221		3.317	0.22628		6.317	0.20869		9.317	0.17287
0.318	0.22251		3.318	0.22737		6.318	0.20878		9.318	0.17327
0.319	0.22307		3.319	0.22644		6.319	0.20863		9.319	0.1733
0.32	0.22358		3.32	0.22589		6.32	0.20872		9.32	0.1731
0.321	0.22404		3.321	0.22589		6.321	0.20875		9.321	0.17267
0.322	0.22443		3.322	0.22666		6.322	0.20875		9.322	0.17241
0.323	0.22463		3.323	0.22617		6.323	0.20803		9.323	0.17146
0.324	0.22476		3.324	0.22655		6.324	0.20773		9.324	0.17133
0.325	0.22499		3.325	0.22595		6.325	0.20797		9.325	0.1712
0.326	0.22514		3.326	0.22496		6.326	0.20779		9.326	0.17106
0.327	0.22538		3.327	0.22447		6.327	0.20758		9.327	0.17077
0.328	0.22569		3.328	0.22431		6.328	0.2077		9.328	0.171
0.329	0.2259		3.329	0.22376		6.329	0.20764		9.329	0.17093
0.33	0.22612		3.33	0.22272		6.33	0.20741		9.33	0.17097
0.331	0.22626		3.331	0.22272		6.331	0.20735		9.331	0.17057
0.332	0.22646		3.332	0.22255		6.332	0.2075		9.332	0.16995
0.333	0.22665		3.333	0.22283		6.333	0.20735		9.333	0.16985
0.334	0.22699		3.334	0.22233		6.334	0.20758		9.334	0.17001
0.335	0.22733		3.335	0.22261		6.335	0.20756		9.335	0.17014
0.336	0.22758		3.336	0.22277		6.336	0.20735		9.336	0.17005
0.337	0.22783		3.337	0.22266		6.337	0.20753		9.337	0.16949
0.338	0.22807		3.338	0.22316		6.338	0.20738		9.338	0.16962
0.339	0.2283		3.339	0.22381		6.339	0.20726		9.339	0.16919
0.34	0.22861		3.34	0.22387		6.34	0.20723		9.34	0.16949
0.341	0.22872		3.341	0.22299		6.341	0.20675		9.341	0.16916
0.342	0.229		3.342	0.2237		6.342	0.20666		9.342	0.16975
0.343	0.22904		3.343	0.22414		6.343	0.20669		9.343	0.16972
0.344	0.2291		3.344	0.22398		6.344	0.20663		9.344	0.16955
0.345	0.2292		3.345	0.22376		6.345	0.20681		9.345	0.16886
0.346	0.22941		3.346	0.22343		6.346	0.20702		9.346	0.16916
0.347	0.2296		3.347	0.22316		6.347	0.20681		9.347	0.1687
0.348	0.2297		3.348	0.22244		6.348	0.20642		9.348	0.16837
0.349	0.22998		3.349	0.22168		6.349	0.20618		9.349	0.16814
0.35	0.23028		3.35	0.22135		6.35	0.20606		9.35	0.16814
0.351	0.23073		3.351	0.22096		6.351	0.20606		9.351	0.16778
0.352	0.23113		3.352	0.22075		6.352	0.20585		9.352	0.16804
0.353	0.23163		3.353	0.22031		6.353	0.206		9.353	0.16807
0.354	0.2321		3.354	0.22025		6.354	0.20573		9.354	0.16807
0.355	0.23257		3.355	0.21916		6.355	0.20582		9.355	0.16844
0.356	0.23287		3.356	0.21932		6.356	0.20567		9.356	0.16798
0.357	0.23339		3.357	0.21971		6.357	0.20594		9.357	0.16794
0.358	0.2339		3.358	0.22014		6.358	0.20633		9.358	0.16765
0.359	0.23438		3.359	0.22036		6.359	0.2063		9.359	0.16771
0.36	0.23491		3.36	0.22042		6.36	0.20657		9.36	0.16784
0.361	0.23528		3.361	0.22009		6.361	0.20645		9.361	0.16781
0.362	0.23569		3.362	0.21998		6.362	0.20594		9.362	0.16715
0.363	0.23608		3.363	0.21965		6.363	0.20561		9.363	0.16676
0.364	0.23641		3.364	0.21971		6.364	0.206		9.364	0.16666
0.365	0.23674		3.365	0.21976		6.365	0.20546		9.365	0.16623
0.366	0.23717		3.366	0.21987		6.366	0.20567		9.366	0.1664
0.367	0.23759		3.367	0.21976		6.367	0.20579		9.367	0.16669
0.368	0.238		3.368	0.21899		6.368	0.20588		9.368	0.16646
0.369	0.23849		3.369	0.21877		6.369	0.206		9.369	0.16653
0.37	0.23883		3.37	0.21845		6.37	0.20585		9.37	0.16633
0.371	0.23927		3.371	0.2174		6.371	0.20567		9.371	0.16584
0.372	0.23973		3.372	0.2173		6.372	0.20543		9.372	0.16591
0.373	0.2401		3.373	0.21724		6.373	0.20606		9.373	0.16604
0.374	0.24056		3.374	0.21773		6.374	0.20591		9.374	0.16587
0.375	0.24089		3.375	0.21713		6.375	0.20615		9.375	0.16627
0.376	0.2412		3.376	0.2179		6.376	0.20597		9.376	0.16627
0.377	0.24143		3.377	0.21828		6.377	0.20585		9.377	0.16607
0.378	0.2416		3.378	0.21823		6.378	0.20543		9.378	0.16614
0.379	0.24179		3.379	0.21768		6.379	0.20564		9.379	0.166
0.38	0.242		3.38	0.21784		6.38	0.20612		9.38	0.16604
0.381	0.24212		3.381	0.21784		6.381	0.2057		9.381	0.16548
0.382	0.24226		3.382	0.21839		6.382	0.20564		9.382	0.16574
0.383	0.24248		3.383	0.21817		6.383	0.20555		9.383	0.16545
0.384	0.24283		3.384	0.21828		6.384	0.20555		9.384	0.16508
0.385	0.24297		3.385	0.21795		6.385	0.20552		9.385	0.16515
0.386	0.24297		3.386	0.21757		6.386	0.20585		9.386	0.16568
0.387	0.24319		3.387	0.2173		6.387	0.20615		9.387	0.16541
0.388	0.24348		3.388	0.21669		6.388	0.20651		9.388	0.16495
0.389	0.2437		3.389	0.2162		6.389	0.20618		9.389	0.16462
0.39	0.24398		3.39	0.21489		6.39	0.20582		9.39	0.16452
0.391	0.24422		3.391	0.21505		6.391	0.206		9.391	0.16423
0.392	0.24448		3.392	0.2151		6.392	0.20636		9.392	0.16426
0.393	0.2446		3.393	0.21571		6.393	0.20606		9.393	0.16449
0.394	0.24495		3.394	0.21478		6.394	0.20636		9.394	0.16459
0.395	0.24529		3.395	0.21532		6.395	0.2066		9.395	0.16462
0.396	0.24563		3.396	0.2151		6.396	0.20684		9.396	0.16456
0.397	0.24591		3.397	0.21505		6.397	0.20639		9.397	0.16485
0.398	0.24623		3.398	0.21538		6.398	0.20669		9.398	0.16459
0.399	0.24652		3.399	0.21527		6.399	0.20669		9.399	0.16446
0.4	0.24691		3.4	0.21593		6.4	0.20651		9.4	0.16403
0.401	0.24726		3.401	0.2162		6.401	0.20678		9.401	0.16426
0.402	0.24754		3.402	0.2162		6.402	0.20681		9.402	0.16397
0.403	0.24777		3.403	0.21587		6.403	0.20732		9.403	0.16387
0.404	0.24791		3.404	0.2156		6.404	0.20753		9.404	0.164
0.405	0.24818		3.405	0.21593		6.405	0.20738		9.405	0.16436
0.406	0.24841		3.406	0.21604		6.406	0.20732		9.406	0.16406
0.407	0.24885		3.407	0.21582		6.407	0.20767		9.407	0.16433
0.408	0.24923		3.408	0.21521		6.408	0.20794		9.408	0.16413
0.409	0.2496		3.409	0.21467		6.409	0.20821		9.409	0.16397
0.41	0.25		3.41	0.215		6.41	0.20806		9.41	0.1638
0.411	0.25039		3.411	0.21445		6.411	0.20797		9.411	0.16354
0.412	0.25089		3.412	0.2145		6.412	0.20845		9.412	0.16341
0.413	0.25139		3.413	0.21401		6.413	0.20851		9.413	0.16347
0.414	0.25176		3.414	0.21434		6.414	0.20863		9.414	0.1637
0.415	0.25232		3.415	0.21385		6.415	0.20896		9.415	0.1637
0.416	0.25289		3.416	0.2145		6.416	0.20926		9.416	0.1638
0.417	0.25341		3.417	0.21456		6.417	0.20959		9.417	0.16429
0.418	0.25387		3.418	0.21385		6.418	0.2095		9.418	0.16357
0.419	0.25435		3.419	0.2145		6.419	0.20965		9.419	0.16367
0.42	0.25483		3.42	0.21434		6.42	0.20991		9.42	0.16357
0.421	0.25529		3.421	0.21505		6.421	0.21009		9.421	0.16321
0.422	0.25557		3.422	0.21549		6.422	0.21048		9.422	0.16344
0.423	0.25588		3.423	0.21527		6.423	0.2109		9.423	0.16337
0.424	0.25612		3.424	0.21483		6.424	0.2109		9.424	0.16331
0.425	0.25641		3.425	0.21521		6.425	0.21135		9.425	0.16331
0.426	0.25682		3.426	0.2145		6.426	0.21141		9.426	0.16324
0.427	0.25728		3.427	0.21417		6.427	0.21132		9.427	0.16334
0.428	0.25774		3.428	0.21417		6.428	0.21186		9.428	0.16311
0.429	0.25827		3.429	0.21406		6.429	0.21165		9.429	0.16291
0.43	0.25875		3.43	0.21324		6.43	0.21174		9.43	0.16331
0.431	0.25921		3.431	0.21308		6.431	0.21192		9.431	0.16367
0.432	0.25968		3.432	0.21302		6.432	0.21233		9.432	0.16354
0.433	0.26028		3.433	0.21308		6.433	0.21233		9.433	0.16324
0.434	0.26079		3.434	0.21324		6.434	0.21269		9.434	0.16305
0.435	0.26134		3.435	0.21324		6.435	0.21311		9.435	0.16344
0.436	0.26205		3.436	0.21346		6.436	0.21383		9.436	0.16354
0.437	0.26279		3.437	0.2139		6.437	0.21404		9.437	0.16374
0.438	0.26327		3.438	0.21379		6.438	0.21416		9.438	0.16393
0.439	0.26378		3.439	0.21357		6.439	0.21431		9.439	0.16397
0.44	0.26432		3.44	0.21483		6.44	0.2146		9.44	0.16423
0.441	0.26482		3.441	0.21494		6.441	0.21529		9.441	0.16439
0.442	0.26521		3.442	0.21494		6.442	0.21568		9.442	0.1642
0.443	0.26573		3.443	0.21472		6.443	0.21619		9.443	0.16403
0.444	0.26619		3.444	0.21428		6.444	0.21676		9.444	0.16446
0.445	0.26656		3.445	0.21456		6.445	0.21717		9.445	0.16433
0.446	0.26692		3.446	0.21456		6.446	0.21723		9.446	0.16403
0.447	0.26725		3.447	0.21434		6.447	0.21765		9.447	0.16436
0.448	0.26744		3.448	0.21379		6.448	0.21801		9.448	0.16433
0.449	0.26763		3.449	0.21423		6.449	0.21861		9.449	0.16446
0.45	0.268		3.45	0.21439		6.45	0.21903		9.45	0.16403
0.451	0.26833		3.451	0.21385		6.451	0.21974		9.451	0.16433
0.452	0.26859		3.452	0.21412		6.452	0.22052		9.452	0.16426
0.453	0.26883		3.453	0.21346		6.453	0.22133		9.453	0.16377
0.454	0.26903		3.454	0.21374		6.454	0.2224		9.454	0.16429
0.455	0.26922		3.455	0.21406		6.455	0.22351		9.455	0.16423
0.456	0.26929		3.456	0.21423		6.456	0.22428		9.456	0.16436
0.457	0.26929		3.457	0.21532		6.457	0.22491		9.457	0.16423
0.458	0.26937		3.458	0.21527		6.458	0.19701		9.458	0.16443
0.459	0.26928		3.459	0.21576		6.459	0.17903		9.459	0.16475
0.46	0.26917		3.46	0.21751		6.46	0.1767		9.46	0.16505
0.461	0.26894		3.461	0.21686		6.461	0.17667		9.461	0.16492
0.462	0.26887		3.462	0.21708		6.462	0.17652		9.462	0.16502
0.463	0.2687		3.463	0.2173		6.463	0.17649		9.463	0.16498
0.464	0.26856		3.464	0.21751		6.464	0.17646		9.464	0.16508
0.465	0.26853		3.465	0.21713		6.465	0.17649		9.465	0.16518
0.466	0.26847		3.466	0.21691		6.466	0.17646		9.466	0.16538
0.467	0.26893		3.467	0.2174		6.467	0.17649		9.467	0.16607
0.468	0.26937		3.468	0.2185		6.468	0.17655		9.468	0.16604
0.469	0.26965		3.469	0.21806		6.469	0.17658		9.469	0.16607
0.47	0.26972		3.47	0.21702		6.47	0.17673		9.47	0.16643
0.471	0.2696		3.471	0.21746		6.471	0.17679		9.471	0.16637
0.472	0.26931		3.472	0.2174		6.472	0.17685		9.472	0.1665
0.473	0.26904		3.473	0.21779		6.473	0.17697		9.473	0.16702
0.474	0.26857		3.474	0.21801		6.474	0.17697		9.474	0.16722
0.475	0.26803		3.475	0.21834		6.475	0.17709		9.475	0.16712
0.476	0.26732		3.476	0.21905		6.476	0.17709		9.476	0.16742
0.477	0.26649		3.477	0.21905		6.477	0.17715		9.477	0.16788
0.478	0.26549		3.478	0.21932		6.478	0.17721		9.478	0.16834
0.479	0.2644		3.479	0.21965		6.479	0.17726		9.479	0.16896
0.48	0.26317		3.48	0.22053		6.48	0.17721		9.48	0.16926
0.481	0.26192		3.481	0.22096		6.481	0.17729		9.481	0.16968
0.482	0.26064		3.482	0.22157		6.482	0.17732		9.482	0.17083
0.483	0.25931		3.483	0.22184		6.483	0.17738		9.483	0.17228
0.484	0.25791		3.484	0.22228		6.484	0.17735		9.484	0.17267
0.485	0.25651		3.485	0.22233		6.485	0.17738		9.485	0.17281
0.486	0.25503		3.486	0.2231		6.486	0.17741		9.486	0.17287
0.487	0.2534		3.487	0.22255		6.487	0.17744		9.487	0.17258
0.488	0.25175		3.488	0.22266		6.488	0.17747		9.488	0.17189
0.489	0.25026		3.489	0.22326		6.489	0.1775		9.489	0.17136
0.49	0.24866		3.49	0.22272		6.49	0.17756		9.49	0.17074
0.491	0.24707		3.491	0.22195		6.491	0.17747		9.491	0.17047
0.492	0.24552		3.492	0.22195		6.492	0.17759		9.492	0.17067
0.493	0.24401		3.493	0.22277		6.493	0.17756		9.493	0.17051
0.494	0.24244		3.494	0.22321		6.494	0.17756		9.494	0.17074
0.495	0.24092		3.495	0.22403		6.495	0.17759		9.495	0.17097
0.496	0.23943		3.496	0.22392		6.496	0.17756		9.496	0.17129
0.497	0.23801		3.497	0.22431		6.497	0.17756		9.497	0.17143
0.498	0.23663		3.498	0.20957		6.498	0.17759		9.498	0.17159
0.499	0.23536		3.499	0.19249		6.499	0.17765		9.499	0.17162
0.5	0.23422		3.5	0.19046		6.5	0.17762		9.5	0.17166
0.501	0.23303		3.501	0.19041		6.501	0.17765		9.501	0.17156
0.502	0.23181		3.502	0.18958		6.502	0.17768		9.502	0.17143
0.503	0.23076		3.503	0.18909		6.503	0.17774		9.503	0.17129
0.504	0.2297		3.504	0.18926		6.504	0.17774		9.504	0.1712
0.505	0.22879		3.505	0.18958		6.505	0.17771		9.505	0.17116
0.506	0.22803		3.506	0.18964		6.506	0.1778		9.506	0.17113
0.507	0.22744		3.507	0.18958		6.507	0.17783		9.507	0.17113
0.508	0.22709		3.508	0.18937		6.508	0.17783		9.508	0.17116
0.509	0.2266		3.509	0.18926		6.509	0.17786		9.509	0.1712
0.51	0.22644		3.51	0.18909		6.51	0.17792		9.51	0.17123
0.511	0.22646		3.511	0.18904		6.511	0.17789		9.511	0.17123
0.512	0.22677		3.512	0.18887		6.512	0.17792		9.512	0.17126
0.513	0.22711		3.513	0.18893		6.513	0.17795		9.513	0.17133
0.514	0.22766		3.514	0.18876		6.514	0.17795		9.514	0.17136
0.515	0.22833		3.515	0.18871		6.515	0.17801		9.515	0.17143
0.516	0.22914		3.516	0.18876		6.516	0.17801		9.516	0.17149
0.517	0.22998		3.517	0.1886		6.517	0.17798		9.517	0.17152
0.518	0.23026		3.518	0.18849		6.518	0.17801		9.518	0.17146
0.519	0.23036		3.519	0.18849		6.519	0.17798		9.519	0.17149
0.52	0.23046		3.52	0.18854		6.52	0.17798		9.52	0.17149
0.521	0.23057		3.521	0.18843		6.521	0.17804		9.521	0.17146
0.522	0.2307		3.522	0.18843		6.522	0.17795		9.522	0.17146
0.523	0.23081		3.523	0.18838		6.523	0.17795		9.523	0.17143
0.524	0.23091		3.524	0.18838		6.524	0.17792		9.524	0.17143
0.525	0.23102		3.525	0.18838		6.525	0.17789		9.525	0.17136
0.526	0.23111		3.526	0.18832		6.526	0.17786		9.526	0.17133
0.527	0.2312		3.527	0.18832		6.527	0.17783		9.527	0.17129
0.528	0.23129		3.528	0.18827		6.528	0.1778		9.528	0.17129
0.529	0.23138		3.529	0.18816		6.529	0.17783		9.529	0.17133
0.53	0.23149		3.53	0.18816		6.53	0.17777		9.53	0.17126
0.531	0.23158		3.531	0.18822		6.531	0.17774		9.531	0.17123
0.532	0.23167		3.532	0.18816		6.532	0.17768		9.532	0.1712
0.533	0.23173		3.533	0.18816		6.533	0.17771		9.533	0.17113
0.534	0.23179		3.534	0.18811		6.534	0.17771		9.534	0.17113
0.535	0.23185		3.535	0.18816		6.535	0.17768		9.535	0.1712
0.536	0.23192		3.536	0.18827		6.536	0.17762		9.536	0.1712
0.537	0.23196		3.537	0.18816		6.537	0.17756		9.537	0.17113
0.538	0.23201		3.538	0.18816		6.538	0.17747		9.538	0.17103
0.539	0.23206		3.539	0.18827		6.539	0.17756		9.539	0.1711
0.54	0.23209		3.54	0.18832		6.54	0.17747		9.54	0.17106
0.541	0.23212		3.541	0.18832		6.541	0.1775		9.541	0.17103
0.542	0.23214		3.542	0.18838		6.542	0.17744		9.542	0.17106
0.543	0.23215		3.543	0.18838		6.543	0.17741		9.543	0.17103
0.544	0.23218		3.544	0.18843		6.544	0.1775		9.544	0.171
0.545	0.23221		3.545	0.18832		6.545	0.17738		9.545	0.17097
0.546	0.23223		3.546	0.18838		6.546	0.17747		9.546	0.17097
0.547	0.23226		3.547	0.18838		6.547	0.17738		9.547	0.17093
0.548	0.23229		3.548	0.18838		6.548	0.17735		9.548	0.171
0.549	0.23231		3.549	0.18843		6.549	0.17726		9.549	0.17103
0.55	0.23234		3.55	0.18838		6.55	0.17738		9.55	0.17106
0.551	0.23237		3.551	0.18832		6.551	0.17729		9.551	0.17106
0.552	0.23242		3.552	0.18832		6.552	0.17723		9.552	0.17106
0.553	0.23244		3.553	0.18827		6.553	0.17729		9.553	0.17106
0.554	0.23249		3.554	0.18827		6.554	0.17729		9.554	0.171
0.555	0.23254		3.555	0.18816		6.555	0.17723		9.555	0.17103
0.556	0.23258		3.556	0.18822		6.556	0.17726		9.556	0.17103
0.557	0.23261		3.557	0.18816		6.557	0.17729		9.557	0.171
0.558	0.23266		3.558	0.18805		6.558	0.17726		9.558	0.17093
0.559	0.23271		3.559	0.18805		6.559	0.17726		9.559	0.1709
0.56	0.23275		3.56	0.18794		6.56	0.17723		9.56	0.17087
0.561	0.23278		3.561	0.188		6.561	0.17721		9.561	0.1709
0.562	0.23283		3.562	0.18789		6.562	0.17723		9.562	0.17093
0.563	0.23286		3.563	0.18778		6.563	0.17718		9.563	0.17093
0.564	0.23289		3.564	0.18772		6.564	0.17712		9.564	0.17083
0.565	0.23292		3.565	0.18772		6.565	0.17721		9.565	0.1708
0.566	0.23294		3.566	0.18756		6.566	0.17721		9.566	0.1708
0.567	0.23296		3.567	0.18761		6.567	0.17723		9.567	0.17077
0.568	0.23297		3.568	0.18745		6.568	0.17721		9.568	0.17077
0.569	0.23299		3.569	0.18745		6.569	0.17715		9.569	0.1708
0.57	0.23299		3.57	0.18728		6.57	0.17709		9.57	0.17077
0.571	0.23299		3.571	0.18723		6.571	0.17723		9.571	0.17074
0.572	0.23299		3.572	0.18723		6.572	0.17723		9.572	0.17077
0.573	0.23299		3.573	0.18717		6.573	0.17715		9.573	0.1707
0.574	0.233		3.574	0.18712		6.574	0.17712		9.574	0.17074
0.575	0.23298		3.575	0.18701		6.575	0.17729		9.575	0.1707
0.576	0.23295		3.576	0.18696		6.576	0.17709		9.576	0.17077
0.577	0.23292		3.577	0.1869		6.577	0.17726		9.577	0.17074
0.578	0.23288		3.578	0.18685		6.578	0.17726		9.578	0.17067
0.579	0.23285		3.579	0.18685		6.579	0.17732		9.579	0.17074
0.58	0.2328		3.58	0.18679		6.58	0.17715		9.58	0.17067
0.581	0.23273		3.581	0.18674		6.581	0.17715		9.581	0.17074
0.582	0.23266		3.582	0.18674		6.582	0.17715		9.582	0.17064
0.583	0.23258		3.583	0.18663		6.583	0.17721		9.583	0.1707
0.584	0.23252		3.584	0.18663		6.584	0.17729		9.584	0.1707
0.585	0.23246		3.585	0.18663		6.585	0.17721		9.585	0.17067
0.586	0.23239		3.586	0.18657		6.586	0.17726		9.586	0.17067
0.587	0.23232		3.587	0.18657		6.587	0.17715		9.587	0.1707
0.588	0.23222		3.588	0.18657		6.588	0.17718		9.588	0.17067
0.589	0.23214		3.589	0.18652		6.589	0.17718		9.589	0.1707
0.59	0.23207		3.59	0.18641		6.59	0.17723		9.59	0.17064
0.591	0.232		3.591	0.18641		6.591	0.17721		9.591	0.1707
0.592	0.23193		3.592	0.18657		6.592	0.17729		9.592	0.17067
0.593	0.23184		3.593	0.18646		6.593	0.17723		9.593	0.1706
0.594	0.23179		3.594	0.18646		6.594	0.17744		9.594	0.1707
0.595	0.23174		3.595	0.18635		6.595	0.17732		9.595	0.17077
0.596	0.23167		3.596	0.18641		6.596	0.17738		9.596	0.17067
0.597	0.23162		3.597	0.18641		6.597	0.17744		9.597	0.17074
0.598	0.23155		3.598	0.18641		6.598	0.17753		9.598	0.17074
0.599	0.23148		3.599	0.18646		6.599	0.17726		9.599	0.17074
0.6	0.23139		3.6	0.18646		6.6	0.17723		9.6	0.1708
0.601	0.23131		3.601	0.18641		6.601	0.17729		9.601	0.17074
0.602	0.23125		3.602	0.1863		6.602	0.17735		9.602	0.17077
0.603	0.23119		3.603	0.18635		6.603	0.17756		9.603	0.1708
0.604	0.23112		3.604	0.18641		6.604	0.17747		9.604	0.17074
0.605	0.23106		3.605	0.18641		6.605	0.17726		9.605	0.17067
0.606	0.23097		3.606	0.18641		6.606	0.17747		9.606	0.17083
0.607	0.23092		3.607	0.18641		6.607	0.17723		9.607	0.17077
0.608	0.23087		3.608	0.18641		6.608	0.17747		9.608	0.17077
0.609	0.23079		3.609	0.18641		6.609	0.17738		9.609	0.17083
0.61	0.23073		3.61	0.18635		6.61	0.17738		9.61	0.17087
0.611	0.23066		3.611	0.18652		6.611	0.17756		9.611	0.1708
0.612	0.23061		3.612	0.18646		6.612	0.17768		9.612	0.1708
0.613	0.23054		3.613	0.18646		6.613	0.17753		9.613	0.17074
0.614	0.23046		3.614	0.18646		6.614	0.17768		9.614	0.17093
0.615	0.2304		3.615	0.18641		6.615	0.17771		9.615	0.17103
0.616	0.23029		3.616	0.18657		6.616	0.17774		9.616	0.17103
0.617	0.23022		3.617	0.18635		6.617	0.17747		9.617	0.17093
0.618	0.23014		3.618	0.18657		6.618	0.17768		9.618	0.171
0.619	0.23004		3.619	0.18657		6.619	0.17771		9.619	0.1709
0.62	0.22994		3.62	0.18652		6.62	0.17774		9.62	0.1709
0.621	0.22986		3.621	0.18657		6.621	0.17804		9.621	0.17083
0.622	0.22972		3.622	0.18663		6.622	0.17801		9.622	0.17093
0.623	0.2296		3.623	0.18663		6.623	0.17783		9.623	0.17097
0.624	0.22944		3.624	0.18668		6.624	0.17765		9.624	0.1709
0.625	0.22925		3.625	0.18668		6.625	0.17801		9.625	0.17093
0.626	0.22911		3.626	0.18657		6.626	0.17801		9.626	0.1709
0.627	0.22896		3.627	0.18685		6.627	0.17813		9.627	0.17106
0.628	0.22876		3.628	0.18674		6.628	0.17792		9.628	0.171
0.629	0.22859		3.629	0.18674		6.629	0.17834		9.629	0.1711
0.63	0.22843		3.63	0.18679		6.63	0.17867		9.63	0.1711
0.631	0.22827		3.631	0.18685		6.631	0.17828		9.631	0.171
0.632	0.22808		3.632	0.18701		6.632	0.17855		9.632	0.17106
0.633	0.22789		3.633	0.18685		6.633	0.17843		9.633	0.1711
0.634	0.2277		3.634	0.1869		6.634	0.1793		9.634	0.17113
0.635	0.2275		3.635	0.1869		6.635	0.1793		9.635	0.17097
0.636	0.22734		3.636	0.18712		6.636	0.17974		9.636	0.17133
0.637	0.22712		3.637	0.18707		6.637	0.17951		9.637	0.1712
0.638	0.22691		3.638	0.18717		6.638	0.18067		9.638	0.17136
0.639	0.22671		3.639	0.18723		6.639	0.18094		9.639	0.17123
0.64	0.22648		3.64	0.18745		6.64	0.18106		9.64	0.17126
0.641	0.22625		3.641	0.18723		6.641	0.18178		9.641	0.1712
0.642	0.22604		3.642	0.18734		6.642	0.18222		9.642	0.17106
0.643	0.22583		3.643	0.18728		6.643	0.18273		9.643	0.17129
0.644	0.22564		3.644	0.18739		6.644	0.183		9.644	0.17126
0.645	0.22544		3.645	0.18734		6.645	0.18369		9.645	0.17126
0.646	0.22521		3.646	0.18723		6.646	0.18452		9.646	0.17126
0.647	0.22499		3.647	0.1875		6.647	0.18467		9.647	0.17126
0.648	0.22474		3.648	0.18745		6.648	0.18512		9.648	0.17146
0.649	0.22452		3.649	0.1875		6.649	0.18602		9.649	0.17126
0.65	0.2243		3.65	0.18761		6.65	0.1867		9.65	0.17129
0.651	0.22415		3.651	0.18745		6.651	0.18715		9.651	0.17149
0.652	0.22396		3.652	0.18767		6.652	0.18769		9.652	0.17133
0.653	0.22367		3.653	0.18767		6.653	0.18796		9.653	0.17149
0.654	0.22338		3.654	0.18767		6.654	0.1882		9.654	0.17149
0.655	0.22309		3.655	0.1875		6.655	0.18883		9.655	0.17169
0.656	0.22288		3.656	0.18783		6.656	0.18936		9.656	0.17149
0.657	0.22275		3.657	0.188		6.657	0.18996		9.657	0.17149
0.658	0.22257		3.658	0.18794		6.658	0.18993		9.658	0.17169
0.659	0.22236		3.659	0.18811		6.659	0.19047		9.659	0.17162
0.66	0.22217		3.66	0.18789		6.66	0.19077		9.66	0.17156
0.661	0.22193		3.661	0.18822		6.661	0.19124		9.661	0.17143
0.662	0.2217		3.662	0.18811		6.662	0.19154		9.662	0.17208
0.663	0.22151		3.663	0.18811		6.663	0.1925		9.663	0.17172
0.664	0.22135		3.664	0.18838		6.664	0.19292		9.664	0.17146
0.665	0.22122		3.665	0.18838		6.665	0.1931		9.665	0.17152
0.666	0.22105		3.666	0.18794		6.666	0.19372		9.666	0.17192
0.667	0.22088		3.667	0.18794		6.667	0.19453		9.667	0.17218
0.668	0.22062		3.668	0.18816		6.668	0.19501		9.668	0.17185
0.669	0.22042		3.669	0.18789		6.669	0.19522		9.669	0.17218
0.67	0.22024		3.67	0.18805		6.67	0.19555		9.67	0.17162
0.671	0.21997		3.671	0.18778		6.671	0.19591		9.671	0.17205
0.672	0.21974		3.672	0.18849		6.672	0.19662		9.672	0.17202
0.673	0.21944		3.673	0.18854		6.673	0.19701		9.673	0.17198
0.674	0.21909		3.674	0.18849		6.674	0.19755		9.674	0.17241
0.675	0.21875		3.675	0.18893		6.675	0.19794		9.675	0.17231
0.676	0.21846		3.676	0.18827		6.676	0.19826		9.676	0.17261
0.677	0.21808		3.677	0.1886		6.677	0.19889		9.677	0.17317
0.678	0.21768		3.678	0.18926		6.678	0.19892		9.678	0.1732
0.679	0.21735		3.679	0.18975		6.679	0.1988		9.679	0.17343
0.68	0.21695		3.68	0.19002		6.68	0.19937		9.68	0.17356
0.681	0.21654		3.681	0.19062		6.681	0.19985		9.681	0.17366
0.682	0.21599		3.682	0.19112		6.682	0.20018		9.682	0.17435
0.683	0.21559		3.683	0.19156		6.683	0.20065		9.683	0.17425
0.684	0.21514		3.684	0.19194		6.684	0.20101		9.684	0.17445
0.685	0.21477		3.685	0.19254		6.685	0.20158		9.685	0.17474
0.686	0.21438		3.686	0.19298		6.686	0.20191		9.686	0.17524
0.687	0.21396		3.687	0.19336		6.687	0.20194		9.687	0.17534
0.688	0.2135		3.688	0.19408		6.688	0.20233		9.688	0.17583
0.689	0.21289		3.689	0.19375		6.689	0.2029		9.689	0.17655
0.69	0.21245		3.69	0.19413		6.69	0.20367		9.69	0.17658
0.691	0.21212		3.691	0.19402		6.691	0.20397		9.691	0.17701
0.692	0.21171		3.692	0.19468		6.692	0.20406		9.692	0.178
0.693	0.21135		3.693	0.19528		6.693	0.20427		9.693	0.17829
0.694	0.21097		3.694	0.19544		6.694	0.20469		9.694	0.17869
0.695	0.21057		3.695	0.19648		6.695	0.20487		9.695	0.17908
0.696	0.21		3.696	0.19736		6.696	0.20573		9.696	0.17974
0.697	0.20939		3.697	0.19802		6.697	0.20615		9.697	0.18046
0.698	0.20883		3.698	0.19884		6.698	0.20666		9.698	0.18076
0.699	0.2084		3.699	0.19999		6.699	0.2069		9.699	0.18059
0.7	0.20791		3.7	0.19993		6.7	0.20738		9.7	0.18145
0.701	0.2074		3.701	0.20125		6.701	0.2075		9.701	0.18128
0.702	0.20685		3.702	0.20267		6.702	0.20791		9.702	0.18181
0.703	0.20629		3.703	0.20317		6.703	0.20761		9.703	0.1824
0.704	0.20597		3.704	0.20399		6.704	0.208		9.704	0.18276
0.705	0.20568		3.705	0.20421		6.705	0.20875		9.705	0.18263
0.706	0.20549		3.706	0.20459		6.706	0.20932		9.706	0.18296
0.707	0.20527		3.707	0.20514		6.707	0.20917		9.707	0.18299
0.708	0.20495		3.708	0.20464		6.708	0.20902		9.708	0.18325
0.709	0.20455		3.709	0.20464		6.709	0.20914		9.709	0.18335
0.71	0.20432		3.71	0.20525		6.71	0.20944		9.71	0.18404
0.711	0.20404		3.711	0.20579		6.711	0.20986		9.711	0.18463
0.712	0.20375		3.712	0.20519		6.712	0.21045		9.712	0.1846
0.713	0.20353		3.713	0.20634		6.713	0.21129		9.713	0.1849
0.714	0.20335		3.714	0.20651		6.714	0.21177		9.714	0.18513
0.715	0.20311		3.715	0.20749		6.715	0.2123		9.715	0.18601
0.716	0.2029		3.716	0.20848		6.716	0.21281		9.716	0.18638
0.717	0.20282		3.717	0.20952		6.717	0.21317		9.717	0.1867
0.718	0.20268		3.718	0.20952		6.718	0.21314		9.718	0.18684
0.719	0.20274		3.719	0.20908		6.719	0.21341		9.719	0.18763
0.72	0.2028		3.72	0.21001		6.72	0.21371		9.72	0.18792
0.721	0.2027		3.721	0.21204		6.721	0.21416		9.721	0.18828
0.722	0.20273		3.722	0.21226		6.722	0.21449		9.722	0.18887
0.723	0.20243		3.723	0.21204		6.723	0.21469		9.723	0.18937
0.724	0.20236		3.724	0.21209		6.724	0.21502		9.724	0.18966
0.725	0.20229		3.725	0.2127		6.725	0.21556		9.725	0.19016
0.726	0.2022		3.726	0.2133		6.726	0.21592		9.726	0.19016
0.727	0.20221		3.727	0.21401		6.727	0.21592		9.727	0.19029
0.728	0.20235		3.728	0.21428		6.728	0.21631		9.728	0.19058
0.729	0.20233		3.729	0.21363		6.729	0.21655		9.729	0.19085
0.73	0.20229		3.73	0.2139		6.73	0.21696		9.73	0.19121
0.731	0.20229		3.731	0.21401		6.731	0.2172		9.731	0.19154
0.732	0.20226		3.732	0.21412		6.732	0.21762		9.732	0.19203
0.733	0.2023		3.733	0.21412		6.733	0.21807		9.733	0.19265
0.734	0.20224		3.734	0.21549		6.734	0.21849		9.734	0.19255
0.735	0.20229		3.735	0.2162		6.735	0.219		9.735	0.19321
0.736	0.20218		3.736	0.21735		6.736	0.21944		9.736	0.19364
0.737	0.20203		3.737	0.21762		6.737	0.21983		9.737	0.19364
0.738	0.20191		3.738	0.21823		6.738	0.22022		9.738	0.1943
0.739	0.20187		3.739	0.21894		6.739	0.2204		9.739	0.19423
0.74	0.20182		3.74	0.21965		6.74	0.2204		9.74	0.19505
0.741	0.20167		3.741	0.22058		6.741	0.22088		9.741	0.19485
0.742	0.20145		3.742	0.22107		6.742	0.22133		9.742	0.19515
0.743	0.20129		3.743	0.22047		6.743	0.22142		9.743	0.19554
0.744	0.20114		3.744	0.22113		6.744	0.22148		9.744	0.19571
0.745	0.20087		3.745	0.22233		6.745	0.22148		9.745	0.19538
0.746	0.20066		3.746	0.22206		6.746	0.22168		9.746	0.19623
0.747	0.20038		3.747	0.22272		6.747	0.22183		9.747	0.19607
0.748	0.20028		3.748	0.22222		6.748	0.22207		9.748	0.19653
0.749	0.20023		3.749	0.22239		6.749	0.22228		9.749	0.19666
0.75	0.19994		3.75	0.22255		6.75	0.22219		9.75	0.19699
0.751	0.19981		3.751	0.22168		6.751	0.22222		9.751	0.19775
0.752	0.19969		3.752	0.22255		6.752	0.22285		9.752	0.19791
0.753	0.19955		3.753	0.22261		6.753	0.223		9.753	0.19807
0.754	0.19945		3.754	0.22337		6.754	0.22366		9.754	0.19867
0.755	0.19918		3.755	0.22348		6.755	0.22395		9.755	0.19883
0.756	0.19888		3.756	0.22425		6.756	0.22419		9.756	0.19909
0.757	0.19859		3.757	0.22425		6.757	0.22455		9.757	0.19929
0.758	0.19817		3.758	0.22518		6.758	0.22473		9.758	0.20011
0.759	0.1978		3.759	0.22562		6.759	0.22506		9.759	0.19978
0.76	0.19754		3.76	0.22688		6.76	0.2253		9.76	0.20034
0.761	0.19701		3.761	0.22825		6.761	0.2259		9.761	0.2008
0.762	0.19656		3.762	0.22918		6.762	0.22628		9.762	0.20106
0.763	0.19612		3.763	0.22951		6.763	0.22628		9.763	0.20087
0.764	0.19576		3.764	0.22858		6.764	0.22661		9.764	0.20106
0.765	0.19551		3.765	0.22792		6.765	0.22652		9.765	0.20162
0.766	0.19553		3.766	0.2288		6.766	0.22673		9.766	0.20152
0.767	0.19545		3.767	0.22885		6.767	0.22679		9.767	0.20205
0.768	0.19529		3.768	0.22951		6.768	0.22679		9.768	0.20235
0.769	0.19523		3.769	0.23017		6.769	0.22727		9.769	0.20264
0.77	0.19506		3.77	0.22984		6.77	0.22739		9.77	0.20274
0.771	0.19483		3.771	0.22967		6.771	0.22781		9.771	0.2029
0.772	0.1947		3.772	0.22891		6.772	0.2285		9.772	0.20343
0.773	0.19455		3.773	0.22962		6.773	0.22847		9.773	0.20297
0.774	0.19469		3.774	0.2311		6.774	0.22888		9.774	0.20382
0.775	0.19462		3.775	0.23132		6.775	0.22897		9.775	0.20461
0.776	0.19441		3.776	0.23148		6.776	0.22933		9.776	0.20491
0.777	0.19446		3.777	0.23225		6.777	0.22942		9.777	0.20514
0.778	0.1942		3.778	0.23219		6.778	0.22993		9.778	0.20543
0.779	0.19377		3.779	0.23263		6.779	0.22975		9.779	0.20524
0.78	0.19353		3.78	0.23416		6.78	0.23005		9.78	0.20616
0.781	0.19335		3.781	0.23581		6.781	0.23038		9.781	0.20583
0.782	0.19323		3.782	0.23641		6.782	0.23044		9.782	0.20593
0.783	0.1931		3.783	0.23581		6.783	0.23092		9.783	0.20606
0.784	0.19302		3.784	0.23641		6.784	0.23089		9.784	0.20642
0.785	0.19284		3.785	0.23646		6.785	0.23097		9.785	0.20695
0.786	0.19281		3.786	0.23707		6.786	0.23115		9.786	0.20695
0.787	0.19278		3.787	0.23778		6.787	0.2316		9.787	0.20724
0.788	0.19268		3.788	0.23794		6.788	0.23196		9.788	0.20704
0.789	0.19259		3.789	0.23739		6.789	0.23223		9.789	0.208
0.79	0.19236		3.79	0.23811		6.79	0.23202		9.79	0.20747
0.791	0.19226		3.791	0.23838		6.791	0.23265		9.791	0.20764
0.792	0.19221		3.792	0.23794		6.792	0.23238		9.792	0.2082
0.793	0.19208		3.793	0.23734		6.793	0.23241		9.793	0.20866
0.794	0.19194		3.794	0.23789		6.794	0.2322		9.794	0.20872
0.795	0.19168		3.795	0.2392		6.795	0.23289		9.795	0.20912
0.796	0.19152		3.796	0.24024		6.796	0.23357		9.796	0.20912
0.797	0.19132		3.797	0.24013		6.797	0.23295		9.797	0.20974
0.798	0.19128		3.798	0.24112		6.798	0.2333		9.798	0.20981
0.799	0.19116		3.799	0.24084		6.799	0.23339		9.799	0.21036
0.8	0.19102		3.8	0.2421		6.8	0.23366		9.8	0.21076
0.801	0.19095		3.801	0.24282		6.801	0.23393		9.801	0.21063
0.802	0.19058		3.802	0.24369		6.802	0.2342		9.802	0.21036
0.803	0.19033		3.803	0.24276		6.803	0.23453		9.803	0.21102
0.804	0.19001		3.804	0.2438		6.804	0.23444		9.804	0.21151
0.805	0.18978		3.805	0.24304		6.805	0.23441		9.805	0.21109
0.806	0.18963		3.806	0.24314		6.806	0.23423		9.806	0.21155
0.807	0.18942		3.807	0.24342		6.807	0.23432		9.807	0.21194
0.808	0.1891		3.808	0.24413		6.808	0.23441		9.808	0.2122
0.809	0.18879		3.809	0.24375		6.809	0.23432		9.809	0.21207
0.81	0.18857		3.81	0.24397		6.81	0.23459		9.81	0.21227
0.811	0.18853		3.811	0.24435		6.811	0.23495		9.811	0.21237
0.812	0.18859		3.812	0.24331		6.812	0.23534		9.812	0.21263
0.813	0.1887		3.813	0.24375		6.813	0.23519		9.813	0.21276
0.814	0.18906		3.814	0.24402		6.814	0.2354		9.814	0.21326
0.815	0.18924		3.815	0.24479		6.815	0.23561		9.815	0.21322
0.816	0.18949		3.816	0.24555		6.816	0.23572		9.816	0.21358
0.817	0.18939		3.817	0.24523		6.817	0.23599		9.817	0.21365
0.818	0.1894		3.818	0.24654		6.818	0.23656		9.818	0.21434
0.819	0.18947		3.819	0.24687		6.819	0.23674		9.819	0.21447
0.82	0.18935		3.82	0.24725		6.82	0.23683		9.82	0.21454
0.821	0.18931		3.821	0.24714		6.821	0.23713		9.821	0.2145
0.822	0.18924		3.822	0.24846		6.822	0.23728		9.822	0.21477
0.823	0.18918		3.823	0.24857		6.823	0.23713		9.823	0.21519
0.824	0.18914		3.824	0.24906		6.824	0.23743		9.824	0.21526
0.825	0.18896		3.825	0.24944		6.825	0.23734		9.825	0.21556
0.826	0.18895		3.826	0.24911		6.826	0.23764		9.826	0.21595
0.827	0.18916		3.827	0.24879		6.827	0.23737		9.827	0.21618
0.828	0.18919		3.828	0.24835		6.828	0.23755		9.828	0.21641
0.829	0.18933		3.829	0.24775		6.829	0.23773		9.829	0.21618
0.83	0.18941		3.83	0.24868		6.83	0.23773		9.83	0.21615
0.831	0.18954		3.831	0.24873		6.831	0.23835		9.831	0.21605
0.832	0.18959		3.832	0.24895		6.832	0.23856		9.832	0.21631
0.833	0.1896		3.833	0.2495		6.833	0.23841		9.833	0.21644
0.834	0.18963		3.834	0.24966		6.834	0.23889		9.834	0.21677
0.835	0.18973		3.835	0.25021		6.835	0.23898		9.835	0.21749
0.836	0.1899		3.836	0.25043		6.836	0.2391		9.836	0.21766
0.837	0.18967		3.837	0.25059		6.837	0.23937		9.837	0.2173
0.838	0.1894		3.838	0.2507		6.838	0.24006		9.838	0.21703
0.839	0.18924		3.839	0.25152		6.839	0.23976		9.839	0.21749
0.84	0.18892		3.84	0.25169		6.84	0.23949		9.84	0.21802
0.841	0.18865		3.841	0.25174		6.841	0.23973		9.841	0.21802
0.842	0.18842		3.842	0.2524		6.842	0.23946		9.842	0.21838
0.843	0.18819		3.843	0.25235		6.843	0.23985		9.843	0.21825
0.844	0.18815		3.844	0.25207		6.844	0.24012		9.844	0.21855
0.845	0.1881		3.845	0.25218		6.845	0.24012		9.845	0.21864
0.846	0.18816		3.846	0.25328		6.846	0.23997		9.846	0.21864
0.847	0.18822		3.847	0.25273		6.847	0.24021		9.847	0.21881
0.848	0.18808		3.848	0.25191		6.848	0.24053		9.848	0.21887
0.849	0.188		3.849	0.25213		6.849	0.24021		9.849	0.21825
0.85	0.188		3.85	0.25207		6.85	0.24065		9.85	0.21878
0.851	0.1879		3.851	0.25218		6.851	0.24083		9.851	0.21858
0.852	0.18785		3.852	0.25224		6.852	0.24119		9.852	0.21881
0.853	0.18799		3.853	0.25251		6.853	0.24134		9.853	0.21901
0.854	0.18794		3.854	0.25262		6.854	0.24128		9.854	0.21986
0.855	0.18806		3.855	0.25306		6.855	0.24128		9.855	0.21999
0.856	0.18796		3.856	0.25393		6.856	0.24167		9.856	0.22009
0.857	0.1879		3.857	0.25476		6.857	0.24182		9.857	0.22065
0.858	0.18787		3.858	0.25525		6.858	0.24221		9.858	0.22134
0.859	0.18804		3.859	0.25552		6.859	0.24194		9.859	0.22108
0.86	0.18826		3.86	0.25541		6.86	0.242		9.86	0.22114
0.861	0.18843		3.861	0.25563		6.861	0.242		9.861	0.22154
0.862	0.18844		3.862	0.25667		6.862	0.242		9.862	0.22177
0.863	0.18844		3.863	0.25706		6.863	0.24236		9.863	0.2214
0.864	0.18844		3.864	0.25623		6.864	0.24254		9.864	0.22173
0.865	0.18827		3.865	0.2558		6.865	0.2423		9.865	0.22193
0.866	0.18828		3.866	0.25574		6.866	0.24242		9.866	0.22206
0.867	0.18808		3.867	0.25607		6.867	0.24262		9.867	0.22196
0.868	0.18808		3.868	0.25733		6.868	0.24257		9.868	0.22209
0.869	0.18807		3.869	0.25689		6.869	0.24268		9.869	0.22216
0.87	0.18797		3.87	0.25629		6.87	0.24328		9.87	0.22206
0.871	0.1881		3.871	0.25656		6.871	0.24304		9.871	0.22226
0.872	0.18817		3.872	0.2558		6.872	0.24325		9.872	0.22216
0.873	0.18825		3.873	0.25607		6.873	0.24313		9.873	0.22229
0.874	0.18826		3.874	0.25722		6.874	0.2434		9.874	0.22232
0.875	0.1881		3.875	0.25689		6.875	0.24361		9.875	0.22301
0.876	0.18812		3.876	0.25678		6.876	0.24355		9.876	0.22341
0.877	0.18807		3.877	0.25744		6.877	0.2437		9.877	0.2237
0.878	0.1879		3.878	0.25848		6.878	0.24394		9.878	0.22321
0.879	0.18766		3.879	0.25936		6.879	0.24433		9.879	0.22331
0.88	0.18731		3.88	0.25947		6.88	0.24418		9.88	0.22321
0.881	0.18709		3.881	0.25974		6.881	0.24424		9.881	0.22334
0.882	0.18688		3.882	0.26072		6.882	0.24451		9.882	0.22334
0.883	0.18671		3.883	0.26045		6.883	0.24442		9.883	0.22331
0.884	0.18647		3.884	0.26001		6.884	0.24415		9.884	0.22334
0.885	0.18637		3.885	0.25968		6.885	0.24412		9.885	0.22347
0.886	0.18609		3.886	0.25947		6.886	0.24424		9.886	0.22331
0.887	0.1859		3.887	0.25826		6.887	0.24394		9.887	0.22374
0.888	0.1858		3.888	0.25864		6.888	0.24424		9.888	0.22338
0.889	0.18579		3.889	0.25875		6.889	0.24418		9.889	0.22324
0.89	0.1858		3.89	0.25815		6.89	0.24442		9.89	0.22328
0.891	0.18585		3.891	0.25853		6.891	0.24445		9.891	0.22338
0.892	0.18592		3.892	0.26001		6.892	0.24496		9.892	0.2237
0.893	0.18605		3.893	0.26018		6.893	0.24463		9.893	0.22407
0.894	0.18627		3.894	0.26023		6.894	0.24522		9.894	0.2242
0.895	0.18646		3.895	0.26029		6.895	0.24487		9.895	0.22439
0.896	0.18668		3.896	0.26023		6.896	0.24552		9.896	0.22413
0.897	0.18677		3.897	0.26062		6.897	0.24573		9.897	0.22492
0.898	0.18677		3.898	0.26083		6.898	0.24558		9.898	0.22469
0.899	0.18687		3.899	0.26171		6.899	0.24582		9.899	0.22489
0.9	0.18691		3.9	0.26248		6.9	0.24648		9.9	0.22469
0.901	0.18679		3.901	0.26286		6.901	0.24597		9.901	0.22515
0.902	0.1867		3.902	0.26368		6.902	0.24582		9.902	0.22551
0.903	0.18651		3.903	0.26385		6.903	0.24594		9.903	0.22535
0.904	0.18625		3.904	0.26363		6.904	0.24594		9.904	0.22505
0.905	0.18622		3.905	0.26341		6.905	0.24555		9.905	0.22495
0.906	0.18625		3.906	0.26259		6.906	0.24618		9.906	0.22531
0.907	0.18642		3.907	0.26281		6.907	0.24603		9.907	0.22561
0.908	0.18653		3.908	0.26253		6.908	0.24603		9.908	0.22581
0.909	0.18679		3.909	0.26215		6.909	0.24609		9.909	0.22574
0.91	0.18685		3.91	0.26171		6.91	0.24612		9.91	0.22548
0.911	0.18695		3.911	0.26171		6.911	0.24612		9.911	0.226
0.912	0.18709		3.912	0.26177		6.912	0.24618		9.912	0.22591
0.913	0.18709		3.913	0.26242		6.913	0.24654		9.913	0.22623
0.914	0.18709		3.914	0.26264		6.914	0.24642		9.914	0.2261
0.915	0.18701		3.915	0.26292		6.915	0.24621		9.915	0.2264
0.916	0.18697		3.916	0.26319		6.916	0.24636		9.916	0.22643
0.917	0.18694		3.917	0.26324		6.917	0.24639		9.917	0.22656
0.918	0.18692		3.918	0.26363		6.918	0.24702		9.918	0.22692
0.919	0.18675		3.919	0.26385		6.919	0.24752		9.919	0.22689
0.92	0.18648		3.92	0.26385		6.92	0.24734		9.92	0.22778
0.921	0.18617		3.921	0.26379		6.921	0.24702		9.921	0.22692
0.922	0.18592		3.922	0.26467		6.922	0.24749		9.922	0.22699
0.923	0.18564		3.923	0.26505		6.923	0.24761		9.923	0.22745
0.924	0.18541		3.924	0.26412		6.924	0.2477		9.924	0.22781
0.925	0.18529		3.925	0.26428		6.925	0.24749		9.925	0.22784
0.926	0.18521		3.926	0.26423		6.926	0.24729		9.926	0.22732
0.927	0.18507		3.927	0.26407		6.927	0.24723		9.927	0.22742
0.928	0.18485		3.928	0.26456		6.928	0.24714		9.928	0.22738
0.929	0.18473		3.929	0.26357		6.929	0.24708		9.929	0.22771
0.93	0.18465		3.93	0.26335		6.93	0.24743		9.93	0.22784
0.931	0.18473		3.931	0.26324		6.931	0.24734		9.931	0.22771
0.932	0.1847		3.932	0.26341		6.932	0.24726		9.932	0.22719
0.933	0.18466		3.933	0.26407		6.933	0.24749		9.933	0.22794
0.934	0.18479		3.934	0.26461		6.934	0.2477		9.934	0.22761
0.935	0.18501		3.935	0.26472		6.935	0.24782		9.935	0.22725
0.936	0.18503		3.936	0.26543		6.936	0.24785		9.936	0.22745
0.937	0.18514		3.937	0.26554		6.937	0.24785		9.937	0.22758
0.938	0.18513		3.938	0.26598		6.938	0.24809		9.938	0.22798
0.939	0.18518		3.939	0.26615		6.939	0.24779		9.939	0.22784
0.94	0.1852		3.94	0.26675		6.94	0.24806		9.94	0.22807
0.941	0.18518		3.941	0.26713		6.941	0.24788		9.941	0.22824
0.942	0.18524		3.942	0.26752		6.942	0.24815		9.942	0.22847
0.943	0.18535		3.943	0.26752		6.943	0.24794		9.943	0.22761
0.944	0.18547		3.944	0.26669		6.944	0.24764		9.944	0.22775
0.945	0.18568		3.945	0.26675		6.945	0.24746		9.945	0.22794
0.946	0.18558		3.946	0.2668		6.946	0.24794		9.946	0.22781
0.947	0.18549		3.947	0.26664		6.947	0.24794		9.947	0.22801
0.948	0.18546		3.948	0.26642		6.948	0.248		9.948	0.22814
0.949	0.18546		3.949	0.26658		6.949	0.24767		9.949	0.22867
0.95	0.1855		3.95	0.26593		6.95	0.24773		9.95	0.22857
0.951	0.18564		3.951	0.26505		6.951	0.24773		9.951	0.22834
0.952	0.1858		3.952	0.26467		6.952	0.24797		9.952	0.22916
0.953	0.18591		3.953	0.26532		6.953	0.24758		9.953	0.22903
0.954	0.18615		3.954	0.265		6.954	0.24758		9.954	0.22946
0.955	0.18645		3.955	0.26522		6.955	0.24788		9.955	0.22949
0.956	0.18669		3.956	0.26549		6.956	0.24824		9.956	0.22946
0.957	0.1867		3.957	0.26587		6.957	0.2486		9.957	0.22975
0.958	0.18671		3.958	0.26675		6.958	0.24866		9.958	0.22962
0.959	0.18674		3.959	0.26752		6.959	0.24818		9.959	0.22942
0.96	0.18665		3.96	0.26834		6.96	0.24842		9.96	0.22975
0.961	0.18663		3.961	0.26883		6.961	0.24869		9.961	0.22955
0.962	0.1866		3.962	0.26938		6.962	0.24866		9.962	0.22969
0.963	0.1866		3.963	0.26905		6.963	0.24833		9.963	0.22952
0.964	0.18666		3.964	0.26872		6.964	0.24824		9.964	0.22946
0.965	0.18673		3.965	0.26828		6.965	0.24833		9.965	0.22932
0.966	0.18679		3.966	0.26856		6.966	0.24824		9.966	0.2289
0.967	0.18683		3.967	0.26899		6.967	0.24833		9.967	0.22857
0.968	0.18681		3.968	0.26845		6.968	0.248		9.968	0.2286
0.969	0.18683		3.969	0.26867		6.969	0.24833		9.969	0.22873
0.97	0.18697		3.97	0.2685		6.97	0.24821		9.97	0.22909
0.971	0.18719		3.971	0.26773		6.971	0.24869		9.971	0.2288
0.972	0.1874		3.972	0.26773		6.972	0.24902		9.972	0.22896
0.973	0.18744		3.973	0.2673		6.973	0.24902		9.973	0.22965
0.974	0.1876		3.974	0.26768		6.974	0.24863		9.974	0.22946
0.975	0.18772		3.975	0.26784		6.975	0.24845		9.975	0.22988
0.976	0.18784		3.976	0.26823		6.976	0.24854		9.976	0.23041
0.977	0.18793		3.977	0.26839		6.977	0.24887		9.977	0.23005
0.978	0.188		3.978	0.26899		6.978	0.24887		9.978	0.23044
0.979	0.18806		3.979	0.26916		6.979	0.24935		9.979	0.23005
0.98	0.18807		3.98	0.26998		6.98	0.24965		9.98	0.23011
0.981	0.18812		3.981	0.26971		6.981	0.24962		9.981	0.23024
0.982	0.18808		3.982	0.26938		6.982	0.2497		9.982	0.23015
0.983	0.18805		3.983	0.26971		6.983	0.24914		9.983	0.23054
0.984	0.18803		3.984	0.26982		6.984	0.24911		9.984	0.23084
0.985	0.18798		3.985	0.27003		6.985	0.24908		9.985	0.23074
0.986	0.18793		3.986	0.26943		6.986	0.24896		9.986	0.2307
0.987	0.18786		3.987	0.26949		6.987	0.2492		9.987	0.23087
0.988	0.18793		3.988	0.26949		6.988	0.2489		9.988	0.23047
0.989	0.18804		3.989	0.26943		6.989	0.24902		9.989	0.23057
0.99	0.18813		3.99	0.26883		6.99	0.24923		9.99	0.2307
0.991	0.18826		3.991	0.2696		6.991	0.24908		9.991	0.23057
0.992	0.18836		3.992	0.26867		6.992	0.24953		9.992	0.23038
0.993	0.18836		3.993	0.26828		6.993	0.24914		9.993	0.23061
0.994	0.18842		3.994	0.26899		6.994	0.24914		9.994	0.23057
0.995	0.18854		3.995	0.26894		6.995	0.24923		9.995	0.23087
0.996	0.18847		3.996	0.26938		6.996	0.24953		9.996	0.23074
0.997	0.18854		3.997	0.26927		6.997	0.24929		9.997	0.2307
0.998	0.18862		3.998	0.27009		6.998	0.24938		9.998	0.23077
0.999	0.18852		3.999	0.27025		6.999	0.24929		9.999	0.2307
1	0.18839		4	0.27069		7	0.24926		10	0.23028
1.001	0.18822		4.001	0.27124		7.001	0.24881		10.001	0.23064
1.002	0.18792		4.002	0.27108		7.002	0.24902		10.002	0.23038
1.003	0.18764		4.003	0.27118		7.003	0.24899		10.003	0.23015
1.004	0.18739		4.004	0.27097		7.004	0.24842		10.004	0.23041
1.005	0.18709		4.005	0.27168		7.005	0.24839		10.005	0.23011
1.006	0.18682		4.006	0.27118		7.006	0.24809		10.006	0.23005
1.007	0.18652		4.007	0.2708		7.007	0.24788		10.007	0.23041
1.008	0.18637		4.008	0.27091		7.008	0.2477		10.008	0.23021
1.009	0.18629		4.009	0.27009		7.009	0.24776		10.009	0.23057
1.01	0.18621		4.01	0.27014		7.01	0.24729		10.01	0.23074
1.011	0.18619		4.011	0.26916		7.011	0.24723		10.011	0.23021
1.012	0.18625		4.012	0.26954		7.012	0.24681		10.012	0.23024
1.013	0.18629		4.013	0.26921		7.013	0.24636		10.013	0.23044
1.014	0.18625		4.014	0.2702		7.014	0.24618		10.014	0.23041
1.015	0.18621		4.015	0.26949		7.015	0.24642		10.015	0.23084
1.016	0.18615		4.016	0.26971		7.016	0.24618		10.016	0.23087
1.017	0.18608		4.017	0.27009		7.017	0.24615		10.017	0.23064
1.018	0.18597		4.018	0.26954		7.018	0.24609		10.018	0.23133
1.019	0.18591		4.019	0.26965		7.019	0.24567		10.019	0.23162
1.02	0.18578		4.02	0.27025		7.02	0.24501		10.02	0.23139
1.021	0.18562		4.021	0.27069		7.021	0.24496		10.021	0.23107
1.022	0.18544		4.022	0.27058		7.022	0.2446		10.022	0.231
1.023	0.18538		4.023	0.27075		7.023	0.24412		10.023	0.2311
1.024	0.18537		4.024	0.26993		7.024	0.2443		10.024	0.23087
1.025	0.18531		4.025	0.27014		7.025	0.24406		10.025	0.23054
1.026	0.18527		4.026	0.26905		7.026	0.24409		10.026	0.23018
1.027	0.1852		4.027	0.27009		7.027	0.24343		10.027	0.23034
1.028	0.18523		4.028	0.26987		7.028	0.24319		10.028	0.23126
1.029	0.1853		4.029	0.26872		7.029	0.24286		10.029	0.231
1.03	0.18545		4.03	0.26938		7.03	0.24286		10.03	0.23047
1.031	0.18563		4.031	0.26861		7.031	0.2428		10.031	0.23067
1.032	0.18571		4.032	0.2679		7.032	0.24233		10.032	0.23084
1.033	0.18585		4.033	0.26861		7.033	0.24292		10.033	0.23093
1.034	0.1861		4.034	0.26888		7.034	0.2426		10.034	0.2312
1.035	0.1864		4.035	0.26872		7.035	0.2428		10.035	0.23136
1.036	0.18666		4.036	0.2685		7.036	0.24212		10.036	0.23169
1.037	0.18687		4.037	0.26899		7.037	0.24227		10.037	0.23139
1.038	0.18718		4.038	0.26938		7.038	0.24209		10.038	0.23133
1.039	0.18728		4.039	0.26976		7.039	0.24185		10.039	0.23087
1.04	0.18734		4.04	0.26993		7.04	0.24173		10.04	0.23084
1.041	0.18741		4.041	0.2702		7.041	0.24149		10.041	0.23146
1.042	0.18744		4.042	0.26993		7.042	0.24149		10.042	0.23126
1.043	0.18749		4.043	0.27003		7.043	0.24188		10.043	0.23146
1.044	0.18759		4.044	0.2702		7.044	0.24146		10.044	0.23133
1.045	0.18766		4.045	0.27003		7.045	0.24059		10.045	0.231
1.046	0.18765		4.046	0.26965		7.046	0.24024		10.046	0.2308
1.047	0.18765		4.047	0.2691		7.047	0.24065		10.047	0.23067
1.048	0.18764		4.048	0.26806		7.048	0.24065		10.048	0.23051
1.049	0.18764		4.049	0.26801		7.049	0.23988		10.049	0.23031
1.05	0.18772		4.05	0.26746		7.05	0.23994		10.05	0.23005
1.051	0.1878		4.051	0.26702		7.051	0.24		10.051	0.22975
1.052	0.18787		4.052	0.26686		7.052	0.23988		10.052	0.22949
1.053	0.18802		4.053	0.26691		7.053	0.23955		10.053	0.22936
1.054	0.18819		4.054	0.26642		7.054	0.23952		10.054	0.2288
1.055	0.18844		4.055	0.26609		7.055	0.23949		10.055	0.22876
1.056	0.18855		4.056	0.26686		7.056	0.23931		10.056	0.22863
1.057	0.18873		4.057	0.26697		7.057	0.23898		10.057	0.22817
1.058	0.18885		4.058	0.26686		7.058	0.23922		10.058	0.22781
1.059	0.18899		4.059	0.26593		7.059	0.2388		10.059	0.22715
1.06	0.18896		4.06	0.26658		7.06	0.23862		10.06	0.22653
1.061	0.18911		4.061	0.2668		7.061	0.23823		10.061	0.22637
1.062	0.18916		4.062	0.26773		7.062	0.23814		10.062	0.22663
1.063	0.18906		4.063	0.26735		7.063	0.23805		10.063	0.22538
1.064	0.18882		4.064	0.2662		7.064	0.23752		10.064	0.22495
1.065	0.18848		4.065	0.26565		7.065	0.23728		10.065	0.22499
1.066	0.18819		4.066	0.26571		7.066	0.23719		10.066	0.22462
1.067	0.18796		4.067	0.26505		7.067	0.2368		10.067	0.22456
1.068	0.18788		4.068	0.26478		7.068	0.23668		10.068	0.22295
1.069	0.18802		4.069	0.26445		7.069	0.2365		10.069	0.22226
1.07	0.18802		4.07	0.26363		7.07	0.2362		10.07	0.22272
1.071	0.18797		4.071	0.26308		7.071	0.23626		10.071	0.22262
1.072	0.18813		4.072	0.26313		7.072	0.2362		10.072	0.22246
1.073	0.18835		4.073	0.26209		7.073	0.23617		10.073	0.22173
1.074	0.18847		4.074	0.26281		7.074	0.23587		10.074	0.2215
1.075	0.18859		4.075	0.26193		7.075	0.23578		10.075	0.22124
1.076	0.18872		4.076	0.26302		7.076	0.23558		10.076	0.22075
1.077	0.18889		4.077	0.2627		7.077	0.23555		10.077	0.22055
1.078	0.1889		4.078	0.26324		7.078	0.23581		10.078	0.22055
1.079	0.18888		4.079	0.26335		7.079	0.23563		10.079	0.22022
1.08	0.18889		4.08	0.26374		7.08	0.23546		10.08	0.22006
1.081	0.18893		4.081	0.26385		7.081	0.23492		10.081	0.21956
1.082	0.1889		4.082	0.26335		7.082	0.23525		10.082	0.21947
1.083	0.18882		4.083	0.26385		7.083	0.23519		10.083	0.2191
1.084	0.18884		4.084	0.26319		7.084	0.23486		10.084	0.21884
1.085	0.1888		4.085	0.2627		7.085	0.23462		10.085	0.21897
1.086	0.18865		4.086	0.26231		7.086	0.23429		10.086	0.21828
1.087	0.18848		4.087	0.26187		7.087	0.23402		10.087	0.21792
1.088	0.18833		4.088	0.26133		7.088	0.23363		10.088	0.21736
1.089	0.18829		4.089	0.26138		7.089	0.23351		10.089	0.21723
1.09	0.18823		4.09	0.26051		7.09	0.23354		10.09	0.2168
1.091	0.18827		4.091	0.26007		7.091	0.23366		10.091	0.21664
1.092	0.18839		4.092	0.25941		7.092	0.23348		10.092	0.21703
1.093	0.18853		4.093	0.25925		7.093	0.23259		10.093	0.21657
1.094	0.18871		4.094	0.25919		7.094	0.23298		10.094	0.21661
1.095	0.18888		4.095	0.25908		7.095	0.23271		10.095	0.21618
1.096	0.18918		4.096	0.25859		7.096	0.23271		10.096	0.21592
1.097	0.18942		4.097	0.25864		7.097	0.23283		10.097	0.21595
1.098	0.18969		4.098	0.25919		7.098	0.23286		10.098	0.21546
1.099	0.18992		4.099	0.26007		7.099	0.23277		10.099	0.21579
1.1	0.19013		4.1	0.25996		7.1	0.23208		10.1	0.21559
1.101	0.19033		4.101	0.25957		7.101	0.23193		10.101	0.21523
1.102	0.19053		4.102	0.25985		7.102	0.23148		10.102	0.215
1.103	0.19073		4.103	0.25957		7.103	0.23148		10.103	0.2145
1.104	0.19093		4.104	0.25941		7.104	0.23121		10.104	0.21358
1.105	0.1911		4.105	0.25864		7.105	0.23115		10.105	0.21345
1.106	0.19114		4.106	0.2593		7.106	0.23089		10.106	0.21316
1.107	0.19129		4.107	0.25903		7.107	0.23074		10.107	0.21276
1.108	0.19136		4.108	0.25777		7.108	0.23071		10.108	0.2122
1.109	0.19143		4.109	0.25711		7.109	0.23044		10.109	0.21194
1.11	0.19148		4.11	0.25716		7.11	0.23011		10.11	0.21122
1.111	0.19166		4.111	0.25618		7.111	0.23005		10.111	0.21138
1.112	0.19159		4.112	0.25601		7.112	0.23011		10.112	0.21096
1.113	0.19151		4.113	0.25601		7.113	0.22981		10.113	0.21056
1.114	0.19143		4.114	0.25503		7.114	0.22972		10.114	0.21059
1.115	0.19158		4.115	0.25486		7.115	0.22954		10.115	0.2104
1.116	0.19183		4.116	0.25503		7.116	0.22933		10.116	0.2104
1.117	0.19212		4.117	0.25454		7.117	0.22936		10.117	0.21
1.118	0.19238		4.118	0.25476		7.118	0.22903		10.118	0.20915
1.119	0.19262		4.119	0.25519		7.119	0.22885		10.119	0.20902
1.12	0.19286		4.12	0.25552		7.12	0.22888		10.12	0.20892
1.121	0.19319		4.121	0.25684		7.121	0.22847		10.121	0.20895
1.122	0.19347		4.122	0.25645		7.122	0.22873		10.122	0.20902
1.123	0.1935		4.123	0.25601		7.123	0.22873		10.123	0.2082
1.124	0.19338		4.124	0.25601		7.124	0.22885		10.124	0.20852
1.125	0.19331		4.125	0.25591		7.125	0.22814		10.125	0.20796
1.126	0.19326		4.126	0.25497		7.126	0.22823		10.126	0.20718
1.127	0.19317		4.127	0.2547		7.127	0.22805		10.127	0.20701
1.128	0.19326		4.128	0.25377		7.128	0.22778		10.128	0.20685
1.129	0.19349		4.129	0.25344		7.129	0.22763		10.129	0.20658
1.13	0.19375		4.13	0.25437		7.13	0.2276		10.13	0.20632
1.131	0.19395		4.131	0.25382		7.131	0.22733		10.131	0.20606
1.132	0.19399		4.132	0.25251		7.132	0.22697		10.132	0.20589
1.133	0.19403		4.133	0.25295		7.133	0.22691		10.133	0.20576
1.134	0.19419		4.134	0.25317		7.134	0.22667		10.134	0.20557
1.135	0.1943		4.135	0.25218		7.135	0.22667		10.135	0.20566
1.136	0.19438		4.136	0.25218		7.136	0.22661		10.136	0.2055
1.137	0.1946		4.137	0.253		7.137	0.2262		10.137	0.20543
1.138	0.19469		4.138	0.25284		7.138	0.22626		10.138	0.20491
1.139	0.19492		4.139	0.25235		7.139	0.22623		10.139	0.20465
1.14	0.19504		4.14	0.25262		7.14	0.22626		10.14	0.20471
1.141	0.19525		4.141	0.2535		7.141	0.22608		10.141	0.20438
1.142	0.19531		4.142	0.25317		7.142	0.22572		10.142	0.20432
1.143	0.19528		4.143	0.25328		7.143	0.22566		10.143	0.20376
1.144	0.19522		4.144	0.25317		7.144	0.22527		10.144	0.20363
1.145	0.19515		4.145	0.25207		7.145	0.22563		10.145	0.20317
1.146	0.19525		4.146	0.25141		7.146	0.22521		10.146	0.20297
1.147	0.19513		4.147	0.25103		7.147	0.22512		10.147	0.2029
1.148	0.19521		4.148	0.25032		7.148	0.22467		10.148	0.203
1.149	0.19523		4.149	0.2501		7.149	0.22464		10.149	0.20264
1.15	0.19537		4.15	0.24955		7.15	0.22455		10.15	0.20225
1.151	0.19561		4.151	0.24911		7.151	0.22458		10.151	0.20212
1.152	0.19584		4.152	0.24868		7.152	0.22425		10.152	0.20175
1.153	0.19593		4.153	0.24857		7.153	0.22369		10.153	0.20133
1.154	0.19604		4.154	0.24884		7.154	0.22369		10.154	0.2012
1.155	0.19607		4.155	0.24879		7.155	0.22404		10.155	0.2006
1.156	0.19597		4.156	0.24818		7.156	0.22384		10.156	0.2006
1.157	0.19594		4.157	0.24862		7.157	0.2239		10.157	0.2008
1.158	0.19599		4.158	0.24791		7.158	0.22393		10.158	0.20067
1.159	0.19602		4.159	0.24829		7.159	0.22348		10.159	0.20047
1.16	0.19595		4.16	0.24917		7.16	0.22315		10.16	0.20028
1.161	0.19588		4.161	0.24944		7.161	0.22324		10.161	0.19939
1.162	0.19572		4.162	0.24922		7.162	0.223		10.162	0.19896
1.163	0.19558		4.163	0.24879		7.163	0.22276		10.163	0.19913
1.164	0.19555		4.164	0.24884		7.164	0.22261		10.164	0.19873
1.165	0.19572		4.165	0.24862		7.165	0.22291		10.165	0.1984
1.166	0.19576		4.166	0.24785		7.166	0.22294		10.166	0.19824
1.167	0.1959		4.167	0.24731		7.167	0.22177		10.167	0.19761
1.168	0.19612		4.168	0.24692		7.168	0.22171		10.168	0.19752
1.169	0.19643		4.169	0.24654		7.169	0.22162		10.169	0.19676
1.17	0.19679		4.17	0.24643		7.17	0.22154		10.17	0.19689
1.171	0.197		4.171	0.24572		7.171	0.22148		10.171	0.1963
1.172	0.1972		4.172	0.24594		7.172	0.22121		10.172	0.19653
1.173	0.1975		4.173	0.24495		7.173	0.22121		10.173	0.19656
1.174	0.19796		4.174	0.24539		7.174	0.22097		10.174	0.1962
1.175	0.19844		4.175	0.24534		7.175	0.22157		10.175	0.19604
1.176	0.1989		4.176	0.24534		7.176	0.2213		10.176	0.19669
1.177	0.19933		4.177	0.24539		7.177	0.22124		10.177	0.19594
1.178	0.19984		4.178	0.24627		7.178	0.22121		10.178	0.19581
1.179	0.20012		4.179	0.2461		7.179	0.221		10.179	0.19561
1.18	0.2003		4.18	0.24583		7.18	0.2213		10.18	0.19495
1.181	0.20039		4.181	0.2461		7.181	0.22118		10.181	0.19499
1.182	0.20049		4.182	0.24539		7.182	0.22094		10.182	0.19489
1.183	0.20068		4.183	0.24479		7.183	0.22055		10.183	0.19466
1.184	0.20088		4.184	0.24517		7.184	0.22013		10.184	0.19436
1.185	0.20102		4.185	0.24408		7.185	0.21974		10.185	0.1938
1.186	0.20109		4.186	0.24331		7.186	0.21974		10.186	0.19321
1.187	0.20101		4.187	0.24282		7.187	0.21959		10.187	0.19318
1.188	0.20091		4.188	0.24243		7.188	0.2195		10.188	0.19298
1.189	0.20095		4.189	0.2426		7.189	0.21918		10.189	0.19262
1.19	0.20089		4.19	0.24221		7.19	0.21885		10.19	0.19232
1.191	0.20085		4.191	0.2409		7.191	0.21935		10.191	0.19223
1.192	0.20077		4.192	0.24128		7.192	0.21912		10.192	0.192
1.193	0.20089		4.193	0.24079		7.193	0.21918		10.193	0.19219
1.194	0.20113		4.194	0.2415		7.194	0.21921		10.194	0.1919
1.195	0.20132		4.195	0.24139		7.195	0.21915		10.195	0.1917
1.196	0.20159		4.196	0.24145		7.196	0.21894		10.196	0.19163
1.197	0.20174		4.197	0.24156		7.197	0.21876		10.197	0.19147
1.198	0.20201		4.198	0.2415		7.198	0.21894		10.198	0.19124
1.199	0.20223		4.199	0.24178		7.199	0.21882		10.199	0.19068
1.2	0.20254		4.2	0.24161		7.2	0.21843		10.2	0.19101
1.201	0.20274		4.201	0.24183		7.201	0.21822		10.201	0.19098
1.202	0.20273		4.202	0.24216		7.202	0.21822		10.202	0.19068
1.203	0.2027		4.203	0.2415		7.203	0.21789		10.203	0.19071
1.204	0.20277		4.204	0.24106		7.204	0.21768		10.204	0.19022
1.205	0.2028		4.205	0.24145		7.205	0.21741		10.205	0.1895
1.206	0.20284		4.206	0.24074		7.206	0.21747		10.206	0.18963
1.207	0.203		4.207	0.24052		7.207	0.21711		10.207	0.18943
1.208	0.20307		4.208	0.23975		7.208	0.21735		10.208	0.18914
1.209	0.20312		4.209	0.23986		7.209	0.2167		10.209	0.18845
1.21	0.2031		4.21	0.24002		7.21	0.21673		10.21	0.18828
1.211	0.20331		4.211	0.23876		7.211	0.21646		10.211	0.18825
1.212	0.20359		4.212	0.2386		7.212	0.21613		10.212	0.18779
1.213	0.20397		4.213	0.23783		7.213	0.21643		10.213	0.18802
1.214	0.20442		4.214	0.23833		7.214	0.2164		10.214	0.18832
1.215	0.20478		4.215	0.23805		7.215	0.21625		10.215	0.18799
1.216	0.20514		4.216	0.23871		7.216	0.21655		10.216	0.18776
1.217	0.20562		4.217	0.23964		7.217	0.21652		10.217	0.18825
1.218	0.206		4.218	0.23997		7.218	0.21643		10.218	0.18779
1.219	0.20638		4.219	0.23953		7.219	0.21628		10.219	0.1874
1.22	0.2067		4.22	0.23986		7.22	0.21604		10.22	0.18707
1.221	0.20688		4.221	0.24008		7.221	0.21592		10.221	0.18677
1.222	0.20692		4.222	0.24035		7.222	0.21574		10.222	0.18657
1.223	0.20705		4.223	0.23991		7.223	0.21562		10.223	0.18654
1.224	0.20708		4.224	0.23959		7.224	0.21523		10.224	0.18638
1.225	0.20706		4.225	0.24002		7.225	0.21511		10.225	0.18601
1.226	0.20701		4.226	0.23948		7.226	0.21475		10.226	0.18562
1.227	0.20703		4.227	0.23915		7.227	0.21502		10.227	0.18552
1.228	0.20718		4.228	0.23772		7.228	0.21458		10.228	0.185
1.229	0.20722		4.229	0.23723		7.229	0.21487		10.229	0.18552
1.23	0.20724		4.23	0.23685		7.23	0.21511		10.23	0.185
1.231	0.2071		4.231	0.23635		7.231	0.21469		10.231	0.1847
1.232	0.20721		4.232	0.23619		7.232	0.21455		10.232	0.18509
1.233	0.20732		4.233	0.23542		7.233	0.21449		10.233	0.18454
1.234	0.20747		4.234	0.23624		7.234	0.21463		10.234	0.18454
1.235	0.20747		4.235	0.23663		7.235	0.21419		10.235	0.1844
1.236	0.20746		4.236	0.23592		7.236	0.21407		10.236	0.18417
1.237	0.20744		4.237	0.23641		7.237	0.21365		10.237	0.18427
1.238	0.2075		4.238	0.23789		7.238	0.21368		10.238	0.18401
1.239	0.20753		4.239	0.23822		7.239	0.21368		10.239	0.18414
1.24	0.20756		4.24	0.23761		7.24	0.21347		10.24	0.18408
1.241	0.20759		4.241	0.23696		7.241	0.2138		10.241	0.18411
1.242	0.2076		4.242	0.23739		7.242	0.21374		10.242	0.18371
1.243	0.20773		4.243	0.23739		7.243	0.21344		10.243	0.18325
1.244	0.20776		4.244	0.23657		7.244	0.21353		10.244	0.18306
1.245	0.20774		4.245	0.23679		7.245	0.21323		10.245	0.18302
1.246	0.20792		4.246	0.23761		7.246	0.21275		10.246	0.1827
1.247	0.20805		4.247	0.23657		7.247	0.21233		10.247	0.1825
1.248	0.20825		4.248	0.2357		7.248	0.21222		10.248	0.1822
1.249	0.20865		4.249	0.23586		7.249	0.21204		10.249	0.1822
1.25	0.20898		4.25	0.23504		7.25	0.21236		10.25	0.18224
1.251	0.20928		4.251	0.23422		7.251	0.2121		10.251	0.1823
1.252	0.20955		4.252	0.23362		7.252	0.21159		10.252	0.18197
1.253	0.20993		4.253	0.23301		7.253	0.21153		10.253	0.18168
1.254	0.21029		4.254	0.23312		7.254	0.21138		10.254	0.18207
1.255	0.21051		4.255	0.23268		7.255	0.21171		10.255	0.18151
1.256	0.21083		4.256	0.23197		7.256	0.21204		10.256	0.18135
1.257	0.21119		4.257	0.2329		7.257	0.21183		10.257	0.18109
1.258	0.21151		4.258	0.23373		7.258	0.21198		10.258	0.18099
1.259	0.2119		4.259	0.234		7.259	0.21177		10.259	0.18086
1.26	0.21227		4.26	0.23378		7.26	0.2115		10.26	0.18063
1.261	0.21271		4.261	0.23351		7.261	0.21087		10.261	0.18053
1.262	0.21303		4.262	0.2329		7.262	0.21096		10.262	0.18049
1.263	0.21331		4.263	0.23312		7.263	0.21039		10.263	0.18026
1.264	0.2137		4.264	0.23307		7.264	0.21036		10.264	0.1802
1.265	0.21402		4.265	0.23285		7.265	0.21033		10.265	0.17997
1.266	0.21433		4.266	0.23236		7.266	0.20997		10.266	0.17941
1.267	0.21452		4.267	0.2317		7.267	0.20986		10.267	0.17918
1.268	0.21472		4.268	0.23192		7.268	0.20953		10.268	0.17875
1.269	0.21505		4.269	0.23126		7.269	0.20914		10.269	0.17846
1.27	0.21525		4.27	0.23082		7.27	0.20962		10.27	0.17898
1.271	0.21556		4.271	0.23049		7.271	0.20953		10.271	0.17875
1.272	0.21599		4.272	0.23		7.272	0.20956		10.272	0.17862
1.273	0.21651		4.273	0.23006		7.273	0.20917		10.273	0.17833
1.274	0.21682		4.274	0.22989		7.274	0.20941		10.274	0.17879
1.275	0.21732		4.275	0.22989		7.275	0.20944		10.275	0.17816
1.276	0.21771		4.276	0.23011		7.276	0.20872		10.276	0.17806
1.277	0.21807		4.277	0.22973		7.277	0.20917		10.277	0.1777
1.278	0.21837		4.278	0.23093		7.278	0.20887		10.278	0.17783
1.279	0.21864		4.279	0.23159		7.279	0.20875		10.279	0.17787
1.28	0.21888		4.28	0.23159		7.28	0.2089		10.28	0.17764
1.281	0.21904		4.281	0.23197		7.281	0.20848		10.281	0.17783
1.282	0.21933		4.282	0.23159		7.282	0.20821		10.282	0.17764
1.283	0.21955		4.283	0.23153		7.283	0.20821		10.283	0.17724
1.284	0.21964		4.284	0.23044		7.284	0.20794		10.284	0.17695
1.285	0.21962		4.285	0.22951		7.285	0.20797		10.285	0.17658
1.286	0.21973		4.286	0.23		7.286	0.20806		10.286	0.17639
1.287	0.21974		4.287	0.22841		7.287	0.20753		10.287	0.17632
1.288	0.21984		4.288	0.22787		7.288	0.20726		10.288	0.17642
1.289	0.21991		4.289	0.22737		7.289	0.20723		10.289	0.1756
1.29	0.22006		4.29	0.22737		7.29	0.20723		10.29	0.17511
1.291	0.22023		4.291	0.22737		7.291	0.20761		10.291	0.17557
1.292	0.22039		4.292	0.22765		7.292	0.20729		10.292	0.17474
1.293	0.22063		4.293	0.2265		7.293	0.20747		10.293	0.17458
1.294	0.22095		4.294	0.22693		7.294	0.20764		10.294	0.17478
1.295	0.22134		4.295	0.22567		7.295	0.20741		10.295	0.17497
1.296	0.22173		4.296	0.2265		7.296	0.20735		10.296	0.17527
1.297	0.22207		4.297	0.22677		7.297	0.20761		10.297	0.17488
1.298	0.22244		4.298	0.22688		7.298	0.20717		10.298	0.17527
1.299	0.22277		4.299	0.22611		7.299	0.20678		10.299	0.1752
1.3	0.22285		4.3	0.22644		7.3	0.20705		10.3	0.17494
1.301	0.22292		4.301	0.22622		7.301	0.20708		10.301	0.17428
1.302	0.22291		4.302	0.22611		7.302	0.20705		10.302	0.17405
1.303	0.2229		4.303	0.22589		7.303	0.20666		10.303	0.17382
1.304	0.22281		4.304	0.22529		7.304	0.20639		10.304	0.17343
1.305	0.2228		4.305	0.2248		7.305	0.2063		10.305	0.17356
1.306	0.22283		4.306	0.22524		7.306	0.20651		10.306	0.17353
1.307	0.22273		4.307	0.22513		7.307	0.20636		10.307	0.17261
1.308	0.22263		4.308	0.22518		7.308	0.20666		10.308	0.17238
1.309	0.22267		4.309	0.22485		7.309	0.20666		10.309	0.17248
1.31	0.22274		4.31	0.22409		7.31	0.20606		10.31	0.17241
1.311	0.22285		4.311	0.22381		7.311	0.206		10.311	0.17248
1.312	0.223		4.312	0.22239		7.312	0.206		10.312	0.17192
1.313	0.22324		4.313	0.2231		7.313	0.20588		10.313	0.17179
1.314	0.22343		4.314	0.2219		7.314	0.20552		10.314	0.17182
1.315	0.22338		4.315	0.22201		7.315	0.20567		10.315	0.17149
1.316	0.22354		4.316	0.22233		7.316	0.20612		10.316	0.17166
1.317	0.22379		4.317	0.22228		7.317	0.20618		10.317	0.17225
1.318	0.22409		4.318	0.22305		7.318	0.20567		10.318	0.17146
1.319	0.2244		4.319	0.22222		7.319	0.20576		10.319	0.17149
1.32	0.22468		4.32	0.22272		7.32	0.20576		10.32	0.17136
1.321	0.22497		4.321	0.22255		7.321	0.20582		10.321	0.17106
1.322	0.22512		4.322	0.22288		7.322	0.20552		10.322	0.17139
1.323	0.22521		4.323	0.2225		7.323	0.20561		10.323	0.17166
1.324	0.22535		4.324	0.2231		7.324	0.20576		10.324	0.1709
1.325	0.22567		4.325	0.22442		7.325	0.20543		10.325	0.1708
1.326	0.22583		4.326	0.22354		7.326	0.20534		10.326	0.17064
1.327	0.22602		4.327	0.22359		7.327	0.20508		10.327	0.17037
1.328	0.22639		4.328	0.22321		7.328	0.20525		10.328	0.16991
1.329	0.22679		4.329	0.22272		7.329	0.20543		10.329	0.16962
1.33	0.22691		4.33	0.22206		7.33	0.20496		10.33	0.16972
1.331	0.22711		4.331	0.22124		7.331	0.20496		10.331	0.16972
1.332	0.2274		4.332	0.22146		7.332	0.2049		10.332	0.16995
1.333	0.2278		4.333	0.22091		7.333	0.20478		10.333	0.16978
1.334	0.22815		4.334	0.22069		7.334	0.2049		10.334	0.16975
1.335	0.22854		4.335	0.21998		7.335	0.20481		10.335	0.16968
1.336	0.22887		4.336	0.22053		7.336	0.20508		10.336	0.16929
1.337	0.22929		4.337	0.22036		7.337	0.2054		10.337	0.1689
1.338	0.22974		4.338	0.21981		7.338	0.20508		10.338	0.16922
1.339	0.22995		4.339	0.21971		7.339	0.20469		10.339	0.16939
1.34	0.23026		4.34	0.22014		7.34	0.20505		10.34	0.16929
1.341	0.23052		4.341	0.22129		7.341	0.2049		10.341	0.16857
1.342	0.23078		4.342	0.22047		7.342	0.20484		10.342	0.16853
1.343	0.23111		4.343	0.22053		7.343	0.20493		10.343	0.16883
1.344	0.23145		4.344	0.21971		7.344	0.20463		10.344	0.1687
1.345	0.23172		4.345	0.21954		7.345	0.20436		10.345	0.16834
1.346	0.23187		4.346	0.21927		7.346	0.20448		10.346	0.16834
1.347	0.23201		4.347	0.21856		7.347	0.20421		10.347	0.16817
1.348	0.23218		4.348	0.21817		7.348	0.20445		10.348	0.16791
1.349	0.23224		4.349	0.21762		7.349	0.2046		10.349	0.16761
1.35	0.23234		4.35	0.21779		7.35	0.2046		10.35	0.16738
1.351	0.23255		4.351	0.2173		7.351	0.20427		10.351	0.16735
1.352	0.23277		4.352	0.21675		7.352	0.20424		10.352	0.16712
1.353	0.23295		4.353	0.21708		7.353	0.20427		10.353	0.16725
1.354	0.23321		4.354	0.2168		7.354	0.20406		10.354	0.16771
1.355	0.2335		4.355	0.21658		7.355	0.20406		10.355	0.16778
1.356	0.23373		4.356	0.21669		7.356	0.20412		10.356	0.16742
1.357	0.234		4.357	0.21593		7.357	0.20397		10.357	0.16748
1.358	0.23436		4.358	0.21658		7.358	0.20448		10.358	0.16735
1.359	0.23464		4.359	0.21604		7.359	0.20418		10.359	0.16686
1.36	0.23498		4.36	0.21669		7.36	0.20421		10.36	0.1666
1.361	0.23518		4.361	0.21702		7.361	0.20415		10.361	0.16702
1.362	0.23529		4.362	0.21713		7.362	0.20418		10.362	0.16683
1.363	0.23535		4.363	0.21686		7.363	0.20415		10.363	0.16663
1.364	0.23539		4.364	0.21664		7.364	0.20373		10.364	0.16604
1.365	0.23551		4.365	0.2162		7.365	0.20355		10.365	0.16643
1.366	0.23583		4.366	0.21642		7.366	0.20358		10.366	0.1665
1.367	0.23612		4.367	0.2162		7.367	0.2037		10.367	0.16614
1.368	0.23647		4.368	0.2151		7.368	0.204		10.368	0.16643
1.369	0.23689		4.369	0.21434		7.369	0.20382		10.369	0.166
1.37	0.23724		4.37	0.21401		7.37	0.20415		10.37	0.16604
1.371	0.23761		4.371	0.21401		7.371	0.20415		10.371	0.1662
1.372	0.23813		4.372	0.21363		7.372	0.20361		10.372	0.16604
1.373	0.23871		4.373	0.2139		7.373	0.20385		10.373	0.16574
1.374	0.23936		4.374	0.21374		7.374	0.2037		10.374	0.16581
1.375	0.23989		4.375	0.21374		7.375	0.20415		10.375	0.16584
1.376	0.24044		4.376	0.21374		7.376	0.20409		10.376	0.16561
1.377	0.24085		4.377	0.21385		7.377	0.204		10.377	0.16587
1.378	0.24133		4.378	0.21412		7.378	0.2043		10.378	0.16577
1.379	0.24164		4.379	0.21532		7.379	0.20463		10.379	0.16538
1.38	0.242		4.38	0.21505		7.38	0.20439		10.38	0.16561
1.381	0.24244		4.381	0.21527		7.381	0.2043		10.381	0.16568
1.382	0.24277		4.382	0.21538		7.382	0.20463		10.382	0.16617
1.383	0.24306		4.383	0.215		7.383	0.20493		10.383	0.16581
1.384	0.24336		4.384	0.21494		7.384	0.20433		10.384	0.16508
1.385	0.24358		4.385	0.21489		7.385	0.20391		10.385	0.16531
1.386	0.24378		4.386	0.21456		7.386	0.20427		10.386	0.16535
1.387	0.24402		4.387	0.21417		7.387	0.20436		10.387	0.16456
1.388	0.24422		4.388	0.21324		7.388	0.20478		10.388	0.16475
1.389	0.24449		4.389	0.21264		7.389	0.20463		10.389	0.16462
1.39	0.24484		4.39	0.21149		7.39	0.20457		10.39	0.16449
1.391	0.24511		4.391	0.21089		7.391	0.20484		10.391	0.1642
1.392	0.2455		4.392	0.21083		7.392	0.20502		10.392	0.16466
1.393	0.2459		4.393	0.21193		7.393	0.20546		10.393	0.16452
1.394	0.24632		4.394	0.21034		7.394	0.20552		10.394	0.16472
1.395	0.24666		4.395	0.211		7.395	0.20546		10.395	0.16429
1.396	0.24683		4.396	0.21144		7.396	0.2054		10.396	0.16469
1.397	0.24716		4.397	0.21094		7.397	0.20567		10.397	0.16505
1.398	0.24748		4.398	0.21155		7.398	0.20576		10.398	0.16515
1.399	0.24764		4.399	0.21144		7.399	0.20621		10.399	0.16492
1.4	0.24782		4.4	0.21226		7.4	0.20594		10.4	0.16482
1.401	0.24798		4.401	0.21231		7.401	0.2057		10.401	0.16433
1.402	0.24798		4.402	0.21209		7.402	0.20585		10.402	0.16469
1.403	0.24795		4.403	0.21111		7.403	0.20663		10.403	0.16449
1.404	0.24803		4.404	0.21127		7.404	0.20612		10.404	0.16459
1.405	0.24798		4.405	0.21105		7.405	0.20642		10.405	0.16416
1.406	0.24799		4.406	0.21122		7.406	0.20666		10.406	0.16429
1.407	0.24793		4.407	0.21034		7.407	0.2069		10.407	0.1639
1.408	0.2479		4.408	0.2099		7.408	0.20723		10.408	0.16324
1.409	0.248		4.409	0.20957		7.409	0.20767		10.409	0.16311
1.41	0.24815		4.41	0.2087		7.41	0.20767		10.41	0.16301
1.411	0.24807		4.411	0.20777		7.411	0.20779		10.411	0.16341
1.412	0.2482		4.412	0.20875		7.412	0.20803		10.412	0.16367
1.413	0.2486		4.413	0.20766		7.413	0.20842		10.413	0.1638
1.414	0.249		4.414	0.20689		7.414	0.20914		10.414	0.16403
1.415	0.24944		4.415	0.2076		7.415	0.2092		10.415	0.16351
1.416	0.24995		4.416	0.20848		7.416	0.20947		10.416	0.16367
1.417	0.25045		4.417	0.20908		7.417	0.20932		10.417	0.16374
1.418	0.25085		4.418	0.20996		7.418	0.20908		10.418	0.16377
1.419	0.25119		4.419	0.21045		7.419	0.20977		10.419	0.16364
1.42	0.25165		4.42	0.21111		7.42	0.20974		10.42	0.1638
1.421	0.25212		4.421	0.21083		7.421	0.21003		10.421	0.16377
1.422	0.25265		4.422	0.21083		7.422	0.21042		10.422	0.16387
1.423	0.25293		4.423	0.21067		7.423	0.21054		10.423	0.1638
1.424	0.25326		4.424	0.21182		7.424	0.21096		10.424	0.16377
1.425	0.25355		4.425	0.21171		7.425	0.21156		10.425	0.16364
1.426	0.25395		4.426	0.21056		7.426	0.21135		10.426	0.16367
1.427	0.25427		4.427	0.20985		7.427	0.21156		10.427	0.16334
1.428	0.25484		4.428	0.20831		7.428	0.21219		10.428	0.16295
1.429	0.25541		4.429	0.20881		7.429	0.21204		10.429	0.16301
1.43	0.25606		4.43	0.20766		7.43	0.2126		10.43	0.16278
1.431	0.25656		4.431	0.20831		7.431	0.21302		10.431	0.16268
1.432	0.25719		4.432	0.20744		7.432	0.21344		10.432	0.16288
1.433	0.25792		4.433	0.20799		7.433	0.2138		10.433	0.16275
1.434	0.25869		4.434	0.20777		7.434	0.21401		10.434	0.16278
1.435	0.25933		4.435	0.20919		7.435	0.21416		10.435	0.16272
1.436	0.25996		4.436	0.20875		7.436	0.2146		10.436	0.16282
1.437	0.26066		4.437	0.2087		7.437	0.21538		10.437	0.1636
1.438	0.26139		4.438	0.20853		7.438	0.21595		10.438	0.16351
1.439	0.26211		4.439	0.20875		7.439	0.21625		10.439	0.16357
1.44	0.26269		4.44	0.20864		7.44	0.21699		10.44	0.16367
1.441	0.26322		4.441	0.21034		7.441	0.21717		10.441	0.16324
1.442	0.26384		4.442	0.21001		7.442	0.21858		10.442	0.16367
1.443	0.26433		4.443	0.21122		7.443	0.21918		10.443	0.1637
1.444	0.2647		4.444	0.21001		7.444	0.21989		10.444	0.16406
1.445	0.26501		4.445	0.20979		7.445	0.22082		10.445	0.16337
1.446	0.26536		4.446	0.20886		7.446	0.22186		10.446	0.16285
1.447	0.26576		4.447	0.20897		7.447	0.22303		10.447	0.16314
1.448	0.26604		4.448	0.20793		7.448	0.22384		10.448	0.16301
1.449	0.26622		4.449	0.20815		7.449	0.22407		10.449	0.16278
1.45	0.26646		4.45	0.20848		7.45	0.22422		10.45	0.16314
1.451	0.26672		4.451	0.20886		7.451	0.20681		10.451	0.16344
1.452	0.26704		4.452	0.20963		7.452	0.18013		10.452	0.16367
1.453	0.26742		4.453	0.20941		7.453	0.17712		10.453	0.1637
1.454	0.26779		4.454	0.21018		7.454	0.17697		10.454	0.164
1.455	0.26813		4.455	0.2099		7.455	0.17709		10.455	0.16475
1.456	0.26848		4.456	0.20919		7.456	0.17715		10.456	0.16462
1.457	0.26879		4.457	0.21067		7.457	0.17726		10.457	0.16452
1.458	0.26905		4.458	0.21187		7.458	0.17721		10.458	0.16489
1.459	0.26923		4.459	0.21324		7.459	0.17726		10.459	0.16479
1.46	0.2693		4.46	0.21335		7.46	0.17735		10.46	0.16449
1.461	0.26938		4.461	0.21313		7.461	0.17744		10.461	0.16449
1.462	0.26956		4.462	0.21286		7.462	0.17753		10.462	0.16436
1.463	0.26956		4.463	0.21231		7.463	0.17762		10.463	0.16436
1.464	0.26938		4.464	0.21231		7.464	0.17765		10.464	0.16439
1.465	0.26917		4.465	0.21237		7.465	0.17771		10.465	0.16528
1.466	0.26887		4.466	0.21264		7.466	0.17786		10.466	0.16558
1.467	0.26848		4.467	0.21259		7.467	0.17783		10.467	0.16554
1.468	0.26821		4.468	0.21198		7.468	0.17798		10.468	0.1664
1.469	0.26807		4.469	0.21155		7.469	0.17792		10.469	0.16663
1.47	0.26774		4.47	0.21204		7.47	0.17798		10.47	0.16673
1.471	0.26702		4.471	0.21226		7.471	0.17801		10.471	0.16702
1.472	0.26614		4.472	0.21308		7.472	0.17807		10.472	0.16706
1.473	0.26505		4.473	0.21264		7.473	0.1781		10.473	0.16719
1.474	0.26402		4.474	0.21226		7.474	0.1781		10.474	0.16794
1.475	0.26285		4.475	0.21335		7.475	0.17813		10.475	0.16824
1.476	0.26163		4.476	0.21385		7.476	0.17819		10.476	0.16873
1.477	0.26034		4.477	0.2145		7.477	0.17816		10.477	0.1687
1.478	0.25894		4.478	0.21472		7.478	0.17819		10.478	0.16867
1.479	0.25742		4.479	0.21538		7.479	0.17822		10.479	0.16968
1.48	0.25582		4.48	0.21615		7.48	0.17825		10.48	0.16978
1.481	0.25412		4.481	0.21636		7.481	0.17822		10.481	0.17113
1.482	0.25243		4.482	0.21686		7.482	0.17825		10.482	0.17192
1.483	0.25065		4.483	0.21653		7.483	0.17825		10.483	0.17189
1.484	0.24886		4.484	0.21691		7.484	0.17828		10.484	0.17228
1.485	0.24701		4.485	0.2174		7.485	0.17828		10.485	0.17208
1.486	0.24527		4.486	0.21746		7.486	0.17828		10.486	0.17179
1.487	0.24356		4.487	0.21806		7.487	0.17825		10.487	0.17146
1.488	0.24186		4.488	0.21795		7.488	0.17831		10.488	0.171
1.489	0.24021		4.489	0.21735		7.489	0.17828		10.489	0.17087
1.49	0.23851		4.49	0.21686		7.49	0.17831		10.49	0.17057
1.491	0.23692		4.491	0.21658		7.491	0.17831		10.491	0.17031
1.492	0.23545		4.492	0.21735		7.492	0.17834		10.492	0.17008
1.493	0.23401		4.493	0.21724		7.493	0.17831		10.493	0.17018
1.494	0.23263		4.494	0.21697		7.494	0.1784		10.494	0.17001
1.495	0.23144		4.495	0.21735		7.495	0.17843		10.495	0.17005
1.496	0.23037		4.496	0.21724		7.496	0.17843		10.496	0.17005
1.497	0.22934		4.497	0.21751		7.497	0.17849		10.497	0.17014
1.498	0.22844		4.498	0.21768		7.498	0.17849		10.498	0.17008
1.499	0.22761		4.499	0.21817		7.499	0.17858		10.499	0.17021
1.5	0.22699		4.5	0.21883		7.5	0.17855		10.5	0.17011
1.501	0.22646		4.501	0.21883		7.501	0.17855		10.501	0.17018
1.502	0.22605		4.502	0.21866		7.502	0.17864		10.502	0.17024
1.503	0.22562		4.503	0.2179		7.503	0.17861		10.503	0.17001
1.504	0.22531		4.504	0.20793		7.504	0.17864		10.504	0.16991
1.505	0.2251		4.505	0.19062		7.505	0.17864		10.505	0.16991
1.506	0.22498		4.506	0.18986		7.506	0.17864		10.506	0.16985
1.507	0.22496		4.507	0.18997		7.507	0.17867		10.507	0.16995
1.508	0.22504		4.508	0.18997		7.508	0.17864		10.508	0.16998
1.509	0.22524		4.509	0.18997		7.509	0.17867		10.509	0.16998
1.51	0.22558		4.51	0.18997		7.51	0.17867		10.51	0.17005
1.511	0.22599		4.511	0.19002		7.511	0.1787		10.511	0.17005
1.512	0.22643		4.512	0.18986		7.512	0.17867		10.512	0.17018
1.513	0.22688		4.513	0.18969		7.513	0.17864		10.513	0.17014
1.514	0.22747		4.514	0.18969		7.514	0.17864		10.514	0.17014
1.515	0.22802		4.515	0.18958		7.515	0.17864		10.515	0.17014
1.516	0.22857		4.516	0.18947		7.516	0.17861		10.516	0.17024
1.517	0.22916		4.517	0.18931		7.517	0.17864		10.517	0.17024
1.518	0.22972		4.518	0.18942		7.518	0.17852		10.518	0.17034
1.519	0.23007		4.519	0.18931		7.519	0.17855		10.519	0.17028
1.52	0.23013		4.52	0.1892		7.52	0.17852		10.52	0.17028
1.521	0.23018		4.521	0.18926		7.521	0.17843		10.521	0.17028
1.522	0.23032		4.522	0.1892		7.522	0.17843		10.522	0.17037
1.523	0.23047		4.523	0.18915		7.523	0.17843		10.523	0.17031
1.524	0.23062		4.524	0.1892		7.524	0.17843		10.524	0.17028
1.525	0.23073		4.525	0.18915		7.525	0.1784		10.525	0.17028
1.526	0.23085		4.526	0.18915		7.526	0.17837		10.526	0.17034
1.527	0.23097		4.527	0.18898		7.527	0.17831		10.527	0.17024
1.528	0.23109		4.528	0.18909		7.528	0.17828		10.528	0.17018
1.529	0.2312		4.529	0.18904		7.529	0.17822		10.529	0.17031
1.53	0.23131		4.53	0.18909		7.53	0.17822		10.53	0.17024
1.531	0.23139		4.531	0.18904		7.531	0.17819		10.531	0.17028
1.532	0.23149		4.532	0.18898		7.532	0.17819		10.532	0.17021
1.533	0.23159		4.533	0.18898		7.533	0.1781		10.533	0.17018
1.534	0.23167		4.534	0.18904		7.534	0.17807		10.534	0.17028
1.535	0.23176		4.535	0.18898		7.535	0.1781		10.535	0.17024
1.536	0.23184		4.536	0.18893		7.536	0.17807		10.536	0.17018
1.537	0.23189		4.537	0.18909		7.537	0.17813		10.537	0.17018
1.538	0.23194		4.538	0.18909		7.538	0.17813		10.538	0.17018
1.539	0.232		4.539	0.18909		7.539	0.17807		10.539	0.17018
1.54	0.23203		4.54	0.18904		7.54	0.17804		10.54	0.17014
1.541	0.23208		4.541	0.18915		7.541	0.17801		10.541	0.17014
1.542	0.23214		4.542	0.18915		7.542	0.17801		10.542	0.17021
1.543	0.23219		4.543	0.18915		7.543	0.17801		10.543	0.17014
1.544	0.23221		4.544	0.1892		7.544	0.17804		10.544	0.17018
1.545	0.23226		4.545	0.1892		7.545	0.17798		10.545	0.17011
1.546	0.2323		4.546	0.18926		7.546	0.17795		10.546	0.17021
1.547	0.23236		4.547	0.18926		7.547	0.17801		10.547	0.17021
1.548	0.2324		4.548	0.18926		7.548	0.17801		10.548	0.17021
1.549	0.23243		4.549	0.18926		7.549	0.17792		10.549	0.17021
1.55	0.23246		4.55	0.18931		7.55	0.17789		10.55	0.17024
1.551	0.2325		4.551	0.18926		7.551	0.17798		10.551	0.17028
1.552	0.23251		4.552	0.18937		7.552	0.17783		10.552	0.17028
1.553	0.23254		4.553	0.18926		7.553	0.17792		10.553	0.17028
1.554	0.23258		4.554	0.18926		7.554	0.17786		10.554	0.17024
1.555	0.23259		4.555	0.18926		7.555	0.17798		10.555	0.17028
1.556	0.23262		4.556	0.1892		7.556	0.1778		10.556	0.17024
1.557	0.23265		4.557	0.1892		7.557	0.17798		10.557	0.17021
1.558	0.23268		4.558	0.18926		7.558	0.17795		10.558	0.17021
1.559	0.2327		4.559	0.18904		7.559	0.17801		10.559	0.17024
1.56	0.23273		4.56	0.18898		7.56	0.17786		10.56	0.17021
1.561	0.23276		4.561	0.18898		7.561	0.17786		10.561	0.17014
1.562	0.23278		4.562	0.18893		7.562	0.17804		10.562	0.17014
1.563	0.2328		4.563	0.18887		7.563	0.17798		10.563	0.17011
1.564	0.23283		4.564	0.18876		7.564	0.17783		10.564	0.17008
1.565	0.23284		4.565	0.18871		7.565	0.17777		10.565	0.17008
1.566	0.23285		4.566	0.18865		7.566	0.17789		10.566	0.17005
1.567	0.23287		4.567	0.1886		7.567	0.17792		10.567	0.17011
1.568	0.2329		4.568	0.18843		7.568	0.17798		10.568	0.17005
1.569	0.23292		4.569	0.18849		7.569	0.17801		10.569	0.17001
1.57	0.23291		4.57	0.18832		7.57	0.1781		10.57	0.17001
1.571	0.2329		4.571	0.18827		7.571	0.17783		10.571	0.17001
1.572	0.23291		4.572	0.18827		7.572	0.17795		10.572	0.16998
1.573	0.23291		4.573	0.18822		7.573	0.17789		10.573	0.17008
1.574	0.2329		4.574	0.18822		7.574	0.17786		10.574	0.17001
1.575	0.23287		4.575	0.18805		7.575	0.17804		10.575	0.17001
1.576	0.23285		4.576	0.18811		7.576	0.17792		10.576	0.17001
1.577	0.23282		4.577	0.18805		7.577	0.17804		10.577	0.17001
1.578	0.23277		4.578	0.188		7.578	0.17792		10.578	0.17001
1.579	0.23271		4.579	0.18789		7.579	0.17813		10.579	0.16995
1.58	0.23265		4.58	0.18783		7.58	0.17798		10.58	0.16995
1.581	0.23259		4.581	0.188		7.581	0.17804		10.581	0.16991
1.582	0.23255		4.582	0.18778		7.582	0.17807		10.582	0.16991
1.583	0.23248		4.583	0.18772		7.583	0.17783		10.583	0.16995
1.584	0.23239		4.584	0.18778		7.584	0.17792		10.584	0.16991
1.585	0.2323		4.585	0.18767		7.585	0.17804		10.585	0.16978
1.586	0.23221		4.586	0.18772		7.586	0.17798		10.586	0.16988
1.587	0.23215		4.587	0.18756		7.587	0.17798		10.587	0.16991
1.588	0.23208		4.588	0.18756		7.588	0.17804		10.588	0.16982
1.589	0.232		4.589	0.18761		7.589	0.17795		10.589	0.16982
1.59	0.23191		4.59	0.1875		7.59	0.17792		10.59	0.16991
1.591	0.23186		4.591	0.1875		7.591	0.17816		10.591	0.16988
1.592	0.23178		4.592	0.18756		7.592	0.17822		10.592	0.16985
1.593	0.23171		4.593	0.18745		7.593	0.17819		10.593	0.16991
1.594	0.23163		4.594	0.18745		7.594	0.17819		10.594	0.16988
1.595	0.23158		4.595	0.18734		7.595	0.17828		10.595	0.16982
1.596	0.2315		4.596	0.18761		7.596	0.17819		10.596	0.16988
1.597	0.23144		4.597	0.18745		7.597	0.17807		10.597	0.16998
1.598	0.23134		4.598	0.18745		7.598	0.17813		10.598	0.16985
1.599	0.23124		4.599	0.18745		7.599	0.17837		10.599	0.16995
1.6	0.23115		4.6	0.18739		7.6	0.17801		10.6	0.16998
1.601	0.23108		4.601	0.18745		7.601	0.17825		10.601	0.16991
1.602	0.231		4.602	0.18728		7.602	0.17819		10.602	0.17001
1.603	0.23091		4.603	0.18734		7.603	0.1784		10.603	0.16991
1.604	0.23082		4.604	0.18739		7.604	0.17822		10.604	0.16998
1.605	0.23073		4.605	0.18734		7.605	0.17819		10.605	0.16995
1.606	0.23066		4.606	0.18728		7.606	0.17831		10.606	0.17005
1.607	0.23059		4.607	0.18734		7.607	0.17831		10.607	0.16991
1.608	0.23048		4.608	0.18739		7.608	0.17828		10.608	0.16995
1.609	0.23039		4.609	0.18723		7.609	0.1784		10.609	0.17001
1.61	0.23031		4.61	0.18728		7.61	0.1784		10.61	0.17005
1.611	0.23023		4.611	0.18745		7.611	0.17858		10.611	0.17005
1.612	0.23015		4.612	0.18723		7.612	0.17873		10.612	0.17005
1.613	0.23006		4.613	0.18728		7.613	0.17849		10.613	0.17005
1.614	0.22997		4.614	0.18728		7.614	0.17864		10.614	0.17011
1.615	0.22988		4.615	0.18734		7.615	0.17879		10.615	0.17001
1.616	0.2298		4.616	0.1875		7.616	0.17843		10.616	0.16988
1.617	0.22972		4.617	0.18734		7.617	0.17873		10.617	0.17001
1.618	0.22959		4.618	0.1875		7.618	0.1793		10.618	0.17014
1.619	0.22945		4.619	0.1875		7.619	0.17903		10.619	0.17011
1.62	0.22933		4.62	0.1875		7.62	0.17918		10.62	0.17014
1.621	0.22923		4.621	0.18745		7.621	0.17942		10.621	0.17011
1.622	0.22909		4.622	0.18745		7.622	0.17912		10.622	0.17014
1.623	0.22893		4.623	0.18745		7.623	0.17921		10.623	0.17011
1.624	0.22878		4.624	0.18745		7.624	0.1793		10.624	0.17005
1.625	0.22863		4.625	0.1875		7.625	0.17918		10.625	0.17021
1.626	0.22852		4.626	0.18772		7.626	0.17912		10.626	0.17031
1.627	0.22831		4.627	0.1875		7.627	0.17945		10.627	0.17018
1.628	0.22813		4.628	0.18734		7.628	0.17992		10.628	0.17024
1.629	0.22797		4.629	0.18761		7.629	0.18055		10.629	0.17008
1.63	0.2278		4.63	0.1875		7.63	0.18088		10.63	0.17028
1.631	0.22763		4.631	0.18756		7.631	0.18181		10.631	0.17028
1.632	0.22742		4.632	0.18745		7.632	0.18243		10.632	0.17034
1.633	0.22725		4.633	0.18761		7.633	0.18252		10.633	0.17028
1.634	0.22703		4.634	0.18772		7.634	0.18345		10.634	0.17054
1.635	0.22682		4.635	0.18761		7.635	0.18357		10.635	0.17034
1.636	0.22663		4.636	0.18767		7.636	0.18405		10.636	0.17037
1.637	0.2264		4.637	0.18778		7.637	0.1847		10.637	0.1706
1.638	0.22616		4.638	0.18789		7.638	0.18515		10.638	0.17028
1.639	0.22592		4.639	0.18811		7.639	0.18578		10.639	0.17041
1.64	0.22571		4.64	0.18783		7.64	0.18599		10.64	0.17047
1.641	0.22548		4.641	0.18778		7.641	0.18602		10.641	0.17047
1.642	0.2252		4.642	0.18811		7.642	0.18635		10.642	0.17047
1.643	0.22497		4.643	0.18783		7.643	0.18709		10.643	0.17054
1.644	0.22474		4.644	0.18805		7.644	0.18751		10.644	0.17014
1.645	0.22442		4.645	0.18767		7.645	0.1888		10.645	0.17074
1.646	0.22409		4.646	0.18789		7.646	0.18841		10.646	0.17024
1.647	0.22383		4.647	0.18789		7.647	0.18862		10.647	0.17077
1.648	0.22348		4.648	0.18805		7.648	0.18927		10.648	0.17054
1.649	0.22322		4.649	0.18811		7.649	0.19014		10.649	0.17054
1.65	0.22298		4.65	0.188		7.65	0.19056		10.65	0.17067
1.651	0.22266		4.651	0.18811		7.651	0.1908		10.651	0.17057
1.652	0.22242		4.652	0.18827		7.652	0.19098		10.652	0.17074
1.653	0.2222		4.653	0.18843		7.653	0.19166		10.653	0.17106
1.654	0.22185		4.654	0.18843		7.654	0.19238		10.654	0.17054
1.655	0.22149		4.655	0.1886		7.655	0.19277		10.655	0.1708
1.656	0.22115		4.656	0.18865		7.656	0.1931		10.656	0.1707
1.657	0.2208		4.657	0.18871		7.657	0.19349		10.657	0.17074
1.658	0.22046		4.658	0.18832		7.658	0.19396		10.658	0.17074
1.659	0.22012		4.659	0.18843		7.659	0.19462		10.659	0.17074
1.66	0.21968		4.66	0.18871		7.66	0.19507		10.66	0.171
1.661	0.21925		4.661	0.18832		7.661	0.19534		10.661	0.17064
1.662	0.21878		4.662	0.18882		7.662	0.19596		10.662	0.1708
1.663	0.2183		4.663	0.18887		7.663	0.19611		10.663	0.1709
1.664	0.21789		4.664	0.1886		7.664	0.19641		10.664	0.17087
1.665	0.2176		4.665	0.18854		7.665	0.19677		10.665	0.171
1.666	0.21735		4.666	0.18876		7.666	0.19668		10.666	0.17067
1.667	0.21713		4.667	0.18865		7.667	0.19704		10.667	0.1709
1.668	0.21682		4.668	0.18854		7.668	0.19731		10.668	0.17087
1.669	0.21657		4.669	0.18871		7.669	0.19773		10.669	0.17139
1.67	0.21637		4.67	0.18909		7.67	0.19871		10.67	0.17143
1.671	0.21616		4.671	0.18838		7.671	0.19934		10.671	0.17152
1.672	0.21594		4.672	0.18849		7.672	0.19955		10.672	0.17152
1.673	0.21588		4.673	0.1892		7.673	0.19991		10.673	0.17205
1.674	0.21587		4.674	0.18887		7.674	0.20054		10.674	0.17179
1.675	0.21573		4.675	0.18926		7.675	0.20086		10.675	0.17192
1.676	0.21574		4.676	0.18871		7.676	0.20122		10.676	0.17205
1.677	0.21572		4.677	0.19019		7.677	0.20128		10.677	0.17212
1.678	0.21575		4.678	0.18964		7.678	0.20176		10.678	0.17218
1.679	0.21569		4.679	0.1898		7.679	0.20269		10.679	0.17231
1.68	0.21578		4.68	0.18937		7.68	0.2029		10.68	0.17254
1.681	0.21569		4.681	0.18975		7.681	0.2031		10.681	0.17231
1.682	0.21565		4.682	0.19117		7.682	0.20325		10.682	0.17202
1.683	0.21575		4.683	0.19145		7.683	0.20382		10.683	0.17251
1.684	0.21568		4.684	0.19314		7.684	0.20415		10.684	0.17297
1.685	0.21566		4.685	0.19347		7.685	0.20451		10.685	0.17359
1.686	0.21577		4.686	0.19391		7.686	0.20472		10.686	0.17333
1.687	0.21578		4.687	0.19386		7.687	0.20531		10.687	0.17359
1.688	0.21576		4.688	0.19413		7.688	0.20531		10.688	0.17412
1.689	0.21575		4.689	0.19391		7.689	0.20558		10.689	0.17458
1.69	0.21584		4.69	0.19397		7.69	0.20591		10.69	0.17488
1.691	0.21574		4.691	0.19457		7.691	0.20612		10.691	0.17534
1.692	0.21572		4.692	0.19484		7.692	0.20687		10.692	0.17547
1.693	0.21573		4.693	0.1955		7.693	0.20747		10.693	0.17635
1.694	0.21563		4.694	0.1961		7.694	0.20764		10.694	0.17711
1.695	0.21551		4.695	0.19643		7.695	0.20779		10.695	0.17741
1.696	0.21551		4.696	0.19621		7.696	0.20818		10.696	0.17796
1.697	0.21541		4.697	0.19692		7.697	0.20887		10.697	0.17849
1.698	0.21525		4.698	0.1978		7.698	0.20923		10.698	0.17888
1.699	0.21526		4.699	0.1995		7.699	0.20923		10.699	0.17948
1.7	0.2151		4.7	0.20032		7.7	0.20953		10.7	0.18003
1.701	0.21484		4.701	0.20048		7.701	0.20989		10.701	0.1798
1.702	0.2146		4.702	0.20136		7.702	0.21024		10.702	0.17997
1.703	0.21422		4.703	0.20267		7.703	0.21078		10.703	0.18079
1.704	0.2137		4.704	0.20306		7.704	0.21093		10.704	0.18059
1.705	0.21343		4.705	0.20344		7.705	0.21189		10.705	0.18079
1.706	0.21312		4.706	0.20344		7.706	0.21213		10.706	0.18086
1.707	0.21269		4.707	0.20349		7.707	0.2121		10.707	0.18171
1.708	0.2124		4.708	0.20349		7.708	0.21225		10.708	0.18181
1.709	0.21204		4.709	0.20399		7.709	0.21293		10.709	0.1821
1.71	0.21155		4.71	0.20377		7.71	0.21302		10.71	0.1821
1.711	0.21124		4.711	0.20437		7.711	0.21302		10.711	0.18289
1.712	0.21101		4.712	0.20508		7.712	0.21296		10.712	0.18322
1.713	0.21081		4.713	0.20574		7.713	0.21347		10.713	0.18365
1.714	0.21064		4.714	0.2053		7.714	0.21389		10.714	0.18408
1.715	0.21048		4.715	0.20722		7.715	0.21443		10.715	0.18427
1.716	0.21012		4.716	0.20749		7.716	0.21475		10.716	0.18493
1.717	0.20978		4.717	0.20875		7.717	0.21517		10.717	0.18526
1.718	0.20943		4.718	0.20946		7.718	0.21574		10.718	0.18601
1.719	0.20923		4.719	0.21007		7.719	0.21625		10.719	0.18641
1.72	0.20899		4.72	0.21144		7.72	0.2164		10.72	0.18697
1.721	0.20875		4.721	0.21111		7.721	0.21625		10.721	0.18713
1.722	0.20858		4.722	0.21182		7.722	0.21652		10.722	0.18763
1.723	0.20854		4.723	0.21308		7.723	0.21685		10.723	0.18756
1.724	0.20836		4.724	0.21264		7.724	0.21726		10.724	0.18779
1.725	0.2081		4.725	0.21237		7.725	0.21732		10.725	0.18822
1.726	0.20801		4.726	0.21406		7.726	0.21822		10.726	0.18835
1.727	0.20781		4.727	0.21346		7.727	0.21837		10.727	0.18874
1.728	0.20761		4.728	0.21346		7.728	0.21825		10.728	0.18937
1.729	0.20738		4.729	0.2139		7.729	0.21858		10.729	0.18884
1.73	0.20731		4.73	0.21428		7.73	0.21888		10.73	0.18904
1.731	0.20708		4.731	0.2139		7.731	0.21897		10.731	0.18993
1.732	0.20698		4.732	0.21461		7.732	0.2195		10.732	0.19068
1.733	0.207		4.733	0.21461		7.733	0.21968		10.733	0.19032
1.734	0.20693		4.734	0.2156		7.734	0.21974		10.734	0.19098
1.735	0.20681		4.735	0.21626		7.735	0.22058		10.735	0.19157
1.736	0.20673		4.736	0.21653		7.736	0.22061		10.736	0.19167
1.737	0.20649		4.737	0.21735		7.737	0.22082		10.737	0.19147
1.738	0.2063		4.738	0.21899		7.738	0.22121		10.738	0.19186
1.739	0.20623		4.739	0.21927		7.739	0.22154		10.739	0.19236
1.74	0.206		4.74	0.21856		7.74	0.22204		10.74	0.19288
1.741	0.20572		4.741	0.21976		7.741	0.22249		10.741	0.19282
1.742	0.20558		4.742	0.22014		7.742	0.22309		10.742	0.19301
1.743	0.20543		4.743	0.22124		7.743	0.22285		10.743	0.19364
1.744	0.20532		4.744	0.22151		7.744	0.22297		10.744	0.1939
1.745	0.20514		4.745	0.22135		7.745	0.22321		10.745	0.19374
1.746	0.20501		4.746	0.22124		7.746	0.22351		10.746	0.19413
1.747	0.2049		4.747	0.22113		7.747	0.22354		10.747	0.19459
1.748	0.20498		4.748	0.22124		7.748	0.22357		10.748	0.19492
1.749	0.20505		4.749	0.22184		7.749	0.22401		10.749	0.19472
1.75	0.20497		4.75	0.22244		7.75	0.22452		10.75	0.19499
1.751	0.20506		4.751	0.22211		7.751	0.22494		10.751	0.19531
1.752	0.20521		4.752	0.22217		7.752	0.22476		10.752	0.19558
1.753	0.20539		4.753	0.22244		7.753	0.22479		10.753	0.19577
1.754	0.20568		4.754	0.22332		7.754	0.22527		10.754	0.19604
1.755	0.20586		4.755	0.22387		7.755	0.22581		10.755	0.19643
1.756	0.20589		4.756	0.22447		7.756	0.2262		10.756	0.19732
1.757	0.20592		4.757	0.22431		7.757	0.2264		10.757	0.19824
1.758	0.20605		4.758	0.22595		7.758	0.22676		10.758	0.19853
1.759	0.20614		4.759	0.22617		7.759	0.22718		10.759	0.19873
1.76	0.20622		4.76	0.22672		7.76	0.22742		10.76	0.19903
1.761	0.20642		4.761	0.22803		7.761	0.22733		10.761	0.19945
1.762	0.20643		4.762	0.22907		7.762	0.2279		10.762	0.19972
1.763	0.2064		4.763	0.22907		7.763	0.22793		10.763	0.19962
1.764	0.20648		4.764	0.22956		7.764	0.22805		10.764	0.19998
1.765	0.20646		4.765	0.22951		7.765	0.22829		10.765	0.19968
1.766	0.20635		4.766	0.22934		7.766	0.22841		10.766	0.19965
1.767	0.20643		4.767	0.2294		7.767	0.22864		10.767	0.20001
1.768	0.20641		4.768	0.22852		7.768	0.2287		10.768	0.2006
1.769	0.20638		4.769	0.22962		7.769	0.22888		10.769	0.20051
1.77	0.20635		4.77	0.22907		7.77	0.22888		10.77	0.20116
1.771	0.20631		4.771	0.22896		7.771	0.22894		10.771	0.20126
1.772	0.20629		4.772	0.22967		7.772	0.2293		10.772	0.20159
1.773	0.20631		4.773	0.23022		7.773	0.22924		10.773	0.20172
1.774	0.20623		4.774	0.23077		7.774	0.2299		10.774	0.20251
1.775	0.20619		4.775	0.23126		7.775	0.23044		10.775	0.203
1.776	0.20602		4.776	0.2311		7.776	0.23068		10.776	0.2033
1.777	0.20577		4.777	0.23301		7.777	0.23109		10.777	0.20353
1.778	0.20552		4.778	0.23373		7.778	0.23145		10.778	0.2035
1.779	0.20511		4.779	0.23416		7.779	0.2319		10.779	0.20396
1.78	0.2049		4.78	0.23509		7.78	0.23196		10.78	0.20438
1.781	0.2045		4.781	0.23564		7.781	0.23175		10.781	0.20435
1.782	0.20405		4.782	0.23608		7.782	0.23163		10.782	0.20465
1.783	0.20367		4.783	0.23635		7.783	0.23208		10.783	0.20511
1.784	0.20324		4.784	0.23652		7.784	0.23217		10.784	0.20557
1.785	0.20268		4.785	0.23657		7.785	0.23241		10.785	0.20557
1.786	0.20218		4.786	0.23696		7.786	0.23238		10.786	0.20589
1.787	0.20168		4.787	0.23657		7.787	0.23241		10.787	0.20612
1.788	0.20119		4.788	0.23635		7.788	0.23271		10.788	0.20606
1.789	0.20089		4.789	0.23657		7.789	0.23253		10.789	0.20622
1.79	0.20056		4.79	0.23685		7.79	0.23295		10.79	0.20649
1.791	0.20026		4.791	0.23685		7.791	0.23295		10.791	0.20599
1.792	0.19998		4.792	0.23723		7.792	0.2336		10.792	0.20678
1.793	0.1998		4.793	0.23685		7.793	0.23402		10.793	0.20727
1.794	0.19967		4.794	0.23729		7.794	0.23384		10.794	0.20754
1.795	0.19953		4.795	0.23811		7.795	0.23405		10.795	0.20787
1.796	0.19941		4.796	0.23843		7.796	0.23432		10.796	0.20839
1.797	0.19932		4.797	0.23937		7.797	0.23507		10.797	0.20879
1.798	0.19923		4.798	0.23953		7.798	0.23516		10.798	0.20898
1.799	0.19904		4.799	0.23997		7.799	0.23492		10.799	0.20915
1.8	0.19887		4.8	0.24112		7.8	0.23528		10.8	0.20941
1.801	0.1987		4.801	0.24123		7.801	0.23549		10.801	0.20958
1.802	0.19839		4.802	0.24156		7.802	0.2359		10.802	0.2101
1.803	0.1981		4.803	0.24216		7.803	0.23575		10.803	0.2103
1.804	0.19784		4.804	0.24227		7.804	0.23578		10.804	0.21033
1.805	0.19745		4.805	0.2421		7.805	0.23599		10.805	0.21053
1.806	0.19726		4.806	0.24331		7.806	0.23575		10.806	0.21023
1.807	0.19709		4.807	0.24347		7.807	0.23593		10.807	0.21043
1.808	0.19711		4.808	0.24282		7.808	0.23578		10.808	0.21069
1.809	0.19717		4.809	0.24342		7.809	0.23638		10.809	0.21079
1.81	0.19717		4.81	0.24309		7.81	0.23644		10.81	0.21112
1.811	0.19712		4.811	0.24287		7.811	0.23614		10.811	0.21096
1.812	0.197		4.812	0.24347		7.812	0.23665		10.812	0.21138
1.813	0.19699		4.813	0.24309		7.813	0.2371		10.813	0.21161
1.814	0.197		4.814	0.24358		7.814	0.23713		10.814	0.21174
1.815	0.19685		4.815	0.2444		7.815	0.23767		10.815	0.2126
1.816	0.19677		4.816	0.24457		7.816	0.23743		10.816	0.21247
1.817	0.1968		4.817	0.24457		7.817	0.23782		10.817	0.21299
1.818	0.19677		4.818	0.24566		7.818	0.23788		10.818	0.21312
1.819	0.19679		4.819	0.24512		7.819	0.23814		10.819	0.21312
1.82	0.19683		4.82	0.24528		7.82	0.23805		10.82	0.21326
1.821	0.19663		4.821	0.24681		7.821	0.23814		10.821	0.21372
1.822	0.19648		4.822	0.24742		7.822	0.23847		10.822	0.21431
1.823	0.19627		4.823	0.2484		7.823	0.23889		10.823	0.2146
1.824	0.19595		4.824	0.2484		7.824	0.23868		10.824	0.21421
1.825	0.19572		4.825	0.24829		7.825	0.23871		10.825	0.2146
1.826	0.19548		4.826	0.24911		7.826	0.23841		10.826	0.21424
1.827	0.19524		4.827	0.24829		7.827	0.23916		10.827	0.21487
1.828	0.19524		4.828	0.24824		7.828	0.23889		10.828	0.2151
1.829	0.19516		4.829	0.24785		7.829	0.2391		10.829	0.21536
1.83	0.19526		4.83	0.24785		7.83	0.2391		10.83	0.21539
1.831	0.19516		4.831	0.24791		7.831	0.23955		10.831	0.21516
1.832	0.19518		4.832	0.2472		7.832	0.23958		10.832	0.21519
1.833	0.19528		4.833	0.24758		7.833	0.2397		10.833	0.21579
1.834	0.19542		4.834	0.24818		7.834	0.23982		10.834	0.21565
1.835	0.19533		4.835	0.24879		7.835	0.24009		10.835	0.21585
1.836	0.19536		4.836	0.24944		7.836	0.24029		10.836	0.21611
1.837	0.1955		4.837	0.2501		7.837	0.24059		10.837	0.21677
1.838	0.19559		4.838	0.25005		7.838	0.24071		10.838	0.21713
1.839	0.1958		4.839	0.25059		7.839	0.24122		10.839	0.21707
1.84	0.19571		4.84	0.2501		7.84	0.24125		10.84	0.21759
1.841	0.19551		4.841	0.25213		7.841	0.24092		10.841	0.21776
1.842	0.19553		4.842	0.25169		7.842	0.24083		10.842	0.21786
1.843	0.1955		4.843	0.25202		7.843	0.24122		10.843	0.21786
1.844	0.19532		4.844	0.25213		7.844	0.24125		10.844	0.21782
1.845	0.19502		4.845	0.25278		7.845	0.24056		10.845	0.21782
1.846	0.1948		4.846	0.25251		7.846	0.24101		10.846	0.21749
1.847	0.19467		4.847	0.25218		7.847	0.24095		10.847	0.21746
1.848	0.19444		4.848	0.25125		7.848	0.24101		10.848	0.21805
1.849	0.19415		4.849	0.25245		7.849	0.24146		10.849	0.21812
1.85	0.19389		4.85	0.25311		7.85	0.24146		10.85	0.21766
1.851	0.19371		4.851	0.25284		7.851	0.24137		10.851	0.21789
1.852	0.19354		4.852	0.2524		7.852	0.24155		10.852	0.21818
1.853	0.19355		4.853	0.25245		7.853	0.24146		10.853	0.21772
1.854	0.19356		4.854	0.25355		7.854	0.24161		10.854	0.21845
1.855	0.19346		4.855	0.2535		7.855	0.24233		10.855	0.21878
1.856	0.1935		4.856	0.25415		7.856	0.24245		10.856	0.21878
1.857	0.1934		4.857	0.25421		7.857	0.2426		10.857	0.21927
1.858	0.19338		4.858	0.25426		7.858	0.24268		10.858	0.21907
1.859	0.19329		4.859	0.25596		7.859	0.24304		10.859	0.21983
1.86	0.19314		4.86	0.2558		7.86	0.24352		10.86	0.22006
1.861	0.19294		4.861	0.25618		7.861	0.24328		10.861	0.21943
1.862	0.1926		4.862	0.25662		7.862	0.24298		10.862	0.21963
1.863	0.19235		4.863	0.25612		7.863	0.24358		10.863	0.21943
1.864	0.19212		4.864	0.25678		7.864	0.2437		10.864	0.21979
1.865	0.19196		4.865	0.25662		7.865	0.24376		10.865	0.21999
1.866	0.19175		4.866	0.25558		7.866	0.24343		10.866	0.21956
1.867	0.19169		4.867	0.25558		7.867	0.24358		10.867	0.22029
1.868	0.19152		4.868	0.25607		7.868	0.24331		10.868	0.22065
1.869	0.1914		4.869	0.25574		7.869	0.24325		10.869	0.22068
1.87	0.19124		4.87	0.25547		7.87	0.24331		10.87	0.22094
1.871	0.19117		4.871	0.25552		7.871	0.24391		10.871	0.22081
1.872	0.19126		4.872	0.25465		7.872	0.24418		10.872	0.22101
1.873	0.19136		4.873	0.25497		7.873	0.24415		10.873	0.22108
1.874	0.19144		4.874	0.25591		7.874	0.2437		10.874	0.22124
1.875	0.19157		4.875	0.25623		7.875	0.24391		10.875	0.2218
1.876	0.19164		4.876	0.257		7.876	0.2443		10.876	0.22111
1.877	0.19165		4.877	0.25711		7.877	0.24427		10.877	0.22167
1.878	0.19177		4.878	0.25766		7.878	0.2451		10.878	0.22196
1.879	0.19188		4.879	0.25678		7.879	0.24504		10.879	0.22265
1.88	0.19206		4.88	0.25727		7.88	0.24516		10.88	0.22259
1.881	0.19215		4.881	0.25848		7.881	0.24513		10.881	0.22262
1.882	0.19224		4.882	0.25941		7.882	0.24507		10.882	0.22285
1.883	0.19234		4.883	0.25908		7.883	0.24487		10.883	0.22278
1.884	0.19238		4.884	0.25947		7.884	0.2449		10.884	0.22292
1.885	0.19247		4.885	0.25875		7.885	0.24487		10.885	0.22295
1.886	0.19263		4.886	0.25821		7.886	0.24472		10.886	0.22282
1.887	0.19269		4.887	0.25832		7.887	0.24478		10.887	0.22301
1.888	0.19281		4.888	0.25886		7.888	0.24504		10.888	0.22331
1.889	0.19294		4.889	0.25793		7.889	0.24546		10.889	0.22305
1.89	0.19298		4.89	0.25782		7.89	0.24522		10.89	0.22328
1.891	0.19317		4.891	0.25722		7.891	0.24555		10.891	0.22288
1.892	0.19337		4.892	0.25821		7.892	0.2454		10.892	0.22278
1.893	0.19341		4.893	0.25853		7.893	0.24582		10.893	0.22328
1.894	0.1935		4.894	0.25848		7.894	0.24579		10.894	0.22328
1.895	0.19353		4.895	0.25914		7.895	0.24627		10.895	0.2239
1.896	0.19367		4.896	0.25897		7.896	0.24636		10.896	0.22403
1.897	0.19355		4.897	0.25875		7.897	0.24636		10.897	0.22413
1.898	0.19335		4.898	0.25952		7.898	0.2463		10.898	0.22423
1.899	0.19321		4.899	0.26029		7.899	0.24663		10.899	0.22416
1.9	0.19308		4.9	0.26029		7.9	0.24633		10.9	0.22397
1.901	0.19316		4.901	0.26051		7.901	0.24639		10.901	0.22403
1.902	0.19314		4.902	0.2604		7.902	0.24702		10.902	0.22436
1.903	0.19322		4.903	0.26062		7.903	0.24651		10.903	0.22459
1.904	0.19314		4.904	0.26155		7.904	0.24618		10.904	0.22466
1.905	0.19298		4.905	0.26149		7.905	0.24627		10.905	0.22472
1.906	0.1928		4.906	0.26138		7.906	0.24645		10.906	0.22508
1.907	0.19269		4.907	0.26166		7.907	0.24654		10.907	0.22472
1.908	0.19269		4.908	0.26051		7.908	0.24615		10.908	0.22439
1.909	0.19265		4.909	0.26072		7.909	0.24636		10.909	0.2243
1.91	0.19255		4.91	0.26051		7.91	0.24651		10.91	0.22505
1.911	0.19256		4.911	0.26023		7.911	0.24627		10.911	0.22525
1.912	0.19267		4.912	0.26062		7.912	0.24663		10.912	0.22522
1.913	0.19284		4.913	0.26127		7.913	0.24672		10.913	0.22568
1.914	0.19304		4.914	0.26237		7.914	0.24705		10.914	0.22614
1.915	0.19314		4.915	0.26248		7.915	0.24702		10.915	0.22587
1.916	0.1933		4.916	0.26286		7.916	0.24761		10.916	0.22554
1.917	0.19361		4.917	0.26286		7.917	0.24731		10.917	0.22554
1.918	0.19368		4.918	0.26281		7.918	0.24714		10.918	0.22522
1.919	0.19385		4.919	0.26281		7.919	0.24729		10.919	0.22535
1.92	0.19391		4.92	0.26363		7.92	0.24723		10.92	0.22564
1.921	0.19395		4.921	0.26434		7.921	0.24737		10.921	0.22558
1.922	0.19403		4.922	0.2633		7.922	0.24758		10.922	0.22604
1.923	0.19381		4.923	0.2633		7.923	0.24764		10.923	0.22587
1.924	0.19356		4.924	0.26423		7.924	0.2477		10.924	0.22577
1.925	0.19346		4.925	0.26428		7.925	0.24758		10.925	0.22545
1.926	0.19332		4.926	0.26352		7.926	0.24737		10.926	0.22551
1.927	0.19317		4.927	0.26363		7.927	0.2474		10.927	0.22564
1.928	0.19311		4.928	0.26385		7.928	0.24731		10.928	0.22597
1.929	0.19315		4.929	0.26368		7.929	0.24767		10.929	0.22577
1.93	0.19309		4.93	0.26335		7.93	0.24731		10.93	0.22568
1.931	0.19305		4.931	0.26335		7.931	0.24746		10.931	0.2261
1.932	0.19315		4.932	0.26313		7.932	0.24785		10.932	0.22604
1.933	0.19324		4.933	0.26286		7.933	0.24758		10.933	0.22656
1.934	0.19328		4.934	0.26297		7.934	0.24734		10.934	0.22696
1.935	0.19353		4.935	0.26319		7.935	0.24734		10.935	0.22686
1.936	0.19351		4.936	0.26439		7.936	0.24818		10.936	0.22679
1.937	0.19359		4.937	0.26357		7.937	0.24842		10.937	0.22699
1.938	0.19368		4.938	0.26407		7.938	0.24827		10.938	0.22729
1.939	0.19358		4.939	0.26532		7.939	0.24785		10.939	0.22735
1.94	0.19349		4.94	0.26593		7.94	0.24806		10.94	0.22752
1.941	0.19337		4.941	0.26505		7.941	0.24833		10.941	0.22758
1.942	0.19299		4.942	0.26505		7.942	0.24839		10.942	0.22725
1.943	0.19252		4.943	0.26478		7.943	0.24842		10.943	0.22765
1.944	0.19212		4.944	0.26461		7.944	0.24827		10.944	0.22765
1.945	0.1917		4.945	0.26456		7.945	0.24809		10.945	0.22709
1.946	0.19132		4.946	0.2645		7.946	0.24809		10.946	0.22765
1.947	0.19087		4.947	0.26434		7.947	0.248		10.947	0.22732
1.948	0.19057		4.948	0.26423		7.948	0.24782		10.948	0.22752
1.949	0.19034		4.949	0.26368		7.949	0.24785		10.949	0.22712
1.95	0.19017		4.95	0.26346		7.95	0.24821		10.95	0.22755
1.951	0.19002		4.951	0.26439		7.951	0.2483		10.951	0.22725
1.952	0.18967		4.952	0.26483		7.952	0.24782		10.952	0.22683
1.953	0.18941		4.953	0.26417		7.953	0.24782		10.953	0.22755
1.954	0.18921		4.954	0.26396		7.954	0.24875		10.954	0.22798
1.955	0.18909		4.955	0.26478		7.955	0.24914		10.955	0.22771
1.956	0.1891		4.956	0.26478		7.956	0.2492		10.956	0.22804
1.957	0.18931		4.957	0.26472		7.957	0.2495		10.957	0.22863
1.958	0.1893		4.958	0.26472		7.958	0.24938		10.958	0.22847
1.959	0.18925		4.959	0.26472		7.959	0.24929		10.959	0.22817
1.96	0.18928		4.96	0.26516		7.96	0.24911		10.96	0.22817
1.961	0.18925		4.961	0.26648		7.961	0.24935		10.961	0.22801
1.962	0.1893		4.962	0.26587		7.962	0.24938		10.962	0.22791
1.963	0.1891		4.963	0.26511		7.963	0.24911		10.963	0.22814
1.964	0.18893		4.964	0.26587		7.964	0.24938		10.964	0.2285
1.965	0.18873		4.965	0.2656		7.965	0.24911		10.965	0.22811
1.966	0.18867		4.966	0.26626		7.966	0.24875		10.966	0.22791
1.967	0.18857		4.967	0.26587		7.967	0.24929		10.967	0.22834
1.968	0.1885		4.968	0.26615		7.968	0.24923		10.968	0.22798
1.969	0.18846		4.969	0.26653		7.969	0.24941		10.969	0.22778
1.97	0.18845		4.97	0.2662		7.97	0.2495		10.97	0.22857
1.971	0.18849		4.971	0.26576		7.971	0.24929		10.971	0.22867
1.972	0.18855		4.972	0.26522		7.972	0.2492		10.972	0.2288
1.973	0.18838		4.973	0.26483		7.973	0.24893		10.973	0.22893
1.974	0.18856		4.974	0.26494		7.974	0.24944		10.974	0.22863
1.975	0.18872		4.975	0.26565		7.975	0.24953		10.975	0.22886
1.976	0.18868		4.976	0.26604		7.976	0.25003		10.976	0.2287
1.977	0.18859		4.977	0.26642		7.977	0.24985		10.977	0.2286
1.978	0.1885		4.978	0.26702		7.978	0.24976		10.978	0.22863
1.979	0.18841		4.979	0.26779		7.979	0.24976		10.979	0.2287
1.98	0.18831		4.98	0.26691		7.98	0.24976		10.98	0.22893
1.981	0.18822		4.981	0.26757		7.981	0.24982		10.981	0.22903
1.982	0.18813		4.982	0.26741		7.982	0.24962		10.982	0.22899
1.983	0.18803		4.983	0.26697		7.983	0.2492		10.983	0.22936
1.984	0.18794		4.984	0.2668		7.984	0.24908		10.984	0.22929
1.985	0.18784		4.985	0.26691		7.985	0.24926		10.985	0.22922
1.986	0.18774		4.986	0.26686		7.986	0.24953		10.986	0.22886
1.987	0.18765		4.987	0.26686		7.987	0.24929		10.987	0.22903
1.988	0.18755		4.988	0.26658		7.988	0.24932		10.988	0.22916
1.989	0.18745		4.989	0.26631		7.989	0.2492		10.989	0.22946
1.99	0.18735		4.99	0.2662		7.99	0.2492		10.99	0.22939
1.991	0.18725		4.991	0.2668		7.991	0.24908		10.991	0.22909
1.992	0.18715		4.992	0.26675		7.992	0.24899		10.992	0.22886
1.993	0.18704		4.993	0.26582		7.993	0.24881		10.993	0.22959
1.994	0.18694		4.994	0.26631		7.994	0.24878		10.994	0.22919
1.995	0.18684		4.995	0.2673		7.995	0.2489		10.995	0.22916
1.996	0.18673		4.996	0.26658		7.996	0.24896		10.996	0.22906
1.997	0.18663		4.997	0.26713		7.997	0.24851		10.997	0.22949
1.998	0.18652		4.998	0.26675		7.998	0.24833		10.998	0.22952
1.999	0.18642		4.999	0.26735		7.999	0.2483		10.999	0.22959
[truncated: 1 more rows]
