# Supplementary material for: Triboiontronics with temporal control of electrical double layer formation
Source: Nat Commun. 2024 Jul 23;15:6182. doi: 10.1038/s41467-024-50518-3 (PMC11263338; doi:10.1038/s41467-024-50518-3)
Supplement: Supplementary file 7 — Source Data [file 41467_2024_50518_MOESM7_ESM.zip › Supplementary Figure 14.xlsx]

## Sheet: 14a
Time (s)	Transferred charge (μC)		Time (s)	Transferred charge (μC)		Time (s)	Transferred charge (μC)		Time (s)	Transferred charge (μC)
0.001	0		1.001	0		2.168	0		3.668	0
0.002	-5.5735e-06		1.002	-6.7718e-06		2.169	-5.30617e-06		3.669	2.641e-06
0.003	-9.5045e-06		1.003	-1.1548e-05		2.17	-6.17692e-06		3.67	8.568e-06
0.004	-1.34355e-05		1.004	-1.83198e-05		2.171	-9.26572e-06		3.671	1.6138e-05
0.005	-1.57235e-05		1.005	-2.70872e-05		2.172	-1.23545e-05		3.672	2.2065e-05
0.006	-1.9654e-05		1.006	-3.78509e-05		2.173	-1.32253e-05		3.673	2.6349e-05
0.007	-2.687e-05		1.007	-4.66189e-05		2.174	-1.4096e-05		3.674	3.0633e-05
0.008	-3.24435e-05		1.008	-5.33907e-05		2.175	-1.71848e-05		3.675	3.4917e-05
0.009	-3.63745e-05		1.009	-6.21582e-05		2.176	-2.24917e-05		3.676	3.9201e-05
0.01	-4.3591e-05		1.01	-7.29219e-05		2.177	-2.55805e-05		3.677	4.5128e-05
0.011	-5.08075e-05		1.011	-8.36856e-05		2.178	-2.42332e-05		3.678	4.7769e-05
0.012	-5.47385e-05		1.012	-9.04574e-05		2.179	-2.28859e-05		3.679	5.041e-05
0.013	-6.0312e-05		1.013	-9.92254e-05		2.18	-2.37566e-05		3.68	5.4694e-05
0.014	-6.9171e-05		1.014	-0.000109989		2.181	-2.46274e-05		3.681	6.0621e-05
0.015	-7.803e-05		1.015	-0.000118757		2.182	-2.54981e-05		3.682	6.4905e-05
0.016	-8.6889e-05		1.016	-0.000127524		2.183	-2.85869e-05		3.683	6.7546e-05
0.017	-9.5748e-05		1.017	-0.000136291		2.184	-3.38938e-05		3.684	7.183e-05
0.018	-9.96785e-05		1.018	-0.000145059		2.185	-3.69826e-05		3.685	7.4471e-05
0.019	-0.000103609		1.019	-0.000151831		2.186	-4.00714e-05		3.686	7.8755e-05
0.02	-0.000112468		1.02	-0.000160599		2.187	-4.09421e-05		3.687	8.4682e-05
0.021	-0.000119684		1.021	-0.000173359		2.188	-3.95948e-05		3.688	9.0609e-05
0.022	-0.000125258		1.022	-0.000184122		2.189	-4.04656e-05		3.689	9.6536e-05
0.023	-0.000130831		1.023	-0.00019289		2.19	-4.13363e-05		3.69	0.000102463
0.024	-0.000134763		1.024	-0.000199662		2.191	-4.22071e-05		3.691	0.000106747
0.025	-0.000140336		1.025	-0.00020843		2.192	-4.30778e-05		3.692	0.000111031
0.026	-0.000147552		1.026	-0.000217198		2.193	-4.39486e-05		3.693	0.000115315
0.027	-0.000153125		1.027	-0.000221974		2.194	-4.26013e-05		3.694	0.000121242
0.028	-0.000157057		1.028	-0.00022675		2.195	-4.3472e-05		3.695	0.000127169
0.029	-0.000160988		1.029	-0.000231526		2.196	-4.65608e-05		3.696	0.000131453
0.03	-0.000166561		1.03	-0.000240294		2.197	-4.74316e-05		3.697	0.000139023
0.031	-0.000173777		1.031	-0.000249062		2.198	-4.83023e-05		3.698	0.000146593
0.032	-0.000180993		1.032	-0.000255834		2.199	-4.91731e-05		3.699	0.000150877
0.033	-0.000186567		1.033	-0.000266598		2.2	-5.00438e-05		3.7	0.000153518
0.034	-0.00019214		1.034	-0.000277361		2.201	-5.09146e-05		3.701	0.000157802
0.035	-0.000197714		1.035	-0.000286129		2.202	-4.95673e-05		3.702	0.000162086
0.036	-0.000201645		1.036	-0.000294896		2.203	-4.822e-05		3.703	0.00016637
0.037	-0.000203933		1.037	-0.000303664		2.204	-5.13088e-05		3.704	0.000172297
0.038	-0.000207863		1.038	-0.000312431		2.205	-5.43976e-05		3.705	0.000176581
0.039	-0.000213437		1.039	-0.000321199		2.206	-5.97037e-05		3.706	0.000179222
0.04	-0.000215725		1.04	-0.000329966		2.207	-6.27919e-05		3.707	0.000183506
0.041	-0.000219655		1.041	-0.00034073		2.208	-6.36626e-05		3.708	0.000189433
0.042	-0.000225229		1.042	-0.000349498		2.209	-6.89695e-05		3.709	0.000193717
0.043	-0.00022916		1.043	-0.000358266		2.21	-7.20583e-05		3.71	0.000196358
0.044	-0.000233091		1.044	-0.000367034		2.211	-6.84929e-05		3.711	0.000198999
0.045	-0.000238664		1.045	-0.000373806		2.212	-6.49276e-05		3.712	0.000203283
0.046	-0.000242595		1.046	-0.000384569		2.213	-6.35803e-05		3.713	0.00020921
0.047	-0.000246525		1.047	-0.000393337		2.214	-6.2233e-05		3.714	0.000213494
0.048	-0.000253741		1.048	-0.000400109		2.215	-6.08857e-05		3.715	0.000217778
0.049	-0.000260957		1.049	-0.000406881		2.216	-5.95384e-05		3.716	0.000225348
0.05	-0.000266531		1.05	-0.000411657		2.217	-6.04091e-05		3.717	0.000232918
0.051	-0.000272104		1.051	-0.000418429		2.218	-5.90618e-05		3.718	0.000238845
0.052	-0.000277678		1.052	-0.000425201		2.219	-5.54965e-05		3.719	0.000244772
0.053	-0.000284894		1.053	-0.000431973		2.22	-5.19311e-05		3.72	0.00024577
0.054	-0.000293753		1.054	-0.000442736		2.221	-5.05838e-05		3.721	0.000246768
0.055	-0.000299326		1.055	-0.000451504		2.222	-5.14546e-05		3.722	0.000252695
0.056	-0.0003049		1.056	-0.00045628		2.223	-4.78892e-05		3.723	0.000256979
0.057	-0.000310473		1.057	-0.000461057		2.224	-4.21058e-05		3.724	0.00025962
0.058	-0.000314404		1.058	-0.000465833		2.225	-4.07585e-05		3.725	0.000263904
0.059	-0.000319978		1.059	-0.000472605		2.226	-4.16293e-05		3.726	0.000273117
0.06	-0.000323908		1.06	-0.000481372		2.227	-4.47181e-05		3.727	0.00028233
0.061	-0.000327839		1.061	-0.00049014		2.228	-4.78069e-05		3.728	0.0002899
0.062	-0.000335055		1.062	-0.000500903		2.229	-4.64596e-05		3.729	0.00029747
0.063	-0.000342271		1.063	-0.000509671		2.23	-4.28942e-05		3.73	0.000303397
0.064	-0.000347844		1.064	-0.000516443		2.231	-4.15469e-05		3.731	0.000307681
0.065	-0.000350132		1.065	-0.000521219		2.232	-4.24177e-05		3.732	0.000311965
0.066	-0.000355706		1.066	-0.000525994		2.233	-4.10704e-05		3.733	0.000316249
0.067	-0.000364565		1.067	-0.000532766		2.234	-3.97231e-05		3.734	0.000320533
0.068	-0.000370138		1.068	-0.000539538		2.235	-3.83758e-05		3.735	0.000328103
0.069	-0.000374069		1.069	-0.000548305		2.236	-3.70285e-05		3.736	0.000335673
0.07	-0.000381286		1.07	-0.000555077		2.237	-4.01173e-05		3.737	0.0003416
0.071	-0.000388502		1.071	-0.000559853		2.238	-4.32061e-05		3.738	0.000345884
0.072	-0.000394076		1.072	-0.000564629		2.239	-4.18588e-05		3.739	0.000350168
0.073	-0.000398006		1.073	-0.000569405		2.24	-3.82934e-05		3.74	0.000354452
0.074	-0.000397008		1.074	-0.000572185		2.241	-3.91642e-05		3.741	0.000357093
0.075	-0.00039601		1.075	-0.000574965		2.242	-4.2253e-05		3.742	0.000361377
0.076	-0.000396655		1.076	-0.000581737		2.243	-4.09057e-05		3.743	0.000365661
0.077	-0.000398943		1.077	-0.000590505		2.244	-3.73403e-05		3.744	0.000369945
0.078	-0.000402874		1.078	-0.000599272		2.245	-3.5993e-05		3.745	0.000374229
0.079	-0.000408448		1.079	-0.000606044		2.246	-3.46457e-05		3.746	0.00037687
0.08	-0.000415664		1.08	-0.00061082		2.247	-3.10804e-05		3.747	0.000379511
0.081	-0.000421237		1.081	-0.000617592		2.248	-2.7515e-05		3.748	0.000383795
0.082	-0.000426811		1.082	-0.000628355		2.249	-2.61677e-05		3.749	0.000389722
0.083	-0.000430741		1.083	-0.000641115		2.25	-2.92565e-05		3.75	0.000395649
0.084	-0.000431386		1.084	-0.000649883		2.251	-3.45634e-05		3.751	0.000401576
0.085	-0.000435317		1.085	-0.000652663		2.252	-3.98702e-05		3.752	0.000407503
0.086	-0.000442533		1.086	-0.000657439		2.253	-4.0741e-05		3.753	0.000415073
0.087	-0.00044482		1.087	-0.000666206		2.254	-4.16117e-05		3.754	0.000422643
0.088	-0.000445465		1.088	-0.000672978		2.255	-4.02644e-05		3.755	0.00042857
0.089	-0.000449396		1.089	-0.00067975		2.256	-3.89171e-05		3.756	0.000434497
0.09	-0.000453327		1.09	-0.000684526		2.257	-4.20059e-05		3.757	0.000440424
0.091	-0.000457258		1.091	-0.000685309		2.258	-4.06586e-05		3.758	0.000449637
0.092	-0.000459546		1.092	-0.000688089		2.259	-3.70933e-05		3.759	0.00045885
0.093	-0.000461834		1.093	-0.000692865		2.26	-3.5746e-05		3.76	0.00046642
0.094	-0.000464122		1.094	-0.000695645		2.261	-3.43987e-05		3.761	0.00047399
0.095	-0.000468053		1.095	-0.000698425		2.262	-3.30514e-05		3.762	0.000479917
0.096	-0.00047034		1.096	-0.000703201		2.263	-3.17041e-05		3.763	0.000485844
0.097	-0.000467699		1.097	-0.000707977		2.264	-2.81387e-05		3.764	0.000491771
0.098	-0.000466701		1.098	-0.000714749		2.265	-2.45734e-05		3.765	0.000497698
0.099	-0.000467346		1.099	-0.000723517		2.266	-2.32261e-05		3.766	0.000505268
0.1	-0.000344769		1.1	-0.000728292		2.267	-2.18788e-05		3.767	0.000512838
0.101	0.0004925		1.101	-0.000733068		2.268	-1.83134e-05		3.768	0.000517122
0.102	0.00305		1.102	-0.00073984		2.269	-1.47481e-05		3.769	0.000521406
0.103	0.00753		1.103	-0.000746611		2.27	-1.11827e-05		3.77	0.00052569
0.104	0.01337		1.104	-0.000755379		2.271	-7.61737e-06		3.771	0.000529974
0.105	0.02021		1.105	-0.000760154		2.272	-1.83397e-06		3.772	0.000534258
0.106	0.02798		1.106	-0.00076493		2.273	3.94942e-06		3.773	0.000536899
0.107	0.03673		1.107	-0.000771702		2.274	9.73282e-06		3.774	0.000541183
0.108	0.04656		1.108	-0.000776478		2.275	1.55162e-05		3.775	0.000545467
0.109	0.05742		1.109	-0.00078325		2.276	2.12996e-05		3.776	0.000548108
0.11	0.06909		1.11	-0.000788025		2.277	2.4865e-05		3.777	0.000552392
0.111	0.08122		1.111	-0.000790805		2.278	2.84303e-05		3.778	0.000558319
0.112	0.09348		1.112	-0.000795581		2.279	3.42137e-05		3.779	0.000565889
0.113	0.10569		1.113	-0.000798361		2.28	3.5561e-05		3.78	0.000573459
0.114	0.11783		1.114	-0.000801141		2.281	3.69083e-05		3.781	0.000581029
0.115	0.12994		1.115	-0.000805917		2.282	3.82556e-05		3.782	0.000586956
0.116	0.14203		1.116	-0.000810694		2.283	3.96029e-05		3.783	0.00059124
0.117	0.1541		1.117	-0.00081547		2.284	4.31683e-05		3.784	0.000597167
0.118	0.16614		1.118	-0.000820246		2.285	4.67336e-05		3.785	0.000603094
0.119	0.17816		1.119	-0.000825022		2.286	5.0299e-05		3.786	0.000610664
0.12	0.19014		1.12	-0.000829798		2.287	5.38643e-05		3.787	0.00062152
0.121	0.20207		1.121	-0.000838566		2.288	5.96477e-05		3.788	0.000627447
0.122	0.21393		1.122	-0.000847334		2.289	6.76492e-05		3.789	0.000630088
0.123	0.22577		1.123	-0.00085211		2.29	7.56506e-05		3.79	0.000636015
0.124	0.23759		1.124	-0.000858882		2.291	8.1434e-05		3.791	0.000641942
0.125	0.24937		1.125	-0.000865654		2.292	8.72174e-05		3.792	0.000647869
0.126	0.26111		1.126	-0.000874422		2.293	9.07828e-05		3.793	0.000653796
0.127	0.27281		1.127	-0.00088319		2.294	9.21301e-05		3.794	0.00065808
0.128	0.28448		1.128	-0.00088597		2.295	9.56954e-05		3.795	0.000660721
0.129	0.29612		1.129	-0.00088875		2.296	9.92608e-05		3.796	0.000665005
0.13	0.30698		1.13	-0.00089153		2.297	0.000100608		3.797	0.000672575
0.131	0.31548		1.131	-0.00089431		2.298	0.000106391		3.798	0.000678502
0.132	0.32124		1.132	-0.00089709		2.299	0.000112175		3.799	0.000682786
0.133	0.32521		1.133	-0.000895877		2.3	0.000111304		3.8	0.00068707
0.134	0.32815		1.134	-0.000894665		2.301	0.000112651		3.801	0.000692997
0.135	0.33056		1.135	-0.000891456		2.302	0.000116217		3.802	0.000700567
0.136	0.33276		1.136	-0.000888247		2.303	0.000122		3.803	0.000706494
0.137	0.33483		1.137	-0.000849106		2.304	0.000130002		3.804	0.000712421
0.138	0.33673		1.138	-0.000159203		2.305	0.000138003		3.805	0.000718348
0.139	0.3384		1.139	0.00205		2.306	0.000146005		3.806	0.000724275
0.14	0.33986		1.14	0.00598		2.307	0.000151788		3.807	0.000726916
0.141	0.34111		1.141	0.01136		2.308	0.000155353		3.808	0.000729557
0.142	0.34217		1.142	0.01782		2.309	0.000158919		3.809	0.000735484
0.143	0.34308		1.143	0.02519		2.31	0.000164702		3.81	0.000741411
0.144	0.34385		1.144	0.03344		2.311	0.000172703		3.811	0.000745695
0.145	0.34449		1.145	0.0426		2.312	0.000178487		3.812	0.000749979
0.146	0.34504		1.146	0.05264		2.313	0.00018427		3.813	0.000757549
0.147	0.34551		1.147	0.06353		2.314	0.000190054		3.814	0.000766762
0.148	0.34592		1.148	0.07525		2.315	0.000195837		3.815	0.000774332
0.149	0.34626		1.149	0.08779		2.316	0.000203839		3.816	0.000780259
0.15	0.34657		1.15	0.10113		2.317	0.000209622		3.817	0.000787829
0.151	0.34684		1.151	0.11515		2.318	0.000213187		3.818	0.000795399
0.152	0.34709		1.152	0.12972		2.319	0.000218971		3.819	0.000801326
0.153	0.3473		1.153	0.14469		2.32	0.000224754		3.82	0.000807253
0.154	0.3475		1.154	0.15989		2.321	0.000228319		3.821	0.00081318
0.155	0.34766		1.155	0.17516		2.322	0.000231885		3.822	0.000817464
0.156	0.34781		1.156	0.19029		2.323	0.00023545		3.823	0.000820105
0.157	0.34794		1.157	0.20509		2.324	0.000239015		3.824	0.000824389
0.158	0.34804		1.158	0.21941		2.325	0.000242581		3.825	0.000831959
0.159	0.34813		1.159	0.23318		2.326	0.000246146		3.826	0.000837886
0.16	0.3482		1.16	0.24632		2.327	0.000249712		3.827	0.000843813
0.161	0.34826		1.161	0.2588		2.328	0.000255495		3.828	0.00084974
0.162	0.34832		1.162	0.27058		2.329	0.000261278		3.829	0.000854024
0.163	0.34837		1.163	0.28162		2.33	0.000267062		3.83	0.000859951
0.164	0.34841		1.164	0.29192		2.331	0.000272845		3.831	0.000862592
0.165	0.34845		1.165	0.30148		2.332	0.000278629		3.832	0.000865233
0.166	0.34849		1.166	0.31032		2.333	0.00028663		3.833	0.000872803
0.167	0.34853		1.167	0.31844		2.334	0.000292413		3.834	0.00087873
0.168	0.34855		1.168	0.32587		2.335	0.000295979		3.835	0.000883014
0.169	0.34859		1.169	0.33262		2.336	0.000301762		3.836	0.000888941
0.17	0.34861		1.17	0.33872		2.337	0.000307546		3.837	0.000894868
0.171	0.34863		1.171	0.34419		2.338	0.000311111		3.838	0.000902438
0.172	0.34865		1.172	0.34907		2.339	0.000314676		3.839	0.000910008
0.173	0.34867		1.173	0.35342		2.34	0.000318242		3.84	0.000912649
0.174	0.34869		1.174	0.35727		2.341	0.000321807		3.841	0.00091529
0.175	0.3487		1.175	0.36066		2.342	0.00032759		3.842	0.00092286
0.176	0.34871		1.176	0.36365		2.343	0.000333374		3.843	0.00093043
0.177	0.34872		1.177	0.36626		2.344	0.000339157		3.844	0.000938
0.178	0.34873		1.178	0.36856		2.345	0.000349377		3.845	0.000943927
0.179	0.34874		1.179	0.37058		2.346	0.000359596		3.846	0.000949854
0.18	0.34875		1.18	0.37236		2.347	0.000367598		3.847	0.00096071
0.181	0.34875		1.181	0.37393		2.348	0.000375599		3.848	0.000971566
0.182	0.34875		1.182	0.37534		2.349	0.000381382		3.849	0.000979136
0.183	0.34875		1.183	0.3766		2.35	0.000387166		3.85	0.000985063
0.184	0.34875		1.184	0.37773		2.351	0.000392949		3.851	0.000992633
0.185	0.34875		1.185	0.37876		2.352	0.000400951		3.852	0.00099856
0.186	0.34875		1.186	0.3797		2.353	0.000413388		3.853	0.001
0.187	0.34874		1.187	0.38056		2.354	0.000423608		3.854	0.00101
0.188	0.34874		1.188	0.38134		2.355	0.000431609		3.855	0.00101
0.189	0.34873		1.189	0.38205		2.356	0.000437393		3.856	0.00102
0.19	0.34874		1.19	0.38271		2.357	0.000445394		3.857	0.00102
0.191	0.34874		1.191	0.38332		2.358	0.000455614		3.858	0.00103
0.192	0.34874		1.192	0.38388		2.359	0.000461397		3.859	0.00104
0.193	0.34873		1.193	0.3844		2.36	0.00046718		3.86	0.00104
0.194	0.34873		1.194	0.38489		2.361	0.000475182		3.861	0.00105
0.195	0.34873		1.195	0.38534		2.362	0.000480965		3.862	0.00105
0.196	0.34873		1.196	0.38576		2.363	0.000484531		3.863	0.00106
0.197	0.34872		1.197	0.38616		2.364	0.000485878		3.864	0.00106
0.198	0.34872		1.198	0.38652		2.365	0.000487225		3.865	0.00107
0.199	0.34872		1.199	0.38687		2.366	0.000493009		3.866	0.00107
0.2	0.34872		1.2	0.38719		2.367	0.00050101		3.867	0.00108
0.201	0.34872		1.201	0.3875		2.368	0.000509011		3.868	0.00109
0.202	0.34872		1.202	0.38778		2.369	0.000514795		3.869	0.00109
0.203	0.34872		1.203	0.38805		2.37	0.000520578		3.87	0.0011
0.204	0.34873		1.204	0.3883		2.371	0.000526362		3.871	0.0011
0.205	0.34873		1.205	0.38853		2.372	0.000534363		3.872	0.00111
0.206	0.34873		1.206	0.38875		2.373	0.000542365		3.873	0.00111
0.207	0.34873		1.207	0.38896		2.374	0.00054593		3.874	0.00112
0.208	0.34872		1.208	0.38915		2.375	0.000551713		3.875	0.00112
0.209	0.34873		1.209	0.38933		2.376	0.000557497		3.876	0.00113
0.21	0.34873		1.21	0.38949		2.377	0.000565498		3.877	0.00114
0.211	0.34873		1.211	0.38965		2.378	0.000575718		3.878	0.00115
0.212	0.34873		1.212	0.3898		2.379	0.000583719		3.879	0.00115
0.213	0.34873		1.213	0.38993		2.38	0.000591721		3.88	0.00116
0.214	0.34873		1.214	0.39006		2.381	0.000599722		3.881	0.00117
0.215	0.34873		1.215	0.39017		2.382	0.000609941		3.882	0.00117
0.216	0.34873		1.216	0.39028		2.383	0.000622379		3.883	0.00118
0.217	0.34873		1.217	0.39037		2.384	0.000696921		3.884	0.00119
0.218	0.34873		1.218	0.39046		2.385	0.0011		3.885	0.00119
0.219	0.34873		1.219	0.39054		2.386	0.00211		3.886	0.0012
0.22	0.34872		1.22	0.39061		2.387	0.00389		3.887	0.0012
0.221	0.34872		1.221	0.39068		2.388	0.00662		3.888	0.00121
0.222	0.34872		1.222	0.39073		2.389	0.0103		3.889	0.00121
0.223	0.34873		1.223	0.39078		2.39	0.01478		3.89	0.00122
0.224	0.34873		1.224	0.39081		2.391	0.01991		3.891	0.00122
0.225	0.34873		1.225	0.39084		2.392	0.02557		3.892	0.00123
0.226	0.34873		1.226	0.39085		2.393	0.0317		3.893	0.00123
0.227	0.34873		1.227	0.39086		2.394	0.03829		3.894	0.00124
0.228	0.34873		1.228	0.39086		2.395	0.04534		3.895	0.00124
0.229	0.34873		1.229	0.39087		2.396	0.05286		3.896	0.00125
0.23	0.34874		1.23	0.39087		2.397	0.0609		3.897	0.00126
0.231	0.34874		1.231	0.39087		2.398	0.06953		3.898	0.00127
0.232	0.34874		1.232	0.39087		2.399	0.0788		3.899	0.00128
0.233	0.34874		1.233	0.39088		2.4	0.08874		3.9	0.00128
0.234	0.34874		1.234	0.39088		2.401	0.09935		3.901	0.00129
0.235	0.34874		1.235	0.39088		2.402	0.11064		3.902	0.00129
0.236	0.34874		1.236	0.39088		2.403	0.12262		3.903	0.00129
0.237	0.34874		1.237	0.39088		2.404	0.1353		3.904	0.0013
0.238	0.34875		1.238	0.39089		2.405	0.1487		3.905	0.0013
0.239	0.34875		1.239	0.39089		2.406	0.16281		3.906	0.00131
0.24	0.34875		1.24	0.3909		2.407	0.17759		3.907	0.00131
0.241	0.34875		1.241	0.3909		2.408	0.19297		3.908	0.00131
0.242	0.34875		1.242	0.3909		2.409	0.20883		3.909	0.00132
0.243	0.34876		1.243	0.39089		2.41	0.22502		3.91	0.00132
0.244	0.34876		1.244	0.3909		2.411	0.24132		3.911	0.00133
0.245	0.34876		1.245	0.3909		2.412	0.25754		3.912	0.00133
0.246	0.34876		1.246	0.3909		2.413	0.27346		3.913	0.00134
0.247	0.34876		1.247	0.39091		2.414	0.28891		3.914	0.00134
0.248	0.34877		1.248	0.39091		2.415	0.30375		3.915	0.00135
0.249	0.34877		1.249	0.39091		2.416	0.31788		3.916	0.00135
0.25	0.34876		1.25	0.39092		2.417	0.33124		3.917	0.00136
0.251	0.34876		1.251	0.39092		2.418	0.3438		3.918	0.00137
0.252	0.34876		1.252	0.39093		2.419	0.35555		3.919	0.00137
0.253	0.34876		1.253	0.39093		2.42	0.3665		3.92	0.00138
0.254	0.34877		1.254	0.39093		2.421	0.37663		3.921	0.00138
0.255	0.34877		1.255	0.39094		2.422	0.38596		3.922	0.00139
0.256	0.34877		1.256	0.39094		2.423	0.3945		3.923	0.00139
0.257	0.34878		1.257	0.39094		2.424	0.40228		3.924	0.0014
0.258	0.34878		1.258	0.39094		2.425	0.40936		3.925	0.0014
0.259	0.34878		1.259	0.39095		2.426	0.41578		3.926	0.00141
0.26	0.34878		1.26	0.39095		2.427	0.42162		3.927	0.00142
0.261	0.34879		1.261	0.39095		2.428	0.42693		3.928	0.00142
0.262	0.34879		1.262	0.39096		2.429	0.43176		3.929	0.00142
0.263	0.34879		1.263	0.39097		2.43	0.43616		3.93	0.00143
0.264	0.34879		1.264	0.39097		2.431	0.44017		3.931	0.00143
0.265	0.3488		1.265	0.39097		2.432	0.44383		3.932	0.00144
0.266	0.3488		1.266	0.39097		2.433	0.44717		3.933	0.00145
0.267	0.3488		1.267	0.39097		2.434	0.45022		3.934	0.00145
0.268	0.3488		1.268	0.39097		2.435	0.45301		3.935	0.00146
0.269	0.34881		1.269	0.39097		2.436	0.45558		3.936	0.00147
0.27	0.34881		1.27	0.39098		2.437	0.45795		3.937	0.00148
0.271	0.34881		1.271	0.39098		2.438	0.46014		3.938	0.00149
0.272	0.34882		1.272	0.39099		2.439	0.46218		3.939	0.00149
0.273	0.34882		1.273	0.39099		2.44	0.46408		3.94	0.0015
0.274	0.34882		1.274	0.39099		2.441	0.46586		3.941	0.00151
0.275	0.34883		1.275	0.39099		2.442	0.46754		3.942	0.00151
0.276	0.34883		1.276	0.39099		2.443	0.46913		3.943	0.00152
0.277	0.34884		1.277	0.391		2.444	0.47062		3.944	0.00152
0.278	0.34884		1.278	0.391		2.445	0.47204		3.945	0.00153
0.279	0.34884		1.279	0.391		2.446	0.47339		3.946	0.00153
0.28	0.34884		1.28	0.39101		2.447	0.47466		3.947	0.00153
0.281	0.34885		1.281	0.39102		2.448	0.47588		3.948	0.00153
0.282	0.34885		1.282	0.39102		2.449	0.47703		3.949	0.00154
0.283	0.34885		1.283	0.39103		2.45	0.47813		3.95	0.00154
0.284	0.34885		1.284	0.39103		2.451	0.47918		3.951	0.00155
0.285	0.34886		1.285	0.39104		2.452	0.48017		3.952	0.00156
0.286	0.34887		1.286	0.39104		2.453	0.48112		3.953	0.00156
0.287	0.34887		1.287	0.39104		2.454	0.48203		3.954	0.00156
0.288	0.34887		1.288	0.39105		2.455	0.48289		3.955	0.00157
0.289	0.34888		1.289	0.39105		2.456	0.48371		3.956	0.00157
0.29	0.34888		1.29	0.39105		2.457	0.4845		3.957	0.00158
0.291	0.34889		1.291	0.39105		2.458	0.48524		3.958	0.00158
0.292	0.34889		1.292	0.39106		2.459	0.48595		3.959	0.00159
0.293	0.34889		1.293	0.39106		2.46	0.48662		3.96	0.0016
0.294	0.3489		1.294	0.39107		2.461	0.48726		3.961	0.0016
0.295	0.34891		1.295	0.39107		2.462	0.48786		3.962	0.0016
0.296	0.34891		1.296	0.39107		2.463	0.48844		3.963	0.00161
0.297	0.34892		1.297	0.39108		2.464	0.48899		3.964	0.00161
0.298	0.34892		1.298	0.39109		2.465	0.48951		3.965	0.00161
0.299	0.34893		1.299	0.39109		2.466	0.49001		3.966	0.00161
0.3	0.34893		1.3	0.3911		2.467	0.49048		3.967	0.00162
0.301	0.34894		1.301	0.3911		2.468	0.49092		3.968	0.00162
0.302	0.34894		1.302	0.39111		2.469	0.49134		3.969	0.00162
0.303	0.34894		1.303	0.39112		2.47	0.49174		3.97	0.00163
0.304	0.34894		1.304	0.39112		2.471	0.49211		3.971	0.00163
0.305	0.34895		1.305	0.39112		2.472	0.49247		3.972	0.00163
0.306	0.34895		1.306	0.39113		2.473	0.4928		3.973	0.00163
0.307	0.34896		1.307	0.39113		2.474	0.4931		3.974	0.00163
0.308	0.34896		1.308	0.39114		2.475	0.49339		3.975	0.00164
0.309	0.34897		1.309	0.39114		2.476	0.49366		3.976	0.00164
0.31	0.34897		1.31	0.39115		2.477	0.49391		3.977	0.00164
0.311	0.34898		1.311	0.39115		2.478	0.49415		3.978	0.00164
0.312	0.34898		1.312	0.39116		2.479	0.49436		3.979	0.00164
0.313	0.34899		1.313	0.39116		2.48	0.49457		3.98	0.00164
0.314	0.34899		1.314	0.39117		2.481	0.49476		3.981	0.00165
0.315	0.349		1.315	0.39117		2.482	0.49494		3.982	0.00165
0.316	0.34901		1.316	0.39118		2.483	0.4951		3.983	0.00165
0.317	0.34901		1.317	0.39118		2.484	0.49525		3.984	0.00165
0.318	0.34902		1.318	0.39119		2.485	0.49538		3.985	0.00165
0.319	0.34903		1.319	0.39119		2.486	0.49551		3.986	0.00165
0.32	0.34903		1.32	0.3912		2.487	0.49562		3.987	0.00166
0.321	0.34904		1.321	0.39121		2.488	0.49573		3.988	0.00166
0.322	0.34904		1.322	0.39121		2.489	0.49582		3.989	0.00167
0.323	0.34904		1.323	0.39122		2.49	0.4959		3.99	0.00167
0.324	0.34905		1.324	0.39122		2.491	0.49597		3.991	0.00167
0.325	0.34906		1.325	0.39122		2.492	0.49603		3.992	0.00167
0.326	0.34907		1.326	0.39123		2.493	0.49608		3.993	0.00167
0.327	0.34907		1.327	0.39123		2.494	0.49611		3.994	0.00168
0.328	0.34907		1.328	0.39124		2.495	0.49613		3.995	0.00168
0.329	0.34908		1.329	0.39124		2.496	0.49614		3.996	0.00168
0.33	0.34909		1.33	0.39124		2.497	0.49615		3.997	0.00169
0.331	0.34909		1.331	0.39124		2.498	0.49617		3.998	0.00169
0.332	0.3491		1.332	0.39125		2.499	0.49618		3.999	0.00169
0.333	0.3491		1.333	0.39126		2.5	0.49619		4	0.0017
0.334	0.34911		1.334	0.39126		2.501	0.4962		4.001	0.0017
0.335	0.34912		1.335	0.39127		2.502	0.49621		4.002	0.0017
0.336	0.34913		1.336	0.39128		2.503	0.49622		4.003	0.0017
0.337	0.34913		1.337	0.39128		2.504	0.49623		4.004	0.0017
0.338	0.34914		1.338	0.39128		2.505	0.49624		4.005	0.0017
0.339	0.34914		1.339	0.39129		2.506	0.49625		4.006	0.00171
0.34	0.34915		1.34	0.39129		2.507	0.49626		4.007	0.00171
0.341	0.34916		1.341	0.3913		2.508	0.49627		4.008	0.00172
0.342	0.34917		1.342	0.39131		2.509	0.49627		4.009	0.00172
0.343	0.34917		1.343	0.39131		2.51	0.49628		4.01	0.00172
0.344	0.34917		1.344	0.39132		2.511	0.4963		4.011	0.00173
0.345	0.34918		1.345	0.39133		2.512	0.4963		4.012	0.00173
0.346	0.34919		1.346	0.39134		2.513	0.49631		4.013	0.00173
0.347	0.3492		1.347	0.39134		2.514	0.49632		4.014	0.00174
0.348	0.34921		1.348	0.39135		2.515	0.49633		4.015	0.00174
0.349	0.34938		1.349	0.39135		2.516	0.49635		4.016	0.00174
0.35	0.35031		1.35	0.39135		2.517	0.49636		4.017	0.00174
0.351	0.35244		1.351	0.39136		2.518	0.49638		4.018	0.00174
0.352	0.35571		1.352	0.39137		2.519	0.49639		4.019	0.00175
0.353	0.35989		1.353	0.39138		2.52	0.4964		4.02	0.00175
0.354	0.3648		1.354	0.39138		2.521	0.49641		4.021	0.00175
0.355	0.37035		1.355	0.39139		2.522	0.49642		4.022	0.00175
0.356	0.37662		1.356	0.3914		2.523	0.49643		4.023	0.00175
0.357	0.38377		1.357	0.39141		2.524	0.49644		4.024	0.00175
0.358	0.392		1.358	0.39141		2.525	0.49645		4.025	0.00175
0.359	0.40139		1.359	0.39142		2.526	0.49646		4.026	0.00176
0.36	0.41179		1.36	0.39143		2.527	0.49647		4.027	0.00176
0.361	0.42291		1.361	0.39144		2.528	0.49648		4.028	0.00176
0.362	0.43444		1.362	0.39144		2.529	0.49649		4.029	0.00177
0.363	0.44608		1.363	0.39144		2.53	0.4965		4.03	0.00177
0.364	0.45769		1.364	0.39145		2.531	0.49651		4.031	0.00177
0.365	0.46926		1.365	0.39146		2.532	0.49652		4.032	0.00177
0.366	0.4808		1.366	0.39147		2.533	0.49653		4.033	0.00177
0.367	0.49229		1.367	0.39147		2.534	0.49655		4.034	0.00177
0.368	0.50375		1.368	0.39148		2.535	0.49656		4.035	0.00177
0.369	0.51518		1.369	0.39148		2.536	0.49657		4.036	0.00177
0.37	0.52658		1.37	0.39149		2.537	0.49658		4.037	0.00177
0.371	0.53792		1.371	0.39149		2.538	0.49659		4.038	0.00178
0.372	0.54922		1.372	0.39149		2.539	0.4966		4.039	0.00178
0.373	0.56047		1.373	0.3915		2.54	0.49661		4.04	0.00178
0.374	0.57168		1.374	0.39151		2.541	0.49662		4.041	0.00179
0.375	0.58286		1.375	0.39152		2.542	0.49663		4.042	0.00178
0.376	0.59403		1.376	0.39153		2.543	0.49664		4.043	0.00179
0.377	0.60517		1.377	0.39153		2.544	0.49665		4.044	0.00179
0.378	0.61629		1.378	0.39154		2.545	0.49666		4.045	0.00179
0.379	0.62738		1.379	0.39155		2.546	0.49667		4.046	0.00179
0.38	0.6377		1.38	0.39155		2.547	0.49668		4.047	0.00179
0.381	0.64571		1.381	0.39155		2.548	0.49669		4.048	0.00179
0.382	0.65114		1.382	0.39156		2.549	0.4967		4.049	0.00179
0.383	0.65486		1.383	0.39157		2.55	0.49672		4.05	0.00179
0.384	0.65759		1.384	0.39157		2.551	0.49673		4.051	0.00179
0.385	0.65976		1.385	0.39158		2.552	0.49674		4.052	0.00179
0.386	0.66162		1.386	0.39159		2.553	0.49675		4.053	0.0018
0.387	0.66327		1.387	0.39159		2.554	0.49676		4.054	0.00179
0.388	0.66475		1.388	0.39159		2.555	0.49676		4.055	0.0018
0.389	0.66605		1.389	0.3916		2.556	0.49677		4.056	0.0018
0.39	0.66717		1.39	0.3916		2.557	0.49678		4.057	0.0018
0.391	0.66815		1.391	0.39161		2.558	0.49679		4.058	0.0018
0.392	0.66901		1.392	0.39161		2.559	0.4968		4.059	0.0018
0.393	0.66977		1.393	0.39162		2.56	0.49681		4.06	0.0018
0.394	0.67043		1.394	0.39163		2.561	0.49682		4.061	0.00181
0.395	0.67101		1.395	0.39164		2.562	0.49683		4.062	0.00181
0.396	0.67152		1.396	0.39165		2.563	0.49684		4.063	0.00181
0.397	0.67198		1.397	0.39165		2.564	0.49685		4.064	0.00181
0.398	0.67238		1.398	0.39165		2.565	0.49685		4.065	0.00182
0.399	0.67273		1.399	0.39166		2.566	0.49686		4.066	0.00182
0.4	0.67304		1.4	0.39166		2.567	0.49687		4.067	0.00182
0.401	0.6733		1.401	0.39166		2.568	0.49688		4.068	0.00182
0.402	0.67354		1.402	0.39167		2.569	0.49689		4.069	0.00182
0.403	0.67374		1.403	0.39167		2.57	0.4969		4.07	0.00183
0.404	0.67392		1.404	0.39168		2.571	0.49691		4.071	0.00183
0.405	0.67407		1.405	0.39169		2.572	0.49692		4.072	0.00183
0.406	0.6742		1.406	0.3917		2.573	0.49692		4.073	0.00183
0.407	0.67431		1.407	0.3917		2.574	0.49693		4.074	0.00183
0.408	0.67442		1.408	0.39171		2.575	0.49694		4.075	0.00184
0.409	0.67451		1.409	0.39172		2.576	0.49694		4.076	0.00184
0.41	0.67458		1.41	0.39173		2.577	0.49695		4.077	0.00184
0.411	0.67465		1.411	0.39173		2.578	0.49696		4.078	0.00187
0.412	0.67472		1.412	0.39174		2.579	0.49697		4.079	0.00228
0.413	0.67478		1.413	0.39175		2.58	0.49698		4.08	0.00356
0.414	0.67484		1.414	0.39175		2.581	0.49698		4.081	0.00591
0.415	0.67489		1.415	0.39176		2.582	0.49699		4.082	0.00922
0.416	0.67493		1.416	0.39177		2.583	0.497		4.083	0.01324
0.417	0.67497		1.417	0.39177		2.584	0.49701		4.084	0.01778
0.418	0.675		1.418	0.39178		2.585	0.49702		4.085	0.02275
0.419	0.67503		1.419	0.39178		2.586	0.49702		4.086	0.02808
0.42	0.67507		1.42	0.39179		2.587	0.49703		4.087	0.03371
0.421	0.6751		1.421	0.3918		2.588	0.49704		4.088	0.03961
0.422	0.67513		1.422	0.3918		2.589	0.49705		4.089	0.04573
0.423	0.67516		1.423	0.39181		2.59	0.49706		4.09	0.05205
0.424	0.67519		1.424	0.39182		2.591	0.49707		4.091	0.05856
0.425	0.67521		1.425	0.39182		2.592	0.49709		4.092	0.06523
0.426	0.67523		1.426	0.39184		2.593	0.49709		4.093	0.07208
0.427	0.67525		1.427	0.39184		2.594	0.4971		4.094	0.07909
0.428	0.67527		1.428	0.39185		2.595	0.49711		4.095	0.08627
0.429	0.67528		1.429	0.39186		2.596	0.49711		4.096	0.09364
0.43	0.67529		1.43	0.39187		2.597	0.49713		4.097	0.10122
0.431	0.67529		1.431	0.39188		2.598	0.49714		4.098	0.109
0.432	0.6753		1.432	0.39189		2.599	0.49714		4.099	0.11699
0.433	0.67531		1.433	0.39189		2.6	0.49715		4.1	0.1252
0.434	0.67532		1.434	0.3919		2.601	0.49716		4.101	0.13365
0.435	0.67533		1.435	0.39191		2.602	0.49717		4.102	0.14235
0.436	0.67534		1.436	0.39191		2.603	0.49718		4.103	0.15132
0.437	0.67535		1.437	0.39192		2.604	0.49718		4.104	0.16056
0.438	0.67535		1.438	0.39193		2.605	0.49719		4.105	0.17008
0.439	0.67536		1.439	0.39193		2.606	0.49719		4.106	0.1799
0.44	0.67536		1.44	0.39194		2.607	0.4972		4.107	0.19002
0.441	0.67537		1.441	0.39195		2.608	0.4972		4.108	0.20044
0.442	0.67538		1.442	0.39195		2.609	0.49721		4.109	0.21119
0.443	0.67539		1.443	0.39196		2.61	0.49722		4.11	0.22226
0.444	0.67539		1.444	0.39196		2.611	0.49723		4.111	0.23365
0.445	0.6754		1.445	0.39197		2.612	0.49723		4.112	0.2453
0.446	0.67541		1.446	0.39198		2.613	0.49724		4.113	0.25718
0.447	0.67542		1.447	0.39199		2.614	0.49724		4.114	0.26923
0.448	0.67543		1.448	0.392		2.615	0.49725		4.115	0.28137
0.449	0.67543		1.449	0.39201		2.616	0.49725		4.116	0.29355
0.45	0.67544		1.45	0.39202		2.617	0.49726		4.117	0.30569
0.451	0.67545		1.451	0.39204		2.618	0.49727		4.118	0.31769
0.452	0.67546		1.452	0.39204		2.619	0.49728		4.119	0.32947
0.453	0.67547		1.453	0.39205		2.62	0.49729		4.12	0.34093
0.454	0.67548		1.454	0.39206		2.621	0.4973		4.121	0.352
0.455	0.67549		1.455	0.39206		2.622	0.49731		4.122	0.36263
0.456	0.67549		1.456	0.39207		2.623	0.49731		4.123	0.37279
0.457	0.6755		1.457	0.39208		2.624	0.49732		4.124	0.38249
0.458	0.67551		1.458	0.39209		2.625	0.49733		4.125	0.39172
0.459	0.67552		1.459	0.3921		2.626	0.49733		4.126	0.40049
0.46	0.67553		1.46	0.3921		2.627	0.49734		4.127	0.4088
0.461	0.67554		1.461	0.39211		2.628	0.49734		4.128	0.41668
0.462	0.67555		1.462	0.39212		2.629	0.49735		4.129	0.42415
0.463	0.67556		1.463	0.39213		2.63	0.49736		4.13	0.43123
0.464	0.67557		1.464	0.39215		2.631	0.49736		4.131	0.43793
0.465	0.67557		1.465	0.39216		2.632	0.49737		4.132	0.44429
0.466	0.67558		1.466	0.39217		2.633	0.49737		4.133	0.45031
0.467	0.67558		1.467	0.39217		2.634	0.49738		4.134	0.45602
0.468	0.67559		1.468	0.39219		2.635	0.49738		4.135	0.46143
0.469	0.67561		1.469	0.39221		2.636	0.49739		4.136	0.46655
0.47	0.67562		1.47	0.39223		2.637	0.4974		4.137	0.4714
0.471	0.67563		1.471	0.39236		2.638	0.4974		4.138	0.47601
0.472	0.67564		1.472	0.39304		2.639	0.49741		4.139	0.48039
0.473	0.67565		1.473	0.39467		2.64	0.49742		4.14	0.48456
0.474	0.67566		1.474	0.39746		2.641	0.49743		4.141	0.48854
0.475	0.67566		1.475	0.40142		2.642	0.49743		4.142	0.49234
0.476	0.67567		1.476	0.40632		2.643	0.49744		4.143	0.49598
0.477	0.67568		1.477	0.41204		2.644	0.49745		4.144	0.49946
0.478	0.67568		1.478	0.41861		2.645	0.49745		4.145	0.50281
0.479	0.67569		1.479	0.42621		2.646	0.49746		4.146	0.50602
0.48	0.6757		1.48	0.43513		2.647	0.49747		4.147	0.50912
0.481	0.67571		1.481	0.44551		2.648	0.49747		4.148	0.51209
0.482	0.67571		1.482	0.45709		2.649	0.49748		4.149	0.51495
0.483	0.67572		1.483	0.46955		2.65	0.49748		4.15	0.51771
0.484	0.67573		1.484	0.48267		2.651	0.49748		4.151	0.52037
0.485	0.67573		1.485	0.49632		2.652	0.49749		4.152	0.52294
0.486	0.67574		1.486	0.51036		2.653	0.49749		4.153	0.52543
0.487	0.67574		1.487	0.52468		2.654	0.49749		4.154	0.52783
0.488	0.67575		1.488	0.53908		2.655	0.4975		4.155	0.53016
0.489	0.67576		1.489	0.55337		2.656	0.4975		4.156	0.53242
0.49	0.67577		1.49	0.5674		2.657	0.49751		4.157	0.5346
0.491	0.67577		1.491	0.58103		2.658	0.49751		4.158	0.53672
0.492	0.67578		1.492	0.59417		2.659	0.49751		4.159	0.53878
0.493	0.67579		1.493	0.60677		2.66	0.49751		4.16	0.54077
0.494	0.67579		1.494	0.61881		2.661	0.49752		4.161	0.54271
0.495	0.6758		1.495	0.63027		2.662	0.49752		4.162	0.54458
0.496	0.67581		1.496	0.64113		2.663	0.49753		4.163	0.54641
0.497	0.67581		1.497	0.65134		2.664	0.49753		4.164	0.54817
0.498	0.67582		1.498	0.6609		2.665	0.49754		4.165	0.54988
0.499	0.67583		1.499	0.6698		2.666	0.49754		4.166	0.55154
0.5	0.67583		1.5	0.67805		2.667	0.49755		4.167	0.55316
			1.501	0.68565		2.668	0.49755		4.168	0.55472
	--		1.502	0.69257		2.669	0.49755		4.169	0.55624
	--		1.503	0.69883		2.67	0.49756		4.17	0.55772
	--		1.504	0.70446		2.671	0.49756		4.171	0.55916
	--		1.505	0.70949		2.672	0.49757		4.172	0.56055
	--		1.506	0.71394		2.673	0.49758		4.173	0.56189
	--		1.507	0.71788		2.674	0.49758		4.174	0.5632
	--		1.508	0.72135		2.675	0.49758		4.175	0.56447
	--		1.509	0.72438		2.676	0.49758		4.176	0.5657
	--		1.51	0.72703		2.677	0.49758		4.177	0.56689
	--		1.511	0.72937		2.678	0.49758		4.178	0.56805
	--		1.512	0.73142		2.679	0.49759		4.179	0.56917
	--		1.513	0.73323		2.68	0.4976		4.18	0.57026
	--		1.514	0.73484		2.681	0.4976		4.181	0.57132
	--		1.515	0.73629		2.682	0.49761		4.182	0.57234
	--		1.516	0.73758		2.683	0.49761		4.183	0.57334
	--		1.517	0.73875		2.684	0.49761		4.184	0.5743
	--		1.518	0.7398		2.685	0.49762		4.185	0.57524
	--		1.519	0.74077		2.686	0.49762		4.186	0.57614
	--		1.52	0.74164		2.687	0.49763		4.187	0.57701
	--		1.521	0.74245		2.688	0.49764		4.188	0.57787
	--		1.522	0.74319		2.689	0.49764		4.189	0.57869
	--		1.523	0.74388		2.69	0.49765		4.19	0.57949
	--		1.524	0.74451		2.691	0.49766		4.191	0.58027
	--		1.525	0.74509		2.692	0.49766		4.192	0.58102
	--		1.526	0.74563		2.693	0.49766		4.193	0.58175
	--		1.527	0.74614		2.694	0.49767		4.194	0.58246
	--		1.528	0.74661		2.695	0.49767		4.195	0.58315
	--		1.529	0.74705		2.696	0.49768		4.196	0.58382
	--		1.53	0.74746		2.697	0.49768		4.197	0.58447
	--		1.531	0.74784		2.698	0.49769		4.198	0.5851
	--		1.532	0.7482		2.699	0.49769		4.199	0.58571
	--		1.533	0.74854		2.7	0.49769		4.2	0.5863
	--		1.534	0.74886		2.701	0.49769		4.201	0.58687
	--		1.535	0.74916		2.702	0.4977		4.202	0.58743
	--		1.536	0.74944		2.703	0.4977		4.203	0.58797
	--		1.537	0.7497		2.704	0.49771		4.204	0.58849
	--		1.538	0.74995		2.705	0.49772		4.205	0.589
	--		1.539	0.75018		2.706	0.49772		4.206	0.58948
	--		1.54	0.7504		2.707	0.49772		4.207	0.58995
	--		1.541	0.75061		2.708	0.49772		4.208	0.59041
	--		1.542	0.7508		2.709	0.49773		4.209	0.59084
	--		1.543	0.75098		2.71	0.49773		4.21	0.59126
	--		1.544	0.75115		2.711	0.49774		4.211	0.59166
	--		1.545	0.75131		2.712	0.49774		4.212	0.59205
	--		1.546	0.75146		2.713	0.49775		4.213	0.59241
	--		1.547	0.7516		2.714	0.49775		4.214	0.59276
	--		1.548	0.75173		2.715	0.49775		4.215	0.59309
	--		1.549	0.75184		2.716	0.49775		4.216	0.5934
	--		1.55	0.75195		2.717	0.49775		4.217	0.5937
	--		1.551	0.75206		2.718	0.49775		4.218	0.59398
	--		1.552	0.75215		2.719	0.49775		4.219	0.59425
	--		1.553	0.75223		2.72	0.49776		4.22	0.5945
	--		1.554	0.75231		2.721	0.49776		4.221	0.59474
	--		1.555	0.75239		2.722	0.49776		4.222	0.59496
	--		1.556	0.75245		2.723	0.49776		4.223	0.59516
	--		1.557	0.7525		2.724	0.49776		4.224	0.59535
	--		1.558	0.75255		2.725	0.49776		4.225	0.59552
	--		1.559	0.75258		2.726	0.49776		4.226	0.59568
	--		1.56	0.7526		2.727	0.49776		4.227	0.59582
	--		1.561	0.75261		2.728	0.49776		4.228	0.59595
	--		1.562	0.75262		2.729	0.49776		4.229	0.59607
	--		1.563	0.75263		2.73	0.49777		4.23	0.59617
	--		1.564	0.75264		2.731	0.49777		4.231	0.59626
	--		1.565	0.75265		2.732	0.49777		4.232	0.59634
	--		1.566	0.75266		2.733	0.49778		4.233	0.5964
	--		1.567	0.75266		2.734	0.49778		4.234	0.59644
	--		1.568	0.75267		2.735	0.49778		4.235	0.59648
	--		1.569	0.75269		2.736	0.49778		4.236	0.5965
	--		1.57	0.75269		2.737	0.49778		4.237	0.5965
	--		1.571	0.7527		2.738	0.49779		4.238	0.5965
	--		1.572	0.75271		2.739	0.49779		4.239	0.5965
	--		1.573	0.75271		2.74	0.49779		4.24	0.5965
	--		1.574	0.75272		2.741	0.49779		4.241	0.5965
	--		1.575	0.75273		2.742	0.49779		4.242	0.59649
	--		1.576	0.75274		2.743	0.49779		4.243	0.59648
	--		1.577	0.75275		2.744	0.49779		4.244	0.59648
	--		1.578	0.75276		2.745	0.49779		4.245	0.59648
	--		1.579	0.75277		2.746	0.49779		4.246	0.59647
	--		1.58	0.75277		2.747	0.49779		4.247	0.59647
	--		1.581	0.75278		2.748	0.49779		4.248	0.59646
	--		1.582	0.75279		2.749	0.4978		4.249	0.59646
	--		1.583	0.7528		2.75	0.4978		4.25	0.59645
	--		1.584	0.75281		2.751	0.49781		4.251	0.59645
	--		1.585	0.75282		2.752	0.49781		4.252	0.59644
	--		1.586	0.75283		2.753	0.49781		4.253	0.59644
	--		1.587	0.75284		2.754	0.49781		4.254	0.59643
	--		1.588	0.75285		2.755	0.49781		4.255	0.59642
	--		1.589	0.75285		2.756	0.49781		4.256	0.59642
	--		1.59	0.75286		2.757	0.49781		4.257	0.59641
	--		1.591	0.75287		2.758	0.49781		4.258	0.59641
	--		1.592	0.75288		2.759	0.4978		4.259	0.5964
	--		1.593	0.75288		2.76	0.49781		4.26	0.59639
	--		1.594	0.75289		2.761	0.49781		4.261	0.59639
	--		1.595	0.7529		2.762	0.4978		4.262	0.59638
	--		1.596	0.75291		2.763	0.4978		4.263	0.59638
	--		1.597	0.75291		2.764	0.49779		4.264	0.59637
	--		1.598	0.75292		2.765	0.49779		4.265	0.59637
	--		1.599	0.75293		2.766	0.4978		4.266	0.59637
	--		1.6	0.75293		2.767	0.4978		4.267	0.59637
	--		1.601	0.75294		2.768	0.49779		4.268	0.59637
	--		1.602	0.75295		2.769	0.49779		4.269	0.59636
	--		1.603	0.75295		2.77	0.49779		4.27	0.59636
	--		1.604	0.75296		2.771	0.4978		4.271	0.59635
	--		1.605	0.75296		2.772	0.4978		4.272	0.59635
	--		1.606	0.75297		2.773	0.4978		4.273	0.59635
	--		1.607	0.75298		2.774	0.4978		4.274	0.59634
	--		1.608	0.75299		2.775	0.4978		4.275	0.59634
	--		1.609	0.753		2.776	0.4978		4.276	0.59633
	--		1.61	0.75301		2.777	0.4978		4.277	0.59632
	--		1.611	0.75301		2.778	0.49779		4.278	0.59632
	--		1.612	0.75302		2.779	0.49779		4.279	0.59631
	--		1.613	0.75303		2.78	0.49779		4.28	0.59631
	--		1.614	0.75304		2.781	0.49779		4.281	0.5963
	--		1.615	0.75304		2.782	0.49779		4.282	0.5963
	--		1.616	0.75304		2.783	0.49779		4.283	0.59629
	--		1.617	0.75305		2.784	0.49779		4.284	0.59629
	--		1.618	0.75306		2.785	0.49779		4.285	0.59628
	--		1.619	0.75307		2.786	0.49779		4.286	0.59627
	--		1.62	0.75307		2.787	0.49779		4.287	0.59627
	--		1.621	0.75307		2.788	0.49779		4.288	0.59626
	--		1.622	0.75308		2.789	0.49778		4.289	0.59626
	--		1.623	0.75308		2.79	0.49778		4.29	0.59625
	--		1.624	0.75309		2.791	0.49777		4.291	0.59625
	--		1.625	0.75309		2.792	0.49777		4.292	0.59624
	--		1.626	0.7531		2.793	0.49777		4.293	0.59624
	--		1.627	0.75311		2.794	0.49777		4.294	0.59623
	--		1.628	0.75312		2.795	0.49777		4.295	0.59623
	--		1.629	0.75312		2.796	0.49777		4.296	0.59622
	--		1.63	0.75313		2.797	0.49777		4.297	0.59622
	--		1.631	0.75313		2.798	0.49777		4.298	0.59621
	--		1.632	0.75314		2.799	0.49777		4.299	0.59621
	--		1.633	0.75315		2.8	0.49776		4.3	0.5962
	--		1.634	0.75316		2.801	0.49776		4.301	0.59619
	--		1.635	0.75316		2.802	0.49776		4.302	0.59618
	--		1.636	0.75317		2.803	0.49776		4.303	0.59617
	--		1.637	0.75317		2.804	0.49776		4.304	0.59617
	--		1.638	0.75318		2.805	0.49775		4.305	0.59616
	--		1.639	0.75318		2.806	0.49775		4.306	0.59615
	--		1.64	0.75319		2.807	0.49774		4.307	0.59615
	--		1.641	0.7532		2.808	0.49774		4.308	0.59614
	--		1.642	0.7532		2.809	0.49774		4.309	0.59614
	--		1.643	0.75321		2.81	0.49774		4.31	0.59613
	--		1.644	0.75322		2.811	0.49774		4.311	0.59613
	--		1.645	0.75322		2.812	0.49773		4.312	0.59612
	--		1.646	0.75322		2.813	0.49773		4.313	0.59611
	--		1.647	0.75323		2.814	0.49773		4.314	0.59611
	--		1.648	0.75324		2.815	0.49773		4.315	0.5961
	--		1.649	0.75325		2.816	0.49773		4.316	0.59609
	--		1.65	0.75326		2.817	0.49772		4.317	0.59609
	--		1.651	0.75326		2.818	0.49771		4.318	0.59608
	--		1.652	0.75327		2.819	0.49771		4.319	0.59607
	--		1.653	0.75327		2.82	0.4977		4.32	0.59607
	--		1.654	0.75327		2.821	0.4977		4.321	0.59606
	--		1.655	0.75327		2.822	0.49769		4.322	0.59605
	--		1.656	0.75327		2.823	0.49768		4.323	0.59604
	--		1.657	0.75327		2.824	0.49768		4.324	0.59604
	--		1.658	0.75328		2.825	0.49768		4.325	0.59603
	--		1.659	0.75328		2.826	0.49768		4.326	0.59603
	--		1.66	0.75328		2.827	0.49768		4.327	0.59602
	--		1.661	0.75329		2.828	0.49768		4.328	0.59601
	--		1.662	0.75329		2.829	0.49768		4.329	0.596
	--		1.663	0.75329		2.83	0.49767		4.33	0.59599
	--		1.664	0.7533		2.831	0.49767		4.331	0.59599
	--		1.665	0.7533		2.832	0.49766		4.332	0.59598
	--		1.666	0.75331		2.833	0.49765		4.333	0.59597
	--		1.667	0.75331		2.834	0.49765		4.334	0.59597
	--		1.668	0.75331		2.835	0.49764		4.335	0.59596
	--			--		2.836	0.49763		4.336	0.59595
	--			--		2.837	0.49763		4.337	0.59595
	--			--		2.838	0.49763		4.338	0.59594
	--			--		2.839	0.49763		4.339	0.59594
	--			--		2.84	0.49762		4.34	0.59593
	--			--		2.841	0.49762		4.341	0.59593
	--			--		2.842	0.49762		4.342	0.59592
	--			--		2.843	0.49761		4.343	0.59591
	--			--		2.844	0.49761		4.344	0.59591
	--			--		2.845	0.49761		4.345	0.5959
	--			--		2.846	0.4976		4.346	0.5959
	--			--		2.847	0.4976		4.347	0.59589
	--			--		2.848	0.49759		4.348	0.59588
	--			--		2.849	0.49759		4.349	0.59588
	--			--		2.85	0.49759		4.35	0.59587
	--			--		2.851	0.49758		4.351	0.59586
	--			--		2.852	0.49758		4.352	0.59585
	--			--		2.853	0.49758		4.353	0.59585
	--			--		2.854	0.49757		4.354	0.59584
	--			--		2.855	0.49756		4.355	0.59583
	--			--		2.856	0.49755		4.356	0.59583
	--			--		2.857	0.49755		4.357	0.59582
	--			--		2.858	0.49755		4.358	0.59581
	--			--		2.859	0.49754		4.359	0.59581
	--			--		2.86	0.49753		4.36	0.59581
	--			--		2.861	0.49753		4.361	0.5958
	--			--		2.862	0.49752		4.362	0.5958
	--			--		2.863	0.49751		4.363	0.59579
	--			--		2.864	0.49751		4.364	0.59578
	--			--		2.865	0.49751		4.365	0.59577
	--			--		2.866	0.4975		4.366	0.59577
	--			--		2.867	0.49749		4.367	0.59576
	--			--		2.868	0.49748		4.368	0.59576
	--			--		2.869	0.49747		4.369	0.59575
	--			--		2.87	0.49747		4.37	0.59575
	--			--		2.871	0.49746		4.371	0.59574
	--			--		2.872	0.49745		4.372	0.59574
	--			--		2.873	0.49744		4.373	0.59573
	--			--		2.874	0.49744		4.374	0.59572
	--			--		2.875	0.49743		4.375	0.59572
	--			--		2.876	0.49742		4.376	0.59571
	--			--		2.877	0.49742		4.377	0.5957
	--			--		2.878	0.49741		4.378	0.59569
	--			--		2.879	0.4974		4.379	0.59569
	--			--		2.88	0.4974		4.38	0.59568
	--			--		2.881	0.49739		4.381	0.59568
	--			--		2.882	0.49738		4.382	0.59567
	--			--		2.883	0.49738		4.383	0.59567
	--			--		2.884	0.49737		4.384	0.59566
	--			--		2.885	0.49737		4.385	0.59565
	--			--		2.886	0.49742		4.386	0.59564
	--			--		2.887	0.49805		4.387	0.59564
	--			--		2.888	0.49976		4.388	0.59563
	--			--		2.889	0.50263		4.389	0.59562
	--			--		2.89	0.50659		4.39	0.59562
	--			--		2.891	0.51135		4.391	0.59561
	--			--		2.892	0.51672		4.392	0.5956
	--			--		2.893	0.52258		4.393	0.59559
	--			--		2.894	0.52889		4.394	0.59558
	--			--		2.895	0.53567		4.395	0.59557
	--			--		2.896	0.5429		4.396	0.59557
	--			--		2.897	0.55063		4.397	0.59556
	--			--		2.898	0.55891		4.398	0.59556
	--			--		2.899	0.56778		4.399	0.59555
	--			--		2.9	0.57727		4.4	0.59555
	--			--		2.901	0.58739		4.401	0.59554
	--			--		2.902	0.59814		4.402	0.59553
	--			--		2.903	0.60952		4.403	0.59552
	--			--		2.904	0.62153		4.404	0.59552
	--			--		2.905	0.63418		4.405	0.59551
	--			--		2.906	0.64744		4.406	0.5955
	--			--		2.907	0.66129		4.407	0.59549
	--			--		2.908	0.67565		4.408	0.59548
	--			--		2.909	0.69042		4.409	0.59547
	--			--		2.91	0.70546		4.41	0.59546
	--			--		2.911	0.7206		4.411	0.59545
	--			--		2.912	0.73565		4.412	0.59544
	--			--		2.913	0.75042		4.413	0.59543
	--			--		2.914	0.76475		4.414	0.59542
	--			--		2.915	0.77851		4.415	0.59541
	--			--		2.916	0.79162		4.416	0.59541
	--			--		2.917	0.80401		4.417	0.5954
	--			--		2.918	0.81565		4.418	0.5954
	--			--		2.919	0.82654		4.419	0.59539
	--			--		2.92	0.83668		4.42	0.59538
	--			--		2.921	0.84607		4.421	0.59537
	--			--		2.922	0.85472		4.422	0.59537
	--			--		2.923	0.86265		4.423	0.59536
	--			--		2.924	0.86988		4.424	0.59535
	--			--		2.925	0.87645		4.425	0.59535
	--			--		2.926	0.8824		4.426	0.59534
	--			--		2.927	0.8878		4.427	0.59533
	--			--		2.928	0.8927		4.428	0.59533
	--			--		2.929	0.89715		4.429	0.59532
	--			--		2.93	0.90121		4.43	0.59531
	--			--		2.931	0.9049		4.431	0.59531
	--			--		2.932	0.90827		4.432	0.5953
	--			--		2.933	0.91134		4.433	0.59529
	--			--		2.934	0.91415		4.434	0.59529
	--			--		2.935	0.91673		4.435	0.59528
	--			--		2.936	0.9191		4.436	0.59527
	--			--		2.937	0.92128		4.437	0.59526
	--			--		2.938	0.92331		4.438	0.59525
	--			--		2.939	0.92519		4.439	0.59525
	--			--		2.94	0.92695		4.44	0.59524
	--			--		2.941	0.9286		4.441	0.59523
	--			--		2.942	0.93016		4.442	0.59523
	--			--		2.943	0.93162		4.443	0.59522
	--			--		2.944	0.933		4.444	0.59521
	--			--		2.945	0.93432		4.445	0.59521
	--			--		2.946	0.93558		4.446	0.5952
	--			--		2.947	0.93676		4.447	0.59519
	--			--		2.948	0.93789		4.448	0.59518
	--			--		2.949	0.93896		4.449	0.59518
	--			--		2.95	0.93998		4.45	0.59518
	--			--		2.951	0.94095		4.451	0.59517
	--			--		2.952	0.94187		4.452	0.59517
	--			--		2.953	0.94274		4.453	0.59516
	--			--		2.954	0.94357		4.454	0.59516
	--			--		2.955	0.94437		4.455	0.59515
	--			--		2.956	0.94513		4.456	0.59515
	--			--		2.957	0.94585		4.457	0.59514
	--			--		2.958	0.94653		4.458	0.59514
	--			--		2.959	0.94718		4.459	0.59513
	--			--		2.96	0.9478		4.46	0.59513
	--			--		2.961	0.94839		4.461	0.59513
	--			--		2.962	0.94895		4.462	0.59512
	--			--		2.963	0.94948		4.463	0.59512
	--			--		2.964	0.94999		4.464	0.59511
	--			--		2.965	0.95047		4.465	0.59511
	--			--		2.966	0.95092		4.466	0.5951
	--			--		2.967	0.95135		4.467	0.5951
	--			--		2.968	0.95175		4.468	0.59509
	--			--		2.969	0.95213		4.469	0.59508
	--			--		2.97	0.95249		4.47	0.59508
	--			--		2.971	0.95283		4.471	0.59507
	--			--		2.972	0.95315		4.472	0.59507
	--			--		2.973	0.95344		4.473	0.59506
	--			--		2.974	0.95372		4.474	0.59506
	--			--		2.975	0.95398		4.475	0.59505
	--			--		2.976	0.95423		4.476	0.59504
	--			--		2.977	0.95446		4.477	0.59504
	--			--		2.978	0.95467		4.478	0.59503
	--			--		2.979	0.95487		4.479	0.59503
	--			--		2.98	0.95505		4.48	0.59503
	--			--		2.981	0.95523		4.481	0.59502
	--			--		2.982	0.95539		4.482	0.59501
	--			--		2.983	0.95553		4.483	0.59501
	--			--		2.984	0.95566		4.484	0.595
	--			--		2.985	0.95578		4.485	0.59499
	--			--		2.986	0.95589		4.486	0.59499
	--			--		2.987	0.95598		4.487	0.59498
	--			--		2.988	0.95607		4.488	0.59498
	--			--		2.989	0.95615		4.489	0.59498
	--			--		2.99	0.95621		4.49	0.59497
	--			--		2.991	0.95627		4.491	0.59496
	--			--		2.992	0.95631		4.492	0.59495
	--			--		2.993	0.95634		4.493	0.59495
	--			--		2.994	0.95636		4.494	0.59494
	--			--		2.995	0.95637		4.495	0.59494
	--			--		2.996	0.95637		4.496	0.59493
	--			--		2.997	0.95637		4.497	0.59493
	--			--		2.998	0.95636		4.498	0.59493
	--			--		2.999	0.95635		4.499	0.59492
	--			--		3	0.95634		4.5	0.59491
	--			--		3.001	0.95633		4.501	0.5949
	--			--		3.002	0.95632		4.502	0.5949
	--			--		3.003	0.95631		4.503	0.5949
	--			--		3.004	0.95631		4.504	0.5949
	--			--		3.005	0.9563		4.505	0.59489
	--			--		3.006	0.95629		4.506	0.59488
	--			--		3.007	0.95628		4.507	0.59488
	--			--		3.008	0.95627		4.508	0.59487
	--			--		3.009	0.95626		4.509	0.59487
	--			--		3.01	0.95625		4.51	0.59486
	--			--		3.011	0.95623		4.511	0.59485
	--			--		3.012	0.95622		4.512	0.59485
	--			--		3.013	0.95621		4.513	0.59485
	--			--		3.014	0.95621		4.514	0.59485
	--			--		3.015	0.9562		4.515	0.59485
	--			--		3.016	0.95619		4.516	0.59484
	--			--		3.017	0.95618		4.517	0.59484
	--			--		3.018	0.95617		4.518	0.59483
	--			--		3.019	0.95617		4.519	0.59482
	--			--		3.02	0.95616		4.52	0.59482
	--			--		3.021	0.95615		4.521	0.59482
	--			--		3.022	0.95615		4.522	0.59481
	--			--		3.023	0.95614		4.523	0.59481
	--			--		3.024	0.95613		4.524	0.5948
	--			--		3.025	0.95612		4.525	0.5948
	--			--		3.026	0.95611		4.526	0.5948
	--			--		3.027	0.95609		4.527	0.59479
	--			--		3.028	0.95608		4.528	0.59479
	--			--		3.029	0.95607		4.529	0.59478
	--			--		3.03	0.95606		4.53	0.59478
	--			--		3.031	0.95605		4.531	0.59477
	--			--		3.032	0.95604		4.532	0.59477
	--			--		3.033	0.95603		4.533	0.59477
	--			--		3.034	0.95602		4.534	0.59476
	--			--		3.035	0.956		4.535	0.59476
	--			--		3.036	0.95599		4.536	0.59476
	--			--		3.037	0.95598		4.537	0.59476
	--			--		3.038	0.95596		4.538	0.59475
	--			--		3.039	0.95595		4.539	0.59475
	--			--		3.04	0.95594		4.54	0.59474
	--			--		3.041	0.95594		4.541	0.59474
	--			--		3.042	0.95593		4.542	0.59474
	--			--		3.043	0.95592		4.543	0.59473
	--			--		3.044	0.95591		4.544	0.59473
	--			--		3.045	0.95591		4.545	0.59473
	--			--		3.046	0.95589		4.546	0.59472
	--			--		3.047	0.95588		4.547	0.59472
	--			--		3.048	0.95586		4.548	0.59471
	--			--		3.049	0.95585		4.549	0.59471
	--			--		3.05	0.95584		4.55	0.59471
	--			--		3.051	0.95583		4.551	0.5947
	--			--		3.052	0.95582		4.552	0.5947
	--			--		3.053	0.95582		4.553	0.5947
	--			--		3.054	0.95581		4.554	0.59469
	--			--		3.055	0.95579		4.555	0.59469
	--			--		3.056	0.95578		4.556	0.59469
	--			--		3.057	0.95577		4.557	0.59468
	--			--		3.058	0.95576		4.558	0.59468
	--			--		3.059	0.95575		4.559	0.59468
	--			--		3.06	0.95573		4.56	0.59468
	--			--		3.061	0.95572		4.561	0.59468
	--			--		3.062	0.95571		4.562	0.59467
	--			--		3.063	0.9557		4.563	0.59467
	--			--		3.064	0.95569		4.564	0.59467
	--			--		3.065	0.95568		4.565	0.59466
	--			--		3.066	0.95568		4.566	0.59465
	--			--		3.067	0.95567		4.567	0.59465
	--			--		3.068	0.95567		4.568	0.59465
	--			--		3.069	0.95566		4.569	0.59464
	--			--		3.07	0.95565		4.57	0.59464
	--			--		3.071	0.95564		4.571	0.59464
	--			--		3.072	0.95563		4.572	0.59464
	--			--		3.073	0.95562		4.573	0.59464
	--			--		3.074	0.95562		4.574	0.59464
	--			--		3.075	0.95561		4.575	0.59463
	--			--		3.076	0.9556		4.576	0.59463
	--			--		3.077	0.95559		4.577	0.59463
	--			--		3.078	0.95558		4.578	0.59462
	--			--		3.079	0.95557		4.579	0.59462
	--			--		3.08	0.95556		4.58	0.59462
	--			--		3.081	0.95554		4.581	0.59462
	--			--		3.082	0.95553		4.582	0.59461
	--			--		3.083	0.95552		4.583	0.59461
	--			--		3.084	0.95552		4.584	0.59461
	--			--		3.085	0.95551		4.585	0.59461
	--			--		3.086	0.9555		4.586	0.5946
	--			--		3.087	0.95549		4.587	0.5946
	--			--		3.088	0.95548		4.588	0.59459
	--			--		3.089	0.95547		4.589	0.59459
	--			--		3.09	0.95547		4.59	0.59459
	--			--		3.091	0.95546		4.591	0.59458
	--			--		3.092	0.95545		4.592	0.59458
	--			--		3.093	0.95544		4.593	0.59457
	--			--		3.094	0.95543		4.594	0.59457
	--			--		3.095	0.95541		4.595	0.59456
	--			--		3.096	0.9554		4.596	0.59456
	--			--		3.097	0.95539		4.597	0.59456
	--			--		3.098	0.95538		4.598	0.59456
	--			--		3.099	0.95537		4.599	0.59456
	--			--		3.1	0.95536		4.6	0.59456
	--			--		3.101	0.95535		4.601	0.59455
	--			--		3.102	0.95534		4.602	0.59455
	--			--		3.103	0.95533		4.603	0.59455
	--			--		3.104	0.95533		4.604	0.59454
	--			--		3.105	0.95532		4.605	0.59454
	--			--		3.106	0.95531		4.606	0.59454
	--			--		3.107	0.9553		4.607	0.59454
	--			--		3.108	0.95529		4.608	0.59453
	--			--		3.109	0.95528		4.609	0.59453
	--			--		3.11	0.95527		4.61	0.59452
	--			--		3.111	0.95526		4.611	0.59452
	--			--		3.112	0.95525		4.612	0.59451
	--			--		3.113	0.95524		4.613	0.59451
	--			--		3.114	0.95524		4.614	0.59451
	--			--		3.115	0.95523		4.615	0.59451
	--			--		3.116	0.95521		4.616	0.59451
	--			--		3.117	0.9552		4.617	0.5945
	--			--		3.118	0.9552		4.618	0.5945
	--			--		3.119	0.95519		4.619	0.5945
	--			--		3.12	0.95518		4.62	0.5945
	--			--		3.121	0.95516		4.621	0.5945
	--			--		3.122	0.95515		4.622	0.5945
	--			--		3.123	0.95514		4.623	0.59449
	--			--		3.124	0.95513		4.624	0.59449
	--			--		3.125	0.95512		4.625	0.59449
	--			--		3.126	0.95511		4.626	0.59449
	--			--		3.127	0.9551		4.627	0.59449
	--			--		3.128	0.95509		4.628	0.59448
	--			--		3.129	0.95508		4.629	0.59448
	--			--		3.13	0.95507		4.63	0.59448
	--			--		3.131	0.95506		4.631	0.59448
	--			--		3.132	0.95505		4.632	0.59448
	--			--		3.133	0.95504		4.633	0.59447
	--			--		3.134	0.95503		4.634	0.59447
	--			--		3.135	0.95502		4.635	0.59447
	--			--		3.136	0.95501		4.636	0.59446
	--			--		3.137	0.95499		4.637	0.59446
	--			--		3.138	0.95498		4.638	0.59447
	--			--		3.139	0.95497		4.639	0.59447
	--			--		3.14	0.95496		4.64	0.59446
	--			--		3.141	0.95495		4.641	0.59446
	--			--		3.142	0.95494		4.642	0.59446
	--			--		3.143	0.95493		4.643	0.59446
	--			--		3.144	0.95492		4.644	0.59445
	--			--		3.145	0.95491		4.645	0.59445
	--			--		3.146	0.9549		4.646	0.59445
	--			--		3.147	0.9549		4.647	0.59445
	--			--		3.148	0.95489		4.648	0.59445
	--			--		3.149	0.95488		4.649	0.59445
	--			--		3.15	0.95488		4.65	0.59445
	--			--		3.151	0.95488		4.651	0.59445
	--			--		3.152	0.95487		4.652	0.59445
	--			--		3.153	0.95486		4.653	0.59445
	--			--		3.154	0.95486		4.654	0.59445
	--			--		3.155	0.95485		4.655	0.59444
	--			--		3.156	0.95485		4.656	0.59444
	--			--		3.157	0.95484		4.657	0.59444
	--			--		3.158	0.95484		4.658	0.59444
	--			--		3.159	0.95483		4.659	0.59443
	--			--		3.16	0.95482		4.66	0.59443
	--			--		3.161	0.95482		4.661	0.59443
	--			--		3.162	0.95482		4.662	0.59443
	--			--		3.163	0.95481		4.663	0.59443
	--			--		3.164	0.9548		4.664	0.59443
	--			--		3.165	0.9548		4.665	0.59442
	--			--		3.166	0.95479		4.666	0.59442
	--			--		3.167	0.95478		4.667	0.59442
	--			--		3.168	0.95477		4.668	0.59442
	--			--			--		4.669	0.59442
	--			--			--		4.67	0.59442
	--			--			--		4.671	0.59442
	--			--			--		4.672	0.59442
	--			--			--		4.673	0.59442
	--			--			--		4.674	0.59441
	--			--			--		4.675	0.59441
	--			--			--		4.676	0.59441
	--			--			--		4.677	0.59441
	--			--			--		4.678	0.59441
	--			--			--		4.679	0.5944
	--			--			--		4.68	0.5944
	--			--			--		4.681	0.5944
	--			--			--		4.682	0.5944
	--			--			--		4.683	0.5944
	--			--			--		4.684	0.5944
	--			--			--		4.685	0.5944
	--			--			--		4.686	0.5944
	--			--			--		4.687	0.5944
	--			--			--		4.688	0.5944
	--			--			--		4.689	0.5944
	--			--			--		4.69	0.59441
	--			--			--		4.691	0.59441
	--			--			--		4.692	0.59441
	--			--			--		4.693	0.59441
	--			--			--		4.694	0.59441
	--			--			--		4.695	0.59441
	--			--			--		4.696	0.59441
	--			--			--		4.697	0.59441
	--			--			--		4.698	0.59441
	--			--			--		4.699	0.59441
	--			--			--		4.7	0.59441
	--			--			--		4.701	0.59441
	--			--			--		4.702	0.59441
	--			--			--		4.703	0.59441
	--			--			--		4.704	0.59441
	--			--			--		4.705	0.59441
	--			--			--		4.706	0.59441
	--			--			--		4.707	0.59441
	--			--			--		4.708	0.59442
	--			--			--		4.709	0.59442
	--			--			--		4.71	0.59442
	--			--			--		4.711	0.59442
	--			--			--		4.712	0.59442
	--			--			--		4.713	0.59443
	--			--			--		4.714	0.59443
	--			--			--		4.715	0.59443
	--			--			--		4.716	0.59443
	--			--			--		4.717	0.59444
	--			--			--		4.718	0.59444
	--			--			--		4.719	0.59444
	--			--			--		4.72	0.59444
	--			--			--		4.721	0.59444
	--			--			--		4.722	0.59444
	--			--			--		4.723	0.59445
	--			--			--		4.724	0.59445
	--			--			--		4.725	0.59445
	--			--			--		4.726	0.59444
	--			--			--		4.727	0.59445
	--			--			--		4.728	0.59445
	--			--			--		4.729	0.59445
	--			--			--		4.73	0.59445
	--			--			--		4.731	0.59445
	--			--			--		4.732	0.59445
	--			--			--		4.733	0.59445
	--			--			--		4.734	0.59445
	--			--			--		4.735	0.59445
	--			--			--		4.736	0.59445
	--			--			--		4.737	0.59445
	--			--			--		4.738	0.59446
	--			--			--		4.739	0.59446
	--			--			--		4.74	0.59446
	--			--			--		4.741	0.59447
	--			--			--		4.742	0.59447
	--			--			--		4.743	0.59447
	--			--			--		4.744	0.59448
	--			--			--		4.745	0.59448
	--			--			--		4.746	0.59448
	--			--			--		4.747	0.59448
	--			--			--		4.748	0.59448
	--			--			--		4.749	0.59449
	--			--			--		4.75	0.5945
	--			--			--		4.751	0.5945
	--			--			--		4.752	0.5945
	--			--			--		4.753	0.59451
	--			--			--		4.754	0.59452
	--			--			--		4.755	0.59452
	--			--			--		4.756	0.59453
	--			--			--		4.757	0.59453
	--			--			--		4.758	0.59453
	--			--			--		4.759	0.59454
	--			--			--		4.76	0.59454
	--			--			--		4.761	0.59455
	--			--			--		4.762	0.59455
	--			--			--		4.763	0.59456
	--			--			--		4.764	0.59456
	--			--			--		4.765	0.59457
	--			--			--		4.766	0.59457
	--			--			--		4.767	0.59458
	--			--			--		4.768	0.59458
	--			--			--		4.769	0.59458
	--			--			--		4.77	0.59459
	--			--			--		4.771	0.5946
	--			--			--		4.772	0.5946
	--			--			--		4.773	0.5946
	--			--			--		4.774	0.59461
	--			--			--		4.775	0.59461
	--			--			--		4.776	0.59461
	--			--			--		4.777	0.59462
	--			--			--		4.778	0.59463
	--			--			--		4.779	0.59463
	--			--			--		4.78	0.59464
	--			--			--		4.781	0.59464
	--			--			--		4.782	0.59464
	--			--			--		4.783	0.59465
	--			--			--		4.784	0.59465
	--			--			--		4.785	0.59465
	--			--			--		4.786	0.59466
	--			--			--		4.787	0.59466
	--			--			--		4.788	0.59466
	--			--			--		4.789	0.59467
	--			--			--		4.79	0.59467
	--			--			--		4.791	0.59467
	--			--			--		4.792	0.59467
	--			--			--		4.793	0.59467
	--			--			--		4.794	0.59468
	--			--			--		4.795	0.59468
	--			--			--		4.796	0.59468
	--			--			--		4.797	0.59468
	--			--			--		4.798	0.59469
	--			--			--		4.799	0.59469
	--			--			--		4.8	0.5947
	--			--			--		4.801	0.5947
	--			--			--		4.802	0.59471
	--			--			--		4.803	0.59471
	--			--			--		4.804	0.59471
	--			--			--		4.805	0.59472
	--			--			--		4.806	0.59472
	--			--			--		4.807	0.59472
	--			--			--		4.808	0.59473
	--			--			--		4.809	0.59473
	--			--			--		4.81	0.59474
	--			--			--		4.811	0.59474
	--			--			--		4.812	0.59474
	--			--			--		4.813	0.59475
	--			--			--		4.814	0.59476
	--			--			--		4.815	0.59476
	--			--			--		4.816	0.59477
	--			--			--		4.817	0.59477
	--			--			--		4.818	0.59478
	--			--			--		4.819	0.59478
	--			--			--		4.82	0.59479
	--			--			--		4.821	0.59479
	--			--			--		4.822	0.59479
	--			--			--		4.823	0.5948
	--			--			--		4.824	0.5948
	--			--			--		4.825	0.59481
	--			--			--		4.826	0.59482
	--			--			--		4.827	0.59482
	--			--			--		4.828	0.59483
	--			--			--		4.829	0.59483
	--			--			--		4.83	0.59484
	--			--			--		4.831	0.59484
	--			--			--		4.832	0.59485
	--			--			--		4.833	0.59485
	--			--			--		4.834	0.59485
	--			--			--		4.835	0.59486
	--			--			--		4.836	0.59487
	--			--			--		4.837	0.59488
	--			--			--		4.838	0.59488
	--			--			--		4.839	0.59489
	--			--			--		4.84	0.59489
	--			--			--		4.841	0.5949
	--			--			--		4.842	0.5949
	--			--			--		4.843	0.59491
	--			--			--		4.844	0.59491
	--			--			--		4.845	0.59492
	--			--			--		4.846	0.59493
	--			--			--		4.847	0.59493
	--			--			--		4.848	0.59493
	--			--			--		4.849	0.59494
	--			--			--		4.85	0.59494
	--			--			--		4.851	0.59495
	--			--			--		4.852	0.59495
	--			--			--		4.853	0.59495
	--			--			--		4.854	0.59496
	--			--			--		4.855	0.59496
	--			--			--		4.856	0.59497
	--			--			--		4.857	0.59497
	--			--			--		4.858	0.59498
	--			--			--		4.859	0.59498
	--			--			--		4.86	0.59499
	--			--			--		4.861	0.59499
	--			--			--		4.862	0.59499
	--			--			--		4.863	0.595
	--			--			--		4.864	0.59501
	--			--			--		4.865	0.59501
	--			--			--		4.866	0.59502
	--			--			--		4.867	0.59502
	--			--			--		4.868	0.59503
	--			--			--		4.869	0.59503
	--			--			--		4.87	0.59504
	--			--			--		4.871	0.59504
	--			--			--		4.872	0.59505
	--			--			--		4.873	0.59506
	--			--			--		4.874	0.59506
	--			--			--		4.875	0.59507
	--			--			--		4.876	0.59507
	--			--			--		4.877	0.59507
	--			--			--		4.878	0.59508
	--			--			--		4.879	0.59509
	--			--			--		4.88	0.59509
	--			--			--		4.881	0.5951
	--			--			--		4.882	0.5951
	--			--			--		4.883	0.5951
	--			--			--		4.884	0.59511
	--			--			--		4.885	0.59511
	--			--			--		4.886	0.59512
	--			--			--		4.887	0.59513
	--			--			--		4.888	0.59514
	--			--			--		4.889	0.59514
	--			--			--		4.89	0.59515
	--			--			--		4.891	0.59515
	--			--			--		4.892	0.59516
	--			--			--		4.893	0.59517
	--			--			--		4.894	0.59517
	--			--			--		4.895	0.59518
	--			--			--		4.896	0.59518
	--			--			--		4.897	0.59519
	--			--			--		4.898	0.59519
	--			--			--		4.899	0.5952
	--			--			--		4.9	0.5952
	--			--			--		4.901	0.59521
	--			--			--		4.902	0.59522
	--			--			--		4.903	0.59522
	--			--			--		4.904	0.59523
	--			--			--		4.905	0.59524
	--			--			--		4.906	0.59525
	--			--			--		4.907	0.59525
	--			--			--		4.908	0.59526
	--			--			--		4.909	0.59526
	--			--			--		4.91	0.59527
	--			--			--		4.911	0.59528
	--			--			--		4.912	0.59528
	--			--			--		4.913	0.59529
	--			--			--		4.914	0.59529
	--			--			--		4.915	0.5953
	--			--			--		4.916	0.59531
	--			--			--		4.917	0.59532
	--			--			--		4.918	0.59532
	--			--			--		4.919	0.59533
	--			--			--		4.92	0.59534
	--			--			--		4.921	0.59534
	--			--			--		4.922	0.59535
	--			--			--		4.923	0.59535
	--			--			--		4.924	0.59536
	--			--			--		4.925	0.59537
	--			--			--		4.926	0.59538
	--			--			--		4.927	0.59538
	--			--			--		4.928	0.59539
	--			--			--		4.929	0.59539
	--			--			--		4.93	0.5954
	--			--			--		4.931	0.59541
	--			--			--		4.932	0.59541
	--			--			--		4.933	0.59542
	--			--			--		4.934	0.59542
	--			--			--		4.935	0.59543
	--			--			--		4.936	0.59543
	--			--			--		4.937	0.59544
	--			--			--		4.938	0.59545
	--			--			--		4.939	0.59546
	--			--			--		4.94	0.59547
	--			--			--		4.941	0.59547
	--			--			--		4.942	0.59548
	--			--			--		4.943	0.59549
	--			--			--		4.944	0.5955
	--			--			--		4.945	0.5955
	--			--			--		4.946	0.59551
	--			--			--		4.947	0.59551
	--			--			--		4.948	0.59552
	--			--			--		4.949	0.59553
	--			--			--		4.95	0.59553
	--			--			--		4.951	0.59554
	--			--			--		4.952	0.59555
	--			--			--		4.953	0.59556
	--			--			--		4.954	0.59557
	--			--			--		4.955	0.59558
	--			--			--		4.956	0.59558
	--			--			--		4.957	0.59559
	--			--			--		4.958	0.59559
	--			--			--		4.959	0.5956
	--			--			--		4.96	0.5956
	--			--			--		4.961	0.59561
	--			--			--		4.962	0.59561
	--			--			--		4.963	0.59562
	--			--			--		4.964	0.59563
	--			--			--		4.965	0.59563
	--			--			--		4.966	0.59564
	--			--			--		4.967	0.59564
	--			--			--		4.968	0.59564
	--			--			--		4.969	0.59565
	--			--			--		4.97	0.59566
	--			--			--		4.971	0.59566
	--			--			--		4.972	0.59567
	--			--			--		4.973	0.59567
	--			--			--		4.974	0.59568
	--			--			--		4.975	0.59569
	--			--			--		4.976	0.5957
	--			--			--		4.977	0.5957
	--			--			--		4.978	0.59571
	--			--			--		4.979	0.59572
	--			--			--		4.98	0.59573
	--			--			--		4.981	0.59574
	--			--			--		4.982	0.59575
	--			--			--		4.983	0.59575
	--			--			--		4.984	0.59576
	--			--			--		4.985	0.59576
	--			--			--		4.986	0.59577
	--			--			--		4.987	0.59578
	--			--			--		4.988	0.59579
	--			--			--		4.989	0.59579
	--			--			--		4.99	0.5958
	--			--			--		4.991	0.59581
	--			--			--		4.992	0.59581
	--			--			--		4.993	0.59582
	--			--			--		4.994	0.59582
	--			--			--		4.995	0.59582
	--			--			--		4.996	0.59583
	--			--			--		4.997	0.59583
	--			--			--		4.998	0.59584
	--			--			--		4.999	0.59585
	--			--			--		5	0.59585
	--			--			--		5.001	0.59585
	--			--			--		5.002	0.59586
	--			--			--		5.003	0.59586
	--			--			--		5.004	0.59587
	--			--			--		5.005	0.59587
	--			--			--		5.006	0.59588
	--			--			--		5.007	0.59588
	--			--			--		5.008	0.59589
	--			--			--		5.009	0.59589
	--			--			--		5.01	0.59589
	--			--			--		5.011	0.5959
	--			--			--		5.012	0.5959
	--			--			--		5.013	0.59591
	--			--			--		5.014	0.59592
	--			--			--		5.015	0.59592
	--			--			--		5.016	0.59593
	--			--			--		5.017	0.59593
	--			--			--		5.018	0.59594
	--			--			--		5.019	0.59594
	--			--			--		5.02	0.59595
	--			--			--		5.021	0.59596
	--			--			--		5.022	0.59597
	--			--			--		5.023	0.59598
	--			--			--		5.024	0.59598
	--			--			--		5.025	0.59599
	--			--			--		5.026	0.59599
	--			--			--		5.027	0.59599
	--			--			--		5.028	0.59599
	--			--			--		5.029	0.596
	--			--			--		5.03	0.59601
	--			--			--		5.031	0.59601
	--			--			--		5.032	0.59602
	--			--			--		5.033	0.59602
	--			--			--		5.034	0.59603
	--			--			--		5.035	0.59604
	--			--			--		5.036	0.59604
	--			--			--		5.037	0.59604
	--			--			--		5.038	0.59605
	--			--			--		5.039	0.59605
	--			--			--		5.04	0.59606
	--			--			--		5.041	0.59606
	--			--			--		5.042	0.59607
	--			--			--		5.043	0.59608
	--			--			--		5.044	0.59608
	--			--			--		5.045	0.59609
	--			--			--		5.046	0.59609
	--			--			--		5.047	0.5961
	--			--			--		5.048	0.5961
	--			--			--		5.049	0.59611
	--			--			--		5.05	0.59611
	--			--			--		5.051	0.59611
	--			--			--		5.052	0.59612
	--			--			--		5.053	0.59613
	--			--			--		5.054	0.59613
	--			--			--		5.055	0.59614
	--			--			--		5.056	0.59614
	--			--			--		5.057	0.59614
	--			--			--		5.058	0.59615
	--			--			--		5.059	0.59616
	--			--			--		5.06	0.59616
	--			--			--		5.061	0.59616
	--			--			--		5.062	0.59617
	--			--			--		5.063	0.59617
	--			--			--		5.064	0.59618
	--			--			--		5.065	0.59618
	--			--			--		5.066	0.59619
	--			--			--		5.067	0.59619
	--			--			--		5.068	0.59619
	--			--			--		5.069	0.59619
	--			--			--		5.07	0.5962
	--			--			--		5.071	0.5963
	--			--			--		5.072	0.59676
	--			--			--		5.073	0.59781
	--			--			--		5.074	0.59951
	--			--			--		5.075	0.60172
	--			--			--		5.076	0.6043
	--			--			--		5.077	0.60716
	--			--			--		5.078	0.61029
	--			--			--		5.079	0.61368
	--			--			--		5.08	0.61732
	--			--			--		5.081	0.6212
	--			--			--		5.082	0.62531
	--			--			--		5.083	0.62963
	--			--			--		5.084	0.63413
	--			--			--		5.085	0.63881
	--			--			--		5.086	0.64365
	--			--			--		5.087	0.64865
	--			--			--		5.088	0.6538
	--			--			--		5.089	0.65909
	--			--			--		5.09	0.66452
	--			--			--		5.091	0.6701
	--			--			--		5.092	0.67581
	--			--			--		5.093	0.68166
	--			--			--		5.094	0.68767
	--			--			--		5.095	0.69384
	--			--			--		5.096	0.70019
	--			--			--		5.097	0.70672
	--			--			--		5.098	0.71344
	--			--			--		5.099	0.72036
	--			--			--		5.1	0.72748
	--			--			--		5.101	0.73481
	--			--			--		5.102	0.74236
	--			--			--		5.103	0.75014
	--			--			--		5.104	0.75814
	--			--			--		5.105	0.76639
	--			--			--		5.106	0.77488
	--			--			--		5.107	0.78362
	--			--			--		5.108	0.79262
	--			--			--		5.109	0.80187
	--			--			--		5.11	0.81138
	--			--			--		5.111	0.82115
	--			--			--		5.112	0.83115
	--			--			--		5.113	0.84134
	--			--			--		5.114	0.85168
	--			--			--		5.115	0.86212
	--			--			--		5.116	0.87261
	--			--			--		5.117	0.88311
	--			--			--		5.118	0.89354
	--			--			--		5.119	0.90384
	--			--			--		5.12	0.91393
	--			--			--		5.121	0.92375
	--			--			--		5.122	0.93325
	--			--			--		5.123	0.94237
	--			--			--		5.124	0.95111
	--			--			--		5.125	0.95946
	--			--			--		5.126	0.96742
	--			--			--		5.127	0.97499
	--			--			--		5.128	0.98219
	--			--			--		5.129	0.98902
	--			--			--		5.13	0.99551
	--			--			--		5.131	1.00166
	--			--			--		5.132	1.0075
	--			--			--		5.133	1.01304
	--			--			--		5.134	1.01828
	--			--			--		5.135	1.02324
	--			--			--		5.136	1.02795
	--			--			--		5.137	1.03241
	--			--			--		5.138	1.03663
	--			--			--		5.139	1.04064
	--			--			--		5.14	1.04445
	--			--			--		5.141	1.04808
	--			--			--		5.142	1.05155
	--			--			--		5.143	1.05487
	--			--			--		5.144	1.05805
	--			--			--		5.145	1.0611
	--			--			--		5.146	1.06403
	--			--			--		5.147	1.06685
	--			--			--		5.148	1.06957
	--			--			--		5.149	1.07219
	--			--			--		5.15	1.07471
	--			--			--		5.151	1.07716
	--			--			--		5.152	1.07952
	--			--			--		5.153	1.0818
	--			--			--		5.154	1.08402
	--			--			--		5.155	1.08616
	--			--			--		5.156	1.08824
	--			--			--		5.157	1.09026
	--			--			--		5.158	1.09221
	--			--			--		5.159	1.09411
	--			--			--		5.16	1.09595
	--			--			--		5.161	1.09773
	--			--			--		5.162	1.09946
	--			--			--		5.163	1.10114
	--			--			--		5.164	1.10277
	--			--			--		5.165	1.10435
	--			--			--		5.166	1.10589
	--			--			--		5.167	1.10739
	--			--			--		5.168	1.10884
	--			--			--		5.169	1.11024
	--			--			--		5.17	1.1116
	--			--			--		5.171	1.11293
	--			--			--		5.172	1.11421
	--			--			--		5.173	1.11546
	--			--			--		5.174	1.11667
	--			--			--		5.175	1.11784
	--			--			--		5.176	1.11898
	--			--			--		5.177	1.12009
	--			--			--		5.178	1.12116
	--			--			--		5.179	1.1222
	--			--			--		5.18	1.1232
	--			--			--		5.181	1.12418
	--			--			--		5.182	1.12513
	--			--			--		5.183	1.12605
	--			--			--		5.184	1.12694
	--			--			--		5.185	1.1278
	--			--			--		5.186	1.12864
	--			--			--		5.187	1.12946
	--			--			--		5.188	1.13025
	--			--			--		5.189	1.13102
	--			--			--		5.19	1.13177
	--			--			--		5.191	1.13249
	--			--			--		5.192	1.13319
	--			--			--		5.193	1.13388
	--			--			--		5.194	1.13454
	--			--			--		5.195	1.13519
	--			--			--		5.196	1.13582
	--			--			--		5.197	1.13643
	--			--			--		5.198	1.13703
	--			--			--		5.199	1.1376
	--			--			--		5.2	1.13816
	--			--			--		5.201	1.1387
	--			--			--		5.202	1.13923
	--			--			--		5.203	1.13974
	--			--			--		5.204	1.14024
	--			--			--		5.205	1.14072
	--			--			--		5.206	1.14118
	--			--			--		5.207	1.14163
	--			--			--		5.208	1.14206
	--			--			--		5.209	1.14247
	--			--			--		5.21	1.14287
	--			--			--		5.211	1.14326
	--			--			--		5.212	1.14363
	--			--			--		5.213	1.14398
	--			--			--		5.214	1.14432
	--			--			--		5.215	1.14464
	--			--			--		5.216	1.14495
	--			--			--		5.217	1.14525
	--			--			--		5.218	1.14553
	--			--			--		5.219	1.1458
	--			--			--		5.22	1.14605
	--			--			--		5.221	1.14629
	--			--			--		5.222	1.14652
	--			--			--		5.223	1.14673
	--			--			--		5.224	1.14692
	--			--			--		5.225	1.1471
	--			--			--		5.226	1.14727
	--			--			--		5.227	1.14743
	--			--			--		5.228	1.14757
	--			--			--		5.229	1.1477
	--			--			--		5.23	1.14781
	--			--			--		5.231	1.14792
	--			--			--		5.232	1.14801
	--			--			--		5.233	1.14809
	--			--			--		5.234	1.14816
	--			--			--		5.235	1.14821
	--			--			--		5.236	1.14826
	--			--			--		5.237	1.14829
	--			--			--		5.238	1.14831
	--			--			--		5.239	1.14831
	--			--			--		5.24	1.14831
	--			--			--		5.241	1.14831
	--			--			--		5.242	1.14831
	--			--			--		5.243	1.14831
	--			--			--		5.244	1.14831
	--			--			--		5.245	1.14831
	--			--			--		5.246	1.14831
	--			--			--		5.247	1.14831
	--			--			--		5.248	1.14832
	--			--			--		5.249	1.14832
	--			--			--		5.25	1.14832
	--			--			--		5.251	1.14832
	--			--			--		5.252	1.14832
	--			--			--		5.253	1.14832
	--			--			--		5.254	1.14832
	--			--			--		5.255	1.14832
	--			--			--		5.256	1.14832
	--			--			--		5.257	1.14832
	--			--			--		5.258	1.14832
	--			--			--		5.259	1.14832
	--			--			--		5.26	1.14832
	--			--			--		5.261	1.14832
	--			--			--		5.262	1.14832
	--			--			--		5.263	1.14832
	--			--			--		5.264	1.14832
	--			--			--		5.265	1.14831
	--			--			--		5.266	1.14831
	--			--			--		5.267	1.14831
	--			--			--		5.268	1.14831
	--			--			--		5.269	1.14831
	--			--			--		5.27	1.1483
	--			--			--		5.271	1.1483
	--			--			--		5.272	1.1483
	--			--			--		5.273	1.14829
	--			--			--		5.274	1.14829
	--			--			--		5.275	1.14829
	--			--			--		5.276	1.14829
	--			--			--		5.277	1.14829
	--			--			--		5.278	1.14829
	--			--			--		5.279	1.14828
	--			--			--		5.28	1.14828
	--			--			--		5.281	1.14828
	--			--			--		5.282	1.14828
	--			--			--		5.283	1.14828
	--			--			--		5.284	1.14827
	--			--			--		5.285	1.14827
	--			--			--		5.286	1.14827
	--			--			--		5.287	1.14827
	--			--			--		5.288	1.14827
	--			--			--		5.289	1.14826
	--			--			--		5.29	1.14826
	--			--			--		5.291	1.14826
	--			--			--		5.292	1.14826
	--			--			--		5.293	1.14825
	--			--			--		5.294	1.14825
	--			--			--		5.295	1.14825
	--			--			--		5.296	1.14825
	--			--			--		5.297	1.14824
	--			--			--		5.298	1.14824
	--			--			--		5.299	1.14824
	--			--			--		5.3	1.14823
	--			--			--		5.301	1.14823
	--			--			--		5.302	1.14823
	--			--			--		5.303	1.14822
	--			--			--		5.304	1.14822
	--			--			--		5.305	1.14822
	--			--			--		5.306	1.14822
	--			--			--		5.307	1.14822
	--			--			--		5.308	1.14822
	--			--			--		5.309	1.14821
	--			--			--		5.31	1.14821
	--			--			--		5.311	1.14821
	--			--			--		5.312	1.1482
	--			--			--		5.313	1.1482
	--			--			--		5.314	1.14819
	--			--			--		5.315	1.14819
	--			--			--		5.316	1.14818
	--			--			--		5.317	1.14818
	--			--			--		5.318	1.14818
	--			--			--		5.319	1.14817
	--			--			--		5.32	1.14817
	--			--			--		5.321	1.14817
	--			--			--		5.322	1.14816
	--			--			--		5.323	1.14816
	--			--			--		5.324	1.14816
	--			--			--		5.325	1.14816
	--			--			--		5.326	1.14815
	--			--			--		5.327	1.14815
	--			--			--		5.328	1.14815
	--			--			--		5.329	1.14815
	--			--			--		5.33	1.14815
	--			--			--		5.331	1.14815
	--			--			--		5.332	1.14814
	--			--			--		5.333	1.14814
	--			--			--		5.334	1.14813
	--			--			--		5.335	1.14813
	--			--			--		5.336	1.14813
	--			--			--		5.337	1.14812
	--			--			--		5.338	1.14812
	--			--			--		5.339	1.14811
	--			--			--		5.34	1.14811
	--			--			--		5.341	1.1481
	--			--			--		5.342	1.1481
	--			--			--		5.343	1.14809
	--			--			--		5.344	1.14809
	--			--			--		5.345	1.14809
	--			--			--		5.346	1.14808
	--			--			--		5.347	1.14808
	--			--			--		5.348	1.14808
	--			--			--		5.349	1.14807
	--			--			--		5.35	1.14807
	--			--			--		5.351	1.14807
	--			--			--		5.352	1.14806
	--			--			--		5.353	1.14806
	--			--			--		5.354	1.14806
	--			--			--		5.355	1.14806
	--			--			--		5.356	1.14805
	--			--			--		5.357	1.14804
	--			--			--		5.358	1.14804
	--			--			--		5.359	1.14804
	--			--			--		5.36	1.14803
	--			--			--		5.361	1.14802
	--			--			--		5.362	1.14802
	--			--			--		5.363	1.14802
	--			--			--		5.364	1.14802
	--			--			--		5.365	1.14801
	--			--			--		5.366	1.14801
	--			--			--		5.367	1.148
	--			--			--		5.368	1.148
	--			--			--		5.369	1.148
	--			--			--		5.37	1.148
	--			--			--		5.371	1.148
	--			--			--		5.372	1.14799
	--			--			--		5.373	1.14799
	--			--			--		5.374	1.14798
	--			--			--		5.375	1.14798
	--			--			--		5.376	1.14797
	--			--			--		5.377	1.14796
	--			--			--		5.378	1.14795
	--			--			--		5.379	1.14795
	--			--			--		5.38	1.14794
	--			--			--		5.381	1.14794
	--			--			--		5.382	1.14794
	--			--			--		5.383	1.14793
	--			--			--		5.384	1.14793
	--			--			--		5.385	1.14792
	--			--			--		5.386	1.14792
	--			--			--		5.387	1.14792
	--			--			--		5.388	1.14791
	--			--			--		5.389	1.14791
	--			--			--		5.39	1.1479
	--			--			--		5.391	1.1479
	--			--			--		5.392	1.1479
	--			--			--		5.393	1.1479
	--			--			--		5.394	1.14789
	--			--			--		5.395	1.14788
	--			--			--		5.396	1.14788
	--			--			--		5.397	1.14787
	--			--			--		5.398	1.14787
	--			--			--		5.399	1.14786
	--			--			--		5.4	1.14785
	--			--			--		5.401	1.14785
	--			--			--		5.402	1.14784
	--			--			--		5.403	1.14784
	--			--			--		5.404	1.14783
	--			--			--		5.405	1.14783
	--			--			--		5.406	1.14782
	--			--			--		5.407	1.14782
	--			--			--		5.408	1.14781
	--			--			--		5.409	1.1478
	--			--			--		5.41	1.14779
	--			--			--		5.411	1.14779
	--			--			--		5.412	1.14778
	--			--			--		5.413	1.14778
	--			--			--		5.414	1.14777
	--			--			--		5.415	1.14777
	--			--			--		5.416	1.14777
	--			--			--		5.417	1.14776
	--			--			--		5.418	1.14775
	--			--			--		5.419	1.14775
	--			--			--		5.42	1.14774
	--			--			--		5.421	1.14774
	--			--			--		5.422	1.14773
	--			--			--		5.423	1.14772
	--			--			--		5.424	1.14772
	--			--			--		5.425	1.14771
	--			--			--		5.426	1.14771
	--			--			--		5.427	1.14771
	--			--			--		5.428	1.1477
	--			--			--		5.429	1.1477
	--			--			--		5.43	1.14769
	--			--			--		5.431	1.14768
	--			--			--		5.432	1.14768
	--			--			--		5.433	1.14767
	--			--			--		5.434	1.14767
	--			--			--		5.435	1.14766
	--			--			--		5.436	1.14766
	--			--			--		5.437	1.14765
	--			--			--		5.438	1.14764
	--			--			--		5.439	1.14764
	--			--			--		5.44	1.14763
	--			--			--		5.441	1.14763
	--			--			--		5.442	1.14762
	--			--			--		5.443	1.14762
	--			--			--		5.444	1.14761
	--			--			--		5.445	1.1476
	--			--			--		5.446	1.1476
	--			--			--		5.447	1.14759
	--			--			--		5.448	1.14759
	--			--			--		5.449	1.14758
	--			--			--		5.45	1.14757
	--			--			--		5.451	1.14757
	--			--			--		5.452	1.14756
	--			--			--		5.453	1.14755
	--			--			--		5.454	1.14754
	--			--			--		5.455	1.14754
	--			--			--		5.456	1.14754
	--			--			--		5.457	1.14753
	--			--			--		5.458	1.14752
	--			--			--		5.459	1.14752
	--			--			--		5.46	1.14752
	--			--			--		5.461	1.14751
	--			--			--		5.462	1.1475
	--			--			--		5.463	1.1475
	--			--			--		5.464	1.14749
	--			--			--		5.465	1.14749
	--			--			--		5.466	1.14748
	--			--			--		5.467	1.14748
	--			--			--		5.468	1.14747
	--			--			--		5.469	1.14746
	--			--			--		5.47	1.14746
	--			--			--		5.471	1.14744
	--			--			--		5.472	1.14743
	--			--			--		5.473	1.14742
	--			--			--		5.474	1.14741
	--			--			--		5.475	1.1474
	--			--			--		5.476	1.14739
	--			--			--		5.477	1.14739
	--			--			--		5.478	1.14738
	--			--			--		5.479	1.14737
	--			--			--		5.48	1.14736
	--			--			--		5.481	1.14736
	--			--			--		5.482	1.14735
	--			--			--		5.483	1.14734
	--			--			--		5.484	1.14734
	--			--			--		5.485	1.14733
	--			--			--		5.486	1.14733
	--			--			--		5.487	1.14732
	--			--			--		5.488	1.14731
	--			--			--		5.489	1.14731
	--			--			--		5.49	1.1473
	--			--			--		5.491	1.14729
	--			--			--		5.492	1.14728
	--			--			--		5.493	1.14727
	--			--			--		5.494	1.14726
	--			--			--		5.495	1.14726
	--			--			--		5.496	1.14725
	--			--			--		5.497	1.14724
	--			--			--		5.498	1.14724
	--			--			--		5.499	1.14724
	--			--			--		5.5	1.14723
	--			--			--		5.501	1.14723
	--			--			--		5.502	1.14723
	--			--			--		5.503	1.14722
	--			--			--		5.504	1.14721
	--			--			--		5.505	1.14721
	--			--			--		5.506	1.1472
	--			--			--		5.507	1.1472
	--			--			--		5.508	1.14719
	--			--			--		5.509	1.14718
	--			--			--		5.51	1.14717
	--			--			--		5.511	1.14717
	--			--			--		5.512	1.14716
	--			--			--		5.513	1.14716
	--			--			--		5.514	1.14715
	--			--			--		5.515	1.14715
	--			--			--		5.516	1.14715
	--			--			--		5.517	1.14714
	--			--			--		5.518	1.14714
	--			--			--		5.519	1.14713
	--			--			--		5.52	1.14713
	--			--			--		5.521	1.14712
	--			--			--		5.522	1.14711
	--			--			--		5.523	1.14711
	--			--			--		5.524	1.1471
	--			--			--		5.525	1.14709
	--			--			--		5.526	1.14709
	--			--			--		5.527	1.14708
	--			--			--		5.528	1.14708
	--			--			--		5.529	1.14707
	--			--			--		5.53	1.14707
	--			--			--		5.531	1.14706
	--			--			--		5.532	1.14706
	--			--			--		5.533	1.14705
	--			--			--		5.534	1.14704
	--			--			--		5.535	1.14703
	--			--			--		5.536	1.14702
	--			--			--		5.537	1.14702
	--			--			--		5.538	1.14701
	--			--			--		5.539	1.147
	--			--			--		5.54	1.14699
	--			--			--		5.541	1.14699
	--			--			--		5.542	1.14698
	--			--			--		5.543	1.14698
	--			--			--		5.544	1.14697
	--			--			--		5.545	1.14697
	--			--			--		5.546	1.14697
	--			--			--		5.547	1.14696
	--			--			--		5.548	1.14695
	--			--			--		5.549	1.14694
	--			--			--		5.55	1.14693
	--			--			--		5.551	1.14693
	--			--			--		5.552	1.14692
	--			--			--		5.553	1.14691
	--			--			--		5.554	1.1469
	--			--			--		5.555	1.1469
	--			--			--		5.556	1.14689
	--			--			--		5.557	1.14688
	--			--			--		5.558	1.14688
	--			--			--		5.559	1.14687
	--			--			--		5.56	1.14686
	--			--			--		5.561	1.14685
	--			--			--		5.562	1.14685
	--			--			--		5.563	1.14684
	--			--			--		5.564	1.14684
	--			--			--		5.565	1.14683
	--			--			--		5.566	1.14682
	--			--			--		5.567	1.14682
	--			--			--		5.568	1.14681
	--			--			--		5.569	1.14681
	--			--			--		5.57	1.1468
	--			--			--		5.571	1.1468
	--			--			--		5.572	1.14679
	--			--			--		5.573	1.14678
	--			--			--		5.574	1.14678
	--			--			--		5.575	1.14677
	--			--			--		5.576	1.14676
	--			--			--		5.577	1.14676
	--			--			--		5.578	1.14675
	--			--			--		5.579	1.14675
	--			--			--		5.58	1.14674
	--			--			--		5.581	1.14673
	--			--			--		5.582	1.14673
	--			--			--		5.583	1.14672
	--			--			--		5.584	1.14672
	--			--			--		5.585	1.14671
	--			--			--		5.586	1.14671
	--			--			--		5.587	1.1467
	--			--			--		5.588	1.14669
	--			--			--		5.589	1.14669
	--			--			--		5.59	1.14668
	--			--			--		5.591	1.14667
	--			--			--		5.592	1.14666
	--			--			--		5.593	1.14666
	--			--			--		5.594	1.14665
	--			--			--		5.595	1.14664
	--			--			--		5.596	1.14664
	--			--			--		5.597	1.14663
	--			--			--		5.598	1.14663
	--			--			--		5.599	1.14663
	--			--			--		5.6	1.14662
	--			--			--		5.601	1.14662
	--			--			--		5.602	1.14661
	--			--			--		5.603	1.14661
	--			--			--		5.604	1.1466
	--			--			--		5.605	1.1466
	--			--			--		5.606	1.1466
	--			--			--		5.607	1.14659
	--			--			--		5.608	1.14659
	--			--			--		5.609	1.14658
	--			--			--		5.61	1.14658
	--			--			--		5.611	1.14657
	--			--			--		5.612	1.14657
	--			--			--		5.613	1.14656
	--			--			--		5.614	1.14656
	--			--			--		5.615	1.14656
	--			--			--		5.616	1.14655
	--			--			--		5.617	1.14655
	--			--			--		5.618	1.14654
	--			--			--		5.619	1.14654
	--			--			--		5.62	1.14653
	--			--			--		5.621	1.14653
	--			--			--		5.622	1.14652
	--			--			--		5.623	1.14652
	--			--			--		5.624	1.14652
	--			--			--		5.625	1.14651
	--			--			--		5.626	1.14651
	--			--			--		5.627	1.1465
	--			--			--		5.628	1.14649
	--			--			--		5.629	1.14649
	--			--			--		5.63	1.14648
	--			--			--		5.631	1.14648
	--			--			--		5.632	1.14647
	--			--			--		5.633	1.14647
	--			--			--		5.634	1.14647
	--			--			--		5.635	1.14646
	--			--			--		5.636	1.14646
	--			--			--		5.637	1.14645
	--			--			--		5.638	1.14644
	--			--			--		5.639	1.14644
	--			--			--		5.64	1.14644
	--			--			--		5.641	1.14643
	--			--			--		5.642	1.14643
	--			--			--		5.643	1.14642
	--			--			--		5.644	1.14642
	--			--			--		5.645	1.14642
	--			--			--		5.646	1.14642
	--			--			--		5.647	1.14641
	--			--			--		5.648	1.14641
	--			--			--		5.649	1.1464
	--			--			--		5.65	1.1464
	--			--			--		5.651	1.14639
	--			--			--		5.652	1.14638
	--			--			--		5.653	1.14638
	--			--			--		5.654	1.14637
	--			--			--		5.655	1.14636
	--			--			--		5.656	1.14636
	--			--			--		5.657	1.14635
	--			--			--		5.658	1.14635
	--			--			--		5.659	1.14634
	--			--			--		5.66	1.14634
	--			--			--		5.661	1.14633
	--			--			--		5.662	1.14633
	--			--			--		5.663	1.14633
	--			--			--		5.664	1.14633
	--			--			--		5.665	1.14632
	--			--			--		5.666	1.14632
[truncated: 2 more rows]

## Sheet: 14b
Time (s)	Open-circuit voltage (V)		Time (s)	Open-circuit voltage (V)		Time (s)	Open-circuit voltage (V)		Time (s)	Open-circuit voltage (V)
0.001	0.22074		1.001	0.22701		2.168	0.25849		3.668	0.27496
0.002	0.22092		1.002	0.22674		2.169	0.25796		3.669	0.27442
0.003	0.22112		1.003	0.22864		2.17	0.25822		3.67	0.27398
0.004	0.22133		1.004	0.2243		2.171	0.25982		3.671	0.27414
0.005	0.22154		1.005	0.22159		2.172	0.26089		3.672	0.2742
0.006	0.22178		1.006	0.22321		2.173	0.26408		3.673	0.27463
0.007	0.22202		1.007	0.21806		2.174	0.26381		3.674	0.27442
0.008	0.22228		1.008	0.21915		2.175	0.26461		3.675	0.27359
0.009	0.22255		1.009	0.21698		2.176	0.26754		3.676	0.27233
0.01	0.22283		1.01	0.21996		2.177	0.26727		3.677	0.27294
0.011	0.22313		1.011	0.21942		2.178	0.26834		3.678	0.27184
0.012	0.22343		1.012	0.21834		2.179	0.26914		3.679	0.27195
0.013	0.22376		1.013	0.21129		2.18	0.2686		3.68	0.27162
0.014	0.22409		1.014	0.20912		2.181	0.26754		3.681	0.27283
0.015	0.22443		1.015	0.20776		2.182	0.26674		3.682	0.27239
0.016	0.22479		1.016	0.20722		2.183	0.26275		3.683	0.27261
0.017	0.2253		1.017	0.20966		2.184	0.26594		3.684	0.27316
0.018	0.22566		1.018	0.20532		2.185	0.26621		3.685	0.27403
0.019	0.22653		1.019	0.20315		2.186	0.26408		3.686	0.27365
0.02	0.22709		1.02	0.20451		2.187	0.26328		3.687	0.2737
0.021	0.22737		1.021	0.20424		2.188	0.26408		3.688	0.27447
0.022	0.2283		1.022	0.20695		2.189	0.26062		3.689	0.2742
0.023	0.22905		1.023	0.19963		2.19	0.26115		3.69	0.27403
0.024	0.22914		1.024	0.1999		2.191	0.26195		3.691	0.27381
0.025	0.22892		1.025	0.19611		2.192	0.25982		3.692	0.27305
0.026	0.22871		1.026	0.19638		2.193	0.26461		3.693	0.27294
0.027	0.22835		1.027	0.19231		2.194	0.26621		3.694	0.27288
0.028	0.22792		1.028	0.19177		2.195	0.26727		3.695	0.27233
0.029	0.22721		1.029	0.19041		2.196	0.2686		3.696	0.27255
0.03	0.22699		1.03	0.18879		2.197	0.271		3.697	0.27212
0.031	0.22708		1.031	0.18635		2.198	0.271		3.698	0.27157
0.032	0.2269		1.032	0.18824		2.199	0.26994		3.699	0.27168
0.033	0.22725		1.033	0.18635		2.2	0.26594		3.7	0.27179
0.034	0.22782		1.034	0.18336		2.201	0.26781		3.701	0.27228
0.035	0.22881		1.035	0.18255		2.202	0.26887		3.702	0.27097
0.036	0.23019		1.036	0.18255		2.203	0.26914		3.703	0.27173
0.037	0.23127		1.037	0.18228		2.204	0.26834		3.704	0.27305
0.038	0.23316		1.038	0.17794		2.205	0.26594		3.705	0.2737
0.039	0.23507		1.039	0.17523		2.206	0.26568		3.706	0.2742
0.04	0.2377		1.04	0.17632		2.207	0.26115		3.707	0.27453
0.041	0.24071		1.041	0.17848		2.208	0.26568		3.708	0.27453
0.042	0.24311		1.042	0.17767		2.209	0.26514		3.709	0.27474
0.043	0.24698		1.043	0.17659		2.21	0.26248		3.71	0.27447
0.044	0.25055		1.044	0.17333		2.211	0.26488		3.711	0.2742
0.045	0.25437		1.045	0.17415		2.212	0.2686		3.712	0.2737
0.046	0.25857		1.046	0.17252		2.213	0.2686		3.713	0.27321
0.047	0.26268		1.047	0.16818		2.214	0.2726		3.714	0.27195
0.048	0.26715		1.048	0.169		2.215	0.26994		3.715	0.27118
0.049	0.27178		1.049	0.16764		2.216	0.2686		3.716	0.27168
0.05	0.27687		1.05	0.16005		2.217	0.26701		3.717	0.27184
0.051	0.28193		1.051	0.16032		2.218	0.26754		3.718	0.27113
0.052	0.28711		1.052	0.15056		2.219	0.27206		3.719	0.2708
0.053	0.29115		1.053	0.14921		2.22	0.26701		3.72	0.27069
0.054	0.29456		1.054	0.14839		2.221	0.26648		3.721	0.27009
0.055	0.29873		1.055	0.14297		2.222	0.26781		3.722	0.27003
0.056	0.30268		1.056	0.14026		2.223	0.26701		3.723	0.27031
0.057	0.30631		1.057	0.13945		2.224	0.2694		3.724	0.27025
0.058	0.31004		1.058	0.14162		2.225	0.26754		3.725	0.27031
0.059	0.31345		1.059	0.13972		2.226	0.26754		3.726	0.27091
0.06	0.31748		1.06	0.14189		2.227	0.26887		3.727	0.27069
0.061	0.32101		1.061	0.21102		2.228	0.26701		3.728	0.27036
0.062	0.32386		1.062	0.22105		2.229	0.2718		3.729	0.27053
0.063	0.32702		1.063	0.22023		2.23	0.27313		3.73	0.27097
0.064	0.33002		1.064	0.22023		2.231	0.27233		3.731	0.27053
0.065	0.33259		1.065	0.22105		2.232	0.27206		3.732	0.27086
0.066	0.33526		1.066	0.22403		2.233	0.2734		3.733	0.27009
0.067	0.3367		1.067	0.2224		2.234	0.27047		3.734	0.2696
0.068	0.33868		1.068	0.21698		2.235	0.2718		3.735	0.26834
0.069	0.33999		1.069	0.21183		2.236	0.26967		3.736	0.26812
0.07	0.34166		1.07	0.20749		2.237	0.271		3.737	0.26752
0.071	0.34288		1.071	0.20451		2.238	0.27286		3.738	0.26768
0.072	0.34421		1.072	0.2018		2.239	0.271		3.739	0.26719
0.073	0.34585		1.073	0.20071		2.24	0.27127		3.74	0.2662
0.074	0.34679		1.074	0.19855		2.241	0.27473		3.741	0.26615
0.075	0.34822		1.075	0.198		2.242	0.27606		3.742	0.26609
0.076	0.34939		1.076	0.198		2.243	0.26967		3.743	0.26626
0.077	0.35067		1.077	0.198		2.244	0.26914		3.744	0.26637
0.078	0.35204		1.078	0.198		2.245	0.27153		3.745	0.2662
0.079	0.35349		1.079	0.19773		2.246	0.2726		3.746	0.2662
0.08	0.35528		1.08	0.19827		2.247	0.27073		3.747	0.26653
0.081	0.35649		1.081	0.19773		2.248	0.27233		3.748	0.26675
0.082	0.35724		1.082	0.19827		2.249	0.27526		3.749	0.26626
0.083	0.35813		1.083	0.19827		2.25	0.27153		3.75	0.26637
0.084	0.35918		1.084	0.19827		2.251	0.27446		3.751	0.26658
0.085	0.35975		1.085	0.19855		2.252	0.27632		3.752	0.26648
0.086	0.35996		1.086	0.19882		2.253	0.27446		3.753	0.26609
0.087	0.36014		1.087	0.19882		2.254	0.28111		3.754	0.26549
0.088	0.36031		1.088	0.19909		2.255	0.27978		3.755	0.26494
0.089	0.36026		1.089	0.19936		2.256	0.27899		3.756	0.26412
0.09	0.35991		1.09	0.19936		2.257	0.27499		3.757	0.26363
0.091	0.35925		1.091	0.19963		2.258	0.27792		3.758	0.26396
0.092	0.35829		1.092	0.19963		2.259	0.27739		3.759	0.2639
0.093	0.35742		1.093	0.19936		2.26	0.27366		3.76	0.26264
0.094	0.35658		1.094	0.19963		2.261	0.27579		3.761	0.26292
0.095	0.35583		1.095	0.1999		2.262	0.27473		3.762	0.26242
0.096	0.35496		1.096	0.1999		2.263	0.27286		3.763	0.26297
0.097	0.35422		1.097	0.19963		2.264	0.27632		3.764	0.26319
0.098	0.35342		1.098	0.19909		2.265	0.271		3.765	0.26324
0.099	0.35284		1.099	0.19882		2.266	0.2734		3.766	0.26308
0.1	0.35258		1.1	0.19882		2.267	0.271		3.767	0.26324
0.101	0.35268		1.101	0.19909		2.268	0.27153		3.768	0.26319
0.102	0.35182		1.102	0.19855		2.269	0.27526		3.769	0.2639
0.103	0.35121		1.103	0.19855		2.27	0.27739		3.77	0.26313
0.104	0.35072		1.104	0.19855		2.271	0.27606		3.771	0.26297
0.105	0.35007		1.105	0.19855		2.272	0.27978		3.772	0.26259
0.106	0.35022		1.106	0.19882		2.273	0.27819		3.773	0.26297
0.107	0.35086		1.107	0.19909		2.274	0.27845		3.774	0.26215
0.108	0.35097		1.108	0.19909		2.275	0.27739		3.775	0.26198
0.109	0.35034		1.109	0.19909		2.276	0.27952		3.776	0.26149
0.11	0.34979		1.11	0.19963		2.277	0.27792		3.777	0.2604
0.111	0.34854		1.111	0.1999		2.278	0.27819		3.778	0.25968
0.112	0.34713		1.112	0.20044		2.279	0.27579		3.779	0.25957
0.113	0.34722		1.113	0.20071		2.28	0.27526		3.78	0.2587
0.114	0.34647		1.114	0.20044		2.281	0.27606		3.781	0.25979
0.115	0.34523		1.115	0.20153		2.282	0.27712		3.782	0.25925
0.116	0.34406		1.116	0.20153		2.283	0.27899		3.783	0.25936
0.117	0.34198		1.117	0.20207		2.284	0.28111		3.784	0.2593
0.118	0.33984		1.118	0.20261		2.285	0.27978		3.785	0.25908
0.119	0.33781		1.119	0.20288		2.286	0.27872		3.786	0.25821
0.12	0.33555		1.12	0.20315		2.287	0.27952		3.787	0.25864
0.121	0.3334		1.121	0.20397		2.288	0.27712		3.788	0.25875
0.122	0.33151		1.122	0.20397		2.289	0.27712		3.789	0.25908
0.123	0.32997		1.123	0.20424		2.29	0.28058		3.79	0.25908
0.124	0.32823		1.124	0.20451		2.291	0.28005		3.791	0.25875
0.125	0.32608		1.125	0.20424		2.292	0.27978		3.792	0.25777
0.126	0.3234		1.126	0.20505		2.293	0.28165		3.793	0.25777
0.127	0.3208		1.127	0.20478		2.294	0.28085		3.794	0.25788
0.128	0.3178		1.128	0.20559		2.295	0.28085		3.795	0.25766
0.129	0.31554		1.129	0.20586		2.296	0.28005		3.796	0.25662
0.13	0.31347		1.13	0.20559		2.297	0.28404		3.797	0.25591
0.131	0.31144		1.131	0.20532		2.298	0.28245		3.798	0.2564
0.132	0.30894		1.132	0.20532		2.299	0.28245		3.799	0.25585
0.133	0.30713		1.133	0.20668		2.3	0.28324		3.8	0.25569
0.134	0.3053		1.134	0.20586		2.301	0.28431		3.801	0.25541
0.135	0.30451		1.135	0.20641		2.302	0.28324		3.802	0.25514
0.136	0.30348		1.136	0.20668		2.303	0.28324		3.803	0.25525
0.137	0.30203		1.137	0.20749		2.304	0.28511		3.804	0.25525
0.138	0.29996		1.138	0.20641		2.305	0.2875		3.805	0.25547
0.139	0.29766		1.139	0.20722		2.306	0.2883		3.806	0.25591
0.14	0.29654		1.14	0.20614		2.307	0.28857		3.807	0.25563
0.141	0.29532		1.141	0.20831		2.308	0.28803		3.808	0.25558
0.142	0.29409		1.142	0.2102		2.309	0.28724		3.809	0.25607
0.143	0.293		1.143	0.20831		2.31	0.29043		3.81	0.25656
0.144	0.29061		1.144	0.20966		2.311	0.2883		3.811	0.25596
0.145	0.28774		1.145	0.20668		2.312	0.28883		3.812	0.25497
0.146	0.28476		1.146	0.20803		2.313	0.28963		3.813	0.25519
0.147	0.28118		1.147	0.20803		2.314	0.29229		3.814	0.25508
0.148	0.27832		1.148	0.20559		2.315	0.29149		3.815	0.25404
0.149	0.27558		1.149	0.20776		2.316	0.29522		3.816	0.25404
0.15	0.27188		1.15	0.20586		2.317	0.29575		3.817	0.25262
0.151	0.26812		1.151	0.20858		2.318	0.29495		3.818	0.25344
0.152	0.26456		1.152	0.20749		2.319	0.29469		3.819	0.25284
0.153	0.26003		1.153	0.21074		2.32	0.29602		3.82	0.25185
0.154	0.25549		1.154	0.20885		2.321	0.29708		3.821	0.25152
0.155	0.25054		1.155	0.20966		2.322	0.29948		3.822	0.25196
0.156	0.24636		1.156	0.21318		2.323	0.29895		3.823	0.25251
0.157	0.24217		1.157	0.21427		2.324	0.29815		3.824	0.25191
0.158	0.23816		1.158	0.21861		2.325	0.30108		3.825	0.25256
0.159	0.23486		1.159	0.2205		2.326	0.29815		3.826	0.25273
0.16	0.23155		1.16	0.22267		2.327	0.30028		3.827	0.25322
0.161	0.22847		1.161	0.22511		2.328	0.30028		3.828	0.25256
0.162	0.22503		1.162	0.22755		2.329	0.30241		3.829	0.25295
0.163	0.22141		1.163	0.22837		2.33	0.30321		3.83	0.25306
0.164	0.21835		1.164	0.23081		2.331	0.30427		3.831	0.25289
0.165	0.21584		1.165	0.23135		2.332	0.30374		3.832	0.25284
0.166	0.21181		1.166	0.23189		2.333	0.30773		3.833	0.25169
0.167	0.20909		1.167	0.23514		2.334	0.30587		3.834	0.25076
0.168	0.20593		1.168	0.23731		2.335	0.30587		3.835	0.25015
0.169	0.20282		1.169	0.23731		2.336	0.30853		3.836	0.25054
0.17	0.20001		1.17	0.23758		2.337	0.308		3.837	0.24961
0.171	0.19647		1.171	0.23812		2.338	0.30667		3.838	0.24928
0.172	0.1924		1.172	0.23785		2.339	0.308		3.839	0.24879
0.173	0.18882		1.173	0.2449		2.34	0.30986		3.84	0.24753
0.174	0.18427		1.174	0.24788		2.341	0.31039		3.841	0.24747
0.175	0.17965		1.175	0.25114		2.342	0.30667		3.842	0.24758
0.176	0.17528		1.176	0.25168		2.343	0.30587		3.843	0.24758
0.177	0.17074		1.177	0.25791		2.344	0.30507		3.844	0.24785
0.178	0.16683		1.178	0.25791		2.345	0.3064		3.845	0.24829
0.179	0.16344		1.179	0.25737		2.346	0.30746		3.846	0.24862
0.18	0.16044		1.18	0.26171		2.347	0.30906		3.847	0.24917
0.181	0.15862		1.181	0.26361		2.348	0.31039		3.848	0.24933
0.182	0.15768		1.182	0.26659		2.349	0.30826		3.849	0.24879
0.183	0.1571		1.183	0.2693		2.35	0.30879		3.85	0.24884
0.184	0.1578		1.184	0.26984		2.351	0.30986		3.851	0.24857
0.185	0.15885		1.185	0.27011		2.352	0.31066		3.852	0.24813
0.186	0.16088		1.186	0.26984		2.353	0.31199		3.853	0.24813
0.187	0.16287		1.187	0.27011		2.354	0.31172		3.854	0.24785
0.188	0.1656		1.188	0.27038		2.355	0.31066		3.855	0.24775
0.189	0.16894		1.189	0.27174		2.356	0.31199		3.856	0.24709
0.19	0.17252		1.19	0.27472		2.357	0.31279		3.857	0.24605
0.191	0.17613		1.191	0.27797		2.358	0.31518		3.858	0.24566
0.192	0.17961		1.192	0.27608		2.359	0.31412		3.859	0.24594
0.193	0.18331		1.193	0.27852		2.36	0.31891		3.86	0.24506
0.194	0.18729		1.194	0.2777		2.361	0.31784		3.861	0.24561
0.195	0.19109		1.195	0.27418		2.362	0.32051		3.862	0.24572
0.196	0.19446		1.196	0.27337		2.363	0.3237		3.863	0.2455
0.197	0.19818		1.197	0.27499		2.364	0.3237		3.864	0.24555
0.198	0.20117		1.198	0.27581		2.365	0.32503		3.865	0.24512
0.199	0.20392		1.199	0.27716		2.366	0.3237		3.866	0.24523
0.2	0.20605		1.2	0.27879		2.367	0.32157		3.867	0.24517
0.201	0.20759		1.201	0.27987		2.368	0.3237		3.868	0.24462
0.202	0.20856		1.202	0.27879		2.369	0.32423		3.869	0.24468
0.203	0.20906		1.203	0.28069		2.37	0.32716		3.87	0.24446
0.204	0.20869		1.204	0.28231		2.371	0.32902		3.871	0.24457
0.205	0.20863		1.205	0.28584		2.372	0.32849		3.872	0.24435
0.206	0.20847		1.206	0.28882		2.373	0.32822		3.873	0.2444
0.207	0.20838		1.207	0.28828		2.374	0.32822		3.874	0.24369
0.208	0.20851		1.208	0.28882		2.375	0.32956		3.875	0.24342
0.209	0.20871		1.209	0.28963		2.376	0.32982		3.876	0.24314
0.21	0.20904		1.21	0.28855		2.377	0.33009		3.877	0.24243
0.211	0.20936		1.211	0.29153		2.378	0.32982		3.878	0.24227
0.212	0.20964		1.212	0.29532		2.379	0.33488		3.879	0.24227
0.213	0.20985		1.213	0.29207		2.38	0.33514		3.88	0.24189
0.214	0.20998		1.214	0.29316		2.381	0.33727		3.881	0.24139
0.215	0.21006		1.215	0.29451		2.382	0.33621		3.882	0.24117
0.216	0.21004		1.216	0.29614		2.383	0.33701		3.883	0.24227
0.217	0.20995		1.217	0.2937		2.384	0.33488		3.884	0.24282
0.218	0.20978		1.218	0.29261		2.385	0.33248		3.885	0.24249
0.219	0.20952		1.219	0.29288		2.386	0.33115		3.886	0.24205
0.22	0.20919		1.22	0.29451		2.387	0.33009		3.887	0.24189
0.221	0.20884		1.221	0.29831		2.388	0.33035		3.888	0.24282
0.222	0.20845		1.222	0.30264		2.389	0.22283		3.889	0.24243
0.223	0.20798		1.223	0.30292		2.39	0.20686		3.89	0.24287
0.224	0.20743		1.224	0.30183		2.391	0.20446		3.891	0.24276
0.225	0.20687		1.225	0.30508		2.392	0.20233		3.892	0.24243
0.226	0.20632		1.226	0.304		2.393	0.19914		3.893	0.24205
0.227	0.20576		1.227	0.30563		2.394	0.19621		3.894	0.24199
0.228	0.20529		1.228	0.30644		2.395	0.19488		3.895	0.24178
0.229	0.20479		1.229	0.3059		2.396	0.19461		3.896	0.24161
0.23	0.20437		1.23	0.30563		2.397	0.19355		3.897	0.24019
0.231	0.20397		1.231	0.30481		2.398	0.19275		3.898	0.2392
0.232	0.20378		1.232	0.30346		2.399	0.19328		3.899	0.23833
0.233	0.20372		1.233	0.30671		2.4	0.19301		3.9	0.23778
0.234	0.20354		1.234	0.30535		2.401	0.19301		3.901	0.23756
0.235	0.20362		1.235	0.30915		2.402	0.19301		3.902	0.23816
0.236	0.20382		1.236	0.30996		2.403	0.19301		3.903	0.23865
0.237	0.20459		1.237	0.30264		2.404	0.19328		3.904	0.23926
0.238	0.20522		1.238	0.30264		2.405	0.19381		3.905	0.24013
0.239	0.20576		1.239	0.30346		2.406	0.19408		3.906	0.23991
0.24	0.20645		1.24	0.30508		2.407	0.19461		3.907	0.24046
0.241	0.20701		1.241	0.30563		2.408	0.19488		3.908	0.23997
0.242	0.208		1.242	0.3078		2.409	0.19568		3.909	0.24084
0.243	0.20887		1.243	0.30671		2.41	0.19594		3.91	0.24013
0.244	0.20965		1.244	0.30834		2.411	0.19621		3.911	0.23986
0.245	0.21031		1.245	0.30807		2.412	0.19674		3.912	0.23997
0.246	0.21108		1.246	0.30969		2.413	0.19701		3.913	0.23865
0.247	0.21196		1.247	0.3078		2.414	0.19701		3.914	0.23975
0.248	0.21284		1.248	0.3078		2.415	0.19781		3.915	0.23871
0.249	0.21361		1.249	0.30834		2.416	0.19781		3.916	0.23849
0.25	0.21399		1.25	0.30698		2.417	0.19807		3.917	0.23794
0.251	0.21446		1.251	0.31078		2.418	0.19807		3.918	0.23685
0.252	0.21523		1.252	0.31078		2.419	0.19887		3.919	0.23597
0.253	0.21579		1.253	0.30834		2.42	0.19807		3.92	0.23586
0.254	0.21688		1.254	0.3078		2.421	0.1986		3.921	0.23646
0.255	0.21757		1.255	0.3078		2.422	0.19834		3.922	0.23679
0.256	0.21833		1.256	0.30834		2.423	0.19807		3.923	0.23668
0.257	0.21878		1.257	0.30834		2.424	0.1986		3.924	0.23624
0.258	0.21939		1.258	0.30563		2.425	0.19834		3.925	0.23668
0.259	0.21983		1.259	0.30996		2.426	0.19807		3.926	0.23756
0.26	0.22013		1.26	0.3078		2.427	0.19781		3.927	0.23701
0.261	0.22058		1.261	0.30725		2.428	0.19807		3.928	0.23679
0.262	0.2214		1.262	0.30942		2.429	0.19727		3.929	0.23668
0.263	0.22149		1.263	0.30563		2.43	0.19754		3.93	0.2375
0.264	0.2216		1.264	0.30888		2.431	0.19621		3.931	0.23685
0.265	0.2221		1.265	0.31159		2.432	0.19568		3.932	0.23701
0.266	0.22284		1.266	0.31105		2.433	0.19541		3.933	0.23624
0.267	0.223		1.267	0.3059		2.434	0.19461		3.934	0.23619
0.268	0.22343		1.268	0.30644		2.435	0.19435		3.935	0.23548
0.269	0.22354		1.269	0.3078		2.436	0.19355		3.936	0.23477
0.27	0.22355		1.27	0.30563		2.437	0.19381		3.937	0.23318
0.271	0.22296		1.271	0.29993		2.438	0.19328		3.938	0.23433
0.272	0.2228		1.272	0.29641		2.439	0.19301		3.939	0.23312
0.273	0.22185		1.273	0.2956		2.44	0.19222		3.94	0.2329
0.274	0.22103		1.274	0.29831		2.441	0.19195		3.941	0.23263
0.275	0.22152		1.275	0.29505		2.442	0.19168		3.942	0.23279
0.276	0.22269		1.276	0.29153		2.443	0.19115		3.943	0.23345
0.277	0.22416		1.277	0.29153		2.444	0.19062		3.944	0.23323
0.278	0.22545		1.278	0.28855		2.445	0.19035		3.945	0.23307
0.279	0.22624		1.279	0.28936		2.446	0.18982		3.946	0.234
0.28	0.22773		1.28	0.28665		2.447	0.19009		3.947	0.23411
0.281	0.22972		1.281	0.28421		2.448	0.18982		3.948	0.23427
0.282	0.23238		1.282	0.28692		2.449	0.19009		3.949	0.23405
0.283	0.23454		1.283	0.28557		2.45	0.18955		3.95	0.23389
0.284	0.23828		1.284	0.28313		2.451	0.18982		3.951	0.23351
0.285	0.24134		1.285	0.28529		2.452	0.18902		3.952	0.2334
0.286	0.24472		1.286	0.28557		2.453	0.18955		3.953	0.23285
0.287	0.24801		1.287	0.28529		2.454	0.19009		3.954	0.2323
0.288	0.25194		1.288	0.28285		2.455	0.18982		3.955	0.23236
0.289	0.25589		1.289	0.27526		2.456	0.19035		3.956	0.2317
0.29	0.25989		1.29	0.27418		2.457	0.19035		3.957	0.23126
0.291	0.26443		1.291	0.26984		2.458	0.19035		3.958	0.23071
0.292	0.26823		1.292	0.26794		2.459	0.19115		3.959	0.2306
0.293	0.27215		1.293	0.27201		2.46	0.19115		3.96	0.22967
0.294	0.27662		1.294	0.2731		2.461	0.19142		3.961	0.22912
0.295	0.281		1.295	0.27337		2.462	0.19195		3.962	0.2288
0.296	0.28479		1.296	0.2693		2.463	0.19222		3.963	0.22929
0.297	0.28806		1.297	0.26713		2.464	0.19301		3.964	0.22923
0.298	0.29195		1.298	0.26469		2.465	0.19355		3.965	0.22978
0.299	0.29449		1.299	0.26523		2.466	0.19408		3.966	0.22995
0.3	0.29706		1.3	0.26496		2.467	0.19381		3.967	0.23022
0.301	0.29968		1.301	0.26849		2.468	0.19488		3.968	0.23038
0.302	0.30211		1.302	0.26876		2.469	0.19594		3.969	0.23017
0.303	0.30424		1.303	0.26822		2.47	0.19568		3.97	0.22984
0.304	0.30702		1.304	0.26388		2.471	0.19727		3.971	0.23006
0.305	0.31017		1.305	0.259		2.472	0.19727		3.972	0.23006
0.306	0.31253		1.306	0.26008		2.473	0.19781		3.973	0.22929
0.307	0.31439		1.307	0.25981		2.474	0.1986		3.974	0.22896
0.308	0.31579		1.308	0.26062		2.475	0.19781		3.975	0.2283
0.309	0.3172		1.309	0.25873		2.476	0.19887		3.976	0.22704
0.31	0.3192		1.31	0.25873		2.477	0.19967		3.977	0.22699
0.311	0.32091		1.311	0.25683		2.478	0.19967		3.978	0.22699
0.312	0.32299		1.312	0.25466		2.479	0.20073		3.979	0.22666
0.313	0.32496		1.313	0.25439		2.48	0.20073		3.98	0.22666
0.314	0.32769		1.314	0.24707		2.481	0.20127		3.981	0.22622
0.315	0.32952		1.315	0.24707		2.482	0.2018		3.982	0.22573
0.316	0.3316		1.316	0.24653		2.483	0.20233		3.983	0.22666
0.317	0.33376		1.317	0.24517		2.484	0.20153		3.984	0.22628
0.318	0.33612		1.318	0.2449		2.485	0.20153		3.985	0.22737
0.319	0.33823		1.319	0.24409		2.486	0.20473		3.986	0.22644
0.32	0.34021		1.32	0.24328		2.487	0.20419		3.987	0.22589
0.321	0.34241		1.321	0.24572		2.488	0.2034		3.988	0.22589
0.322	0.34429		1.322	0.24599		2.489	0.2026		3.989	0.22666
0.323	0.34668		1.323	0.24843		2.49	0.20446		3.99	0.22617
0.324	0.34857		1.324	0.24734		2.491	0.20393		3.991	0.22655
0.325	0.35035		1.325	0.24328		2.492	0.20419		3.992	0.22595
0.326	0.35188		1.326	0.24517		2.493	0.20419		3.993	0.22496
0.327	0.35357		1.327	0.24409		2.494	0.20659		3.994	0.22447
0.328	0.35498		1.328	0.24111		2.495	0.20552		3.995	0.22431
0.329	0.35598		1.329	0.23785		2.496	0.20446		3.996	0.22376
0.33	0.35697		1.33	0.23758		2.497	0.20473		3.997	0.22272
0.331	0.35751		1.331	0.2365		2.498	0.20286		3.998	0.22272
0.332	0.35754		1.332	0.23487		2.499	0.20659		3.999	0.22255
0.333	0.35792		1.333	0.23406		2.5	0.20419		4	0.22283
0.334	0.35783		1.334	0.2327		2.501	0.20366		4.001	0.22233
0.335	0.35736		1.335	0.22755		2.502	0.20206		4.002	0.22261
0.336	0.35699		1.336	0.22403		2.503	0.20206		4.003	0.22277
0.337	0.35671		1.337	0.23108		2.504	0.20393		4.004	0.22266
0.338	0.35656		1.338	0.22809		2.505	0.20419		4.005	0.22316
0.339	0.35652		1.339	0.22999		2.506	0.20473		4.006	0.22381
0.34	0.35658		1.34	0.23026		2.507	0.2034		4.007	0.22387
0.341	0.35673		1.341	0.23053		2.508	0.20632		4.008	0.22299
0.342	0.35703		1.342	0.23053		2.509	0.20286		4.009	0.2237
0.343	0.35727		1.343	0.22728		2.51	0.2034		4.01	0.22414
0.344	0.35724		1.344	0.22809		2.511	0.20233		4.011	0.22398
0.345	0.35732		1.345	0.22837		2.512	0.2026		4.012	0.22376
0.346	0.35731		1.346	0.22647		2.513	0.20366		4.013	0.22343
0.347	0.35724		1.347	0.21861		2.514	0.20499		4.014	0.22316
0.348	0.35715		1.348	0.21617		2.515	0.20606		4.015	0.22244
0.349	0.35669		1.349	0.21644		2.516	0.20499		4.016	0.22168
0.35	0.35631		1.35	0.21779		2.517	0.20659		4.017	0.22135
0.351	0.35601		1.351	0.21102		2.518	0.21005		4.018	0.22096
0.352	0.35538		1.352	0.21481		2.519	0.21058		4.019	0.22075
0.353	0.35529		1.353	0.214		2.52	0.21005		4.02	0.22031
0.354	0.35501		1.354	0.21129		2.521	0.21058		4.021	0.22025
0.355	0.35487		1.355	0.20424		2.522	0.21032		4.022	0.21916
0.356	0.35474		1.356	0.2018		2.523	0.21005		4.023	0.21932
0.357	0.35463		1.357	0.20126		2.524	0.21032		4.024	0.21971
0.358	0.35426		1.358	0.1999		2.525	0.21005		4.025	0.22014
0.359	0.35342		1.359	0.19963		2.526	0.21191		4.026	0.22036
0.36	0.35246		1.36	0.19909		2.527	0.21218		4.027	0.22042
0.361	0.35147		1.361	0.19556		2.528	0.21165		4.028	0.22009
0.362	0.35038		1.362	0.19583		2.529	0.21378		4.029	0.21998
0.363	0.34935		1.363	0.19502		2.53	0.21351		4.03	0.21965
0.364	0.34759		1.364	0.19231		2.531	0.21644		4.031	0.21971
0.365	0.34595		1.365	0.19204		2.532	0.2159		4.032	0.21976
0.366	0.34462		1.366	0.18933		2.533	0.2167		4.033	0.21987
0.367	0.34318		1.367	0.19177		2.534	0.21644		4.034	0.21976
0.368	0.34171		1.368	0.19204		2.535	0.21511		4.035	0.21899
0.369	0.34011		1.369	0.19041		2.536	0.21777		4.036	0.21877
0.37	0.33816		1.37	0.18824		2.537	0.2167		4.037	0.21845
0.371	0.33635		1.371	0.18851		2.538	0.21777		4.038	0.2174
0.372	0.33448		1.372	0.18472		2.539	0.21883		4.039	0.2173
0.373	0.33278		1.373	0.18418		2.54	0.2183		4.04	0.21724
0.374	0.33103		1.374	0.1812		2.541	0.2183		4.041	0.21773
0.375	0.32947		1.375	0.18065		2.542	0.21857		4.042	0.21713
0.376	0.3276		1.376	0.17767		2.543	0.21857		4.043	0.2179
0.377	0.3262		1.377	0.17686		2.544	0.21777		4.044	0.21828
0.378	0.32459		1.378	0.17469		2.545	0.21963		4.045	0.21823
0.379	0.32244		1.379	0.17577		2.546	0.2175		4.046	0.21768
0.38	0.32037		1.38	0.17171		2.547	0.21937		4.047	0.21784
0.381	0.31857		1.381	0.17225		2.548	0.2199		4.048	0.21784
0.382	0.31658		1.382	0.17144		2.549	0.22016		4.049	0.21839
0.383	0.31541		1.383	0.17035		2.55	0.22256		4.05	0.21817
0.384	0.31372		1.384	0.1652		2.551	0.22416		4.051	0.21828
0.385	0.31205		1.385	0.16439		2.552	0.22469		4.052	0.21795
0.386	0.31		1.386	0.16276		2.553	0.22628		4.053	0.21757
0.387	0.30806		1.387	0.16114		2.554	0.22575		4.054	0.2173
0.388	0.30608		1.388	0.15761		2.555	0.22549		4.055	0.21669
0.389	0.30305		1.389	0.15571		2.556	0.22628		4.056	0.2162
0.39	0.30087		1.39	0.1549		2.557	0.22655		4.057	0.21489
0.391	0.29854		1.391	0.15083		2.558	0.22602		4.058	0.21505
0.392	0.2968		1.392	0.15219		2.559	0.22708		4.059	0.2151
0.393	0.29493		1.393	0.153		2.56	0.22655		4.06	0.21571
0.394	0.29208		1.394	0.14894		2.561	0.22655		4.061	0.21478
0.395	0.28998		1.395	0.14975		2.562	0.22602		4.062	0.21532
0.396	0.28827		1.396	0.14704		2.563	0.22655		4.063	0.2151
0.397	0.28694		1.397	0.14595		2.564	0.22602		4.064	0.21505
0.398	0.28511		1.398	0.14189		2.565	0.22602		4.065	0.21538
0.399	0.28287		1.399	0.15463		2.566	0.22762		4.066	0.21527
0.4	0.28108		1.4	0.21237		2.567	0.23001		4.067	0.21593
0.401	0.27897		1.401	0.21752		2.568	0.22762		4.068	0.2162
0.402	0.2769		1.402	0.21996		2.569	0.22655		4.069	0.2162
0.403	0.27502		1.403	0.21779		2.57	0.22735		4.07	0.21587
0.404	0.27238		1.404	0.21074		2.571	0.22655		4.071	0.2156
0.405	0.27042		1.405	0.20397		2.572	0.22575		4.072	0.21593
0.406	0.2677		1.406	0.19909		2.573	0.22682		4.073	0.21604
0.407	0.2647		1.407	0.19611		2.574	0.22708		4.074	0.21582
0.408	0.26111		1.408	0.19475		2.575	0.22815		4.075	0.21521
0.409	0.25671		1.409	0.19448		2.576	0.22682		4.076	0.21467
0.41	0.25228		1.41	0.19421		2.577	0.22788		4.077	0.215
0.411	0.24746		1.411	0.19367		2.578	0.22975		4.078	0.21445
0.412	0.24213		1.412	0.19394		2.579	0.23187		4.079	0.2145
0.413	0.23715		1.413	0.19367		2.58	0.22762		4.08	0.21401
0.414	0.23161		1.414	0.19421		2.581	0.23294		4.081	0.21434
0.415	0.22552		1.415	0.19421		2.582	0.23267		4.082	0.21385
0.416	0.21985		1.416	0.19421		2.583	0.23347		4.083	0.2145
0.417	0.21442		1.417	0.19502		2.584	0.23454		4.084	0.21456
0.418	0.20853		1.418	0.19529		2.585	0.23533		4.085	0.21385
0.419	0.20262		1.419	0.19502		2.586	0.22948		4.086	0.2145
0.42	0.19723		1.42	0.19556		2.587	0.22975		4.087	0.21434
0.421	0.19153		1.421	0.19583		2.588	0.23054		4.088	0.21505
0.422	0.18692		1.422	0.19556		2.589	0.22841		4.089	0.21549
0.423	0.1823		1.423	0.19556		2.59	0.23054		4.09	0.21527
0.424	0.17801		1.424	0.19556		2.591	0.23214		4.091	0.21483
0.425	0.1746		1.425	0.19611		2.592	0.23187		4.092	0.21521
0.426	0.17128		1.426	0.19638		2.593	0.23267		4.093	0.2145
0.427	0.1681		1.427	0.19638		2.594	0.23321		4.094	0.21417
0.428	0.16427		1.428	0.19611		2.595	0.23374		4.095	0.21417
0.429	0.16099		1.429	0.19611		2.596	0.23081		4.096	0.21406
0.43	0.15851		1.43	0.19583		2.597	0.23161		4.097	0.21324
0.431	0.15618		1.431	0.19556		2.598	0.23347		4.098	0.21308
0.432	0.15525		1.432	0.19502		2.599	0.23507		4.099	0.21302
0.433	0.15507		1.433	0.19475		2.6	0.23746		4.1	0.21308
0.434	0.15549		1.434	0.19367		2.601	0.238		4.101	0.21324
0.435	0.15702		1.435	0.19367		2.602	0.2356		4.102	0.21324
0.436	0.15812		1.436	0.19312		2.603	0.23427		4.103	0.21346
0.437	0.15999		1.437	0.19312		2.604	0.23454		4.104	0.2139
0.438	0.16244		1.438	0.19339		2.605	0.23533		4.105	0.21379
0.439	0.16486		1.439	0.19285		2.606	0.23746		4.106	0.21357
0.44	0.16775		1.44	0.19285		2.607	0.2364		4.107	0.21483
0.441	0.17082		1.441	0.19339		2.608	0.2348		4.108	0.21494
0.442	0.1744		1.442	0.19312		2.609	0.23507		4.109	0.21494
0.443	0.17818		1.443	0.19339		2.61	0.23533		4.11	0.21472
0.444	0.18181		1.444	0.19367		2.611	0.23746		4.111	0.21428
0.445	0.18532		1.445	0.19394		2.612	0.2356		4.112	0.21456
0.446	0.18904		1.446	0.19421		2.613	0.2348		4.113	0.21456
0.447	0.19229		1.447	0.19448		2.614	0.2372		4.114	0.21434
0.448	0.1953		1.448	0.19475		2.615	0.2364		4.115	0.21379
0.449	0.19823		1.449	0.19502		2.616	0.24092		4.116	0.21423
0.45	0.20043		1.45	0.19556		2.617	0.24066		4.117	0.21439
0.451	0.20281		1.451	0.19502		2.618	0.24092		4.118	0.21385
0.452	0.20529		1.452	0.19556		2.619	0.23666		4.119	0.21412
0.453	0.20706		1.453	0.19611		2.62	0.23879		4.12	0.21346
0.454	0.20818		1.454	0.19611		2.621	0.23853		4.121	0.21374
0.455	0.20879		1.455	0.19692		2.622	0.23826		4.122	0.21406
0.456	0.20917		1.456	0.19719		2.623	0.23613		4.123	0.21423
0.457	0.20918		1.457	0.19746		2.624	0.23454		4.124	0.21532
0.458	0.20886		1.458	0.19746		2.625	0.2356		4.125	0.21527
0.459	0.20862		1.459	0.19719		2.626	0.23906		4.126	0.21576
0.46	0.20855		1.46	0.19746		2.627	0.23959		4.127	0.21751
0.461	0.20869		1.461	0.198		2.628	0.23613		4.128	0.21686
0.462	0.20889		1.462	0.19746		2.629	0.2356		4.129	0.21708
0.463	0.20902		1.463	0.19827		2.63	0.23587		4.13	0.2173
0.464	0.20907		1.464	0.19746		2.631	0.23427		4.131	0.21751
0.465	0.20899		1.465	0.19827		2.632	0.2364		4.132	0.21713
0.466	0.20886		1.466	0.19882		2.633	0.24225		4.133	0.21691
0.467	0.20861		1.467	0.19936		2.634	0.24279		4.134	0.2174
0.468	0.2083		1.468	0.19827		2.635	0.24305		4.135	0.2185
0.469	0.20794		1.469	0.19855		2.636	0.23879		4.136	0.21806
0.47	0.2075		1.47	0.19882		2.637	0.23959		4.137	0.21702
0.471	0.207		1.471	0.20071		2.638	0.24066		4.138	0.21746
0.472	0.20644		1.472	0.19909		2.639	0.24279		4.139	0.2174
0.473	0.20582		1.473	0.19638		2.64	0.24225		4.14	0.21779
0.474	0.20521		1.474	0.19963		2.641	0.23959		4.141	0.21801
0.475	0.20449		1.475	0.20071		2.642	0.24199		4.142	0.21834
0.476	0.2038		1.476	0.20044		2.643	0.24119		4.143	0.21905
0.477	0.20316		1.477	0.2018		2.644	0.24039		4.144	0.21905
0.478	0.20251		1.478	0.20451		2.645	0.24039		4.145	0.21932
0.479	0.20187		1.479	0.20315		2.646	0.23933		4.146	0.21965
0.48	0.2014		1.48	0.20153		2.647	0.23587		4.147	0.22053
0.481	0.20106		1.481	0.2018		2.648	0.23879		4.148	0.22096
0.482	0.20065		1.482	0.20315		2.649	0.24039		4.149	0.22157
0.483	0.20042		1.483	0.20234		2.65	0.24172		4.15	0.22184
0.484	0.20031		1.484	0.20288		2.651	0.24412		4.151	0.22228
0.485	0.2002		1.485	0.20288		2.652	0.24492		4.152	0.22233
0.486	0.20032		1.486	0.20315		2.653	0.24678		4.153	0.2231
0.487	0.20045		1.487	0.20261		2.654	0.24758		4.154	0.22255
0.488	0.20068		1.488	0.20261		2.655	0.24438		4.155	0.22266
0.489	0.20098		1.489	0.20315		2.656	0.24572		4.156	0.22326
0.49	0.20137		1.49	0.2037		2.657	0.24971		4.157	0.22272
0.491	0.20184		1.491	0.20234		2.658	0.24651		4.158	0.22195
0.492	0.20239		1.492	0.20559		2.659	0.24359		4.159	0.22195
0.493	0.20303		1.493	0.20749		2.66	0.24465		4.16	0.22277
0.494	0.20374		1.494	0.20912		2.661	0.24279		4.161	0.22321
0.495	0.20455		1.495	0.20966		2.662	0.24305		4.162	0.22403
0.496	0.20543		1.496	0.21047		2.663	0.24438		4.163	0.22392
0.497	0.2064		1.497	0.21129		2.664	0.24172		4.164	0.22431
0.498	0.20745		1.498	0.20966		2.665	0.24758		4.165	0.20957
0.499	0.20859		1.499	0.21535		2.666	0.24438		4.166	0.19249
0.5	0.2098		1.5	0.21725		2.667	0.24545		4.167	0.19046
			1.501	0.22105		2.668	0.24598		4.168	0.19041
	--		1.502	0.2205		2.669	0.24625		4.169	0.18958
	--		1.503	0.22294		2.67	0.24705		4.17	0.18909
	--		1.504	0.22321		2.671	0.24811		4.171	0.18926
	--		1.505	0.22701		2.672	0.24917		4.172	0.18958
	--		1.506	0.22782		2.673	0.24811		4.173	0.18964
	--		1.507	0.23053		2.674	0.24811		4.174	0.18958
	--		1.508	0.23352		2.675	0.24678		4.175	0.18937
	--		1.509	0.23108		2.676	0.24997		4.176	0.18926
	--		1.51	0.23596		2.677	0.24917		4.177	0.18909
	--		1.511	0.22918		2.678	0.24731		4.178	0.18904
	--		1.512	0.23352		2.679	0.24971		4.179	0.18887
	--		1.513	0.23596		2.68	0.24705		4.18	0.18893
	--		1.514	0.23623		2.681	0.24545		4.181	0.18876
	--		1.515	0.24111		2.682	0.24492		4.182	0.18871
	--		1.516	0.24056		2.683	0.24758		4.183	0.18876
	--		1.517	0.24463		2.684	0.24705		4.184	0.1886
	--		1.518	0.2468		2.685	0.24385		4.185	0.18849
	--		1.519	0.2487		2.686	0.24492		4.186	0.18849
	--		1.52	0.24626		2.687	0.24705		4.187	0.18854
	--		1.521	0.25791		2.688	0.24598		4.188	0.18843
	--		1.522	0.259		2.689	0.24492		4.189	0.18843
	--		1.523	0.26334		2.69	0.24412		4.19	0.18838
	--		1.524	0.26496		2.691	0.24465		4.191	0.18838
	--		1.525	0.26415		2.692	0.24492		4.192	0.18838
	--		1.526	0.27147		2.693	0.24917		4.193	0.18832
	--		1.527	0.26632		2.694	0.24705		4.194	0.18832
	--		1.528	0.26578		2.695	0.24944		4.195	0.18827
	--		1.529	0.26307		2.696	0.24997		4.196	0.18816
	--		1.53	0.26361		2.697	0.25077		4.197	0.18816
	--		1.531	0.25981		2.698	0.24864		4.198	0.18822
	--		1.532	0.2609		2.699	0.25077		4.199	0.18816
	--		1.533	0.26388		2.7	0.25051		4.2	0.18816
	--		1.534	0.26523		2.701	0.24864		4.201	0.18811
	--		1.535	0.26605		2.702	0.25077		4.202	0.18816
	--		1.536	0.26876		2.703	0.24891		4.203	0.18827
	--		1.537	0.2693		2.704	0.25104		4.204	0.18816
	--		1.538	0.27066		2.705	0.24864		4.205	0.18816
	--		1.539	0.26469		2.706	0.24917		4.206	0.18827
	--		1.54	0.26632		2.707	0.25237		4.207	0.18832
	--		1.541	0.26794		2.708	0.25636		4.208	0.18832
	--		1.542	0.27038		2.709	0.25343		4.209	0.18838
	--		1.543	0.26822		2.71	0.25716		4.21	0.18838
	--		1.544	0.27147		2.711	0.2561		4.211	0.18843
	--		1.545	0.27147		2.712	0.25689		4.212	0.18832
	--		1.546	0.27445		2.713	0.25556		4.213	0.18838
	--		1.547	0.27906		2.714	0.2513		4.214	0.18838
	--		1.548	0.27906		2.715	0.25636		4.215	0.18838
	--		1.549	0.27147		2.716	0.25556		4.216	0.18843
	--		1.55	0.27201		2.717	0.25663		4.217	0.18838
	--		1.551	0.27906		2.718	0.25423		4.218	0.18832
	--		1.552	0.27472		2.719	0.25476		4.219	0.18832
	--		1.553	0.27635		2.72	0.25556		4.22	0.18827
	--		1.554	0.27228		2.721	0.25689		4.221	0.18827
	--		1.555	0.27554		2.722	0.25184		4.222	0.18816
	--		1.556	0.2796		2.723	0.2553		4.223	0.18822
	--		1.557	0.28177		2.724	0.2521		4.224	0.18816
	--		1.558	0.28475		2.725	0.24864		4.225	0.18805
	--		1.559	0.28421		2.726	0.24997		4.226	0.18805
	--		1.56	0.28557		2.727	0.25476		4.227	0.18794
	--		1.561	0.28638		2.728	0.25184		4.228	0.188
	--		1.562	0.28936		2.729	0.2553		4.229	0.18789
	--		1.563	0.29207		2.73	0.25237		4.23	0.18778
	--		1.564	0.2937		2.731	0.25849		4.231	0.18772
	--		1.565	0.29532		2.732	0.25822		4.232	0.18772
	--		1.566	0.2937		2.733	0.2545		4.233	0.18756
	--		1.567	0.29234		2.734	0.25689		4.234	0.18761
	--		1.568	0.29045		2.735	0.26168		4.235	0.18745
	--		1.569	0.29072		2.736	0.25822		4.236	0.18745
	--		1.57	0.28611		2.737	0.25556		4.237	0.18728
	--		1.571	0.29017		2.738	0.25849		4.238	0.18723
	--		1.572	0.2899		2.739	0.26089		4.239	0.18723
	--		1.573	0.29045		2.74	0.25849		4.24	0.18717
	--		1.574	0.2899		2.741	0.25769		4.241	0.18712
	--		1.575	0.28936		2.742	0.25822		4.242	0.18701
	--		1.576	0.29153		2.743	0.25822		4.243	0.18696
	--		1.577	0.29126		2.744	0.25716		4.244	0.1869
	--		1.578	0.28773		2.745	0.25743		4.245	0.18685
	--		1.579	0.288		2.746	0.25556		4.246	0.18685
	--		1.58	0.28909		2.747	0.25503		4.247	0.18679
	--		1.581	0.28963		2.748	0.25636		4.248	0.18674
	--		1.582	0.29017		2.749	0.25849		4.249	0.18674
	--		1.583	0.29316		2.75	0.2561		4.25	0.18663
	--		1.584	0.29261		2.751	0.26009		4.251	0.18663
	--		1.585	0.29153		2.752	0.26009		4.252	0.18663
	--		1.586	0.29099		2.753	0.26302		4.253	0.18657
	--		1.587	0.29017		2.754	0.26514		4.254	0.18657
	--		1.588	0.28936		2.755	0.26381		4.255	0.18657
	--		1.589	0.28882		2.756	0.26381		4.256	0.18652
	--		1.59	0.288		2.757	0.26514		4.257	0.18641
	--		1.591	0.28719		2.758	0.26381		4.258	0.18641
	--		1.592	0.28367		2.759	0.25982		4.259	0.18657
	--		1.593	0.28096		2.76	0.26168		4.26	0.18646
	--		1.594	0.28096		2.761	0.25929		4.261	0.18646
	--		1.595	0.28204		2.762	0.26275		4.262	0.18635
	--		1.596	0.28258		2.763	0.25982		4.263	0.18641
	--		1.597	0.2815		2.764	0.25849		4.264	0.18641
	--		1.598	0.28204		2.765	0.26302		4.265	0.18641
	--		1.599	0.28123		2.766	0.26168		4.266	0.18646
	--		1.6	0.2815		2.767	0.26355		4.267	0.18646
	--		1.601	0.28258		2.768	0.26168		4.268	0.18641
	--		1.602	0.2834		2.769	0.26355		4.269	0.1863
	--		1.603	0.28313		2.77	0.26355		4.27	0.18635
	--		1.604	0.28285		2.771	0.26222		4.271	0.18641
	--		1.605	0.28014		2.772	0.26648		4.272	0.18641
	--		1.606	0.28177		2.773	0.27073		4.273	0.18641
	--		1.607	0.28041		2.774	0.271		4.274	0.18641
	--		1.608	0.28014		2.775	0.26807		4.275	0.18641
	--		1.609	0.27825		2.776	0.26887		4.276	0.18641
	--		1.61	0.27581		2.777	0.2726		4.277	0.18635
	--		1.611	0.27337		2.778	0.2718		4.278	0.18652
	--		1.612	0.27255		2.779	0.2726		4.279	0.18646
	--		1.613	0.26849		2.78	0.26834		4.28	0.18646
	--		1.614	0.26767		2.781	0.26781		4.281	0.18646
	--		1.615	0.26876		2.782	0.26461		4.282	0.18641
	--		1.616	0.27201		2.783	0.26727		4.283	0.18657
	--		1.617	0.26876		2.784	0.26807		4.284	0.18635
	--		1.618	0.2712		2.785	0.27047		4.285	0.18657
	--		1.619	0.26849		2.786	0.26834		4.286	0.18657
	--		1.62	0.26794		2.787	0.2686		4.287	0.18652
	--		1.621	0.26876		2.788	0.26781		4.288	0.18657
	--		1.622	0.26767		2.789	0.27073		4.289	0.18663
	--		1.623	0.26578		2.79	0.26621		4.29	0.18663
	--		1.624	0.26334		2.791	0.26967		4.291	0.18668
	--		1.625	0.25791		2.792	0.27526		4.292	0.18668
	--		1.626	0.25358		2.793	0.27073		4.293	0.18657
	--		1.627	0.25358		2.794	0.27526		4.294	0.18685
	--		1.628	0.24951		2.795	0.27686		4.295	0.18674
	--		1.629	0.25032		2.796	0.2726		4.296	0.18674
	--		1.63	0.24788		2.797	0.27632		4.297	0.18679
	--		1.631	0.24599		2.798	0.27073		4.298	0.18685
	--		1.632	0.24463		2.799	0.27153		4.299	0.18701
	--		1.633	0.24382		2.8	0.27153		4.3	0.18685
	--		1.634	0.24138		2.801	0.27765		4.301	0.1869
	--		1.635	0.24219		2.802	0.27659		4.302	0.1869
	--		1.636	0.24409		2.803	0.27419		4.303	0.18712
	--		1.637	0.24328		2.804	0.27286		4.304	0.18707
	--		1.638	0.24246		2.805	0.27446		4.305	0.18717
	--		1.639	0.24219		2.806	0.27286		4.306	0.18723
	--		1.64	0.24056		2.807	0.27153		4.307	0.18745
	--		1.641	0.23975		2.808	0.27127		4.308	0.18723
	--		1.642	0.23812		2.809	0.2734		4.309	0.18734
	--		1.643	0.23975		2.81	0.2718		4.31	0.18728
	--		1.644	0.23894		2.811	0.2734		4.311	0.18739
	--		1.645	0.23812		2.812	0.27712		4.312	0.18734
	--		1.646	0.23704		2.813	0.27978		4.313	0.18723
	--		1.647	0.23514		2.814	0.28191		4.314	0.1875
	--		1.648	0.23324		2.815	0.27739		4.315	0.18745
	--		1.649	0.23324		2.816	0.28111		4.316	0.1875
	--		1.65	0.23108		2.817	0.28245		4.317	0.18761
	--		1.651	0.22809		2.818	0.28218		4.318	0.18745
	--		1.652	0.22647		2.819	0.28511		4.319	0.18767
	--		1.653	0.22538		2.82	0.28484		4.32	0.18767
	--			--		2.821	0.28351		4.321	0.18767
	--			--		2.822	0.27925		4.322	0.1875
	--			--		2.823	0.28298		4.323	0.18783
	--			--		2.824	0.28378		4.324	0.188
	--			--		2.825	0.28058		4.325	0.18794
	--			--		2.826	0.28085		4.326	0.18811
	--			--		2.827	0.28457		4.327	0.18789
	--			--		2.828	0.28617		4.328	0.18822
	--			--		2.829	0.28644		4.329	0.18811
	--			--		2.83	0.28803		4.33	0.18811
	--			--		2.831	0.2899		4.331	0.18838
	--			--		2.832	0.29016		4.332	0.18838
	--			--		2.833	0.29442		4.333	0.18794
	--			--		2.834	0.29522		4.334	0.18794
	--			--		2.835	0.29841		4.335	0.18816
	--			--		2.836	0.29602		4.336	0.18789
	--			--		2.837	0.29495		4.337	0.18805
	--			--		2.838	0.29495		4.338	0.18778
	--			--		2.839	0.29948		4.339	0.18849
	--			--		2.84	0.29868		4.34	0.18854
	--			--		2.841	0.29975		4.341	0.18849
	--			--		2.842	0.29682		4.342	0.18893
	--			--		2.843	0.29229		4.343	0.18827
	--			--		2.844	0.29149		4.344	0.1886
	--			--		2.845	0.29389		4.345	0.18926
	--			--		2.846	0.29283		4.346	0.18975
	--			--		2.847	0.29522		4.347	0.19002
	--			--		2.848	0.29655		4.348	0.19062
	--			--		2.849	0.30001		4.349	0.19112
	--			--		2.85	0.29815		4.35	0.19156
	--			--		2.851	0.29841		4.351	0.19194
	--			--		2.852	0.29815		4.352	0.19254
	--			--		2.853	0.30028		4.353	0.19298
	--			--		2.854	0.30054		4.354	0.19336
	--			--		2.855	0.30187		4.355	0.19408
	--			--		2.856	0.30347		4.356	0.19375
	--			--		2.857	0.30534		4.357	0.19413
	--			--		2.858	0.30613		4.358	0.19402
	--			--		2.859	0.30693		4.359	0.19468
	--			--		2.86	0.30587		4.36	0.19528
	--			--		2.861	0.308		4.361	0.19544
	--			--		2.862	0.30746		4.362	0.19648
	--			--		2.863	0.31146		4.363	0.19736
	--			--		2.864	0.31119		4.364	0.19802
	--			--		2.865	0.31465		4.365	0.19884
	--			--		2.866	0.31412		4.366	0.19999
	--			--		2.867	0.31917		4.367	0.19993
	--			--		2.868	0.32077		4.368	0.20125
	--			--		2.869	0.31864		4.369	0.20267
	--			--		2.87	0.32024		4.37	0.20317
	--			--		2.871	0.32157		4.371	0.20399
	--			--		2.872	0.3221		4.372	0.20421
	--			--		2.873	0.32317		4.373	0.20459
	--			--		2.874	0.32317		4.374	0.20514
	--			--		2.875	0.32476		4.375	0.20464
	--			--		2.876	0.32743		4.376	0.20464
	--			--		2.877	0.32716		4.377	0.20525
	--			--		2.878	0.32743		4.378	0.20579
	--			--		2.879	0.32716		4.379	0.20519
	--			--		2.88	0.32689		4.38	0.20634
	--			--		2.881	0.32689		4.381	0.20651
	--			--		2.882	0.32423		4.382	0.20749
	--			--		2.883	0.32476		4.383	0.20848
	--			--		2.884	0.32476		4.384	0.20952
	--			--		2.885	0.32476		4.385	0.20952
	--			--		2.886	0.3229		4.386	0.20908
	--			--		2.887	0.29655		4.387	0.21001
	--			--		2.888	0.20606		4.388	0.21204
	--			--		2.889	0.2026		4.389	0.21226
	--			--		2.89	0.2026		4.39	0.21204
	--			--		2.891	0.19914		4.391	0.21209
	--			--		2.892	0.19514		4.392	0.2127
	--			--		2.893	0.19222		4.393	0.2133
	--			--		2.894	0.19062		4.394	0.21401
	--			--		2.895	0.19035		4.395	0.21428
	--			--		2.896	0.19035		4.396	0.21363
	--			--		2.897	0.19009		4.397	0.2139
	--			--		2.898	0.18982		4.398	0.21401
	--			--		2.899	0.19009		4.399	0.21412
	--			--		2.9	0.18955		4.4	0.21412
	--			--		2.901	0.19009		4.401	0.21549
	--			--		2.902	0.18982		4.402	0.2162
	--			--		2.903	0.19009		4.403	0.21735
	--			--		2.904	0.18982		4.404	0.21762
	--			--		2.905	0.19009		4.405	0.21823
	--			--		2.906	0.19062		4.406	0.21894
	--			--		2.907	0.19089		4.407	0.21965
	--			--		2.908	0.19142		4.408	0.22058
	--			--		2.909	0.19142		4.409	0.22107
	--			--		2.91	0.19222		4.41	0.22047
	--			--		2.911	0.19248		4.411	0.22113
	--			--		2.912	0.19248		4.412	0.22233
	--			--		2.913	0.19275		4.413	0.22206
	--			--		2.914	0.19301		4.414	0.22272
	--			--		2.915	0.19328		4.415	0.22222
	--			--		2.916	0.19381		4.416	0.22239
	--			--		2.917	0.19381		4.417	0.22255
	--			--		2.918	0.19381		4.418	0.22168
	--			--		2.919	0.19408		4.419	0.22255
	--			--		2.92	0.19381		4.42	0.22261
	--			--		2.921	0.19381		4.421	0.22337
	--			--		2.922	0.19381		4.422	0.22348
	--			--		2.923	0.19435		4.423	0.22425
	--			--		2.924	0.19381		4.424	0.22425
	--			--		2.925	0.19408		4.425	0.22518
	--			--		2.926	0.19408		4.426	0.22562
	--			--		2.927	0.19381		4.427	0.22688
	--			--		2.928	0.19355		4.428	0.22825
	--			--		2.929	0.19275		4.429	0.22918
	--			--		2.93	0.19328		4.43	0.22951
	--			--		2.931	0.19248		4.431	0.22858
	--			--		2.932	0.19222		4.432	0.22792
	--			--		2.933	0.19168		4.433	0.2288
	--			--		2.934	0.19168		4.434	0.22885
	--			--		2.935	0.19115		4.435	0.22951
	--			--		2.936	0.19089		4.436	0.23017
	--			--		2.937	0.19009		4.437	0.22984
	--			--		2.938	0.19009		4.438	0.22967
	--			--		2.939	0.19035		4.439	0.22891
	--			--		2.94	0.18929		4.44	0.22962
	--			--		2.941	0.18955		4.441	0.2311
	--			--		2.942	0.18902		4.442	0.23132
	--			--		2.943	0.18876		4.443	0.23148
	--			--		2.944	0.18849		4.444	0.23225
	--			--		2.945	0.18849		4.445	0.23219
	--			--		2.946	0.18796		4.446	0.23263
	--			--		2.947	0.18769		4.447	0.23416
	--			--		2.948	0.18796		4.448	0.23581
	--			--		2.949	0.18716		4.449	0.23641
	--			--		2.95	0.18769		4.45	0.23581
	--			--		2.951	0.18769		4.451	0.23641
	--			--		2.952	0.18743		4.452	0.23646
	--			--		2.953	0.18822		4.453	0.23707
	--			--		2.954	0.18822		4.454	0.23778
	--			--		2.955	0.18849		4.455	0.23794
	--			--		2.956	0.18902		4.456	0.23739
	--			--		2.957	0.18902		4.457	0.23811
	--			--		2.958	0.18902		4.458	0.23838
	--			--		2.959	0.18982		4.459	0.23794
	--			--		2.96	0.18955		4.46	0.23734
	--			--		2.961	0.19035		4.461	0.23789
	--			--		2.962	0.19089		4.462	0.2392
	--			--		2.963	0.19115		4.463	0.24024
	--			--		2.964	0.19089		4.464	0.24013
	--			--		2.965	0.19195		4.465	0.24112
	--			--		2.966	0.19248		4.466	0.24084
	--			--		2.967	0.19275		4.467	0.2421
	--			--		2.968	0.19328		4.468	0.24282
	--			--		2.969	0.19355		4.469	0.24369
	--			--		2.97	0.19461		4.47	0.24276
	--			--		2.971	0.19621		4.471	0.2438
	--			--		2.972	0.19541		4.472	0.24304
	--			--		2.973	0.19621		4.473	0.24314
	--			--		2.974	0.19701		4.474	0.24342
	--			--		2.975	0.19727		4.475	0.24413
	--			--		2.976	0.1986		4.476	0.24375
	--			--		2.977	0.19781		4.477	0.24397
	--			--		2.978	0.1986		4.478	0.24435
	--			--		2.979	0.19967		4.479	0.24331
	--			--		2.98	0.19967		4.48	0.24375
	--			--		2.981	0.19994		4.481	0.24402
	--			--		2.982	0.19994		4.482	0.24479
	--			--		2.983	0.201		4.483	0.24555
	--			--		2.984	0.19967		4.484	0.24523
	--			--		2.985	0.20313		4.485	0.24654
	--			--		2.986	0.2018		4.486	0.24687
	--			--		2.987	0.20153		4.487	0.24725
	--			--		2.988	0.20233		4.488	0.24714
	--			--		2.989	0.2018		4.489	0.24846
	--			--		2.99	0.20047		4.49	0.24857
	--			--		2.991	0.20473		4.491	0.24906
	--			--		2.992	0.20127		4.492	0.24944
	--			--		2.993	0.20393		4.493	0.24911
	--			--		2.994	0.2018		4.494	0.24879
	--			--		2.995	0.20393		4.495	0.24835
	--			--		2.996	0.2034		4.496	0.24775
	--			--		2.997	0.20313		4.497	0.24868
	--			--		2.998	0.20552		4.498	0.24873
	--			--		2.999	0.20206		4.499	0.24895
	--			--		3	0.2034		4.5	0.2495
	--			--		3.001	0.2018		4.501	0.24966
	--			--		3.002	0.20286		4.502	0.25021
	--			--		3.003	0.201		4.503	0.25043
	--			--		3.004	0.20047		4.504	0.25059
	--			--		3.005	0.19754		4.505	0.2507
	--			--		3.006	0.20073		4.506	0.25152
	--			--		3.007	0.20526		4.507	0.25169
	--			--		3.008	0.20153		4.508	0.25174
	--			--		3.009	0.20419		4.509	0.2524
	--			--		3.01	0.20419		4.51	0.25235
	--			--		3.011	0.20606		4.511	0.25207
	--			--		3.012	0.20765		4.512	0.25218
	--			--		3.013	0.20606		4.513	0.25328
	--			--		3.014	0.20526		4.514	0.25273
	--			--		3.015	0.20632		4.515	0.25191
	--			--		3.016	0.20845		4.516	0.25213
	--			--		3.017	0.21085		4.517	0.25207
	--			--		3.018	0.21138		4.518	0.25218
	--			--		3.019	0.21165		4.519	0.25224
	--			--		3.02	0.21005		4.52	0.25251
	--			--		3.021	0.21085		4.521	0.25262
	--			--		3.022	0.21218		4.522	0.25306
	--			--		3.023	0.21138		4.523	0.25393
	--			--		3.024	0.21138		4.524	0.25476
	--			--		3.025	0.21005		4.525	0.25525
	--			--		3.026	0.20925		4.526	0.25552
	--			--		3.027	0.20925		4.527	0.25541
	--			--		3.028	0.20952		4.528	0.25563
	--			--		3.029	0.20952		4.529	0.25667
	--			--		3.03	0.21138		4.53	0.25706
	--			--		3.031	0.21324		4.531	0.25623
	--			--		3.032	0.21564		4.532	0.2558
	--			--		3.033	0.2167		4.533	0.25574
	--			--		3.034	0.21697		4.534	0.25607
	--			--		3.035	0.21697		4.535	0.25733
	--			--		3.036	0.21724		4.536	0.25689
	--			--		3.037	0.21617		4.537	0.25629
	--			--		3.038	0.2175		4.538	0.25656
	--			--		3.039	0.21724		4.539	0.2558
	--			--		3.04	0.21803		4.54	0.25607
	--			--		3.041	0.21803		4.541	0.25722
	--			--		3.042	0.2191		4.542	0.25689
	--			--		3.043	0.2191		4.543	0.25678
	--			--		3.044	0.2167		4.544	0.25744
	--			--		3.045	0.21617		4.545	0.25848
	--			--		3.046	0.2183		4.546	0.25936
	--			--		3.047	0.22149		4.547	0.25947
	--			--		3.048	0.22362		4.548	0.25974
	--			--		3.049	0.22362		4.549	0.26072
	--			--		3.05	0.22469		4.55	0.26045
	--			--		3.051	0.22522		4.551	0.26001
	--			--		3.052	0.22442		4.552	0.25968
	--			--		3.053	0.22495		4.553	0.25947
	--			--		3.054	0.22549		4.554	0.25826
	--			--		3.055	0.22682		4.555	0.25864
	--			--		3.056	0.22735		4.556	0.25875
	--			--		3.057	0.22762		4.557	0.25815
	--			--		3.058	0.22788		4.558	0.25853
	--			--		3.059	0.22868		4.559	0.26001
	--			--		3.06	0.22762		4.56	0.26018
	--			--		3.061	0.22655		4.561	0.26023
	--			--		3.062	0.22735		4.562	0.26029
	--			--		3.063	0.22895		4.563	0.26023
	--			--		3.064	0.22841		4.564	0.26062
	--			--		3.065	0.23134		4.565	0.26083
	--			--		3.066	0.22868		4.566	0.26171
	--			--		3.067	0.22841		4.567	0.26248
	--			--		3.068	0.23134		4.568	0.26286
	--			--		3.069	0.23028		4.569	0.26368
	--			--		3.07	0.23134		4.57	0.26385
	--			--		3.071	0.23134		4.571	0.26363
	--			--		3.072	0.23161		4.572	0.26341
	--			--		3.073	0.23241		4.573	0.26259
	--			--		3.074	0.23214		4.574	0.26281
	--			--		3.075	0.23161		4.575	0.26253
	--			--		3.076	0.23187		4.576	0.26215
	--			--		3.077	0.23214		4.577	0.26171
	--			--		3.078	0.23427		4.578	0.26171
	--			--		3.079	0.23427		4.579	0.26177
	--			--		3.08	0.23214		4.58	0.26242
	--			--		3.081	0.23214		4.581	0.26264
	--			--		3.082	0.23214		4.582	0.26292
	--			--		3.083	0.23187		4.583	0.26319
	--			--		3.084	0.23187		4.584	0.26324
	--			--		3.085	0.23187		4.585	0.26363
	--			--		3.086	0.23374		4.586	0.26385
	--			--		3.087	0.23294		4.587	0.26385
	--			--		3.088	0.234		4.588	0.26379
	--			--		3.089	0.23347		4.589	0.26467
	--			--		3.09	0.23214		4.59	0.26505
	--			--		3.091	0.234		4.591	0.26412
	--			--		3.092	0.23693		4.592	0.26428
	--			--		3.093	0.23853		4.593	0.26423
	--			--		3.094	0.2364		4.594	0.26407
	--			--		3.095	0.24066		4.595	0.26456
	--			--		3.096	0.23826		4.596	0.26357
	--			--		3.097	0.23933		4.597	0.26335
	--			--		3.098	0.23959		4.598	0.26324
	--			--		3.099	0.23933		4.599	0.26341
	--			--		3.1	0.23826		4.6	0.26407
	--			--		3.101	0.238		4.601	0.26461
	--			--		3.102	0.24119		4.602	0.26472
	--			--		3.103	0.24119		4.603	0.26543
	--			--		3.104	0.24092		4.604	0.26554
	--			--		3.105	0.24039		4.605	0.26598
	--			--		3.106	0.23986		4.606	0.26615
	--			--		3.107	0.24066		4.607	0.26675
	--			--		3.108	0.24066		4.608	0.26713
	--			--		3.109	0.24039		4.609	0.26752
	--			--		3.11	0.24146		4.61	0.26752
	--			--		3.111	0.24199		4.611	0.26669
	--			--		3.112	0.24225		4.612	0.26675
	--			--		3.113	0.24332		4.613	0.2668
	--			--		3.114	0.24332		4.614	0.26664
	--			--		3.115	0.24545		4.615	0.26642
	--			--		3.116	0.24385		4.616	0.26658
	--			--		3.117	0.24518		4.617	0.26593
	--			--		3.118	0.24279		4.618	0.26505
	--			--		3.119	0.24385		4.619	0.26467
	--			--		3.12	0.24359		4.62	0.26532
	--			--		3.121	0.24305		4.621	0.265
	--			--		3.122	0.24518		4.622	0.26522
	--			--		3.123	0.24412		4.623	0.26549
	--			--		3.124	0.24465		4.624	0.26587
	--			--		3.125	0.24438		4.625	0.26675
	--			--		3.126	0.24412		4.626	0.26752
	--			--		3.127	0.24465		4.627	0.26834
	--			--		3.128	0.24385		4.628	0.26883
	--			--		3.129	0.24385		4.629	0.26938
	--			--		3.13	0.24465		4.63	0.26905
	--			--		3.131	0.24545		4.631	0.26872
	--			--		3.132	0.24625		4.632	0.26828
	--			--		3.133	0.24758		4.633	0.26856
	--			--		3.134	0.24811		4.634	0.26899
	--			--		3.135	0.24864		4.635	0.26845
	--			--		3.136	0.24838		4.636	0.26867
	--			--		3.137	0.24864		4.637	0.2685
	--			--		3.138	0.24838		4.638	0.26773
	--			--		3.139	0.24864		4.639	0.26773
	--			--		3.14	0.24917		4.64	0.2673
	--			--		3.141	0.24971		4.641	0.26768
	--			--		3.142	0.24917		4.642	0.26784
	--			--		3.143	0.24811		4.643	0.26823
	--			--		3.144	0.24838		4.644	0.26839
	--			--		3.145	0.24731		4.645	0.26899
	--			--		3.146	0.24651		4.646	0.26916
	--			--		3.147	0.24625		4.647	0.26998
	--			--		3.148	0.24758		4.648	0.26971
	--			--		3.149	0.24944		4.649	0.26938
	--			--		3.15	0.25157		4.65	0.26971
	--			--		3.151	0.2521		4.651	0.26982
	--			--		3.152	0.2529		4.652	0.27003
	--			--		3.153	0.25317		4.653	0.26943
	--			--		3.154	0.25051		4.654	0.26949
	--			--		3.155	0.25104		4.655	0.26949
	--			--		3.156	0.25157		4.656	0.26943
	--			--		3.157	0.25157		4.657	0.26883
	--			--		3.158	0.25157		4.658	0.2696
	--			--		3.159	0.2521		4.659	0.26867
	--			--		3.16	0.25157		4.66	0.26828
	--			--		3.161	0.2529		4.661	0.26899
	--			--		3.162	0.25237		4.662	0.26894
	--			--		3.163	0.2521		4.663	0.26938
	--			--		3.164	0.25184		4.664	0.26927
	--			--		3.165	0.25184		4.665	0.27009
	--			--		3.166	0.25237		4.666	0.27025
	--			--		3.167	0.25184		4.667	0.27069
	--			--		3.168	0.25237		4.668	0.27124
	--			--			--		4.669	0.27108
	--			--			--		4.67	0.27118
	--			--			--		4.671	0.27097
	--			--			--		4.672	0.27168
	--			--			--		4.673	0.27118
	--			--			--		4.674	0.2708
	--			--			--		4.675	0.27091
	--			--			--		4.676	0.27009
	--			--			--		4.677	0.27014
	--			--			--		4.678	0.26916
	--			--			--		4.679	0.26954
	--			--			--		4.68	0.26921
	--			--			--		4.681	0.2702
	--			--			--		4.682	0.26949
	--			--			--		4.683	0.26971
	--			--			--		4.684	0.27009
	--			--			--		4.685	0.26954
	--			--			--		4.686	0.26965
	--			--			--		4.687	0.27025
	--			--			--		4.688	0.27069
	--			--			--		4.689	0.27058
	--			--			--		4.69	0.27075
	--			--			--		4.691	0.26993
	--			--			--		4.692	0.27014
	--			--			--		4.693	0.26905
	--			--			--		4.694	0.27009
	--			--			--		4.695	0.26987
	--			--			--		4.696	0.26872
	--			--			--		4.697	0.26938
	--			--			--		4.698	0.26861
	--			--			--		4.699	0.2679
	--			--			--		4.7	0.26861
	--			--			--		4.701	0.26888
	--			--			--		4.702	0.26872
	--			--			--		4.703	0.2685
	--			--			--		4.704	0.26899
	--			--			--		4.705	0.26938
	--			--			--		4.706	0.26976
	--			--			--		4.707	0.26993
	--			--			--		4.708	0.2702
	--			--			--		4.709	0.26993
	--			--			--		4.71	0.27003
	--			--			--		4.711	0.2702
	--			--			--		4.712	0.27003
	--			--			--		4.713	0.26965
	--			--			--		4.714	0.2691
	--			--			--		4.715	0.26806
	--			--			--		4.716	0.26801
	--			--			--		4.717	0.26746
	--			--			--		4.718	0.26702
	--			--			--		4.719	0.26686
	--			--			--		4.72	0.26691
	--			--			--		4.721	0.26642
	--			--			--		4.722	0.26609
	--			--			--		4.723	0.26686
	--			--			--		4.724	0.26697
	--			--			--		4.725	0.26686
	--			--			--		4.726	0.26593
	--			--			--		4.727	0.26658
	--			--			--		4.728	0.2668
	--			--			--		4.729	0.26773
	--			--			--		4.73	0.26735
	--			--			--		4.731	0.2662
	--			--			--		4.732	0.26565
	--			--			--		4.733	0.26571
	--			--			--		4.734	0.26505
	--			--			--		4.735	0.26478
	--			--			--		4.736	0.26445
	--			--			--		4.737	0.26363
	--			--			--		4.738	0.26308
	--			--			--		4.739	0.26313
	--			--			--		4.74	0.26209
	--			--			--		4.741	0.26281
	--			--			--		4.742	0.26193
	--			--			--		4.743	0.26302
	--			--			--		4.744	0.2627
	--			--			--		4.745	0.26324
	--			--			--		4.746	0.26335
	--			--			--		4.747	0.26374
	--			--			--		4.748	0.26385
	--			--			--		4.749	0.26335
	--			--			--		4.75	0.26385
	--			--			--		4.751	0.26319
	--			--			--		4.752	0.2627
	--			--			--		4.753	0.26231
	--			--			--		4.754	0.26187
	--			--			--		4.755	0.26133
	--			--			--		4.756	0.26138
	--			--			--		4.757	0.26051
	--			--			--		4.758	0.26007
	--			--			--		4.759	0.25941
	--			--			--		4.76	0.25925
	--			--			--		4.761	0.25919
	--			--			--		4.762	0.25908
	--			--			--		4.763	0.25859
	--			--			--		4.764	0.25864
	--			--			--		4.765	0.25919
	--			--			--		4.766	0.26007
	--			--			--		4.767	0.25996
	--			--			--		4.768	0.25957
	--			--			--		4.769	0.25985
	--			--			--		4.77	0.25957
	--			--			--		4.771	0.25941
	--			--			--		4.772	0.25864
	--			--			--		4.773	0.2593
	--			--			--		4.774	0.25903
	--			--			--		4.775	0.25777
	--			--			--		4.776	0.25711
	--			--			--		4.777	0.25716
	--			--			--		4.778	0.25618
	--			--			--		4.779	0.25601
	--			--			--		4.78	0.25601
	--			--			--		4.781	0.25503
	--			--			--		4.782	0.25486
	--			--			--		4.783	0.25503
	--			--			--		4.784	0.25454
	--			--			--		4.785	0.25476
	--			--			--		4.786	0.25519
	--			--			--		4.787	0.25552
	--			--			--		4.788	0.25684
	--			--			--		4.789	0.25645
	--			--			--		4.79	0.25601
	--			--			--		4.791	0.25601
	--			--			--		4.792	0.25591
	--			--			--		4.793	0.25497
	--			--			--		4.794	0.2547
	--			--			--		4.795	0.25377
	--			--			--		4.796	0.25344
	--			--			--		4.797	0.25437
	--			--			--		4.798	0.25382
	--			--			--		4.799	0.25251
	--			--			--		4.8	0.25295
	--			--			--		4.801	0.25317
	--			--			--		4.802	0.25218
	--			--			--		4.803	0.25218
	--			--			--		4.804	0.253
	--			--			--		4.805	0.25284
	--			--			--		4.806	0.25235
	--			--			--		4.807	0.25262
	--			--			--		4.808	0.2535
	--			--			--		4.809	0.25317
	--			--			--		4.81	0.25328
	--			--			--		4.811	0.25317
	--			--			--		4.812	0.25207
	--			--			--		4.813	0.25141
	--			--			--		4.814	0.25103
	--			--			--		4.815	0.25032
	--			--			--		4.816	0.2501
	--			--			--		4.817	0.24955
	--			--			--		4.818	0.24911
	--			--			--		4.819	0.24868
	--			--			--		4.82	0.24857
	--			--			--		4.821	0.24884
	--			--			--		4.822	0.24879
	--			--			--		4.823	0.24818
	--			--			--		4.824	0.24862
	--			--			--		4.825	0.24791
	--			--			--		4.826	0.24829
	--			--			--		4.827	0.24917
	--			--			--		4.828	0.24944
	--			--			--		4.829	0.24922
	--			--			--		4.83	0.24879
	--			--			--		4.831	0.24884
	--			--			--		4.832	0.24862
	--			--			--		4.833	0.24785
	--			--			--		4.834	0.24731
	--			--			--		4.835	0.24692
	--			--			--		4.836	0.24654
	--			--			--		4.837	0.24643
	--			--			--		4.838	0.24572
	--			--			--		4.839	0.24594
	--			--			--		4.84	0.24495
	--			--			--		4.841	0.24539
	--			--			--		4.842	0.24534
	--			--			--		4.843	0.24534
	--			--			--		4.844	0.24539
	--			--			--		4.845	0.24627
	--			--			--		4.846	0.2461
	--			--			--		4.847	0.24583
	--			--			--		4.848	0.2461
	--			--			--		4.849	0.24539
	--			--			--		4.85	0.24479
	--			--			--		4.851	0.24517
	--			--			--		4.852	0.24408
	--			--			--		4.853	0.24331
	--			--			--		4.854	0.24282
	--			--			--		4.855	0.24243
	--			--			--		4.856	0.2426
	--			--			--		4.857	0.24221
	--			--			--		4.858	0.2409
	--			--			--		4.859	0.24128
	--			--			--		4.86	0.24079
	--			--			--		4.861	0.2415
	--			--			--		4.862	0.24139
	--			--			--		4.863	0.24145
	--			--			--		4.864	0.24156
	--			--			--		4.865	0.2415
	--			--			--		4.866	0.24178
	--			--			--		4.867	0.24161
	--			--			--		4.868	0.24183
	--			--			--		4.869	0.24216
	--			--			--		4.87	0.2415
	--			--			--		4.871	0.24106
	--			--			--		4.872	0.24145
	--			--			--		4.873	0.24074
	--			--			--		4.874	0.24052
	--			--			--		4.875	0.23975
	--			--			--		4.876	0.23986
	--			--			--		4.877	0.24002
	--			--			--		4.878	0.23876
	--			--			--		4.879	0.2386
	--			--			--		4.88	0.23783
	--			--			--		4.881	0.23833
	--			--			--		4.882	0.23805
	--			--			--		4.883	0.23871
	--			--			--		4.884	0.23964
	--			--			--		4.885	0.23997
	--			--			--		4.886	0.23953
	--			--			--		4.887	0.23986
	--			--			--		4.888	0.24008
	--			--			--		4.889	0.24035
	--			--			--		4.89	0.23991
	--			--			--		4.891	0.23959
	--			--			--		4.892	0.24002
	--			--			--		4.893	0.23948
	--			--			--		4.894	0.23915
	--			--			--		4.895	0.23772
	--			--			--		4.896	0.23723
	--			--			--		4.897	0.23685
	--			--			--		4.898	0.23635
	--			--			--		4.899	0.23619
	--			--			--		4.9	0.23542
	--			--			--		4.901	0.23624
	--			--			--		4.902	0.23663
	--			--			--		4.903	0.23592
	--			--			--		4.904	0.23641
	--			--			--		4.905	0.23789
	--			--			--		4.906	0.23822
	--			--			--		4.907	0.23761
	--			--			--		4.908	0.23696
	--			--			--		4.909	0.23739
	--			--			--		4.91	0.23739
	--			--			--		4.911	0.23657
	--			--			--		4.912	0.23679
	--			--			--		4.913	0.23761
	--			--			--		4.914	0.23657
	--			--			--		4.915	0.2357
	--			--			--		4.916	0.23586
	--			--			--		4.917	0.23504
	--			--			--		4.918	0.23422
	--			--			--		4.919	0.23362
	--			--			--		4.92	0.23301
	--			--			--		4.921	0.23312
	--			--			--		4.922	0.23268
	--			--			--		4.923	0.23197
	--			--			--		4.924	0.2329
	--			--			--		4.925	0.23373
	--			--			--		4.926	0.234
	--			--			--		4.927	0.23378
	--			--			--		4.928	0.23351
	--			--			--		4.929	0.2329
	--			--			--		4.93	0.23312
	--			--			--		4.931	0.23307
	--			--			--		4.932	0.23285
	--			--			--		4.933	0.23236
	--			--			--		4.934	0.2317
	--			--			--		4.935	0.23192
	--			--			--		4.936	0.23126
	--			--			--		4.937	0.23082
	--			--			--		4.938	0.23049
	--			--			--		4.939	0.23
	--			--			--		4.94	0.23006
	--			--			--		4.941	0.22989
	--			--			--		4.942	0.22989
	--			--			--		4.943	0.23011
	--			--			--		4.944	0.22973
	--			--			--		4.945	0.23093
	--			--			--		4.946	0.23159
	--			--			--		4.947	0.23159
	--			--			--		4.948	0.23197
	--			--			--		4.949	0.23159
	--			--			--		4.95	0.23153
	--			--			--		4.951	0.23044
	--			--			--		4.952	0.22951
	--			--			--		4.953	0.23
	--			--			--		4.954	0.22841
	--			--			--		4.955	0.22787
	--			--			--		4.956	0.22737
	--			--			--		4.957	0.22737
	--			--			--		4.958	0.22737
	--			--			--		4.959	0.22765
	--			--			--		4.96	0.2265
	--			--			--		4.961	0.22693
	--			--			--		4.962	0.22567
	--			--			--		4.963	0.2265
	--			--			--		4.964	0.22677
	--			--			--		4.965	0.22688
	--			--			--		4.966	0.22611
	--			--			--		4.967	0.22644
	--			--			--		4.968	0.22622
	--			--			--		4.969	0.22611
	--			--			--		4.97	0.22589
	--			--			--		4.971	0.22529
	--			--			--		4.972	0.2248
	--			--			--		4.973	0.22524
	--			--			--		4.974	0.22513
	--			--			--		4.975	0.22518
	--			--			--		4.976	0.22485
	--			--			--		4.977	0.22409
	--			--			--		4.978	0.22381
	--			--			--		4.979	0.22239
	--			--			--		4.98	0.2231
	--			--			--		4.981	0.2219
	--			--			--		4.982	0.22201
	--			--			--		4.983	0.22233
	--			--			--		4.984	0.22228
	--			--			--		4.985	0.22305
	--			--			--		4.986	0.22222
	--			--			--		4.987	0.22272
	--			--			--		4.988	0.22255
	--			--			--		4.989	0.22288
	--			--			--		4.99	0.2225
	--			--			--		4.991	0.2231
	--			--			--		4.992	0.22442
	--			--			--		4.993	0.22354
	--			--			--		4.994	0.22359
	--			--			--		4.995	0.22321
	--			--			--		4.996	0.22272
	--			--			--		4.997	0.22206
	--			--			--		4.998	0.22124
	--			--			--		4.999	0.22146
	--			--			--		5	0.22091
	--			--			--		5.001	0.22069
	--			--			--		5.002	0.21998
	--			--			--		5.003	0.22053
	--			--			--		5.004	0.22036
	--			--			--		5.005	0.21981
	--			--			--		5.006	0.21971
	--			--			--		5.007	0.22014
	--			--			--		5.008	0.22129
	--			--			--		5.009	0.22047
	--			--			--		5.01	0.22053
	--			--			--		5.011	0.21971
	--			--			--		5.012	0.21954
	--			--			--		5.013	0.21927
	--			--			--		5.014	0.21856
	--			--			--		5.015	0.21817
	--			--			--		5.016	0.21762
	--			--			--		5.017	0.21779
	--			--			--		5.018	0.2173
	--			--			--		5.019	0.21675
	--			--			--		5.02	0.21708
	--			--			--		5.021	0.2168
	--			--			--		5.022	0.21658
	--			--			--		5.023	0.21669
	--			--			--		5.024	0.21593
	--			--			--		5.025	0.21658
	--			--			--		5.026	0.21604
	--			--			--		5.027	0.21669
	--			--			--		5.028	0.21702
	--			--			--		5.029	0.21713
	--			--			--		5.03	0.21686
	--			--			--		5.031	0.21664
	--			--			--		5.032	0.2162
	--			--			--		5.033	0.21642
	--			--			--		5.034	0.2162
	--			--			--		5.035	0.2151
	--			--			--		5.036	0.21434
	--			--			--		5.037	0.21401
	--			--			--		5.038	0.21401
	--			--			--		5.039	0.21363
	--			--			--		5.04	0.2139
	--			--			--		5.041	0.21374
	--			--			--		5.042	0.21374
	--			--			--		5.043	0.21374
	--			--			--		5.044	0.21385
	--			--			--		5.045	0.21412
	--			--			--		5.046	0.21532
	--			--			--		5.047	0.21505
	--			--			--		5.048	0.21527
	--			--			--		5.049	0.21538
	--			--			--		5.05	0.215
	--			--			--		5.051	0.21494
	--			--			--		5.052	0.21489
	--			--			--		5.053	0.21456
	--			--			--		5.054	0.21417
	--			--			--		5.055	0.21324
	--			--			--		5.056	0.21264
	--			--			--		5.057	0.21149
	--			--			--		5.058	0.21089
	--			--			--		5.059	0.21083
	--			--			--		5.06	0.21193
	--			--			--		5.061	0.21034
	--			--			--		5.062	0.211
	--			--			--		5.063	0.21144
	--			--			--		5.064	0.21094
	--			--			--		5.065	0.21155
	--			--			--		5.066	0.21144
	--			--			--		5.067	0.21226
	--			--			--		5.068	0.21231
	--			--			--		5.069	0.21209
	--			--			--		5.07	0.21111
	--			--			--		5.071	0.21127
	--			--			--		5.072	0.21105
	--			--			--		5.073	0.21122
	--			--			--		5.074	0.21034
	--			--			--		5.075	0.2099
	--			--			--		5.076	0.20957
	--			--			--		5.077	0.2087
	--			--			--		5.078	0.20777
	--			--			--		5.079	0.20875
	--			--			--		5.08	0.20766
	--			--			--		5.081	0.20689
	--			--			--		5.082	0.2076
	--			--			--		5.083	0.20848
	--			--			--		5.084	0.20908
	--			--			--		5.085	0.20996
	--			--			--		5.086	0.21045
	--			--			--		5.087	0.21111
	--			--			--		5.088	0.21083
	--			--			--		5.089	0.21083
	--			--			--		5.09	0.21067
	--			--			--		5.091	0.21182
	--			--			--		5.092	0.21171
	--			--			--		5.093	0.21056
	--			--			--		5.094	0.20985
	--			--			--		5.095	0.20831
	--			--			--		5.096	0.20881
	--			--			--		5.097	0.20766
	--			--			--		5.098	0.20831
	--			--			--		5.099	0.20744
	--			--			--		5.1	0.20799
	--			--			--		5.101	0.20777
	--			--			--		5.102	0.20919
	--			--			--		5.103	0.20875
	--			--			--		5.104	0.2087
	--			--			--		5.105	0.20853
	--			--			--		5.106	0.20875
	--			--			--		5.107	0.20864
	--			--			--		5.108	0.21034
	--			--			--		5.109	0.21001
	--			--			--		5.11	0.21122
	--			--			--		5.111	0.21001
	--			--			--		5.112	0.20979
	--			--			--		5.113	0.20886
	--			--			--		5.114	0.20897
	--			--			--		5.115	0.20793
	--			--			--		5.116	0.20815
	--			--			--		5.117	0.20848
	--			--			--		5.118	0.20886
	--			--			--		5.119	0.20963
	--			--			--		5.12	0.20941
	--			--			--		5.121	0.21018
	--			--			--		5.122	0.2099
	--			--			--		5.123	0.20919
	--			--			--		5.124	0.21067
	--			--			--		5.125	0.21187
	--			--			--		5.126	0.21324
	--			--			--		5.127	0.21335
	--			--			--		5.128	0.21313
	--			--			--		5.129	0.21286
	--			--			--		5.13	0.21231
	--			--			--		5.131	0.21231
	--			--			--		5.132	0.21237
	--			--			--		5.133	0.21264
	--			--			--		5.134	0.21259
	--			--			--		5.135	0.21198
	--			--			--		5.136	0.21155
	--			--			--		5.137	0.21204
	--			--			--		5.138	0.21226
	--			--			--		5.139	0.21308
	--			--			--		5.14	0.21264
	--			--			--		5.141	0.21226
	--			--			--		5.142	0.21335
	--			--			--		5.143	0.21385
	--			--			--		5.144	0.2145
	--			--			--		5.145	0.21472
	--			--			--		5.146	0.21538
	--			--			--		5.147	0.21615
	--			--			--		5.148	0.21636
	--			--			--		5.149	0.21686
	--			--			--		5.15	0.21653
	--			--			--		5.151	0.21691
	--			--			--		5.152	0.2174
	--			--			--		5.153	0.21746
	--			--			--		5.154	0.21806
	--			--			--		5.155	0.21795
	--			--			--		5.156	0.21735
	--			--			--		5.157	0.21686
	--			--			--		5.158	0.21658
	--			--			--		5.159	0.21735
	--			--			--		5.16	0.21724
	--			--			--		5.161	0.21697
	--			--			--		5.162	0.21735
	--			--			--		5.163	0.21724
	--			--			--		5.164	0.21751
	--			--			--		5.165	0.21768
	--			--			--		5.166	0.21817
	--			--			--		5.167	0.21883
	--			--			--		5.168	0.21883
	--			--			--		5.169	0.21866
	--			--			--		5.17	0.2179
	--			--			--		5.171	0.20793
	--			--			--		5.172	0.19062
	--			--			--		5.173	0.18986
	--			--			--		5.174	0.18997
	--			--			--		5.175	0.18997
	--			--			--		5.176	0.18997
	--			--			--		5.177	0.18997
	--			--			--		5.178	0.19002
	--			--			--		5.179	0.18986
	--			--			--		5.18	0.18969
	--			--			--		5.181	0.18969
	--			--			--		5.182	0.18958
	--			--			--		5.183	0.18947
	--			--			--		5.184	0.18931
	--			--			--		5.185	0.18942
	--			--			--		5.186	0.18931
	--			--			--		5.187	0.1892
	--			--			--		5.188	0.18926
	--			--			--		5.189	0.1892
	--			--			--		5.19	0.18915
	--			--			--		5.191	0.1892
	--			--			--		5.192	0.18915
	--			--			--		5.193	0.18915
	--			--			--		5.194	0.18898
	--			--			--		5.195	0.18909
	--			--			--		5.196	0.18904
	--			--			--		5.197	0.18909
	--			--			--		5.198	0.18904
	--			--			--		5.199	0.18898
	--			--			--		5.2	0.18898
	--			--			--		5.201	0.18904
	--			--			--		5.202	0.18898
	--			--			--		5.203	0.18893
	--			--			--		5.204	0.18909
	--			--			--		5.205	0.18909
	--			--			--		5.206	0.18909
	--			--			--		5.207	0.18904
	--			--			--		5.208	0.18915
	--			--			--		5.209	0.18915
	--			--			--		5.21	0.18915
	--			--			--		5.211	0.1892
	--			--			--		5.212	0.1892
	--			--			--		5.213	0.18926
	--			--			--		5.214	0.18926
	--			--			--		5.215	0.18926
	--			--			--		5.216	0.18926
	--			--			--		5.217	0.18931
	--			--			--		5.218	0.18926
	--			--			--		5.219	0.18937
	--			--			--		5.22	0.18926
	--			--			--		5.221	0.18926
	--			--			--		5.222	0.18926
	--			--			--		5.223	0.1892
	--			--			--		5.224	0.1892
	--			--			--		5.225	0.18926
	--			--			--		5.226	0.18904
	--			--			--		5.227	0.18898
	--			--			--		5.228	0.18898
	--			--			--		5.229	0.18893
	--			--			--		5.23	0.18887
	--			--			--		5.231	0.18876
	--			--			--		5.232	0.18871
	--			--			--		5.233	0.18865
	--			--			--		5.234	0.1886
	--			--			--		5.235	0.18843
	--			--			--		5.236	0.18849
	--			--			--		5.237	0.18832
	--			--			--		5.238	0.18827
	--			--			--		5.239	0.18827
	--			--			--		5.24	0.18822
	--			--			--		5.241	0.18822
	--			--			--		5.242	0.18805
	--			--			--		5.243	0.18811
	--			--			--		5.244	0.18805
	--			--			--		5.245	0.188
	--			--			--		5.246	0.18789
	--			--			--		5.247	0.18783
	--			--			--		5.248	0.188
	--			--			--		5.249	0.18778
	--			--			--		5.25	0.18772
	--			--			--		5.251	0.18778
	--			--			--		5.252	0.18767
	--			--			--		5.253	0.18772
	--			--			--		5.254	0.18756
	--			--			--		5.255	0.18756
	--			--			--		5.256	0.18761
	--			--			--		5.257	0.1875
	--			--			--		5.258	0.1875
	--			--			--		5.259	0.18756
	--			--			--		5.26	0.18745
	--			--			--		5.261	0.18745
	--			--			--		5.262	0.18734
	--			--			--		5.263	0.18761
	--			--			--		5.264	0.18745
	--			--			--		5.265	0.18745
	--			--			--		5.266	0.18745
	--			--			--		5.267	0.18739
	--			--			--		5.268	0.18745
	--			--			--		5.269	0.18728
	--			--			--		5.27	0.18734
	--			--			--		5.271	0.18739
	--			--			--		5.272	0.18734
	--			--			--		5.273	0.18728
	--			--			--		5.274	0.18734
	--			--			--		5.275	0.18739
	--			--			--		5.276	0.18723
	--			--			--		5.277	0.18728
	--			--			--		5.278	0.18745
	--			--			--		5.279	0.18723
	--			--			--		5.28	0.18728
	--			--			--		5.281	0.18728
	--			--			--		5.282	0.18734
	--			--			--		5.283	0.1875
	--			--			--		5.284	0.18734
	--			--			--		5.285	0.1875
	--			--			--		5.286	0.1875
	--			--			--		5.287	0.1875
	--			--			--		5.288	0.18745
	--			--			--		5.289	0.18745
	--			--			--		5.29	0.18745
	--			--			--		5.291	0.18745
	--			--			--		5.292	0.1875
	--			--			--		5.293	0.18772
	--			--			--		5.294	0.1875
	--			--			--		5.295	0.18734
	--			--			--		5.296	0.18761
	--			--			--		5.297	0.1875
	--			--			--		5.298	0.18756
	--			--			--		5.299	0.18745
	--			--			--		5.3	0.18761
	--			--			--		5.301	0.18772
	--			--			--		5.302	0.18761
	--			--			--		5.303	0.18767
	--			--			--		5.304	0.18778
	--			--			--		5.305	0.18789
	--			--			--		5.306	0.18811
	--			--			--		5.307	0.18783
	--			--			--		5.308	0.18778
	--			--			--		5.309	0.18811
	--			--			--		5.31	0.18783
	--			--			--		5.311	0.18805
	--			--			--		5.312	0.18767
	--			--			--		5.313	0.18789
	--			--			--		5.314	0.18789
	--			--			--		5.315	0.18805
	--			--			--		5.316	0.18811
	--			--			--		5.317	0.188
	--			--			--		5.318	0.18811
	--			--			--		5.319	0.18827
	--			--			--		5.32	0.18843
	--			--			--		5.321	0.18843
	--			--			--		5.322	0.1886
	--			--			--		5.323	0.18865
	--			--			--		5.324	0.18871
	--			--			--		5.325	0.18832
	--			--			--		5.326	0.18843
	--			--			--		5.327	0.18871
	--			--			--		5.328	0.18832
	--			--			--		5.329	0.18882
	--			--			--		5.33	0.18887
	--			--			--		5.331	0.1886
	--			--			--		5.332	0.18854
	--			--			--		5.333	0.18876
	--			--			--		5.334	0.18865
	--			--			--		5.335	0.18854
	--			--			--		5.336	0.18871
	--			--			--		5.337	0.18909
	--			--			--		5.338	0.18838
	--			--			--		5.339	0.18849
	--			--			--		5.34	0.1892
	--			--			--		5.341	0.18887
	--			--			--		5.342	0.18926
	--			--			--		5.343	0.18871
	--			--			--		5.344	0.19019
	--			--			--		5.345	0.18964
	--			--			--		5.346	0.1898
	--			--			--		5.347	0.18937
	--			--			--		5.348	0.18975
	--			--			--		5.349	0.19117
	--			--			--		5.35	0.19145
	--			--			--		5.351	0.19314
	--			--			--		5.352	0.19347
	--			--			--		5.353	0.19391
	--			--			--		5.354	0.19386
	--			--			--		5.355	0.19413
	--			--			--		5.356	0.19391
	--			--			--		5.357	0.19397
	--			--			--		5.358	0.19457
	--			--			--		5.359	0.19484
	--			--			--		5.36	0.1955
	--			--			--		5.361	0.1961
	--			--			--		5.362	0.19643
	--			--			--		5.363	0.19621
	--			--			--		5.364	0.19692
	--			--			--		5.365	0.1978
	--			--			--		5.366	0.1995
	--			--			--		5.367	0.20032
	--			--			--		5.368	0.20048
	--			--			--		5.369	0.20136
	--			--			--		5.37	0.20267
	--			--			--		5.371	0.20306
	--			--			--		5.372	0.20344
	--			--			--		5.373	0.20344
	--			--			--		5.374	0.20349
	--			--			--		5.375	0.20349
	--			--			--		5.376	0.20399
	--			--			--		5.377	0.20377
	--			--			--		5.378	0.20437
	--			--			--		5.379	0.20508
	--			--			--		5.38	0.20574
	--			--			--		5.381	0.2053
	--			--			--		5.382	0.20722
	--			--			--		5.383	0.20749
	--			--			--		5.384	0.20875
	--			--			--		5.385	0.20946
	--			--			--		5.386	0.21007
	--			--			--		5.387	0.21144
	--			--			--		5.388	0.21111
	--			--			--		5.389	0.21182
	--			--			--		5.39	0.21308
	--			--			--		5.391	0.21264
	--			--			--		5.392	0.21237
	--			--			--		5.393	0.21406
	--			--			--		5.394	0.21346
	--			--			--		5.395	0.21346
	--			--			--		5.396	0.2139
	--			--			--		5.397	0.21428
	--			--			--		5.398	0.2139
	--			--			--		5.399	0.21461
	--			--			--		5.4	0.21461
	--			--			--		5.401	0.2156
	--			--			--		5.402	0.21626
	--			--			--		5.403	0.21653
	--			--			--		5.404	0.21735
	--			--			--		5.405	0.21899
	--			--			--		5.406	0.21927
	--			--			--		5.407	0.21856
	--			--			--		5.408	0.21976
	--			--			--		5.409	0.22014
	--			--			--		5.41	0.22124
	--			--			--		5.411	0.22151
	--			--			--		5.412	0.22135
	--			--			--		5.413	0.22124
	--			--			--		5.414	0.22113
	--			--			--		5.415	0.22124
	--			--			--		5.416	0.22184
	--			--			--		5.417	0.22244
	--			--			--		5.418	0.22211
	--			--			--		5.419	0.22217
	--			--			--		5.42	0.22244
	--			--			--		5.421	0.22332
	--			--			--		5.422	0.22387
	--			--			--		5.423	0.22447
	--			--			--		5.424	0.22431
	--			--			--		5.425	0.22595
	--			--			--		5.426	0.22617
	--			--			--		5.427	0.22672
	--			--			--		5.428	0.22803
	--			--			--		5.429	0.22907
	--			--			--		5.43	0.22907
	--			--			--		5.431	0.22956
	--			--			--		5.432	0.22951
	--			--			--		5.433	0.22934
	--			--			--		5.434	0.2294
	--			--			--		5.435	0.22852
	--			--			--		5.436	0.22962
	--			--			--		5.437	0.22907
	--			--			--		5.438	0.22896
	--			--			--		5.439	0.22967
	--			--			--		5.44	0.23022
	--			--			--		5.441	0.23077
	--			--			--		5.442	0.23126
	--			--			--		5.443	0.2311
	--			--			--		5.444	0.23301
	--			--			--		5.445	0.23373
	--			--			--		5.446	0.23416
	--			--			--		5.447	0.23509
	--			--			--		5.448	0.23564
	--			--			--		5.449	0.23608
	--			--			--		5.45	0.23635
	--			--			--		5.451	0.23652
	--			--			--		5.452	0.23657
	--			--			--		5.453	0.23696
	--			--			--		5.454	0.23657
	--			--			--		5.455	0.23635
	--			--			--		5.456	0.23657
	--			--			--		5.457	0.23685
	--			--			--		5.458	0.23685
	--			--			--		5.459	0.23723
	--			--			--		5.46	0.23685
	--			--			--		5.461	0.23729
	--			--			--		5.462	0.23811
	--			--			--		5.463	0.23843
	--			--			--		5.464	0.23937
	--			--			--		5.465	0.23953
	--			--			--		5.466	0.23997
	--			--			--		5.467	0.24112
	--			--			--		5.468	0.24123
	--			--			--		5.469	0.24156
	--			--			--		5.47	0.24216
	--			--			--		5.471	0.24227
	--			--			--		5.472	0.2421
	--			--			--		5.473	0.24331
	--			--			--		5.474	0.24347
	--			--			--		5.475	0.24282
	--			--			--		5.476	0.24342
	--			--			--		5.477	0.24309
	--			--			--		5.478	0.24287
	--			--			--		5.479	0.24347
	--			--			--		5.48	0.24309
	--			--			--		5.481	0.24358
	--			--			--		5.482	0.2444
	--			--			--		5.483	0.24457
	--			--			--		5.484	0.24457
	--			--			--		5.485	0.24566
	--			--			--		5.486	0.24512
	--			--			--		5.487	0.24528
	--			--			--		5.488	0.24681
	--			--			--		5.489	0.24742
	--			--			--		5.49	0.2484
	--			--			--		5.491	0.2484
	--			--			--		5.492	0.24829
	--			--			--		5.493	0.24911
	--			--			--		5.494	0.24829
	--			--			--		5.495	0.24824
	--			--			--		5.496	0.24785
	--			--			--		5.497	0.24785
	--			--			--		5.498	0.24791
	--			--			--		5.499	0.2472
	--			--			--		5.5	0.24758
	--			--			--		5.501	0.24818
	--			--			--		5.502	0.24879
	--			--			--		5.503	0.24944
	--			--			--		5.504	0.2501
	--			--			--		5.505	0.25005
	--			--			--		5.506	0.25059
	--			--			--		5.507	0.2501
	--			--			--		5.508	0.25213
	--			--			--		5.509	0.25169
	--			--			--		5.51	0.25202
	--			--			--		5.511	0.25213
	--			--			--		5.512	0.25278
	--			--			--		5.513	0.25251
	--			--			--		5.514	0.25218
	--			--			--		5.515	0.25125
	--			--			--		5.516	0.25245
	--			--			--		5.517	0.25311
	--			--			--		5.518	0.25284
	--			--			--		5.519	0.2524
	--			--			--		5.52	0.25245
	--			--			--		5.521	0.25355
	--			--			--		5.522	0.2535
	--			--			--		5.523	0.25415
	--			--			--		5.524	0.25421
	--			--			--		5.525	0.25426
	--			--			--		5.526	0.25596
	--			--			--		5.527	0.2558
	--			--			--		5.528	0.25618
	--			--			--		5.529	0.25662
	--			--			--		5.53	0.25612
	--			--			--		5.531	0.25678
	--			--			--		5.532	0.25662
	--			--			--		5.533	0.25558
	--			--			--		5.534	0.25558
	--			--			--		5.535	0.25607
	--			--			--		5.536	0.25574
	--			--			--		5.537	0.25547
	--			--			--		5.538	0.25552
	--			--			--		5.539	0.25465
	--			--			--		5.54	0.25497
	--			--			--		5.541	0.25591
	--			--			--		5.542	0.25623
	--			--			--		5.543	0.257
	--			--			--		5.544	0.25711
	--			--			--		5.545	0.25766
	--			--			--		5.546	0.25678
	--			--			--		5.547	0.25727
	--			--			--		5.548	0.25848
	--			--			--		5.549	0.25941
	--			--			--		5.55	0.25908
	--			--			--		5.551	0.25947
	--			--			--		5.552	0.25875
	--			--			--		5.553	0.25821
	--			--			--		5.554	0.25832
	--			--			--		5.555	0.25886
	--			--			--		5.556	0.25793
	--			--			--		5.557	0.25782
	--			--			--		5.558	0.25722
	--			--			--		5.559	0.25821
	--			--			--		5.56	0.25853
	--			--			--		5.561	0.25848
	--			--			--		5.562	0.25914
	--			--			--		5.563	0.25897
	--			--			--		5.564	0.25875
	--			--			--		5.565	0.25952
	--			--			--		5.566	0.26029
	--			--			--		5.567	0.26029
	--			--			--		5.568	0.26051
	--			--			--		5.569	0.2604
	--			--			--		5.57	0.26062
	--			--			--		5.571	0.26155
	--			--			--		5.572	0.26149
	--			--			--		5.573	0.26138
	--			--			--		5.574	0.26166
	--			--			--		5.575	0.26051
	--			--			--		5.576	0.26072
	--			--			--		5.577	0.26051
	--			--			--		5.578	0.26023
	--			--			--		5.579	0.26062
	--			--			--		5.58	0.26127
	--			--			--		5.581	0.26237
	--			--			--		5.582	0.26248
	--			--			--		5.583	0.26286
	--			--			--		5.584	0.26286
	--			--			--		5.585	0.26281
	--			--			--		5.586	0.26281
	--			--			--		5.587	0.26363
	--			--			--		5.588	0.26434
	--			--			--		5.589	0.2633
	--			--			--		5.59	0.2633
	--			--			--		5.591	0.26423
	--			--			--		5.592	0.26428
	--			--			--		5.593	0.26352
	--			--			--		5.594	0.26363
	--			--			--		5.595	0.26385
	--			--			--		5.596	0.26368
	--			--			--		5.597	0.26335
	--			--			--		5.598	0.26335
	--			--			--		5.599	0.26313
	--			--			--		5.6	0.26286
	--			--			--		5.601	0.26297
	--			--			--		5.602	0.26319
	--			--			--		5.603	0.26439
	--			--			--		5.604	0.26357
	--			--			--		5.605	0.26407
	--			--			--		5.606	0.26532
	--			--			--		5.607	0.26593
	--			--			--		5.608	0.26505
	--			--			--		5.609	0.26505
	--			--			--		5.61	0.26478
	--			--			--		5.611	0.26461
	--			--			--		5.612	0.26456
	--			--			--		5.613	0.2645
	--			--			--		5.614	0.26434
	--			--			--		5.615	0.26423
	--			--			--		5.616	0.26368
	--			--			--		5.617	0.26346
	--			--			--		5.618	0.26439
	--			--			--		5.619	0.26483
	--			--			--		5.62	0.26417
	--			--			--		5.621	0.26396
	--			--			--		5.622	0.26478
	--			--			--		5.623	0.26478
	--			--			--		5.624	0.26472
	--			--			--		5.625	0.26472
	--			--			--		5.626	0.26472
	--			--			--		5.627	0.26516
	--			--			--		5.628	0.26648
	--			--			--		5.629	0.26587
	--			--			--		5.63	0.26511
	--			--			--		5.631	0.26587
	--			--			--		5.632	0.2656
	--			--			--		5.633	0.26626
	--			--			--		5.634	0.26587
	--			--			--		5.635	0.26615
	--			--			--		5.636	0.26653
	--			--			--		5.637	0.2662
	--			--			--		5.638	0.26576
	--			--			--		5.639	0.26522
	--			--			--		5.64	0.26483
	--			--			--		5.641	0.26494
	--			--			--		5.642	0.26565
	--			--			--		5.643	0.26604
	--			--			--		5.644	0.26642
	--			--			--		5.645	0.26702
	--			--			--		5.646	0.26779
	--			--			--		5.647	0.26691
	--			--			--		5.648	0.26757
	--			--			--		5.649	0.26741
	--			--			--		5.65	0.26697
	--			--			--		5.651	0.2668
	--			--			--		5.652	0.26691
	--			--			--		5.653	0.26686
	--			--			--		5.654	0.26686
	--			--			--		5.655	0.26658
	--			--			--		5.656	0.26631
	--			--			--		5.657	0.2662
	--			--			--		5.658	0.2668
	--			--			--		5.659	0.26675
	--			--			--		5.66	0.26582
	--			--			--		5.661	0.26631
	--			--			--		5.662	0.2673
	--			--			--		5.663	0.26658
	--			--			--		5.664	0.26713
	--			--			--		5.665	0.26675
	--			--			--		5.666	0.26735
[truncated: 2 more rows]
