# Supplementary material for: Triboiontronics with temporal control of electrical double layer formation
Source: Nat Commun. 2024 Jul 23;15:6182. doi: 10.1038/s41467-024-50518-3 (PMC11263338; doi:10.1038/s41467-024-50518-3)
Supplement: Supplementary file 7 — Source Data [file 41467_2024_50518_MOESM7_ESM.zip › Supplementary Figure 15.xlsx]

## Sheet: S15a
Time (s)	Short-circuit current (μA)		Time (s)	Short-circuit current (μA)		Time (s)	Short-circuit current (μA)		Time (s)	Short-circuit current (μA)
0.001	0.00242		1.001	-0.00428		2.168	-0.000278473		3.668	0.00127
0.002	0.00376		1.002	0.00376		2.169	-0.0017		3.669	0.00442
0.003	0.00376		1.003	0.00644		2.17	-0.00312		3.67	0.00285
0.004	0.00242		1.004	0.00644		2.171	0.00398		3.671	0.00442
0.005	0.00376		1.005	0.00242		2.172	0.0054		3.672	0.006
0.006	0.00376		1.006	-0.000263003		2.173	-0.000278473		3.673	0.00442
0.007	0.00376		1.007	0.00242		2.174	0.00114		3.674	0.00442
0.008	0.0051		1.008	0.0051		2.175	0.00398		3.675	0.00127
0.009	-0.000263003		1.009	0.00108		2.176	0.00114		3.676	0.00285
0.01	0.00242		1.01	0.00376		2.177	0.00256		3.677	0.00285
0.011	0.00242		1.011	0.00242		2.178	0.00398		3.678	0.00285
0.012	0.00644		1.012	-0.00295		2.179	0.00256		3.679	-0.000309415
0.013	0.00376		1.013	0.0051		2.18	-0.00312		3.68	0.00285
0.014	0.00376		1.014	0.00108		2.181	0.00114		3.681	0.006
0.015	0.00376		1.015	0.00778		2.182	0.00398		3.682	0.00758
0.016	0.00376		1.016	0.00108		2.183	0.00114		3.683	0.00285
0.017	0.00108		1.017	0.00108		2.184	-0.000278473		3.684	0.006
0.018	0.00376		1.018	-0.0016		2.185	-0.000278473		3.685	0.00758
0.019	-0.00295		1.019	-0.00295		2.186	-0.000278473		3.686	0.006
0.02	0.00242		1.02	-0.0016		2.187	0.00114		3.687	0.006
0.021	0.0051		1.021	-0.00563		2.188	0.00256		3.688	0.00285
0.022	0.00242		1.022	0.00644		2.189	0.00824		3.689	-0.000309415
0.023	0.00644		1.023	0.00644		2.19	0.00256		3.69	0.00442
0.024	0.00644		1.024	0.00108		2.191	-0.000278473		3.691	0.00442
0.025	0.0051		1.025	-0.00295		2.192	-0.0017		3.692	0.00442
0.026	0.0051		1.026	-0.0016		2.193	0.0054		3.693	0.00442
0.027	0.00376		1.027	0.00376		2.194	0.00966		3.694	0.00442
0.028	0.00644		1.028	0.0051		2.195	0.0054		3.695	0.00442
0.029	0.00778		1.029	0.00242		2.196	0.00682		3.696	0.00127
0.03	0.00778		1.03	-0.000263003		2.197	0.00398		3.697	0.00442
0.031	-0.000263003		1.031	-0.0016		2.198	-0.000278473		3.698	0.00442
0.032	0.00376		1.032	0.00242		2.199	-0.000278473		3.699	0.00285
0.033	0.00242		1.033	-0.0016		2.2	-0.000278473		3.7	0.006
0.034	0.00376		1.034	0.00242		2.201	-0.00312		3.701	0.00442
0.035	0.00108		1.035	-0.00428		2.202	-0.000278473		3.702	0.00285
0.036	0.00108		1.036	0.00376		2.203	0.00114		3.703	0.00285
0.037	0.00376		1.037	0.00778		2.204	-0.000278473		3.704	0.00285
0.038	-0.000263003		1.038	-0.00428		2.205	-0.000278473		3.705	0.00127
0.039	0.00644		1.039	-0.000263003		2.206	0.00824		3.706	0.00758
0.04	-0.0016		1.04	0.00376		2.207	0.00114		3.707	0.00285
0.041	-0.0016		1.041	-0.00295		2.208	-0.0017		3.708	0.00442
0.042	-0.000263003		1.042	0.00644		2.209	-0.0017		3.709	0.00285
0.043	0.00644		1.043	-0.0016		2.21	0.00398		3.71	0.00442
0.044	-0.00428		1.044	0.00242		2.211	0.00256		3.711	0.00915
0.045	0.00376		1.045	-0.00428		2.212	0.00256		3.712	0.00442
0.046	0.00778		1.046	-0.00295		2.213	0.00398		3.713	0.00442
0.047	0.00778		1.047	0.00242		2.214	0.00398		3.714	0.00442
0.048	0.00644		1.048	0.0051		2.215	0.00114		3.715	0.01073
0.049	0.00242		1.049	0.00644		2.216	0.0125		3.716	0.00758
0.05	0.0051		1.05	-0.00428		2.217	0.00398		3.717	-0.00347
0.051	0.00108		1.051	-0.00428		2.218	-0.000278473		3.718	-0.000309415
0.052	0.00644		1.052	0.00778		2.219	-0.000278473		3.719	-0.00189
0.053	-0.00428		1.053	0.00108		2.22	-0.00596		3.72	0.00127
0.054	0.00242		1.054	0.00376		2.221	0.00256		3.721	-0.000309415
0.055	0.00912		1.055	0.00242		2.222	-0.0017		3.722	0.00127
0.056	0.00912		1.056	-0.00696		2.223	0.00682		3.723	0.00285
0.057	-0.0016		1.057	0.00376		2.224	0.00256		3.724	-0.000309415
0.058	-0.00428		1.058	0.0051		2.225	0.00114		3.725	-0.000309415
0.059	0.00912		1.059	0.00242		2.226	0.00114		3.726	0.00285
0.06	-0.0016		1.06	-0.000263003		2.227	0.00114		3.727	0.00442
0.061	-0.0016		1.061	-0.0016		2.228	0.0054		3.728	0.00285
0.062	0.00108		1.062	0.00644		2.229	0.00398		3.729	0.006
0.063	0.0051		1.063	-0.00295		2.23	0.00682		3.73	0.00442
0.064	0.00108		1.064	0.00108		2.231	0.00114		3.731	0.00758
0.065	0.01448		1.065	0.00376		2.232	0.00256		3.732	0.00915
0.066	-0.00295		1.066	-0.000263003		2.233	0.00398		3.733	0.00285
0.067	-0.00428		1.067	0.00376		2.234	0.00398		3.734	0.006
0.068	0.00242		1.068	0.00108		2.235	0.00114		3.735	0.01073
0.069	0.00242		1.069	0.00242		2.236	0.00966		3.736	0.00915
0.07	0.0051		1.07	0.00108		2.237	0.00256		3.737	0.006
0.071	0.00376		1.071	-0.000263003		2.238	0.00114		3.738	0.00285
0.072	0.00376		1.072	-0.0016		2.239	-0.00454		3.739	-0.000309415
0.073	0.00644		1.073	0.00912		2.24	0.00114		3.74	0.00442
0.074	0.0051		1.074	-0.00965		2.241	0.00114		3.741	0.00442
0.075	0.00644		1.075	-0.0016		2.242	0.00256		3.742	0.00127
0.076	-0.00965		1.076	-0.000263003		2.243	0.00256		3.743	0.00285
0.077	0.01314		1.077	-0.0016		2.244	-0.0017		3.744	0.00442
0.078	-0.0016		1.078	0.00242		2.245	0.00398		3.745	0.00285
0.079	-0.0016		1.079	-0.00696		2.246	-0.000278473		3.746	0.00127
0.08	0.01046		1.08	0.00376		2.247	0.00114		3.747	0.00442
0.081	-0.0016		1.081	0.00242		2.248	0.00114		3.748	-0.000309415
0.082	-0.00696		1.082	0.00108		2.249	0.0054		3.749	0.00285
0.083	-0.01501		1.083	0.00778		2.25	0.00966		3.75	-0.000309415
0.084	0.0051		1.084	-0.000263003		2.251	-0.000278473		3.751	0.00285
0.085	0.00108		1.085	-0.0016		2.252	0.0054		3.752	-0.00189
0.086	0.00644		1.086	-0.00696		2.253	0.0054		3.753	0.00442
0.087	0.00376		1.087	-0.00563		2.254	0.00398		3.754	0.00758
0.088	0.00108		1.088	0.0051		2.255	0.00256		3.755	0.00285
0.089	-0.00563		1.089	-0.000263003		2.256	-0.000278473		3.756	0.00442
0.09	-0.00563		1.09	0.00376		2.257	0.00114		3.757	0.00442
0.091	-0.00965		1.091	0.00644		2.258	-0.00454		3.758	-0.000309415
0.092	-0.00831		1.092	-0.00696		2.259	0.00398		3.759	0.00127
0.093	-0.000263003		1.093	-0.0016		2.26	0.00398		3.76	0.00758
0.094	-0.00696		1.094	-0.00696		2.261	0.00256		3.761	0.00285
0.095	-0.0016		1.095	0.00108		2.262	-0.00312		3.762	-0.000309415
0.096	-0.01635		1.096	-0.00428		2.263	-0.000278473		3.763	0.00442
0.097	-0.00831		1.097	-0.00295		2.264	0.00114		3.764	-0.000309415
0.098	-0.02037		1.098	0.00644		2.265	-0.0017		3.765	-0.00819
0.099	-0.02707		1.099	-0.000263003		2.266	-0.000278473		3.766	0.00915
0.1	-0.03646		1.1	0.00108		2.267	-0.000278473		3.767	0.00442
0.101	-0.0378		1.101	-0.0016		2.268	0.00398		3.768	0.00442
0.102	-0.05925		1.102	-0.00831		2.269	0.00256		3.769	-0.000309415
0.103	-0.074		1.103	-0.000263003		2.27	-0.0017		3.77	0.006
0.104	-0.11824		1.104	-0.000263003		2.271	0.00256		3.771	0.006
0.105	-0.23086		1.105	0.00108		2.272	0.00256		3.772	0.00285
0.106	-0.63037		1.106	0.00376		2.273	0.00824		3.773	0.00442
0.107	-2.63868		1.107	-0.0016		2.274	0.00398		3.774	0.00285
0.108	-2.30888		1.108	0.0051		2.275	0.00114		3.775	0.00127
0.109	-1.53532		1.109	-0.0016		2.276	-0.0017		3.776	0.00127
0.11	-0.92934		1.11	-0.00563		2.277	0.0054		3.777	0.00442
0.111	-0.55262		1.111	-0.00428		2.278	0.0054		3.778	0.00285
0.112	-0.30996		1.112	0.00376		2.279	0.00256		3.779	0.00285
0.113	-0.17723		1.113	-0.00295		2.28	0.00682		3.78	0.00285
0.114	-0.11824		1.114	-0.00295		2.281	0.00256		3.781	0.00758
0.115	-0.07132		1.115	0.00644		2.282	-0.00312		3.782	0.00915
0.116	-0.04585		1.116	0.00242		2.283	0.00256		3.783	-0.000309415
0.117	-0.03378		1.117	-0.00428		2.284	0.00824		3.784	0.006
0.118	-0.02306		1.118	-0.00428		2.285	0.00824		3.785	0.006
0.119	-0.01501		1.119	-0.0016		2.286	0.00398		3.786	0.00127
0.12	-0.00831		1.12	-0.00428		2.287	0.00114		3.787	0.00442
0.121	-0.00428		1.121	-0.0016		2.288	0.00256		3.788	-0.000309415
0.122	-0.000263003		1.122	0.00108		2.289	0.00256		3.789	0.00127
0.123	-0.0016		1.123	-0.0016		2.29	0.00682		3.79	0.00442
0.124	-0.000263003		1.124	-0.00295		2.291	0.00824		3.791	0.00442
0.125	0.00108		1.125	-0.0016		2.292	0.00824		3.792	-0.000309415
0.126	0.00242		1.126	-0.00428		2.293	-0.000278473		3.793	-0.000309415
0.127	0.00242		1.127	-0.00831		2.294	0.00256		3.794	0.006
0.128	0.00644		1.128	0.00108		2.295	0.00966		3.795	0.006
0.129	0.00912		1.129	-0.00428		2.296	-0.000278473		3.796	0.00285
0.13	0.00644		1.13	0.00242		2.297	0.0054		3.797	0.00285
0.131	0.00778		1.131	0.00242		2.298	0.00114		3.798	0.006
0.132	0.00644		1.132	-0.00696		2.299	-0.00312		3.799	0.00285
0.133	0.00912		1.133	-0.01099		2.3	-0.00312		3.8	0.00127
0.134	0.00644		1.134	-0.00965		2.301	-0.0017		3.801	0.006
0.135	0.00644		1.135	-0.00563		2.302	0.00256		3.802	-0.00347
0.136	0.00376		1.136	-0.0016		2.303	0.0054		3.803	-0.000309415
0.137	0.00242		1.137	0.00242		2.304	0.0054		3.804	0.01073
0.138	0.00644		1.138	-0.00965		2.305	0.00398		3.805	0.00915
0.139	0.01314		1.139	-0.01501		2.306	0.00256		3.806	0.00285
0.14	0.03191		1.14	-0.01233		2.307	0.0054		3.807	-0.000309415
0.141	0.048		1.141	-0.01099		2.308	0.00256		3.808	-0.00347
0.142	0.08554		1.142	-0.00965		2.309	0.00966		3.809	0.00127
0.143	0.18609		1.143	-0.01501		2.31	0.00824		3.81	0.00285
0.144	0.59901		1.144	-0.01099		2.311	0.00256		3.811	0.00915
0.145	1.35917		1.145	-0.01233		2.312	0.00682		3.812	0.00442
0.146	1.81499		1.146	-0.01501		2.313	0.00114		3.813	0.00758
0.147	2.29629		1.147	-0.02171		2.314	0.00256		3.814	0.00758
0.148	1.47446		1.148	-0.02306		2.315	-0.0017		3.815	0.00758
0.149	0.83899		1.149	-0.04853		2.316	-0.000278473		3.816	-0.000309415
0.15	0.45958		1.15	-0.04316		2.317	-0.00312		3.817	0.00285
0.151	0.25714		1.151	-0.05791		2.318	0.0125		3.818	-0.00189
0.152	0.14587		1.152	-0.10216		2.319	0.00398		3.819	-0.000309415
0.153	0.08822		1.153	-0.17857		2.32	0.00398		3.82	0.00915
0.154	0.05739		1.154	-0.35822		2.321	0.00682		3.821	0.00285
0.155	0.03191		1.155	-1.48035		2.322	-0.00312		3.822	-0.000309415
0.156	0.01985		1.156	-2.12789		2.323	0.00824		3.823	0.00127
0.157	0.01448		1.157	-1.6104		2.324	0.00682		3.824	0.00442
0.158	0.00778		1.158	-1.1358		2.325	-0.0017		3.825	0.006
0.159	0.00376		1.159	-0.7564		2.326	0.00114		3.826	0.006
0.16	0.00778		1.16	-0.46681		2.327	0.00398		3.827	-0.000309415
0.161	0.00108		1.161	-0.28582		2.328	0.0054		3.828	0.00127
0.162	0.00644		1.162	-0.18125		2.329	0.00966		3.829	0.00285
0.163	0.00912		1.163	-0.12628		2.33	-0.000278473		3.83	0.00285
0.164	0.00644		1.164	-0.08741		2.331	0.00256		3.831	-0.000309415
0.165	-0.00428		1.165	-0.05657		2.332	0.00682		3.832	0.00285
0.166	-0.00295		1.166	-0.0445		2.333	-0.000278473		3.833	0.01073
0.167	0.00778		1.167	-0.03512		2.334	-0.0017		3.834	0.006
0.168	0.00778		1.168	-0.02574		2.335	0.00114		3.835	0.00127
0.169	0.00644		1.169	-0.02037		2.336	0.00398		3.836	0.00915
0.17	-0.0016		1.17	-0.01501		2.337	0.00114		3.837	0.00285
0.171	-0.0016		1.171	-0.00965		2.338	0.00398		3.838	0.006
0.172	0.00376		1.172	-0.00563		2.339	0.00824		3.839	-0.00347
0.173	0.00912		1.173	-0.00428		2.34	0.00114		3.84	-0.000309415
0.174	0.0118		1.174	-0.000263003		2.341	0.00256		3.841	-0.00504
0.175	0.0118		1.175	-0.000263003		2.342	0.00256		3.842	-0.00347
0.176	0.00778		1.176	0.00108		2.343	0.00398		3.843	-0.000309415
0.177	0.00644		1.177	0.00108		2.344	-0.0017		3.844	0.00285
0.178	0.00644		1.178	0.00242		2.345	0.00114		3.845	0.00127
0.179	0.00242		1.179	0.00108		2.346	0.00682		3.846	0.00442
0.18	0.00376		1.18	0.00242		2.347	-0.00312		3.847	0.00285
0.181	-0.0016		1.181	0.0051		2.348	-0.00454		3.848	0.00127
0.182	0.00644		1.182	0.00778		2.349	0.00824		3.849	0.006
0.183	0.01046		1.183	0.00912		2.35	0.00114		3.85	0.00915
0.184	0.00644		1.184	0.00912		2.351	-0.000278473		3.851	0.00442
0.185	-0.000263003		1.185	0.01448		2.352	0.00256		3.852	0.00442
0.186	0.00376		1.186	0.01985		2.353	0.00114		3.853	0.00127
0.187	0.00376		1.187	0.02521		2.354	0.00114		3.854	-0.000309415
0.188	0.00376		1.188	0.04398		2.355	0.00114		3.855	-0.000309415
0.189	0.00644		1.189	0.08152		2.356	0.00114		3.856	0.00285
0.19	-0.0016		1.19	0.16196		2.357	0.00824		3.857	-0.00504
0.191	0.00644		1.191	0.39791		2.358	-0.0017		3.858	-0.00189
0.192	0.0051		1.192	1.18622		2.359	-0.0017		3.859	0.00285
0.193	-0.0016		1.193	1.50932		2.36	0.00398		3.86	-0.00347
0.194	0.00778		1.194	2.19038		2.361	-0.00454		3.861	0.006
0.195	0.01046		1.195	1.51066		2.362	0.00114		3.862	-0.000309415
0.196	-0.00428		1.196	0.8658		2.363	-0.00454		3.863	0.00127
0.197	-0.00428		1.197	0.48237		2.364	0.00398		3.864	0.00127
0.198	0.00376		1.198	0.26787		2.365	0.00256		3.865	0.00127
0.199	0.00912		1.199	0.15123		2.366	-0.000278473		3.866	0.00442
0.2	-0.00428		1.2	0.08688		2.367	0.00114		3.867	-0.000309415
0.201	-0.00696		1.201	0.05739		2.368	-0.000278473		3.868	0.00285
0.202	0.0051		1.202	0.03191		2.369	0.00398		3.869	-0.00504
0.203	0.00108		1.203	0.02253		2.37	0.00114		3.87	-0.00189
0.204	-0.00563		1.204	0.01314		2.371	-0.0017		3.871	0.00285
0.205	0.00778		1.205	0.00912		2.372	0.00824		3.872	0.006
0.206	0.01314		1.206	0.00644		2.373	-0.0017		3.873	0.00442
0.207	-0.0016		1.207	0.00108		2.374	-0.00596		3.874	0.00442
0.208	0.00376		1.208	-0.000263003		2.375	-0.0017		3.875	0.00127
0.209	-0.000263003		1.209	0.00108		2.376	-0.00312		3.876	-0.000309415
0.21	0.0051		1.21	-0.00563		2.377	0.00824		3.877	0.006
0.211	-0.00295		1.211	0.00108		2.378	-0.00312		3.878	0.00915
0.212	-0.00696		1.212	-0.0016		2.379	-0.0017		3.879	0.00127
0.213	0.00778		1.213	-0.0016		2.38	-0.00312		3.88	0.00127
0.214	-0.00696		1.214	-0.00295		2.381	0.00256		3.881	-0.000309415
0.215	-0.00428		1.215	0.00108		2.382	-0.00312		3.882	-0.000309415
0.216	-0.000263003		1.216	-0.000263003		2.383	-0.00737		3.883	-0.00347
0.217	0.00376		1.217	0.00108		2.384	-0.00454		3.884	0.00442
0.218	0.00644		1.218	-0.000263003		2.385	-0.01022		3.885	0.00127
0.219	-0.000263003		1.219	-0.00295		2.386	-0.00312		3.886	0.00285
0.22	-0.01367		1.22	0.00242		2.387	-0.01022		3.887	0.00127
0.221	0.00778		1.221	0.00242		2.388	-0.01163		3.888	0.00442
0.222	0.00108		1.222	0.00108		2.389	-0.01306		3.889	0.00127
0.223	0.0051		1.223	0.00108		2.39	-0.01163		3.89	-0.00504
0.224	-0.00295		1.224	-0.00428		2.391	-0.01589		3.891	0.006
0.225	-0.0016		1.225	0.00376		2.392	-0.01163		3.892	0.006
0.226	-0.00696		1.226	0.00108		2.393	-0.01873		3.893	0.00442
0.227	-0.00428		1.227	0.00108		2.394	-0.02015		3.894	-0.00347
0.228	0.00376		1.228	0.00242		2.395	-0.02299		3.895	0.00127
0.229	0.0051		1.229	-0.00428		2.396	-0.03293		3.896	0.00127
0.23	-0.00295		1.23	0.00108		2.397	-0.04145		3.897	0.00442
0.231	-0.00295		1.231	-0.00831		2.398	-0.06274		3.898	-0.00189
0.232	0.00778		1.232	0.0051		2.399	-0.08119		3.899	-0.00504
0.233	0.00242		1.233	-0.0016		2.4	-0.12661		3.9	-0.00189
0.234	-0.000263003		1.234	-0.00295		2.401	-0.20469		3.901	-0.000309415
0.235	-0.00295		1.235	-0.00295		2.402	-0.40058		3.902	0.00285
0.236	0.00108		1.236	-0.000263003		2.403	-1.26507		3.903	0.00285
0.237	-0.00295		1.237	0.00376		2.404	-1.48368		3.904	0.00127
0.238	-0.0016		1.238	0.00242		2.405	-1.22817		3.905	-0.00189
0.239	-0.00295		1.239	0.00376		2.406	-0.9031		3.906	-0.00189
0.24	-0.000263003		1.24	-0.0016		2.407	-0.72566		3.907	0.00285
0.241	0.00108		1.241	-0.0016		2.408	-0.56951		3.908	-0.00189
0.242	-0.00295		1.242	-0.00563		2.409	-0.40484		3.909	-0.000309415
0.243	-0.0016		1.243	-0.00295		2.41	-0.26715		3.91	0.00285
0.244	-0.0016		1.244	-0.0016		2.411	-0.18766		3.911	-0.000309415
0.245	0.00644		1.245	-0.0016		2.412	-0.13939		3.912	0.00442
0.246	0.00108		1.246	0.00108		2.413	-0.1039		3.913	0.00442
0.247	-0.000263003		1.247	-0.00295		2.414	-0.08403		3.914	0.00285
0.248	-0.000263003		1.248	0.00108		2.415	-0.06842		3.915	0.00285
0.249	0.00108		1.249	-0.000263003		2.416	-0.04854		3.916	-0.00189
0.25	-0.0016		1.25	0.00108		2.417	-0.04002		3.917	0.00442
0.251	-0.0016		1.251	-0.000263003		2.418	-0.03435		3.918	0.00285
0.252	-0.00295		1.252	0.00108		2.419	-0.02299		3.919	0.00285
0.253	-0.00428		1.253	-0.0016		2.42	-0.02015		3.92	0.00442
0.254	-0.000263003		1.254	-0.0016		2.421	-0.01306		3.921	-0.00189
0.255	0.00108		1.255	0.00108		2.422	-0.0088		3.922	0.00127
0.256	-0.000263003		1.256	-0.00563		2.423	-0.00596		3.923	-0.00504
0.257	-0.00295		1.257	-0.00563		2.424	-0.00312		3.924	-0.00504
0.258	-0.0016		1.258	-0.000263003		2.425	-0.000278473		3.925	0.00442
0.259	-0.0016		1.259	-0.0016		2.426	-0.000278473		3.926	0.00285
0.26	0.00108		1.26	0.00242		2.427	0.00398		3.927	-0.00347
0.261	-0.00295		1.261	-0.00295		2.428	0.00398		3.928	-0.00347
0.262	-0.000263003		1.262	0.00242		2.429	0.00682		3.929	-0.00347
0.263	-0.00563		1.263	0.00108		2.43	0.00824		3.93	0.00285
0.264	-0.0016		1.264	-0.0016		2.431	0.00966		3.931	0.00127
0.265	-0.0016		1.265	0.00108		2.432	0.01108		3.932	-0.000309415
0.266	0.00376		1.266	-0.0016		2.433	0.01108		3.933	0.00127
0.267	0.00108		1.267	-0.00563		2.434	0.01534		3.934	0.00285
0.268	0.00108		1.268	-0.0016		2.435	0.0196		3.935	-0.00347
0.269	-0.000263003		1.269	-0.0016		2.436	0.03095		3.936	-0.000309415
0.27	0.00108		1.27	-0.0016		2.437	0.0494		3.937	0.00127
0.271	0.00108		1.271	-0.00831		2.438	0.07922		3.938	-0.00189
0.272	0.00108		1.272	-0.00696		2.439	0.14167		3.939	-0.000309415
0.273	0.00242		1.273	-0.00295		2.44	0.25666		3.94	-0.00189
0.274	-0.00295		1.274	-0.000263003		2.441	0.62005		3.941	-0.00189
0.275	-0.000263003		1.275	-0.00831		2.442	1.04307		3.942	-0.000309415
0.276	-0.000263003		1.276	-0.0016		2.443	1.12256		3.943	0.00285
0.277	-0.000263003		1.277	-0.00563		2.444	1.58249		3.944	0.00442
0.278	0.00242		1.278	0.00242		2.445	1.36672		3.945	-0.000309415
0.279	-0.00295		1.279	-0.0016		2.446	0.88408		3.946	0.00285
0.28	-0.000263003		1.28	-0.00696		2.447	0.5434		3.947	-0.000309415
0.281	-0.01099		1.281	-0.0016		2.448	0.34608		3.948	-0.000309415
0.282	-0.00295		1.282	-0.000263003		2.449	0.22259		3.949	-0.00189
0.283	-0.0016		1.283	-0.0016		2.45	0.14735		3.95	-0.000309415
0.284	-0.00831		1.284	0.00108		2.451	0.09909		3.951	-0.00347
0.285	-0.00428		1.285	-0.00563		2.452	0.06928		3.952	-0.00189
0.286	-0.0016		1.286	-0.00563		2.453	0.0494		3.953	-0.000309415
0.287	-0.00295		1.287	0.00108		2.454	0.04373		3.954	0.006
0.288	0.0051		1.288	-0.00696		2.455	0.02386		3.955	0.00127
0.289	0.00108		1.289	-0.00696		2.456	0.01676		3.956	0.00127
0.29	-0.0016		1.29	-0.000263003		2.457	0.01391		3.957	0.00127
0.291	0.00242		1.291	-0.00563		2.458	0.01391		3.958	-0.00347
0.292	-0.00831		1.292	-0.0016		2.459	0.00966		3.959	0.00127
0.293	-0.00295		1.293	-0.00563		2.46	0.01391		3.96	-0.00189
0.294	-0.00295		1.294	0.00242		2.461	0.00682		3.961	0.00127
0.295	0.00108		1.295	-0.00428		2.462	0.00966		3.962	-0.00189
0.296	-0.00428		1.296	-0.00696		2.463	0.00824		3.963	-0.000309415
0.297	-0.00831		1.297	-0.00295		2.464	0.00682		3.964	-0.000309415
0.298	0.00108		1.298	-0.00428		2.465	0.00398		3.965	-0.00347
0.299	0.01314		1.299	-0.00428		2.466	0.00682		3.966	-0.00347
0.3	-0.00295		1.3	-0.00428		2.467	0.00682		3.967	-0.000309415
0.301	-0.00295		1.301	-0.00696		2.468	0.00398		3.968	-0.000309415
0.302	-0.00696		1.302	-0.00696		2.469	0.0054		3.969	-0.00189
0.303	-0.00563		1.303	-0.00295		2.47	0.0054		3.97	0.00127
0.304	-0.01769		1.304	-0.000263003		2.471	0.00682		3.971	0.00285
0.305	0.00376		1.305	-0.00428		2.472	0.00824		3.972	0.00127
0.306	-0.0016		1.306	0.00108		2.473	0.00682		3.973	-0.00189
0.307	0.00644		1.307	-0.000263003		2.474	0.00398		3.974	-0.00347
0.308	-0.000263003		1.308	-0.0016		2.475	0.0054		3.975	-0.00189
0.309	-0.0016		1.309	-0.00563		2.476	0.0125		3.976	0.00127
0.31	-0.00428		1.31	-0.000263003		2.477	0.0054		3.977	-0.000309415
0.311	-0.000263003		1.311	-0.00295		2.478	0.0054		3.978	-0.000309415
0.312	-0.00563		1.312	-0.0016		2.479	0.00682		3.979	-0.00189
0.313	-0.00428		1.313	-0.00965		2.48	-0.000278473		3.98	0.00127
0.314	0.00108		1.314	-0.00965		2.481	0.00256		3.981	-0.00347
0.315	0.00242		1.315	-0.00428		2.482	0.00256		3.982	-0.00189
0.316	-0.00428		1.316	-0.00295		2.483	0.0054		3.983	-0.000309415
0.317	-0.01903		1.317	0.00376		2.484	0.00256		3.984	0.006
0.318	0.00376		1.318	-0.01367		2.485	0.0054		3.985	0.00127
0.319	0.00376		1.319	-0.00428		2.486	0.00398		3.986	0.00442
0.32	-0.00428		1.32	-0.00563		2.487	0.00256		3.987	0.006
0.321	0.00108		1.321	-0.00696		2.488	0.00256		3.988	-0.00189
0.322	-0.01635		1.322	-0.00428		2.489	0.00966		3.989	-0.00347
0.323	0.01046		1.323	-0.00295		2.49	0.00824		3.99	-0.00504
0.324	-0.00295		1.324	0.00242		2.491	0.00682		3.991	-0.00189
0.325	-0.01233		1.325	-0.00295		2.492	0.00682		3.992	-0.000309415
0.326	-0.00295		1.326	-0.00428		2.493	0.00824		3.993	-0.00189
0.327	0.00108		1.327	-0.00295		2.494	0.00398		3.994	-0.00189
0.328	-0.01635		1.328	-0.00295		2.495	0.00824		3.995	-0.00189
0.329	0.00108		1.329	-0.00563		2.496	0.00824		3.996	-0.00189
0.33	0.00376		1.33	0.00108		2.497	0.00682		3.997	-0.000309415
0.331	0.00108		1.331	-0.00295		2.498	0.00114		3.998	-0.00504
0.332	-0.00696		1.332	-0.00563		2.499	0.00114		3.999	0.00127
0.333	-0.00696		1.333	-0.00831		2.5	0.0054		4	0.00127
0.334	0.00108		1.334	-0.00295		2.501	0.00256		4.001	-0.00347
0.335	-0.00428		1.335	-0.0016		2.502	0.00256		4.002	-0.00347
0.336	-0.00428		1.336	0.00242		2.503	0.00114		4.003	-0.00189
0.337	-0.01903		1.337	-0.00295		2.504	0.00398		4.004	-0.00347
0.338	-0.00831		1.338	-0.00428		2.505	0.0054		4.005	-0.00504
0.339	-0.01501		1.339	-0.00563		2.506	0.0054		4.006	-0.00347
0.34	-0.00831		1.34	-0.00428		2.507	0.00256		4.007	0.00442
0.341	-0.00563		1.341	-0.00563		2.508	0.00114		4.008	-0.00347
0.342	-0.00831		1.342	-0.00295		2.509	0.00114		4.009	-0.00504
0.343	-0.01367		1.343	-0.00428		2.51	0.0054		4.01	-0.00347
0.344	-0.00295		1.344	-0.00563		2.511	0.00824		4.011	-0.000309415
0.345	-0.01635		1.345	-0.000263003		2.512	0.0054		4.012	-0.00504
0.346	-0.02037		1.346	-0.00696		2.513	0.00256		4.013	-0.00347
0.347	-0.02037		1.347	-0.00295		2.514	0.00114		4.014	-0.00189
0.348	-0.01635		1.348	-0.00295		2.515	0.00256		4.015	-0.00189
0.349	-0.02171		1.349	-0.000263003		2.516	0.00398		4.016	-0.00347
0.35	-0.0311		1.35	-0.00428		2.517	0.00256		4.017	-0.00662
0.351	-0.05255		1.351	-0.00428		2.518	0.0054		4.018	-0.00347
0.352	-0.05657		1.352	-0.00965		2.519	0.0054		4.019	-0.000309415
0.353	-0.07668		1.353	-0.00428		2.52	0.00114		4.02	-0.00504
0.354	-0.12495		1.354	-0.00428		2.521	0.00256		4.021	-0.00347
0.355	-0.2322		1.355	-0.00696		2.522	0.00114		4.022	-0.00504
0.356	-0.61563		1.356	-0.00295		2.523	0.00398		4.023	-0.00819
0.357	-2.64673		1.357	-0.00295		2.524	0.00114		4.024	-0.00504
0.358	-2.32899		1.358	-0.00428		2.525	0.00256		4.025	-0.000309415
0.359	-1.55409		1.359	0.00376		2.526	0.00114		4.026	-0.000309415
0.36	-0.94409		1.36	0.00108		2.527	0.00256		4.027	-0.00189
0.361	-0.55396		1.361	-0.00831		2.528	0.0054		4.028	-0.00347
0.362	-0.318		1.362	-0.00295		2.529	0.00682		4.029	0.00285
0.363	-0.18527		1.363	0.00108		2.53	0.00114		4.03	-0.00189
0.364	-0.11958		1.364	-0.00696		2.531	0.00114		4.031	-0.00347
0.365	-0.0807		1.365	0.00242		2.532	0.0054		4.032	-0.00347
0.366	-0.05121		1.366	-0.0016		2.533	0.00114		4.033	-0.00504
0.367	-0.03646		1.367	-0.00696		2.534	-0.000278473		4.034	-0.00504
0.368	-0.02574		1.368	-0.00831		2.535	0.00114		4.035	-0.00347
0.369	-0.01635		1.369	-0.00428		2.536	0.00114		4.036	-0.00189
0.37	-0.01233		1.37	-0.0016		2.537	-0.000278473		4.037	-0.00819
0.371	-0.00965		1.371	-0.00428		2.538	0.00256		4.038	-0.00662
0.372	-0.00563		1.372	-0.01099		2.539	0.0054		4.039	-0.00504
0.373	-0.00295		1.373	-0.00965		2.54	0.0054		4.04	-0.00819
0.374	-0.0016		1.374	-0.000263003		2.541	0.00256		4.041	-0.00662
0.375	-0.00428		1.375	-0.00965		2.542	0.00398		4.042	-0.00504
0.376	-0.00295		1.376	-0.00696		2.543	-0.000278473		4.043	-0.00819
0.377	-0.00428		1.377	-0.0016		2.544	-0.000278473		4.044	-0.00347
0.378	-0.0016		1.378	0.00242		2.545	0.00114		4.045	0.00127
0.379	-0.000263003		1.379	-0.0016		2.546	0.00256		4.046	0.00127
0.38	0.00108		1.38	-0.01099		2.547	0.00256		4.047	-0.00504
0.381	0.00242		1.381	-0.000263003		2.548	0.00114		4.048	-0.00662
0.382	0.00242		1.382	0.00778		2.549	0.00682		4.049	-0.00504
0.383	0.00242		1.383	0.00242		2.55	0.0054		4.05	-0.00189
0.384	0.00242		1.384	0.00108		2.551	0.0054		4.051	-0.00819
0.385	0.00108		1.385	-0.00295		2.552	0.00256		4.052	0.00285
0.386	0.00376		1.386	-0.00428		2.553	0.00114		4.053	-0.00347
0.387	0.00242		1.387	-0.00965		2.554	0.00114		4.054	-0.01135
0.388	0.00778		1.388	-0.00563		2.555	0.00256		4.055	-0.00977
0.389	0.01448		1.389	-0.00295		2.556	0.00256		4.056	-0.00662
0.39	0.02521		1.39	-0.0016		2.557	-0.000278473		4.057	-0.00347
0.391	0.03996		1.391	-0.0016		2.558	0.00114		4.058	-0.00662
0.392	0.0842		1.392	-0.00965		2.559	-0.000278473		4.059	-0.01135
0.393	0.17939		1.393	-0.00563		2.56	0.00398		4.06	-0.00819
0.394	0.55745		1.394	-0.00831		2.561	0.00256		4.061	-0.00662
0.395	1.33235		1.395	-0.00428		2.562	0.00114		4.062	-0.00977
0.396	1.78684		1.396	-0.00295		2.563	0.00398		4.063	-0.00977
0.397	2.29629		1.397	-0.00428		2.564	-0.00312		4.064	-0.00347
0.398	1.48251		1.398	-0.00563		2.565	0.00114		4.065	-0.00819
0.399	0.83899		1.399	-0.00428		2.566	0.00256		4.066	-0.00347
0.4	0.45958		1.4	-0.0016		2.567	0.00256		4.067	-0.00819
0.401	0.25178		1.401	-0.00428		2.568	0.00398		4.068	-0.01135
0.402	0.14319		1.402	-0.00831		2.569	0.00256		4.069	-0.01135
0.403	0.08554		1.403	-0.00696		2.57	-0.000278473		4.07	-0.01451
0.404	0.04666		1.404	-0.00428		2.571	-0.000278473		4.071	-0.01451
0.405	0.03057		1.405	-0.00428		2.572	0.00114		4.072	-0.01135
0.406	0.01716		1.406	0.00644		2.573	0.0054		4.073	-0.00662
0.407	0.01448		1.407	-0.0016		2.574	-0.00312		4.074	-0.01135
0.408	0.00644		1.408	-0.00696		2.575	-0.0017		4.075	-0.01135
0.409	0.0051		1.409	-0.0016		2.576	0.00398		4.076	-0.01451
0.41	0.00644		1.41	-0.00965		2.577	-0.000278473		4.077	-0.00977
0.411	0.00108		1.411	-0.00965		2.578	-0.0017		4.078	-0.02081
0.412	0.00108		1.412	-0.00295		2.579	-0.000278473		4.079	-0.01924
0.413	-0.00696		1.413	-0.00696		2.58	0.00256		4.08	-0.01766
0.414	-0.01233		1.414	-0.0016		2.581	-0.000278473		4.081	-0.02239
0.415	-0.00965		1.415	0.00108		2.582	-0.000278473		4.082	-0.02081
0.416	-0.01367		1.416	-0.00696		2.583	-0.0017		4.083	-0.02397
0.417	0.01314		1.417	-0.00696		2.584	-0.0017		4.084	-0.0287
0.418	0.00242		1.418	-0.00295		2.585	0.00256		4.085	-0.0287
0.419	-0.00563		1.419	-0.00831		2.586	-0.0017		4.086	-0.03659
0.42	-0.00563		1.42	-0.0016		2.587	0.00114		4.087	-0.04132
0.421	-0.01367		1.421	-0.00696		2.588	0.00256		4.088	-0.0492
0.422	0.00376		1.422	-0.00696		2.589	0.00256		4.089	-0.05551
0.423	0.01314		1.423	-0.00295		2.59	0.00114		4.09	-0.06655
0.424	-0.00428		1.424	-0.0016		2.591	0.00398		4.091	-0.08548
0.425	-0.00696		1.425	-0.01367		2.592	0.00114		4.092	-0.11545
0.426	0.00242		1.426	-0.00295		2.593	-0.0017		4.093	-0.15646
0.427	-0.00831		1.427	-0.00696		2.594	0.00682		4.094	-0.24321
0.428	-0.01635		1.428	-0.0016		2.595	0.00256		4.095	-0.44036
0.429	0.00108		1.429	-0.0016		2.596	-0.00454		4.096	-0.80155
0.43	0.00108		1.43	-0.00563		2.597	0.00114		4.097	-0.71165
0.431	0.00912		1.431	-0.00831		2.598	0.00114		4.098	-0.61544
0.432	-0.0016		1.432	-0.00428		2.599	0.00682		4.099	-0.56023
0.433	0.00912		1.433	-0.00428		2.6	0.00398		4.1	-0.49872
0.434	-0.00965		1.434	-0.00696		2.601	-0.000278473		4.101	-0.4167
0.435	0.0051		1.435	-0.0016		2.602	-0.00312		4.102	-0.34415
0.436	-0.00295		1.436	-0.00965		2.603	-0.00454		4.103	-0.29525
0.437	-0.000263003		1.437	-0.00428		2.604	-0.0017		4.104	-0.25425
0.438	-0.00428		1.438	-0.0016		2.605	-0.0017		4.105	-0.2022
0.439	-0.00295		1.439	0.00376		2.606	0.00114		4.106	-0.16119
0.44	-0.00965		1.44	-0.00965		2.607	0.00114		4.107	-0.13122
0.441	-0.00295		1.441	-0.00831		2.608	0.00256		4.108	-0.10914
0.442	0.00242		1.442	-0.00295		2.609	0.00114		4.109	-0.09021
0.443	-0.00696		1.443	-0.00428		2.61	-0.000278473		4.11	-0.08232
0.444	0.00108		1.444	-0.0016		2.611	0.00398		4.111	-0.07286
0.445	-0.000263003		1.445	0.00108		2.612	-0.0017		4.112	-0.06655
0.446	-0.00696		1.446	-0.00831		2.613	-0.0017		4.113	-0.06498
0.447	0.00644		1.447	-0.00563		2.614	-0.000278473		4.114	-0.06024
0.448	-0.00696		1.448	-0.00696		2.615	0.00256		4.115	-0.05236
0.449	0.00376		1.449	-0.000263003		2.616	-0.0017		4.116	-0.04763
0.45	-0.000263003		1.45	-0.00696		2.617	0.00256		4.117	-0.0492
0.451	-0.0016		1.451	-0.00295		2.618	0.00256		4.118	-0.04763
0.452	-0.00696		1.452	-0.00563		2.619	-0.000278473		4.119	-0.03974
0.453	-0.01099		1.453	-0.00696		2.62	0.00114		4.12	-0.03501
0.454	-0.00563		1.454	-0.00696		2.621	-0.0017		4.121	-0.02712
0.455	-0.00563		1.455	-0.00428		2.622	-0.01022		4.122	-0.0287
0.456	-0.00563		1.456	-0.01099		2.623	-0.00312		4.123	-0.02712
0.457	0.0051		1.457	-0.00696		2.624	-0.0017		4.124	-0.02712
0.458	-0.00428		1.458	-0.00831		2.625	-0.000278473		4.125	-0.02555
0.459	-0.00831		1.459	-0.00831		2.626	-0.0017		4.126	-0.02239
0.46	-0.01233		1.46	-0.00696		2.627	-0.000278473		4.127	-0.02239
0.461	0.00376		1.461	-0.00831		2.628	0.00114		4.128	-0.01608
0.462	0.00376		1.462	-0.00428		2.629	0.00114		4.129	-0.01451
0.463	-0.01903		1.463	0.00644		2.63	0.00682		4.13	-0.01451
0.464	0.00376		1.464	-0.00831		2.631	-0.0017		4.131	-0.00977
0.465	-0.00428		1.465	-0.00428		2.632	-0.000278473		4.132	-0.00504
0.466	-0.00563		1.466	-0.00563		2.633	-0.0017		4.133	-0.00977
0.467	-0.01233		1.467	-0.00295		2.634	-0.0017		4.134	-0.00977
0.468	0.00912		1.468	-0.01367		2.635	0.00114		4.135	-0.00504
0.469	0.0118		1.469	-0.00965		2.636	0.00682		4.136	-0.00347
0.47	-0.01367		1.47	-0.01233		2.637	-0.00454		4.137	-0.00347
0.471	-0.000263003		1.471	-0.0016		2.638	-0.00454		4.138	-0.00819
0.472	-0.00563		1.472	-0.01635		2.639	-0.0017		4.139	-0.00662
0.473	0.00242		1.473	-0.01233		2.64	-0.0017		4.14	-0.00662
0.474	-0.00295		1.474	-0.01501		2.641	-0.0017		4.141	-0.00819
0.475	0.00242		1.475	-0.00831		2.642	-0.0017		4.142	-0.00819
0.476	-0.00696		1.476	-0.02306		2.643	0.00256		4.143	-0.00819
0.477	-0.0016		1.477	-0.01501		2.644	0.00114		4.144	-0.00977
0.478	-0.00295		1.478	-0.01903		2.645	0.0054		4.145	-0.00819
0.479	-0.00965		1.479	-0.02171		2.646	0.00256		4.146	-0.00977
0.48	-0.00696		1.48	-0.02976		2.647	0.00114		4.147	-0.00662
0.481	-0.00428		1.481	-0.02976		2.648	-0.0017		4.148	-0.00819
0.482	-0.0016		1.482	-0.03646		2.649	-0.00312		4.149	-0.00819
0.483	-0.00295		1.483	-0.04585		2.65	0.00114		4.15	-0.00819
0.484	-0.00428		1.484	-0.05523		2.651	-0.00312		4.151	-0.00504
0.485	-0.00428		1.485	-0.09009		2.652	-0.00312		4.152	-0.00504
0.486	-0.0016		1.486	-0.14639		2.653	-0.000278473		4.153	-0.00504
0.487	-0.00295		1.487	-0.27644		2.654	0.00256		4.154	-0.00662
0.488	-0.0016		1.488	-0.81136		2.655	-0.0017		4.155	-0.00347
0.489	-0.000263003		1.489	-2.1842		2.656	0.00114		4.156	-0.00504
0.49	-0.0016		1.49	-1.81016		2.657	0.00114		4.157	-0.00347
0.491	-0.00295		1.491	-1.27657		2.658	-0.00312		4.158	-0.00504
0.492	-0.00428		1.492	-0.87571		2.659	-0.00454		4.159	-0.00347
0.493	-0.00295		1.493	-0.54725		2.66	-0.00312		4.16	-0.00819
0.494	-0.00295		1.494	-0.33677		2.661	-0.00312		4.161	-0.00347
0.495	-0.0016		1.495	-0.20806		2.662	0.00114		4.162	-0.00662
0.496	-0.00295		1.496	-0.14103		2.663	-0.00596		4.163	-0.00504
0.497	-0.00295		1.497	-0.09947		2.664	-0.00312		4.164	-0.00504
0.498	-0.00563		1.498	-0.0673		2.665	-0.000278473		4.165	-0.00347
0.499	-0.00563		1.499	-0.05121		2.666	0.00256		4.166	-0.00662
			1.5	-0.04048		2.667	-0.00312		4.167	-0.00504
			1.501	-0.0311		2.668	-0.00312		4.168	-0.00662
			1.502	-0.02037		2.669	-0.000278473		4.169	-0.00504
			1.503	-0.01367		2.67	-0.000278473		4.17	-0.00347
			1.504	-0.00965		2.671	0.0054		4.171	-0.00189
			1.505	-0.00696		2.672	-0.0017		4.172	-0.00347
			1.506	-0.00428		2.673	0.00114		4.173	-0.00189
			1.507	-0.00295		2.674	-0.000278473		4.174	-0.00347
			1.508	-0.00295		2.675	-0.000278473		4.175	-0.00504
			1.509	-0.00295		2.676	0.00114		4.176	-0.00347
			1.51	-0.000263003		2.677	-0.000278473		4.177	-0.00504
			1.511	-0.00295		2.678	-0.00737		4.178	-0.00662
			1.512	0.00108		2.679	-0.000278473		4.179	-0.00504
			1.513	0.00376		2.68	-0.00312		4.18	-0.00504
			1.514	0.00644		2.681	-0.0017		4.181	-0.00347
			1.515	0.00778		2.682	-0.00312		4.182	-0.00347
			1.516	0.00108		2.683	-0.00596		4.183	-0.00347
			1.517	0.00644		2.684	-0.00312		4.184	0.00442
			1.518	0.01448		2.685	0.00114		4.185	0.00127
			1.519	0.01851		2.686	-0.00454		4.186	0.00442
			1.52	0.01985		2.687	0.00398		4.187	0.006
			1.521	0.03325		2.688	-0.000278473		4.188	0.01073
			1.522	0.06275		2.689	-0.00454		4.189	0.00758
			1.523	0.12978		2.69	-0.00312		4.19	0.01073
			1.524	0.27055		2.691	-0.000278473		4.191	0.01704
			1.525	1.0106		2.692	0.00398		4.192	0.02177
			1.526	1.41414		2.693	0.00256		4.193	0.02019
			1.527	2.15954		2.694	0.00398		4.194	0.02651
			1.528	1.75466		2.695	0.00114		4.195	0.03123
			1.529	1.03875		2.696	-0.000278473		4.196	0.04228
			1.53	0.57756		2.697	0.00114		4.197	0.04228
			1.531	0.32552		2.698	-0.00737		4.198	0.05332
			1.532	0.18207		2.699	-0.0017		4.199	0.06436
			1.533	0.10431		2.7	0.00114		4.2	0.08171
			1.534	0.06275		2.701	-0.00454		4.201	0.10694
			1.535	0.03594		2.702	0.00114		4.202	0.1448
			1.536	0.02521		2.703	-0.00454		4.203	0.22366
			1.537	0.01314		2.704	0.00256		4.204	0.55331
			1.538	0.00778		2.705	-0.00312		4.205	0.69526
			1.539	-0.000263003		2.706	-0.01163		4.206	0.69052
			1.54	0.00242		2.707	-0.00737		4.207	0.63532
			1.541	0.00108		2.708	-0.000278473		4.208	0.76623
			1.542	0.00108		2.709	-0.00312		4.209	0.76308
			1.543	-0.000263003		2.71	0.00824		4.21	0.59904
			1.544	-0.00295		2.711	-0.0017		4.211	0.43501
			1.545	-0.000263003		2.712	-0.000278473		4.212	0.31199
			1.546	0.00242		2.713	-0.000278473		4.213	0.22524
			1.547	-0.000263003		2.714	-0.00737		4.214	0.16688
			1.548	0.00912		2.715	-0.0017		4.215	0.12745
			1.549	0.00242		2.716	0.00114		4.216	0.10221
			1.55	-0.000263003		2.717	-0.00312		4.217	0.07698
			1.551	-0.00428		2.718	-0.00737		4.218	0.06278
			1.552	-0.00295		2.719	-0.00454		4.219	0.0407
			1.553	0.00242		2.72	0.00114		4.22	0.03123
			1.554	0.00242		2.721	0.00256		4.221	0.03123
			1.555	0.00108		2.722	-0.00312		4.222	0.02177
			1.556	-0.00428		2.723	-0.00312		4.223	0.01862
			1.557	0.00376		2.724	-0.0017		4.224	0.01546
			1.558	0.00108		2.725	-0.00454		4.225	0.006
			1.559	-0.000263003		2.726	-0.0017		4.226	0.006
			1.56	0.00242		2.727	-0.0017		4.227	0.00758
			1.561	0.00108		2.728	-0.0017		4.228	0.00285
			1.562	-0.00295		2.729	0.00256		4.229	0.00442
			1.563	-0.0016		2.73	0.00114		4.23	0.006
			1.564	-0.000263003		2.731	-0.0017		4.231	0.00285
			1.565	0.0051		2.732	-0.0017		4.232	0.006
			1.566	0.00108		2.733	-0.000278473		4.233	0.00127
			1.567	0.00376		2.734	-0.00596		4.234	-0.00189
			1.568	0.00108		2.735	-0.0017		4.235	-0.00189
			1.569	0.00376		2.736	-0.000278473		4.236	0.00442
			1.57	-0.00428		2.737	-0.00454		4.237	0.00127
			1.571	-0.00295		2.738	0.00114		4.238	0.00127
			1.572	-0.00831		2.739	-0.00596		4.239	-0.000309415
			1.573	0.00242		2.74	-0.00454		4.24	-0.00977
			1.574	-0.00428		2.741	-0.00312		4.241	-0.00504
			1.575	-0.00295		2.742	-0.00312		4.242	-0.00189
			1.576	0.00242		2.743	-0.00454		4.243	-0.000309415
			1.577	0.0051		2.744	0.00114		4.244	-0.00189
			1.578	-0.00295		2.745	0.0054		4.245	0.00285
			1.579	0.00376		2.746	0.00256		4.246	-0.000309415
			1.58	-0.00696		2.747	-0.00312		4.247	-0.00819
			1.581	-0.00295		2.748	-0.00312		4.248	-0.00189
			1.582	0.00376		2.749	-0.0017		4.249	0.00127
			1.583	0.00108		2.75	0.00256		4.25	0.00127
			1.584	-0.000263003		2.751	-0.0017		4.251	0.00285
			1.585	0.00108		2.752	-0.00737		4.252	-0.000309415
			1.586	-0.00295		2.753	-0.00312		4.253	-0.000309415
			1.587	0.00108		2.754	-0.01022		4.254	-0.000309415
			1.588	-0.000263003		2.755	0.00398		4.255	-0.000309415
			1.589	0.00108		2.756	-0.0017		4.256	-0.000309415
			1.59	-0.00295		2.757	0.00398		4.257	-0.00189
			1.591	0.00108		2.758	-0.00454		4.258	-0.00189
			1.592	-0.00563		2.759	-0.00737		4.259	0.00127
			1.593	-0.000263003		2.76	-0.00454		4.26	-0.00347
			1.594	-0.00295		2.761	-0.00737		4.261	-0.00504
			1.595	-0.0016		2.762	-0.0017		4.262	-0.00347
			1.596	-0.00428		2.763	0.00256		4.263	-0.00347
			1.597	-0.000263003		2.764	-0.00312		4.264	0.00127
			1.598	-0.000263003		2.765	0.00114		4.265	-0.00819
			1.599	0.0051		2.766	-0.0017		4.266	-0.00504
			1.6	-0.000263003		2.767	-0.00454		4.267	-0.00347
			1.601	-0.000263003		2.768	-0.01022		4.268	-0.000309415
			1.602	0.0051		2.769	-0.00454		4.269	0.00127
			1.603	0.00242		2.77	-0.000278473		4.27	-0.00189
			1.604	-0.00428		2.771	-0.0017		4.271	-0.00189
			1.605	0.00242		2.772	-0.000278473		4.272	-0.000309415
			1.606	-0.00563		2.773	0.00114		4.273	-0.000309415
			1.607	0.00242		2.774	-0.0088		4.274	-0.00347
			1.608	-0.00295		2.775	-0.00454		4.275	-0.00189
			1.609	-0.0016		2.776	-0.00312		4.276	-0.00189
			1.61	0.00242		2.777	0.00256		4.277	-0.00504
			1.611	0.00108		2.778	-0.0017		4.278	-0.00504
			1.612	-0.00563		2.779	-0.00312		4.279	-0.00347
			1.613	0.00242		2.78	-0.00737		4.28	-0.00819
			1.614	-0.00696		2.781	-0.00312		4.281	-0.00347
			1.615	0.00108		2.782	-0.00454		4.282	-0.00504
			1.616	-0.00295		2.783	-0.00312		4.283	-0.00347
			1.617	-0.0016		2.784	0.00256		4.284	-0.00189
			1.618	-0.000263003		2.785	-0.0017		4.285	-0.00347
			1.619	0.00108		2.786	0.00256		4.286	-0.00347
			1.62	-0.00295		2.787	-0.0017		4.287	-0.00347
			1.621	-0.0016		2.788	-0.00312		4.288	-0.00662
			1.622	-0.000263003		2.789	-0.0088		4.289	-0.00347
			1.623	-0.00696		2.79	-0.00737		4.29	-0.00347
			1.624	0.00242		2.791	-0.000278473		4.291	-0.000309415
			1.625	-0.0016		2.792	-0.000278473		4.292	0.00127
			1.626	-0.000263003		2.793	-0.000278473		4.293	-0.00504
			1.627	-0.0016		2.794	-0.00312		4.294	0.00127
			1.628	-0.00295		2.795	-0.00312		4.295	-0.000309415
			1.629	0.00242		2.796	-0.00596		4.296	-0.00189
			1.63	0.00242		2.797	-0.00312		4.297	-0.00504
			1.631	-0.00563		2.798	-0.0088		4.298	-0.00347
			1.632	-0.00563		2.799	-0.00312		4.299	-0.00504
			1.633	-0.00428		2.8	-0.0088		4.3	-0.00347
			1.634	-0.000263003		2.801	-0.00596		4.301	-0.00189
			1.635	-0.00295		2.802	-0.000278473		4.302	-0.00504
			1.636	-0.00295		2.803	-0.0017		4.303	-0.00504
			1.637	-0.00563		2.804	-0.00596		4.304	-0.00347
			1.638	-0.0016		2.805	-0.00737		4.305	-0.00504
			1.639	0.00242		2.806	-0.00312		4.306	-0.00347
			1.64	-0.00295		2.807	-0.01022		4.307	-0.00504
			1.641	0.0051		2.808	-0.00454		4.308	-0.000309415
			1.642	0.00108		2.809	-0.0017		4.309	-0.00189
			1.643	0.00242		2.81	-0.00596		4.31	-0.00347
			1.644	-0.0016		2.811	-0.00737		4.311	-0.00347
			1.645	-0.000263003		2.812	-0.00737		4.312	-0.00347
			1.646	-0.000263003		2.813	-0.00312		4.313	-0.000309415
			1.647	0.00242		2.814	-0.0017		4.314	-0.00189
			1.648	-0.000263003		2.815	-0.0017		4.315	-0.00819
			1.649	-0.00295		2.816	-0.00596		4.316	-0.00504
			1.65	-0.000263003		2.817	0.00398		4.317	-0.00347
			1.651	-0.00696		2.818	-0.0088		4.318	-0.00504
			1.652	0.00242		2.819	-0.000278473		4.319	-0.00662
			1.653	-0.00563		2.82	-0.0017		4.32	-0.00819
			1.654	0.00242		2.821	-0.00454		4.321	-0.00347
			1.655	-0.000263003		2.822	-0.01022		4.322	0.00442
			1.656	-0.00696		2.823	-0.00737		4.323	-0.000309415
			1.657	0.00108		2.824	-0.0088		4.324	-0.000309415
			1.658	-0.000263003		2.825	-0.00737		4.325	-0.00189
			1.659	0.00108		2.826	-0.00737		4.326	-0.00504
			1.66	-0.0016		2.827	-0.00454		4.327	-0.00347
			1.661	0.00242		2.828	-0.0017		4.328	-0.000309415
			1.662	-0.000263003		2.829	-0.00454		4.329	-0.00977
			1.663	0.00108		2.83	-0.00312		4.33	-0.00977
			1.664	0.00108		2.831	-0.00737		4.331	-0.00347
			1.665	-0.000263003		2.832	0.00114		4.332	-0.00347
			1.666	0.00108		2.833	0.00114		4.333	-0.00504
			1.667	0.00108		2.834	-0.00312		4.334	-0.00347
			1.668	-0.000263003		2.835	-0.00737		4.335	-0.00189
				--		2.836	-0.00312		4.336	-0.00189
				--		2.837	-0.000278473		4.337	-0.00504
				--		2.838	-0.00737		4.338	-0.00504
				--		2.839	-0.0088		4.339	-0.00504
				--		2.84	-0.01022		4.34	-0.00819
				--		2.841	-0.0017		4.341	-0.00504
				--		2.842	-0.01022		4.342	0.00127
				--		2.843	-0.000278473		4.343	-0.00504
				--		2.844	-0.01022		4.344	-0.00819
				--		2.845	-0.0088		4.345	-0.00819
				--		2.846	-0.00454		4.346	0.00127
				--		2.847	-0.000278473		4.347	-0.00662
				--		2.848	-0.00312		4.348	-0.00662
				--		2.849	-0.0088		4.349	-0.000309415
				--		2.85	-0.000278473		4.35	-0.00504
				--		2.851	-0.00312		4.351	-0.00504
				--		2.852	-0.00454		4.352	-0.00504
				--		2.853	-0.000278473		4.353	0.00127
				--		2.854	-0.01022		4.354	-0.000309415
				--		2.855	-0.00454		4.355	-0.00189
				--		2.856	-0.00312		4.356	-0.00347
				--		2.857	-0.00737		4.357	-0.00189
				--		2.858	-0.00737		4.358	-0.00347
				--		2.859	-0.00454		4.359	0.00127
				--		2.86	-0.00596		4.36	-0.00819
				--		2.861	-0.00596		4.361	-0.00819
				--		2.862	-0.01022		4.362	-0.00189
				--		2.863	-0.01022		4.363	-0.00504
				--		2.864	-0.00312		4.364	-0.00504
				--		2.865	-0.00737		4.365	-0.00662
				--		2.866	-0.00454		4.366	-0.00504
				--		2.867	-0.00454		4.367	0.00127
				--		2.868	-0.00737		4.368	-0.00504
				--		2.869	-0.01022		4.369	-0.00819
				--		2.87	-0.00737		4.37	-0.00347
				--		2.871	-0.000278473		4.371	-0.00504
				--		2.872	-0.00454		4.372	-0.00189
				--		2.873	-0.01447		4.373	-0.00189
				--		2.874	-0.00737		4.374	-0.00189
				--		2.875	-0.01022		4.375	-0.00504
				--		2.876	-0.0088		4.376	0.00127
				--		2.877	-0.0088		4.377	-0.000309415
				--		2.878	-0.01163		4.378	-0.00977
				--		2.879	-0.00737		4.379	-0.00819
				--		2.88	-0.01306		4.38	-0.00819
				--		2.881	-0.01022		4.381	-0.00662
				--		2.882	-0.01163		4.382	-0.00819
				--		2.883	-0.00737		4.383	-0.00504
				--		2.884	-0.01873		4.384	-0.00504
				--		2.885	-0.01731		4.385	-0.000309415
				--		2.886	-0.01163		4.386	-0.00189
				--		2.887	-0.01022		4.387	-0.00347
				--		2.888	-0.01731		4.388	-0.00347
				--		2.889	-0.01589		4.389	-0.00347
				--		2.89	-0.01873		4.39	-0.000309415
				--		2.891	-0.01447		4.391	-0.00189
				--		2.892	-0.02157		4.392	-0.000309415
				--		2.893	-0.02725		4.393	-0.00504
				--		2.894	-0.02583		4.394	-0.000309415
				--		2.895	-0.03293		4.395	0.00127
				--		2.896	-0.03435		4.396	-0.00347
				--		2.897	-0.05422		4.397	-0.00347
				--		2.898	-0.06842		4.398	-0.00504
				--		2.899	-0.08829		4.399	-0.00347
				--		2.9	-0.12945		4.4	-0.00504
				--		2.901	-0.21179		4.401	-0.00347
				--		2.902	-0.39633		4.402	-0.00504
				--		2.903	-1.25798		4.403	-0.00189
				--		2.904	-1.49787		4.404	-0.00347
				--		2.905	-1.23668		4.405	-0.000309415
				--		2.906	-0.91729		4.406	-0.00347
				--		2.907	-0.73843		4.407	-0.00504
				--		2.908	-0.57519		4.408	-0.00347
				--		2.909	-0.41194		4.409	-0.00504
				--		2.91	-0.27992		4.41	-0.00347
				--		2.911	-0.19901		4.411	-0.00189
				--		2.912	-0.14365		4.412	0.00127
				--		2.913	-0.11242		4.413	-0.00662
				--		2.914	-0.08971		4.414	-0.00189
				--		2.915	-0.07268		4.415	-0.00662
				--		2.916	-0.05848		4.416	-0.00662
				--		2.917	-0.04712		4.417	-0.00504
				--		2.918	-0.04002		4.418	-0.00504
				--		2.919	-0.03151		4.419	-0.00504
				--		2.92	-0.02725		4.42	-0.00504
				--		2.921	-0.01873		4.421	-0.00189
				--		2.922	-0.01306		4.422	0.00127
				--		2.923	-0.01163		4.423	-0.00504
				--		2.924	-0.01163		4.424	-0.00189
				--		2.925	-0.0088		4.425	-0.00504
				--		2.926	-0.00596		4.426	-0.00189
				--		2.927	-0.00737		4.427	-0.00347
				--		2.928	-0.00596		4.428	-0.00347
				--		2.929	0.00398		4.429	-0.000309415
				--		2.93	0.0054		4.43	-0.00347
				--		2.931	0.00398		4.431	-0.00347
				--		2.932	0.00398		4.432	-0.00504
				--		2.933	0.00398		4.433	-0.000309415
				--		2.934	0.0125		4.434	-0.00189
				--		2.935	0.01391		4.435	-0.00189
				--		2.936	0.01817		4.436	-0.00189
				--		2.937	0.03805		4.437	-0.000309415
				--		2.938	0.06928		4.438	0.00285
				--		2.939	0.13316		4.439	-0.00189
				--		2.94	0.23252		4.44	-0.00819
				--		2.941	0.59308		4.441	-0.00504
				--		2.942	1.04023		4.442	-0.00347
				--		2.943	1.1254		4.443	-0.000309415
				--		2.944	1.57539		4.444	-0.00347
				--		2.945	1.38376		4.445	-0.00347
				--		2.946	0.8926		4.446	-0.000309415
				--		2.947	0.54624		4.447	0.00442
				--		2.948	0.34325		4.448	-0.00662
				--		2.949	0.21407		4.449	-0.00189
				--		2.95	0.14593		4.45	-0.000309415
				--		2.951	0.09199		4.451	-0.00347
				--		2.952	0.06786		4.452	-0.00347
				--		2.953	0.04373		4.453	-0.00347
				--		2.954	0.02811		4.454	-0.000309415
				--		2.955	0.01676		4.455	-0.00189
				--		2.956	0.01391		4.456	-0.00504
				--		2.957	0.0054		4.457	-0.00819
				--		2.958	0.0054		4.458	-0.00189
				--		2.959	0.00256		4.459	-0.00662
				--		2.96	-0.000278473		4.46	-0.00819
				--		2.961	0.00256		4.461	-0.00504
				--		2.962	0.00256		4.462	-0.000309415
				--		2.963	-0.0017		4.463	0.00127
				--		2.964	0.00256		4.464	0.00285
				--		2.965	-0.000278473		4.465	-0.00189
				--		2.966	0.00256		4.466	-0.000309415
				--		2.967	-0.00737		4.467	-0.000309415
				--		2.968	-0.00454		4.468	-0.00189
				--		2.969	-0.00454		4.469	-0.00189
				--		2.97	-0.00312		4.47	-0.00504
				--		2.971	-0.00312		4.471	0.00127
				--		2.972	0.00256		4.472	0.00127
				--		2.973	-0.000278473		4.473	0.00442
				--		2.974	-0.00312		4.474	0.00285
				--		2.975	0.00256		4.475	-0.00504
				--		2.976	0.00398		4.476	-0.000309415
				--		2.977	-0.0017		4.477	-0.00189
				--		2.978	-0.0088		4.478	-0.00347
				--		2.979	-0.00312		4.479	-0.000309415
				--		2.98	-0.00454		4.48	-0.01135
				--		2.981	-0.0017		4.481	-0.00347
				--		2.982	-0.0017		4.482	-0.00347
				--		2.983	-0.000278473		4.483	-0.00504
				--		2.984	-0.0017		4.484	0.00127
				--		2.985	-0.0017		4.485	-0.00504
				--		2.986	0.00114		4.486	0.00127
				--		2.987	-0.00312		4.487	-0.00189
				--		2.988	-0.00312		4.488	0.00127
				--		2.989	-0.00312		4.489	-0.00504
				--		2.99	-0.000278473		4.49	0.00127
				--		2.991	-0.0017		4.491	-0.00347
				--		2.992	-0.00312		4.492	-0.000309415
				--		2.993	0.00256		4.493	-0.00347
				--		2.994	-0.0017		4.494	0.00127
				--		2.995	-0.00312		4.495	0.00285
				--		2.996	0.00114		4.496	-0.00189
				--		2.997	-0.00312		4.497	0.00285
				--		2.998	-0.00312		4.498	-0.00189
				--		2.999	-0.0017		4.499	-0.00662
				--		3	-0.00737		4.5	-0.00347
				--		3.001	-0.00454		4.501	-0.00347
				--		3.002	-0.0017		4.502	0.00127
				--		3.003	0.00114		4.503	-0.00347
				--		3.004	-0.000278473		4.504	-0.00189
				--		3.005	-0.0017		4.505	-0.00347
				--		3.006	-0.0017		4.506	-0.00819
				--		3.007	0.0054		4.507	-0.00347
				--		3.008	-0.00596		4.508	-0.00819
				--		3.009	-0.0017		4.509	-0.00189
				--		3.01	-0.000278473		4.51	0.00915
				--		3.011	-0.00312		4.511	0.00758
				--		3.012	-0.00454		4.512	0.00127
				--		3.013	0.00114		4.513	-0.00189
				--		3.014	0.0054		4.514	-0.000309415
				--		3.015	-0.000278473		4.515	-0.00347
				--		3.016	-0.00312		4.516	0.00127
				--		3.017	-0.00454		4.517	-0.000309415
				--		3.018	-0.00596		4.518	-0.00819
				--		3.019	-0.00596		4.519	0.00127
				--		3.02	-0.00312		4.52	-0.00504
				--		3.021	-0.00312		4.521	-0.00189
				--		3.022	-0.0017		4.522	-0.00189
				--		3.023	-0.0017		4.523	-0.00662
				--		3.024	-0.01306		4.524	-0.00189
				--		3.025	-0.00737		4.525	0.00442
				--		3.026	-0.00737		4.526	0.00285
				--		3.027	0.00256		4.527	-0.00819
				--		3.028	-0.0017		4.528	0.00127
				--		3.029	-0.00312		4.529	0.00285
				--		3.03	-0.00312		4.53	-0.00189
				--		3.031	0.00114		4.531	0.00127
				--		3.032	0.00114		4.532	0.00285
				--		3.033	-0.000278473		4.533	-0.000309415
				--		3.034	0.00256		4.534	0.00285
				--		3.035	0.00114		4.535	0.00127
				--		3.036	-0.00454		4.536	-0.000309415
				--		3.037	-0.00454		4.537	-0.00347
				--		3.038	-0.00596		4.538	-0.000309415
				--		3.039	-0.00454		4.539	-0.000309415
				--		3.04	-0.00312		4.54	0.00758
				--		3.041	-0.00312		4.541	-0.00347
				--		3.042	-0.000278473		4.542	-0.00662
				--		3.043	-0.0017		4.543	-0.00189
				--		3.044	-0.00454		4.544	0.00285
				--		3.045	-0.00312		4.545	-0.00347
				--		3.046	-0.00454		4.546	-0.00819
				--		3.047	0.00114		4.547	-0.000309415
				--		3.048	-0.0017		4.548	-0.00347
				--		3.049	-0.00312		4.549	-0.00189
				--		3.05	-0.0017		4.55	0.00442
				--		3.051	0.00256		4.551	0.00285
				--		3.052	-0.00312		4.552	0.00285
				--		3.053	-0.0017		4.553	0.00915
				--		3.054	-0.00454		4.554	0.00442
				--		3.055	-0.00737		4.555	-0.00347
				--		3.056	-0.00312		4.556	0.00285
				--		3.057	-0.0017		4.557	-0.00504
				--		3.058	-0.00737		4.558	0.00442
				--		3.059	-0.00454		4.559	0.006
				--		3.06	-0.01447		4.56	-0.00504
				--		3.061	-0.00454		4.561	-0.00504
				--		3.062	0.00114		4.562	-0.000309415
				--		3.063	-0.0088		4.563	-0.00189
				--		3.064	-0.0088		4.564	-0.00347
				--		3.065	0.00256		4.565	0.00127
				--		3.066	0.00398		4.566	-0.00347
				--		3.067	-0.00312		4.567	-0.000309415
				--		3.068	-0.00454		4.568	-0.00504
				--		3.069	0.00114		4.569	0.00127
				--		3.07	-0.00454		4.57	0.00285
				--		3.071	-0.01022		4.571	0.00127
				--		3.072	0.00114		4.572	-0.00662
				--		3.073	-0.000278473		4.573	0.00127
				--		3.074	-0.0017		4.574	0.00915
				--		3.075	-0.00312		4.575	0.00285
				--		3.076	-0.0017		4.576	0.00442
				--		3.077	-0.00312		4.577	0.00285
				--		3.078	-0.00596		4.578	0.00285
				--		3.079	-0.00454		4.579	0.00127
				--		3.08	-0.00596		4.58	0.00442
				--		3.081	-0.00454		4.581	-0.00504
				--		3.082	-0.00454		4.582	-0.00662
				--		3.083	0.00398		4.583	-0.00189
				--		3.084	-0.0017		4.584	0.00285
				--		3.085	-0.0017		4.585	0.00127
				--		3.086	-0.000278473		4.586	-0.00189
				--		3.087	-0.00454		4.587	0.00127
				--		3.088	-0.0088		4.588	-0.00662
				--		3.089	-0.0017		4.589	0.00127
				--		3.09	-0.00596		4.59	0.00915
				--		3.091	-0.00454		4.591	-0.00189
				--		3.092	-0.000278473		4.592	0.00127
				--		3.093	-0.00312		4.593	0.00915
				--		3.094	-0.000278473		4.594	-0.00189
				--		3.095	-0.00312		4.595	-0.000309415
				--		3.096	-0.00737		4.596	-0.00189
				--		3.097	-0.00312		4.597	-0.000309415
				--		3.098	-0.00596		4.598	-0.000309415
				--		3.099	-0.0017		4.599	0.00127
				--		3.1	-0.000278473		4.6	-0.00347
				--		3.101	-0.0017		4.601	0.00127
				--		3.102	-0.000278473		4.602	-0.00189
				--		3.103	-0.0017		4.603	-0.00977
				--		3.104	0.00256		4.604	0.00442
				--		3.105	-0.000278473		4.605	0.00127
				--		3.106	-0.00312		4.606	-0.00504
				--		3.107	-0.00454		4.607	-0.00347
				--		3.108	-0.00312		4.608	0.00915
				--		3.109	-0.000278473		4.609	-0.000309415
				--		3.11	0.00256		4.61	0.00442
				--		3.111	0.00398		4.611	0.00915
				--		3.112	-0.000278473		4.612	0.00127
				--		3.113	-0.00737		4.613	-0.00504
				--		3.114	-0.00312		4.614	0.006
				--		3.115	-0.000278473		4.615	-0.00347
				--		3.116	0.00114		4.616	0.00285
				--		3.117	-0.0017		4.617	0.00127
				--		3.118	-0.0017		4.618	0.00442
				--		3.119	-0.00454		4.619	-0.000309415
				--		3.12	-0.0017		4.62	-0.000309415
				--		3.121	-0.00312		4.621	0.00442
				--		3.122	-0.00737		4.622	0.00285
				--		3.123	-0.00312		4.623	0.00127
				--		3.124	-0.00312		4.624	-0.00189
				--		3.125	-0.0017		4.625	0.00442
				--		3.126	-0.00454		4.626	0.00127
				--		3.127	-0.00312		4.627	0.00127
				--		3.128	-0.00312		4.628	-0.00347
				--		3.129	0.00114		4.629	-0.00189
				--		3.13	0.00256		4.63	0.00127
				--		3.131	-0.000278473		4.631	-0.00189
				--		3.132	-0.0017		4.632	0.00127
				--		3.133	0.00682		4.633	0.00758
				--		3.134	-0.00596		4.634	0.00127
				--		3.135	-0.00312		4.635	0.00127
				--		3.136	-0.00312		4.636	0.00127
				--		3.137	0.00398		4.637	0.00285
				--		3.138	-0.00454		4.638	0.00285
				--		3.139	-0.000278473		4.639	-0.000309415
				--		3.14	-0.00454		4.64	-0.00347
				--		3.141	-0.000278473		4.641	0.00127
				--		3.142	-0.0017		4.642	0.00285
				--		3.143	-0.000278473		4.643	-0.000309415
				--		3.144	-0.000278473		4.644	-0.000309415
				--		3.145	-0.00454		4.645	0.00127
				--		3.146	-0.00596		4.646	0.00127
				--		3.147	-0.00312		4.647	0.00127
				--		3.148	-0.0017		4.648	0.00285
				--		3.149	-0.00312		4.649	0.00127
				--		3.15	0.00114		4.65	0.00442
				--		3.151	-0.0017		4.651	0.00127
				--		3.152	-0.00312		4.652	-0.00189
				--		3.153	-0.0017		4.653	0.00285
				--		3.154	-0.0017		4.654	0.00285
				--		3.155	-0.000278473		4.655	0.00127
				--		3.156	0.00398		4.656	0.00127
				--		3.157	0.00114		4.657	0.00127
				--		3.158	-0.000278473		4.658	0.00127
				--		3.159	-0.000278473		4.659	0.00285
				--		3.16	-0.00454		4.66	-0.000309415
				--		3.161	-0.0017		4.661	0.00127
				--		3.162	-0.0017		4.662	-0.00189
				--		3.163	-0.00454		4.663	0.00285
				--		3.164	-0.0017		4.664	0.00127
				--		3.165	-0.0017		4.665	0.00285
				--		3.166	-0.00312		4.666	0.00127
				--		3.167	0.00114		4.667	0.00127
				--		3.168	-0.00312		4.668	0.00285
				--					4.669	0.00285
				--					4.67	0.00285
				--					4.671	0.00442
				--					4.672	0.00442
				--					4.673	0.00285
				--					4.674	-0.000309415
				--					4.675	-0.000309415
				--					4.676	0.00285
				--					4.677	0.00285
				--					4.678	0.00285
				--					4.679	0.00127
				--					4.68	-0.00189
				--					4.681	0.00127
				--					4.682	0.00285
				--					4.683	-0.000309415
				--					4.684	0.00127
				--					4.685	0.00285
				--					4.686	0.00285
				--					4.687	0.00285
				--					4.688	-0.000309415
				--					4.689	0.00127
				--					4.69	0.00285
				--					4.691	0.00127
				--					4.692	0.00442
				--					4.693	-0.000309415
				--					4.694	0.00127
				--					4.695	0.00442
				--					4.696	-0.000309415
				--					4.697	0.00127
				--					4.698	0.00442
				--					4.699	-0.000309415
				--					4.7	0.00758
				--					4.701	0.006
				--					4.702	-0.00504
				--					4.703	0.00127
				--					4.704	0.00915
				--					4.705	0.00442
				--					4.706	0.00758
				--					4.707	-0.00347
				--					4.708	-0.00189
				--					4.709	0.00442
				--					4.71	0.00285
				--					4.711	0.00915
				--					4.712	0.006
				--					4.713	0.00127
				--					4.714	0.00915
				--					4.715	0.00127
				--					4.716	0.00285
				--					4.717	0.00442
				--					4.718	0.00285
				--					4.719	0.00442
				--					4.72	0.00442
				--					4.721	-0.000309415
				--					4.722	0.00127
				--					4.723	-0.00819
				--					4.724	0.00127
				--					4.725	0.00442
				--					4.726	0.00442
				--					4.727	0.00285
				--					4.728	0.00127
				--					4.729	0.00442
				--					4.73	-0.000309415
				--					4.731	0.00915
				--					4.732	-0.000309415
				--					4.733	0.00285
				--					4.734	0.00758
				--					4.735	0.006
				--					4.736	0.006
				--					4.737	0.00915
				--					4.738	0.00442
				--					4.739	-0.00189
				--					4.74	0.00442
				--					4.741	0.006
				--					4.742	0.00442
				--					4.743	0.00915
				--					4.744	0.00442
				--					4.745	-0.00347
				--					4.746	0.00285
				--					4.747	0.00442
				--					4.748	-0.00662
				--					4.749	0.00915
				--					4.75	0.00127
				--					4.751	0.00442
				--					4.752	0.00442
				--					4.753	0.00758
				--					4.754	-0.000309415
				--					4.755	0.00285
				--					4.756	0.00442
				--					4.757	0.01389
				--					4.758	0.00285
				--					4.759	0.00758
				--					4.76	0.00127
				--					4.761	-0.00189
				--					4.762	0.00758
				--					4.763	-0.000309415
				--					4.764	-0.000309415
				--					4.765	0.00127
				--					4.766	0.00285
				--					4.767	0.00758
				--					4.768	-0.00189
				--					4.769	-0.000309415
				--					4.77	0.006
				--					4.771	0.00285
				--					4.772	0.00442
				--					4.773	0.006
				--					4.774	0.00127
				--					4.775	0.00915
				--					4.776	0.00442
				--					4.777	-0.000309415
				--					4.778	0.006
				--					4.779	0.00442
				--					4.78	0.00442
				--					4.781	0.00285
				--					4.782	0.00758
				--					4.783	0.00285
				--					4.784	0.00127
				--					4.785	-0.000309415
				--					4.786	0.00127
				--					4.787	0.00285
				--					4.788	0.01073
				--					4.789	0.00758
				--					4.79	0.00758
				--					4.791	0.00442
				--					4.792	0.00758
				--					4.793	0.00758
				--					4.794	0.00442
				--					4.795	0.00442
				--					4.796	-0.000309415
				--					4.797	0.00127
				--					4.798	0.00442
				--					4.799	0.00127
				--					4.8	-0.000309415
				--					4.801	0.01231
				--					4.802	0.00285
				--					4.803	0.00758
				--					4.804	0.006
				--					4.805	-0.000309415
				--					4.806	-0.00189
				--					4.807	-0.00347
				--					4.808	0.00127
				--					4.809	0.01231
				--					4.81	0.00758
				--					4.811	0.00285
				--					4.812	0.00758
				--					4.813	0.00127
				--					4.814	0.00285
				--					4.815	0.00442
				--					4.816	0.01073
				--					4.817	-0.00189
				--					4.818	0.00127
				--					4.819	0.00758
				--					4.82	0.006
				--					4.821	0.00127
				--					4.822	-0.000309415
				--					4.823	-0.00189
				--					4.824	0.00285
				--					4.825	0.01389
				--					4.826	0.00442
				--					4.827	0.006
				--					4.828	0.006
				--					4.829	0.00285
				--					4.83	-0.000309415
				--					4.831	0.00285
				--					4.832	0.00758
				--					4.833	-0.000309415
				--					4.834	0.00285
				--					4.835	0.006
				--					4.836	0.00915
				--					4.837	-0.000309415
				--					4.838	0.00127
				--					4.839	0.00915
				--					4.84	0.00127
				--					4.841	-0.000309415
				--					4.842	0.00758
				--					4.843	0.00285
				--					4.844	0.006
				--					4.845	0.00442
				--					4.846	0.00127
				--					4.847	0.00758
				--					4.848	0.00442
				--					4.849	0.00127
				--					4.85	0.00285
				--					4.851	0.00127
				--					4.852	-0.00347
				--					4.853	-0.000309415
				--					4.854	0.00127
				--					4.855	0.00758
				--					4.856	0.00442
				--					4.857	0.00285
				--					4.858	0.01231
				--					4.859	0.00915
				--					4.86	0.00442
				--					4.861	0.00127
				--					4.862	-0.00347
				--					4.863	-0.000309415
				--					4.864	-0.000309415
				--					4.865	0.00285
				--					4.866	0.00758
				--					4.867	0.00758
				--					4.868	0.00442
				--					4.869	0.00285
				--					4.87	0.00442
				--					4.871	0.00442
				--					4.872	0.006
				--					4.873	0.00442
				--					4.874	-0.000309415
				--					4.875	0.006
				--					4.876	0.00442
				--					4.877	0.006
				--					4.878	0.00442
				--					4.879	0.00442
				--					4.88	0.00915
				--					4.881	0.00285
				--					4.882	0.00285
				--					4.883	0.00127
				--					4.884	-0.00347
				--					4.885	-0.00189
				--					4.886	0.00442
				--					4.887	0.006
				--					4.888	0.00758
				--					4.889	0.00758
				--					4.89	0.00442
				--					4.891	0.00758
				--					4.892	0.006
				--					4.893	0.00285
				--					4.894	0.00127
				--					4.895	-0.000309415
				--					4.896	0.006
				--					4.897	-0.000309415
				--					4.898	0.00442
				--					4.899	0.00758
				--					4.9	-0.00189
				--					4.901	-0.00189
				--					4.902	0.00127
				--					4.903	0.00127
				--					4.904	0.00285
				--					4.905	0.00442
				--					4.906	0.00127
				--					4.907	0.006
				--					4.908	0.006
				--					4.909	0.00127
				--					4.91	0.00127
				--					4.911	0.01073
				--					4.912	0.00758
				--					4.913	0.00127
				--					4.914	0.00285
				--					4.915	0.00285
				--					4.916	0.00127
				--					4.917	0.00285
				--					4.918	0.00285
				--					4.919	0.00127
				--					4.92	-0.000309415
				--					4.921	-0.000309415
				--					4.922	0.00127
				--					4.923	0.006
				--					4.924	0.00285
				--					4.925	0.00285
				--					4.926	0.00127
				--					4.927	0.006
				--					4.928	0.00442
				--					4.929	-0.000309415
				--					4.93	0.00285
				--					4.931	0.006
				--					4.932	0.00442
				--					4.933	0.00285
				--					4.934	0.00915
				--					4.935	0.006
				--					4.936	0.00127
				--					4.937	0.00285
				--					4.938	0.00758
				--					4.939	0.00442
				--					4.94	-0.000309415
				--					4.941	0.00285
				--					4.942	0.006
				--					4.943	0.006
				--					4.944	0.00442
				--					4.945	0.00285
				--					4.946	0.00127
				--					4.947	0.00127
				--					4.948	0.00285
				--					4.949	0.00127
				--					4.95	0.00127
				--					4.951	0.006
				--					4.952	0.00285
				--					4.953	0.00758
				--					4.954	-0.000309415
				--					4.955	0.006
				--					4.956	0.00127
				--					4.957	-0.000309415
				--					4.958	0.00285
				--					4.959	-0.00189
				--					4.96	0.00442
				--					4.961	0.00285
				--					4.962	0.00442
				--					4.963	0.00285
				--					4.964	0.00285
				--					4.965	0.00285
				--					4.966	-0.000309415
				--					4.967	0.00442
				--					4.968	-0.000309415
				--					4.969	0.006
				--					4.97	0.00285
				--					4.971	-0.000309415
				--					4.972	0.00442
				--					4.973	0.00285
				--					4.974	0.00127
				--					4.975	-0.00819
				--					4.976	0.00285
				--					4.977	0.00442
				--					4.978	0.00127
				--					4.979	0.00285
				--					4.98	-0.000309415
				--					4.981	0.00127
				--					4.982	0.006
				--					4.983	0.00285
				--					4.984	0.00285
				--					4.985	0.00285
				--					4.986	-0.00504
				--					4.987	0.00127
				--					4.988	0.00127
				--					4.989	0.00127
				--					4.99	-0.00189
				--					4.991	0.00285
				--					4.992	0.00285
				--					4.993	-0.00504
				--					4.994	0.00127
				--					4.995	0.00442
				--					4.996	0.00285
				--					4.997	0.00127
				--					4.998	0.00285
				--					4.999	0.00127
				--					5	-0.000309415
				--					5.001	-0.00189
				--					5.002	0.00285
				--					5.003	-0.00347
				--					5.004	-0.000309415
				--					5.005	-0.00189
				--					5.006	0.00758
				--					5.007	-0.00189
				--					5.008	-0.00347
				--					5.009	-0.00347
				--					5.01	-0.000309415
				--					5.011	0.00285
				--					5.012	0.006
				--					5.013	0.00915
				--					5.014	0.00285
				--					5.015	0.00285
				--					5.016	0.00285
				--					5.017	0.00285
				--					5.018	-0.00662
				--					5.019	0.00127
				--					5.02	-0.00189
				--					5.021	0.00285
				--					5.022	-0.000309415
				--					5.023	0.00285
				--					5.024	-0.000309415
				--					5.025	0.00127
				--					5.026	0.00127
				--					5.027	-0.000309415
				--					5.028	-0.000309415
				--					5.029	-0.00504
				--					5.03	0.00127
				--					5.031	0.00127
				--					5.032	0.00127
				--					5.033	-0.000309415
				--					5.034	0.00127
				--					5.035	0.00127
				--					5.036	-0.00189
				--					5.037	-0.000309415
				--					5.038	0.006
				--					5.039	0.00127
				--					5.04	-0.00189
				--					5.041	-0.00189
				--					5.042	-0.00347
				--					5.043	-0.000309415
				--					5.044	0.00285
				--					5.045	-0.00189
				--					5.046	-0.00347
				--					5.047	-0.00504
				--					5.048	0.00127
				--					5.049	0.00127
				--					5.05	-0.00189
				--					5.051	0.00285
				--					5.052	-0.000309415
				--					5.053	-0.00189
				--					5.054	-0.00189
				--					5.055	-0.000309415
				--					5.056	-0.000309415
				--					5.057	-0.00347
				--					5.058	0.00127
				--					5.059	-0.00347
				--					5.06	-0.00662
				--					5.061	-0.00662
				--					5.062	-0.00347
				--					5.063	-0.00189
				--					5.064	-0.00347
				--					5.065	-0.00189
				--					5.066	0.00285
				--					5.067	-0.00662
				--					5.068	-0.00347
				--					5.069	-0.00347
				--					5.07	-0.00819
				--					5.071	-0.00347
				--					5.072	-0.000309415
				--					5.073	-0.00819
				--					5.074	-0.00347
				--					5.075	-0.00347
				--					5.076	-0.00189
				--					5.077	0.00127
				--					5.078	-0.00662
				--					5.079	-0.00189
				--					5.08	-0.00819
				--					5.081	-0.00977
				--					5.082	-0.00504
				--					5.083	-0.00662
				--					5.084	-0.01293
				--					5.085	-0.00819
				--					5.086	-0.00662
				--					5.087	-0.00977
				--					5.088	-0.01135
				--					5.089	-0.01766
				--					5.09	-0.01451
				--					5.091	-0.00977
				--					5.092	-0.01608
				--					5.093	-0.01451
				--					5.094	-0.01766
				--					5.095	-0.01924
				--					5.096	-0.02081
				--					5.097	-0.02239
				--					5.098	-0.0287
				--					5.099	-0.03185
				--					5.1	-0.04132
				--					5.101	-0.05236
				--					5.102	-0.05867
				--					5.103	-0.06971
				--					5.104	-0.09021
				--					5.105	-0.12018
				--					5.106	-0.17065
				--					5.107	-0.26371
				--					5.108	-0.50819
				--					5.109	-0.79997
				--					5.11	-0.69588
				--					5.111	-0.60282
				--					5.112	-0.55077
				--					5.113	-0.47348
				--					5.114	-0.40251
				--					5.115	-0.33784
				--					5.116	-0.29368
				--					5.117	-0.24163
				--					5.118	-0.19273
				--					5.119	-0.14857
				--					5.12	-0.12176
				--					5.121	-0.10441
				--					5.122	-0.08706
				--					5.123	-0.0776
				--					5.124	-0.06655
				--					5.125	-0.06498
				--					5.126	-0.05867
				--					5.127	-0.05551
				--					5.128	-0.05078
				--					5.129	-0.04763
				--					5.13	-0.04605
				--					5.131	-0.03816
				--					5.132	-0.03501
				--					5.133	-0.03028
				--					5.134	-0.0287
				--					5.135	-0.0287
				--					5.136	-0.02555
				--					5.137	-0.02397
				--					5.138	-0.02397
				--					5.139	-0.02081
				--					5.14	-0.01766
				--					5.141	-0.01451
				--					5.142	-0.01451
				--					5.143	-0.00977
				--					5.144	-0.00662
				--					5.145	-0.00504
				--					5.146	-0.00504
				--					5.147	-0.00504
				--					5.148	-0.00662
				--					5.149	-0.00347
				--					5.15	-0.00504
				--					5.151	-0.00347
				--					5.152	-0.00347
				--					5.153	-0.00504
				--					5.154	-0.00504
				--					5.155	-0.00662
				--					5.156	-0.00819
				--					5.157	-0.00662
				--					5.158	-0.00504
				--					5.159	-0.00662
				--					5.16	-0.00662
				--					5.161	-0.00504
				--					5.162	-0.00662
				--					5.163	-0.00504
				--					5.164	-0.00662
				--					5.165	-0.00347
				--					5.166	-0.00347
				--					5.167	-0.00347
				--					5.168	-0.00347
				--					5.169	-0.00189
				--					5.17	-0.00662
				--					5.171	-0.00347
				--					5.172	-0.00189
				--					5.173	-0.00189
				--					5.174	-0.00347
				--					5.175	-0.000309415
				--					5.176	-0.000309415
				--					5.177	-0.00347
				--					5.178	-0.00189
				--					5.179	-0.00504
				--					5.18	-0.00347
				--					5.181	-0.00189
				--					5.182	-0.00189
				--					5.183	-0.00347
				--					5.184	-0.00347
				--					5.185	-0.00347
				--					5.186	-0.00189
				--					5.187	-0.00347
				--					5.188	-0.00347
				--					5.189	-0.00347
				--					5.19	-0.00347
				--					5.191	-0.00189
				--					5.192	-0.00347
				--					5.193	-0.00189
				--					5.194	-0.00189
				--					5.195	-0.00189
				--					5.196	-0.00189
				--					5.197	0.00285
				--					5.198	0.00442
				--					5.199	0.006
				--					5.2	0.006
				--					5.201	0.00915
				--					5.202	0.00915
				--					5.203	0.01073
				--					5.204	0.01704
				--					5.205	0.01862
				--					5.206	0.02335
				--					5.207	0.02651
				--					5.208	0.03439
				--					5.209	0.04701
				--					5.21	0.04701
				--					5.211	0.05805
				--					5.212	0.0754
				--					5.213	0.08644
				--					5.214	0.1101
				--					5.215	0.15584
				--					5.216	0.25993
				--					5.217	0.59747
				--					5.218	0.71261
				--					5.219	0.68737
				--					5.22	0.63374
				--					5.221	0.79463
				--					5.222	0.74257
				--					5.223	0.56277
				--					5.224	0.40978
				--					5.225	0.29779
				--					5.226	0.21735
				--					5.227	0.16372
				--					5.228	0.12745
				--					5.229	0.09432
				--					5.23	0.07067
				--					5.231	0.0612
				--					5.232	0.04543
				--					5.233	0.03755
				--					5.234	0.03281
				--					5.235	0.02493
				--					5.236	0.02493
				--					5.237	0.01862
				--					5.238	0.00758
				--					5.239	0.00915
				--					5.24	0.00915
				--					5.241	0.00758
				--					5.242	0.00285
				--					5.243	0.00758
				--					5.244	0.00127
				--					5.245	-0.00189
				--					5.246	-0.000309415
				--					5.247	0.00442
				--					5.248	0.00127
				--					5.249	0.00442
				--					5.25	-0.00189
				--					5.251	-0.000309415
				--					5.252	0.00285
				--					5.253	0.00758
				--					5.254	0.00285
				--					5.255	-0.000309415
				--					5.256	-0.00189
				--					5.257	-0.000309415
				--					5.258	0.00285
				--					5.259	-0.00189
				--					5.26	-0.00189
				--					5.261	-0.00662
				--					5.262	-0.00347
				--					5.263	-0.00504
				--					5.264	-0.000309415
				--					5.265	-0.00189
				--					5.266	-0.00189
				--					5.267	-0.00189
				--					5.268	0.00127
				--					5.269	0.00127
				--					5.27	0.00127
				--					5.271	-0.00189
				--					5.272	0.00442
				--					5.273	0.00127
				--					5.274	0.00127
				--					5.275	-0.00189
				--					5.276	-0.00189
				--					5.277	-0.00189
				--					5.278	-0.000309415
				--					5.279	-0.00504
				--					5.28	-0.00347
				--					5.281	-0.000309415
				--					5.282	-0.00504
				--					5.283	-0.00347
				--					5.284	0.00285
				--					5.285	-0.00189
				--					5.286	-0.00504
				--					5.287	-0.00189
				--					5.288	0.00442
				--					5.289	-0.00189
				--					5.29	-0.00504
				--					5.291	-0.00504
				--					5.292	-0.00189
				--					5.293	0.00758
				--					5.294	-0.00347
				--					5.295	-0.00662
				--					5.296	-0.00189
				--					5.297	-0.00347
				--					5.298	0.00285
				--					5.299	-0.00819
				--					5.3	-0.00189
				--					5.301	0.00127
				--					5.302	-0.00504
				--					5.303	-0.00189
				--					5.304	-0.00347
				--					5.305	-0.00347
				--					5.306	0.00127
				--					5.307	-0.00504
				--					5.308	-0.00504
				--					5.309	-0.00347
				--					5.31	-0.00504
				--					5.311	-0.00347
				--					5.312	-0.00347
				--					5.313	0.00127
				--					5.314	-0.00504
				--					5.315	-0.00189
				--					5.316	-0.00347
				--					5.317	0.00442
				--					5.318	0.00127
				--					5.319	-0.00347
				--					5.32	-0.00189
				--					5.321	-0.00819
				--					5.322	-0.00819
				--					5.323	-0.00347
				--					5.324	-0.00189
				--					5.325	-0.00189
				--					5.326	-0.00977
				--					5.327	-0.00504
				--					5.328	0.00127
				--					5.329	-0.00189
				--					5.33	-0.00504
				--					5.331	-0.00347
				--					5.332	0.00442
				--					5.333	-0.000309415
				--					5.334	-0.00189
				--					5.335	-0.00189
				--					5.336	-0.000309415
				--					5.337	-0.00189
				--					5.338	-0.00347
				--					5.339	-0.00347
				--					5.34	-0.00504
				--					5.341	-0.01135
				--					5.342	-0.00819
				--					5.343	-0.00347
				--					5.344	-0.00819
				--					5.345	-0.00504
				--					5.346	-0.00189
				--					5.347	0.00127
				--					5.348	0.00127
				--					5.349	-0.00347
				--					5.35	-0.00662
				--					5.351	-0.00189
				--					5.352	-0.00662
				--					5.353	-0.00347
				--					5.354	-0.00347
				--					5.355	-0.00662
				--					5.356	0.00127
				--					5.357	-0.00504
				--					5.358	-0.00504
				--					5.359	-0.00504
				--					5.36	-0.00662
				--					5.361	-0.00504
				--					5.362	-0.00662
				--					5.363	-0.00662
				--					5.364	0.00127
				--					5.365	-0.00819
				--					5.366	-0.00662
				--					5.367	0.00127
				--					5.368	-0.00819
				--					5.369	-0.000309415
				--					5.37	-0.00189
				--					5.371	0.00127
				--					5.372	-0.00819
				--					5.373	-0.00504
				--					5.374	-0.00504
				--					5.375	-0.00189
				--					5.376	-0.000309415
				--					5.377	-0.00189
				--					5.378	-0.00189
				--					5.379	-0.00189
				--					5.38	-0.00504
				--					5.381	-0.00347
				--					5.382	-0.00504
				--					5.383	-0.00347
				--					5.384	-0.01135
				--					5.385	-0.00662
				--					5.386	-0.00504
				--					5.387	-0.00347
				--					5.388	-0.00347
				--					5.389	-0.00504
				--					5.39	-0.000309415
				--					5.391	-0.00347
				--					5.392	0.00285
				--					5.393	-0.00189
				--					5.394	-0.000309415
				--					5.395	-0.00819
				--					5.396	-0.00504
				--					5.397	-0.00662
				--					5.398	-0.00819
				--					5.399	-0.00662
				--					5.4	-0.00189
				--					5.401	-0.00189
				--					5.402	-0.00662
				--					5.403	-0.00504
				--					5.404	-0.00347
				--					5.405	-0.00977
				--					5.406	-0.00662
				--					5.407	-0.00347
				--					5.408	-0.00819
				--					5.409	-0.01135
				--					5.41	-0.00819
				--					5.411	-0.000309415
				--					5.412	-0.00189
				--					5.413	-0.00189
				--					5.414	-0.00504
				--					5.415	-0.00189
				--					5.416	-0.00662
				--					5.417	-0.00662
				--					5.418	-0.00189
				--					5.419	-0.00347
				--					5.42	-0.00977
				--					5.421	-0.00347
				--					5.422	-0.00662
				--					5.423	-0.00189
				--					5.424	-0.00662
				--					5.425	-0.00819
				--					5.426	-0.00347
				--					5.427	-0.00347
				--					5.428	-0.00504
				--					5.429	-0.00504
				--					5.43	-0.00347
				--					5.431	-0.00504
				--					5.432	-0.00662
				--					5.433	-0.00504
				--					5.434	-0.00189
				--					5.435	0.00127
				--					5.436	-0.00189
				--					5.437	-0.00347
				--					5.438	-0.00504
				--					5.439	0.00127
				--					5.44	0.00285
				--					5.441	-0.00347
				--					5.442	-0.00504
				--					5.443	-0.00347
				--					5.444	-0.00347
				--					5.445	-0.00347
				--					5.446	-0.00662
				--					5.447	0.00285
				--					5.448	-0.00977
				--					5.449	-0.00662
				--					5.45	-0.00819
				--					5.451	-0.00819
				--					5.452	0.00127
				--					5.453	-0.000309415
				--					5.454	-0.00347
				--					5.455	-0.000309415
				--					5.456	-0.00347
				--					5.457	-0.00189
				--					5.458	-0.00662
				--					5.459	-0.00977
				--					5.46	-0.01135
				--					5.461	-0.00504
				--					5.462	-0.00189
				--					5.463	-0.00819
				--					5.464	-0.00189
				--					5.465	-0.00189
				--					5.466	-0.00504
				--					5.467	0.00127
				--					5.468	-0.00347
				--					5.469	-0.00189
				--					5.47	-0.00347
				--					5.471	-0.00819
				--					5.472	-0.00977
				--					5.473	-0.00504
				--					5.474	-0.00819
				--					5.475	-0.00504
				--					5.476	-0.00662
				--					5.477	-0.00662
				--					5.478	-0.00662
				--					5.479	-0.00504
				--					5.48	-0.00504
				--					5.481	-0.00347
				--					5.482	0.00127
				--					5.483	-0.00504
				--					5.484	-0.000309415
				--					5.485	-0.00662
				--					5.486	-0.00662
				--					5.487	-0.00504
				--					5.488	-0.00819
				--					5.489	0.00285
				--					5.49	-0.000309415
				--					5.491	-0.00819
				--					5.492	-0.00977
				--					5.493	0.00127
				--					5.494	0.00285
				--					5.495	-0.00189
				--					5.496	-0.00504
				--					5.497	-0.00347
				--					5.498	-0.000309415
				--					5.499	-0.01135
				--					5.5	-0.01135
				--					5.501	-0.00819
				--					5.502	-0.00662
				--					5.503	-0.000309415
				--					5.504	0.00285
				--					5.505	-0.00662
				--					5.506	0.00127
				--					5.507	-0.00347
				--					5.508	-0.00662
				--					5.509	0.00127
				--					5.51	-0.00504
				--					5.511	-0.00662
				--					5.512	0.00442
				--					5.513	-0.00347
				--					5.514	-0.00347
				--					5.515	-0.00977
				--					5.516	0.00915
				--					5.517	0.00285
				--					5.518	-0.01135
				--					5.519	-0.00977
				--					5.52	-0.00977
				--					5.521	-0.00662
				--					5.522	0.00127
				--					5.523	-0.00662
				--					5.524	-0.00189
				--					5.525	0.00285
				--					5.526	0.00442
				--					5.527	-0.00189
				--					5.528	-0.00504
				--					5.529	-0.00662
				--					5.53	-0.00819
				--					5.531	-0.00189
				--					5.532	0.00127
				--					5.533	0.00127
				--					5.534	-0.00504
				--					5.535	-0.00347
				--					5.536	-0.00504
				--					5.537	0.00442
				--					5.538	-0.00347
				--					5.539	-0.00189
				--					5.54	-0.00347
				--					5.541	-0.00977
				--					5.542	-0.00977
				--					5.543	-0.00189
				--					5.544	-0.00347
				--					5.545	-0.00662
				--					5.546	0.00127
				--					5.547	-0.00819
				--					5.548	-0.00819
				--					5.549	0.00127
				--					5.55	0.00442
				--					5.551	0.00285
				--					5.552	0.00285
				--					5.553	-0.00347
				--					5.554	-0.00504
				--					5.555	0.00127
				--					5.556	0.00127
				--					5.557	-0.000309415
				--					5.558	-0.00819
				--					5.559	-0.00819
				--					5.56	-0.00347
				--					5.561	-0.00347
				--					5.562	-0.00347
				--					5.563	-0.00189
				--					5.564	-0.00347
				--					5.565	0.00127
				--					5.566	-0.000309415
				--					5.567	-0.00662
				--					5.568	-0.00189
				--					5.569	-0.000309415
				--					5.57	-0.000309415
				--					5.571	0.00285
				--					5.572	-0.00504
				--					5.573	0.00285
				--					5.574	-0.00977
				--					5.575	0.00127
				--					5.576	0.00442
				--					5.577	-0.00819
				--					5.578	-0.000309415
				--					5.579	0.006
				--					5.58	-0.000309415
				--					5.581	-0.00662
				--					5.582	-0.00189
				--					5.583	-0.000309415
				--					5.584	-0.00819
				--					5.585	0.00127
				--					5.586	-0.00977
				--					5.587	0.00127
				--					5.588	0.00285
				--					5.589	-0.000309415
				--					5.59	-0.00662
				--					5.591	-0.00819
				--					5.592	-0.00189
				--					5.593	-0.00189
				--					5.594	-0.00347
				--					5.595	-0.000309415
				--					5.596	-0.000309415
				--					5.597	0.006
				--					5.598	-0.000309415
				--					5.599	-0.000309415
				--					5.6	-0.00189
				--					5.601	-0.00347
				--					5.602	-0.00819
				--					5.603	0.00285
				--					5.604	-0.000309415
				--					5.605	-0.00347
				--					5.606	-0.00189
				--					5.607	-0.00662
				--					5.608	0.00442
				--					5.609	0.00285
				--					5.61	-0.00662
				--					5.611	0.00127
				--					5.612	0.00758
				--					5.613	-0.000309415
				--					5.614	-0.00977
				--					5.615	-0.000309415
				--					5.616	0.00442
				--					5.617	-0.000309415
				--					5.618	-0.00347
				--					5.619	0.00127
				--					5.62	-0.00977
				--					5.621	0.00127
				--					5.622	-0.00189
				--					5.623	-0.00504
				--					5.624	-0.00189
				--					5.625	0.00285
				--					5.626	-0.00504
				--					5.627	0.00127
				--					5.628	-0.00347
				--					5.629	0.00127
				--					5.63	-0.00347
				--					5.631	-0.00347
				--					5.632	-0.000309415
				--					5.633	0.00127
				--					5.634	-0.00504
				--					5.635	-0.00189
				--					5.636	-0.00189
				--					5.637	-0.00189
				--					5.638	-0.00347
				--					5.639	0.00127
				--					5.64	-0.00189
				--					5.641	0.00127
				--					5.642	-0.00504
				--					5.643	-0.00504
				--					5.644	0.00127
				--					5.645	0.00127
				--					5.646	-0.00347
				--					5.647	-0.00347
				--					5.648	-0.00189
				--					5.649	-0.00189
				--					5.65	-0.00347
				--					5.651	0.00127
				--					5.652	0.00285
				--					5.653	-0.000309415
				--					5.654	-0.000309415
				--					5.655	0.00127
				--					5.656	-0.000309415
				--					5.657	0.00127
				--					5.658	0.00127
				--					5.659	-0.000309415
				--					5.66	-0.00189
				--					5.661	-0.00189
				--					5.662	-0.000309415
				--					5.663	-0.00347
				--					5.664	0.00127
				--					5.665	0.00127
				--					5.666	-0.00189
[truncated: 1 more rows]

## Sheet: S15b
Time (s)	Transferred charge (nC)		Time (s)	Transferred charge (nC)		Time (s)	Transferred charge (nC)		Time (s)	Transferred charge (nC)
0.001	0.02476		1.001	-0.00195		2.168	0.01609		3.668	0.00157
0.002	0.02443		1.002	-0.00349		2.169	0.01266		3.669	0.00173
0.003	0.02477		1.003	0.000326908		2.17	0.00782		3.67	0.00268
0.004	0.02443		1.004	0.00549		2.171	0.00581		3.671	0.00363
0.005	0.0241		1.005	0.00864		2.172	0.00806		3.672	0.00615
0.006	0.02444		1.006	0.00844		2.173	0.00818		3.673	0.00868
0.007	0.02477		1.007	0.00824		2.174	0.00618		3.674	0.01042
0.008	0.02578		1.008	0.01072		2.175	0.0063		3.675	0.01058
0.009	0.02478		1.009	0.01253		2.176	0.00642		3.676	0.00995
0.01	0.02244		1.01	0.01367		2.177	0.00583		3.677	0.01011
0.011	0.02144		1.011	0.01548		2.178	0.00667		3.678	0.01028
0.012	0.02245		1.012	0.01393		2.179	0.0075		3.679	0.00886
0.013	0.02412		1.013	0.01373		2.18	0.00478		3.68	0.00744
0.014	0.02446		1.014	0.01554		2.181	0.00135		3.681	0.00918
0.015	0.0248		1.015	0.01869		2.182	0.00148		3.682	0.01329
0.016	0.02513		1.016	0.02184		2.183	0.0016		3.683	0.01582
0.017	0.02413		1.017	0.02164		2.184	-0.000409316		3.684	0.01756
0.018	0.02313		1.018	0.0201		2.185	-0.00313		3.685	0.02166
0.019	0.02011		1.019	0.01654		2.186	-0.00584		3.686	0.02577
0.02	0.01643		1.02	0.01299		2.187	-0.00785		3.687	0.02909
0.021	0.01677		1.021	0.00809		2.188	-0.00844		3.688	0.03082
0.022	0.01711		1.022	0.00722		2.189	-0.00547		3.689	0.02941
0.023	0.01812		1.023	0.01239		2.19	-0.00251		3.69	0.02878
0.024	0.02114		1.024	0.01487		2.191	-0.00381		3.691	0.03052
0.025	0.02349		1.025	0.01265		2.192	-0.00723		3.692	0.03225
0.026	0.02517		1.026	0.0091		2.193	-0.00782		3.693	0.03399
0.027	0.02617		1.027	0.0089		2.194	-0.00273		3.694	0.03573
0.028	0.02785		1.028	0.01205		2.195	0.00236		3.695	0.03747
0.029	0.03154		1.029	0.01453		2.196	0.00603		3.696	0.03763
0.03	0.0359		1.03	0.01433		2.197	0.009		3.697	0.03779
0.031	0.03624		1.031	0.01211		2.198	0.00841		3.698	0.03952
0.032	0.03457		1.032	0.01124		2.199	0.00569		3.699	0.04047
0.033	0.03423		1.033	0.01037		2.2	0.00298		3.7	0.04221
0.034	0.0339		1.034	0.0095		2.201	-0.00116		3.701	0.04474
0.035	0.0329		1.035	0.00729		2.202	-0.0053		3.702	0.04569
0.036	0.03055		1.036	0.00575		2.203	-0.0073		3.703	0.04585
0.037	0.02955		1.037	0.01024		2.204	-0.00931		3.704	0.04601
0.038	0.02788		1.038	0.0107		2.205	-0.01203		3.705	0.04539
0.039	0.02755		1.039	0.00715		2.206	-0.01049		3.706	0.04712
0.04	0.02654		1.04	0.00762		2.207	-0.00823		3.707	0.04965
0.041	0.02152		1.041	0.00675		2.208	-0.01095		3.708	0.0506
0.042	0.01717		1.042	0.00722		2.209	-0.01509		3.709	0.05155
0.043	0.01683		1.043	0.00836		2.21	-0.01638		3.71	0.0525
0.044	0.01449		1.044	0.00749		2.211	-0.01555		3.711	0.05661
0.045	0.01081		1.045	0.00527		2.212	-0.01543		3.712	0.06071
0.046	0.01316		1.046	0.000379351		2.213	-0.0146		3.713	0.06245
0.047	0.01752		1.047	-0.00116		2.214	-0.01306		3.714	0.06418
0.048	0.02121		1.048	0.00132		2.215	-0.01293		3.715	0.06908
0.049	0.02222		1.049	0.00581		2.216	-0.00855		3.716	0.07555
0.05	0.02256		1.05	0.00561		2.217	-0.00275		3.717	0.07492
0.051	0.02222		1.051	4.59949e-05		2.218	-0.00334		3.718	0.07035
0.052	0.02256		1.052	0.000515028		2.219	-0.00606		3.719	0.06657
0.053	0.02022		1.053	0.00366		2.22	-0.01161		3.72	0.06357
0.054	0.01587		1.054	0.0048		2.221	-0.01575		3.721	0.06137
0.055	0.01822		1.055	0.00661		2.222	-0.01775		3.722	0.05916
0.056	0.02392		1.056	0.00306		2.223	-0.01763		3.723	0.05854
0.057	0.02426		1.057	0.000177592		2.224	-0.01538		3.724	0.05712
0.058	0.01789		1.058	0.00333		2.225	-0.01596		3.725	0.05413
0.059	0.01689		1.059	0.00722		2.226	-0.01726		3.726	0.05271
0.06	0.01723		1.06	0.00918		2.227	-0.01856		3.727	0.05366
0.061	0.01221		1.061	0.00912		2.228	-0.01773		3.728	0.05461
0.062	0.00852		1.062	0.01242		2.229	-0.01547		3.729	0.05635
0.063	0.00819		1.063	0.01505		2.23	-0.01251		3.73	0.05888
0.064	0.00786		1.064	0.01499		2.231	-0.01097		3.731	0.06219
0.065	0.01222		1.065	0.01829		2.232	-0.01156		3.732	0.06788
0.066	0.01456		1.066	0.02091		2.233	-0.01072		3.733	0.07119
0.067	0.00753		1.067	0.02354		2.234	-0.00918		3.734	0.07293
0.068	0.00318		1.068	0.02683		2.235	-0.00906		3.735	0.07861
0.069	0.00217		1.069	0.02946		2.236	-0.0061		3.736	0.08587
0.07	0.00251		1.07	0.03208		2.237	-0.00243		3.737	0.09077
0.071	0.00352		1.071	0.03337		2.238	-0.00301		3.738	0.09251
0.072	0.00386		1.072	0.03331		2.239	-0.00715		3.739	0.09109
0.073	0.00554		1.073	0.03795		2.24	-0.01129		3.74	0.09046
0.074	0.00789		1.074	0.03856		2.241	-0.01258		3.741	0.0922
0.075	0.01024		1.075	0.03381		2.242	-0.01317		3.742	0.09236
0.076	0.00521		1.076	0.03376		2.243	-0.01305		3.743	0.09173
0.077	0.00354		1.077	0.0337		2.244	-0.01505		3.744	0.09268
0.078	0.00589		1.078	0.03499		2.245	-0.01635		3.745	0.09363
0.079	0.000861409		1.079	0.03359		2.246	-0.01694		3.746	0.093
0.08	0.00187		1.08	0.03287		2.247	-0.01894		3.747	0.09316
0.081	0.00288		1.081	0.03683		2.248	-0.02024		3.748	0.09254
0.082	-0.00483		1.082	0.03946		2.249	-0.01941		3.749	0.09112
0.083	-0.01924		1.083	0.04477		2.25	-0.01432		3.75	0.0897
0.084	-0.02761		1.084	0.0494		2.251	-0.01207		3.751	0.08829
0.085	-0.02644		1.085	0.04935		2.252	-0.01194		3.752	0.08609
0.086	-0.02289		1.086	0.04594		2.253	-0.00898		3.753	0.08467
0.087	-0.018		1.087	0.04052		2.254	-0.00673		3.754	0.08798
0.088	-0.01578		1.088	0.04114		2.255	-0.0059		3.755	0.09051
0.089	-0.01827		1.089	0.04443		2.256	-0.00719		3.756	0.09146
0.09	-0.0241		1.09	0.04706		2.257	-0.0092		3.757	0.0932
0.091	-0.03194		1.091	0.05303		2.258	-0.01334		3.758	0.09257
0.092	-0.04113		1.092	0.05365		2.259	-0.01605		3.759	0.09037
0.093	-0.04562		1.093	0.05024		2.26	-0.01451		3.76	0.09211
0.094	-0.04944		1.094	0.04684		2.261	-0.01368		3.761	0.09463
0.095	-0.05393		1.095	0.04477		2.262	-0.0164		3.762	0.09322
0.096	-0.06312		1.096	0.04405		2.263	-0.02053		3.763	0.09259
0.097	-0.07565		1.097	0.04131		2.264	-0.02254		3.764	0.09196
0.098	-0.0902		1.098	0.04393		2.265	-0.02526		3.765	0.08503
0.099	-0.11413		1.099	0.0479		2.266	-0.02868		3.766	0.08282
0.1	-0.1461		1.1	0.04919		2.267	-0.0314		3.767	0.08693
0.101	-0.18344		1.101	0.0498		2.268	-0.03199		3.768	0.08866
0.102	-0.23217		1.102	0.04572		2.269	-0.03115		3.769	0.08804
0.103	-0.29901		1.103	0.04232		2.27	-0.03316		3.77	0.0882
0.104	-0.39533		1.104	0.04293		2.271	-0.03517		3.771	0.09151
0.105	-0.57009		1.105	0.04422		2.272	-0.03504		3.772	0.09325
0.106	-1.00091		1.106	0.04751		2.273	-0.03208		3.773	0.0942
0.107	-2.63565		1.107	0.04946		2.274	-0.02841		3.774	0.09515
0.108	-5.10963		1.108	0.05209		2.275	-0.02829		3.775	0.09452
0.109	-7.03194		1.109	0.05472		2.276	-0.03101		3.776	0.09311
0.11	-8.26448		1.11	0.05198		2.277	-0.03159		3.777	0.09327
0.111	-9.00567		1.111	0.0479		2.278	-0.02863		3.778	0.09422
0.112	-9.43716		1.112	0.04852		2.279	-0.02709		3.779	0.09438
0.113	-9.68096		1.113	0.0498		2.28	-0.02483		3.78	0.09454
0.114	-9.8289		1.114	0.04773		2.281	-0.02258		3.781	0.09707
0.115	-9.92389		1.115	0.05036		2.282	-0.0253		3.782	0.10275
0.116	-9.98268		1.116	0.05567		2.283	-0.02801		3.783	0.10449
0.117	-10.0227		1.117	0.05561		2.284	-0.02505		3.784	0.10465
0.118	-10.0513		1.118	0.0522		2.285	-0.01925		3.785	0.10797
0.119	-10.0706		1.119	0.05014		2.286	-0.01558		3.786	0.10892
0.12	-10.0824		1.12	0.04807		2.287	-0.01546		3.787	0.10908
0.121	-10.0889		1.121	0.04601		2.288	-0.01605		3.788	0.10845
0.122	-10.0914		1.122	0.04662		2.289	-0.01592		3.789	0.10625
0.123	-10.0925		1.123	0.04723		2.29	-0.01367		3.79	0.10641
0.124	-10.0937		1.124	0.04584		2.291	-0.00858		3.791	0.10814
0.125	-10.0935		1.125	0.04444		2.292	-0.00278		3.792	0.10751
0.126	-10.092		1.126	0.04237		2.293	-0.00123		3.793	0.10452
0.127	-10.0897		1.127	0.03696		2.294	-0.00253		3.794	0.10468
0.128	-10.0855		1.128	0.03422		2.295	0.00114		3.795	0.108
0.129	-10.0779		1.129	0.03349		2.296	0.00339		3.796	0.10974
0.13	-10.0704		1.13	0.03344		2.297	0.00352		3.797	0.1099
0.131	-10.0634		1.131	0.03674		2.298	0.00435		3.798	0.11164
0.132	-10.0565		1.132	0.03727		2.299	0.000922032		3.799	0.11338
0.133	-10.049		1.133	0.03157		2.3	-0.00463		3.8	0.11275
0.134	-10.0414		1.134	0.02452		2.301	-0.00948		3.801	0.1137
0.135	-10.0352		1.135	0.02016		2.302	-0.01149		3.802	0.11229
0.136	-10.0303		1.136	0.01982		2.303	-0.00994		3.803	0.10771
0.137	-10.0274		1.137	0.0235		2.304	-0.00698		3.804	0.11024
0.138	-10.0232		1.138	0.02316		2.305	-0.00473		3.805	0.1175
0.139	-10.0136		1.139	0.01411		2.306	-0.0039		3.806	0.12082
0.14	-9.99126		1.14	0.00371		2.307	-0.00236		3.807	0.1194
0.141	-9.95151		1.141	-0.00467		2.308	-0.000812951		3.808	0.11483
0.142	-9.88494		1.142	-0.01172		2.309	0.00286		3.809	0.11105
0.143	-9.74933		1.143	-0.02077		2.31	0.00937		3.81	0.11042
0.144	-9.35699		1.144	-0.0305		2.311	0.01233		3.811	0.11374
0.145	-8.37811		1.145	-0.03888		2.312	0.01459		3.812	0.11784
0.146	-6.79123		1.146	-0.04928		2.313	0.01613		3.813	0.12116
0.147	-4.7358		1.147	-0.06436		2.314	0.01554		3.814	0.12605
0.148	-2.85063		1.148	-0.08347		2.315	0.01354		3.815	0.13095
0.149	-1.69411		1.149	-0.11599		2.316	0.01011		3.816	0.1319
0.15	-1.04503		1.15	-0.15856		2.317	0.00597		3.817	0.13048
0.151	-0.68687		1.151	-0.20582		2.318	0.00822		3.818	0.12828
0.152	-0.48557		1.152	-0.28258		2.319	0.01403		3.819	0.1245
0.153	-0.36874		1.153	-0.41967		2.32	0.01557		3.82	0.12623
0.154	-0.29614		1.154	-0.68479		2.321	0.01853		3.821	0.12955
0.155	-0.2517		1.155	-1.6008		2.322	0.01794		3.822	0.12813
0.156	-0.22602		1.156	-3.40165		2.323	0.01806		3.823	0.12593
0.157	-0.20907		1.157	-5.26752		2.324	0.02315		3.824	0.12609
0.158	-0.19814		1.158	-6.63735		2.325	0.02328		3.825	0.12862
0.159	-0.19258		1.159	-7.58017		2.326	0.02056		3.826	0.13193
0.16	-0.18702		1.16	-8.1885		2.327	0.02068		3.827	0.13209
0.161	-0.18279		1.161	-8.56155		2.328	0.02293		3.828	0.12989
0.162	-0.17924		1.162	-8.79181		2.329	0.02803		3.829	0.12926
0.163	-0.17166		1.163	-8.9423		2.33	0.03028		3.83	0.12942
0.164	-0.16409		1.164	-9.04588		2.331	0.02898		3.831	0.12801
0.165	-0.16322		1.165	-9.11459		2.332	0.03124		3.832	0.12659
0.166	-0.16704		1.166	-9.16185		2.333	0.03207		3.833	0.1307
0.167	-0.16483		1.167	-9.19839		2.334	0.02864		3.834	0.13638
0.168	-0.15725		1.168	-9.22554		2.335	0.02593		3.835	0.13733
0.169	-0.15035		1.169	-9.24532		2.336	0.02605		3.836	0.13986
0.17	-0.14814		1.17	-9.25974		2.337	0.02617		3.837	0.14317
0.171	-0.14995		1.171	-9.26879		2.338	0.02629		3.838	0.14491
0.172	-0.14908		1.172	-9.27316		2.339	0.02996		3.839	0.1435
0.173	-0.14284		1.173	-9.27484		2.34	0.03221		3.84	0.13892
0.174	-0.13259		1.174	-9.27384		2.341	0.03163		3.841	0.13357
0.175	-0.12099		1.175	-9.27083		2.342	0.03175		3.842	0.12663
0.176	-0.1114		1.176	-9.26714		2.343	0.03258		3.843	0.12206
0.177	-0.1045		1.177	-9.26279		2.344	0.03129		3.844	0.12064
0.178	-0.09826		1.178	-9.25777		2.345	0.02857		3.845	0.12001
0.179	-0.09404		1.179	-9.25275		2.346	0.03011		3.846	0.12017
0.18	-0.09116		1.18	-9.24773		2.347	0.02952		3.847	0.12112
0.181	-0.09029		1.181	-9.24069		2.348	0.02326		3.848	0.1205
0.182	-0.08807		1.182	-9.23098		2.349	0.02267		3.849	0.12145
0.183	-0.07983		1.183	-9.21925		2.35	0.02492		3.85	0.12634
0.184	-0.07158		1.184	-9.20685		2.351	0.02292		3.851	0.13044
0.185	-0.0687		1.185	-9.19177		2.352	0.02162		3.852	0.13218
0.186	-0.06716		1.186	-9.17134		2.353	0.02103		3.853	0.13234
0.187	-0.06361		1.187	-9.14553		2.354	0.01974		3.854	0.13014
0.188	-0.06006		1.188	-9.10766		2.355	0.01844		3.855	0.12714
0.189	-0.05516		1.189	-9.04164		2.356	0.01714		3.856	0.12573
0.19	-0.05295		1.19	-8.91663		2.357	0.01939		3.857	0.12195
0.191	-0.05074		1.191	-8.63342		2.358	0.02022		3.858	0.1158
0.192	-0.04517		1.192	-7.83808		2.359	0.01609		3.859	0.11359
0.193	-0.04363		1.193	-6.48703		2.36	0.01479		3.86	0.1106
0.194	-0.04075		1.194	-4.63391		2.361	0.01207		3.861	0.10918
0.195	-0.03184		1.195	-2.78011		2.362	0.00794		3.862	0.10935
0.196	-0.02896		1.196	-1.58861		2.363	0.0038		3.863	0.10714
0.197	-0.03345		1.197	-0.91124		2.364	0.00109		3.864	0.10572
0.198	-0.03392		1.198	-0.53285		2.365	0.00192		3.865	0.10431
0.199	-0.02768		1.199	-0.32002		2.366	0.00062276		3.866	0.10447
0.2	-0.02547		1.2	-0.19769		2.367	-0.00138		3.867	0.10384
0.201	-0.0313		1.201	-0.12228		2.368	-0.00339		3.868	0.10242
0.202	-0.03244		1.202	-0.07436		2.369	-0.00398		3.869	0.09864
0.203	-0.02956		1.203	-0.04386		2.37	-0.00386		3.87	0.0925
0.204	-0.03168		1.204	-0.02275		2.371	-0.00642		3.871	0.09029
0.205	-0.02936		1.205	-0.00835		2.372	-0.00507		3.872	0.09203
0.206	-0.01765		1.206	0.00271		2.373	-0.00372		3.873	0.09456
0.207	-0.01064		1.207	0.00974		2.374	-0.00947		3.874	0.09629
0.208	-0.00832		1.208	0.01343		2.375	-0.01522		3.875	0.09645
0.209	-0.00532		1.209	0.01711		2.376	-0.01956		3.876	0.09425
0.21	-0.00166		1.21	0.01811		2.377	-0.01892		3.877	0.09441
0.211	0.000660502		1.211	0.01911		2.378	-0.01828		3.878	0.0993
0.212	-0.00305		1.212	0.02212		2.379	-0.02261		3.879	0.10183
0.213	-0.0014		1.213	0.02379		2.38	-0.02694		3.88	0.10041
0.214	0.000254686		1.214	0.02196		2.381	-0.02915		3.881	0.09821
0.215	-0.00413		1.215	0.02076		2.382	-0.03135		3.882	0.09522
0.216	-0.00515		1.216	0.02092		2.383	-0.03852		3.883	0.09064
0.217	-0.00216		1.217	0.02107		2.384	-0.0464		3.884	0.08844
0.218	0.00418		1.218	0.02122		2.385	-0.0557		3.885	0.0886
0.219	0.00852		1.219	0.01936		2.386	-0.06429		3.886	0.08797
0.22	0.0028		1.22	0.01884		2.387	-0.07288		3.887	0.08734
0.221	0.0011		1.221	0.021		2.388	-0.08573		3.888	0.0875
0.222	0.00677		1.222	0.0225		2.389	-0.09999		3.889	0.08766
0.223	0.0111		1.223	0.02332		2.39	-0.11426		3.89	0.08309
0.224	0.01342		1.224	0.02146		2.391	-0.12995		3.891	0.08089
0.225	0.01239		1.225	0.02094		2.392	-0.14563		3.892	0.08421
0.226	0.00935		1.226	0.0231		2.393	-0.16274		3.893	0.08673
0.227	0.00497		1.227	0.02392		2.394	-0.1841		3.894	0.08453
0.228	0.00596		1.228	0.02541		2.395	-0.2076		3.895	0.08074
0.229	0.01163		1.229	0.02423		2.396	-0.23748		3.896	0.07933
0.23	0.01395		1.23	0.02237		2.397	-0.27659		3.897	0.07949
0.231	0.01225		1.231	0.0185		2.398	-0.33061		3.898	0.07807
0.232	0.01591		1.232	0.01664		2.399	-0.40449		3.899	0.07192
0.233	0.02226		1.233	0.01813		2.4	-0.51032		3.9	0.06577
0.234	0.02458		1.234	0.0156		2.401	-0.6779		3.901	0.06199
0.235	0.02422		1.235	0.0124		2.402	-0.98246		3.902	0.06058
0.236	0.02453		1.236	0.01054		2.403	-1.81721		3.903	0.06074
0.237	0.02484		1.237	0.01203		2.404	-3.19351		3.904	0.06011
0.238	0.02381		1.238	0.01486		2.405	-4.55136		3.905	0.05712
0.239	0.02278		1.239	0.01769		2.406	-5.61891		3.906	0.05255
0.24	0.02242		1.24	0.01851		2.407	-6.43521		3.907	0.05035
0.241	0.02407		1.241	0.01666		2.408	-7.08472		3.908	0.04814
0.242	0.02438		1.242	0.01278		2.409	-7.57381		3.909	0.04436
0.243	0.02335		1.243	0.00824		2.41	-7.91173		3.91	0.04294
0.244	0.02299		1.244	0.00571		2.411	-8.14106		3.911	0.04153
0.245	0.02665		1.245	0.00385		2.412	-8.30651		3.912	0.0409
0.246	0.03166		1.246	0.00333		2.413	-8.43008		3.913	0.04264
0.247	0.03331		1.247	0.00214		2.414	-8.52597		3.914	0.04359
0.248	0.03429		1.248	0.000953422		2.415	-8.60411		3.915	0.04375
0.249	0.03594		1.249	0.0011		2.416	-8.66452		3.916	0.04155
0.25	0.03692		1.25	0.00126		2.417	-8.71072		3.917	0.04013
0.251	0.03657		1.251	0.00141		2.418	-8.74983		3.918	0.04108
0.252	0.03554		1.252	0.00156		2.419	-8.78043		3.919	0.04124
0.253	0.03316		1.253	0.00104		2.42	-8.80392		3.92	0.04219
0.254	0.03214		1.254	-0.000820039		2.421	-8.82245		3.921	0.04077
0.255	0.03379		1.255	-0.00134		2.422	-8.8353		3.922	0.03778
0.256	0.03544		1.256	-0.00387		2.423	-8.8446		3.923	0.03321
0.257	0.03508		1.257	-0.00975		2.424	-8.85106		3.924	0.02549
0.258	0.03405		1.258	-0.01295		2.425	-8.85468		3.925	0.02249
0.259	0.03369		1.259	-0.01414		2.426	-8.85688		3.926	0.02344
0.26	0.03467		1.26	-0.01399		2.427	-8.85695		3.927	0.02045
0.261	0.03498		1.261	-0.01451		2.428	-8.8549		3.928	0.0143
0.262	0.03462		1.262	-0.01503		2.429	-8.85142		3.929	0.00815
0.263	0.03292		1.263	-0.01353		2.43	-8.84581		3.93	0.00516
0.264	0.03055		1.264	-0.01059		2.431	-8.83879		3.931	0.00453
0.265	0.03019		1.265	-0.00693		2.432	-8.83034		3.932	0.00232
0.266	0.03251		1.266	-0.00327		2.433	-8.82119		3.933	0.000119037
0.267	0.03617		1.267	-0.00296		2.434	-8.80991		3.934	-0.000508085
0.268	0.0385		1.268	-0.00264		2.435	-8.79436		3.935	-0.0035
0.269	0.04015		1.269	-0.000321536		2.436	-8.77101		3.936	-0.00807
0.27	0.0418		1.27	0.002		2.437	-8.73276		3.937	-0.01028
0.271	0.04412		1.271	0.000972989		2.438	-8.67037		3.938	-0.01327
0.272	0.04644		1.272	-0.00274		2.439	-8.56185		3.939	-0.01705
0.273	0.04944		1.273	-0.00376		2.44	-8.36461		3.94	-0.02084
0.274	0.05042		1.274	-0.00144		2.441	-7.92817		3.941	-0.02541
0.275	0.05006		1.275	-0.0018		2.442	-7.09853		3.942	-0.02919
0.276	0.05104		1.276	-0.00283		2.443	-6.01764		3.943	-0.0306
0.277	0.05202		1.277	-0.00252		2.444	-4.66703		3.944	-0.02965
0.278	0.05434		1.278	-0.000194754		2.445	-3.19435		3.945	-0.03028
0.279	0.05532		1.279	0.00414		2.446	-2.07087		3.946	-0.02894
0.28	0.05496		1.28	0.00378		2.447	-1.35905		3.947	-0.02461
0.281	0.05058		1.281	0.00342		2.448	-0.91623		3.948	-0.02185
0.282	0.04486		1.282	0.00642		2.449	-0.63382		3.949	-0.01989
0.283	0.04383		1.283	0.00941		2.45	-0.45077		3.95	-0.01792
0.284	0.04012		1.284	0.01308		2.451	-0.32948		3.951	-0.01675
0.285	0.03507		1.285	0.01473		2.452	-0.24722		3.952	-0.01636
0.286	0.03337		1.286	0.01303		2.453	-0.1898		3.953	-0.01439
0.287	0.03234		1.287	0.01468		2.454	-0.14516		3.954	-0.00848
0.288	0.03466		1.288	0.01566		2.455	-0.11329		3.955	-0.00179
0.289	0.03899		1.289	0.01262		2.456	-0.09491		3.956	0.00254
0.29	0.03998		1.29	0.01294		2.457	-0.08149		3.957	0.00687
0.291	0.04163		1.291	0.01392		2.458	-0.0695		3.958	0.00884
0.292	0.03993		1.292	0.01423		2.459	-0.05964		3.959	0.0108
0.293	0.03555		1.293	0.01454		2.46	-0.04977		3.96	0.01356
0.294	0.03385		1.294	0.01687		2.461	-0.04133		3.961	0.01631
0.295	0.03416		1.295	0.01986		2.462	-0.03501		3.962	0.01906
0.296	0.0338		1.296	0.01816		2.463	-0.02798		3.963	0.02103
0.297	0.02875		1.297	0.01713		2.464	-0.02238		3.964	0.02378
0.298	0.02637		1.298	0.01744		2.465	-0.0189		3.965	0.02496
0.299	0.03473		1.299	0.01709		2.466	-0.01542		3.966	0.02456
0.3	0.04107		1.3	0.01673		2.467	-0.01053		3.967	0.02573
0.301	0.03937		1.301	0.01503		2.468	-0.00705		3.968	0.02849
0.302	0.03566		1.302	0.01199		2.469	-0.00428		3.969	0.03045
0.303	0.03061		1.303	0.01097		2.47	-0.000805382		3.97	0.03321
0.304	0.02019		1.304	0.01329		2.471	0.00338		3.971	0.03833
0.305	0.01447		1.305	0.01494		2.472	0.00899		3.972	0.04345
0.306	0.01679		1.306	0.01726		2.473	0.0146		3.973	0.0462
0.307	0.02046		1.307	0.0216		2.474	0.01807		3.974	0.04659
0.308	0.02479		1.308	0.02459		2.475	0.02084		3.975	0.04698
0.309	0.0251		1.309	0.0249		2.476	0.02786		3.976	0.04973
0.31	0.0234		1.31	0.02588		2.477	0.03489		3.977	0.05327
0.311	0.02237		1.311	0.02821		2.478	0.03837		3.978	0.05603
0.312	0.02067		1.312	0.02986		2.479	0.04254		3.979	0.05799
0.313	0.01696		1.313	0.02816		2.48	0.04385		3.98	0.06075
0.314	0.0166		1.314	0.02244		2.481	0.04302		3.981	0.06271
0.315	0.0196		1.315	0.0194		2.482	0.04361		3.982	0.0631
0.316	0.01991		1.316	0.01971		2.483	0.04562		3.983	0.06506
0.317	0.0095		1.317	0.02404		2.484	0.04763		3.984	0.07097
0.318	0.0031		1.318	0.02301		2.485	0.04965		3.985	0.07767
0.319	0.0081		1.319	0.01796		2.486	0.05237		3.986	0.08358
0.32	0.00909		1.32	0.01693		2.487	0.05367		3.987	0.09185
0.321	0.00873		1.321	0.01456		2.488	0.05426		3.988	0.09697
0.322	0.00233		1.322	0.01287		2.489	0.0584		3.989	0.09736
0.323	0.00298		1.323	0.01318		2.49	0.06538		3.99	0.09617
0.324	0.01329		1.324	0.01684		2.491	0.07094		3.991	0.09577
0.325	0.01222		1.325	0.02051		2.492	0.07579		3.992	0.09774
0.326	0.01114		1.326	0.02082		2.493	0.08136		3.993	0.0997
0.327	0.01677		1.327	0.02113		2.494	0.08549		3.994	0.10088
0.328	0.01569		1.328	0.02211		2.495	0.08963		3.995	0.10205
0.329	0.01462		1.329	0.02175		2.496	0.0959		3.996	0.10323
0.33	0.0236		1.33	0.0234		2.497	0.10146		3.997	0.1052
0.331	0.03257		1.331	0.02639		2.498	0.10348		3.998	0.10559
0.332	0.03619		1.332	0.02604		2.499	0.10265		3.999	0.10676
0.333	0.03579		1.333	0.023		2.5	0.10395		4	0.11109
0.334	0.03941		1.334	0.0213		2.501	0.10596		4.001	0.11306
0.335	0.04436		1.335	0.02295		2.502	0.10655		4.002	0.11266
0.336	0.04664		1.336	0.02728		2.503	0.10643		4.003	0.11304
0.337	0.04154		1.337	0.03095		2.504	0.10703		4.004	0.11343
0.338	0.03444		1.338	0.03126		2.505	0.10975		4.005	0.11224
0.339	0.02934		1.339	0.03023		2.506	0.11318		4.006	0.11105
0.34	0.02424		1.34	0.0292		2.507	0.11519		4.007	0.11459
0.341	0.02384		1.341	0.02817		2.508	0.11507		4.008	0.11813
0.342	0.02343		1.342	0.02781		2.509	0.11424		4.009	0.11695
0.343	0.019		1.343	0.02812		2.51	0.11554		4.01	0.11576
0.344	0.01726		1.344	0.02717		2.511	0.12039		4.011	0.11693
0.345	0.01417		1.345	0.02849		2.512	0.12524		4.012	0.11732
0.346	0.00237		1.346	0.02914		2.513	0.12725		4.013	0.11613
0.347	-0.01144		1.347	0.02845		2.514	0.12714		4.014	0.11652
0.348	-0.02324		1.348	0.02977		2.515	0.12702		4.015	0.1177
0.349	-0.03571		1.349	0.03243		2.516	0.12832		4.016	0.11808
0.35	-0.05556		1.35	0.03442		2.517	0.12962		4.017	0.1161
0.351	-0.09082		1.351	0.0344		2.518	0.13163		4.018	0.11413
0.352	-0.13882		1.352	0.0317		2.519	0.13506		4.019	0.1153
0.353	-0.19888		1.353	0.02899		2.52	0.13636		4.02	0.11569
0.354	-0.29313		1.354	0.02897		2.521	0.13625		4.021	0.1145
0.355	-0.46514		1.355	0.02761		2.522	0.13613		4.022	0.11331
0.356	-0.88249		1.356	0.02692		2.523	0.13672		4.023	0.10976
0.357	-2.50711		1.357	0.02824		2.524	0.13731		4.024	0.1062
0.358	-4.98841		1.358	0.02889		2.525	0.13719		4.025	0.10659
0.359	-6.92339		1.359	0.03289		2.526	0.13707		4.026	0.10935
0.36	-8.16591		1.36	0.03957		2.527	0.13696		4.027	0.11131
0.361	-8.90837		1.361	0.04022		2.528	0.13897		4.028	0.1117
0.362	-9.33779		1.362	0.03886		2.529	0.14311		4.029	0.11445
0.363	-9.58286		1.363	0.04219		2.53	0.14512		4.03	0.118
0.364	-9.72873		1.364	0.04351		2.531	0.14429		4.031	0.11839
0.365	-9.82231		1.365	0.0455		2.532	0.14559		4.032	0.11798
0.366	-9.8817		1.366	0.05017		2.533	0.14689		4.033	0.11679
0.367	-9.91898		1.367	0.05015		2.534	0.14536		4.034	0.11482
0.368	-9.94351		1.368	0.04678		2.535	0.14382		4.035	0.11363
0.369	-9.958		1.369	0.04474		2.536	0.14299		4.036	0.11402
0.37	-9.96578		1.37	0.04607		2.537	0.14145		4.037	0.11204
0.371	-9.9702		1.371	0.04739		2.538	0.14062		4.038	0.1077
0.372	-9.97128		1.372	0.04401		2.539	0.14264		4.039	0.10493
0.373	-9.969		1.373	0.03796		2.54	0.14607		4.04	0.10138
0.374	-9.96472		1.374	0.03727		2.541	0.14808		4.041	0.09703
0.375	-9.9611		1.375	0.03657		2.542	0.14938		4.042	0.09427
0.376	-9.95815		1.376	0.03253		2.543	0.14926		4.043	0.09071
0.377	-9.95521		1.377	0.03251		2.544	0.14701		4.044	0.08795
0.378	-9.95159		1.378	0.03718		2.545	0.14548		4.045	0.08991
0.379	-9.94596		1.379	0.04185		2.546	0.14536		4.046	0.09424
0.38	-9.93899		1.38	0.03982		2.547	0.14595		4.047	0.09542
0.381	-9.93068		1.381	0.03846		2.548	0.14583		4.048	0.09265
0.382	-9.9217		1.382	0.04648		2.549	0.14784		4.049	0.08989
0.383	-9.91272		1.383	0.05585		2.55	0.15199		4.05	0.08949
0.384	-9.90374		1.384	0.06186		2.551	0.15542		4.051	0.08751
0.385	-9.89543		1.385	0.06519		2.552	0.15743		4.052	0.0879
0.386	-9.88645		1.386	0.06584		2.553	0.15731		4.053	0.09065
0.387	-9.8768		1.387	0.06314		2.554	0.15648		4.054	0.08631
0.388	-9.86514		1.388	0.05976		2.555	0.15636		4.055	0.07881
0.389	-9.84745		1.389	0.05974		2.556	0.15696		4.056	0.07368
0.39	-9.82104		1.39	0.06173		2.557	0.15613		4.057	0.0717
0.391	-9.7819		1.391	0.06439		2.558	0.15459		4.058	0.06972
0.392	-9.71326		1.392	0.06303		2.559	0.15305		4.059	0.0638
0.393	-9.5749		1.393	0.05965		2.56	0.15293		4.06	0.05709
0.394	-9.19992		1.394	0.05695		2.561	0.15423		4.061	0.05275
0.395	-8.24846		1.395	0.05492		2.562	0.15412		4.062	0.04761
0.396	-6.68231		1.396	0.05557		2.563	0.15471		4.063	0.0409
0.397	-4.63418		1.397	0.05622		2.564	0.15317		4.064	0.03735
0.398	-2.73822		1.398	0.05552		2.565	0.15021		4.065	0.03458
0.399	-1.57091		1.399	0.05483		2.566	0.15009		4.066	0.03182
0.4	-0.91506		1.4	0.05615		2.567	0.15068		4.067	0.02905
0.401	-0.55282		1.401	0.05747		2.568	0.15199		4.068	0.02234
0.402	-0.34877		1.402	0.05544		2.569	0.15329		4.069	0.01405
0.403	-0.22785		1.403	0.05207		2.57	0.15246		4.07	0.00419
0.404	-0.15518		1.404	0.05071		2.571	0.15021		4.071	-0.00726
0.405	-0.11001		1.405	0.05069		2.572	0.14867		4.072	-0.01712
0.406	-0.07958		1.406	0.05603		2.573	0.14997		4.073	-0.02304
0.407	-0.05719		1.407	0.06272		2.574	0.14915		4.074	-0.02897
0.408	-0.04017		1.408	0.06269		2.575	0.14477		4.075	-0.03725
0.409	-0.02784		1.409	0.06267		2.576	0.14394		4.076	-0.04712
0.41	-0.0155		1.41	0.06131		2.577	0.14382		4.077	-0.05619
0.411	-0.00518		1.411	0.05593		2.578	0.14086		4.078	-0.06842
0.412	0.00246		1.412	0.05389		2.579	0.13791		4.079	-0.08539
0.413	0.00491		1.413	0.0532		2.58	0.13708		4.08	-0.10077
0.414	-0.00197		1.414	0.05318		2.581	0.13625		4.081	-0.11773
0.415	-0.01019		1.415	0.05718		2.582	0.134		4.082	-0.13627
0.416	-0.01907		1.416	0.0585		2.583	0.13105		4.083	-0.1556
0.417	-0.01657		1.417	0.0558		2.584	0.12738		4.084	-0.17887
0.418	-0.00602		1.418	0.05511		2.585	0.12584		4.085	-0.2045
0.419	-0.00485		1.419	0.05375		2.586	0.12431		4.086	-0.23408
0.42	-0.0077		1.42	0.05306		2.587	0.12206		4.087	-0.26997
0.421	-0.01458		1.421	0.05304		2.588	0.12194		4.088	-0.31217
0.422	-0.01676		1.422	0.05034		2.589	0.12253		4.089	-0.36146
0.423	-0.00554		1.423	0.04964		2.59	0.12241		4.09	-0.41943
0.424	0.00165		1.424	0.05163		2.591	0.12301		4.091	-0.49239
0.425	-0.0012		1.425	0.04826		2.592	0.1236		4.092	-0.58979
0.426	-0.000700523		1.426	0.04422		2.593	0.12135		4.093	-0.72268
0.427	-0.00087357		1.427	0.04353		2.594	0.12194		4.094	-0.91945
0.428	-0.01043		1.428	0.04351		2.595	0.12466		4.095	-1.25817
0.429	-0.0153		1.429	0.04617		2.596	0.12171		4.096	-1.87606
0.43	-0.01145		1.43	0.04682		2.597	0.11804		4.097	-2.6296
0.431	-0.00358		1.431	0.04411		2.598	0.11721		4.098	-3.29008
0.432	0.00295		1.432	0.04208		2.599	0.11922		4.099	-3.87485
0.433	0.00948		1.433	0.04206		2.6	0.12265		4.1	-4.40126
0.434	0.01199		1.434	0.0407		2.601	0.12254		4.101	-4.85591
0.435	0.01248		1.435	0.04068		2.602	0.11887		4.102	-5.23327
0.436	0.01633		1.436	0.03932		2.603	0.11307		4.103	-5.54991
0.437	0.0175		1.437	0.03662		2.604	0.10798		4.104	-5.8216
0.438	0.01799		1.438	0.03794		2.605	0.10432		4.105	-6.04675
0.439	0.01715		1.439	0.04328		2.606	0.10207		4.106	-6.22538
0.44	0.01362		1.44	0.04459		2.607	0.10124		4.107	-6.36852
0.441	0.0101		1.441	0.03988		2.608	0.10112		4.108	-6.48564
0.442	0.0126		1.442	0.03852		2.609	0.10101		4.109	-6.58225
0.443	0.0131		1.443	0.03917		2.61	0.09947		4.11	-6.66546
0.444	0.01293		1.444	0.04049		2.611	0.09935		4.111	-6.73999
0.445	0.01611		1.445	0.04449		2.612	0.09852		4.112	-6.80663
0.446	0.01526		1.446	0.04514		2.613	0.09485		4.113	-6.86933
0.447	0.01777		1.447	0.04243		2.614	0.0919		4.114	-6.92888
0.448	0.02028		1.448	0.0404		2.615	0.09107		4.115	-6.98212
0.449	0.02145		1.449	0.04105		2.616	0.08953		4.116	-7.02905
0.45	0.02597		1.45	0.0417		2.617	0.08799		4.117	-7.0744
0.451	0.02781		1.451	0.04101		2.618	0.08859		4.118	-7.11975
0.452	0.02629		1.452	0.04099		2.619	0.08776		4.119	-7.16037
0.453	0.02009		1.453	0.03896		2.62	0.08622		4.12	-7.19468
0.454	0.01455		1.454	0.03626		2.621	0.08397		4.121	-7.22269
0.455	0.0117		1.455	0.0349		2.622	0.07605		4.122	-7.24753
0.456	0.00884		1.456	0.03152		2.623	0.06741		4.123	-7.27238
0.457	0.01135		1.457	0.02681		2.624	0.06303		4.124	-7.29644
0.458	0.01453		1.458	0.02344		2.625	0.06008		4.125	-7.31972
0.459	0.011		1.459	0.0194		2.626	0.05712		4.126	-7.34062
0.46	0.00345		1.46	0.01602		2.627	0.05416		4.127	-7.35995
0.461	0.00194		1.461	0.01265		2.628	0.05262		4.128	-7.37612
0.462	0.00847		1.462	0.01062		2.629	0.05179		4.129	-7.38835
0.463	0.0036		1.463	0.01596		2.63	0.05381		4.13	-7.39979
0.464	-0.00127		1.464	0.0193		2.631	0.0544		4.131	-7.40887
0.465	0.00124		1.465	0.01726		2.632	0.05144		4.132	-7.41321
0.466	-0.000944992		1.466	0.01657		2.633	0.04848		4.133	-7.41755
0.467	-0.00715		1.467	0.01655		2.634	0.04482		4.134	-7.42426
0.468	-0.00599		1.468	0.01251		2.635	0.04257		4.135	-7.42861
0.469	0.00725		1.469	0.00511		2.636	0.04458		4.136	-7.4298
0.47	0.00909		1.47	-0.00161		2.637	0.04376		4.137	-7.4302
0.471	0.00489		1.471	-0.00591		2.638	0.03725		4.138	-7.43296
0.472	0.00472		1.472	-0.01362		2.639	0.03216		4.139	-7.43731
0.473	0.00589		1.473	-0.0267		2.64	0.0285		4.14	-7.44086
0.474	0.00839		1.474	-0.0391		2.641	0.02483		4.141	-7.44521
0.475	0.0109		1.475	-0.04949		2.642	0.02116		4.142	-7.45034
0.476	0.0114		1.476	-0.0639		2.643	0.01963		4.143	-7.45547
0.477	0.00989		1.477	-0.08167		2.644	0.01951		4.144	-7.46139
0.478	0.01038		1.478	-0.09742		2.645	0.02081		4.145	-7.46731
0.479	0.00685		1.479	-0.11653		2.646	0.02282		4.146	-7.47323
0.48	0.00132		1.48	-0.14099		2.647	0.0227		4.147	-7.47836
0.481	-0.00154		1.481	-0.16949		2.648	0.02046		4.148	-7.4827
0.482	-0.00171		1.482	-0.20133		2.649	0.01608		4.149	-7.48783
0.483	-0.00121		1.483	-0.24121		2.65	0.01312		4.15	-7.49296
0.484	-0.00206		1.484	-0.29048		2.651	0.01016		4.151	-7.49652
0.485	-0.00357		1.485	-0.36187		2.652	0.00507		4.152	-7.49849
0.486	-0.00374		1.486	-0.47884		2.653	0.00141		4.153	-7.50047
0.487	-0.00325		1.487	-0.68899		2.654	0.00057828		4.154	-7.50323
0.488	-0.00275		1.488	-1.23163		2.655	-0.000958812		4.155	-7.50521
0.489	-0.000913167		1.489	-2.72814		2.656	-0.00321		4.156	-7.5064
0.49	0.000924286		1.49	-4.72405		2.657	-0.00404		4.157	-7.50759
0.491	0.00142		1.491	-6.26614		2.658	-0.00699		4.158	-7.50878
0.492	0.000576153		1.492	-7.34102		2.659	-0.01246		4.159	-7.50997
0.493	-0.000268054		1.493	-8.05123		2.66	-0.01309		4.16	-7.51274
0.494	-0.000443141		1.494	-8.49198		2.661	-0.01302		4.161	-7.5155
0.495	5.29329e-05		1.495	-8.76312		2.662	-0.01081		4.162	-7.51748
0.496	0.000549006		1.496	-8.9364		2.663	-0.01003		4.163	-7.52025
0.497	0.00037392		1.497	-9.05539		2.664	-0.01138		4.164	-7.52222
0.498	-0.00114		1.498	-9.1375		2.665	-0.00988		4.165	-7.52341
0.499	-0.004		1.499	-9.19549		2.666	-0.00555		4.166	-7.52539
0.5	-0.00618		1.5	-9.24006		2.667	-0.00263		4.167	-7.52816
0.501	-0.00703		1.501	-9.27458		2.668	-0.00256		4.168	-7.53093
	--		1.502	-9.29905		2.669	-0.00107		4.169	-7.53369
	--		1.503	-9.3148		2.67	0.00185		4.17	-7.53488
	--		1.504	-9.32519		2.671	0.0076		4.171	-7.53449
	--		1.505	-9.33223		2.672	0.01264		4.172	-7.53411
	--		1.506	-9.33659		2.673	0.01556		4.173	-7.53372
	--		1.507	-9.33893		2.674	0.01918		4.174	-7.53333
	--		1.508	-9.34061		2.675	0.02209		4.175	-7.53452
	--		1.509	-9.34229		2.676	0.02572		4.176	-7.53571
	--		1.51	-9.34262		2.677	0.02934		4.177	-7.5369
	--		1.511	-9.34296		2.678	0.02871		4.178	-7.53966
	--		1.512	-9.34263		2.679	0.02807		4.179	-7.54243
	--		1.513	-9.33894		2.68	0.02957		4.18	-7.54441
	--		1.514	-9.33257		2.681	0.03035		4.181	-7.5456
	--		1.515	-9.32419		2.682	0.03113		4.182	-7.546
	--		1.516	-9.3185		2.683	0.02979		4.183	-7.5464
	--		1.517	-9.31347		2.684	0.02844		4.184	-7.54286
	--		1.518	-9.30174		2.685	0.03065		4.185	-7.53695
	--		1.519	-9.28397		2.686	0.03214		4.186	-7.53105
	--		1.52	-9.26353		2.687	0.03505		4.187	-7.52277
	--		1.521	-9.23571		2.688	0.0401		4.188	-7.51134
	--		1.522	-9.18644		2.689	0.04088		4.189	-7.49912
	--		1.523	-9.08891		2.69	0.04025		4.19	-7.4869
	--		1.524	-8.88748		2.691	0.04174		4.191	-7.46995
	--		1.525	-8.24564		2.692	0.04678		4.192	-7.44748
	--		1.526	-7.032		2.693	0.05324		4.193	-7.42344
	--		1.527	-5.2439		2.694	0.05971		4.194	-7.39702
	--		1.528	-3.28553		2.695	0.06546		4.195	-7.36509
	--		1.529	-1.88756		2.696	0.06908		4.196	-7.32527
	--		1.53	-1.07813		2.697	0.07271		4.197	-7.27993
	--		1.531	-0.62533		2.698	0.07278		4.198	-7.22907
	--		1.532	-0.37026		2.699	0.07144		4.199	-7.16717
	--		1.533	-0.22581		2.7	0.07435		4.2	-7.09107
	--		1.534	-0.14101		2.701	0.07585		4.201	-6.99368
	--		1.535	-0.0904		2.702	0.07734		4.202	-6.86475
	--		1.536	-0.05856		2.703	0.07884		4.203	-6.67746
	--		1.537	-0.03812		2.704	0.08104		4.204	-6.28591
	--		1.538	-0.02639		2.705	0.08395		4.205	-5.65856
	--		1.539	-0.02136		2.706	0.07977		4.206	-4.96261
	--		1.54	-0.01901		2.707	0.07346		4.207	-4.29662
	--		1.541	-0.016		2.708	0.07282		4.208	-3.59278
	--		1.542	-0.01365		2.709	0.07432		4.209	-2.82506
	--		1.543	-0.01198		2.71	0.08007		4.21	-2.14094
	--		1.544	-0.01231		2.711	0.08653		4.211	-1.62085
	--		1.545	-0.01265		2.712	0.08874		4.212	-1.24428
	--		1.546	-0.0103		2.713	0.09165		4.213	-0.97261
	--		1.547	-0.00796		2.714	0.09102		4.214	-0.77349
	--		1.548	-0.00226		2.715	0.08967		4.215	-0.62326
	--		1.549	0.00459		2.716	0.09259		4.216	-0.50537
	--		1.55	0.00647		2.717	0.09479		4.217	-0.41271
	--		1.551	0.005		2.718	0.09274		4.218	-0.33977
	--		1.552	0.00218		2.719	0.08997		4.219	-0.28497
	--		1.553	0.00272		2.72	0.09147		4.22	-0.24594
	--		1.554	0.00593		2.721	0.09651		4.221	-0.21164
	--		1.555	0.00848		2.722	0.09942		4.222	-0.18208
	--		1.556	0.00768		2.723	0.0995		4.223	-0.15882
	--		1.557	0.00821		2.724	0.10028		4.224	-0.13871
	--		1.558	0.01143		2.725	0.10036		4.225	-0.12492
	--		1.559	0.01264		2.726	0.10043		4.226	-0.11585
	--		1.56	0.01451		2.727	0.10193		4.227	-0.106
	--		1.561	0.01706		2.728	0.10342		4.228	-0.09773
	--		1.562	0.01693		2.729	0.10705		4.229	-0.09103
	--		1.563	0.01545		2.73	0.11209		4.23	-0.08275
	--		1.564	0.01532		2.731	0.115		4.231	-0.07527
	--		1.565	0.01853		2.732	0.1165		4.232	-0.06778
	--		1.566	0.02242		2.733	0.1187		4.233	-0.06108
	--		1.567	0.02564		2.734	0.11878		4.234	-0.05833
	--		1.568	0.02885		2.735	0.11814		4.235	-0.05715
	--		1.569	0.03207		2.736	0.12035		4.236	-0.05282
	--		1.57	0.03261		2.737	0.12113		4.237	-0.04692
	--		1.571	0.02979		2.738	0.12263		4.238	-0.04258
	--		1.572	0.02496		2.739	0.12341		4.239	-0.03904
	--		1.573	0.02282		2.74	0.12136		4.24	-0.04102
	--		1.574	0.02269		2.741	0.12072		4.241	-0.04536
	--		1.575	0.01987		2.742	0.12079		4.242	-0.04576
	--		1.576	0.02041		2.743	0.12016		4.243	-0.0438
	--		1.577	0.02496		2.744	0.12165		4.244	-0.04183
	--		1.578	0.02684		2.745	0.12812		4.245	-0.03829
	--		1.579	0.02805		2.746	0.13529		4.246	-0.03396
	--		1.58	0.02724		2.747	0.1382		4.247	-0.03514
	--		1.581	0.02308		2.748	0.13828		4.248	-0.03712
	--		1.582	0.02429		2.749	0.13906		4.249	-0.03437
	--		1.583	0.02751		2.75	0.14268		4.25	-0.03004
	--		1.584	0.02871		2.751	0.14631		4.251	-0.02492
	--		1.585	0.02992		2.752	0.14496		4.252	-0.02058
	--		1.586	0.02978		2.753	0.14291		4.253	-0.01783
	--		1.587	0.02965		2.754	0.13943		4.254	-0.01508
	--		1.588	0.03085		2.755	0.13951		4.255	-0.01232
	--		1.589	0.03206		2.756	0.14384		4.256	-0.00957
	--		1.59	0.03193		2.757	0.14817		4.257	-0.00764
	--		1.591	0.03179		2.758	0.15109		4.258	-0.007
	--		1.592	0.03031		2.759	0.14832		4.259	-0.00478
	--		1.593	0.02817		2.76	0.14556		4.26	-0.00335
	--		1.594	0.02736		2.761	0.1428		4.261	-0.00507
	--		1.595	0.02589		2.762	0.14146		4.262	-0.00679
	--		1.596	0.02374		2.763	0.14508		4.263	-0.00773
	--		1.597	0.02227		2.764	0.14799		4.264	-0.0063
	--		1.598	0.0228		2.765	0.1502		4.265	-0.00723
	--		1.599	0.02602		2.766	0.15311		4.266	-0.01132
	--		1.6	0.02924		2.767	0.15319		4.267	-0.01304
	--		1.601	0.02978		2.768	0.149		4.268	-0.0124
	--		1.602	0.03299		2.769	0.14482		4.269	-0.00939
	--		1.603	0.03755		2.77	0.1456		4.27	-0.00717
	--		1.604	0.03742		2.771	0.14781		4.271	-0.00653
	--		1.605	0.03729		2.772	0.15001		4.272	-0.0051
	--		1.606	0.03648		2.773	0.15363		4.273	-0.00288
	--		1.607	0.03568		2.774	0.153		4.274	-0.00223
	--		1.608	0.03621		2.775	0.14953		4.275	-0.00238
	--		1.609	0.03474		2.776	0.14889		4.276	-0.00174
	--		1.61	0.03594		2.777	0.1518		4.277	-0.00267
	--		1.611	0.03849		2.778	0.15543		4.278	-0.00518
	--		1.612	0.03702		2.779	0.15621		4.279	-0.0069
	--		1.613	0.03621		2.78	0.15416		4.28	-0.0102
	--		1.614	0.03474		2.781	0.1521		4.281	-0.0135
	--		1.615	0.03259		2.782	0.15147		4.282	-0.01523
	--		1.616	0.03246		2.783	0.15083		4.283	-0.01695
	--		1.617	0.03098		2.784	0.15375		4.284	-0.0171
	--		1.618	0.03085		2.785	0.15737		4.285	-0.01724
	--		1.619	0.03205		2.786	0.161		4.286	-0.01818
	--		1.62	0.03192		2.787	0.16462		4.287	-0.01911
	--		1.621	0.03044		2.788	0.1654		4.288	-0.02163
	--		1.622	0.03031		2.789	0.16264		4.289	-0.02414
	--		1.623	0.0275		2.79	0.15775		4.29	-0.02507
	--		1.624	0.02602		2.791	0.15711		4.291	-0.02443
	--		1.625	0.02723		2.792	0.16003		4.292	-0.02142
	--		1.626	0.02709		2.793	0.16294		4.293	-0.02078
	--		1.627	0.02696		2.794	0.16443		4.294	-0.02014
	--		1.628	0.02548		2.795	0.16451		4.295	-0.01713
	--		1.629	0.02602		2.796	0.16316		4.296	-0.0157
	--		1.63	0.02924		2.797	0.16182		4.297	-0.01663
	--		1.631	0.02843		2.798	0.15905		4.298	-0.01835
	--		1.632	0.02361		2.799	0.15629		4.299	-0.02008
	--		1.633	0.01945		2.8	0.15352		4.3	-0.0218
	--		1.634	0.01798		2.801	0.14934		4.301	-0.02195
	--		1.635	0.01717		2.802	0.14941		4.302	-0.02288
	--		1.636	0.01503		2.803	0.15162		4.303	-0.02539
	--		1.637	0.01154		2.804	0.15098		4.304	-0.02711
	--		1.638	0.00872		2.805	0.14751		4.305	-0.02884
	--		1.639	0.00993		2.806	0.14545		4.306	-0.03056
	--		1.64	0.01047		2.807	0.14198		4.307	-0.03228
	--		1.641	0.01234		2.808	0.13779		4.308	-0.03243
	--		1.642	0.01623		2.809	0.13787		4.309	-0.03099
	--		1.643	0.01878		2.81	0.13723		4.31	-0.03114
	--		1.644	0.01998		2.811	0.13376		4.311	-0.03208
	--		1.645	0.01985		2.812	0.12958		4.312	-0.03301
	--		1.646	0.02039		2.813	0.12752		4.313	-0.03237
	--		1.647	0.02226		2.814	0.12831		4.314	-0.03094
	--		1.648	0.02414		2.815	0.1298		4.315	-0.03345
	--		1.649	0.02333		2.816	0.12917		4.316	-0.03754
	--		1.65	0.02253		2.817	0.13137		4.317	-0.03926
	--		1.651	0.01971		2.818	0.13215		4.318	-0.04098
	--		1.652	0.01824		2.819	0.13081		4.319	-0.04428
	--		1.653	0.01744		2.82	0.13301		4.32	-0.04916
	--		1.654	0.01663		2.821	0.13309		4.321	-0.05246
	--		1.655	0.01851		2.822	0.12891		4.322	-0.04945
	--		1.656	0.01569		2.823	0.1233		4.323	-0.04487
	--		1.657	0.01355		2.824	0.11841		4.324	-0.04265
	--		1.658	0.01476		2.825	0.11352		4.325	-0.04121
	--		1.659	0.01596		2.826	0.10934		4.326	-0.04215
	--		1.66	0.0165		2.827	0.10657		4.327	-0.04387
	--		1.661	0.01771		2.828	0.10665		4.328	-0.04323
	--		1.662	0.01958		2.829	0.10672		4.329	-0.04574
	--		1.663	0.02079		2.83	0.10609		4.33	-0.05298
	--		1.664	0.02266		2.831	0.10403		4.331	-0.05707
	--		1.665	0.02387		2.832	0.10411		4.332	-0.05801
	--		1.666	0.02508		2.833	0.10844		4.333	-0.05973
	--		1.667	0.02695		2.834	0.11065		4.334	-0.06145
	--		1.668	0.02816		2.835	0.10859		4.335	-0.0616
	--			--		2.836	0.10654		4.336	-0.06096
	--			--		2.837	0.10803		4.337	-0.06189
	--			--		2.838	0.1074		4.338	-0.0644
	--			--		2.839	0.1025		4.339	-0.06691
	--			--		2.84	0.09619		4.34	-0.071
	--			--		2.841	0.09343		4.341	-0.07509
	--			--		2.842	0.09066		4.342	-0.07444
	--			--		2.843	0.08861		4.343	-0.0738
	--			--		2.844	0.08655		4.344	-0.07789
	--			--		2.845	0.08024		4.345	-0.08355
	--			--		2.846	0.07676		4.346	-0.08448
	--			--		2.847	0.07755		4.347	-0.08463
	--			--		2.848	0.07904		4.348	-0.08872
	--			--		2.849	0.07628		4.349	-0.08965
	--			--		2.85	0.07493		4.35	-0.0898
	--			--		2.851	0.07643		4.351	-0.09231
	--			--		2.852	0.07579		4.352	-0.09482
	--			--		2.853	0.07658		4.353	-0.09418
	--			--		2.854	0.07452		4.354	-0.09117
	--			--		2.855	0.07034		4.355	-0.08974
	--			--		2.856	0.0697		4.356	-0.08988
	--			--		2.857	0.06765		4.357	-0.09003
	--			--		2.858	0.06346		4.358	-0.09017
	--			--		2.859	0.0607		4.359	-0.08874
	--			--		2.86	0.05865		4.36	-0.08968
	--			--		2.861	0.05588		4.361	-0.09534
	--			--		2.862	0.05099		4.362	-0.09785
	--			--		2.863	0.04396		4.363	-0.09878
	--			--		2.864	0.04049		4.364	-0.1013
	--			--		2.865	0.03843		4.365	-0.1046
	--			--		2.866	0.03567		4.366	-0.10789
	--			--		2.867	0.03433		4.367	-0.10725
	--			--		2.868	0.03156		4.368	-0.10661
	--			--		2.869	0.02596		4.369	-0.1107
	--			--		2.87	0.02036		4.37	-0.114
	--			--		2.871	0.01972		4.371	-0.11572
	--			--		2.872	0.02051		4.372	-0.11665
	--			--		2.873	0.0142		4.373	-0.11601
	--			--		2.874	0.00647		4.374	-0.11537
	--			--		2.875	0.000863546		4.375	-0.1163
	--			--		2.876	-0.00545		4.376	-0.11566
	--			--		2.877	-0.01105		4.377	-0.11265
	--			--		2.878	-0.01808		4.378	-0.11516
	--			--		2.879	-0.02439		4.379	-0.12161
	--			--		2.88	-0.03141		4.38	-0.12728
	--			--		2.881	-0.03985		4.381	-0.13215
	--			--		2.882	-0.04759		4.382	-0.13703
	--			--		2.883	-0.0539		4.383	-0.14112
	--			--		2.884	-0.06376		4.384	-0.14363
	--			--		2.885	-0.07859		4.385	-0.14377
	--			--		2.886	-0.08863		4.386	-0.14234
	--			--		2.887	-0.09473		4.387	-0.14249
	--			--		2.888	-0.10368		4.388	-0.14342
	--			--		2.889	-0.11547		4.389	-0.14436
	--			--		2.89	-0.12796		4.39	-0.14372
	--			--		2.891	-0.13975		4.391	-0.14228
	--			--		2.892	-0.15295		4.392	-0.14085
	--			--		2.893	-0.17254		4.393	-0.141
	--			--		2.894	-0.19426		4.394	-0.14114
	--			--		2.895	-0.21882		4.395	-0.13813
	--			--		2.896	-0.24764		4.396	-0.1367
	--			--		2.897	-0.28711		4.397	-0.13764
	--			--		2.898	-0.34361		4.398	-0.13936
	--			--		2.899	-0.41714		4.399	-0.14108
	--			--		2.9	-0.5212		4.4	-0.14281
	--			--		2.901	-0.687		4.401	-0.14453
	--			--		2.902	-0.98624		4.402	-0.14625
	--			--		2.903	-1.80857		4.403	-0.14719
	--			--		2.904	-3.18168		4.404	-0.14733
	--			--		2.905	-4.54414		4.405	-0.14669
	--			--		2.906	-5.61631		4.406	-0.14605
	--			--		2.907	-6.43935		4.407	-0.14777
	--			--		2.908	-7.09134		4.408	-0.1495
	--			--		2.909	-7.58009		4.409	-0.15122
	--			--		2.91	-7.9212		4.41	-0.15294
	--			--		2.911	-8.15585		4.411	-0.15309
	--			--		2.912	-8.32237		4.412	-0.15087
	--			--		2.913	-8.44558		4.413	-0.15101
	--			--		2.914	-8.54183		4.414	-0.15274
	--			--		2.915	-8.6182		4.415	-0.15446
	--			--		2.916	-8.67896		4.416	-0.15855
	--			--		2.917	-8.72695		4.417	-0.16185
	--			--		2.918	-8.7657		4.418	-0.16436
	--			--		2.919	-8.79665		4.419	-0.16687
	--			--		2.92	-8.82122		4.42	-0.16938
	--			--		2.921	-8.83939		4.421	-0.17031
	--			--		2.922	-8.85046		4.422	-0.16809
	--			--		2.923	-8.85799		4.423	-0.16745
	--			--		2.924	-8.86481		4.424	-0.16838
	--			--		2.925	-8.8702		4.425	-0.16932
	--			--		2.926	-8.87276		4.426	-0.17025
	--			--		2.927	-8.87461		4.427	-0.1704
	--			--		2.928	-8.87646		4.428	-0.17133
	--			--		2.929	-8.87263		4.429	-0.17069
	--			--		2.93	-8.86312		4.43	-0.17005
	--			--		2.931	-8.85362		4.431	-0.17098
	--			--		2.932	-8.84482		4.432	-0.17271
	--			--		2.933	-8.83602		4.433	-0.17285
	--			--		2.934	-8.82297		4.434	-0.17142
	--			--		2.935	-8.80494		4.435	-0.17078
	--			--		2.936	-8.78408		4.436	-0.17013
	--			--		2.937	-8.75115		4.437	-0.1687
	--			--		2.938	-8.69267		4.438	-0.1649
	--			--		2.939	-8.58663		4.439	-0.16189
	--			--		2.94	-8.39897		4.44	-0.1644
	--			--		2.941	-7.98135		4.441	-0.16849
	--			--		2.942	-7.15988		4.442	-0.17021
	--			--		2.943	-6.07224		4.443	-0.16957
	--			--		2.944	-4.71703		4.444	-0.16893
	--			--		2.945	-3.23264		4.445	-0.16987
	--			--		2.946	-2.08964		4.446	-0.16922
	--			--		2.947	-1.3654		4.447	-0.16464
	--			--		2.948	-0.91584		4.448	-0.16321
	--			--		2.949	-0.63237		4.449	-0.16493
	--			--		2.95	-0.44755		4.45	-0.1635
	--			--		2.951	-0.32377		4.451	-0.16286
	--			--		2.952	-0.23903		4.452	-0.16379
	--			--		2.953	-0.17841		4.453	-0.16473
	--			--		2.954	-0.13768		4.454	-0.16409
	--			--		2.955	-0.11043		4.455	-0.16265
	--			--		2.956	-0.09027		4.456	-0.16359
	--			--		2.957	-0.0758		4.457	-0.16768
	--			--		2.958	-0.06558		4.458	-0.17019
	--			--		2.959	-0.05678		4.459	-0.17191
	--			--		2.96	-0.05082		4.46	-0.17679
	--			--		2.961	-0.04486		4.461	-0.18087
	--			--		2.962	-0.03748		4.462	-0.18102
	--			--		2.963	-0.03223		4.463	-0.17801
	--			--		2.964	-0.02698		4.464	-0.17342
	--			--		2.965	-0.02102		4.465	-0.17041
	--			--		2.966	-0.01507		4.466	-0.16898
	--			--		2.967	-0.01463		4.467	-0.16676
	--			--		2.968	-0.01818		4.468	-0.16533
	--			--		2.969	-0.02031		4.469	-0.16469
	--			--		2.97	-0.02174		4.47	-0.16562
	--			--		2.971	-0.02245		4.471	-0.16498
	--			--		2.972	-0.02033		4.472	-0.16118
	--			--		2.973	-0.01678		4.473	-0.1558
	--			--		2.974	-0.01608		4.474	-0.14964
	--			--		2.975	-0.01395		4.475	-0.14821
	--			--		2.976	-0.00828		4.476	-0.14835
	--			--		2.977	-0.00473		4.477	-0.14692
	--			--		2.978	-0.00757		4.478	-0.14707
	--			--		2.979	-0.01113		4.479	-0.14643
	--			--		2.98	-0.01255		4.48	-0.14973
	--			--		2.981	-0.01326		4.481	-0.15461
	--			--		2.982	-0.01256		4.482	-0.15554
	--			--		2.983	-0.01114		4.483	-0.15726
	--			--		2.984	-0.00972		4.484	-0.15662
	--			--		2.985	-0.00902		4.485	-0.15598
	--			--		2.986	-0.00689		4.486	-0.15533
	--			--		2.987	-0.00548		4.487	-0.15311
	--			--		2.988	-0.00619		4.488	-0.15089
	--			--		2.989	-0.00691		4.489	-0.15025
	--			--		2.99	-0.0062		4.49	-0.14961
	--			--		2.991	-0.00479		4.491	-0.14818
	--			--		2.992	-0.00479		4.492	-0.14754
	--			--		2.993	-0.00266		4.493	-0.14689
	--			--		2.994	0.000172648		4.494	-0.14546
	--			--		2.995	0.000168481		4.495	-0.14088
	--			--		2.996	0.00158		4.496	-0.13787
	--			--		2.997	0.003		4.497	-0.13486
	--			--		2.998	0.00228		4.498	-0.13185
	--			--		2.999	0.00228		4.499	-0.13357
	--			--		3	0.000147642		4.5	-0.13608
	--			--		3.001	-0.0034		4.501	-0.13702
	--			--		3.002	-0.00412		4.502	-0.13559
	--			--		3.003	-0.00199		4.503	-0.13416
	--			--		3.004	0.000844934		4.504	-0.1343
	--			--		3.005	0.00226		4.505	-0.13445
	--			--		3.006	0.00297		4.506	-0.13775
	--			--		3.007	0.00722		4.507	-0.14105
	--			--		3.008	0.00935		4.508	-0.14435
	--			--		3.009	0.00793		4.509	-0.14686
	--			--		3.01	0.00934		4.51	-0.1407
	--			--		3.011	0.01005		4.511	-0.1298
	--			--		3.012	0.00862		4.512	-0.12285
	--			--		3.013	0.00933		4.513	-0.12063
	--			--		3.014	0.015		4.514	-0.1192
	--			--		3.015	0.01997		4.515	-0.11855
	--			--		3.016	0.02067		4.516	-0.11712
	--			--		3.017	0.01925		4.517	-0.11411
	--			--		3.018	0.01641		4.518	-0.11584
	--			--		3.019	0.01286		4.519	-0.11677
	--			--		3.02	0.01072		4.52	-0.11613
	--			--		3.021	0.01001		4.521	-0.11706
	--			--		3.022	0.01		4.522	-0.11642
	--			--		3.023	0.01071		4.523	-0.11814
	--			--		3.024	0.00574		4.524	-0.11986
	--			--		3.025	-0.00207		4.525	-0.11607
	--			--		3.026	-0.00704		4.526	-0.1099
	--			--		3.027	-0.00704		4.527	-0.11005
	--			--		3.028	-0.00421		4.528	-0.11098
	--			--		3.029	-0.00421		4.529	-0.10639
	--			--		3.03	-0.00493		4.53	-0.10338
	--			--		3.031	-0.00351		4.531	-0.10116
	--			--		3.032	3.20541e-05		4.532	-0.09658
	--			--		3.033	0.00287		4.533	-0.09278
	--			--		3.034	0.00641		4.534	-0.08898
	--			--		3.035	0.01067		4.535	-0.08439
	--			--		3.036	0.01137		4.536	-0.08139
	--			--		3.037	0.00924		4.537	-0.08074
	--			--		3.038	0.0064		4.538	-0.0801
	--			--		3.039	0.00356		4.539	-0.07788
	--			--		3.04	0.00214		4.54	-0.07172
	--			--		3.041	0.00142		4.541	-0.06713
	--			--		3.042	0.00213		4.542	-0.06964
	--			--		3.043	0.00354		4.543	-0.07137
	--			--		3.044	0.00283		4.544	-0.06836
	--			--		3.045	0.00141		4.545	-0.06614
	--			--		3.046	-1.73209e-05		4.546	-0.06944
	--			--		3.047	0.000689151		4.547	-0.07116
	--			--		3.048	0.00281		4.548	-0.07051
	--			--		3.049	0.00281		4.549	-0.07066
	--			--		3.05	0.00281		4.55	-0.06686
	--			--		3.051	0.00564		4.551	-0.0607
	--			--		3.052	0.00777		4.552	-0.05532
	--			--		3.053	0.00776		4.553	-0.0468
	--			--		3.054	0.00705		4.554	-0.03748
	--			--		3.055	0.0035		4.555	-0.03447
	--			--		3.056	0.000658122		4.556	-0.03225
	--			--		3.057	0.000653954		4.557	-0.03082
	--			--		3.058	-0.00148		4.558	-0.0286
	--			--		3.059	-0.00503		4.559	-0.02086
	--			--		3.06	-0.01213		4.56	-0.01785
	--			--		3.061	-0.01923		4.561	-0.02036
	--			--		3.062	-0.01852		4.562	-0.0205
	--			--		3.063	-0.01995		4.563	-0.01907
	--			--		3.064	-0.02634		4.564	-0.01922
	--			--		3.065	-0.02705		4.565	-0.01779
	--			--		3.066	-0.02137		4.566	-0.01636
	--			--		3.067	-0.01854		4.567	-0.01571
	--			--		3.068	-0.01996		4.568	-0.01586
	--			--		3.069	-0.01926		4.569	-0.01522
	--			--		3.07	-0.01855		4.57	-0.01063
	--			--		3.071	-0.02352		4.571	-0.00604
	--			--		3.072	-0.02566		4.572	-0.00917
	--			--		3.073	-0.02282		4.573	-0.01444
	--			--		3.074	-0.02141		4.574	-0.01183
	--			--		3.075	-0.02141		4.575	-0.00843
	--			--		3.076	-0.02141		4.576	-0.0074
	--			--		3.077	-0.02142		4.577	-0.00637
	--			--		3.078	-0.02355		4.578	-0.00612
	--			--		3.079	-0.02639		4.579	-0.00666
	--			--		3.08	-0.02924		4.58	-0.00642
	--			--		3.081	-0.03208		4.581	-0.00933
	--			--		3.082	-0.03421		4.582	-0.01776
	--			--		3.083	-0.03209		4.583	-0.02461
	--			--		3.084	-0.02854		4.584	-0.02673
	--			--		3.085	-0.02783		4.585	-0.02727
	--			--		3.086	-0.02642		4.586	-0.03018
	--			--		3.087	-0.02642		4.587	-0.03309
	--			--		3.088	-0.03068		4.588	-0.03837
	--			--		3.089	-0.03353		4.589	-0.04364
	--			--		3.09	-0.03495		4.59	-0.04103
	--			--		3.091	-0.03779		4.591	-0.04
	--			--		3.092	-0.03779		4.592	-0.04291
	--			--		3.093	-0.03709		4.593	-0.0403
	--			--		3.094	-0.03638		4.594	-0.03926
	--			--		3.095	-0.03568		4.595	-0.04296
	--			--		3.096	-0.03852		4.596	-0.04666
	--			--		3.097	-0.04136		4.597	-0.05035
	--			--		3.098	-0.0435		4.598	-0.05326
	--			--		3.099	-0.04492		4.599	-0.05538
	--			--		3.1	-0.0435		4.6	-0.05908
	--			--		3.101	-0.04209		4.601	-0.06278
	--			--		3.102	-0.04067		4.602	-0.06569
	--			--		3.103	-0.03925		4.603	-0.07412
	--			--		3.104	-0.03642		4.604	-0.0794
	--			--		3.105	-0.03287		4.605	-0.07915
	--			--		3.106	-0.03217		4.606	-0.08364
	--			--		3.107	-0.03359		4.607	-0.09049
	--			--		3.108	-0.03501		4.608	-0.09025
	--			--		3.109	-0.03431		4.609	-0.08842
	--			--		3.11	-0.03076		4.61	-0.08897
	--			--		3.111	-0.02509		4.611	-0.08478
	--			--		3.112	-0.02083		4.612	-0.08217
	--			--		3.113	-0.02226		4.613	-0.08666
	--			--		3.114	-0.0251		4.614	-0.08878
	--			--		3.115	-0.02439		4.615	-0.09011
	--			--		3.116	-0.02156		4.616	-0.09302
	--			--		3.117	-0.01943		4.617	-0.09356
	--			--		3.118	-0.01873		4.618	-0.09332
	--			--		3.119	-0.01944		4.619	-0.09386
	--			--		3.12	-0.02015		4.62	-0.09677
	--			--		3.121	-0.02015		4.621	-0.09731
	--			--		3.122	-0.023		4.622	-0.09628
	--			--		3.123	-0.02584		4.623	-0.09682
	--			--		3.124	-0.02655		4.624	-0.09973
	--			--		3.125	-0.02656		4.625	-0.10107
	--			--		3.126	-0.02727		4.626	-0.10082
	--			--		3.127	-0.02869		4.627	-0.10215
	--			--		3.128	-0.02941		4.628	-0.10585
	--			--		3.129	-0.02799		4.629	-0.11113
	--			--		3.13	-0.02374		4.63	-0.11404
	--			--		3.131	-0.02019		4.631	-0.11695
	--			--		3.132	-0.01878		4.632	-0.11986
	--			--		3.133	-0.01381		4.633	-0.11803
	--			--		3.134	-0.01097		4.634	-0.11621
	--			--		3.135	-0.01311		4.635	-0.11754
	--			--		3.136	-0.01382		4.636	-0.11887
	--			--		3.137	-0.01099		4.637	-0.11942
	--			--		3.138	-0.00886		4.638	-0.11917
	--			--		3.139	-0.00887		4.639	-0.1205
	--			--		3.14	-0.00887		4.64	-0.12499
	--			--		3.141	-0.00887		4.641	-0.12869
	--			--		3.142	-0.00746		4.642	-0.12923
	--			--		3.143	-0.00604		4.643	-0.13056
	--			--		3.144	-0.00391		4.644	-0.13347
	--			--		3.145	-0.00392		4.645	-0.13559
	--			--		3.146	-0.00676		4.646	-0.13693
	--			--		3.147	-0.00889		4.647	-0.13826
	--			--		3.148	-0.0089		4.648	-0.1388
	--			--		3.149	-0.0089		4.649	-0.13934
	--			--		3.15	-0.00749		4.65	-0.1391
	--			--		3.151	-0.00536		4.651	-0.13886
	--			--		3.152	-0.00537		4.652	-0.14176
	--			--		3.153	-0.00537		4.653	-0.14388
	--			--		3.154	-0.00466		4.654	-0.14364
	--			--		3.155	-0.00325		4.655	-0.14418
	--			--		3.156	0.00101		4.656	-0.14551
	--			--		3.157	0.00597		4.657	-0.14685
	--			--		3.158	0.00881		4.658	-0.14818
	--			--		3.159	0.01093		4.659	-0.14872
	--			--		3.16	0.01093		4.66	-0.15005
	--			--		3.161	0.01022		4.661	-0.15217
	--			--		3.162	0.01092		4.662	-0.15508
	--			--		3.163	0.01021		4.663	-0.1572
	--			--		3.164	0.0095		4.664	-0.15775
	--			--		3.165	0.0102		4.665	-0.15829
	--			--		3.166	0.0102		4.666	-0.15883
	--			--		3.167	0.01161		4.667	-0.16016
	--			--		3.168	0.01303		4.668	-0.16071
	--			--			--		4.669	-0.16046
	--			--			--		4.67	-0.16021
	--			--			--		4.671	-0.15918
	--			--			--		4.672	-0.15736
	--			--			--		4.673	-0.15633
	--			--			--		4.674	-0.15766
	--			--			--		4.675	-0.16057
	--			--			--		4.676	-0.1619
	--			--			--		4.677	-0.16165
	--			--			--		4.678	-0.1614
	--			--			--		4.679	-0.16195
	--			--			--		4.68	-0.16486
	--			--			--		4.681	-0.16777
	--			--			--		4.682	-0.16831
	--			--			--		4.683	-0.16964
	--			--			--		4.684	-0.17176
	--			--			--		4.685	-0.1723
	--			--			--		4.686	-0.17206
	--			--			--		4.687	-0.17181
	--			--			--		4.688	-0.17314
	--			--			--		4.689	-0.17526
	--			--			--		4.69	-0.1758
	--			--			--		4.691	-0.17635
	--			--			--		4.692	-0.1761
	--			--			--		4.693	-0.17665
	--			--			--		4.694	-0.17877
	--			--			--		4.695	-0.17852
	--			--			--		4.696	-0.17907
	--			--			--		4.697	-0.18119
	--			--			--		4.698	-0.18095
	--			--			--		4.699	-0.18149
	--			--			--		4.7	-0.18045
	--			--			--		4.701	-0.17626
	--			--			--		4.702	-0.17838
	--			--			--		4.703	-0.18287
	--			--			--		4.704	-0.18026
	--			--			--		4.705	-0.17607
	--			--			--		4.706	-0.17267
	--			--			--		4.707	-0.17321
	--			--			--		4.708	-0.17849
	--			--			--		4.709	-0.17982
	--			--			--		4.71	-0.17879
	--			--			--		4.711	-0.17539
	--			--			--		4.712	-0.17041
	--			--			--		4.713	-0.16938
	--			--			--		4.714	-0.16677
	--			--			--		4.715	-0.16416
	--			--			--		4.716	-0.1647
	--			--			--		4.717	-0.16367
	--			--			--		4.718	-0.16263
	--			--			--		4.719	-0.1616
	--			--			--		4.72	-0.15978
	--			--			--		4.721	-0.16032
	--			--			--		4.722	-0.16244
	--			--			--		4.723	-0.1685
	--			--			--		4.724	-0.17457
	--			--			--		4.725	-0.17432
	--			--			--		4.726	-0.1725
	--			--			--		4.727	-0.17147
	--			--			--		4.728	-0.17201
	--			--			--		4.729	-0.17177
	--			--			--		4.73	-0.17231
	--			--			--		4.731	-0.17049
	--			--			--		4.732	-0.16867
	--			--			--		4.733	-0.17
	--			--			--		4.734	-0.16739
	--			--			--		4.735	-0.1632
	--			--			--		4.736	-0.15979
	--			--			--		4.737	-0.15482
	--			--			--		4.738	-0.15063
	--			--			--		4.739	-0.15196
	--			--			--		4.74	-0.1533
	--			--			--		4.741	-0.15068
	--			--			--		4.742	-0.14807
	--			--			--		4.743	-0.14389
	--			--			--		4.744	-0.1397
	--			--			--		4.745	-0.14182
	--			--			--		4.746	-0.14473
	--			--			--		4.747	-0.1437
	--			--			--		4.748	-0.1474
	--			--			--		4.749	-0.14873
	--			--			--		4.75	-0.14612
	--			--			--		4.751	-0.14587
	--			--			--		4.752	-0.14405
	--			--			--		4.753	-0.14065
	--			--			--		4.754	-0.13962
	--			--			--		4.755	-0.14095
	--			--			--		4.756	-0.13991
	--			--			--		4.757	-0.13336
	--			--			--		4.758	-0.12759
	--			--			--		4.759	-0.12498
	--			--			--		4.76	-0.12316
	--			--			--		4.761	-0.12607
	--			--			--		4.762	-0.12582
	--			--			--		4.763	-0.12479
	--			--			--		4.764	-0.12769
	--			--			--		4.765	-0.12982
	--			--			--		4.766	-0.13036
	--			--			--		4.767	-0.12775
	--			--			--		4.768	-0.1275
	--			--			--		4.769	-0.1312
	--			--			--		4.77	-0.13095
	--			--			--		4.771	-0.12913
	--			--			--		4.772	-0.12809
	--			--			--		4.773	-0.12548
	--			--			--		4.774	-0.12445
	--			--			--		4.775	-0.12184
	--			--			--		4.776	-0.11765
	--			--			--		4.777	-0.11819
	--			--			--		4.778	-0.11795
	--			--			--		4.779	-0.11534
	--			--			--		4.78	-0.11352
	--			--			--		4.781	-0.11248
	--			--			--		4.782	-0.10987
	--			--			--		4.783	-0.10726
	--			--			--		4.784	-0.1078
	--			--			--		4.785	-0.10992
	--			--			--		4.786	-0.11204
	--			--			--		4.787	-0.11259
	--			--			--		4.788	-0.1084
	--			--			--		4.789	-0.10184
	--			--			--		4.79	-0.09686
	--			--			--		4.791	-0.09346
	--			--			--		4.792	-0.09006
	--			--			--		4.793	-0.08508
	--			--			--		4.794	-0.08168
	--			--			--		4.795	-0.07986
	--			--			--		4.796	-0.0804
	--			--			--		4.797	-0.08252
	--			--			--		4.798	-0.08228
	--			--			--		4.799	-0.08203
	--			--			--		4.8	-0.08416
	--			--			--		4.801	-0.08076
	--			--			--		4.802	-0.07578
	--			--			--		4.803	-0.07317
	--			--			--		4.804	-0.06898
	--			--			--		4.805	-0.06873
	--			--			--		4.806	-0.07243
	--			--			--		4.807	-0.0777
	--			--			--		4.808	-0.0814
	--			--			--		4.809	-0.07722
	--			--			--		4.81	-0.06987
	--			--			--		4.811	-0.06726
	--			--			--		4.812	-0.06465
	--			--			--		4.813	-0.06282
	--			--			--		4.814	-0.06337
	--			--			--		4.815	-0.06233
	--			--			--		4.816	-0.05736
	--			--			--		4.817	-0.05553
	--			--			--		4.818	-0.05844
	--			--			--		4.819	-0.05662
	--			--			--		4.82	-0.05243
	--			--			--		4.821	-0.05139
	--			--			--		4.822	-0.05351
	--			--			--		4.823	-0.05721
	--			--			--		4.824	-0.05933
	--			--			--		4.825	-0.05357
	--			--			--		4.826	-0.04701
	--			--			--		4.827	-0.0444
	--			--			--		4.828	-0.041
	--			--			--		4.829	-0.03918
	--			--			--		4.83	-0.04051
	--			--			--		4.831	-0.04184
	--			--			--		4.832	-0.03923
	--			--			--		4.833	-0.03819
	--			--			--		4.834	-0.03952
	--			--			--		4.835	-0.0377
	--			--			--		4.836	-0.03272
	--			--			--		4.837	-0.0309
	--			--			--		4.838	-0.03302
	--			--			--		4.839	-0.03041
	--			--			--		4.84	-0.0278
	--			--			--		4.841	-0.02992
	--			--			--		4.842	-0.02889
	--			--			--		4.843	-0.02627
	--			--			--		4.844	-0.02445
	--			--			--		4.845	-0.02184
	--			--			--		4.846	-0.02159
	--			--			--		4.847	-0.01977
	--			--			--		4.848	-0.01637
	--			--			--		4.849	-0.01613
	--			--			--		4.85	-0.01667
	--			--			--		4.851	-0.01721
	--			--			--		4.852	-0.02091
	--			--			--		4.853	-0.0254
	--			--			--		4.854	-0.02752
	--			--			--		4.855	-0.0257
	--			--			--		4.856	-0.0223
	--			--			--		4.857	-0.02126
	--			--			--		4.858	-0.01628
	--			--			--		4.859	-0.00815
	--			--			--		4.86	-0.00397
	--			--			--		4.861	-0.00372
	--			--			--		4.862	-0.00742
	--			--			--		4.863	-0.01191
	--			--			--		4.864	-0.01482
	--			--			--		4.865	-0.01615
	--			--			--		4.866	-0.01354
	--			--			--		4.867	-0.00856
	--			--			--		4.868	-0.00516
	--			--			--		4.869	-0.00412
	--			--			--		4.87	-0.00309
	--			--			--		4.871	-0.00127
	--			--			--		4.872	0.00134
	--			--			--		4.873	0.00395
	--			--			--		4.874	0.00341
	--			--			--		4.875	0.00366
	--			--			--		4.876	0.00627
	--			--			--		4.877	0.00888
	--			--			--		4.878	0.01149
	--			--			--		4.879	0.01331
	--			--			--		4.88	0.0175
	--			--			--		4.881	0.0209
	--			--			--		4.882	0.02114
	--			--			--		4.883	0.0206
	--			--			--		4.884	0.0169
	--			--			--		4.885	0.01163
	--			--			--		4.886	0.01029
	--			--			--		4.887	0.0129
	--			--			--		4.888	0.01709
	--			--			--		4.889	0.02207
	--			--			--		4.89	0.02547
	--			--			--		4.891	0.02887
	--			--			--		4.892	0.03306
	--			--			--		4.893	0.03489
	--			--			--		4.894	0.03434
	--			--			--		4.895	0.03222
	--			--			--		4.896	0.03247
	--			--			--		4.897	0.03271
	--			--			--		4.898	0.03217
	--			--			--		4.899	0.03557
	--			--			--		4.9	0.03582
	--			--			--		4.901	0.03133
	--			--			--		4.902	0.02842
	--			--			--		4.903	0.02709
	--			--			--		4.904	0.02655
	--			--			--		4.905	0.02758
	--			--			--		4.906	0.02782
	--			--			--		4.907	0.02886
	--			--			--		4.908	0.03226
	--			--			--		4.909	0.03329
	--			--			--		4.91	0.03196
	--			--			--		4.911	0.03536
	--			--			--		4.912	0.04192
	--			--			--		4.913	0.04374
	--			--			--		4.914	0.0432
	--			--			--		4.915	0.04344
	--			--			--		4.916	0.0429
	--			--			--		4.917	0.04236
	--			--			--		4.918	0.0426
	--			--			--		4.919	0.04206
	--			--			--		4.92	0.03994
	--			--			--		4.921	0.03703
	--			--			--		4.922	0.03491
	--			--			--		4.923	0.03594
	--			--			--		4.924	0.03777
	--			--			--		4.925	0.03801
	--			--			--		4.926	0.03747
	--			--			--		4.927	0.0385
	--			--			--		4.928	0.04111
	--			--			--		4.929	0.04057
	--			--			--		4.93	0.03924
	--			--			--		4.931	0.04106
	--			--			--		4.932	0.04367
	--			--			--		4.933	0.04471
	--			--			--		4.934	0.04811
	--			--			--		4.935	0.05308
	--			--			--		4.936	0.05412
	--			--			--		4.937	0.05358
	--			--			--		4.938	0.05619
	--			--			--		4.939	0.05959
	--			--			--		4.94	0.05904
	--			--			--		4.941	0.05771
	--			--			--		4.942	0.05954
	--			--			--		4.943	0.06294
	--			--			--		4.944	0.06555
	--			--			--		4.945	0.06658
	--			--			--		4.946	0.06604
	--			--			--		4.947	0.06471
	--			--			--		4.948	0.06416
	--			--			--		4.949	0.06362
	--			--			--		4.95	0.06229
	--			--			--		4.951	0.06332
	--			--			--		4.952	0.06515
	--			--			--		4.953	0.06776
	--			--			--		4.954	0.06879
	--			--			--		4.955	0.06904
	--			--			--		4.956	0.07007
	--			--			--		4.957	0.06795
	--			--			--		4.958	0.06662
	--			--			--		4.959	0.0645
	--			--			--		4.96	0.06317
	--			--			--		4.961	0.0642
	--			--			--		4.962	0.06524
	--			--			--		4.963	0.06627
	--			--			--		4.964	0.06652
	--			--			--		4.965	0.06676
	--			--			--		4.966	0.06543
	--			--			--		4.967	0.06489
	--			--			--		4.968	0.06434
	--			--			--		4.969	0.06459
	--			--			--		4.97	0.06641
	--			--			--		4.971	0.06508
	--			--			--		4.972	0.06454
	--			--			--		4.973	0.06557
	--			--			--		4.974	0.06503
	--			--			--		4.975	0.05897
	--			--			--		4.976	0.05369
	--			--			--		4.977	0.05473
	--			--			--		4.978	0.05497
	--			--			--		4.979	0.05443
	--			--			--		4.98	0.0531
	--			--			--		4.981	0.05097
	--			--			--		4.982	0.05201
	--			--			--		4.983	0.05383
	--			--			--		4.984	0.05408
	--			--			--		4.985	0.05433
	--			--			--		4.986	0.05063
	--			--			--		4.987	0.04614
	--			--			--		4.988	0.04481
	--			--			--		4.989	0.04348
	--			--			--		4.99	0.04057
	--			--			--		4.991	0.03845
	--			--			--		4.992	0.0387
	--			--			--		4.993	0.035
	--			--			--		4.994	0.03051
	--			--			--		4.995	0.03076
	--			--			--		4.996	0.03179
	--			--			--		4.997	0.03125
	--			--			--		4.998	0.0307
	--			--			--		4.999	0.03016
	--			--			--		5	0.02804
	--			--			--		5.001	0.02434
	--			--			--		5.002	0.02222
	--			--			--		5.003	0.01931
	--			--			--		5.004	0.01483
	--			--			--		5.005	0.01113
	--			--			--		5.006	0.01138
	--			--			--		5.007	0.01162
	--			--			--		5.008	0.00635
	--			--			--		5.009	0.000281404
	--			--			--		5.01	-0.00421
	--			--			--		5.011	-0.00554
	--			--			--		5.012	-0.00371
	--			--			--		5.013	0.00126
	--			--			--		5.014	0.00466
	--			--			--		5.015	0.00491
	--			--			--		5.016	0.00516
	--			--			--		5.017	0.0054
	--			--			--		5.018	0.000917405
	--			--			--		5.019	-0.00436
	--			--			--		5.02	-0.00727
	--			--			--		5.021	-0.00939
	--			--			--		5.022	-0.01072
	--			--			--		5.023	-0.01205
	--			--			--		5.024	-0.01338
	--			--			--		5.025	-0.0155
	--			--			--		5.026	-0.01683
	--			--			--		5.027	-0.01896
	--			--			--		5.028	-0.02068
	--			--			--		5.029	-0.0214
	--			--			--		5.03	-0.02134
	--			--			--		5.031	-0.01811
	--			--			--		5.032	-0.01489
	--			--			--		5.033	-0.01246
	--			--			--		5.034	-0.01003
	--			--			--		5.035	-0.00681
	--			--			--		5.036	-0.00517
	--			--			--		5.037	-0.00431
	--			--			--		5.038	0.000488513
	--			--			--		5.039	0.00608
	--			--			--		5.04	0.00772
	--			--			--		5.041	0.00779
	--			--			--		5.042	0.00706
	--			--			--		5.043	0.00713
	--			--			--		5.044	0.01035
	--			--			--		5.045	0.01278
	--			--			--		5.046	0.01206
	--			--			--		5.047	0.00976
	--			--			--		5.048	0.00983
	--			--			--		5.049	0.01305
	--			--			--		5.05	0.01469
	--			--			--		5.051	0.01713
	--			--			--		5.052	0.02035
	--			--			--		5.053	0.0212
	--			--			--		5.054	0.02127
	--			--			--		5.055	0.02213
	--			--			--		5.056	0.02377
	--			--			--		5.057	0.02384
	--			--			--		5.058	0.02469
	--			--			--		5.059	0.02554
	--			--			--		5.06	0.02246
	--			--			--		5.061	0.01779
	--			--			--		5.062	0.0147
	--			--			--		5.063	0.01398
	--			--			--		5.064	0.01325
	--			--			--		5.065	0.01253
	--			--			--		5.066	0.01497
	--			--			--		5.067	0.01503
	--			--			--		5.068	0.01194
	--			--			--		5.069	0.01043
	--			--			--		5.07	0.00655
	--			--			--		5.071	0.00268
	--			--			--		5.072	0.00274
	--			--			--		5.073	0.000446179
	--			--			--		5.074	-0.00343
	--			--			--		5.075	-0.00494
	--			--			--		5.076	-0.00567
	--			--			--		5.077	-0.00402
	--			--			--		5.078	-0.00474
	--			--			--		5.079	-0.00704
	--			--			--		5.08	-0.01013
	--			--			--		5.081	-0.01716
	--			--			--		5.082	-0.02261
	--			--			--		5.083	-0.02649
	--			--			--		5.084	-0.03431
	--			--			--		5.085	-0.04292
	--			--			--		5.086	-0.04837
	--			--			--		5.087	-0.05461
	--			--			--		5.088	-0.06322
	--			--			--		5.089	-0.07577
	--			--			--		5.09	-0.0899
	--			--			--		5.091	-0.10009
	--			--			--		5.092	-0.11106
	--			--			--		5.093	-0.1244
	--			--			--		5.094	-0.13853
	--			--			--		5.095	-0.15502
	--			--			--		5.096	-0.1731
	--			--			--		5.097	-0.19275
	--			--			--		5.098	-0.21634
	--			--			--		5.099	-0.24466
	--			--			--		5.1	-0.27929
	--			--			--		5.101	-0.32418
	--			--			--		5.102	-0.37774
	--			--			--		5.103	-0.43997
	--			--			--		5.104	-0.51798
	--			--			--		5.105	-0.62122
	--			--			--		5.106	-0.76469
	--			--			--		5.107	-0.97992
	--			--			--		5.108	-1.36391
	--			--			--		5.109	-2.01604
	--			--			--		5.11	-2.76201
	--			--			--		5.111	-3.4094
	--			--			--		5.112	-3.98424
	--			--			--		5.113	-4.49442
	--			--			--		5.114	-4.93046
	--			--			--		5.115	-5.29868
	--			--			--		5.116	-5.61248
	--			--			--		5.117	-5.87818
	--			--			--		5.118	-6.09341
	--			--			--		5.119	-6.26211
	--			--			--		5.12	-6.39532
	--			--			--		5.121	-6.50645
	--			--			--		5.122	-6.60023
	--			--			--		5.123	-6.6806
	--			--			--		5.124	-6.75072
	--			--			--		5.125	-6.81454
	--			--			--		5.126	-6.8744
	--			--			--		5.127	-6.92954
	--			--			--		5.128	-6.98073
	--			--			--		5.129	-7.02798
	--			--			--		5.13	-7.07287
	--			--			--		5.131	-7.11302
	--			--			--		5.132	-7.14766
	--			--			--		5.133	-7.17835
	--			--			--		5.134	-7.20588
	--			--			--		5.135	-7.23263
	--			--			--		5.136	-7.2578
	--			--			--		5.137	-7.2806
	--			--			--		5.138	-7.30261
	--			--			--		5.139	-7.32305
	--			--			--		5.14	-7.34033
	--			--			--		5.141	-7.35446
	--			--			--		5.142	-7.36701
	--			--			--		5.143	-7.3772
	--			--			--		5.144	-7.38344
	--			--			--		5.145	-7.38732
	--			--			--		5.146	-7.39041
	--			--			--		5.147	-7.39349
	--			--			--		5.148	-7.39737
	--			--			--		5.149	-7.40046
	--			--			--		5.15	-7.40276
	--			--			--		5.151	-7.40506
	--			--			--		5.152	-7.40657
	--			--			--		5.153	-7.40887
	--			--			--		5.154	-7.41195
	--			--			--		5.155	-7.41583
	--			--			--		5.156	-7.42128
	--			--			--		5.157	-7.42674
	--			--			--		5.158	-7.43061
	--			--			--		5.159	-7.43449
	--			--			--		5.16	-7.43916
	--			--			--		5.161	-7.44303
	--			--			--		5.162	-7.44691
	--			--			--		5.163	-7.45078
	--			--			--		5.164	-7.45466
	--			--			--		5.165	-7.45775
	--			--			--		5.166	-7.45926
	--			--			--		5.167	-7.46077
	--			--			--		5.168	-7.46229
	--			--			--		5.169	-7.46301
	--			--			--		5.17	-7.46531
	--			--			--		5.171	-7.4684
	--			--			--		5.172	-7.46912
	--			--			--		5.173	-7.46905
	--			--			--		5.174	-7.46978
	--			--			--		5.175	-7.46971
	--			--			--		5.176	-7.46807
	--			--			--		5.177	-7.468
	--			--			--		5.178	-7.46872
	--			--			--		5.179	-7.47023
	--			--			--		5.18	-7.47253
	--			--			--		5.181	-7.47326
	--			--			--		5.182	-7.47319
	--			--			--		5.183	-7.47391
	--			--			--		5.184	-7.47542
	--			--			--		5.185	-7.47694
	--			--			--		5.186	-7.47766
	--			--			--		5.187	-7.47838
	--			--			--		5.188	-7.47989
	--			--			--		5.189	-7.48141
	--			--			--		5.19	-7.48292
	--			--			--		5.191	-7.48364
	--			--			--		5.192	-7.48436
	--			--			--		5.193	-7.48509
	--			--			--		5.194	-7.48502
	--			--			--		5.195	-7.48495
	--			--			--		5.196	-7.48489
	--			--			--		5.197	-7.48245
	--			--			--		5.198	-7.47686
	--			--			--		5.199	-7.4697
	--			--			--		5.2	-7.46175
	--			--			--		5.201	-7.45222
	--			--			--		5.202	-7.44111
	--			--			--		5.203	-7.42921
	--			--			--		5.204	-7.41337
	--			--			--		5.205	-7.39359
	--			--			--		5.206	-7.37065
	--			--			--		5.207	-7.34378
	--			--			--		5.208	-7.31137
	--			--			--		5.209	-7.26872
	--			--			--		5.21	-7.21976
	--			--			--		5.211	-7.16528
	--			--			--		5.212	-7.09661
	--			--			--		5.213	-7.01373
	--			--			--		5.214	-6.91351
	--			--			--		5.215	-6.77859
	--			--			--		5.216	-6.56875
	--			--			--		5.217	-6.1381
	--			--			--		5.218	-5.48111
	--			--			--		5.219	-4.77917
	--			--			--		5.22	-4.11666
	--			--			--		5.221	-3.40052
	--			--			--		5.222	-2.62997
	--			--			--		5.223	-1.97534
	--			--			--		5.224	-1.48712
	--			--			--		5.225	-1.13138
	--			--			--		5.226	-0.87186
	--			--			--		5.227	-0.67937
	--			--			--		5.228	-0.53183
	--			--			--		5.229	-0.41899
	--			--			--		5.23	-0.33454
	--			--			--		5.231	-0.26665
	--			--			--		5.232	-0.21138
	--			--			--		5.233	-0.16794
	--			--			--		5.234	-0.1308
	--			--			--		5.235	-0.09998
	--			--			--		5.236	-0.0731
	--			--			--		5.237	-0.04937
	--			--			--		5.238	-0.03432
	--			--			--		5.239	-0.024
	--			--			--		5.24	-0.0129
	--			--			--		5.241	-0.00258
	--			--			--		5.242	0.00459
	--			--			--		5.243	0.01176
	--			--			--		5.244	0.01813
	--			--			--		5.245	0.01978
	--			--			--		5.246	0.02063
	--			--			--		5.247	0.02464
	--			--			--		5.248	0.02944
	--			--			--		5.249	0.03424
	--			--			--		5.25	0.03746
	--			--			--		5.251	0.03831
	--			--			--		5.252	0.04153
	--			--			--		5.253	0.0487
	--			--			--		5.254	0.05587
	--			--			--		5.255	0.05909
	--			--			--		5.256	0.05994
	--			--			--		5.257	0.0608
	--			--			--		5.258	0.06402
	--			--			--		5.259	0.06645
	--			--			--		5.26	0.06652
	--			--			--		5.261	0.06422
	--			--			--		5.262	0.06113
	--			--			--		5.263	0.05883
	--			--			--		5.264	0.05811
	--			--			--		5.265	0.05897
	--			--			--		5.266	0.05903
	--			--			--		5.267	0.0591
	--			--			--		5.268	0.06074
	--			--			--		5.269	0.06396
	--			--			--		5.27	0.06719
	--			--			--		5.271	0.06883
	--			--			--		5.272	0.07205
	--			--			--		5.273	0.07685
	--			--			--		5.274	0.08007
	--			--			--		5.275	0.08171
	--			--			--		5.276	0.08178
	--			--			--		5.277	0.08184
	--			--			--		5.278	0.0827
	--			--			--		5.279	0.08198
	--			--			--		5.28	0.07968
	--			--			--		5.281	0.07975
	--			--			--		5.282	0.07902
	--			--			--		5.283	0.07672
	--			--			--		5.284	0.07867
	--			--			--		5.285	0.08196
	--			--			--		5.286	0.0813
	--			--			--		5.287	0.08065
	--			--			--		5.288	0.08472
	--			--			--		5.289	0.0888
	--			--			--		5.29	0.08814
	--			--			--		5.291	0.08591
	--			--			--		5.292	0.08525
	--			--			--		5.293	0.09091
	--			--			--		5.294	0.09577
	--			--			--		5.295	0.09354
	--			--			--		5.296	0.09209
	--			--			--		5.297	0.09223
	--			--			--		5.298	0.09473
	--			--			--		5.299	0.09486
	--			--			--		5.3	0.09263
	--			--			--		5.301	0.09513
	--			--			--		5.302	0.09605
	--			--			--		5.303	0.09539
	--			--			--		5.304	0.09553
	--			--			--		5.305	0.09487
	--			--			--		5.306	0.09658
	--			--			--		5.307	0.0975
	--			--			--		5.308	0.09527
	--			--			--		5.309	0.09382
	--			--			--		5.31	0.09238
	--			--			--		5.311	0.09093
	--			--			--		5.312	0.09028
	--			--			--		5.313	0.09198
	--			--			--		5.314	0.09291
	--			--			--		5.315	0.09225
	--			--			--		5.316	0.09238
	--			--			--		5.317	0.09567
	--			--			--		5.318	0.10132
	--			--			--		5.319	0.10303
	--			--			--		5.32	0.10316
	--			--			--		5.321	0.10093
	--			--			--		5.322	0.09554
	--			--			--		5.323	0.09252
	--			--			--		5.324	0.09265
	--			--			--		5.325	0.09358
	--			--			--		5.326	0.09056
	--			--			--		5.327	0.08596
	--			--			--		5.328	0.08688
	--			--			--		5.329	0.08938
	--			--			--		5.33	0.08872
	--			--			--		5.331	0.08728
	--			--			--		5.332	0.09056
	--			--			--		5.333	0.09543
	--			--			--		5.334	0.09714
	--			--			--		5.335	0.09806
	--			--			--		5.336	0.09977
	--			--			--		5.337	0.10148
	--			--			--		5.338	0.10161
	--			--			--		5.339	0.10095
	--			--			--		5.34	0.09951
	--			--			--		5.341	0.09412
	--			--			--		5.342	0.08716
	--			--			--		5.343	0.08414
	--			--			--		5.344	0.08111
	--			--			--		5.345	0.07731
	--			--			--		5.346	0.07665
	--			--			--		5.347	0.07915
	--			--			--		5.348	0.08322
	--			--			--		5.349	0.08493
	--			--			--		5.35	0.0827
	--			--			--		5.351	0.08125
	--			--			--		5.352	0.07981
	--			--			--		5.353	0.07757
	--			--			--		5.354	0.07692
	--			--			--		5.355	0.07468
	--			--			--		5.356	0.07482
	--			--			--		5.357	0.07574
	--			--			--		5.358	0.07351
	--			--			--		5.359	0.07127
	--			--			--		5.36	0.06825
	--			--			--		5.361	0.06523
	--			--			--		5.362	0.06221
	--			--			--		5.363	0.0584
	--			--			--		5.364	0.05853
	--			--			--		5.365	0.05787
	--			--			--		5.366	0.05328
	--			--			--		5.367	0.05341
	--			--			--		5.368	0.05275
	--			--			--		5.369	0.05131
	--			--			--		5.37	0.05302
	--			--			--		5.371	0.05552
	--			--			--		5.372	0.05486
	--			--			--		5.373	0.05106
	--			--			--		5.374	0.04882
	--			--			--		5.375	0.04817
	--			--			--		5.376	0.04988
	--			--			--		5.377	0.05159
	--			--			--		5.378	0.05251
	--			--			--		5.379	0.05343
	--			--			--		5.38	0.05278
	--			--			--		5.381	0.05133
	--			--			--		5.382	0.04989
	--			--			--		5.383	0.04844
	--			--			--		5.384	0.04384
	--			--			--		5.385	0.03766
	--			--			--		5.386	0.03464
	--			--			--		5.387	0.0332
	--			--			--		5.388	0.03254
	--			--			--		5.389	0.0311
	--			--			--		5.39	0.03123
	--			--			--		5.391	0.03215
	--			--			--		5.392	0.03465
	--			--			--		5.393	0.03794
	--			--			--		5.394	0.03965
	--			--			--		5.395	0.0382
	--			--			--		5.396	0.0344
	--			--			--		5.397	0.03137
	--			--			--		5.398	0.02678
	--			--			--		5.399	0.02218
	--			--			--		5.4	0.02073
	--			--			--		5.401	0.02165
	--			--			--		5.402	0.02021
	--			--			--		5.403	0.01719
	--			--			--		5.404	0.01574
	--			--			--		5.405	0.01193
	--			--			--		5.406	0.00654
	--			--			--		5.407	0.00431
	--			--			--		5.408	0.00129
	--			--			--		5.409	-0.00568
	--			--			--		5.41	-0.01264
	--			--			--		5.411	-0.01408
	--			--			--		5.412	-0.01237
	--			--			--		5.413	-0.01145
	--			--			--		5.414	-0.01211
	--			--			--		5.415	-0.01276
	--			--			--		5.416	-0.01421
	--			--			--		5.417	-0.01802
	--			--			--		5.418	-0.01946
	--			--			--		5.419	-0.01933
	--			--			--		5.42	-0.02314
	--			--			--		5.421	-0.02695
	--			--			--		5.422	-0.02919
	--			--			--		5.423	-0.03063
	--			--			--		5.424	-0.03208
	--			--			--		5.425	-0.03667
	--			--			--		5.426	-0.0397
	--			--			--		5.427	-0.04035
	--			--			--		5.428	-0.0418
	--			--			--		5.429	-0.04403
	--			--			--		5.43	-0.04547
	--			--			--		5.431	-0.04692
	--			--			--		5.432	-0.04994
	--			--			--		5.433	-0.05296
	--			--			--		5.434	-0.05362
	--			--			--		5.435	-0.05112
	--			--			--		5.436	-0.04862
	--			--			--		5.437	-0.04849
	--			--			--		5.438	-0.04993
	--			--			--		5.439	-0.04901
	--			--			--		5.44	-0.04415
	--			--			--		5.441	-0.04165
	--			--			--		5.442	-0.04309
	--			--			--		5.443	-0.04454
	--			--			--		5.444	-0.04519
	--			--			--		5.445	-0.04585
	--			--			--		5.446	-0.04809
	--			--			--		5.447	-0.04716
	--			--			--		5.448	-0.04782
	--			--			--		5.449	-0.05321
	--			--			--		5.45	-0.05781
	--			--			--		5.451	-0.06319
	--			--			--		5.452	-0.06385
	--			--			--		5.453	-0.06056
	--			--			--		5.454	-0.05964
	--			--			--		5.455	-0.05872
	--			--			--		5.456	-0.0578
	--			--			--		5.457	-0.05767
	--			--			--		5.458	-0.05911
	--			--			--		5.459	-0.0645
	--			--			--		5.46	-0.07225
	--			--			--		5.461	-0.07764
	--			--			--		5.462	-0.0783
	--			--			--		5.463	-0.08053
	--			--			--		5.464	-0.08276
	--			--			--		5.465	-0.08184
	--			--			--		5.466	-0.08249
	--			--			--		5.467	-0.08157
	--			--			--		5.468	-0.07986
	--			--			--		5.469	-0.07973
	--			--			--		5.47	-0.0796
	--			--			--		5.471	-0.08262
	--			--			--		5.472	-0.08879
	--			--			--		5.473	-0.09339
	--			--			--		5.474	-0.0972
	--			--			--		5.475	-0.10101
	--			--			--		5.476	-0.10403
	--			--			--		5.477	-0.10784
	--			--			--		5.478	-0.11165
	--			--			--		5.479	-0.11467
	--			--			--		5.48	-0.11691
	--			--			--		5.481	-0.11835
	--			--			--		5.482	-0.11664
	--			--			--		5.483	-0.11572
	--			--			--		5.484	-0.11559
	--			--			--		5.485	-0.11624
	--			--			--		5.486	-0.12005
	--			--			--		5.487	-0.12308
	--			--			--		5.488	-0.12688
	--			--			--		5.489	-0.12675
	--			--			--		5.49	-0.12267
	--			--			--		5.491	-0.12412
	--			--			--		5.492	-0.13029
	--			--			--		5.493	-0.13174
	--			--			--		5.494	-0.12687
	--			--			--		5.495	-0.12358
	--			--			--		5.496	-0.12424
	--			--			--		5.497	-0.12568
	--			--			--		5.498	-0.12476
	--			--			--		5.499	-0.12779
	--			--			--		5.5	-0.13633
	--			--			--		5.501	-0.14329
	--			--			--		5.502	-0.14789
	--			--			--		5.503	-0.14855
	--			--			--		5.504	-0.14447
	--			--			--		5.505	-0.14355
	--			--			--		5.506	-0.14342
	--			--			--		5.507	-0.14171
	--			--			--		5.508	-0.14394
	--			--			--		5.509	-0.14381
	--			--			--		5.51	-0.14289
	--			--			--		5.511	-0.14591
	--			--			--		5.512	-0.1442
	--			--			--		5.513	-0.14092
	--			--			--		5.514	-0.14157
	--			--			--		5.515	-0.14538
	--			--			--		5.516	-0.14289
	--			--			--		5.517	-0.13408
	--			--			--		5.518	-0.13552
	--			--			--		5.519	-0.14328
	--			--			--		5.52	-0.15024
	--			--			--		5.521	-0.15563
	--			--			--		5.522	-0.1555
	--			--			--		5.523	-0.15537
	--			--			--		5.524	-0.15681
	--			--			--		5.525	-0.15352
	--			--			--		5.526	-0.14708
	--			--			--		5.527	-0.143
	--			--			--		5.528	-0.14366
	--			--			--		5.529	-0.14668
	--			--			--		5.53	-0.15128
	--			--			--		5.531	-0.15351
	--			--			--		5.532	-0.15101
	--			--			--		5.533	-0.14694
	--			--			--		5.534	-0.14602
	--			--			--		5.535	-0.14746
	--			--			--		5.536	-0.14891
	--			--			--		5.537	-0.14641
	--			--			--		5.538	-0.14312
	--			--			--		5.539	-0.14299
	--			--			--		5.54	-0.14286
	--			--			--		5.541	-0.14667
	--			--			--		5.542	-0.15363
	--			--			--		5.543	-0.15665
	--			--			--		5.544	-0.15652
	--			--			--		5.545	-0.15876
	--			--			--		5.546	-0.15862
	--			--			--		5.547	-0.15928
	--			--			--		5.548	-0.16466
	--			--			--		5.549	-0.16532
	--			--			--		5.55	-0.15967
	--			--			--		5.551	-0.15323
	--			--			--		5.552	-0.14757
	--			--			--		5.553	-0.14507
	--			--			--		5.554	-0.14652
	--			--			--		5.555	-0.1456
	--			--			--		5.556	-0.14152
	--			--			--		5.557	-0.13823
	--			--			--		5.558	-0.13968
	--			--			--		5.559	-0.14506
	--			--			--		5.56	-0.14808
	--			--			--		5.561	-0.14874
	--			--			--		5.562	-0.1494
	--			--			--		5.563	-0.14927
	--			--			--		5.564	-0.14913
	--			--			--		5.565	-0.14743
	--			--			--		5.566	-0.14414
	--			--			--		5.567	-0.14479
	--			--			--		5.568	-0.14624
	--			--			--		5.569	-0.14453
	--			--			--		5.57	-0.14203
	--			--			--		5.571	-0.13795
	--			--			--		5.572	-0.13624
	--			--			--		5.573	-0.13453
	--			--			--		5.574	-0.13519
	--			--			--		5.575	-0.13663
	--			--			--		5.576	-0.13098
	--			--			--		5.577	-0.13006
	--			--			--		5.578	-0.1315
	--			--			--		5.579	-0.12585
	--			--			--		5.58	-0.12019
	--			--			--		5.581	-0.12085
	--			--			--		5.582	-0.12229
	--			--			--		5.583	-0.12058
	--			--			--		5.584	-0.12203
	--			--			--		5.585	-0.12268
	--			--			--		5.586	-0.12413
	--			--			--		5.587	-0.12557
	--			--			--		5.588	-0.12071
	--			--			--		5.589	-0.11663
	--			--			--		5.59	-0.11729
	--			--			--		5.591	-0.12189
	--			--			--		5.592	-0.12412
	--			--			--		5.593	-0.1232
	--			--			--		5.594	-0.12306
	--			--			--		5.595	-0.12214
	--			--			--		5.596	-0.11964
	--			--			--		5.597	-0.11399
	--			--			--		5.598	-0.10834
	--			--			--		5.599	-0.10584
	--			--			--		5.6	-0.10413
	--			--			--		5.601	-0.104
	--			--			--		5.602	-0.10702
	--			--			--		5.603	-0.10688
	--			--			--		5.604	-0.10281
	--			--			--		5.605	-0.10189
	--			--			--		5.606	-0.10175
	--			--			--		5.607	-0.1032
	--			--			--		5.608	-0.10149
	--			--			--		5.609	-0.09505
	--			--			--		5.61	-0.09413
	--			--			--		5.611	-0.09399
	--			--			--		5.612	-0.08676
	--			--			--		5.613	-0.08032
	--			--			--		5.614	-0.08255
	--			--			--		5.615	-0.08479
	--			--			--		5.616	-0.07992
	--			--			--		5.617	-0.07506
	--			--			--		5.618	-0.07414
	--			--			--		5.619	-0.07243
	--			--			--		5.62	-0.07387
	--			--			--		5.621	-0.07532
	--			--			--		5.622	-0.07282
	--			--			--		5.623	-0.07347
	--			--			--		5.624	-0.07413
	--			--			--		5.625	-0.07084
	--			--			--		5.626	-0.06913
	--			--			--		5.627	-0.06821
	--			--			--		5.628	-0.0665
	--			--			--		5.629	-0.06479
	--			--			--		5.63	-0.06308
	--			--			--		5.631	-0.06374
	--			--			--		5.632	-0.06282
	--			--			--		5.633	-0.05953
	--			--			--		5.634	-0.05861
	--			--			--		5.635	-0.05926
	--			--			--		5.636	-0.05834
	--			--			--		5.637	-0.05742
	--			--			--		5.638	-0.05729
	--			--			--		5.639	-0.05558
	--			--			--		5.64	-0.05308
	--			--			--		5.641	-0.05058
	--			--			--		5.642	-0.04966
	--			--			--		5.643	-0.05189
	--			--			--		5.644	-0.05097
	--			--			--		5.645	-0.0469
	--			--			--		5.646	-0.04519
	--			--			--		5.647	-0.04584
	--			--			--		5.648	-0.04571
	--			--			--		5.649	-0.04479
	--			--			--		5.65	-0.04466
	--			--			--		5.651	-0.04295
	--			--			--		5.652	-0.03808
	--			--			--		5.653	-0.03401
	--			--			--		5.654	-0.03151
	--			--			--		5.655	-0.02822
	--			--			--		5.656	-0.02494
	--			--			--		5.657	-0.02165
	--			--			--		5.658	-0.01757
	--			--			--		5.659	-0.01429
	--			--			--		5.66	-0.01258
	--			--			--		5.661	-0.01165
	--			--			--		5.662	-0.00994
	--			--			--		5.663	-0.00902
	--			--			--		5.664	-0.00731
	--			--			--		5.665	-0.00324
	--			--			--		5.666	-0.000740467
[truncated: 1 more rows]

## Sheet: S15c
Time (s)	Open-circuit voltage (V)		Time (s)	Open-circuit voltage (V)		Time (s)	Open-circuit voltage (V)		Time (s)	Open-circuit voltage (V)
0.001	0.01944		1.001	0.03506		2.168	0.02328		3.668	-0.00152
0.002	0.01786		1.002	0.02791		2.169	-0.00318		3.669	-0.00813
0.003	0.0032		1.003	0.02075		2.17	0.0096		3.67	-0.00487
0.004	0.0147		1.004	0.0136		2.171	-0.00377		3.671	-0.01148
0.005	0.0262		1.005	0.01298		2.172	-0.01061		3.672	-0.01808
0.006	0.02462		1.006	0.00583		2.173	-0.00437		3.673	-0.01811
0.007	0.03612		1.007	-0.00133		2.174	-0.0112		3.674	-0.02143
0.008	0.02146		1.008	0.00459		2.175	-0.0115		3.675	-0.02475
0.009	0.000260252		1.009	0.00398		2.176	0.00128		3.676	-0.02149
0.01	-0.00132		1.01	0.00336		2.177	0.00752		3.677	-0.02481
0.011	0.01018		1.011	0.01583		2.178	0.000688868		3.678	-0.02484
0.012	-0.00448		1.012	0.01521		2.179	0.000391995		3.679	-0.01829
0.013	0.01356		1.013	0.00805		2.18	0.00663		3.68	-0.01832
0.014	-0.0011		1.014	0.000899242		2.181	0.00634		3.681	-0.01506
0.015	0.01039		1.015	0.00682		2.182	-0.00704		3.682	-0.01509
0.016	0.01535		1.016	0.01928		2.183	0.01228		3.683	-0.01183
0.017	0.02031		1.017	0.01213		2.184	0.00545		3.684	-0.00528
0.018	0.01873		1.018	0.01151		2.185	0.00515		3.685	-0.00202
0.019	0.00407		1.019	0.0109		2.186	-0.00169		3.686	-0.00534
0.02	0.00903		1.02	0.01682		2.187	0.0111		3.687	-0.00208
0.021	0.000911134		1.021	0.00967		2.188	0.0108		3.688	-0.00868
0.022	0.00587		1.022	0.01559		2.189	0.02358		3.689	-0.00542
0.023	0.00429		1.023	0.01497		2.19	0.01674		3.69	-0.01203
0.024	0.02887		1.024	0.01436		2.191	-0.00317		3.691	-0.01535
0.025	0.01421		1.025	0.02682		2.192	-0.00347		3.692	-0.01209
0.026	0.01263		1.026	0.03274		2.193	0.00277		3.693	-0.02528
0.027	0.01105		1.027	0.01251		2.194	0.00902		3.694	-0.0253
0.028	0.00946		1.028	0.02497		2.195	0.01526		3.695	-0.02533
0.029	-0.01173		1.029	0.0309		2.196	-0.01119		3.696	-0.03194
0.03	0.01284		1.03	0.02374		2.197	-0.01149		3.697	-0.02868
0.031	0.00472		1.031	0.02312		2.198	0.00783		3.698	-0.032
0.032	0.00968		1.032	0.04212		2.199	0.000993661		3.699	-0.02545
0.033	0.01464		1.033	0.03497		2.2	0.01378		3.7	-0.02219
0.034	0.03268		1.034	0.04089		2.201	0.000399914		3.701	-0.01893
0.035	0.01148		1.035	0.03374		2.202	-0.01298		3.702	-0.01238
0.036	0.01644		1.036	0.02005		2.203	0.00635		3.703	-0.01241
0.037	0.00279		1.037	0.03904		2.204	-0.000490707		3.704	-0.01244
0.038	0.01539		1.038	0.01881		2.205	-0.01387		3.705	-0.00918
0.039	0.02145		1.039	0.01166		2.206	-0.00762		3.706	-0.00592
0.04	-0.00519		1.04	0.02412		2.207	-0.00138		3.707	-0.00924
0.041	0.02048		1.041	0.03658		2.208	0.0114		3.708	-0.01256
0.042	-0.01269		1.042	0.02289		2.209	0.00456		3.709	-0.01259
0.043	0.01952		1.043	0.02227		2.21	0.00427		3.71	-0.01591
0.044	-0.02674		1.044	0.01512		2.211	0.01051		3.711	-0.01922
0.045	-0.03376		1.045	0.00796		2.212	-0.00287		3.712	-0.02254
0.046	0.02461		1.046	0.02043		2.213	0.00992		3.713	-0.02915
0.047	-0.02164		1.047	0.01327		2.214	0.00308		3.714	-0.03247
0.048	-0.0352		1.048	0.00612		2.215	0.00278		3.715	-0.0325
0.049	-0.00299		1.049	0.01204		2.216	-0.00405		3.716	-0.03253
0.05	-0.02309		1.05	0.01142		2.217	-0.01089		3.717	-0.03256
0.051	0.00913		1.051	0.00427		2.218	-0.01119		3.718	-0.03587
0.052	-0.04367		1.052	0.01019		2.219	-0.00494		3.719	-0.0359
0.053	0.00816		1.053	0.03573		2.22	0.0013		3.72	-0.02936
0.054	-0.01847		1.054	0.02857		2.221	0.001		3.721	-0.02281
0.055	0.0072		1.055	0.01488		2.222	-0.01237		3.722	-0.01955
0.056	0.000179962		1.056	0.0208		2.223	-0.01267		3.723	-0.01958
0.057	-0.000301687		1.057	0.00711		2.224	0.00011096		3.724	-0.01632
0.058	0.00576		1.058	0.01303		2.225	-0.000185914		3.725	-0.01635
0.059	0.03797		1.059	0.02549		2.226	0.0126		3.726	-0.0098
0.06	0.01787		1.06	0.00526		2.227	0.0123		3.727	-0.01312
0.061	-0.00877		1.061	0.00465		2.228	0.01854		3.728	-0.01643
0.062	0.00383		1.062	0.00403		2.229	0.01824		3.729	-0.01646
0.063	-0.01627		1.063	-0.00312		2.23	0.01141		3.73	-0.01978
0.064	0.00941		1.064	0.0028		2.231	0.01765		3.731	-0.0231
0.065	0.00238		1.065	-0.01089		2.232	0.01081		3.732	-0.02642
0.066	-0.00464		1.066	-0.01151		2.233	0.01052		3.733	-0.02645
0.067	-0.02474		1.067	0.01403		2.234	0.01676		3.734	-0.03963
0.068	0.000939314		1.068	0.01341		2.235	0.00992		3.735	-0.03308
0.069	-0.01916		1.069	0.00626		2.236	0.01617		3.736	-0.0364
0.07	0.02613		1.07	-0.000895471		2.237	0.01587		3.737	-0.03314
0.071	0.01911		1.071	-0.00805		2.238	0.01557		3.738	-0.03317
0.072	0.01209		1.072	0.01095		2.239	0.0022		3.739	-0.03649
0.073	-0.00147		1.073	-0.00274		2.24	-0.01772		3.74	-0.02994
0.074	0.0058		1.074	-0.00336		2.241	-0.00494		3.741	-0.02339
0.075	0.01972		1.075	0.00256		2.242	0.00785		3.742	-0.02671
0.076	0.0075		1.076	-0.00459		2.243	0.01409		3.743	-0.02345
0.077	0.00181		1.077	0.01441		2.244	0.02033		3.744	-0.02019
0.078	0.00266		1.078	0.00725		2.245	0.01349		3.745	-0.01693
0.079	0.02312		1.079	0.00664		2.246	0.00666		3.746	-0.01696
0.08	-0.00872		1.08	0.01256		2.247	0.0129		3.747	-0.02028
0.081	-0.00787		1.081	0.01848		2.248	0.0126		3.748	-0.02031
0.082	0.00606		1.082	0.01787		2.249	0.00577		3.749	-0.02034
0.083	-0.00617		1.083	0.01725		2.25	0.00547		3.75	-0.02037
0.084	0.04045		1.084	0.0101		2.251	0.00517		3.751	-0.03026
0.085	-0.02409		1.085	0.00948		2.252	0.01796		3.752	-0.03029
0.086	0.02254		1.086	0.00887		2.253	0.03074		3.753	-0.03361
0.087	0.01031		1.087	0.01479		2.254	0.00428		3.754	-0.04022
0.088	-0.00192		1.088	0.02071		2.255	0.00399		3.755	-0.04025
0.089	-0.02723		1.089	0.000478715		2.256	-0.01593		3.756	-0.04357
0.09	-0.0133		1.09	0.0064		2.257	-0.00315		3.757	-0.04031
0.091	-0.01245		1.091	0.00579		2.258	-0.00344		3.758	-0.04034
0.092	-0.02468		1.092	0.01171		2.259	0.0028		3.759	-0.03708
0.093	-0.10229		1.093	-0.00852		2.26	0.00904		3.76	-0.03711
0.094	-0.06221		1.094	-0.0026		2.261	0.0022		3.761	-0.03385
0.095	-0.12675		1.095	0.00332		2.262	0.00845		3.762	-0.03059
0.096	-0.11282		1.096	0.00271		2.263	0.00815		3.763	-0.02404
0.097	-0.12505		1.097	0.01517		2.264	0.00785		3.764	-0.02407
0.098	-0.18305		1.098	-0.0116		2.265	0.0141		3.765	-0.02081
0.099	-0.25413		1.099	-0.0253		2.266	0.02688		3.766	-0.02084
0.1	-0.29905		1.1	-0.01937		2.267	-0.00612		3.767	-0.02415
0.101	-0.37667		1.101	-0.00691		2.268	0.00667		3.768	-0.02089
0.102	-0.52622		1.102	-0.01407		2.269	0.00637		3.769	-0.0275
0.103	-0.75423		1.103	-0.00153		2.27	0.01261		3.77	-0.03082
0.104	-1.21765		1.104	-0.00747		2.271	0.00578		3.771	-0.03414
0.105	-2.77309		1.105	-0.000339131		2.272	-0.0076		3.772	-0.04075
0.106	-8.33693		1.106	-0.00628		2.273	0.01172		3.773	-0.03749
0.107	-10.7097		1.107	-0.00569		2.274	-0.00165		3.774	-0.04409
0.108	-12.0167		1.108	-0.00509		2.275	0.01113		3.775	-0.04412
0.109	-12.7482		1.109	-0.01103		2.276	0.00429		3.776	-0.04744
0.11	-13.1201		1.11	0.00264		2.277	-0.00255		3.777	-0.04418
0.111	-13.3285		1.111	-0.02292		2.278	-0.00284		3.778	-0.04421
0.112	-13.465		1.112	-0.00271		2.279	0.0034		3.779	-0.04424
0.113	-13.5687		1.113	0.00442		2.28	0.0031		3.78	-0.03769
0.114	-13.6463		1.114	0.0181		2.281	-0.02335		3.781	-0.03443
0.115	-13.6847		1.115	0.01869		2.282	-0.01711		3.782	-0.03117
0.116	-13.7166		1.116	0.01275		2.283	-0.0174		3.783	-0.0312
0.117	-13.7419		1.117	0.000264795		2.284	0.00192		3.784	-0.02794
0.118	-13.7541		1.118	-0.01222		2.285	-0.00441		3.785	-0.02139
0.119	-13.7729		1.119	-0.0247		2.286	0.00243		3.786	-0.02471
0.12	-13.772		1.12	-0.01103		2.287	0.00273		3.787	-0.02145
0.121	-13.7646		1.121	-0.02351		2.288	0.00957		3.788	-0.02477
0.122	-13.7638		1.122	-0.0033		2.289	-0.00321		3.789	-0.03138
0.123	-13.7564		1.123	-0.04194		2.29	-0.00944		3.79	-0.0347
0.124	-13.7555		1.124	-0.04134		2.291	0.01701		3.791	-0.03144
0.125	-13.7612		1.125	-0.04728		2.292	0.01078		3.792	-0.04462
0.126	-13.7473		1.126	-0.05977		2.293	0.01108		3.793	-0.04136
0.127	-13.7465		1.127	-0.05917		2.294	0.01138		3.794	-0.04797
0.128	-13.7391		1.128	-0.05204		2.295	0.01168		3.795	-0.05458
0.129	-13.7186		1.129	-0.05798		2.296	0.01198		3.796	-0.05132
0.13	-13.7112		1.13	-0.06393		2.297	0.00575		3.797	-0.05134
0.131	-13.6973		1.131	-0.09602		2.298	0.01259		3.798	-0.04809
0.132	-13.6834		1.132	-0.08235		2.299	-0.00673		3.799	-0.04483
0.133	-13.689		1.133	-0.10137		2.3	-0.00643		3.8	-0.04814
0.134	-13.662		1.134	-0.11386		2.301	0.000415563		3.801	-0.04489
0.135	-13.6547		1.135	-0.12634		2.302	-0.00582		3.802	-0.04163
0.136	-13.6342		1.136	-0.1192		2.303	-0.00552		3.803	-0.03508
0.137	-13.6072		1.137	-0.14477		2.304	0.00132		3.804	-0.03511
0.138	-13.5802		1.138	-0.18341		2.305	-0.00492		3.805	-0.03185
0.139	-13.5401		1.139	-0.2155		2.306	0.00846		3.806	-0.03188
0.14	-13.4477		1.14	-0.2476		2.307	0.00223		3.807	-0.0319
0.141	-13.2965		1.141	-0.2797		2.308	0.02215		3.808	-0.03193
0.142	-12.949		1.142	-0.32488		2.309	0.01591		3.809	-0.03525
0.143	-12.085		1.143	-0.38314		2.31	0.03583		3.81	-0.03857
0.144	-9.67783		1.144	-0.45447		2.311	0.02959		3.811	-0.04189
0.145	-7.30332		1.145	-0.55196		2.312	0.02335		3.812	-0.04521
0.146	-3.16327		1.146	-0.72138		2.313	0.02365		3.813	-0.04853
0.147	-1.61922		1.147	-0.97581		2.314	0.01742		3.814	-0.05513
0.148	-0.89908		1.148	-1.48525		2.315	0.02426		3.815	-0.05516
0.149	-0.53858		1.149	-3.13903		2.316	0.02456		3.816	-0.05519
0.15	-0.33502		1.15	-7.50649		2.317	0.0314		3.817	-0.05193
0.151	-0.20993		1.151	-9.59184		2.318	0.01862		3.818	-0.05525
0.152	-0.13061		1.152	-10.8075		2.319	0.01239		3.819	-0.05528
0.153	-0.08399		1.153	-11.67		2.32	0.00615		3.82	-0.04873
0.154	-0.03737		1.154	-12.1533		2.321	0.01953		3.821	-0.04547
0.155	-0.01036		1.155	-12.4339		2.322	0.01329		3.822	-0.03892
0.156	-0.00297		1.156	-12.5903		2.323	0.02013		3.823	-0.04224
0.157	-0.0152		1.157	-12.7204		2.324	0.000818503		3.824	-0.03898
0.158	-0.01435		1.158	-12.8245		2.325	0.02728		3.825	-0.03572
0.159	0.01679		1.159	-12.8697		2.326	0.02104		3.826	-0.03575
0.16	0.00717		1.16	-12.941		2.327	0.02134		3.827	-0.03907
0.161	-0.00898		1.161	-12.9927		2.328	0.00856		3.828	-0.04239
0.162	-0.0186		1.162	-13.0248		2.329	0.02848		3.829	-0.03584
0.163	0.00448		1.163	-13.0438		2.33	0.02879		3.83	-0.03916
0.164	-0.00513		1.164	-13.0628		2.331	0.01601		3.831	-0.04576
0.165	-0.00167		1.165	-13.0557		2.332	0.00977		3.832	-0.04579
0.166	0.00833		1.166	-13.0617		2.333	0.00353		3.833	-0.0524
0.167	0.0118		1.167	-13.0611		2.334	0.00384		3.834	-0.05572
0.168	-0.01743		1.168	-13.0539		2.335	0.00414		3.835	-0.05575
0.169	-0.03359		1.169	-13.0533		2.336	0.01098		3.836	-0.06235
0.17	-0.02358		1.17	-13.0266		2.337	0.00474		3.837	-0.06238
0.171	-0.00704		1.171	-13.0325		2.338	0.00504		3.838	-0.05584
0.172	0.01604		1.172	-13.0319		2.339	0.00535		3.839	-0.05586
0.173	0.02604		1.173	-12.9986		2.34	0.01219		3.84	-0.05589
0.174	0.00989		1.174	-13.0046		2.341	0.00595		3.841	-0.04935
0.175	0.03297		1.175	-12.9844		2.342	-0.000287705		3.842	-0.0428
0.176	0.02989		1.176	-12.9576		2.343	1.41243e-05		3.843	-0.04612
0.177	0.02682		1.177	-12.9505		2.344	0.01339		3.844	-0.04615
0.178	0.0172		1.178	-12.9107		2.345	0.02677		3.845	-0.04289
0.179	0.00105		1.179	-12.897		2.346	-0.00562		3.846	-0.04291
0.18	0.05682		1.18	-12.8833		2.347	0.00122		3.847	-0.04294
0.181	0.01452		1.181	-12.8369		2.348	-0.00502		3.848	-0.04626
0.182	0.05721		1.182	-12.7644		2.349	0.00836		3.849	-0.04958
0.183	0.0149		1.183	-12.6527		2.35	0.02174		3.85	-0.04961
0.184	0.01836		1.184	-12.4297		2.351	0.02205		3.851	-0.05293
0.185	0.00221		1.185	-11.9845		2.352	0.01581		3.852	-0.05953
0.186	0.01875		1.186	-10.2314		2.353	0.02265		3.853	-0.06285
0.187	-0.01048		1.187	-7.90296		2.354	0.01641		3.854	-0.06288
0.188	0.00642		1.188	-4.41707		2.355	0.01671		3.855	-0.06291
0.189	0.0179		1.189	-2.08859		2.356	0.01702		3.856	-0.06952
0.19	-0.0164		1.19	-1.18561		2.357	0.01078		3.857	-0.06626
0.191	0.00815		1.191	-0.70767		2.358	-0.01508		3.858	-0.06629
0.192	-0.00653		1.192	-0.43898		2.359	-0.01477		3.859	-0.06303
0.193	0.0311		1.193	-0.28798		2.36	-0.01447		3.86	-0.05977
0.194	0.02296		1.194	-0.19584		2.361	0.01199		3.861	-0.05651
0.195	0.03443		1.195	-0.12986		2.362	-0.000790254		3.862	-0.05325
0.196	0.01321		1.196	-0.08349		2.363	-0.00703		3.863	-0.05328
0.197	0.02469		1.197	-0.07635		2.364	0.00635		3.864	-0.05002
0.198	0.02962		1.198	-0.0496		2.365	-0.00642		3.865	-0.05005
0.199	0.04764		1.199	-0.03593		2.366	0.00696		3.866	-0.04679
0.2	0.03296		1.2	-0.04187		2.367	-0.000250262		3.867	-0.05011
0.201	0.01828		1.201	-0.04128		2.368	-0.01412		3.868	-0.04685
0.202	0.04283		1.202	-0.02107		2.369	-0.00836		3.869	-0.05345
0.203	0.04123		1.203	-0.01393		2.37	-0.02223		3.87	-0.05677
0.204	0.03308		1.204	-0.02642		2.371	-0.02956		3.871	-0.06009
0.205	0.0184		1.205	-0.0062		2.372	-0.01727		3.872	-0.0667
0.206	0.02988		1.206	-0.00119		2.373	-0.01805		3.873	-0.06673
0.207	0.05443		1.207	-0.0162		2.374	-0.03192		3.874	-0.07334
0.208	0.03321		1.208	-0.0116		2.375	-0.03271		3.875	-0.07008
0.209	0.03161		1.209	-0.01354		2.376	-0.05311		3.876	-0.0701
0.21	0.01039		1.21	-0.00894		2.377	-0.06698		3.877	-0.07013
0.211	0.0284		1.211	-0.01088		2.378	-0.04815		3.878	-0.07345
0.212	0.02026		1.212	-0.01282		2.379	-0.08817		3.879	-0.07019
0.213	0.00558		1.213	0.01794		2.38	-0.08242		3.88	-0.07022
0.214	-0.00911		1.214	-0.01669		2.381	-0.07666		3.881	-0.06367
0.215	0.04814		1.215	-0.01863		2.382	-0.09707		3.882	-0.05712
0.216	0.02038		1.216	-0.00749		2.383	-0.11094		3.883	-0.06044
0.217	0.01878		1.217	0.00365		2.384	-0.11172		3.884	-0.05718
0.218	0.01718		1.218	-0.00483		2.385	-0.11905		3.885	-0.05721
0.219	-0.01058		1.219	0.01939		2.386	-0.13945		3.886	-0.05395
0.22	0.00743		1.22	-0.02178		2.387	-0.1337		3.887	-0.05398
0.221	-0.00725		1.221	0.00244		2.388	-0.15411		3.888	-0.0573
0.222	0.00423		1.222	0.01358		2.389	-0.16797		3.889	-0.06062
0.223	0.00916		1.223	0.01818		2.39	-0.18184		3.89	-0.06723
0.224	0.00756		1.224	0.01624		2.391	-0.20224		3.891	-0.06726
0.225	0.02557		1.225	0.02084		2.392	-0.21611		3.892	-0.07057
0.226	0.02397		1.226	0.01236		2.393	-0.22997		3.893	-0.07389
0.227	-0.01687		1.227	0.01042		2.394	-0.25692		3.894	-0.07721
0.228	-0.01822		1.228	0.01502		2.395	-0.30348		3.895	-0.08053
0.229	0.000990365		1.229	0.03924		2.396	-0.33042		3.896	-0.08056
0.23	0.00058216		1.23	0.02423		2.397	-0.3639		3.897	-0.08388
0.231	-0.01944		1.231	0.02883		2.398	-0.39739		3.898	-0.0839
0.232	0.0063		1.232	0.03997		2.399	-0.45049		3.899	-0.08065
0.233	0.01897		1.233	0.02495		2.4	-0.49705		3.9	-0.08068
0.234	-0.00759		1.234	0.02955		2.401	-0.56976		3.901	-0.07413
0.235	0.00508		1.235	0.02107		2.402	-0.65556		3.902	-0.07416
0.236	0.00467		1.236	0.03875		2.403	-0.78712		3.903	-0.06761
0.237	0.0108		1.237	0.04335		2.404	-0.96446		3.904	-0.06435
0.238	0.01039		1.238	0.04142		2.405	-1.23335		3.905	-0.06438
0.239	0.00345		1.239	0.03294		2.406	-1.75072		3.906	-0.0677
0.24	0.00304		1.24	0.01792		2.407	-3.17701		3.907	-0.06444
0.241	-0.00391		1.241	0.02252		2.408	-5.75417		3.908	-0.07104
0.242	0.0153		1.242	0.00751		2.409	-7.24585		3.909	-0.07107
0.243	0.01489		1.243	0.01211		2.41	-8.25365		3.91	-0.06781
0.244	0.01448		1.244	0.01671		2.411	-9.03258		3.911	-0.07771
0.245	0.000998229		1.245	0.02785		2.412	-9.6938		3.912	-0.08103
0.246	0.00713		1.246	0.01937		2.413	-10.1392		3.913	-0.08434
0.247	0.00672		1.247	0.03051		2.414	-10.4408		3.914	-0.08766
0.248	-0.000226385		1.248	0.02203		2.415	-10.6574		3.915	-0.08769
0.249	-0.00063459		1.249	0.0201		2.416	-10.8413		3.916	-0.08443
0.25	-0.00758		1.25	0.0247		2.417	-10.9925		3.917	-0.08446
0.251	-0.00145		1.251	0.0293		2.418	-11.1044		3.918	-0.08778
0.252	-0.00186		1.252	0.02082		2.419	-11.1967		3.919	-0.08452
0.253	-0.00227		1.253	0.0385		2.42	-11.2825		3.92	-0.08455
0.254	-0.00268		1.254	0.03656		2.421	-11.3553		3.921	-0.08458
0.255	-0.00962		1.255	0.02154		2.422	-11.4084		3.922	-0.08132
0.256	-0.00349		1.256	0.03268		2.423	-11.4418		3.923	-0.07477
0.257	0.00264		1.257	0.03729		2.424	-11.4622		3.924	-0.0748
0.258	0.00223		1.258	0.03535		2.425	-11.4892		3.925	-0.07154
0.259	0.00182		1.259	0.02033		2.426	-11.5031		3.926	-0.06828
0.26	0.02757		1.26	0.03147		2.427	-11.5104		3.927	-0.0716
0.261	0.01408		1.261	0.03607		2.428	-11.5177		3.928	-0.07821
0.262	0.00714		1.262	0.02106		2.429	-11.525		3.929	-0.07495
0.263	0.000189683		1.263	-0.000500173		2.43	-11.5258		3.93	-0.08155
0.264	0.00632		1.264	-0.00898		2.431	-11.5135		3.931	-0.08816
0.265	0.01245		1.265	0.00216		2.432	-11.5012		3.932	-0.08819
0.266	0.0055		1.266	-0.01285		2.433	-11.5086		3.933	-0.0948
0.267	0.0051		1.267	0.0179		2.434	-11.4897		3.934	-0.09812
0.268	-0.00185		1.268	0.01597		2.435	-11.4774		3.935	-0.09486
0.269	-0.00226		1.269	0.02057		2.436	-11.4652		3.936	-0.09817
0.27	-0.00267		1.27	0.02517		2.437	-11.4529		3.937	-0.0982
0.271	0.02308		1.271	-0.00293		2.438	-11.434		3.938	-0.10152
0.272	0.00959		1.272	-0.0114		2.439	-11.4021		3.939	-0.09826
0.273	0.00265		1.273	0.01281		2.44	-11.3571		3.94	-0.08842
0.274	-0.0043		1.274	-0.02182		2.441	-11.286		3.941	-0.08845
0.275	0.00837		1.275	-0.01068		2.442	-11.1625		3.942	-0.08848
0.276	0.0145		1.276	0.000459921		2.443	-10.9475		3.943	-0.08522
0.277	0.00101		1.277	0.01814		2.444	-10.5887		3.944	-0.08196
0.278	0.00714		1.278	-0.00342		2.445	-9.98789		3.945	-0.0787
0.279	0.000197547		1.279	-0.00535		2.446	-8.31469		3.946	-0.07873
0.28	0.01287		1.28	-0.000753698		2.447	-6.78535		3.947	-0.07876
0.281	-0.00716		1.281	-0.00923		2.448	-4.83098		3.948	-0.08537
0.282	0.00551		1.282	0.00251		2.449	-2.70658		3.949	-0.0854
0.283	0.01164		1.283	-0.01711		2.45	-1.75922		3.95	-0.09201
0.284	0.01788		1.284	-0.01711		2.451	-1.23688		3.951	-0.09532
0.285	0.00452		1.285	0.00251		2.452	-0.91072		3.952	-0.09864
0.286	0.01731		1.286	-0.01057		2.453	-0.6761		3.953	-0.10196
0.287	0.01703		1.287	-0.00403		2.454	-0.51995		3.954	-0.10857
0.288	-0.00287		1.288	-0.01711		2.455	-0.41612		3.955	-0.1086
0.289	0.01646		1.289	-0.01057		2.456	-0.33844		3.956	-0.10863
0.29	0.00963		1.29	-0.01711		2.457	-0.29999		3.957	-0.10866
0.291	0.02243		1.291	-0.01057		2.458	-0.255		3.958	-0.1054
0.292	0.04176		1.292	-0.00403		2.459	-0.22964		3.959	-0.10543
0.293	0.04802		1.293	0.00251		2.46	-0.20427		3.96	-0.10217
0.294	0.02157		1.294	0.02212		2.461	-0.18544		3.961	-0.09891
0.295	-0.00487		1.295	0.01559		2.462	-0.16007		3.962	-0.09565
0.296	-0.00515		1.296	0.01559		2.463	-0.1674		3.963	-0.09568
0.297	-0.00543		1.297	0.02212		2.464	-0.15511		3.964	-0.09571
0.298	-0.00572		1.298	0.01559		2.465	-0.14935		3.965	-0.09574
0.299	0.02015		1.299	0.00905		2.466	-0.1436		3.966	-0.09905
0.3	0.0264		1.3	0.00905		2.467	-0.13785		3.967	-0.09579
0.301	0.03266		1.301	0.02212		2.468	-0.1321		3.968	-0.09582
0.302	-0.00686		1.302	0.02212		2.469	-0.12635		3.969	-0.09914
0.303	-0.00714		1.303	-0.00403		2.47	-0.10098		3.97	-0.09917
0.304	0.01873		1.304	0.02866		2.471	-0.10831		3.971	-0.10907
0.305	0.03806		1.305	0.00251		2.472	-0.11563		3.972	-0.1091
0.306	0.00508		1.306	-0.01057		2.473	-0.09026		3.973	-0.1157
0.307	-0.00828		1.307	-0.00403		2.474	-0.09759		3.974	-0.10915
0.308	0.00451		1.308	-0.00403		2.475	-0.09838		3.975	-0.11905
0.309	-0.01539		1.309	0.00251		2.476	-0.09263		3.976	-0.12237
0.31	-0.02221		1.31	-0.00403		2.477	-0.09995		3.977	-0.1224
0.311	0.01673		1.311	0.01559		2.478	-0.08766		3.978	-0.11914
0.312	0.00991		1.312	0.02212		2.479	-0.09499		3.979	-0.11917
0.313	0.02924		1.313	-0.00403		2.48	-0.0827		3.98	-0.12249
0.314	0.01588		1.314	0.00251		2.481	-0.09003		3.981	-0.11265
0.315	-0.01056		1.315	0.00905		2.482	-0.07773		3.982	-0.10939
0.316	0.01531		1.316	-0.00403		2.483	-0.07852		3.983	-0.10942
0.317	0.01503		1.317	0.01559		2.484	-0.06623		3.984	-0.11274
0.318	0.02782		1.318	0.00905		2.485	-0.07356		3.985	-0.10948
0.319	0.03407		1.319	0.00905		2.486	-0.08088		3.986	-0.10951
0.32	0.02071		1.32	-0.01057		2.487	-0.07513		3.987	-0.10954
0.321	0.00735		1.321	-0.00403		2.488	-0.06938		3.988	-0.11285
0.322	-0.00601		1.322	-0.00403		2.489	-0.05055		3.989	-0.11617
0.323	-0.0063		1.323	0.00251		2.49	-0.05134		3.99	-0.11949
0.324	0.04573		1.324	0.00905		2.491	-0.04559		3.991	-0.1261
0.325	0.02583		1.325	0.01559		2.492	-0.05291		3.992	-0.12613
0.326	-0.000615864		1.326	-0.01057		2.493	-0.04063		3.993	-0.12944
0.327	0.01218		1.327	-0.01057		2.494	-0.04141		3.994	-0.12947
0.328	0.01843		1.328	0.02212		2.495	-0.05528		3.995	-0.13608
0.329	0.00507		1.329	0.00251		2.496	-0.02991		3.996	-0.13611
0.33	0.01786		1.33	-0.00403		2.497	-0.05031		3.997	-0.13614
0.331	-0.00858		1.331	0.00905		2.498	-0.0511		3.998	-0.13946
0.332	-0.0154		1.332	-0.00403		2.499	-0.03881		3.999	-0.1362
0.333	-0.00915		1.333	0.00251		2.5	-0.03306		4	-0.13623
0.334	-0.04109		1.334	0.01559		2.501	-0.04039		4.001	-0.12639
0.335	-0.04662		1.335	0.00905		2.502	-0.0281		4.002	-0.12642
0.336	-0.03907		1.336	0.00251		2.503	-0.03542		4.003	-0.12645
0.337	-0.02499		1.337	0.00251		2.504	-0.02313		4.004	-0.1199
0.338	-0.0109		1.338	0.00251		2.505	-0.02392		4.005	-0.12322
0.339	-0.02297		1.339	0.00905		2.506	-0.01163		4.006	-0.12654
0.34	-0.02851		1.34	0.00251		2.507	-0.01895		4.007	-0.12985
0.341	-0.05365		1.341	0.02212		2.508	-0.00666		4.008	-0.1266
0.342	-0.03957		1.342	0.00905		2.509	-0.00745		4.009	-0.12991
0.343	-0.05164		1.343	0.00251		2.51	-0.02132		4.01	-0.13652
0.344	-0.08333		1.344	-0.01057		2.511	-0.00903		4.011	-0.13984
0.345	-0.0954		1.345	0.00905		2.512	0.0098		4.012	-0.13987
0.346	-0.17286		1.346	-0.01057		2.513	-0.00406		4.013	-0.14976
0.347	-0.17839		1.347	0.00905		2.514	0.00169		4.014	-0.15308
0.348	-0.20354		1.348	0.00251		2.515	0.000902163		4.015	-0.14653
0.349	-0.25484		1.349	-0.01057		2.516	0.00665		4.016	-0.15643
0.35	-0.30615		1.35	0.00251		2.517	-0.000672839		4.017	-0.15317
0.351	-0.39668		1.351	0.00905		2.518	-0.02108		4.018	-0.15649
0.352	-0.55915		1.352	0.00905		2.519	-0.01533		4.019	-0.15323
0.353	-0.79355		1.353	0.00905		2.52	-0.01611		4.02	-0.14997
0.354	-1.25681		1.354	0.00905		2.521	0.00939		4.021	-0.15
0.355	-2.75324		1.355	0.01559		2.522	-0.00433		4.022	-0.14674
0.356	-8.34962		1.356	0.02866		2.523	-0.00497		4.023	-0.14348
0.357	-10.7484		1.357	0.01559		2.524	0.00746		4.024	-0.15009
0.358	-12.0421		1.358	0.0352		2.525	0.01335		4.025	-0.14683
0.359	-12.7604		1.359	0.0352		2.526	0.01271		4.026	-0.14357
0.36	-13.1387		1.36	0.0352		2.527	0.00553		4.027	-0.14688
0.361	-13.3731		1.361	0.0352		2.528	0.00488		4.028	-0.14691
0.362	-13.529		1.362	0.0352		2.529	0.00424		4.029	-0.14694
0.363	-13.6261		1.363	0.02212		2.53	0.01013		4.03	-0.16013
0.364	-13.6905		1.364	0.02212		2.531	0.00295		4.031	-0.15687
0.365	-13.7418		1.365	0.02212		2.532	0.02192		4.032	-0.16348
0.366	-13.7669		1.366	0.01559		2.533	0.00166		4.033	-0.16679
0.367	-13.7921		1.367	0.01559		2.534	0.00755		4.034	-0.17011
0.368	-13.8041		1.368	0.02212		2.535	0.000368421		4.035	-0.17672
0.369	-13.8227		1.369	0.02866		2.536	-0.000276282		4.036	-0.17675
0.37	-13.8152		1.37	0.00905		2.537	0.01216		4.037	-0.18007
0.371	-13.8077		1.371	0.00251		2.538	0.01151		4.038	-0.1801
0.372	-13.8197		1.372	0.01584		2.539	0.01087		4.039	-0.17684
0.373	-13.8056		1.373	0.02276		2.54	0.01022		4.04	-0.17687
0.374	-13.7916		1.374	0.01007		2.541	-0.0035		4.041	-0.17361
0.375	-13.784		1.375	0.01699		2.542	0.00893		4.042	-0.16706
0.376	-13.783		1.376	0.02392		2.543	0.01483		4.043	-0.17038
0.377	-13.7624		1.377	0.0243		2.544	0.01418		4.044	-0.17041
0.378	-13.7679		1.378	0.03123		2.545	0.02008		4.045	-0.17044
0.379	-13.7407		1.379	0.04469		2.546	0.01943		4.046	-0.17046
0.38	-13.7332		1.38	0.032		2.547	0.01879		4.047	-0.17378
0.381	-13.7191		1.381	0.02585		2.548	0.0116		4.048	-0.1771
0.382	-13.7116		1.382	0.0197		2.549	0.02404		4.049	-0.17713
0.383	-13.6975		1.383	0.02008		2.55	0.01032		4.05	-0.18374
0.384	-13.703		1.384	0.03355		2.551	0.00313		4.051	-0.19034
0.385	-13.6955		1.385	0.01431		2.552	0.00903		4.052	-0.19366
0.386	-13.6814		1.386	0.0147		2.553	0.00838		4.053	-0.19698
0.387	-13.6608		1.387	0.00855		2.554	0.00774		4.054	-0.2003
0.388	-13.614		1.388	0.00893		2.555	0.00709		4.055	-0.20362
0.389	-13.5737		1.389	-0.0103		2.556	-9.20676e-05		4.056	-0.20693
0.39	-13.4812		1.39	0.00971		2.557	0.01888		4.057	-0.20696
0.391	-13.3298		1.391	0.01663		2.558	0.0117		4.058	-0.21028
0.392	-13.0149		1.392	0.0301		2.559	-0.00203		4.059	-0.2136
0.393	-12.1377		1.393	0.03048		2.56	-0.00267		4.06	-0.20705
0.394	-9.74991		1.394	0.00471		2.561	0.00322		4.061	-0.20379
0.395	-7.38178		1.395	0.01164		2.562	0.00912		4.062	-0.20382
0.396	-3.20889		1.396	0.01856		2.563	-0.0046		4.063	-0.20714
0.397	-1.61236		1.397	-0.000668222		2.564	0.00129		4.064	-0.20059
0.398	-0.90514		1.398	0.01933		2.565	0.02026		4.065	-0.2072
0.399	-0.53141		1.399	0.00664		2.566	0.00654		4.066	-0.20394
0.4	-0.3277		1.4	0.01357		2.567	0.03205		4.067	-0.21055
0.401	-0.18937		1.401	0.02049		2.568	0.02487		4.068	-0.21715
0.402	-0.11643		1.402	0.02088		2.569	0.02422		4.069	-0.21718
0.403	-0.06965		1.403	0.01472		2.57	0.02358		4.07	-0.22379
0.404	-0.03595		1.404	0.02819		2.571	0.01639		4.071	-0.22711
0.405	-0.04802		1.405	0.02204		2.572	0.01575		4.072	-0.23372
0.406	-0.02086		1.406	0.02242		2.573	0.00856		4.073	-0.23703
0.407	-0.01331		1.407	0.01627		2.574	0.00792		4.074	-0.24364
0.408	-0.0123		1.408	0.02319		2.575	0.00727		4.075	-0.24696
0.409	0.00178		1.409	0.03666		2.576	9.2147e-05		4.076	-0.25028
0.41	0.00933		1.41	0.01743		2.577	-0.000552556		4.077	-0.2536
0.411	0.01034		1.411	0.02435		2.578	-0.0012		4.078	-0.25691
0.412	0.00822		1.412	0.03782		2.579	0.0047		4.079	-0.25036
0.413	-0.01368		1.413	0.03166		2.58	-0.00249		4.08	-0.25697
0.414	-0.01596		1.414	0.01243		2.581	-0.00967		4.081	-0.25042
0.415	0.01446		1.415	0.01282		2.582	-0.00378		4.082	-0.25374
0.416	0.00564		1.416	0.01321		2.583	0.02827		4.083	-0.25377
0.417	-0.03587		1.417	0.02667		2.584	0.02109		4.084	-0.25051
0.418	0.0207		1.418	0.02705		2.585	0.000826968		4.085	-0.26041
0.419	-0.01427		1.419	0.01436		2.586	0.0198		4.086	-0.26044
0.42	0.02922		1.42	0.02129		2.587	0.02569		4.087	-0.26376
0.421	-0.00575		1.421	0.01514		2.588	0.01197		4.088	-0.27036
0.422	-0.01457		1.422	0.02206		2.589	0.0244		4.089	-0.27697
0.423	-0.01685		1.423	0.00937		2.59	0.01068		4.09	-0.28029
0.424	0.02011		1.424	0.02283		2.591	0.02312		4.091	-0.28689
0.425	0.03091		1.425	0.02976		2.592	0.01593		4.092	-0.2935
0.426	0.02863		1.426	0.01053		2.593	0.00875		4.093	-0.30011
0.427	-0.01289		1.427	0.01745		2.594	0.02118		4.094	-0.30343
0.428	0.02407		1.428	0.0113		2.595	0.02054		4.095	-0.30346
0.429	0.01525		1.429	0.01169		2.596	0.01335		4.096	-0.31335
0.43	-0.01318		1.43	0.01861		2.597	-0.000370332		4.097	-0.31338
0.431	-0.00892		1.431	0.01246		2.598	-0.00102		4.098	-0.31999
0.432	0.00842		1.432	-0.00677		2.599	0.00488		4.099	-0.32331
0.433	0.00614		1.433	0.03938		2.6	-0.01538		4.1	-0.32334
0.434	0.01694		1.434	0.03323		2.601	-0.00949		4.101	-0.32337
0.435	-0.00496		1.435	0.000923527		2.602	-0.00359		4.102	-0.32668
0.436	-0.000699725		1.436	0.00785		2.603	-0.01078		4.103	-0.32671
0.437	0.0101		1.437	-0.01138		2.604	-0.00488		4.104	-0.33003
0.438	-0.00526		1.438	0.00862		2.605	-0.00553		4.105	-0.33006
0.439	0.00554		1.439	-0.00407		2.606	0.000366479		4.106	-0.34325
0.44	0.0098		1.44	0.00939		2.607	-0.000278224		4.107	-0.34327
0.441	0.000984118		1.441	-0.0033		2.608	-0.000922928		4.108	-0.34988
0.442	0.0314		1.442	0.00363		2.609	-0.00157		4.109	-0.35649
0.443	0.02258		1.443	-0.00253		2.61	0.00433		4.11	-0.36967
0.444	0.01376		1.444	0.01094		2.611	0.01022		4.111	-0.37628
0.445	0.02456		1.445	0.01786		2.612	0.00304		4.112	-0.38946
0.446	0.02228		1.446	-0.00137		2.613	-0.01069		4.113	-0.39936
0.447	0.02654		1.447	0.01863		2.614	-0.00479		4.114	-0.40597
0.448	0.01119		1.448	-0.00714		2.615	-0.00544		4.115	-0.41586
0.449	-0.02379		1.449	0.00633		2.616	-0.01262		4.116	-0.42905
0.45	-0.01299		1.45	0.00671		2.617	-0.000186117		4.117	-0.43566
0.451	0.00435		1.451	-0.01172		2.618	-0.00737		4.118	-0.43897
0.452	0.00207		1.452	0.0027		2.619	-0.02109		4.119	-0.44558
0.453	-0.000207963		1.453	-0.0352		2.62	0.00442		4.12	-0.45877
0.454	0.00477		1.454	-0.02078		2.621	-0.00276		4.121	-0.46208
0.455	-0.01611		1.455	-0.0129		2.622	0.00313		4.122	-0.46869
0.456	-0.01084		1.456	0.00152		2.623	0.00248		4.123	-0.48188
0.457	-0.03826		1.457	-0.01022		2.624	-0.0047		4.124	-0.48848
0.458	-0.01336		1.458	-0.00888		2.625	-0.00534		4.125	-0.49509
0.459	0.00499		1.459	-0.02062		2.626	0.01363		4.126	-0.50828
0.46	0.02334		1.46	-0.05197		2.627	0.01298		4.127	-0.52475
0.461	-0.01062		1.461	-0.03756		2.628	0.01234		4.128	-0.53793
0.462	-0.01842		1.462	-0.04276		2.629	0.02477		4.129	-0.5577
0.463	0.00647		1.463	-0.0218		2.63	0.01105		4.13	-0.57746
0.464	0.00521		1.464	-0.05969		2.631	0.01041		4.131	-0.60051
0.465	-0.00914		1.465	-0.08451		2.632	0.00993		4.132	-0.62356
0.466	-0.00386		1.466	-0.09625		2.633	0.00326		4.133	-0.64333
0.467	0.00141		1.467	-0.10799		2.634	-0.0034		4.134	-0.66638
0.468	-0.01947		1.468	-0.09357		2.635	0.01609		4.135	-0.69272
0.469	0.03158		1.469	-0.15762		2.636	0.02251		4.136	-0.71906
0.47	0.03686		1.47	-0.14974		2.637	0.00277		4.137	-0.74869
0.471	0.02905		1.471	-0.16148		2.638	0.01572		4.138	-0.77832
0.472	0.01471		1.472	-0.19937		2.639	0.0156		4.139	-0.80795
0.473	-0.00617		1.473	-0.21765		2.64	0.00239		4.14	-0.84415
0.474	0.01218		1.474	-0.26208		2.641	0.00881		4.141	-0.89023
0.475	0.00438		1.475	-0.30652		2.642	0.0283		4.142	-0.9363
0.476	0.01619		1.476	-0.35095		2.643	0.00856		4.143	-0.97908
0.477	-0.01123		1.477	-0.42154		2.644	0.02805		4.144	-1.04489
0.478	-0.01249		1.478	-0.48559		2.645	0.02139		4.145	-1.12057
0.479	0.00586		1.479	-0.62811		2.646	0.00819		4.146	-1.20939
0.48	-0.00194		1.48	-0.86217		2.647	0.02114		4.147	-1.32125
0.481	-0.0032		1.481	-1.25317		2.648	0.02102		4.148	-1.45612
0.482	0.01515		1.482	-2.27846		2.649	0.01435		4.149	-1.62717
0.483	-0.00573		1.483	-6.54709		2.65	0.02731		4.15	-1.85413
0.484	-0.000457175		1.484	-9.07635		2.651	0.00103		4.151	-2.17647
0.485	-0.00826		1.485	-10.4547		2.652	0.01398		4.152	-2.6501
0.486	-0.00952		1.486	-11.48		2.653	0.000778048		4.153	-3.44604
0.487	-0.01079		1.487	-12.0345		2.654	-0.00589		4.154	-5.08065
0.488	0.00103		1.488	-12.347		2.655	0.01361		4.155	-8.02423
0.489	-0.01332		1.489	-12.5484		2.656	0.000405339		4.156	-9.02408
0.49	-0.00804		1.49	-12.6844		2.657	-0.0128		4.157	-9.42865
0.491	-0.01584		1.491	-12.7877		2.658	0.0067		4.158	-9.58325
0.492	0.00251		1.492	-12.8648		2.659	0.01311		4.159	-9.64248
0.493	0.00124		1.493	-12.9288		2.66	0.00645		4.16	-9.66225
0.494	-1.97525e-05		1.494	-12.9537		2.661	0.00632		4.161	-9.6557
0.495	-0.00128		1.495	-13.0112		2.662	-0.000340079		4.162	-9.6031
0.496	0.00399		1.496	-13.0295		2.663	0.00607		4.163	-9.48802
0.497	0.00273		1.497	-13.0281		2.664	-0.01367		4.164	-9.28085
0.498	-0.00508		1.498	-13.0398		2.665	0.01237		4.165	-9.08026
0.499	0.00674		1.499	-13.0516		2.666	0.01878		4.166	-9.05398
0.5	-0.00107		1.5	-13.0437		2.667	0.01866		4.167	-9.16254
0.501	0.00421		1.501	-13.0489		2.668	0.01199		4.168	-9.31715
	--		1.502	-13.0345		2.669	0.00533		4.169	-9.429
	--		1.503	-13.0462		2.67	0.01174		4.17	-9.50796
	--		1.504	-13.0318		2.671	0.01162		4.171	-9.54417
	--		1.505	-13.037		2.672	0.01803		4.172	-9.55735
	--		1.506	-13.0226		2.673	0.01137		4.173	-9.53436
	--		1.507	-13.0082		2.674	0.01125		4.174	-9.42914
	--		1.508	-12.9872		2.675	0.0242		4.175	-9.0378
	--		1.509	-12.9597		2.676	0.01754		4.176	-7.88672
	--		1.51	-12.9322		2.677	0.01741		4.177	-6.76523
	--		1.511	-12.9178		2.678	0.01075		4.178	-6.1634
	--		1.512	-12.9099		2.679	0.01717		4.179	-5.578
	--		1.513	-12.8759		2.68	0.0105		4.18	-4.98932
	--		1.514	-12.8353		2.681	0.01692		4.181	-4.41709
	--		1.515	-12.7751		2.682	-0.00282		4.182	-3.86458
	--		1.516	-12.6822		2.683	-0.00295		4.183	-3.37128
	--		1.517	-12.5044		2.684	0.01654		4.184	-2.92402
	--		1.518	-12.1368		2.685	0.01642		4.185	-2.54254
	--		1.519	-11.0762		2.686	0.0163		4.186	-2.21039
	--		1.52	-8.63577		2.687	0.00963		4.187	-1.93415
	--		1.521	-5.9469		2.688	0.01605		4.188	-1.70067
	--		1.522	-2.60413		2.689	0.029		4.189	-1.50994
	--		1.523	-1.41923		2.69	0.02234		4.19	-1.3554
	--		1.524	-0.85553		2.691	0.01567		4.191	-1.22058
	--		1.525	-0.55994		2.692	0.01555		4.192	-1.1055
	--		1.526	-0.38205		2.693	0.01543		4.193	-1.01015
	--		1.527	-0.26954		2.694	0.0153		4.194	-0.93125
	--		1.528	-0.20935		2.695	0.00864		4.195	-0.86221
	--		1.529	-0.14916		2.696	-0.00456		4.196	-0.79975
	--		1.53	-0.12167		2.697	0.01493		4.197	-0.74387
	--		1.531	-0.09417		2.698	0.0148		4.198	-0.70114
	--		1.532	-0.08629		2.699	0.0016		4.199	-0.65513
	--		1.533	-0.07187		2.7	0.00802		4.2	-0.61569
	--		1.534	-0.05745		2.701	0.00789		4.201	-0.57954
	--		1.535	-0.05611		2.702	0.00777		4.202	-0.54668
	--		1.536	-0.05477		2.703	0.01418		4.203	-0.52698
	--		1.537	-0.05343		2.704	0.00752		4.204	-0.50069
	--		1.538	-0.03248		2.705	0.0074		4.205	-0.48099
	--		1.539	-0.03114		2.706	0.01381		4.206	-0.46458
	--		1.54	-0.03634		2.707	0.0333		4.207	-0.45145
	--		1.541	-0.035		2.708	0.00702		4.208	-0.43503
	--		1.542	-0.03366		2.709	0.0069		4.209	-0.42849
	--		1.543	-0.0454		2.71	0.01331		4.21	-0.41865
	--		1.544	-0.0179		2.711	0.01973		4.211	-0.4121
	--		1.545	-0.04272		2.712	0.00653		4.212	-0.40555
	--		1.546	-0.03484		2.713	0.01948		4.213	-0.39571
	--		1.547	-0.0148		2.714	0.00628		4.214	-0.39574
	--		1.548	-0.0163		2.715	0.00615		4.215	-0.38919
	--		1.549	-0.02435		2.716	0.00603		4.216	-0.38265
	--		1.55	-0.01278		2.717	0.01898		4.217	-0.37939
	--		1.551	-0.02082		2.718	-0.01384		4.218	-0.36955
	--		1.552	-0.01579		2.719	0.0122		4.219	-0.35642
	--		1.553	0.00232		2.72	0.00553		4.22	-0.35316
	--		1.554	-0.03188		2.721	-0.00767		4.221	-0.34004
	--		1.555	-0.02031		2.722	-0.00126		4.222	-0.33678
	--		1.556	-0.01528		2.723	-0.00138		4.223	-0.32036
	--		1.557	-0.01678		2.724	-0.0015		4.224	-0.3171
	--		1.558	0.00133		2.725	0.02453		4.225	-0.31055
	--		1.559	-0.00672		2.726	0.03094		4.226	-0.30401
	--		1.56	-0.0213		2.727	0.02428		4.227	-0.30403
	--		1.561	-0.00319		2.728	0.01762		4.228	-0.29749
	--		1.562	-0.0047		2.729	0.01095		4.229	-0.29752
	--		1.563	0.000336449		2.73	0.01083		4.23	-0.29097
	--		1.564	-0.01425		2.731	0.01071		4.231	-0.291
	--		1.565	0.0104		2.732	0.02366		4.232	-0.29103
	--		1.566	-0.01072		2.733	0.00392		4.233	-0.28777
	--		1.567	-0.00569		2.734	-0.00275		4.234	-0.28451
	--		1.568	-0.01373		2.735	0.00367		4.235	-0.28125
	--		1.569	-0.01524		2.736	0.01662		4.236	-0.27799
	--		1.57	-0.00367		2.737	0.0165		4.237	-0.27473
	--		1.571	0.00136		2.738	0.02945		4.238	-0.26818
	--		1.572	0.0064		2.739	0.01625		4.239	-0.25505
	--		1.573	0.01143		2.74	0.00305		4.24	-0.25179
	--		1.574	0.023		2.741	0.00946		4.241	-0.24853
	--		1.575	0.01496		2.742	0.02242		4.242	-0.24199
	--		1.576	0.00691		2.743	0.00921		4.243	-0.23544
	--		1.577	0.01848		2.744	0.00255		4.244	-0.2256
	--		1.578	0.01044		2.745	0.00897		4.245	-0.22563
	--		1.579	0.00893		2.746	0.01538		4.246	-0.21579
	--		1.58	0.01396		2.747	0.0218		4.247	-0.21911
	--		1.581	0.00592		2.748	0.00859		4.248	-0.21585
	--		1.582	0.00441		2.749	0.00193		4.249	-0.21259
	--		1.583	0.00944		2.75	0.01488		4.25	-0.2192
	--		1.584	-0.00514		2.751	0.00168		4.251	-0.21594
	--		1.585	-0.00665		2.752	-0.00498		4.252	-0.21926
	--		1.586	0.00492		2.753	0.00143		4.253	-0.216
	--		1.587	0.00996		2.754	-0.00523		4.254	-0.21603
	--		1.588	0.00845		2.755	0.01426		4.255	-0.21277
	--		1.589	-0.02575		2.756	0.00106		4.256	-0.20951
	--		1.59	0.00544		2.757	0.02055		4.257	-0.20954
	--		1.591	0.01701		2.758	0.02043		4.258	-0.20628
	--		1.592	0.00896		2.759	0.01377		4.259	-0.20302
	--		1.593	0.00746		2.76	0.01364		4.26	-0.19647
	--		1.594	-0.000586787		2.761	0.01352		4.261	-0.19321
	--		1.595	0.00497		2.762	0.01339		4.262	-0.18666
	--		1.596	0.02459		2.763	0.00673		4.263	-0.18669
	--		1.597	0.01151		2.764	0.00661		4.264	-0.17685
	--		1.598	0.00497		2.765	0.01302		4.265	-0.17359
	--		1.599	-0.00157		2.766	0.00636		4.266	-0.17362
	--		1.6	0.02459		2.767	-0.00685		4.267	-0.17365
	--		1.601	-0.00157		2.768	-0.000430853		4.268	-0.17039
	--		1.602	0.00497		2.769	0.00598		4.269	-0.17042
	--		1.603	0.00497		2.77	-0.000679326		4.27	-0.17374
	--		1.604	0.01151		2.771	-0.00734		4.271	-0.17377
	--		1.605	-0.00811		2.772	0.01215		4.272	-0.1738
	--		1.606	0.00497		2.773	0.01203		4.273	-0.17383
	--		1.607	0.00497		2.774	-0.00118		4.274	-0.17386
	--		1.608	0.01151		2.775	-0.0013		4.275	-0.17389
	--		1.609	0.03113		2.776	-0.00142		4.276	-0.1772
	--		1.61	0.02459		2.777	-0.00809		4.277	-0.17395
	--		1.611	0.03113		2.778	-0.01376		4.278	-0.1674
	--		1.612	0.01805		2.779	-0.00631		4.279	-0.16414
	--		1.613	0.01151		2.78	-0.01195		4.28	-0.16088
	--		1.614	0.02459		2.781	-0.01104		4.281	-0.15762
	--		1.615	0.03113		2.782	-0.0036		4.282	-0.15436
	--		1.616	0.01805		2.783	0.01038		4.283	-0.14452
	--		1.617	0.00497		2.784	0.00475		4.284	-0.14126
	--		1.618	0.02459		2.785	0.01873		4.285	-0.138
	--		1.619	0.04421		2.786	1.45572e-05		4.286	-0.13803
	--		1.62	0.01805		2.787	-0.01216		4.287	-0.13806
	--		1.621	0.02459		2.788	-0.01126		4.288	-0.13809
	--		1.622	0.01805		2.789	-0.00381		4.289	-0.14141
	--		1.623	0.01805		2.79	0.01671		4.29	-0.14144
	--		1.624	0.00497		2.791	0.01107		4.291	-0.14147
	--		1.625	0.01805		2.792	-0.00764		4.292	-0.14478
	--		1.626	0.02459		2.793	0.02596		4.293	-0.1481
	--		1.627	0.01805		2.794	0.00725		4.294	-0.14484
	--		1.628	0.01805		2.795	0.00161		4.295	-0.14158
	--		1.629	-0.00811		2.796	-0.00402		4.296	-0.14819
	--		1.63	0.02459		2.797	-0.00312		4.297	-0.14493
	--		1.631	0.01805		2.798	-0.01529		4.298	-0.13838
	--		1.632	0.01151		2.799	-0.00785		4.299	-0.13512
	--		1.633	0.01805		2.8	-0.01349		4.3	-0.13186
	--		1.634	0.01805		2.801	0.00049704		4.301	-0.1286
	--		1.635	0.01151		2.802	-0.00514		4.302	-0.12206
	--		1.636	0.00497		2.803	0.00231		4.303	-0.12209
	--		1.637	0.02459		2.804	0.02283		4.304	-0.11883
	--		1.638	0.03113		2.805	0.02373		4.305	-0.11557
	--		1.639	0.03767		2.806	0.01156		4.306	-0.11231
	--		1.64	0.03767		2.807	0.02554		4.307	-0.11562
	--		1.641	0.00497		2.808	0.0199		4.308	-0.11236
	--		1.642	0.01805		2.809	0.02081		4.309	-0.11897
	--		1.643	0.01805		2.81	0.00863		4.31	-0.11571
	--		1.644	-0.00157		2.811	0.00954		4.311	-0.11903
	--		1.645	-0.00811		2.812	0.01044		4.312	-0.12235
	--		1.646	0.01151		2.813	0.02442		4.313	-0.12567
	--		1.647	0.01805		2.814	0.03187		4.314	-0.12241
	--		1.648	0.00497		2.815	0.01315		4.315	-0.11915
	--		1.649	0.00497		2.816	0.000979522		4.316	-0.12247
	--		1.65	-0.00157		2.817	0.00188		4.317	-0.11921
	--		1.651	0.00497		2.818	-0.01029		4.318	-0.11924
	--		1.652	0.00497		2.819	-0.00285		4.319	-0.11269
	--		1.653	0.01805		2.82	0.0046		4.32	-0.11272
	--		1.654	0.01805		2.821	0.01204		4.321	-0.10946
	--		1.655	-0.00157		2.822	0.01294		4.322	-0.10291
	--		1.656	0.02459		2.823	0.01385		4.323	-0.09965
	--		1.657	0.01151		2.824	0.01475		4.324	-0.09639
	--		1.658	0.00497		2.825	0.00912		4.325	-0.09642
	--		1.659	0.01151		2.826	0.01656		4.326	-0.09645
	--		1.66	0.01805		2.827	-0.00215		4.327	-0.09319
	--		1.661	0.02459		2.828	0.01837		4.328	-0.09322
	--		1.662	0.01805		2.829	0.02581		4.329	-0.09654
	--		1.663	0.02459		2.83	0.02671		4.33	-0.09985
	--		1.664	0.01805		2.831	0.02108		4.331	-0.10317
	--		1.665	0.01805		2.832	0.02198		4.332	-0.10649
	--		1.666	0.01151		2.833	0.01635		4.333	-0.10652
	--		1.667	0.01805		2.834	0.01725		4.334	-0.10655
	--		1.668	0.01805		2.835	0.01162		4.335	-0.10987
	--		1.669	0.01805		2.836	-0.000554892		4.336	-0.10661
	--		1.67	0.01805		2.837	-0.01273		4.337	-0.10664
	--		1.671	0.02459		2.838	0.00125		4.338	-0.10338
	--		1.672	0.01805		2.839	0.00216		4.339	-0.10012
	--		1.673	0.02459		2.84	-0.00348		4.34	-0.10015
	--		1.674	0.02459		2.841	-0.00257		4.341	-0.0936
	--			--		2.842	-0.01475		4.342	-0.08705
	--			--		2.843	-0.000765676		4.343	-0.08708
	--			--		2.844	0.000138375		4.344	-0.08382
	--			--		2.845	-0.01204		4.345	-0.08056
	--			--		2.846	0.00195		4.346	-0.0773
	--			--		2.847	0.00939		4.347	-0.08062
	--			--		2.848	0.00375		4.348	-0.08065
	--			--		2.849	0.00466		4.349	-0.08397
	--			--		2.85	0.00556		4.35	-0.084
	--			--		2.851	-7.24094e-05		4.351	-0.08731
	--			--		2.852	-0.01225		4.352	-0.09392
	--			--		2.853	0.00827		4.353	-0.09395
	--			--		2.854	0.02226		4.354	-0.09398
	--			--		2.855	-0.003		4.355	-0.0973
	--			--		2.856	0.0042		4.356	-0.09733
	--			--		2.857	-0.00855		4.357	-0.09407
	--			--		2.858	-0.00168		4.358	-0.0941
	--			--		2.859	-0.02096		4.359	-0.09084
	--			--		2.86	-0.01409		4.36	-0.08429
	--			--		2.861	-0.02684		4.361	-0.08103
	--			--		2.862	-0.01343		4.362	-0.07119
	--			--		2.863	-0.01309		4.363	-0.07122
	--			--		2.864	-0.01276		4.364	-0.07125
	--			--		2.865	-0.01243		4.365	-0.07128
	--			--		2.866	-0.00556		4.366	-0.06802
	--			--		2.867	-0.02484		4.367	-0.07134
	--			--		2.868	-0.01143		4.368	-0.07137
	--			--		2.869	-0.0111		4.369	-0.0714
	--			--		2.87	-0.01077		4.37	-0.06814
	--			--		2.871	-0.02351		4.371	-0.07803
	--			--		2.872	-0.02318		4.372	-0.07806
	--			--		2.873	-0.01631		4.373	-0.08138
	--			--		2.874	-0.03559		4.374	-0.0847
	--			--		2.875	-0.03526		4.375	-0.08802
	--			--		2.876	-0.04801		4.376	-0.08476
	--			--		2.877	-0.07383		4.377	-0.0815
	--			--		2.878	-0.08004		4.378	-0.07495
	--			--		2.879	-0.0797		4.379	-0.07498
	--			--		2.88	-0.08591		4.38	-0.07172
	--			--		2.881	-0.09212		4.381	-0.07175
	--			--		2.882	-0.11794		4.382	-0.06849
	--			--		2.883	-0.10453		4.383	-0.06523
	--			--		2.884	-0.09766		4.384	-0.06197
	--			--		2.885	-0.11041		4.385	-0.062
	--			--		2.886	-0.13623		4.386	-0.06203
	--			--		2.887	-0.14244		4.387	-0.05877
	--			--		2.888	-0.15518		4.388	-0.0588
	--			--		2.889	-0.16139		4.389	-0.06212
	--			--		2.89	-0.18721		4.39	-0.06215
	--			--		2.891	-0.1738		4.391	-0.06875
	--			--		2.892	-0.19963		4.392	-0.07207
	--			--		2.893	-0.21891		4.393	-0.07539
	--			--		2.894	-0.2382		4.394	-0.07213
	--			--		2.895	-0.26402		4.395	-0.07216
	--			--		2.896	-0.30946		4.396	-0.07548
	--			--		2.897	-0.30913		4.397	-0.07222
	--			--		2.898	-0.36111		4.398	-0.07225
	--			--		2.899	-0.40655		4.399	-0.07228
	--			--		2.9	-0.46507		4.4	-0.06902
	--			--		2.901	-0.54974		4.401	-0.06247
	--			--		2.902	-0.62788		4.402	-0.05921
	--			--		2.903	-0.74525		4.403	-0.05595
	--			--		2.904	-0.92147		4.404	-0.05269
	--			--		2.905	-1.19577		4.405	-0.05272
	--			--		2.906	-1.71202		4.406	-0.04946
	--			--		2.907	-3.09796		4.407	-0.04949
	--			--		2.908	-5.71977		4.408	-0.05281
	--			--		2.909	-7.22341		4.409	-0.05284
	--			--		2.91	-8.2497		4.41	-0.05615
	--			--		2.911	-9.02751		4.411	-0.05947
	--			--		2.912	-9.7007		4.412	-0.0595
	--			--		2.913	-10.1581		4.413	-0.06282
	--			--		2.914	-10.4586		4.414	-0.06943
	--			--		2.915	-10.6806		4.415	-0.06946
	--			--		2.916	-10.8437		4.416	-0.0662
	--			--		2.917	-10.9872		4.417	-0.06951
	--			--		2.918	-11.1111		4.418	-0.06626
	--			--		2.919	-11.1958		4.419	-0.05971
	--			--		2.92	-11.3001		4.42	-0.06302
	--			--		2.921	-11.3586		4.421	-0.05319
	--			--		2.922	-11.3975		4.422	-0.04664
	--			--		2.923	-11.4495		4.423	-0.04667
	--			--		2.924	-11.4688		4.424	-0.04341
	--			--		2.925	-11.4881		4.425	-0.04344
	--			--		2.926	-11.5008		4.426	-0.04676
	--			--		2.927	-11.5005		4.427	-0.05007
	--			--		2.928	-11.5067		4.428	-0.0501
	--			--		2.929	-11.4998		4.429	-0.05013
	--			--		2.93	-11.4929		4.43	-0.05345
	--			--		2.931	-11.5057		4.431	-0.05348
	--			--		2.932	-11.4923		4.432	-0.0568
	--			--		2.933	-11.4854		4.433	-0.05683
	--			--		2.934	-11.4785		4.434	-0.06015
	--			--		2.935	-11.4782		4.435	-0.06346
	--			--		2.936	-11.4582		4.436	-0.0602
	--			--		2.937	-11.4383		4.437	-0.06681
	--			--		2.938	-11.4184		4.438	-0.06684
	--			--		2.939	-11.3788		4.439	-0.057
	--			--		2.94	-11.3392		4.44	-0.05045
	--			--		2.941	-11.28		4.441	-0.0472
	--			--		2.942	-11.1424		4.442	-0.05051
	--			--		2.943	-10.9459		4.443	-0.04068
	--			--		2.944	-10.5794		4.444	-0.04071
	--			--		2.945	-9.99052		4.445	-0.04073
	--			--		2.946	-8.29659		4.446	-0.04076
	--			--		2.947	-6.75959		4.447	-0.03751
	--			--		2.948	-4.79755		4.448	-0.03425
	--			--		2.949	-2.6982		4.449	-0.04085
	--			--		2.95	-1.75625		4.45	-0.04088
	--			--		2.951	-1.21318		4.451	-0.05078
	--			--		2.952	-0.89244		4.452	-0.0541
	--			--		2.953	-0.67632		4.453	-0.05084
	--			--		2.954	-0.51905		4.454	-0.05744
	--			--		2.955	-0.40755		4.455	-0.06076
	--			--		2.956	-0.33529		4.456	-0.05092
	--			--		2.957	-0.26303		4.457	-0.05424
	--			--		2.958	-0.23		4.458	-0.05098
	--			--		2.959	-0.19697		4.459	-0.05101
	--			--		2.96	-0.17702		4.46	-0.04775
	--			--		2.961	-0.17015		4.461	-0.0412
	--			--		2.962	-0.1502		4.462	-0.03794
	--			--		2.963	-0.13026		4.463	-0.03468
	--			--		2.964	-0.11685		4.464	-0.038
	--			--		2.965	-0.10997		4.465	-0.02817
	--			--		2.966	-0.09002		4.466	-0.03477
	--			--		2.967	-0.09623		4.467	-0.0348
	--			--		2.968	-0.08282		4.468	-0.03483
	--			--		2.969	-0.07595		4.469	-0.03486
	--			--		2.97	-0.06908		4.47	-0.03818
	--			--		2.971	-0.07528		4.471	-0.0415
	--			--		2.972	-0.05533		4.472	-0.0481
	--			--		2.973	-0.06154		4.473	-0.05142
	--			--		2.974	-0.06121		4.474	-0.05145
	--			--		2.975	-0.05434		4.475	-0.05148
	--			--		2.976	-0.054		4.476	-0.0548
	--			--		2.977	-0.04713		4.477	-0.04825
	--			--		2.978	-0.0468		4.478	-0.04828
	--			--		2.979	-0.04647		4.479	-0.0516
	--			--		2.98	-0.04614		4.48	-0.04176
	--			--		2.981	-0.0458		4.481	-0.03521
	--			--		2.982	-0.03893		4.482	-0.03195
	--			--		2.983	-0.01898		4.483	-0.03527
	--			--		2.984	-0.02519		4.484	-0.03201
	--			--		2.985	-0.01178		4.485	-0.02875
	--			--		2.986	-0.00491		4.486	-0.02549
	--			--		2.987	-0.01112		4.487	-0.02881
	--			--		2.988	0.00229		4.488	-0.02884
	--			--		2.989	-0.01045		4.489	-0.03216
	--			--		2.99	-0.01666		4.49	-0.03548
	--			--		2.991	-0.00325		4.491	-0.03879
	--			--		2.992	-0.00291		4.492	-0.0454
	--			--		2.993	-0.00912		4.493	-0.04214
	--			--		2.994	-0.00225		4.494	-0.04875
	--			--		2.995	0.00462		4.495	-0.04549
	--			--		2.996	-0.0088		4.496	-0.04881
	--			--		2.997	-0.00979		4.497	-0.04884
	--			--		2.998	0.0023		4.498	-0.04229
	--			--		2.999	-0.0183		4.499	-0.04561
	--			--		3	0.000328006		4.5	-0.03248
	--			--		3.001	-0.000659208		4.501	-0.03251
	--			--		3.002	0.00489		4.502	-0.02925
	--			--		3.003	0.01044		4.503	-0.02599
	--			--		3.004	0.016		4.504	-0.02602
	--			--		3.005	0.01501		4.505	-0.02276
	--			--		3.006	0.0271		4.506	-0.02279
	--			--		3.007	0.01957		4.507	-0.02282
	--			--		3.008	0.01859		4.508	-0.02614
	--			--		3.009	0.02414		4.509	-0.03274
	--			--		3.01	0.02969		4.51	-0.0262
	--			--		3.011	0.0287		4.511	-0.03609
	--			--		3.012	0.01464		4.512	-0.03941
	--			--		3.013	0.02019		4.513	-0.04273
	--			--		3.014	0.02574		4.514	-0.03947
	--			--		3.015	0.01822		4.515	-0.0395
	--			--		3.016	0.01723		4.516	-0.0461
	--			--		3.017	0.01624		4.517	-0.04613
	--			--		3.018	0.03487		4.518	-0.04287
	--			--		3.019	0.01427		4.519	-0.03304
	--			--		3.02	0.00674		4.52	-0.03636
	--			--		3.021	0.01229		4.521	-0.02652
	--			--		3.022	0.01784		4.522	-0.02984
	--			--		3.023	0.0234		4.523	-0.02658
	--			--		3.024	0.00933		4.524	-0.02332
	--			--		3.025	0.01488		4.525	-0.02006
	--			--		3.026	0.000817008		4.526	-0.02338
	--			--		3.027	-0.000170205		4.527	-0.02012
	--			--		3.028	-0.00116		4.528	-0.02343
	--			--		3.029	-0.00214		4.529	-0.02675
	--			--		3.03	0.00995		4.53	-0.02678
	--			--		3.031	0.02204		4.531	-0.03668
	--			--		3.032	0.01451		4.532	-0.03671
	--			--		3.033	0.000445652		4.533	-0.03674
	--			--		3.034	0.006		4.534	-0.04005
	--			--		3.035	-0.00153		4.535	-0.04008
	--			--		3.036	0.00402		4.536	-0.0434
	--			--		3.037	-0.01004		4.537	-0.04343
	--			--		3.038	0.00205		4.538	-0.03688
	--			--		3.039	0.00106		4.539	-0.03362
	--			--		3.04	-0.00646		4.54	-0.03036
	--			--		3.041	0.00563		4.541	-0.0271
	--			--		3.042	0.01118		4.542	-0.02713
	--			--		3.043	0.01673		4.543	-0.02387
	--			--		3.044	0.0092		4.544	-0.01732
	--			--		3.045	0.00168		4.545	-0.01735
	--			--		3.046	0.01377		4.546	-0.01738
	--			--		3.047	0.01932		4.547	-0.01741
	--			--		3.048	0.01179		4.548	-0.01744
	--			--		3.049	0.01081		4.549	-0.01747
	--			--		3.05	0.00982		4.55	-0.02737
	--			--		3.051	0.01537		4.551	-0.0274
	--			--		3.052	0.00785		4.552	-0.034
	--			--		3.053	0.00686		4.553	-0.03403
	--			--		3.054	0.00587		4.554	-0.03735
	--			--		3.055	-0.00166		4.555	-0.03738
	--			--		3.056	-0.00264		4.556	-0.03412
	--			--		3.057	0.00291		4.557	-0.03744
	--			--		3.058	0.00846		4.558	-0.03089
	--			--		3.059	0.00103		4.559	-0.0375
	--			--		3.06	-0.0057		4.56	-0.02766
	--			--		3.061	-0.00588		4.561	-0.0244
	--			--		3.062	-0.00607		4.562	-0.02443
	--			--		3.063	0.00682		4.563	-0.01459
	--			--		3.064	0.00664		4.564	-0.01791
	--			--		3.065	-8.31812e-05		4.565	-0.01465
	--			--		3.066	0.00627		4.566	-0.01468
	--			--		3.067	0.01262		4.567	-0.018
	--			--		3.068	0.01898		4.568	-0.01474
	--			--		3.069	0.01879		4.569	-0.01806
	--			--		3.07	-0.00101		4.57	-0.02138
	--			--		3.071	-0.00773		4.571	-0.02469
	--			--		3.072	0.00516		4.572	-0.02801
	--			--		3.073	-0.00811		4.573	-0.03462
	--			--		3.074	-0.00829		4.574	-0.03794
	--			--		3.075	-0.00848		4.575	-0.03468
	--			--		3.076	-0.00866		4.576	-0.038
	--			--		3.077	-0.01539		4.577	-0.03474
	--			--		3.078	-0.02211		4.578	-0.03477
	--			--		3.079	-0.01576		4.579	-0.03151
	--			--		3.08	-0.0094		4.58	-0.02825
	--			--		3.081	-0.00305		4.581	-0.02499
	--			--		3.082	-0.01631		4.582	-0.01844
	--			--		3.083	-0.00342		4.583	-0.01847
	--			--		3.084	-0.00361		4.584	-0.01192
	--			--		3.085	-0.00379		4.585	-0.01524
	--			--		3.086	-0.00398		4.586	-0.01198
	--			--		3.087	0.00237		4.587	-0.00872
	--			--		3.088	-0.01089		4.588	-0.01533
	--			--		3.089	0.002		4.589	-0.01535
	--			--		3.09	0.00182		4.59	-0.02196
	--			--		3.091	0.00817		4.591	-0.02528
	--			--		3.092	0.00799		4.592	-0.02531
	--			--		3.093	-0.01181		4.593	-0.03521
	--			--		3.094	0.00108		4.594	-0.03195
	--			--		3.095	0.00743		4.595	-0.02869
	--			--		3.096	0.00724		4.596	-0.032
	--			--		3.097	-0.00602		4.597	-0.03532
	--			--		3.098	0.000334326		4.598	-0.02877
	--			--		3.099	-0.01293		4.599	-0.03209
	--			--		3.1	-0.01311		4.6	-0.02225
	--			--		3.101	-0.0133		4.601	-0.01899
	--			--		3.102	-0.000407449		4.602	-0.01245
	--			--		3.103	-0.000592892		4.603	-0.00919
	--			--		3.104	-0.000778336		4.604	-0.01251
	--			--		3.105	0.01211		4.605	-0.01254
	--			--		3.106	-0.01423		4.606	-0.01256
	--			--		3.107	0.01174		4.607	-0.01259
	--			--		3.108	0.01156		4.608	-0.01262
	--			--		3.109	0.01791		4.609	-0.01265
	--			--		3.11	0.02427		4.61	-0.01926
	--			--		3.111	0.02408		4.611	-0.01929
	--			--		3.112	0.01736		4.612	-0.0259
	--			--		3.113	0.01063		4.613	-0.02921
	--			--		3.114	0.01698		4.614	-0.03253
	--			--		3.115	0.00372		4.615	-0.02927
	--			--		3.116	0.00354		4.616	-0.03259
	--			--		3.117	0.02297		4.617	-0.03262
	--			--		3.118	0.00316		4.618	-0.02607
	--			--		3.119	0.00952		4.619	-0.02281
	--			--		3.12	0.01587		4.62	-0.02284
	--			--		3.121	0.00915		4.621	-0.01629
	--			--		3.122	0.02204		4.622	-0.01632
	--			--		3.123	0.02185		4.623	-0.01306
	--			--		3.124	0.02821		4.624	-0.00322
	--			--		3.125	0.02148		4.625	-0.00325
	--			--		3.126	0.03438		4.626	-0.00657
	--			--		3.127	0.02111		4.627	-0.00989
	--			--		3.128	0.02093		4.628	-0.00992
	--			--		3.129	0.02728		4.629	-0.01324
	--			--		3.13	0.0271		4.63	-0.01656
	--			--		3.131	0.02691		4.631	-0.01987
	--			--		3.132	0.02672		4.632	-0.02319
	--			--		3.133	0.02		4.633	-0.02322
	--			--		3.134	0.01981		4.634	-0.02983
	--			--		3.135	0.01309		4.635	-0.03315
	--			--		3.136	0.0129		4.636	-0.02989
	--			--		3.137	0.00618		4.637	-0.02663
	--			--		3.138	0.01907		4.638	-0.02995
	--			--		3.139	0.01235		4.639	-0.0234
	--			--		3.14	0.00562		4.64	-0.02014
	--			--		3.141	-0.0011		4.641	-0.01359
	--			--		3.142	0.00525		4.642	-0.01362
	--			--		3.143	0.01161		4.643	-0.00707
	--			--		3.144	-0.00166		4.644	-0.01039
	--			--		3.145	-0.00838		4.645	-0.00713
	--			--		3.146	-0.00857		4.646	-0.01045
	--			--		3.147	0.0174		4.647	-0.00719
	--			--		3.148	-0.00894		4.648	-0.00393
	--			--		3.149	-0.00258		4.649	-0.01382
	--			--		3.15	0.01031		4.65	-0.01385
	--			--		3.151	0.01012		4.651	-0.01717
	--			--		3.152	0.02956		4.652	-0.02049
	--			--		3.153	0.01629		4.653	-0.02052
	--			--		3.154	0.00957		4.654	-0.02713
	--			--		3.155	0.00284		4.655	-0.02716
	--			--		3.156	0.00266		4.656	-0.03047
	--			--		3.157	-0.00407		4.657	-0.02721
	--			--		3.158	-0.01733		4.658	-0.02395
	--			--		3.159	-0.00444		4.659	-0.02398
	--			--		3.16	-0.01116		4.66	-0.01415
	--			--		3.161	-0.00481		4.661	-0.01746
	--			--		3.162	-0.00499		4.662	-0.01092
	--			--		3.163	0.00136		4.663	-0.00437
	--			--		3.164	0.00771		4.664	-0.0044
	--			--		3.165	-0.00555		4.665	-0.00772
	--			--		3.166	0.00734		4.666	-0.00116
	--			--		3.167	0.00061699		4.667	-0.00442
	--			--		3.168	0.00697		4.668	-0.00769
	--			--			--		4.669	-0.00768
	--			--			--		4.67	-0.01423
	--			--			--		4.671	-0.0175
	--			--			--		4.672	-0.01748
	--			--			--		4.673	-0.02404
	--			--			--		4.674	-0.02402
	--			--			--		4.675	-0.02729
	--			--			--		4.676	-0.02727
	--			--			--		4.677	-0.02725
	--			--			--		4.678	-0.02724
	--			--			--		4.679	-0.02393
	--			--			--		4.68	-0.01733
	--			--			--		4.681	-0.01402
	--			--			--		4.682	-0.014
	--			--			--		4.683	-0.01398
	--			--			--		4.684	-0.00739
	--			--			--		4.685	-0.00737
	--			--			--		4.686	-0.00735
	--			--			--		4.687	-0.01062
	--			--			--		4.688	-0.0106
	--			--			--		4.689	-0.01387
	--			--			--		4.69	-0.01385
	--			--			--		4.691	-0.02041
	--			--			--		4.692	-0.02368
	--			--			--		4.693	-0.02366
	--			--			--		4.694	-0.03022
	--			--			--		4.695	-0.0302
	--			--			--		4.696	-0.03347
	--			--			--		4.697	-0.03016
	--			--			--		4.698	-0.03014
	--			--			--		4.699	-0.02683
	--			--			--		4.7	-0.02352
	--			--			--		4.701	-0.02022
	--			--			--		4.702	-0.01362
	--			--			--		4.703	-0.01689
	--			--			--		4.704	-0.01029
	--			--			--		4.705	-0.01356
	--			--			--		4.706	-0.01354
	--			--			--		4.707	-0.01024
	--			--			--		4.708	-0.0135
	--			--			--		4.709	-0.01677
	--			--			--		4.71	-0.02004
	--			--			--		4.711	-0.0266
	--			--			--		4.712	-0.02658
	--			--			--		4.713	-0.02656
	--			--			--		4.714	-0.03312
	--			--			--		4.715	-0.02981
	--			--			--		4.716	-0.03308
	--			--			--		4.717	-0.03307
	--			--			--		4.718	-0.02976
	--			--			--		4.719	-0.02974
	--			--			--		4.72	-0.02643
	--			--			--		4.721	-0.01654
	--			--			--		4.722	-0.01324
	--			--			--		4.723	-0.0165
	--			--			--		4.724	-0.01649
	--			--			--		4.725	-0.01318
	--			--			--		4.726	-0.01316
	--			--			--		4.727	-0.01314
	--			--			--		4.728	-0.01312
	--			--			--		4.729	-0.01968
	--			--			--		4.73	-0.02295
	--			--			--		4.731	-0.02951
	--			--			--		4.732	-0.02949
	--			--			--		4.733	-0.03276
	--			--			--		4.734	-0.02945
	--			--			--		4.735	-0.03272
	--			--			--		4.736	-0.03599
	--			--			--		4.737	-0.03926
	--			--			--		4.738	-0.03924
	--			--			--		4.739	-0.02935
	--			--			--		4.74	-0.02933
	--			--			--		4.741	-0.02603
	--			--			--		4.742	-0.01943
	--			--			--		4.743	-0.0227
	--			--			--		4.744	-0.01939
	--			--			--		4.745	-0.01937
	--			--			--		4.746	-0.01278
	--			--			--		4.747	-0.01604
	--			--			--		4.748	-0.01603
	--			--			--		4.749	-0.02258
	--			--			--		4.75	-0.02256
	--			--			--		4.751	-0.02912
	--			--			--		4.752	-0.0291
	--			--			--		4.753	-0.03237
	--			--			--		4.754	-0.03893
	--			--			--		4.755	-0.03891
	--			--			--		4.756	-0.03889
	--			--			--		4.757	-0.04545
	--			--			--		4.758	-0.03886
	--			--			--		4.759	-0.03226
	--			--			--		4.76	-0.02895
	--			--			--		4.761	-0.02564
	--			--			--		4.762	-0.02233
	--			--			--		4.763	-0.02232
	--			--			--		4.764	-0.0223
	--			--			--		4.765	-0.0157
	--			--			--		4.766	-0.01897
	--			--			--		4.767	-0.01895
	--			--			--		4.768	-0.02222
	--			--			--		4.769	-0.02549
	--			--			--		4.77	-0.03205
	--			--			--		4.771	-0.03203
	--			--			--		4.772	-0.0353
	--			--			--		4.773	-0.04186
	--			--			--		4.774	-0.04184
	--			--			--		4.775	-0.04511
	--			--			--		4.776	-0.03851
	--			--			--		4.777	-0.03849
	--			--			--		4.778	-0.04176
	--			--			--		4.779	-0.03845
	--			--			--		4.78	-0.02857
	--			--			--		4.781	-0.02526
	--			--			--		4.782	-0.02524
	--			--			--		4.783	-0.02522
	--			--			--		4.784	-0.0252
	--			--			--		4.785	-0.02189
	--			--			--		4.786	-0.02187
	--			--			--		4.787	-0.02185
	--			--			--		4.788	-0.02512
	--			--			--		4.789	-0.0251
	--			--			--		4.79	-0.03166
	--			--			--		4.791	-0.03493
	--			--			--		4.792	-0.0382
	--			--			--		4.793	-0.04147
	--			--			--		4.794	-0.04803
	--			--			--		4.795	-0.04801
	--			--			--		4.796	-0.04142
	--			--			--		4.797	-0.04468
	--			--			--		4.798	-0.04138
	--			--			--		4.799	-0.04136
	--			--			--		4.8	-0.03805
	--			--			--		4.801	-0.03474
	--			--			--		4.802	-0.02814
	--			--			--		4.803	-0.02813
	--			--			--		4.804	-0.02811
	--			--			--		4.805	-0.0248
	--			--			--		4.806	-0.02478
	--			--			--		4.807	-0.02476
	--			--			--		4.808	-0.03461
	--			--			--		4.809	-0.0313
	--			--			--		4.81	-0.03786
	--			--			--		4.811	-0.04113
	--			--			--		4.812	-0.04111
	--			--			--		4.813	-0.04767
	--			--			--		4.814	-0.04765
	--			--			--		4.815	-0.04763
	--			--			--		4.816	-0.04432
	--			--			--		4.817	-0.05088
	--			--			--		4.818	-0.04757
	--			--			--		4.819	-0.04426
	--			--			--		4.82	-0.04424
	--			--			--		4.821	-0.03436
	--			--			--		4.822	-0.03105
	--			--			--		4.823	-0.03432
	--			--			--		4.824	-0.03759
	--			--			--		4.825	-0.03099
	--			--			--		4.826	-0.02768
	--			--			--		4.827	-0.02766
	--			--			--		4.828	-0.03422
	--			--			--		4.829	-0.03749
	--			--			--		4.83	-0.03747
	--			--			--		4.831	-0.04403
	--			--			--		4.832	-0.05059
	--			--			--		4.833	-0.05057
	--			--			--		4.834	-0.05713
	--			--			--		4.835	-0.05053
	--			--			--		4.836	-0.0538
	--			--			--		4.837	-0.05378
	--			--			--		4.838	-0.05376
	--			--			--		4.839	-0.04717
	--			--			--		4.84	-0.04715
	--			--			--		4.841	-0.04713
	--			--			--		4.842	-0.04053
	--			--			--		4.843	-0.03722
	--			--			--		4.844	-0.03721
	--			--			--		4.845	-0.0339
	--			--			--		4.846	-0.03717
	--			--			--		4.847	-0.04044
	--			--			--		4.848	-0.04042
	--			--			--		4.849	-0.03711
	--			--			--		4.85	-0.04696
	--			--			--		4.851	-0.05023
	--			--			--		4.852	-0.0535
	--			--			--		4.853	-0.05348
	--			--			--		4.854	-0.05346
	--			--			--		4.855	-0.05673
	--			--			--		4.856	-0.06329
	--			--			--		4.857	-0.05669
	--			--			--		4.858	-0.05667
	--			--			--		4.859	-0.05994
	--			--			--		4.86	-0.05005
	--			--			--		4.861	-0.05003
	--			--			--		4.862	-0.04344
	--			--			--		4.863	-0.04671
	--			--			--		4.864	-0.0434
	--			--			--		4.865	-0.04009
	--			--			--		4.866	-0.04336
	--			--			--		4.867	-0.04663
	--			--			--		4.868	-0.0499
	--			--			--		4.869	-0.0433
	--			--			--		4.87	-0.04986
	--			--			--		4.871	-0.04984
	--			--			--		4.872	-0.0564
	--			--			--		4.873	-0.05967
	--			--			--		4.874	-0.06294
	--			--			--		4.875	-0.06621
	--			--			--		4.876	-0.0629
	--			--			--		4.877	-0.06617
	--			--			--		4.878	-0.06615
	--			--			--		4.879	-0.06613
	--			--			--		4.88	-0.05625
	--			--			--		4.881	-0.05623
	--			--			--		4.882	-0.05292
	--			--			--		4.883	-0.04961
	--			--			--		4.884	-0.0463
	--			--			--		4.885	-0.04957
	--			--			--		4.886	-0.05284
	--			--			--		4.887	-0.04953
	--			--			--		4.888	-0.0528
	--			--			--		4.889	-0.05279
	--			--			--		4.89	-0.05934
	--			--			--		4.891	-0.06261
	--			--			--		4.892	-0.06259
	--			--			--		4.893	-0.06915
	--			--			--		4.894	-0.06913
	--			--			--		4.895	-0.06912
	--			--			--		4.896	-0.0691
	--			--			--		4.897	-0.07236
	--			--			--		4.898	-0.06906
	--			--			--		4.899	-0.06904
	--			--			--		4.9	-0.06244
	--			--			--		4.901	-0.05913
	--			--			--		4.902	-0.0624
	--			--			--		4.903	-0.05252
	--			--			--		4.904	-0.0525
	--			--			--		4.905	-0.05577
	--			--			--		4.906	-0.05246
	--			--			--		4.907	-0.05573
	--			--			--		4.908	-0.059
	--			--			--		4.909	-0.06227
	--			--			--		4.91	-0.05896
	--			--			--		4.911	-0.06881
	--			--			--		4.912	-0.07208
	--			--			--		4.913	-0.07206
	--			--			--		4.914	-0.07204
	--			--			--		4.915	-0.0786
	--			--			--		4.916	-0.07529
	--			--			--		4.917	-0.07527
	--			--			--		4.918	-0.07854
	--			--			--		4.919	-0.07523
	--			--			--		4.92	-0.07192
	--			--			--		4.921	-0.06862
	--			--			--		4.922	-0.06531
	--			--			--		4.923	-0.06529
	--			--			--		4.924	-0.06198
	--			--			--		4.925	-0.06196
	--			--			--		4.926	-0.06194
	--			--			--		4.927	-0.06192
	--			--			--		4.928	-0.06519
	--			--			--		4.929	-0.06188
	--			--			--		4.93	-0.07173
	--			--			--		4.931	-0.075
	--			--			--		4.932	-0.08156
	--			--			--		4.933	-0.08154
	--			--			--		4.934	-0.08481
	--			--			--		4.935	-0.08808
	--			--			--		4.936	-0.08806
	--			--			--		4.937	-0.09133
	--			--			--		4.938	-0.08473
	--			--			--		4.939	-0.08471
	--			--			--		4.94	-0.08141
	--			--			--		4.941	-0.07481
	--			--			--		4.942	-0.07808
	--			--			--		4.943	-0.07477
	--			--			--		4.944	-0.07146
	--			--			--		4.945	-0.07144
	--			--			--		4.946	-0.06814
	--			--			--		4.947	-0.0714
	--			--			--		4.948	-0.07467
	--			--			--		4.949	-0.07466
	--			--			--		4.95	-0.08121
	--			--			--		4.951	-0.08777
	--			--			--		4.952	-0.08775
	--			--			--		4.953	-0.08773
	--			--			--		4.954	-0.091
	--			--			--		4.955	-0.09427
	--			--			--		4.956	-0.09426
	--			--			--		4.957	-0.09752
	--			--			--		4.958	-0.09422
	--			--			--		4.959	-0.0942
	--			--			--		4.96	-0.0876
	--			--			--		4.961	-0.09087
	--			--			--		4.962	-0.08756
	--			--			--		4.963	-0.08096
	--			--			--		4.964	-0.08095
	--			--			--		4.965	-0.08093
	--			--			--		4.966	-0.08091
	--			--			--		4.967	-0.08418
	--			--			--		4.968	-0.08745
	--			--			--		4.969	-0.08414
	--			--			--		4.97	-0.09399
	--			--			--		4.971	-0.09726
	--			--			--		4.972	-0.09724
	--			--			--		4.973	-0.10051
	--			--			--		4.974	-0.10049
	--			--			--		4.975	-0.10047
	--			--			--		4.976	-0.10374
	--			--			--		4.977	-0.1103
	--			--			--		4.978	-0.10699
	--			--			--		4.979	-0.10368
	--			--			--		4.98	-0.10366
	--			--			--		4.981	-0.10035
	--			--			--		4.982	-0.09705
	--			--			--		4.983	-0.09374
	--			--			--		4.984	-0.09701
	--			--			--		4.985	-0.09041
	--			--			--		4.986	-0.09368
	--			--			--		4.987	-0.09695
	--			--			--		4.988	-0.09693
	--			--			--		4.989	-0.1002
	--			--			--		4.99	-0.10676
	--			--			--		4.991	-0.10674
	--			--			--		4.992	-0.1133
	--			--			--		4.993	-0.11657
	--			--			--		4.994	-0.11326
	--			--			--		4.995	-0.11653
	--			--			--		4.996	-0.1198
	--			--			--		4.997	-0.11978
	--			--			--		4.998	-0.11976
	--			--			--		4.999	-0.11645
	--			--			--		5	-0.11643
	--			--			--		5.001	-0.10984
	--			--			--		5.002	-0.10982
	--			--			--		5.003	-0.1098
	--			--			--		5.004	-0.10649
	--			--			--		5.005	-0.10647
	--			--			--		5.006	-0.11632
	--			--			--		5.007	-0.11301
	--			--			--		5.008	-0.11299
	--			--			--		5.009	-0.11626
	--			--			--		5.01	-0.11953
	--			--			--		5.011	-0.1228
	--			--			--		5.012	-0.12936
	--			--			--		5.013	-0.13263
	--			--			--		5.014	-0.1359
	--			--			--		5.015	-0.13588
	--			--			--		5.016	-0.13915
	--			--			--		5.017	-0.13913
	--			--			--		5.018	-0.13582
	--			--			--		5.019	-0.1358
	--			--			--		5.02	-0.1292
	--			--			--		5.021	-0.12918
	--			--			--		5.022	-0.12917
	--			--			--		5.023	-0.12915
	--			--			--		5.024	-0.12913
	--			--			--		5.025	-0.12582
	--			--			--		5.026	-0.12909
	--			--			--		5.027	-0.13236
	--			--			--		5.028	-0.13234
	--			--			--		5.029	-0.1389
	--			--			--		5.03	-0.14217
	--			--			--		5.031	-0.14544
	--			--			--		5.032	-0.152
	--			--			--		5.033	-0.15527
	--			--			--		5.034	-0.15853
	--			--			--		5.035	-0.15852
	--			--			--		5.036	-0.16179
	--			--			--		5.037	-0.15848
	--			--			--		5.038	-0.15846
	--			--			--		5.039	-0.15186
	--			--			--		5.04	-0.15184
	--			--			--		5.041	-0.15182
	--			--			--		5.042	-0.15509
	--			--			--		5.043	-0.15507
	--			--			--		5.044	-0.15505
	--			--			--		5.045	-0.14846
	--			--			--		5.046	-0.15502
	--			--			--		5.047	-0.15829
	--			--			--		5.048	-0.15827
	--			--			--		5.049	-0.16482
	--			--			--		5.05	-0.16809
	--			--			--		5.051	-0.17136
	--			--			--		5.052	-0.17792
	--			--			--		5.053	-0.18119
	--			--			--		5.054	-0.18446
	--			--			--		5.055	-0.18773
	--			--			--		5.056	-0.18771
	--			--			--		5.057	-0.18769
	--			--			--		5.058	-0.19096
	--			--			--		5.059	-0.19094
	--			--			--		5.06	-0.18764
	--			--			--		5.061	-0.18762
	--			--			--		5.062	-0.18431
	--			--			--		5.063	-0.18758
	--			--			--		5.064	-0.19085
	--			--			--		5.065	-0.18425
	--			--			--		5.066	-0.18752
	--			--			--		5.067	-0.19079
	--			--			--		5.068	-0.19406
	--			--			--		5.069	-0.19733
	--			--			--		5.07	-0.20389
	--			--			--		5.071	-0.20716
	--			--			--		5.072	-0.21701
	--			--			--		5.073	-0.22028
	--			--			--		5.074	-0.22355
	--			--			--		5.075	-0.22681
	--			--			--		5.076	-0.23008
	--			--			--		5.077	-0.23335
	--			--			--		5.078	-0.23334
	--			--			--		5.079	-0.23332
	--			--			--		5.08	-0.2333
	--			--			--		5.081	-0.22999
	--			--			--		5.082	-0.22997
	--			--			--		5.083	-0.23324
	--			--			--		5.084	-0.22993
	--			--			--		5.085	-0.2332
	--			--			--		5.086	-0.24305
	--			--			--		5.087	-0.23974
	--			--			--		5.088	-0.2463
	--			--			--		5.089	-0.25286
	--			--			--		5.09	-0.2627
	--			--			--		5.091	-0.26597
	--			--			--		5.092	-0.26924
	--			--			--		5.093	-0.2758
	--			--			--		5.094	-0.28236
	--			--			--		5.095	-0.28892
	--			--			--		5.096	-0.29548
	--			--			--		5.097	-0.29546
	--			--			--		5.098	-0.29544
	--			--			--		5.099	-0.29871
	--			--			--		5.1	-0.30198
	--			--			--		5.101	-0.29867
	--			--			--		5.102	-0.30523
	--			--			--		5.103	-0.30521
	--			--			--		5.104	-0.30519
	--			--			--		5.105	-0.31504
	--			--			--		5.106	-0.31502
	--			--			--		5.107	-0.32487
	--			--			--		5.108	-0.33143
	--			--			--		5.109	-0.3347
	--			--			--		5.11	-0.35112
	--			--			--		5.111	-0.35768
	--			--			--		5.112	-0.36753
	--			--			--		5.113	-0.37737
	--			--			--		5.114	-0.38393
	--			--			--		5.115	-0.39707
	--			--			--		5.116	-0.40034
	--			--			--		5.117	-0.4069
	--			--			--		5.118	-0.41346
	--			--			--		5.119	-0.42002
	--			--			--		5.12	-0.42657
	--			--			--		5.121	-0.42655
	--			--			--		5.122	-0.4364
	--			--			--		5.123	-0.44954
	--			--			--		5.124	-0.4561
	--			--			--		5.125	-0.46923
	--			--			--		5.126	-0.47908
	--			--			--		5.127	-0.49222
	--			--			--		5.128	-0.50535
	--			--			--		5.129	-0.52836
	--			--			--		5.13	-0.54478
	--			--			--		5.131	-0.5645
	--			--			--		5.132	-0.5875
	--			--			--		5.133	-0.61379
	--			--			--		5.134	-0.62693
	--			--			--		5.135	-0.65322
	--			--			--		5.136	-0.67951
	--			--			--		5.137	-0.7058
	--			--			--		5.138	-0.72881
	--			--			--		5.139	-0.76168
	--			--			--		5.14	-0.79455
	--			--			--		5.141	-0.8307
	--			--			--		5.142	-0.87344
	--			--			--		5.143	-0.92275
	--			--			--		5.144	-0.98193
	--			--			--		5.145	-1.04769
	--			--			--		5.146	-1.1299
	--			--			--		5.147	-1.22525
	--			--			--		5.148	-1.34692
	--			--			--		5.149	-1.48833
	--			--			--		5.15	-1.67578
	--			--			--		5.151	-1.92242
	--			--			--		5.152	-2.2776
	--			--			--		5.153	-2.82025
	--			--			--		5.154	-3.76743
	--			--			--		5.155	-5.88874
	--			--			--		5.156	-8.38828
	--			--			--		5.157	-9.16115
	--			--			--		5.158	-9.47357
	--			--			--		5.159	-9.60182
	--			--			--		5.16	-9.64785
	--			--			--		5.161	-9.65769
	--			--			--		5.162	-9.64123
	--			--			--		5.163	-9.58859
	--			--			--		5.164	-9.45701
	--			--			--		5.165	-9.24322
	--			--			--		5.166	-9.07546
	--			--			--		5.167	-9.0886
	--			--			--		5.168	-9.21027
	--			--			--		5.169	-9.34838
	--			--			--		5.17	-9.44703
	--			--			--		5.171	-9.51937
	--			--			--		5.172	-9.54895
	--			--			--		5.173	-9.55551
	--			--			--		5.174	-9.5226
	--			--			--		5.175	-9.37787
	--			--			--		5.176	-8.80229
	--			--			--		5.177	-7.50317
	--			--			--		5.178	-6.54608
	--			--			--		5.179	-5.95406
	--			--			--		5.18	-5.33902
	--			--			--		5.181	-4.747
	--			--			--		5.182	-4.178
	--			--			--		5.183	-3.63861
	--			--			--		5.184	-3.1617
	--			--			--		5.185	-2.73084
	--			--			--		5.186	-2.37233
	--			--			--		5.187	-2.07631
	--			--			--		5.188	-1.82305
	--			--			--		5.189	-1.61254
	--			--			--		5.19	-1.43492
	--			--			--		5.191	-1.2869
	--			--			--		5.192	-1.15861
	--			--			--		5.193	-1.05664
	--			--			--		5.194	-0.96453
	--			--			--		5.195	-0.88558
	--			--			--		5.196	-0.82965
	--			--			--		5.197	-0.78358
	--			--			--		5.198	-0.73752
	--			--			--		5.199	-0.69475
	--			--			--		5.2	-0.65197
	--			--			--		5.201	-0.61577
	--			--			--		5.202	-0.58944
	--			--			--		5.203	-0.55982
	--			--			--		5.204	-0.53349
	--			--			--		5.205	-0.51374
	--			--			--		5.206	-0.50057
	--			--			--		5.207	-0.48081
	--			--			--		5.208	-0.47093
	--			--			--		5.209	-0.45446
	--			--			--		5.21	-0.44787
	--			--			--		5.211	-0.44127
	--			--			--		5.212	-0.43467
	--			--			--		5.213	-0.43137
	--			--			--		5.214	-0.4149
	--			--			--		5.215	-0.41488
	--			--			--		5.216	-0.405
	--			--			--		5.217	-0.3984
	--			--			--		5.218	-0.3918
	--			--			--		5.219	-0.38521
	--			--			--		5.22	-0.37532
	--			--			--		5.221	-0.36215
	--			--			--		5.222	-0.35884
	--			--			--		5.223	-0.34566
	--			--			--		5.224	-0.34235
	--			--			--		5.225	-0.33247
	--			--			--		5.226	-0.32587
	--			--			--		5.227	-0.32914
	--			--			--		5.228	-0.32583
	--			--			--		5.229	-0.31924
	--			--			--		5.23	-0.31593
	--			--			--		5.231	-0.3192
	--			--			--		5.232	-0.31589
	--			--			--		5.233	-0.31916
	--			--			--		5.234	-0.31256
	--			--			--		5.235	-0.30597
	--			--			--		5.236	-0.30266
	--			--			--		5.237	-0.29606
	--			--			--		5.238	-0.29275
	--			--			--		5.239	-0.28287
	--			--			--		5.24	-0.27627
	--			--			--		5.241	-0.26638
	--			--			--		5.242	-0.2565
	--			--			--		5.243	-0.25648
	--			--			--		5.244	-0.25317
	--			--			--		5.245	-0.24657
	--			--			--		5.246	-0.24327
	--			--			--		5.247	-0.23996
	--			--			--		5.248	-0.23665
	--			--			--		5.249	-0.23663
	--			--			--		5.25	-0.2399
	--			--			--		5.251	-0.2333
	--			--			--		5.252	-0.23657
	--			--			--		5.253	-0.23984
	--			--			--		5.254	-0.23653
	--			--			--		5.255	-0.23652
	--			--			--		5.256	-0.22992
	--			--			--		5.257	-0.2299
	--			--			--		5.258	-0.22659
	--			--			--		5.259	-0.21999
	--			--			--		5.26	-0.2134
	--			--			--		5.261	-0.21009
	--			--			--		5.262	-0.20349
	--			--			--		5.263	-0.20347
	--			--			--		5.264	-0.20016
	--			--			--		5.265	-0.19686
	--			--			--		5.266	-0.19026
	--			--			--		5.267	-0.19024
	--			--			--		5.268	-0.19022
	--			--			--		5.269	-0.1902
	--			--			--		5.27	-0.19676
	--			--			--		5.271	-0.20003
	--			--			--		5.272	-0.19672
	--			--			--		5.273	-0.1967
	--			--			--		5.274	-0.19339
	--			--			--		5.275	-0.19338
	--			--			--		5.276	-0.19336
	--			--			--		5.277	-0.19663
	--			--			--		5.278	-0.18345
	--			--			--		5.279	-0.18014
	--			--			--		5.28	-0.18012
	--			--			--		5.281	-0.17024
	--			--			--		5.282	-0.17022
	--			--			--		5.283	-0.16362
	--			--			--		5.284	-0.16031
	--			--			--		5.285	-0.16358
	--			--			--		5.286	-0.15699
	--			--			--		5.287	-0.16355
	--			--			--		5.288	-0.15695
	--			--			--		5.289	-0.16022
	--			--			--		5.29	-0.16678
	--			--			--		5.291	-0.16347
	--			--			--		5.292	-0.16345
	--			--			--		5.293	-0.16672
	--			--			--		5.294	-0.16341
	--			--			--		5.295	-0.16668
	--			--			--		5.296	-0.16666
	--			--			--		5.297	-0.16006
	--			--			--		5.298	-0.16005
	--			--			--		5.299	-0.15674
	--			--			--		5.3	-0.15014
	--			--			--		5.301	-0.14683
	--			--			--		5.302	-0.14352
	--			--			--		5.303	-0.14351
	--			--			--		5.304	-0.13691
	--			--			--		5.305	-0.1336
	--			--			--		5.306	-0.13358
	--			--			--		5.307	-0.13356
	--			--			--		5.308	-0.13354
	--			--			--		5.309	-0.13352
	--			--			--		5.31	-0.13679
	--			--			--		5.311	-0.14006
	--			--			--		5.312	-0.14662
	--			--			--		5.313	-0.14331
	--			--			--		5.314	-0.14329
	--			--			--		5.315	-0.14327
	--			--			--		5.316	-0.14326
	--			--			--		5.317	-0.13666
	--			--			--		5.318	-0.13993
	--			--			--		5.319	-0.13333
	--			--			--		5.32	-0.13331
	--			--			--		5.321	-0.12671
	--			--			--		5.322	-0.12341
	--			--			--		5.323	-0.12339
	--			--			--		5.324	-0.1135
	--			--			--		5.325	-0.11677
	--			--			--		5.326	-0.11675
	--			--			--		5.327	-0.11344
	--			--			--		5.328	-0.11671
	--			--			--		5.329	-0.11669
	--			--			--		5.33	-0.12325
	--			--			--		5.331	-0.12323
	--			--			--		5.332	-0.1265
	--			--			--		5.333	-0.12648
	--			--			--		5.334	-0.12646
	--			--			--		5.335	-0.12645
	--			--			--		5.336	-0.12314
	--			--			--		5.337	-0.12641
	--			--			--		5.338	-0.11981
	--			--			--		5.339	-0.11979
	--			--			--		5.34	-0.11319
	--			--			--		5.341	-0.1066
	--			--			--		5.342	-0.10658
	--			--			--		5.343	-0.10327
	--			--			--		5.344	-0.10654
	--			--			--		5.345	-0.10323
	--			--			--		5.346	-0.09663
	--			--			--		5.347	-0.10319
	--			--			--		5.348	-0.09989
	--			--			--		5.349	-0.09987
	--			--			--		5.35	-0.10642
	--			--			--		5.351	-0.10969
	--			--			--		5.352	-0.10639
	--			--			--		5.353	-0.10637
	--			--			--		5.354	-0.10964
	--			--			--		5.355	-0.11291
	--			--			--		5.356	-0.10631
	--			--			--		5.357	-0.10958
	--			--			--		5.358	-0.10956
	--			--			--		5.359	-0.09967
	--			--			--		5.36	-0.09965
	--			--			--		5.361	-0.09306
	--			--			--		5.362	-0.09304
	--			--			--		5.363	-0.09302
	--			--			--		5.364	-0.08642
	--			--			--		5.365	-0.0864
	--			--			--		5.366	-0.08967
	--			--			--		5.367	-0.08308
	--			--			--		5.368	-0.08635
	--			--			--		5.369	-0.08633
	--			--			--		5.37	-0.09288
	--			--			--		5.371	-0.09615
	--			--			--		5.372	-0.09942
	--			--			--		5.373	-0.09612
	--			--			--		5.374	-0.09281
	--			--			--		5.375	-0.09937
	--			--			--		5.376	-0.09935
	--			--			--		5.377	-0.09275
	--			--			--		5.378	-0.09273
	--			--			--		5.379	-0.08942
	--			--			--		5.38	-0.08612
	--			--			--		5.381	-0.08281
	--			--			--		5.382	-0.08279
	--			--			--		5.383	-0.07619
	--			--			--		5.384	-0.07946
	--			--			--		5.385	-0.07615
	--			--			--		5.386	-0.07284
	--			--			--		5.387	-0.07283
	--			--			--		5.388	-0.07281
	--			--			--		5.389	-0.07937
	--			--			--		5.39	-0.07935
	--			--			--		5.391	-0.08262
	--			--			--		5.392	-0.08917
	--			--			--		5.393	-0.09244
	--			--			--		5.394	-0.09242
	--			--			--		5.395	-0.08912
	--			--			--		5.396	-0.0891
	--			--			--		5.397	-0.08908
	--			--			--		5.398	-0.08577
	--			--			--		5.399	-0.08246
	--			--			--		5.4	-0.07915
	--			--			--		5.401	-0.06927
	--			--			--		5.402	-0.07254
	--			--			--		5.403	-0.06923
	--			--			--		5.404	-0.06921
	--			--			--		5.405	-0.06261
	--			--			--		5.406	-0.06588
	--			--			--		5.407	-0.06915
	--			--			--		5.408	-0.06913
	--			--			--		5.409	-0.06911
	--			--			--		5.41	-0.07238
	--			--			--		5.411	-0.07565
	--			--			--		5.412	-0.07892
	--			--			--		5.413	-0.08219
	--			--			--		5.414	-0.08217
	--			--			--		5.415	-0.08544
	--			--			--		5.416	-0.08542
	--			--			--		5.417	-0.08212
	--			--			--		5.418	-0.07552
	--			--			--		5.419	-0.07221
	--			--			--		5.42	-0.0689
	--			--			--		5.421	-0.06888
	--			--			--		5.422	-0.06886
	--			--			--		5.423	-0.06227
	--			--			--		5.424	-0.05896
	--			--			--		5.425	-0.05894
	--			--			--		5.426	-0.05892
	--			--			--		5.427	-0.05561
	--			--			--		5.428	-0.06217
	--			--			--		5.429	-0.06544
	--			--			--		5.43	-0.06542
	--			--			--		5.431	-0.06869
	--			--			--		5.432	-0.07525
	--			--			--		5.433	-0.07523
	--			--			--		5.434	-0.07521
	--			--			--		5.435	-0.07848
	--			--			--		5.436	-0.07517
	--			--			--		5.437	-0.07844
	--			--			--		5.438	-0.07185
	--			--			--		5.439	-0.06854
	--			--			--		5.44	-0.06194
	--			--			--		5.441	-0.06192
	--			--			--		5.442	-0.05533
	--			--			--		5.443	-0.05531
	--			--			--		5.444	-0.05529
	--			--			--		5.445	-0.05527
	--			--			--		5.446	-0.04867
	--			--			--		5.447	-0.05194
	--			--			--		5.448	-0.04863
	--			--			--		5.449	-0.05519
	--			--			--		5.45	-0.05846
	--			--			--		5.451	-0.06173
	--			--			--		5.452	-0.065
	--			--			--		5.453	-0.07156
	--			--			--		5.454	-0.06825
	--			--			--		5.455	-0.06823
	--			--			--		5.456	-0.0715
	--			--			--		5.457	-0.06819
	--			--			--		5.458	-0.06488
	--			--			--		5.459	-0.06158
	--			--			--		5.46	-0.05827
	--			--			--		5.461	-0.05496
	--			--			--		5.462	-0.05165
	--			--			--		5.463	-0.04834
	--			--			--		5.464	-0.04504
	--			--			--		5.465	-0.04502
	--			--			--		5.466	-0.045
	--			--			--		5.467	-0.04827
	--			--			--		5.468	-0.04825
	--			--			--		5.469	-0.05481
	--			--			--		5.47	-0.0515
	--			--			--		5.471	-0.05806
	--			--			--		5.472	-0.05475
	--			--			--		5.473	-0.0646
	--			--			--		5.474	-0.06129
	--			--			--		5.475	-0.06127
	--			--			--		5.476	-0.06454
	--			--			--		5.477	-0.06452
	--			--			--		5.478	-0.05792
	--			--			--		5.479	-0.0579
	--			--			--		5.48	-0.05131
	--			--			--		5.481	-0.04471
	--			--			--		5.482	-0.0414
	--			--			--		5.483	-0.04467
	--			--			--		5.484	-0.03807
	--			--			--		5.485	-0.03806
	--			--			--		5.486	-0.03475
	--			--			--		5.487	-0.03802
	--			--			--		5.488	-0.04129
	--			--			--		5.489	-0.04785
	--			--			--		5.49	-0.05112
	--			--			--		5.491	-0.0511
	--			--			--		5.492	-0.05437
	--			--			--		5.493	-0.05764
	--			--			--		5.494	-0.05433
	--			--			--		5.495	-0.06417
	--			--			--		5.496	-0.05758
	--			--			--		5.497	-0.05427
	--			--			--		5.498	-0.05096
	--			--			--		5.499	-0.04765
	--			--			--		5.5	-0.04763
	--			--			--		5.501	-0.04762
	--			--			--		5.502	-0.03773
	--			--			--		5.503	-0.03771
	--			--			--		5.504	-0.04098
	--			--			--		5.505	-0.03438
	--			--			--		5.506	-0.03765
	--			--			--		5.507	-0.03434
	--			--			--		5.508	-0.03761
	--			--			--		5.509	-0.04088
	--			--			--		5.51	-0.04415
	--			--			--		5.511	-0.04742
	--			--			--		5.512	-0.05398
	--			--			--		5.513	-0.05396
	--			--			--		5.514	-0.05065
	--			--			--		5.515	-0.05064
	--			--			--		5.516	-0.05062
	--			--			--		5.517	-0.0506
	--			--			--		5.518	-0.05058
	--			--			--		5.519	-0.04398
	--			--			--		5.52	-0.04396
	--			--			--		5.521	-0.03736
	--			--			--		5.522	-0.03406
	--			--			--		5.523	-0.03075
	--			--			--		5.524	-0.03073
	--			--			--		5.525	-0.03071
	--			--			--		5.526	-0.03069
	--			--			--		5.527	-0.03067
	--			--			--		5.528	-0.03394
	--			--			--		5.529	-0.03721
	--			--			--		5.53	-0.03719
	--			--			--		5.531	-0.04046
	--			--			--		5.532	-0.04702
	--			--			--		5.533	-0.047
	--			--			--		5.534	-0.04698
	--			--			--		5.535	-0.05025
	--			--			--		5.536	-0.05023
	--			--			--		5.537	-0.05021
	--			--			--		5.538	-0.04362
	--			--			--		5.539	-0.0436
	--			--			--		5.54	-0.037
	--			--			--		5.541	-0.03369
	--			--			--		5.542	-0.03038
	--			--			--		5.543	-0.02708
	--			--			--		5.544	-0.02377
	--			--			--		5.545	-0.02704
	--			--			--		5.546	-0.02373
	--			--			--		5.547	-0.02371
	--			--			--		5.548	-0.02698
	--			--			--		5.549	-0.03025
	--			--			--		5.55	-0.03681
	--			--			--		5.551	-0.03679
	--			--			--		5.552	-0.04006
	--			--			--		5.553	-0.04333
	--			--			--		5.554	-0.0466
	--			--			--		5.555	-0.04
	--			--			--		5.556	-0.04327
	--			--			--		5.557	-0.04325
	--			--			--		5.558	-0.04652
	--			--			--		5.559	-0.03992
	--			--			--		5.56	-0.03333
	--			--			--		5.561	-0.03002
	--			--			--		5.562	-0.03
	--			--			--		5.563	-0.0234
	--			--			--		5.564	-0.02667
	--			--			--		5.565	-0.02336
	--			--			--		5.566	-0.02335
	--			--			--		5.567	-0.02004
	--			--			--		5.568	-0.0266
	--			--			--		5.569	-0.02986
	--			--			--		5.57	-0.02985
	--			--			--		5.571	-0.03312
	--			--			--		5.572	-0.03639
	--			--			--		5.573	-0.03966
	--			--			--		5.574	-0.03964
	--			--			--		5.575	-0.04291
	--			--			--		5.576	-0.04289
	--			--			--		5.577	-0.03958
	--			--			--		5.578	-0.03627
	--			--			--		5.579	-0.03296
	--			--			--		5.58	-0.02637
	--			--			--		5.581	-0.02635
	--			--			--		5.582	-0.02304
	--			--			--		5.583	-0.01973
	--			--			--		5.584	-0.01971
	--			--			--		5.585	-0.0164
	--			--			--		5.586	-0.01638
	--			--			--		5.587	-0.01636
	--			--			--		5.588	-0.02292
	--			--			--		5.589	-0.0229
	--			--			--		5.59	-0.02946
	--			--			--		5.591	-0.03273
	--			--			--		5.592	-0.036
	--			--			--		5.593	-0.03598
	--			--			--		5.594	-0.03596
	--			--			--		5.595	-0.03594
	--			--			--		5.596	-0.03921
	--			--			--		5.597	-0.03919
	--			--			--		5.598	-0.03589
	--			--			--		5.599	-0.03258
	--			--			--		5.6	-0.02927
	--			--			--		5.601	-0.02596
	--			--			--		5.602	-0.02265
	--			--			--		5.603	-0.01606
	--			--			--		5.604	-0.01604
	--			--			--		5.605	-0.01602
	--			--			--		5.606	-0.01271
	--			--			--		5.607	-0.01598
	--			--			--		5.608	-0.01596
	--			--			--		5.609	-0.01923
	--			--			--		5.61	-0.01921
	--			--			--		5.611	-0.03235
	--			--			--		5.612	-0.02904
	--			--			--		5.613	-0.03231
	--			--			--		5.614	-0.03558
	--			--			--		5.615	-0.03227
	--			--			--		5.616	-0.03225
	--			--			--		5.617	-0.03881
	--			--			--		5.618	-0.03221
	--			--			--		5.619	-0.02562
	--			--			--		5.62	-0.02231
	--			--			--		5.621	-0.019
	--			--			--		5.622	-0.01569
	--			--			--		5.623	-0.01567
	--			--			--		5.624	-0.01237
	--			--			--		5.625	-0.01563
	--			--			--		5.626	-0.00904
	--			--			--		5.627	-0.0156
	--			--			--		5.628	-0.01558
	--			--			--		5.629	-0.01885
	--			--			--		5.63	-0.02212
	--			--			--		5.631	-0.02539
	--			--			--		5.632	-0.02537
	--			--			--		5.633	-0.02535
	--			--			--		5.634	-0.0352
	--			--			--		5.635	-0.0286
	--			--			--		5.636	-0.03516
	--			--			--		5.637	-0.03514
	--			--			--		5.638	-0.03183
	--			--			--		5.639	-0.02523
	--			--			--		5.64	-0.01864
	--			--			--		5.641	-0.01533
	--			--			--		5.642	-0.0186
	--			--			--		5.643	-0.00871
	--			--			--		5.644	-0.00869
	--			--			--		5.645	-0.00867
	--			--			--		5.646	-0.00865
	--			--			--		5.647	-0.00863
	--			--			--		5.648	-0.00862
	--			--			--		5.649	-0.01846
	--			--			--		5.65	-0.02173
	--			--			--		5.651	-0.02171
	--			--			--		5.652	-0.02498
	--			--			--		5.653	-0.03154
	--			--			--		5.654	-0.02823
	--			--			--		5.655	-0.0315
	--			--			--		5.656	-0.02819
	--			--			--		5.657	-0.02818
	--			--			--		5.658	-0.02816
	--			--			--		5.659	-0.01827
	--			--			--		5.66	-0.01825
	--			--			--		5.661	-0.01494
	--			--			--		5.662	-0.01492
	--			--			--		5.663	-0.00833
	--			--			--		5.664	-0.00831
	--			--			--		5.665	-0.00829
	--			--			--		5.666	-0.00169
[truncated: 1 more rows]
