# Supplementary material for: Triboiontronics with temporal control of electrical double layer formation
Source: Nat Commun. 2024 Jul 23;15:6182. doi: 10.1038/s41467-024-50518-3 (PMC11263338; doi:10.1038/s41467-024-50518-3)
Supplement: Supplementary file 7 — Source Data [file 41467_2024_50518_MOESM7_ESM.zip › Supplementary Figure 16.xlsx]

## Sheet: S16a
Time (s)	Transferred charge (μC)		Time (s)	Transferred charge (μC)		Time (s)	Transferred charge (μC)		Time (s)	Transferred charge (μC)
0.001	0		3.001	0		6.001	0		9.001	0
0.002	4.36968e-06		3.002	5.29074e-06		6.002	-1.09497e-05		9.002	-2.15186e-06
0.003	1.04152e-05		3.003	1.26106e-05		6.003	-1.98693e-05		9.003	-5.84897e-06
0.004	1.3109e-05		3.004	1.79013e-05		6.004	-2.4728e-05		9.004	-1.10908e-05
0.005	1.4127e-05		3.005	2.1163e-05		6.005	-3.16169e-05		9.005	-1.63327e-05
0.006	1.84967e-05		3.006	2.44246e-05		6.006	-3.85057e-05		9.006	-2.15746e-05
0.007	2.28664e-05		3.007	2.76862e-05		6.007	-4.33644e-05		9.007	-2.83612e-05
0.008	2.7236e-05		3.008	2.89188e-05		6.008	-4.82232e-05		9.008	-3.20579e-05
0.009	3.16057e-05		3.009	3.21804e-05		6.009	-5.30819e-05		9.009	-3.42097e-05
0.01	3.42995e-05		3.01	3.95002e-05		6.01	-5.59098e-05		9.01	-3.94516e-05
0.011	3.69934e-05		3.011	4.27619e-05		6.011	-5.87378e-05		9.011	-4.62383e-05
0.012	4.1363e-05		3.012	4.39944e-05		6.012	-6.35965e-05		9.012	-5.30249e-05
0.013	4.90844e-05		3.013	4.92851e-05		6.013	-6.64245e-05		9.013	-5.98116e-05
0.014	5.68058e-05		3.014	5.45759e-05		6.014	-6.92525e-05		9.014	-6.50534e-05
0.015	6.11755e-05		3.015	5.98666e-05		6.015	-7.20804e-05		9.015	-6.87506e-05
0.016	6.38693e-05		3.016	6.31283e-05		6.016	-7.69385e-05		9.016	-7.39924e-05
0.017	6.99149e-05		3.017	6.43608e-05		6.017	-8.58575e-05		9.017	-7.92343e-05
0.018	7.76363e-05		3.018	6.76224e-05		6.018	-9.27463e-05		9.018	-8.44762e-05
0.019	8.36818e-05		3.019	7.08841e-05		6.019	-0.000101666		9.019	-8.97181e-05
0.02	8.80515e-05		3.02	7.41457e-05		6.02	-0.000110586		9.02	-9.34152e-05
0.021	9.24212e-05		3.021	7.74073e-05		6.021	-0.000115444		9.021	-9.71123e-05
0.022	9.67909e-05		3.022	8.0669e-05		6.022	-0.000118272		9.022	-0.000102354
0.023	0.000101161		3.023	8.39306e-05		6.023	-0.000119069		9.023	-0.000109141
0.024	0.000107206		3.024	8.92213e-05		6.024	-0.000121897		9.024	-0.000112837
0.025	0.0001099		3.025	9.45121e-05		6.025	-0.000124725		9.025	-0.000114989
0.026	0.000112594		3.026	0.000101832		6.026	-0.000125523		9.026	-0.000118686
0.027	0.000116963		3.027	0.000109152		6.027	-0.00012632		9.027	-0.000123928
0.028	0.000123009		3.028	0.000114443		6.028	-0.000125086		9.028	-0.00012917
0.029	0.000127379		3.029	0.000119733		6.029	-0.000125884		9.029	-0.000132867
0.03	0.000130072		3.03	0.000125024		6.03	-0.000130742		9.03	-0.000138109
0.031	0.000134442		3.031	0.000130315		6.031	-0.00013357		9.031	-0.000146441
0.032	0.000137136		3.032	0.000133576		6.032	-0.000136398		9.032	-0.000154773
0.033	0.000141506		3.033	0.000136838		6.033	-0.000141257		9.033	-0.000160015
0.034	0.000147551		3.034	0.000142129		6.034	-0.000144085		9.034	-0.000162167
0.035	0.000153597		3.035	0.000147419		6.035	-0.000144882		9.035	-0.000164319
0.036	0.000159642		3.036	0.000150681		6.036	-0.000145679		9.036	-0.00016956
0.037	0.000165688		3.037	0.000153943		6.037	-0.000146477		9.037	-0.000174802
0.038	0.000170057		3.038	0.000159233		6.038	-0.000151335		9.038	-0.000181589
0.039	0.000174427		3.039	0.000164524		6.039	-0.000158223		9.039	-0.000189921
0.04	0.000178797		3.04	0.000167786		6.04	-0.000161051		9.04	-0.000196708
0.041	0.000184842		3.041	0.000171047		6.041	-0.000163879		9.041	-0.000203495
0.042	0.000190888		3.042	0.000174309		6.042	-0.000168738		9.042	-0.000208736
0.043	0.000195258		3.043	0.000177571		6.043	-0.000171566		9.043	-0.000212434
0.044	0.000202979		3.044	0.000178803		6.044	-0.000174394		9.044	-0.000217675
0.045	0.0002107		3.045	0.000180036		6.045	-0.000179253		9.045	-0.000224462
0.046	0.00021507		3.046	0.000185327		6.046	-0.000182081		9.046	-0.000231249
0.047	0.000217764		3.047	0.000192646		6.047	-0.000182878		9.047	-0.000236491
0.048	0.000222134		3.048	0.000197937		6.048	-0.000185706		9.048	-0.000240188
0.049	0.000226503		3.049	0.000203228		6.049	-0.000188534		9.049	-0.000246975
0.05	0.000230873		3.05	0.000210548		6.05	-0.000191362		9.05	-0.000255307
0.051	0.000236918		3.051	0.000215838		6.051	-0.000196221		9.051	-0.000262093
0.052	0.000241288		3.052	0.000221129		6.052	-0.000201079		9.052	-0.000267335
0.053	0.000243982		3.053	0.000228449		6.053	-0.000207968		9.053	-0.000271032
0.054	0.000248352		3.054	0.00023374		6.054	-0.000212826		9.054	-0.000277819
0.055	0.000254397		3.055	0.000234972		6.055	-0.000213623		9.055	-0.000287697
0.056	0.000258767		3.056	0.000236205		6.056	-0.000216451		9.056	-0.000296028
0.057	0.000261461		3.057	0.000239466		6.057	-0.000219279		9.057	-0.000302815
0.058	0.000264154		3.058	0.000242728		6.058	-0.000222107		9.058	-0.000309602
0.059	0.000268524		3.059	0.00024599		6.059	-0.000224935		9.059	-0.000316388
0.06	0.00027457		3.06	0.000249251		6.06	-0.000225733		9.06	-0.000320085
0.061	0.000278939		3.061	0.000252513		6.061	-0.000230591		9.061	-0.000323782
0.062	0.000283309		3.062	0.000255775		6.062	-0.000237479		9.062	-0.000329024
0.063	0.00029103		3.063	0.000263095		6.063	-0.000238277		9.063	-0.000332721
0.064	0.000298752		3.064	0.000270414		6.064	-0.000239074		9.064	-0.000337963
0.065	0.000304797		3.065	0.000271647		6.065	-0.000243933		9.065	-0.000344749
0.066	0.000310843		3.066	0.000274909		6.066	-0.000246761		9.066	-0.000349991
0.067	0.000311861		3.067	0.00027817		6.067	-0.000249589		9.067	-0.000355233
0.068	0.000312879		3.068	0.000279403		6.068	-0.000254447		9.068	-0.00036202
0.069	0.000318924		3.069	0.000286723		6.069	-0.000257275		9.069	-0.000368806
0.07	0.000323294		3.07	0.000296071		6.07	-0.000256042		9.07	-0.000374048
0.071	0.000325988		3.071	0.000301362		6.071	-0.000254808		9.071	-0.000377745
0.072	0.000330358		3.072	0.000302595		6.072	-0.000257636		9.072	-0.000382987
0.073	0.000339755		3.073	0.000301798		6.073	-0.000258433		9.073	-0.000391319
0.074	0.000349152		3.074	0.00030506		6.074	-0.0002572		9.074	-0.000399651
0.075	0.000356874		3.075	0.000310351		6.075	-0.000255966		9.075	-0.000406438
0.076	0.000364595		3.076	0.000311583		6.076	-0.000256764		9.076	-0.000414769
0.077	0.00037064		3.077	0.000312816		6.077	-0.000261622		9.077	-0.000424647
0.078	0.00037501		3.078	0.000316077		6.078	-0.00026445		9.078	-0.000432978
0.079	0.00037938		3.079	0.000319339		6.079	-0.000267278		9.079	-0.000439765
0.08	0.000383749		3.08	0.000322601		6.08	-0.000272137		9.08	-0.000446552
0.081	0.000388119		3.081	0.000323833		6.081	-0.000272934		9.081	-0.000453338
0.082	0.000395841		3.082	0.000323036		6.082	-0.000273731		9.082	-0.00046167
0.083	0.000403562		3.083	0.000324269		6.083	-0.00027859		9.083	-0.000470002
0.084	0.000409608		3.084	0.000325502		6.084	-0.000283449		9.084	-0.000476789
0.085	0.000413977		3.085	0.000326734		6.085	-0.000286277		9.085	-0.000485121
0.086	0.000418347		3.086	0.000329996		6.086	-0.000289105		9.086	-0.000493453
0.087	0.000422717		3.087	0.000335286		6.087	-0.000293963		9.087	-0.000498694
0.088	0.00042541		3.088	0.000342606		6.088	-0.000296791		9.088	-0.000505482
0.089	0.00042978		3.089	0.000349926		6.089	-0.000299619		9.089	-0.000513813
0.09	0.00043415		3.09	0.000353188		6.09	-0.000302447		9.09	-0.0005206
0.091	0.000438519		3.091	0.000352391		6.091	-0.000303245		9.091	-0.000525842
0.092	0.000442889		3.092	0.000353624		6.092	-0.000304042		9.092	-0.000527994
0.093	0.000445583		3.093	0.000358914		6.093	-0.00030687		9.093	-0.000528601
0.094	0.000448277		3.094	0.000362176		6.094	-0.000311728		9.094	-0.000530752
0.095	0.000452646		3.095	0.000365438		6.095	-0.000316587		9.095	-0.000535994
0.096	0.000458692		3.096	0.000368699		6.096	-0.000323476		9.096	-0.000541236
0.097	0.000464737		3.097	0.000367903		6.097	-0.000330365		9.097	-0.000544933
0.098	0.000470783		3.098	0.000367106		6.098	-0.000335224		9.098	-0.000550175
0.099	0.000476829		3.099	0.000370368		6.099	-0.000336021		9.099	-0.000556962
0.1	0.00048455		3.1	0.000375659		6.1	-0.000334787		9.1	-0.000563748
0.101	0.000492271		3.101	0.000374862		6.101	-0.000337615		9.101	-0.000570535
0.102	0.000498317		3.102	0.000374065		6.102	-0.000338412		9.102	-0.000575777
0.103	0.000504362		3.103	0.000377327		6.103	-0.000337179		9.103	-0.000581019
0.104	0.000510408		3.104	0.00037856		6.104	-0.000337976		9.104	-0.000587805
0.105	0.000519805		3.105	0.000377763		6.105	-0.000338773		9.105	-0.000594592
0.106	0.000529203		3.106	0.000376966		6.106	-0.000339571		9.106	-0.000599834
0.107	0.000536924		3.107	0.00037617		6.107	-0.000340368		9.107	-0.000606621
0.108	0.000544645		3.108	0.000375373		6.108	-0.000345226		9.108	-0.000614953
0.109	0.000550691		3.109	0.000374577		6.109	-0.000350084		9.109	-0.00062174
0.11	0.000556736		3.11	0.000377838		6.11	-0.000350881		9.11	-0.000626982
0.111	0.000562782		3.111	0.000383129		6.111	-0.000351678		9.111	-0.000633769
0.112	0.000568827		3.112	0.000384362		6.112	-0.000354506		9.112	-0.000642101
0.113	0.000576549		3.113	0.000385594		6.113	-0.000359365		9.113	-0.000648887
0.114	0.00058427		3.114	0.000388856		6.114	-0.000364224		9.114	-0.000655674
0.115	0.00058864		3.115	0.000390088		6.115	-0.000365021		9.115	-0.00066246
0.116	0.00059301		3.116	0.00039335		6.116	-0.000363788		9.116	-0.000667702
0.117	0.000597379		3.117	0.000396612		6.117	-0.000364585		9.117	-0.000671399
0.118	0.000601749		3.118	0.000395815		6.118	-0.000365382		9.118	-0.000676641
0.119	0.000606119		3.119	0.000397048		6.119	-0.000366179		9.119	-0.000683428
0.12	0.000608812		3.12	0.000396251		6.12	-0.000364946		9.12	-0.000690215
0.121	0.000613182		3.121	0.000391396		6.121	-0.000365743		9.121	-0.000697001
0.122	0.000617552		3.122	0.000386541		6.122	-0.00036654		9.122	-0.000703788
0.123	0.000620246		3.123	0.000383716		6.123	-0.000367337		9.123	-0.00071212
0.124	0.000624615		3.124	0.000382919		6.124	-0.000372196		9.124	-0.000718907
0.125	0.000630661		3.125	0.000382123		6.125	-0.000375024		9.125	-0.000725694
0.126	0.000638382		3.126	0.000379297		6.126	-0.000375821		9.126	-0.000734026
0.127	0.000646104		3.127	0.0003785		6.127	-0.000376618		9.127	-0.000739268
0.128	0.000653825		3.128	0.000379733		6.128	-0.000379446		9.128	-0.000742965
0.129	0.000659871		3.129	0.000378936		6.129	-0.000382274		9.129	-0.000746662
0.13	0.00066424		3.13	0.000376111		6.13	-0.000385102		9.13	-0.000750359
0.131	0.000670286		3.131	0.000373285		6.131	-0.000389961		9.131	-0.000755601
0.132	0.000676331		3.132	0.000370459		6.132	-0.000392789		9.132	-0.000760843
0.133	0.000684053		3.133	0.000369663		6.133	-0.000393586		9.133	-0.000766085
0.134	0.000695126		3.134	0.000370895		6.134	-0.000392353		9.134	-0.000772871
0.135	0.000701171		3.135	0.00036807		6.135	-0.00039315		9.135	-0.000778113
0.136	0.000703865		3.136	0.000365244		6.136	-0.000393947		9.136	-0.000783355
0.137	0.000709911		3.137	0.000364447		6.137	-0.000392714		9.137	-0.000790142
0.138	0.000715956		3.138	0.000363651		6.138	-0.000393511		9.138	-0.000796928
0.139	0.000722002		3.139	0.000362854		6.139	-0.000392277		9.139	-0.00080217
0.14	0.000728047		3.14	0.000364087		6.14	-0.000393075		9.14	-0.000807412
0.141	0.000732417		3.141	0.00036329		6.141	-0.000397933		9.141	-0.000812654
0.142	0.000735111		3.142	0.000362493		6.142	-0.000400761		9.142	-0.000816351
0.143	0.000739481		3.143	0.000365755		6.143	-0.000399528		9.143	-0.000821593
0.144	0.000747202		3.144	0.000366988		6.144	-0.000396263		9.144	-0.00082838
0.145	0.000753248		3.145	0.000366191		6.145	-0.00039503		9.145	-0.000836712
0.146	0.000757617		3.146	0.000367424		6.146	-0.000395827		9.146	-0.000843499
0.147	0.000761987		3.147	0.000370685		6.147	-0.000396624		9.147	-0.000848741
0.148	0.000768032		3.148	0.000371918		6.148	-0.000399452		9.148	-0.000855527
0.149	0.000775754		3.149	0.000371121		6.149	-0.000404311		9.149	-0.000863859
0.15	0.000781799		3.15	0.000370325		6.15	-0.00040917		9.15	-0.000870646
0.151	0.000787845		3.151	0.000371557		6.151	-0.000409967		9.151	-0.000875888
0.152	0.00079389		3.152	0.00037279		6.152	-0.000408733		9.152	-0.000885765
0.153	0.000799936		3.153	0.000369964		6.153	-0.0004075		9.153	-0.000895642
0.154	0.00080263		3.154	0.000365109		6.154	-0.000406266		9.154	-0.000902429
0.155	0.000805324		3.155	0.000362284		6.155	-0.000405033		9.155	-0.000907671
0.156	0.000811369		3.156	0.000361487		6.156	-0.000403799		9.156	-0.000912913
0.157	0.000817415		3.157	0.00036069		6.157	-0.000404597		9.157	-0.000918155
0.158	0.000821784		3.158	0.000361923		6.158	-0.000407425		9.158	-0.000924942
0.159	0.000826154		3.159	0.000363155		6.159	-0.000412283		9.159	-0.000933274
0.16	0.000833876		3.16	0.000362359		6.16	-0.000415111		9.16	-0.000938516
0.161	0.000843273		3.161	0.000361562		6.161	-0.000415908		9.161	-0.000942213
0.162	0.000850994		3.162	0.000362795		6.162	-0.000414675		9.162	-0.00094591
0.163	0.00085704		3.163	0.000366056		6.163	-0.00040938		9.163	-0.000949607
0.164	0.000864761		3.164	0.000367289		6.164	-0.000406116		9.164	-0.000954849
0.165	0.000872483		3.165	0.000366492		6.165	-0.000402851		9.165	-0.000961635
0.166	0.000878528		3.166	0.000365696		6.166	-0.000397556		9.166	-0.000968422
0.167	0.000884574		3.167	0.000364899		6.167	-0.000392261		9.167	-0.000975209
0.168	0.000890619		3.168	0.000360045		6.168	-0.000386966		9.168	-0.000980451
0.169	0.000894989		3.169	0.000353162		6.169	-0.000383702		9.169	-0.000984148
0.17	0.000897683		3.17	0.000350336		6.17	-0.000384499		9.17	-0.0009863
0.171	0.000902052		3.171	0.00034954		6.171	-0.000387327		9.171	-0.000989996
0.172	0.000909774		3.172	0.000346714		6.172	-0.000386094		9.172	-0.000996783
0.173	0.000915819		3.173	0.000345917		6.173	-0.000382829		9.173	-0.00101
0.174	0.000921865		3.174	0.00034715		6.174	-0.000377534		9.174	-0.00101
0.175	0.00092791		3.175	0.000348382		6.175	-0.000372239		9.175	-0.00102
0.176	0.00093228		3.176	0.000351644		6.176	-0.000371006		9.176	-0.00102
0.177	0.000938326		3.177	0.000352877		6.177	-0.000371803		9.177	-0.00102
0.178	0.000941019		3.178	0.000350051		6.178	-0.000370569		9.178	-0.00102
0.179	0.000943713		3.179	0.000353313		6.179	-0.000369336		9.179	-0.00103
0.18	0.000951435		3.18	0.000358603		6.18	-0.000370133		9.18	-0.00104
0.181	0.00095748		3.181	0.000359836		6.181	-0.0003689		9.181	-0.00104
0.182	0.00096185		3.182	0.000357011		6.182	-0.000367666		9.182	-0.00105
0.183	0.000967895		3.183	0.000354186		6.183	-0.000368463		9.183	-0.00106
0.184	0.000973941		3.184	0.000355418		6.184	-0.00036723		9.184	-0.00107
0.185	0.000981662		3.185	0.000354622		6.185	-0.000363966		9.185	-0.00107
0.186	0.000989384		3.186	0.000353825		6.186	-0.000360701		9.186	-0.00108
0.187	0.000992078		3.187	0.000350999		6.187	-0.000357437		9.187	-0.00108
0.188	0.000994771		3.188	0.000344116		6.188	-0.000354173		9.188	-0.00109
0.189	0.001		3.189	0.000337233		6.189	-0.000350908		9.189	-0.0011
0.19	0.00101		3.19	0.000332378		6.19	-0.000347644		9.19	-0.0011
0.191	0.00102		3.191	0.000327523		6.191	-0.00034438		9.191	-0.00111
0.192	0.00102		3.192	0.000322668		6.192	-0.000341116		9.192	-0.00111
0.193	0.00103		3.193	0.000317814		6.193	-0.000337851		9.193	-0.00112
0.194	0.00104		3.194	0.000314988		6.194	-0.000334587		9.194	-0.00112
0.195	0.00105		3.195	0.000312162		6.195	-0.000335384		9.195	-0.00113
0.196	0.00106		3.196	0.000309337		6.196	-0.000338212		9.196	-0.00113
0.197	0.00107		3.197	0.000304482		6.197	-0.000334948		9.197	-0.00114
0.198	0.00107		3.198	0.000297599		6.198	-0.000329653		9.198	-0.00115
0.199	0.00108		3.199	0.000296803		6.199	-0.000326389		9.199	-0.00115
0.2	0.00108		3.2	0.000296006		6.2	-0.000321094		9.2	-0.00116
0.201	0.00109		3.201	0.00029318		6.201	-0.000315799		9.201	-0.00116
0.202	0.00109		3.202	0.000290355		6.202	-0.000312534		9.202	-0.00117
0.203	0.0011		3.203	0.000287529		6.203	-0.00030927		9.203	-0.00117
0.204	0.0011		3.204	0.000288762		6.204	-0.000308037		9.204	-0.00118
0.205	0.00111		3.205	0.000285936		6.205	-0.000308834		9.205	-0.00118
0.206	0.00112		3.206	0.000279053		6.206	-0.0003076		9.206	-0.00118
0.207	0.00112		3.207	0.000274198		6.207	-0.000304336		9.207	-0.00119
0.208	0.00113		3.208	0.000273402		6.208	-0.000301072		9.208	-0.00119
0.209	0.00113		3.209	0.000274634		6.209	-0.000297807		9.209	-0.0012
0.21	0.00114		3.21	0.000271809		6.21	-0.000294543		9.21	-0.00121
0.211	0.00114		3.211	0.000266954		6.211	-0.000291279		9.211	-0.00121
0.212	0.00115		3.212	0.000264128		6.212	-0.000288015		9.212	-0.00122
0.213	0.00116		3.213	0.000259274		6.213	-0.00028475		9.213	-0.00122
0.214	0.00116		3.214	0.00025442		6.214	-0.000279455		9.214	-0.00123
0.215	0.00117		3.215	0.000255652		6.215	-0.00027213		9.215	-0.00123
0.216	0.00117		3.216	0.000254856		6.216	-0.000264804		9.216	-0.00124
0.217	0.00118		3.217	0.000254059		6.217	-0.000259509		9.217	-0.00125
0.218	0.00119		3.218	0.000253263		6.218	-0.000258275		9.218	-0.00125
0.219	0.00119		3.219	0.000250437		6.219	-0.000257042		9.219	-0.00125
0.22	0.00119		3.22	0.000245583		6.22	-0.000253777		9.22	-0.00126
0.221	0.0012		3.221	0.0002387		6.221	-0.000250513		9.221	-0.00127
0.222	0.00121		3.222	0.000235874		6.222	-0.000247249		9.222	-0.00127
0.223	0.00121		3.223	0.000233048		6.223	-0.000241954		9.223	-0.00127
0.224	0.00122		3.224	0.000230223		6.224	-0.000236659		9.224	-0.00128
0.225	0.00123		3.225	0.000229426		6.225	-0.000233394		9.225	-0.00128
0.226	0.00124		3.226	0.000228629		6.226	-0.000228099		9.226	-0.00129
0.227	0.00125		3.227	0.000223775		6.227	-0.000222804		9.227	-0.00129
0.228	0.00125		3.228	0.000218921		6.228	-0.000217509		9.228	-0.00129
0.229	0.00126		3.229	0.000218124		6.229	-0.000212214		9.229	-0.0013
0.23	0.00127		3.23	0.000215299		6.23	-0.000206919		9.23	-0.0013
0.231	0.00127		3.231	0.000210444		6.231	-0.000203655		9.231	-0.00131
0.232	0.00128		3.232	0.000205589		6.232	-0.000204452		9.232	-0.00131
0.233	0.00128		3.233	0.000198706		6.233	-0.000201188		9.233	-0.00131
0.234	0.00129		3.234	0.000191823		6.234	-0.000195893		9.234	-0.00132
0.235	0.00129		3.235	0.000188997		6.235	-0.000190598		9.235	-0.00133
0.236	0.0013		3.236	0.000186171		6.236	-0.000183272		9.236	-0.00133
0.237	0.0013		3.237	0.000181317		6.237	-0.000177977		9.237	-0.00134
0.238	0.00131		3.238	0.000178491		6.238	-0.000174713		9.238	-0.00134
0.239	0.00131		3.239	0.000173637		6.239	-0.000169418		9.239	-0.00134
0.24	0.00132		3.24	0.000164725		6.24	-0.000162092		9.24	-0.00135
0.241	0.00132		3.241	0.000157842		6.241	-0.000156797		9.241	-0.00135
0.242	0.00133		3.242	0.000155016		6.242	-0.000153533		9.242	-0.00135
0.243	0.00134		3.243	0.00015219		6.243	-0.000148238		9.243	-0.00136
0.244	0.00135		3.244	0.000147335		6.244	-0.000142943		9.244	-0.00136
0.245	0.00135		3.245	0.000142481		6.245	-0.000137648		9.245	-0.00136
0.246	0.00136		3.246	0.000135597		6.246	-0.000134383		9.246	-0.00136
0.247	0.00137		3.247	0.000128714		6.247	-0.00013315		9.247	-0.00136
0.248	0.00137		3.248	0.000125888		6.248	-0.000129886		9.248	-0.00136
0.249	0.00138		3.249	0.000123063		6.249	-0.000126621		9.249	-0.00136
0.25	0.00138		3.25	0.000118208		6.25	-0.000121326		9.25	-0.00137
0.251	0.00139		3.251	0.000115382		6.251	-0.000114001		9.251	-0.00137
0.252	0.00139		3.252	0.000110528		6.252	-0.000106675		9.252	-0.00137
0.253	0.00139		3.253	0.000101616		6.253	-0.00010138		9.253	-0.00137
0.254	0.0014		3.254	9.47331e-05		6.254	-9.81155e-05		9.254	-0.00138
0.255	0.0014		3.255	8.78499e-05		6.255	-9.48513e-05		9.255	-0.00138
0.256	0.0014		3.256	7.89381e-05		6.256	-8.95562e-05		9.256	-0.00138
0.257	0.00141		3.257	7.40839e-05		6.257	-8.42612e-05		9.257	-0.00139
0.258	0.00141		3.258	6.72007e-05		6.258	-8.09969e-05		9.258	-0.00139
0.259	0.00142		3.259	5.62598e-05		6.259	-7.57019e-05		9.259	-0.0014
0.26	0.00143		3.26	4.93765e-05		6.26	-7.04069e-05		9.26	-0.0014
0.261	0.00143		3.261	4.24933e-05		6.261	-6.71426e-05		9.261	-0.00141
0.262	0.00144		3.262	3.76391e-05		6.262	-6.38783e-05		9.262	-0.00141
0.263	0.00144		3.263	3.27849e-05		6.263	-6.06141e-05		9.263	-0.00142
0.264	0.00145		3.264	2.59017e-05		6.264	-5.5319e-05		9.264	-0.00142
0.265	0.00145		3.265	2.10469e-05		6.265	-5.0024e-05		9.265	-0.00143
0.266	0.00146		3.266	1.41636e-05		6.266	-4.4729e-05		9.266	-0.00143
0.267	0.00147		3.267	7.28033e-06		6.267	-3.74032e-05		9.267	-0.00143
0.268	0.00147		3.268	2.42554e-06		6.268	-3.21082e-05		9.268	-0.00144
0.269	0.00147		3.269	-4.45773e-06		6.269	-2.88439e-05		9.269	-0.00144
0.27	0.00148		3.27	-1.1341e-05		6.27	-2.35489e-05		9.27	-0.00144
0.271	0.00148		3.271	-2.02534e-05		6.271	-1.41924e-05		9.271	-0.00145
0.272	0.00149		3.272	-2.91658e-05		6.272	-4.83585e-06		9.272	-0.00145
0.273	0.0015		3.273	-3.40205e-05		6.273	2.48992e-06		9.273	-0.00145
0.274	0.0015		3.274	-3.88753e-05		6.274	9.81569e-06		9.274	-0.00145
0.275	0.00151		3.275	-4.57586e-05		6.275	1.308e-05		9.275	-0.00145
0.276	0.00151		3.276	-5.46704e-05		6.276	1.22827e-05		9.276	-0.00146
0.277	0.00152		3.277	-6.15536e-05		6.277	1.35163e-05		9.277	-0.00146
0.278	0.00152		3.278	-6.64084e-05		6.278	1.88113e-05		9.278	-0.00146
0.279	0.00153		3.279	-6.92341e-05		6.279	2.41063e-05		9.279	-0.00146
0.28	0.00154		3.28	-7.40883e-05		6.28	2.73706e-05		9.28	-0.00146
0.281	0.00154		3.281	-8.09715e-05		6.281	3.26656e-05		9.281	-0.00146
0.282	0.00155		3.282	-8.78548e-05		6.282	3.79606e-05		9.282	-0.00147
0.283	0.00156		3.283	-9.67666e-05		6.283	4.12249e-05		9.283	-0.00148
0.284	0.00157		3.284	-0.000105678		6.284	4.65199e-05		9.284	-0.00148
0.285	0.00158		3.285	-0.00011459		6.285	5.38457e-05		9.285	-0.00148
0.286	0.00159		3.286	-0.000123502		6.286	6.11715e-05		9.286	-0.00149
0.287	0.00159		3.287	-0.000130385		6.287	6.84973e-05		9.287	-0.00149
0.288	0.0016		3.288	-0.000139298		6.288	7.5823e-05		9.288	-0.00149
0.289	0.00161		3.289	-0.000150238		6.289	7.90873e-05		9.289	-0.00149
0.29	0.00161		3.29	-0.00015915		6.29	8.23516e-05		9.29	-0.00149
0.291	0.00161		3.291	-0.000168062		6.291	8.96774e-05		9.291	-0.0015
0.292	0.00162		3.292	-0.000174945		6.292	9.49724e-05		9.292	-0.0015
0.293	0.00162		3.293	-0.000183858		6.293	0.000100267		9.293	-0.0015
0.294	0.00162		3.294	-0.000194798		6.294	0.000107593		9.294	-0.0015
0.295	0.00163		3.295	-0.000201682		6.295	0.000114919		9.295	-0.0015
0.296	0.00163		3.296	-0.000204507		6.296	0.000120214		9.296	-0.00151
0.297	0.00164		3.297	-0.000205304		6.297	0.00012754		9.297	-0.00151
0.298	0.00164		3.298	-0.00020813		6.298	0.000136896		9.298	-0.00151
0.299	0.00165		3.299	-0.000215013		6.299	0.000144222		9.299	-0.00151
0.3	0.00165		3.3	-0.000223925		6.3	0.000153579		9.3	-0.00151
0.301	0.00165		3.301	-0.000230808		6.301	0.000162935		9.301	-0.00151
0.302	0.00166		3.302	-0.000237691		6.302	0.000172292		9.302	-0.00151
0.303	0.00166		3.303	-0.000244574		6.303	0.000179617		9.303	-0.00152
0.304	0.00167		3.304	-0.000251458		6.304	0.000184912		9.304	-0.00152
0.305	0.00168		3.305	-0.000258341		6.305	0.000190207		9.305	-0.00153
0.306	0.00168		3.306	-0.000263196		6.306	0.000195502		9.306	-0.00153
0.307	0.00169		3.307	-0.000270079		6.307	0.000204859		9.307	-0.00153
0.308	0.0017		3.308	-0.000278991		6.308	0.000214215		9.308	-0.00153
0.309	0.0017		3.309	-0.000289932		6.309	0.000221541		9.309	-0.00153
0.31	0.0017		3.31	-0.000296815		6.31	0.000228867		9.31	-0.00153
0.311	0.0017		3.311	-0.000301669		6.311	0.000238224		9.311	-0.00154
0.312	0.0017		3.312	-0.000308552		6.312	0.00024758		9.312	-0.00154
0.313	0.00171		3.313	-0.000313407		6.313	0.000252875		9.313	-0.00154
0.314	0.00171		3.314	-0.000318262		6.314	0.00025817		9.314	-0.00154
0.315	0.00171		3.315	-0.000323117		6.315	0.000265496		9.315	-0.00155
0.316	0.00172		3.316	-0.000327972		6.316	0.000272822		9.316	-0.00155
0.317	0.00172		3.317	-0.000332826		6.317	0.000282178		9.317	-0.00155
0.318	0.00172		3.318	-0.000337681		6.318	0.000289504		9.318	-0.00156
0.319	0.00172		3.319	-0.000346593		6.319	0.000292768		9.319	-0.00156
0.32	0.00172		3.32	-0.000357534		6.32	0.000296033		9.32	-0.00155
0.321	0.00173		3.321	-0.000366446		6.321	0.000299297		9.321	-0.00156
0.322	0.00173		3.322	-0.000375358		6.322	0.000304592		9.322	-0.00156
0.323	0.00174		3.323	-0.00038427		6.323	0.000311918		9.323	-0.00156
0.324	0.00174		3.324	-0.000391153		6.324	0.000319243		9.324	-0.00156
0.325	0.00173		3.325	-0.000396008		6.325	0.000324538		9.325	-0.00156
0.326	0.00173		3.326	-0.000402891		6.326	0.000327803		9.326	-0.00156
0.327	0.00174		3.327	-0.000413832		6.327	0.000333098		9.327	-0.00157
0.328	0.00174		3.328	-0.000424773		6.328	0.000340423		9.328	-0.00157
0.329	0.00174		3.329	-0.000433684		6.329	0.000345718		9.329	-0.00157
0.33	0.00174		3.33	-0.000442596		6.33	0.000353044		9.33	-0.00157
0.331	0.00175		3.331	-0.000449479		6.331	0.000362401		9.331	-0.00157
0.332	0.00175		3.332	-0.000454334		6.332	0.000367696		9.332	-0.00157
0.333	0.00175		3.333	-0.000461218		6.333	0.000372991		9.333	-0.00157
0.334	0.00175		3.334	-0.000468101		6.334	0.000382347		9.334	-0.00157
0.335	0.00176		3.335	-0.000474984		6.335	0.000393735		9.335	-0.00157
0.336	0.00176		3.336	-0.000481867		6.336	0.000403091		9.336	-0.00157
0.337	0.00176		3.337	-0.000484693		6.337	0.000408386		9.337	-0.00157
0.338	0.00177		3.338	-0.000487519		6.338	0.000413681		9.338	-0.00157
0.339	0.00177		3.339	-0.000490344		6.339	0.000421007		9.339	-0.00157
0.34	0.00177		3.34	-0.000495199		6.34	0.000428333		9.34	-0.00158
0.341	0.00177		3.341	-0.000502082		6.341	0.000435658		9.341	-0.00158
0.342	0.00177		3.342	-0.000506937		6.342	0.000440954		9.342	-0.00158
0.343	0.00178		3.343	-0.000515849		6.343	0.000446249		9.343	-0.00157
0.344	0.00178		3.344	-0.000528819		6.344	0.000453574		9.344	-0.00158
0.345	0.00178		3.345	-0.000537731		6.345	0.0004609		9.345	-0.00158
0.346	0.00179		3.346	-0.000544615		6.346	0.000468226		9.346	-0.00158
0.347	0.00179		3.347	-0.000553526		6.347	0.000475552		9.347	-0.00158
0.348	0.00179		3.348	-0.000564467		6.348	0.000482877		9.348	-0.00158
0.349	0.00179		3.349	-0.00057338		6.349	0.000488172		9.349	-0.00158
0.35	0.00179		3.35	-0.000578234		6.35	0.000493467		9.35	-0.00158
0.351	0.0018		3.351	-0.000587147		6.351	0.000498762		9.351	-0.00158
0.352	0.0018		3.352	-0.000598088		6.352	0.000504057		9.352	-0.00158
0.353	0.0018		3.353	-0.000604971		6.353	0.000511383		9.353	-0.00158
0.354	0.00181		3.354	-0.000607797		6.354	0.000518709		9.354	-0.00158
0.355	0.00181		3.355	-0.000610622		6.355	0.000526035		9.355	-0.00158
0.356	0.00182		3.356	-0.000617506		6.356	0.000535391		9.356	-0.00158
0.357	0.00182		3.357	-0.000624389		6.357	0.000544748		9.357	-0.00157
0.358	0.00182		3.358	-0.000629244		6.358	0.000552074		9.358	-0.00157
0.359	0.00183		3.359	-0.000636127		6.359	0.000559399		9.359	-0.00157
0.36	0.00183		3.36	-0.00064301		6.36	0.000566725		9.36	-0.00156
0.361	0.00183		3.361	-0.000647865		6.361	0.000576082		9.361	-0.00156
0.362	0.00183		3.362	-0.000654748		6.362	0.000587469		9.362	-0.00156
0.363	0.00184		3.363	-0.000661631		6.363	0.000596825		9.363	-0.00155
0.364	0.00184		3.364	-0.000668515		6.364	0.000604151		9.364	-0.00155
0.365	0.00184		3.365	-0.000675398		6.365	0.000609446		9.365	-0.00155
0.366	0.00184		3.366	-0.000680253		6.366	0.000612711		9.366	-0.00155
0.367	0.00184		3.367	-0.000687136		6.367	0.000620036		9.367	-0.00155
0.368	0.00185		3.368	-0.00069199		6.368	0.000627362		9.368	-0.00155
0.369	0.00185		3.369	-0.000696844		6.369	0.000634688		9.369	-0.00155
0.37	0.00185		3.37	-0.000703728		6.37	0.000644044		9.37	-0.00155
0.371	0.00185		3.371	-0.000708582		6.371	0.00065137		9.371	-0.00155
0.372	0.00185		3.372	-0.000711408		6.372	0.000656665		9.372	-0.00155
0.373	0.00185		3.373	-0.000712205		6.373	0.000659929		9.373	-0.00155
0.374	0.00186		3.374	-0.00071503		6.374	0.000665224		9.374	-0.00155
0.375	0.00186		3.375	-0.000719885		6.375	0.000674581		9.375	-0.00155
0.376	0.00186		3.376	-0.00072474		6.376	0.000683938		9.376	-0.00155
0.377	0.00186		3.377	-0.000729595		6.377	0.000689233		9.377	-0.00154
0.378	0.00186		3.378	-0.00073445		6.378	0.000696558		9.378	-0.00154
0.379	0.00186		3.379	-0.000737275		6.379	0.000707946		9.379	-0.00153
0.38	0.00186		3.38	-0.000740101		6.38	0.000719333		9.38	-0.00152
0.381	0.00186		3.381	-0.000744956		6.381	0.000732751		9.381	-0.00125
0.382	0.00187		3.382	-0.00074981		6.382	0.000742107		9.382	-0.000277366
0.383	0.00187		3.383	-0.000754665		6.383	0.000745372		9.383	0.00191
0.384	0.00187		3.384	-0.00075952		6.384	0.000750667		9.384	0.00581
0.385	0.00187		3.385	-0.000764375		6.385	0.000757992		9.385	0.01158
0.386	0.00188		3.386	-0.000773287		6.386	0.000767349		9.386	0.01902
0.387	0.00188		3.387	-0.000799267		6.387	0.000776705		9.387	0.02763
0.388	0.00188		3.388	-0.000829381		6.388	0.000788093		9.388	0.03682
0.389	0.00188		3.389	-0.000850621		6.389	0.000797449		9.389	0.0463
0.39	0.00188		3.39	-0.000862983		6.39	0.000804775		9.39	0.05596
0.391	0.00189		3.391	-0.000875345		6.391	0.000814132		9.391	0.06579
0.392	0.00189		3.392	-0.000887708		6.392	0.000821457		9.392	0.07579
0.393	0.00189		3.393	-0.00090007		6.393	0.000828783		9.393	0.08599
0.394	0.00189		3.394	-0.0008858		6.394	0.000834078		9.394	0.09641
0.395	0.00188		3.395	-0.000729496		6.395	0.000839373		9.395	0.10708
0.396	0.00189		3.396	-0.000280245		6.396	0.000844668		9.396	0.11801
0.397	0.00189		3.397	0.000612864		6.397	0.000849963		9.397	0.1292
0.398	0.00189		3.398	0.00195		6.398	0.000857289		9.398	0.14065
0.399	0.00189		3.399	0.00363		6.399	0.000866646		9.399	0.15235
0.4	0.00189		3.4	0.0056		6.4	0.000878033		9.4	0.16433
0.401	0.00189		3.401	0.00779		6.401	0.000887389		9.401	0.17658
0.402	0.00189		3.402	0.0102		6.402	0.000894715		9.402	0.18909
0.403	0.0019		3.403	0.01282		6.403	0.000904072		9.403	0.20184
0.404	0.0019		3.404	0.01564		6.404	0.000911397		9.404	0.21477
0.405	0.0019		3.405	0.01865		6.405	0.000916692		9.405	0.22783
0.406	0.0019		3.406	0.02182		6.406	0.000924018		9.406	0.24099
0.407	0.0019		3.407	0.02519		6.407	0.000933375		9.407	0.25417
0.408	0.0019		3.408	0.02874		6.408	0.000944947		9.408	0.26735
0.409	0.00191		3.409	0.03251		6.409	0.00104		9.409	0.28048
0.41	0.00191		3.41	0.03649		6.41	0.00156		9.41	0.29352
0.411	0.00191		3.411	0.04072		6.411	0.00285		9.411	0.30645
0.412	0.00191		3.412	0.04523		6.412	0.0049		9.412	0.31924
0.413	0.00192		3.413	0.05007		6.413	0.00749		9.413	0.33188
0.414	0.00192		3.414	0.05525		6.414	0.01043		9.414	0.34433
0.415	0.00192		3.415	0.06078		6.415	0.01362		9.415	0.35659
0.416	0.00192		3.416	0.0667		6.416	0.01705		9.416	0.36865
0.417	0.00192		3.417	0.07303		6.417	0.02069		9.417	0.3805
0.418	0.00192		3.418	0.07978		6.418	0.02458		9.418	0.39214
0.419	0.00193		3.419	0.08694		6.419	0.02873		9.419	0.40356
0.42	0.00193		3.42	0.09456		6.42	0.03316		9.42	0.41478
0.421	0.00193		3.421	0.10265		6.421	0.03787		9.421	0.4258
0.422	0.00194		3.422	0.11123		6.422	0.0429		9.422	0.43662
0.423	0.00194		3.423	0.12032		6.423	0.04824		9.423	0.44725
0.424	0.00194		3.424	0.12997		6.424	0.05391		9.424	0.45769
0.425	0.00197		3.425	0.14024		6.425	0.05991		9.425	0.46795
0.426	0.00239		3.426	0.15106		6.426	0.06625		9.426	0.47806
0.427	0.00369		3.427	0.16237		6.427	0.07291		9.427	0.48803
0.428	0.00609		3.428	0.17416		6.428	0.07988		9.428	0.49788
0.429	0.00946		3.429	0.18641		6.429	0.08714		9.429	0.50763
0.43	0.01356		3.43	0.19915		6.43	0.09467		9.43	0.51727
0.431	0.0182		3.431	0.21243		6.431	0.10247		9.431	0.52682
0.432	0.02327		3.432	0.22625		6.432	0.11053		9.432	0.53627
0.433	0.0287		3.433	0.24067		6.433	0.11886		9.433	0.54565
0.434	0.03445		3.434	0.25568		6.434	0.12743		9.434	0.55495
0.435	0.04046		3.435	0.27125		6.435	0.13625		9.435	0.56418
0.436	0.0467		3.436	0.28737		6.436	0.1453		9.436	0.57333
0.437	0.05315		3.437	0.30397		6.437	0.15458		9.437	0.58244
0.438	0.05979		3.438	0.32095		6.438	0.1641		9.438	0.59149
0.439	0.0666		3.439	0.33821		6.439	0.17385		9.439	0.6005
0.44	0.07358		3.44	0.35557		6.44	0.18385		9.44	0.60948
0.441	0.08073		3.441	0.37288		6.441	0.19411		9.441	0.61841
0.442	0.08806		3.442	0.38999		6.442	0.20464		9.442	0.62732
0.443	0.09558		3.443	0.4067		6.443	0.21546		9.443	0.63619
0.444	0.1033		3.444	0.42284		6.444	0.22657		9.444	0.64502
0.445	0.11124		3.445	0.43825		6.445	0.23799		9.445	0.65383
0.446	0.11939		3.446	0.45283		6.446	0.24976		9.446	0.66259
0.447	0.12777		3.447	0.46658		6.447	0.26188		9.447	0.67134
0.448	0.13639		3.448	0.47951		6.448	0.27434		9.448	0.68007
0.449	0.14526		3.449	0.49167		6.449	0.28717		9.449	0.68876
0.45	0.15441		3.45	0.50309		6.45	0.30036		9.45	0.69742
0.451	0.16383		3.451	0.5138		6.451	0.31393		9.451	0.70605
0.452	0.17355		3.452	0.52383		6.452	0.3279		9.452	0.71464
0.453	0.18356		3.453	0.53322		6.453	0.34228		9.453	0.7232
0.454	0.19388		3.454	0.54203		6.454	0.3571		9.454	0.73171
0.455	0.20451		3.455	0.55025		6.455	0.37234		9.455	0.74017
0.456	0.21547		3.456	0.55794		6.456	0.38801		9.456	0.7486
0.457	0.22677		3.457	0.5651		6.457	0.40414		9.457	0.75699
0.458	0.23838		3.458	0.57179		6.458	0.42071		9.458	0.76534
0.459	0.25027		3.459	0.57805		6.459	0.43771		9.459	0.77362
0.46	0.26239		3.46	0.5839		6.46	0.45509		9.46	0.7818
0.461	0.27468		3.461	0.58939		6.461	0.47279		9.461	0.78986
0.462	0.28706		3.462	0.59459		6.462	0.49072		9.462	0.79778
0.463	0.29948		3.463	0.59952		6.463	0.50881		9.463	0.8055
0.464	0.31186		3.464	0.60421		6.464	0.52697		9.464	0.81302
0.465	0.32411		3.465	0.60869		6.465	0.54509		9.465	0.8203
0.466	0.33612		3.466	0.61297		6.466	0.56308		9.466	0.82731
0.467	0.34781		3.467	0.61707		6.467	0.58082		9.467	0.83405
0.468	0.3591		3.468	0.62102		6.468	0.5982		9.468	0.84052
0.469	0.36994		3.469	0.62485		6.469	0.6151		9.469	0.84674
0.47	0.38031		3.47	0.62854		6.47	0.63142		9.47	0.85268
0.471	0.3902		3.471	0.6321		6.471	0.64711		9.471	0.85834
0.472	0.39961		3.472	0.63555		6.472	0.66215		9.472	0.86373
0.473	0.40856		3.473	0.6389		6.473	0.6765		9.473	0.86885
0.474	0.41704		3.474	0.64215		6.474	0.69019		9.474	0.87369
0.475	0.42508		3.475	0.64528		6.475	0.70322		9.475	0.87828
0.476	0.43269		3.476	0.64833		6.476	0.71562		9.476	0.88265
0.477	0.43991		3.477	0.65127		6.477	0.72741		9.477	0.88679
0.478	0.44675		3.478	0.65415		6.478	0.73862		9.478	0.89073
0.479	0.45323		3.479	0.65696		6.479	0.74926		9.479	0.89448
0.48	0.45938		3.48	0.65967		6.48	0.75936		9.48	0.89806
0.481	0.4652		3.481	0.66231		6.481	0.76892		9.481	0.90148
0.482	0.47071		3.482	0.66488		6.482	0.77799		9.482	0.90477
0.483	0.47594		3.483	0.66739		6.483	0.78659		9.483	0.90793
0.484	0.48089		3.484	0.66981		6.484	0.79473		9.484	0.91097
0.485	0.48559		3.485	0.67215		6.485	0.80245		9.485	0.91392
0.486	0.49006		3.486	0.67443		6.486	0.80978		9.486	0.91679
0.487	0.49432		3.487	0.67666		6.487	0.81675		9.487	0.91956
0.488	0.49837		3.488	0.67882		6.488	0.8234		9.488	0.92225
0.489	0.50225		3.489	0.68093		6.489	0.82976		9.489	0.92488
0.49	0.50596		3.49	0.68298		6.49	0.83582		9.49	0.92744
0.491	0.50951		3.491	0.68495		6.491	0.84164		9.491	0.92994
0.492	0.51293		3.492	0.68689		6.492	0.84721		9.492	0.93239
0.493	0.51621		3.493	0.68878		6.493	0.85255		9.493	0.9348
0.494	0.51936		3.494	0.6906		6.494	0.85769		9.494	0.93716
0.495	0.52239		3.495	0.69234		6.495	0.86263		9.495	0.93947
0.496	0.52531		3.496	0.69402		6.496	0.86739		9.496	0.94173
0.497	0.52813		3.497	0.69565		6.497	0.87198		9.497	0.94395
0.498	0.53084		3.498	0.69724		6.498	0.87641		9.498	0.94612
0.499	0.53346		3.499	0.69879		6.499	0.88069		9.499	0.94826
0.5	0.536		3.5	0.70031		6.5	0.88483		9.5	0.95036
0.501	0.53845		3.501	0.70179		6.501	0.88883		9.501	0.95243
0.502	0.54082		3.502	0.70323		6.502	0.89271		9.502	0.95446
0.503	0.54313		3.503	0.7046		6.503	0.89647		9.503	0.95646
0.504	0.54536		3.504	0.70593		6.504	0.90011		9.504	0.95843
0.505	0.54752		3.505	0.70723		6.505	0.90363		9.505	0.96035
0.506	0.54961		3.506	0.70851		6.506	0.90705		9.506	0.96224
0.507	0.55165		3.507	0.70975		6.507	0.91037		9.507	0.96411
0.508	0.55362		3.508	0.71094		6.508	0.91359		9.508	0.96594
0.509	0.55554		3.509	0.7121		6.509	0.91671		9.509	0.96774
0.51	0.5574		3.51	0.71322		6.51	0.91975		9.51	0.96949
0.511	0.5592		3.511	0.71431		6.511	0.92269		9.511	0.97122
0.512	0.56094		3.512	0.71537		6.512	0.92555		9.512	0.97292
0.513	0.56264		3.513	0.71642		6.513	0.92831		9.513	0.97458
0.514	0.56428		3.514	0.71746		6.514	0.93099		9.514	0.9762
0.515	0.56588		3.515	0.71848		6.515	0.9336		9.515	0.9778
0.516	0.56743		3.516	0.71945		6.516	0.93612		9.516	0.97936
0.517	0.56894		3.517	0.7204		6.517	0.93858		9.517	0.98091
0.518	0.5704		3.518	0.72133		6.518	0.94096		9.518	0.98243
0.519	0.57182		3.519	0.72224		6.519	0.94328		9.519	0.98392
0.52	0.57319		3.52	0.72311		6.52	0.94552		9.52	0.98536
0.521	0.57453		3.521	0.72397		6.521	0.9477		9.521	0.98677
0.522	0.57582		3.522	0.72483		6.522	0.94981		9.522	0.98814
0.523	0.57708		3.523	0.72566		6.523	0.95186		9.523	0.9895
0.524	0.57829		3.524	0.72646		6.524	0.95384		9.524	0.99082
0.525	0.57947		3.525	0.72725		6.525	0.95577		9.525	0.9921
0.526	0.58062		3.526	0.72801		6.526	0.95765		9.526	0.99337
0.527	0.58173		3.527	0.72873		6.527	0.95946		9.527	0.99461
0.528	0.5828		3.528	0.72944		6.528	0.96122		9.528	0.99582
0.529	0.58385		3.529	0.73015		6.529	0.96292		9.529	0.99702
0.53	0.58486		3.53	0.73084		6.53	0.96457		9.53	0.99819
0.531	0.58585		3.531	0.73148		6.531	0.96618		9.531	0.99934
0.532	0.5868		3.532	0.73211		6.532	0.96774		9.532	1.00046
0.533	0.58772		3.533	0.73274		6.533	0.96926		9.533	1.00155
0.534	0.58862		3.534	0.73335		6.534	0.97074		9.534	1.00262
0.535	0.58949		3.535	0.73395		6.535	0.97217		9.535	1.00366
0.536	0.59033		3.536	0.73452		6.536	0.97356		9.536	1.00467
0.537	0.59115		3.537	0.73506		6.537	0.97492		9.537	1.00566
0.538	0.59194		3.538	0.7356		6.538	0.97623		9.538	1.00662
0.539	0.5927		3.539	0.73613		6.539	0.9775		9.539	1.00756
0.54	0.59345		3.54	0.73664		6.54	0.97874		9.54	1.00849
0.541	0.59417		3.541	0.73713		6.541	0.97994		9.541	1.00938
0.542	0.59487		3.542	0.73759		6.542	0.9811		9.542	1.01026
0.543	0.59555		3.543	0.73802		6.543	0.98224		9.543	1.01112
0.544	0.59622		3.544	0.73843		6.544	0.98334		9.544	1.01195
0.545	0.59686		3.545	0.73884		6.545	0.98441		9.545	1.01275
0.546	0.59748		3.546	0.73922		6.546	0.98546		9.546	1.01354
0.547	0.59809		3.547	0.73959		6.547	0.98647		9.547	1.01432
0.548	0.59867		3.548	0.73996		6.548	0.98746		9.548	1.01506
0.549	0.59924		3.549	0.74031		6.549	0.98841		9.549	1.01578
0.55	0.59979		3.55	0.74065		6.55	0.98933		9.55	1.01649
0.551	0.60032		3.551	0.74095		6.551	0.99023		9.551	1.01718
0.552	0.60084		3.552	0.74123		6.552	0.9911		9.552	1.01783
0.553	0.60133		3.553	0.74151		6.553	0.99194		9.553	1.01847
0.554	0.60181		3.554	0.7418		6.554	0.99275		9.554	1.01909
0.555	0.60228		3.555	0.74206		6.555	0.99353		9.555	1.01968
0.556	0.60272		3.556	0.7423		6.556	0.99428		9.556	1.02024
0.557	0.60315		3.557	0.74253		6.557	0.99501		9.557	1.02078
0.558	0.60356		3.558	0.74273		6.558	0.99572		9.558	1.02131
0.559	0.60395		3.559	0.74292		6.559	0.99639		9.559	1.02181
0.56	0.60432		3.56	0.74312		6.56	0.99703		9.56	1.02229
0.561	0.60468		3.561	0.7433		6.561	0.99765		9.561	1.02275
0.562	0.60501		3.562	0.74346		6.562	0.99824		9.562	1.02319
0.563	0.60533		3.563	0.74362		6.563	0.9988		9.563	1.0236
0.564	0.60564		3.564	0.74377		6.564	0.99934		9.564	1.02397
0.565	0.60592		3.565	0.7439		6.565	0.99985		9.565	1.02433
0.566	0.6062		3.566	0.74401		6.566	1.00034		9.566	1.02466
0.567	0.60645		3.567	0.74412		6.567	1.0008		9.567	1.02498
0.568	0.60669		3.568	0.74422		6.568	1.00123		9.568	1.02529
0.569	0.60692		3.569	0.74431		6.569	1.00164		9.569	1.02557
0.57	0.60713		3.57	0.74438		6.57	1.00203		9.57	1.02582
0.571	0.60732		3.571	0.74442		6.571	1.00239		9.571	1.02605
0.572	0.60749		3.572	0.74445		6.572	1.00273		9.572	1.02628
0.573	0.60766		3.573	0.74447		6.573	1.00305		9.573	1.02648
0.574	0.6078		3.574	0.74448		6.574	1.00334		9.574	1.02666
0.575	0.60793		3.575	0.74446		6.575	1.0036		9.575	1.02682
0.576	0.60805		3.576	0.74443		6.576	1.00384		9.576	1.02697
0.577	0.60816		3.577	0.74442		6.577	1.00407		9.577	1.0271
0.578	0.60825		3.578	0.74442		6.578	1.00428		9.578	1.02722
0.579	0.60832		3.579	0.74441		6.579	1.00446		9.579	1.02732
0.58	0.60839		3.58	0.7444		6.58	1.00462		9.58	1.0274
0.581	0.60843		3.581	0.74439		6.581	1.00475		9.581	1.02747
0.582	0.60847		3.582	0.74438		6.582	1.00487		9.582	1.02754
0.583	0.60849		3.583	0.74437		6.583	1.00497		9.583	1.02758
0.584	0.6085		3.584	0.74437		6.584	1.00505		9.584	1.02759
0.585	0.6085		3.585	0.74436		6.585	1.00511		9.585	1.0276
0.586	0.60849		3.586	0.74436		6.586	1.00514		9.586	1.02761
0.587	0.60849		3.587	0.74435		6.587	1.00516		9.587	1.02762
0.588	0.60849		3.588	0.74434		6.588	1.00517		9.588	1.02762
0.589	0.60848		3.589	0.74433		6.589	1.00517		9.589	1.02763
0.59	0.60847		3.59	0.74433		6.59	1.00518		9.59	1.02763
0.591	0.60847		3.591	0.74432		6.591	1.00519		9.591	1.02764
0.592	0.60847		3.592	0.74431		6.592	1.00519		9.592	1.02765
0.593	0.60846		3.593	0.7443		6.593	1.0052		9.593	1.02766
0.594	0.60846		3.594	0.7443		6.594	1.00521		9.594	1.02766
0.595	0.60845		3.595	0.74429		6.595	1.00521		9.595	1.02767
0.596	0.60845		3.596	0.74428		6.596	1.00521		9.596	1.02768
0.597	0.60844		3.597	0.74427		6.597	1.00522		9.597	1.02768
0.598	0.60844		3.598	0.74427		6.598	1.00522		9.598	1.02769
0.599	0.60843		3.599	0.74426		6.599	1.00523		9.599	1.02769
0.6	0.60843		3.6	0.74426		6.6	1.00523		9.6	1.0277
0.601	0.60842		3.601	0.74425		6.601	1.00523		9.601	1.0277
0.602	0.60841		3.602	0.74424		6.602	1.00524		9.602	1.02771
0.603	0.60841		3.603	0.74423		6.603	1.00524		9.603	1.02772
0.604	0.6084		3.604	0.74423		6.604	1.00525		9.604	1.02773
0.605	0.6084		3.605	0.74423		6.605	1.00525		9.605	1.02774
0.606	0.60839		3.606	0.74422		6.606	1.00526		9.606	1.02774
0.607	0.60838		3.607	0.74421		6.607	1.00526		9.607	1.02775
0.608	0.60838		3.608	0.74421		6.608	1.00527		9.608	1.02776
0.609	0.60837		3.609	0.7442		6.609	1.00527		9.609	1.02777
0.61	0.60837		3.61	0.7442		6.61	1.00528		9.61	1.02778
0.611	0.60836		3.611	0.74419		6.611	1.00528		9.611	1.02778
0.612	0.60836		3.612	0.74418		6.612	1.00528		9.612	1.02779
0.613	0.60836		3.613	0.74418		6.613	1.00528		9.613	1.0278
0.614	0.60836		3.614	0.74418		6.614	1.00528		9.614	1.02781
0.615	0.60836		3.615	0.74417		6.615	1.00529		9.615	1.02782
0.616	0.60835		3.616	0.74417		6.616	1.00529		9.616	1.02783
0.617	0.60835		3.617	0.74416		6.617	1.00529		9.617	1.02783
0.618	0.60834		3.618	0.74416		6.618	1.00529		9.618	1.02784
0.619	0.60834		3.619	0.74415		6.619	1.0053		9.619	1.02785
0.62	0.60833		3.62	0.74415		6.62	1.0053		9.62	1.02786
0.621	0.60833		3.621	0.74415		6.621	1.00531		9.621	1.02786
0.622	0.60832		3.622	0.74414		6.622	1.00531		9.622	1.02787
0.623	0.60832		3.623	0.74413		6.623	1.00531		9.623	1.02788
0.624	0.60831		3.624	0.74413		6.624	1.00531		9.624	1.02788
0.625	0.60831		3.625	0.74412		6.625	1.00532		9.625	1.02789
0.626	0.6083		3.626	0.74412		6.626	1.00532		9.626	1.0279
0.627	0.60829		3.627	0.74411		6.627	1.00532		9.627	1.02791
0.628	0.60829		3.628	0.7441		6.628	1.00532		9.628	1.02791
0.629	0.60828		3.629	0.7441		6.629	1.00532		9.629	1.02792
0.63	0.60828		3.63	0.74409		6.63	1.00532		9.63	1.02793
0.631	0.60827		3.631	0.74409		6.631	1.00533		9.631	1.02794
0.632	0.60827		3.632	0.74408		6.632	1.00534		9.632	1.02794
0.633	0.60826		3.633	0.74408		6.633	1.00534		9.633	1.02795
0.634	0.60825		3.634	0.74408		6.634	1.00534		9.634	1.02796
0.635	0.60825		3.635	0.74407		6.635	1.00535		9.635	1.02797
0.636	0.60824		3.636	0.74407		6.636	1.00535		9.636	1.02797
0.637	0.60824		3.637	0.74407		6.637	1.00536		9.637	1.02798
0.638	0.60823		3.638	0.74407		6.638	1.00536		9.638	1.02799
0.639	0.60823		3.639	0.74406		6.639	1.00537		9.639	1.02799
0.64	0.60822		3.64	0.74406		6.64	1.00537		9.64	1.028
0.641	0.60822		3.641	0.74406		6.641	1.00537		9.641	1.02801
0.642	0.60821		3.642	0.74405		6.642	1.00537		9.642	1.02802
0.643	0.60821		3.643	0.74404		6.643	1.00538		9.643	1.02802
0.644	0.6082		3.644	0.74403		6.644	1.00538		9.644	1.02803
0.645	0.6082		3.645	0.74403		6.645	1.00539		9.645	1.02804
0.646	0.60819		3.646	0.74402		6.646	1.00539		9.646	1.02805
0.647	0.60818		3.647	0.74402		6.647	1.00539		9.647	1.02806
0.648	0.60817		3.648	0.74401		6.648	1.00539		9.648	1.02807
0.649	0.60816		3.649	0.74401		6.649	1.00539		9.649	1.02808
0.65	0.60816		3.65	0.744		6.65	1.00539		9.65	1.02809
0.651	0.60815		3.651	0.744		6.651	1.0054		9.651	1.0281
0.652	0.60814		3.652	0.74399		6.652	1.0054		9.652	1.02811
0.653	0.60814		3.653	0.74399		6.653	1.0054		9.653	1.02811
0.654	0.60813		3.654	0.74399		6.654	1.0054		9.654	1.02812
0.655	0.60813		3.655	0.74398		6.655	1.0054		9.655	1.02813
0.656	0.60812		3.656	0.74398		6.656	1.0054		9.656	1.02813
0.657	0.60812		3.657	0.74397		6.657	1.0054		9.657	1.02814
0.658	0.60811		3.658	0.74397		6.658	1.0054		9.658	1.02815
0.659	0.6081		3.659	0.74397		6.659	1.0054		9.659	1.02816
0.66	0.6081		3.66	0.74396		6.66	1.0054		9.66	1.02816
0.661	0.60809		3.661	0.74396		6.661	1.0054		9.661	1.02817
0.662	0.60808		3.662	0.74396		6.662	1.0054		9.662	1.02818
0.663	0.60808		3.663	0.74396		6.663	1.00541		9.663	1.02818
0.664	0.60807		3.664	0.74395		6.664	1.00541		9.664	1.02819
0.665	0.60806		3.665	0.74394		6.665	1.00541		9.665	1.0282
0.666	0.60806		3.666	0.74394		6.666	1.0054		9.666	1.02821
0.667	0.60805		3.667	0.74393		6.667	1.0054		9.667	1.02821
0.668	0.60804		3.668	0.74392		6.668	1.00541		9.668	1.02821
0.669	0.60803		3.669	0.74392		6.669	1.00541		9.669	1.02822
0.67	0.60802		3.67	0.74392		6.67	1.00541		9.67	1.02823
0.671	0.60802		3.671	0.74392		6.671	1.00542		9.671	1.02824
0.672	0.60801		3.672	0.74392		6.672	1.00542		9.672	1.02824
0.673	0.60801		3.673	0.74391		6.673	1.00542		9.673	1.02825
0.674	0.608		3.674	0.74391		6.674	1.00542		9.674	1.02826
0.675	0.60799		3.675	0.7439		6.675	1.00542		9.675	1.02827
0.676	0.60798		3.676	0.7439		6.676	1.00542		9.676	1.02828
0.677	0.60798		3.677	0.74389		6.677	1.00542		9.677	1.02829
0.678	0.60797		3.678	0.74389		6.678	1.00542		9.678	1.02829
0.679	0.60796		3.679	0.74389		6.679	1.00542		9.679	1.0283
0.68	0.60795		3.68	0.74389		6.68	1.00542		9.68	1.02831
0.681	0.60795		3.681	0.74388		6.681	1.00542		9.681	1.02832
0.682	0.60794		3.682	0.74388		6.682	1.00542		9.682	1.02832
0.683	0.60794		3.683	0.74388		6.683	1.00541		9.683	1.02833
0.684	0.60793		3.684	0.74388		6.684	1.00542		9.684	1.02834
0.685	0.60792		3.685	0.74388		6.685	1.00542		9.685	1.02835
0.686	0.60792		3.686	0.74388		6.686	1.00542		9.686	1.02835
0.687	0.60791		3.687	0.74388		6.687	1.00542		9.687	1.02836
0.688	0.6079		3.688	0.74387		6.688	1.00541		9.688	1.02836
0.689	0.6079		3.689	0.74387		6.689	1.00541		9.689	1.02837
0.69	0.60789		3.69	0.74386		6.69	1.00541		9.69	1.02838
0.691	0.60789		3.691	0.74386		6.691	1.0054		9.691	1.02839
0.692	0.60788		3.692	0.74385		6.692	1.0054		9.692	1.02839
0.693	0.60788		3.693	0.74385		6.693	1.0054		9.693	1.0284
0.694	0.60787		3.694	0.74385		6.694	1.00541		9.694	1.02841
0.695	0.60786		3.695	0.74385		6.695	1.00541		9.695	1.02843
0.696	0.60785		3.696	0.74385		6.696	1.00541		9.696	1.02843
0.697	0.60785		3.697	0.74385		6.697	1.00541		9.697	1.02844
0.698	0.60784		3.698	0.74385		6.698	1.00541		9.698	1.02845
0.699	0.60783		3.699	0.74385		6.699	1.00541		9.699	1.02846
0.7	0.60782		3.7	0.74385		6.7	1.00541		9.7	1.02847
0.701	0.60782		3.701	0.74385		6.701	1.00541		9.701	1.02847
0.702	0.60781		3.702	0.74385		6.702	1.00542		9.702	1.02848
0.703	0.6078		3.703	0.74385		6.703	1.00541		9.703	1.02849
0.704	0.6078		3.704	0.74385		6.704	1.00542		9.704	1.0285
0.705	0.60779		3.705	0.74385		6.705	1.00542		9.705	1.02851
0.706	0.60779		3.706	0.74384		6.706	1.00542		9.706	1.02851
0.707	0.60778		3.707	0.74384		6.707	1.00542		9.707	1.02852
0.708	0.60778		3.708	0.74384		6.708	1.00542		9.708	1.02853
0.709	0.60777		3.709	0.74384		6.709	1.00542		9.709	1.02854
0.71	0.60776		3.71	0.74383		6.71	1.00543		9.71	1.02855
0.711	0.60776		3.711	0.74383		6.711	1.00543		9.711	1.02856
0.712	0.60775		3.712	0.74382		6.712	1.00543		9.712	1.02857
0.713	0.60775		3.713	0.74382		6.713	1.00543		9.713	1.02857
0.714	0.60774		3.714	0.74381		6.714	1.00543		9.714	1.02858
0.715	0.60773		3.715	0.74381		6.715	1.00543		9.715	1.02859
0.716	0.60773		3.716	0.74381		6.716	1.00543		9.716	1.0286
0.717	0.60773		3.717	0.74381		6.717	1.00543		9.717	1.0286
0.718	0.60772		3.718	0.74381		6.718	1.00542		9.718	1.02861
0.719	0.60772		3.719	0.74381		6.719	1.00542		9.719	1.02861
0.72	0.60771		3.72	0.74381		6.72	1.00542		9.72	1.02862
0.721	0.6077		3.721	0.74381		6.721	1.00542		9.721	1.02863
0.722	0.60769		3.722	0.74381		6.722	1.00542		9.722	1.02864
0.723	0.60768		3.723	0.74381		6.723	1.00542		9.723	1.02864
0.724	0.60767		3.724	0.7438		6.724	1.00542		9.724	1.02865
0.725	0.60767		3.725	0.7438		6.725	1.00542		9.725	1.02867
0.726	0.60766		3.726	0.7438		6.726	1.00542		9.726	1.02868
0.727	0.60766		3.727	0.7438		6.727	1.00542		9.727	1.02868
0.728	0.60765		3.728	0.7438		6.728	1.00542		9.728	1.02869
0.729	0.60765		3.729	0.7438		6.729	1.00542		9.729	1.02869
0.73	0.60764		3.73	0.7438		6.73	1.00541		9.73	1.0287
0.731	0.60764		3.731	0.7438		6.731	1.00541		9.731	1.02871
0.732	0.60763		3.732	0.7438		6.732	1.00541		9.732	1.02872
0.733	0.60762		3.733	0.7438		6.733	1.0054		9.733	1.02873
0.734	0.60761		3.734	0.74379		6.734	1.0054		9.734	1.02874
0.735	0.6076		3.735	0.74379		6.735	1.0054		9.735	1.02875
0.736	0.6076		3.736	0.74379		6.736	1.00539		9.736	1.02875
0.737	0.60759		3.737	0.74379		6.737	1.00539		9.737	1.02876
0.738	0.60758		3.738	0.74379		6.738	1.00539		9.738	1.02876
0.739	0.60757		3.739	0.74378		6.739	1.00539		9.739	1.02877
0.74	0.60757		3.74	0.74378		6.74	1.00539		9.74	1.02878
0.741	0.60756		3.741	0.74378		6.741	1.00539		9.741	1.02879
0.742	0.60755		3.742	0.74378		6.742	1.00538		9.742	1.02879
0.743	0.60754		3.743	0.74378		6.743	1.00538		9.743	1.0288
0.744	0.60753		3.744	0.74378		6.744	1.00537		9.744	1.02881
0.745	0.60753		3.745	0.74378		6.745	1.00537		9.745	1.02882
0.746	0.60752		3.746	0.74378		6.746	1.00537		9.746	1.02883
0.747	0.60752		3.747	0.74378		6.747	1.00537		9.747	1.02883
0.748	0.60751		3.748	0.74379		6.748	1.00536		9.748	1.02884
0.749	0.6075		3.749	0.74378		6.749	1.00536		9.749	1.02884
0.75	0.6075		3.75	0.74378		6.75	1.00535		9.75	1.02885
0.751	0.60749		3.751	0.74378		6.751	1.00535		9.751	1.02886
0.752	0.60748		3.752	0.74377		6.752	1.00535		9.752	1.02887
0.753	0.60747		3.753	0.74377		6.753	1.00535		9.753	1.02888
0.754	0.60746		3.754	0.74377		6.754	1.00534		9.754	1.02888
0.755	0.60745		3.755	0.74377		6.755	1.00534		9.755	1.02889
0.756	0.60744		3.756	0.74376		6.756	1.00534		9.756	1.02889
0.757	0.60743		3.757	0.74376		6.757	1.00534		9.757	1.0289
0.758	0.60742		3.758	0.74376		6.758	1.00533		9.758	1.02891
0.759	0.60741		3.759	0.74376		6.759	1.00533		9.759	1.02892
0.76	0.6074		3.76	0.74376		6.76	1.00533		9.76	1.02892
0.761	0.60739		3.761	0.74376		6.761	1.00532		9.761	1.02893
0.762	0.60738		3.762	0.74376		6.762	1.00532		9.762	1.02893
0.763	0.60738		3.763	0.74376		6.763	1.00532		9.763	1.02894
0.764	0.60737		3.764	0.74376		6.764	1.00532		9.764	1.02894
0.765	0.60736		3.765	0.74376		6.765	1.00531		9.765	1.02895
0.766	0.60736		3.766	0.74376		6.766	1.00531		9.766	1.02896
0.767	0.60735		3.767	0.74377		6.767	1.0053		9.767	1.02896
0.768	0.60734		3.768	0.74377		6.768	1.0053		9.768	1.02896
0.769	0.60734		3.769	0.74377		6.769	1.00529		9.769	1.02897
0.77	0.60733		3.77	0.74376		6.77	1.00529		9.77	1.02898
0.771	0.60732		3.771	0.74376		6.771	1.00529		9.771	1.02899
0.772	0.60732		3.772	0.74376		6.772	1.00529		9.772	1.02899
0.773	0.60731		3.773	0.74376		6.773	1.00529		9.773	1.029
0.774	0.6073		3.774	0.74376		6.774	1.00528		9.774	1.02901
0.775	0.60729		3.775	0.74376		6.775	1.00528		9.775	1.02901
0.776	0.60729		3.776	0.74376		6.776	1.00527		9.776	1.02901
0.777	0.60728		3.777	0.74376		6.777	1.00527		9.777	1.02902
0.778	0.60727		3.778	0.74376		6.778	1.00527		9.778	1.02903
0.779	0.60727		3.779	0.74376		6.779	1.00527		9.779	1.02903
0.78	0.60726		3.78	0.74376		6.78	1.00527		9.78	1.02904
0.781	0.60725		3.781	0.74376		6.781	1.00527		9.781	1.02905
0.782	0.60724		3.782	0.74376		6.782	1.00527		9.782	1.02905
0.783	0.60723		3.783	0.74376		6.783	1.00527		9.783	1.02906
0.784	0.60723		3.784	0.74376		6.784	1.00527		9.784	1.02907
0.785	0.60722		3.785	0.74376		6.785	1.00527		9.785	1.02907
0.786	0.60721		3.786	0.74376		6.786	1.00526		9.786	1.02908
0.787	0.6072		3.787	0.74376		6.787	1.00526		9.787	1.02908
0.788	0.6072		3.788	0.74377		6.788	1.00526		9.788	1.02909
0.789	0.6072		3.789	0.74377		6.789	1.00526		9.789	1.02909
0.79	0.60719		3.79	0.74377		6.79	1.00525		9.79	1.0291
0.791	0.60718		3.791	0.74377		6.791	1.00525		9.791	1.0291
0.792	0.60718		3.792	0.74378		6.792	1.00525		9.792	1.02911
0.793	0.60717		3.793	0.74378		6.793	1.00525		9.793	1.02911
0.794	0.60716		3.794	0.74378		6.794	1.00524		9.794	1.02912
0.795	0.60715		3.795	0.74378		6.795	1.00524		9.795	1.02912
0.796	0.60715		3.796	0.74378		6.796	1.00524		9.796	1.02913
0.797	0.60714		3.797	0.74378		6.797	1.00524		9.797	1.02913
0.798	0.60714		3.798	0.74378		6.798	1.00524		9.798	1.02914
0.799	0.60713		3.799	0.74379		6.799	1.00523		9.799	1.02915
0.8	0.60713		3.8	0.74379		6.8	1.00523		9.8	1.02916
0.801	0.60712		3.801	0.74379		6.801	1.00522		9.801	1.02916
0.802	0.60712		3.802	0.74379		6.802	1.00522		9.802	1.02917
0.803	0.60711		3.803	0.74379		6.803	1.00522		9.803	1.02918
0.804	0.60711		3.804	0.74379		6.804	1.00522		9.804	1.02918
0.805	0.6071		3.805	0.74379		6.805	1.00522		9.805	1.02919
0.806	0.6071		3.806	0.7438		6.806	1.00522		9.806	1.0292
0.807	0.60709		3.807	0.7438		6.807	1.00521		9.807	1.02921
0.808	0.60709		3.808	0.7438		6.808	1.0052		9.808	1.02921
0.809	0.60708		3.809	0.74381		6.809	1.0052		9.809	1.02922
0.81	0.60708		3.81	0.74381		6.81	1.00519		9.81	1.02922
0.811	0.60707		3.811	0.74381		6.811	1.00519		9.811	1.02922
0.812	0.60707		3.812	0.74381		6.812	1.00518		9.812	1.02923
0.813	0.60707		3.813	0.74382		6.813	1.00517		9.813	1.02923
0.814	0.60706		3.814	0.74382		6.814	1.00517		9.814	1.02924
0.815	0.60705		3.815	0.74382		6.815	1.00516		9.815	1.02924
0.816	0.60705		3.816	0.74383		6.816	1.00516		9.816	1.02925
0.817	0.60704		3.817	0.74383		6.817	1.00516		9.817	1.02925
0.818	0.60704		3.818	0.74383		6.818	1.00516		9.818	1.02925
0.819	0.60703		3.819	0.74383		6.819	1.00515		9.819	1.02926
0.82	0.60703		3.82	0.74384		6.82	1.00515		9.82	1.02926
0.821	0.60702		3.821	0.74384		6.821	1.00514		9.821	1.02927
0.822	0.60701		3.822	0.74384		6.822	1.00514		9.822	1.02928
0.823	0.607		3.823	0.74385		6.823	1.00513		9.823	1.02928
0.824	0.607		3.824	0.74385		6.824	1.00513		9.824	1.02929
0.825	0.607		3.825	0.74386		6.825	1.00513		9.825	1.02929
0.826	0.60699		3.826	0.74386		6.826	1.00512		9.826	1.02929
0.827	0.60699		3.827	0.74387		6.827	1.00512		9.827	1.0293
0.828	0.60698		3.828	0.74388		6.828	1.00512		9.828	1.0293
0.829	0.60697		3.829	0.74388		6.829	1.00512		9.829	1.02931
0.83	0.60697		3.83	0.74388		6.83	1.00511		9.83	1.02931
0.831	0.60696		3.831	0.74389		6.831	1.00511		9.831	1.02931
0.832	0.60695		3.832	0.7439		6.832	1.0051		9.832	1.02932
0.833	0.60695		3.833	0.7439		6.833	1.0051		9.833	1.02932
0.834	0.60694		3.834	0.7439		6.834	1.0051		9.834	1.02932
0.835	0.60694		3.835	0.7439		6.835	1.00509		9.835	1.02932
0.836	0.60694		3.836	0.74391		6.836	1.00509		9.836	1.02932
0.837	0.60693		3.837	0.74391		6.837	1.00508		9.837	1.02933
0.838	0.60692		3.838	0.74392		6.838	1.00508		9.838	1.02933
0.839	0.60691		3.839	0.74392		6.839	1.00507		9.839	1.02933
0.84	0.60691		3.84	0.74393		6.84	1.00506		9.84	1.02934
0.841	0.6069		3.841	0.74393		6.841	1.00506		9.841	1.02934
0.842	0.6069		3.842	0.74393		6.842	1.00505		9.842	1.02935
0.843	0.60689		3.843	0.74394		6.843	1.00505		9.843	1.02935
0.844	0.60689		3.844	0.74394		6.844	1.00504		9.844	1.02936
0.845	0.60689		3.845	0.74395		6.845	1.00504		9.845	1.02937
0.846	0.60688		3.846	0.74396		6.846	1.00503		9.846	1.02937
0.847	0.60687		3.847	0.74396		6.847	1.00503		9.847	1.02938
0.848	0.60686		3.848	0.74396		6.848	1.00503		9.848	1.02939
0.849	0.60686		3.849	0.74397		6.849	1.00503		9.849	1.02939
0.85	0.60686		3.85	0.74397		6.85	1.00502		9.85	1.0294
0.851	0.60685		3.851	0.74398		6.851	1.00501		9.851	1.0294
0.852	0.60685		3.852	0.74399		6.852	1.00501		9.852	1.0294
0.853	0.60684		3.853	0.74399		6.853	1.005		9.853	1.02941
0.854	0.60684		3.854	0.744		6.854	1.005		9.854	1.02941
0.855	0.60683		3.855	0.74401		6.855	1.00499		9.855	1.02942
0.856	0.60682		3.856	0.74401		6.856	1.00499		9.856	1.02942
0.857	0.60682		3.857	0.74402		6.857	1.00499		9.857	1.02942
0.858	0.60681		3.858	0.74402		6.858	1.00498		9.858	1.02942
0.859	0.60681		3.859	0.74403		6.859	1.00498		9.859	1.02943
0.86	0.60681		3.86	0.74404		6.86	1.00498		9.86	1.02944
0.861	0.60681		3.861	0.74404		6.861	1.00497		9.861	1.02944
0.862	0.6068		3.862	0.74405		6.862	1.00497		9.862	1.02945
0.863	0.6068		3.863	0.74405		6.863	1.00497		9.863	1.02946
0.864	0.6068		3.864	0.74405		6.864	1.00496		9.864	1.02946
0.865	0.60679		3.865	0.74406		6.865	1.00495		9.865	1.02947
0.866	0.60678		3.866	0.74407		6.866	1.00495		9.866	1.02947
0.867	0.60678		3.867	0.74407		6.867	1.00495		9.867	1.02947
0.868	0.60677		3.868	0.74408		6.868	1.00494		9.868	1.02948
0.869	0.60677		3.869	0.74409		6.869	1.00494		9.869	1.02948
0.87	0.60676		3.87	0.7441		6.87	1.00493		9.87	1.02949
0.871	0.60676		3.871	0.7441		6.871	1.00492		9.871	1.02949
0.872	0.60676		3.872	0.74411		6.872	1.00492		9.872	1.0295
0.873	0.60675		3.873	0.74411		6.873	1.00491		9.873	1.0295
0.874	0.60675		3.874	0.74412		6.874	1.00491		9.874	1.02951
0.875	0.60674		3.875	0.74413		6.875	1.0049		9.875	1.02951
0.876	0.60674		3.876	0.74413		6.876	1.00489		9.876	1.02951
0.877	0.60673		3.877	0.74414		6.877	1.00488		9.877	1.02951
0.878	0.60673		3.878	0.74414		6.878	1.00488		9.878	1.02952
0.879	0.60673		3.879	0.74415		6.879	1.00487		9.879	1.02952
0.88	0.60672		3.88	0.74415		6.88	1.00487		9.88	1.02952
0.881	0.60672		3.881	0.74416		6.881	1.00486		9.881	1.02952
0.882	0.60671		3.882	0.74417		6.882	1.00485		9.882	1.02953
0.883	0.60671		3.883	0.74417		6.883	1.00485		9.883	1.02953
0.884	0.60671		3.884	0.74418		6.884	1.00484		9.884	1.02953
0.885	0.60671		3.885	0.74419		6.885	1.00484		9.885	1.02953
0.886	0.6067		3.886	0.7442		6.886	1.00483		9.886	1.02953
0.887	0.6067		3.887	0.7442		6.887	1.00483		9.887	1.02954
0.888	0.6067		3.888	0.74421		6.888	1.00482		9.888	1.02954
0.889	0.60669		3.889	0.74421		6.889	1.00481		9.889	1.02955
0.89	0.60669		3.89	0.74422		6.89	1.00481		9.89	1.02955
0.891	0.60669		3.891	0.74423		6.891	1.0048		9.891	1.02955
0.892	0.60668		3.892	0.74423		6.892	1.0048		9.892	1.02955
0.893	0.60668		3.893	0.74424		6.893	1.00479		9.893	1.02955
0.894	0.60667		3.894	0.74425		6.894	1.00479		9.894	1.02955
0.895	0.60667		3.895	0.74425		6.895	1.00478		9.895	1.02955
0.896	0.60666		3.896	0.74425		6.896	1.00477		9.896	1.02956
0.897	0.60666		3.897	0.74426		6.897	1.00476		9.897	1.02956
0.898	0.60666		3.898	0.74427		6.898	1.00475		9.898	1.02957
0.899	0.60666		3.899	0.74428		6.899	1.00475		9.899	1.02957
0.9	0.60665		3.9	0.74428		6.9	1.00475		9.9	1.02957
0.901	0.60665		3.901	0.74429		6.901	1.00474		9.901	1.02957
0.902	0.60664		3.902	0.7443		6.902	1.00474		9.902	1.02957
0.903	0.60664		3.903	0.7443		6.903	1.00473		9.903	1.02958
0.904	0.60664		3.904	0.74431		6.904	1.00472		9.904	1.02958
0.905	0.60664		3.905	0.74432		6.905	1.00471		9.905	1.02958
0.906	0.60663		3.906	0.74432		6.906	1.0047		9.906	1.02958
0.907	0.60663		3.907	0.74433		6.907	1.00469		9.907	1.02958
0.908	0.60663		3.908	0.74434		6.908	1.00468		9.908	1.02959
0.909	0.60663		3.909	0.74434		6.909	1.00467		9.909	1.02959
0.91	0.60662		3.91	0.74434		6.91	1.00466		9.91	1.02959
0.911	0.60662		3.911	0.74435		6.911	1.00465		9.911	1.0296
0.912	0.60661		3.912	0.74436		6.912	1.00465		9.912	1.0296
0.913	0.60661		3.913	0.74437		6.913	1.00464		9.913	1.0296
0.914	0.60661		3.914	0.74438		6.914	1.00462		9.914	1.0296
0.915	0.6066		3.915	0.74438		6.915	1.00462		9.915	1.02961
0.916	0.6066		3.916	0.74439		6.916	1.00461		9.916	1.02961
0.917	0.6066		3.917	0.7444		6.917	1.00461		9.917	1.02961
0.918	0.60659		3.918	0.74441		6.918	1.0046		9.918	1.02962
0.919	0.6066		3.919	0.74442		6.919	1.00459		9.919	1.02962
0.92	0.60659		3.92	0.74443		6.92	1.00459		9.92	1.02962
0.921	0.60659		3.921	0.74443		6.921	1.00458		9.921	1.02962
0.922	0.60659		3.922	0.74445		6.922	1.00457		9.922	1.02962
0.923	0.60658		3.923	0.74446		6.923	1.00456		9.923	1.02963
0.924	0.60658		3.924	0.74446		6.924	1.00455		9.924	1.02963
0.925	0.60658		3.925	0.74447		6.925	1.00454		9.925	1.02963
0.926	0.60657		3.926	0.74447		6.926	1.00453		9.926	1.02963
0.927	0.60657		3.927	0.74447		6.927	1.00452		9.927	1.02963
0.928	0.60657		3.928	0.74448		6.928	1.00451		9.928	1.02963
0.929	0.60657		3.929	0.74448		6.929	1.0045		9.929	1.02964
0.93	0.60656		3.93	0.74448		6.93	1.0045		9.93	1.02964
0.931	0.60656		3.931	0.74449		6.931	1.00449		9.931	1.02964
0.932	0.60656		3.932	0.7445		6.932	1.00448		9.932	1.02964
0.933	0.60656		3.933	0.74451		6.933	1.00447		9.933	1.02965
0.934	0.60655		3.934	0.74452		6.934	1.00446		9.934	1.02965
0.935	0.60655		3.935	0.74452		6.935	1.00445		9.935	1.02965
0.936	0.60654		3.936	0.74453		6.936	1.00444		9.936	1.02965
0.937	0.60654		3.937	0.74454		6.937	1.00443		9.937	1.02965
0.938	0.60653		3.938	0.74455		6.938	1.00443		9.938	1.02965
0.939	0.60653		3.939	0.74455		6.939	1.00442		9.939	1.02965
0.94	0.60653		3.94	0.74456		6.94	1.00441		9.94	1.02965
0.941	0.60652		3.941	0.74456		6.941	1.0044		9.941	1.02965
0.942	0.60651		3.942	0.74457		6.942	1.00439		9.942	1.02966
0.943	0.60651		3.943	0.74458		6.943	1.00438		9.943	1.02965
0.944	0.60651		3.944	0.74459		6.944	1.00438		9.944	1.02966
0.945	0.60651		3.945	0.74459		6.945	1.00437		9.945	1.02966
0.946	0.60651		3.946	0.7446		6.946	1.00436		9.946	1.02967
0.947	0.60651		3.947	0.7446		6.947	1.00436		9.947	1.02967
0.948	0.60651		3.948	0.74461		6.948	1.00435		9.948	1.02967
0.949	0.6065		3.949	0.74462		6.949	1.00434		9.949	1.02967
0.95	0.6065		3.95	0.74462		6.95	1.00433		9.95	1.02967
0.951	0.6065		3.951	0.74463		6.951	1.00432		9.951	1.02967
0.952	0.60649		3.952	0.74463		6.952	1.00431		9.952	1.02966
0.953	0.60649		3.953	0.74463		6.953	1.0043		9.953	1.02966
0.954	0.60649		3.954	0.74464		6.954	1.00429		9.954	1.02966
0.955	0.60648		3.955	0.74465		6.955	1.00429		9.955	1.02966
0.956	0.60648		3.956	0.74465		6.956	1.00428		9.956	1.02966
0.957	0.60647		3.957	0.74466		6.957	1.00428		9.957	1.02967
0.958	0.60647		3.958	0.74467		6.958	1.00427		9.958	1.02967
0.959	0.60646		3.959	0.74468		6.959	1.00426		9.959	1.02967
0.96	0.60646		3.96	0.74469		6.96	1.00426		9.96	1.02968
0.961	0.60646		3.961	0.7447		6.961	1.00425		9.961	1.02968
0.962	0.60646		3.962	0.7447		6.962	1.00424		9.962	1.02968
0.963	0.60646		3.963	0.74471		6.963	1.00423		9.963	1.02968
0.964	0.60645		3.964	0.74472		6.964	1.00422		9.964	1.02968
0.965	0.60645		3.965	0.74472		6.965	1.00421		9.965	1.02967
0.966	0.60645		3.966	0.74473		6.966	1.0042		9.966	1.02967
0.967	0.60645		3.967	0.74474		6.967	1.00419		9.967	1.02967
0.968	0.60645		3.968	0.74474		6.968	1.00418		9.968	1.02967
0.969	0.60645		3.969	0.74475		6.969	1.00417		9.969	1.02967
0.97	0.60645		3.97	0.74475		6.97	1.00417		9.97	1.02967
0.971	0.60644		3.971	0.74476		6.971	1.00416		9.971	1.02968
0.972	0.60644		3.972	0.74477		6.972	1.00415		9.972	1.02968
0.973	0.60644		3.973	0.74477		6.973	1.00414		9.973	1.02968
0.974	0.60644		3.974	0.74478		6.974	1.00413		9.974	1.02968
0.975	0.60644		3.975	0.74479		6.975	1.00413		9.975	1.02968
0.976	0.60644		3.976	0.74479		6.976	1.00412		9.976	1.02968
0.977	0.60643		3.977	0.7448		6.977	1.00411		9.977	1.02968
0.978	0.60643		3.978	0.74481		6.978	1.0041		9.978	1.02968
0.979	0.60643		3.979	0.74482		6.979	1.0041		9.979	1.02968
0.98	0.60642		3.98	0.74482		6.98	1.00409		9.98	1.02969
0.981	0.60642		3.981	0.74483		6.981	1.00408		9.981	1.02968
0.982	0.60642		3.982	0.74484		6.982	1.00407		9.982	1.02968
0.983	0.60641		3.983	0.74484		6.983	1.00406		9.983	1.02968
0.984	0.60641		3.984	0.74485		6.984	1.00405		9.984	1.02968
0.985	0.60642		3.985	0.74485		6.985	1.00404		9.985	1.02968
0.986	0.60642		3.986	0.74486		6.986	1.00403		9.986	1.02968
0.987	0.60641		3.987	0.74487		6.987	1.00402		9.987	1.02968
0.988	0.60641		3.988	0.74487		6.988	1.00401		9.988	1.02968
0.989	0.60641		3.989	0.74488		6.989	1.004		9.989	1.02968
0.99	0.60641		3.99	0.74489		6.99	1.00399		9.99	1.02968
0.991	0.60641		3.991	0.7449		6.991	1.00398		9.991	1.02968
0.992	0.6064		3.992	0.74491		6.992	1.00397		9.992	1.02968
0.993	0.6064		3.993	0.74491		6.993	1.00397		9.993	1.02968
0.994	0.6064		3.994	0.74491		6.994	1.00396		9.994	1.02968
0.995	0.6064		3.995	0.74492		6.995	1.00395		9.995	1.02967
0.996	0.6064		3.996	0.74493		6.996	1.00395		9.996	1.02967
0.997	0.6064		3.997	0.74494		6.997	1.00395		9.997	1.02967
0.998	0.6064		3.998	0.74494		6.998	1.00394		9.998	1.02967
0.999	0.6064		3.999	0.74495		6.999	1.00394		9.999	1.02967
1	0.6064		4	0.74496		7	1.00393		10	1.02967
1.001	0.6064		4.001	0.74497		7.001	1.00392		10.001	1.02967
1.002	0.60639		4.002	0.74497		7.002	1.00392		10.002	1.02967
1.003	0.60639		4.003	0.74498		7.003	1.00391		10.003	1.02967
1.004	0.60639		4.004	0.74499		7.004	1.0039		10.004	1.02967
1.005	0.60639		4.005	0.745		7.005	1.00389		10.005	1.02967
1.006	0.60638		4.006	0.745		7.006	1.00388		10.006	1.02967
1.007	0.60638		4.007	0.74501		7.007	1.00388		10.007	1.02967
1.008	0.60638		4.008	0.74502		7.008	1.00387		10.008	1.02967
1.009	0.60638		4.009	0.74502		7.009	1.00387		10.009	1.02967
1.01	0.60638		4.01	0.74503		7.01	1.00386		10.01	1.02967
1.011	0.60638		4.011	0.74504		7.011	1.00385		10.011	1.02966
1.012	0.60637		4.012	0.74504		7.012	1.00384		10.012	1.02966
1.013	0.60637		4.013	0.74505		7.013	1.00383		10.013	1.02966
1.014	0.60637		4.014	0.74505		7.014	1.00382		10.014	1.02966
1.015	0.60637		4.015	0.74505		7.015	1.00382		10.015	1.02965
1.016	0.60637		4.016	0.74506		7.016	1.00381		10.016	1.02965
1.017	0.60636		4.017	0.74507		7.017	1.0038		10.017	1.02965
1.018	0.60637		4.018	0.74508		7.018	1.00379		10.018	1.02965
1.019	0.60637		4.019	0.74509		7.019	1.00379		10.019	1.02964
1.02	0.60637		4.02	0.74509		7.02	1.00378		10.02	1.02964
1.021	0.60636		4.021	0.7451		7.021	1.00377		10.021	1.02964
1.022	0.60636		4.022	0.74511		7.022	1.00377		10.022	1.02964
1.023	0.60636		4.023	0.74512		7.023	1.00376		10.023	1.02964
1.024	0.60636		4.024	0.74512		7.024	1.00375		10.024	1.02964
1.025	0.60635		4.025	0.74513		7.025	1.00375		10.025	1.02964
1.026	0.60635		4.026	0.74514		7.026	1.00374		10.026	1.02964
1.027	0.60635		4.027	0.74515		7.027	1.00372		10.027	1.02964
1.028	0.60635		4.028	0.74515		7.028	1.00372		10.028	1.02964
1.029	0.60635		4.029	0.74516		7.029	1.00371		10.029	1.02964
1.03	0.60635		4.03	0.74517		7.03	1.00371		10.03	1.02964
1.031	0.60635		4.031	0.74518		7.031	1.0037		10.031	1.02963
1.032	0.60635		4.032	0.74518		7.032	1.00369		10.032	1.02963
1.033	0.60635		4.033	0.74519		7.033	1.00368		10.033	1.02962
1.034	0.60635		4.034	0.74519		7.034	1.00367		10.034	1.02962
1.035	0.60635		4.035	0.74519		7.035	1.00367		10.035	1.02961
1.036	0.60635		4.036	0.74519		7.036	1.00366		10.036	1.02961
1.037	0.60636		4.037	0.7452		7.037	1.00365		10.037	1.0296
1.038	0.60636		4.038	0.74522		7.038	1.00364		10.038	1.0296
1.039	0.60636		4.039	0.74523		7.039	1.00363		10.039	1.0296
1.04	0.60636		4.04	0.74523		7.04	1.00363		10.04	1.0296
1.041	0.60636		4.041	0.74524		7.041	1.00362		10.041	1.0296
1.042	0.60636		4.042	0.74525		7.042	1.00361		10.042	1.02959
1.043	0.60636		4.043	0.74527		7.043	1.0036		10.043	1.02959
1.044	0.60636		4.044	0.74527		7.044	1.0036		10.044	1.02959
1.045	0.60636		4.045	0.74528		7.045	1.00359		10.045	1.02959
1.046	0.60636		4.046	0.74529		7.046	1.00358		10.046	1.02959
1.047	0.60636		4.047	0.7453		7.047	1.00357		10.047	1.02959
1.048	0.60636		4.048	0.7453		7.048	1.00357		10.048	1.02958
1.049	0.60636		4.049	0.7453		7.049	1.00356		10.049	1.02958
1.05	0.60636		4.05	0.74531		7.05	1.00355		10.05	1.02957
1.051	0.60636		4.051	0.74532		7.051	1.00355		10.051	1.02958
1.052	0.60636		4.052	0.74532		7.052	1.00354		10.052	1.02958
1.053	0.60636		4.053	0.74533		7.053	1.00353		10.053	1.02957
1.054	0.60636		4.054	0.74533		7.054	1.00352		10.054	1.02957
1.055	0.60636		4.055	0.74533		7.055	1.00351		10.055	1.02957
1.056	0.60637		4.056	0.74534		7.056	1.00351		10.056	1.02956
1.057	0.60637		4.057	0.74534		7.057	1.0035		10.057	1.02956
1.058	0.60637		4.058	0.74535		7.058	1.00349		10.058	1.02955
1.059	0.60637		4.059	0.74536		7.059	1.00348		10.059	1.02955
1.06	0.60637		4.06	0.74536		7.06	1.00347		10.06	1.02955
1.061	0.60638		4.061	0.74537		7.061	1.00346		10.061	1.02955
1.062	0.60638		4.062	0.74537		7.062	1.00345		10.062	1.02954
1.063	0.60638		4.063	0.74538		7.063	1.00344		10.063	1.02954
1.064	0.60639		4.064	0.74539		7.064	1.00344		10.064	1.02954
1.065	0.60639		4.065	0.7454		7.065	1.00343		10.065	1.02953
1.066	0.60639		4.066	0.74541		7.066	1.00342		10.066	1.02953
1.067	0.60639		4.067	0.74542		7.067	1.00341		10.067	1.02953
1.068	0.60639		4.068	0.74543		7.068	1.00341		10.068	1.02953
1.069	0.60639		4.069	0.74543		7.069	1.0034		10.069	1.02953
1.07	0.6064		4.07	0.74544		7.07	1.00339		10.07	1.02952
1.071	0.6064		4.071	0.74545		7.071	1.00338		10.071	1.02952
1.072	0.6064		4.072	0.74546		7.072	1.00337		10.072	1.02951
1.073	0.60639		4.073	0.74546		7.073	1.00336		10.073	1.02951
1.074	0.6064		4.074	0.74547		7.074	1.00335		10.074	1.0295
1.075	0.6064		4.075	0.74548		7.075	1.00335		10.075	1.0295
1.076	0.6064		4.076	0.74548		7.076	1.00334		10.076	1.02949
1.077	0.6064		4.077	0.74548		7.077	1.00333		10.077	1.02949
1.078	0.6064		4.078	0.74549		7.078	1.00332		10.078	1.02948
1.079	0.6064		4.079	0.7455		7.079	1.00331		10.079	1.02948
1.08	0.6064		4.08	0.74551		7.08	1.00331		10.08	1.02948
1.081	0.6064		4.081	0.74552		7.081	1.0033		10.081	1.02947
1.082	0.6064		4.082	0.74552		7.082	1.0033		10.082	1.02947
1.083	0.6064		4.083	0.74553		7.083	1.00329		10.083	1.02946
1.084	0.6064		4.084	0.74554		7.084	1.00328		10.084	1.02946
1.085	0.60641		4.085	0.74555		7.085	1.00328		10.085	1.02945
1.086	0.60641		4.086	0.74556		7.086	1.00327		10.086	1.02944
1.087	0.60641		4.087	0.74556		7.087	1.00326		10.087	1.02944
1.088	0.60642		4.088	0.74557		7.088	1.00326		10.088	1.02943
1.089	0.60642		4.089	0.74558		7.089	1.00325		10.089	1.02943
1.09	0.60642		4.09	0.74558		7.09	1.00325		10.09	1.02942
1.091	0.60643		4.091	0.74559		7.091	1.00325		10.091	1.02942
1.092	0.60643		4.092	0.7456		7.092	1.00324		10.092	1.02941
1.093	0.60643		4.093	0.7456		7.093	1.00323		10.093	1.02941
1.094	0.60643		4.094	0.74561		7.094	1.00322		10.094	1.0294
1.095	0.60644		4.095	0.74561		7.095	1.00322		10.095	1.0294
1.096	0.60644		4.096	0.74562		7.096	1.00321		10.096	1.02939
1.097	0.60645		4.097	0.74562		7.097	1.00321		10.097	1.02938
1.098	0.60645		4.098	0.74563		7.098	1.0032		10.098	1.02937
1.099	0.60645		4.099	0.74563		7.099	1.00319		10.099	1.02937
1.1	0.60646		4.1	0.74564		7.1	1.00319		10.1	1.02936
1.101	0.60647		4.101	0.74565		7.101	1.00318		10.101	1.02936
1.102	0.60648		4.102	0.74565		7.102	1.00317		10.102	1.02936
1.103	0.60648		4.103	0.74567		7.103	1.00316		10.103	1.02935
1.104	0.60648		4.104	0.74567		7.104	1.00315		10.104	1.02935
1.105	0.60649		4.105	0.74568		7.105	1.00314		10.105	1.02935
1.106	0.60649		4.106	0.74569		7.106	1.00314		10.106	1.02934
1.107	0.60649		4.107	0.7457		7.107	1.00313		10.107	1.02934
1.108	0.6065		4.108	0.7457		7.108	1.00313		10.108	1.02933
1.109	0.60651		4.109	0.7457		7.109	1.00312		10.109	1.02933
1.11	0.60651		4.11	0.74571		7.11	1.00311		10.11	1.02933
1.111	0.60651		4.111	0.74571		7.111	1.00311		10.111	1.02933
1.112	0.60652		4.112	0.74572		7.112	1.0031		10.112	1.02932
1.113	0.60652		4.113	0.74573		7.113	1.00309		10.113	1.02932
1.114	0.60653		4.114	0.74574		7.114	1.00309		10.114	1.02932
1.115	0.60653		4.115	0.74575		7.115	1.00308		10.115	1.02931
1.116	0.60654		4.116	0.74575		7.116	1.00308		10.116	1.02931
1.117	0.60654		4.117	0.74576		7.117	1.00307		10.117	1.0293
1.118	0.60655		4.118	0.74576		7.118	1.00307		10.118	1.0293
1.119	0.60655		4.119	0.74576		7.119	1.00306		10.119	1.02929
1.12	0.60656		4.12	0.74577		7.12	1.00306		10.12	1.02928
1.121	0.60656		4.121	0.74577		7.121	1.00305		10.121	1.02928
1.122	0.60656		4.122	0.74577		7.122	1.00304		10.122	1.02927
1.123	0.60657		4.123	0.74578		7.123	1.00303		10.123	1.02927
1.124	0.60657		4.124	0.74578		7.124	1.00303		10.124	1.02926
1.125	0.60658		4.125	0.74579		7.125	1.00303		10.125	1.02926
1.126	0.60659		4.126	0.74579		7.126	1.00302		10.126	1.02925
1.127	0.60659		4.127	0.7458		7.127	1.00302		10.127	1.02925
1.128	0.6066		4.128	0.7458		7.128	1.00301		10.128	1.02924
1.129	0.6066		4.129	0.74581		7.129	1.00301		10.129	1.02924
1.13	0.6066		4.13	0.74582		7.13	1.00301		10.13	1.02923
1.131	0.6066		4.131	0.74582		7.131	1.00301		10.131	1.02923
1.132	0.60661		4.132	0.74583		7.132	1.00301		10.132	1.02923
1.133	0.60661		4.133	0.74584		7.133	1.003		10.133	1.02922
1.134	0.60661		4.134	0.74584		7.134	1.003		10.134	1.02922
1.135	0.60662		4.135	0.74585		7.135	1.003		10.135	1.02921
1.136	0.60662		4.136	0.74585		7.136	1.00299		10.136	1.0292
1.137	0.60662		4.137	0.74585		7.137	1.00299		10.137	1.0292
1.138	0.60662		4.138	0.74585		7.138	1.00299		10.138	1.02919
1.139	0.60662		4.139	0.74586		7.139	1.00299		10.139	1.02919
1.14	0.60663		4.14	0.74586		7.14	1.00298		10.14	1.02918
1.141	0.60663		4.141	0.74586		7.141	1.00298		10.141	1.02918
1.142	0.60663		4.142	0.74587		7.142	1.00298		10.142	1.02917
1.143	0.60664		4.143	0.74588		7.143	1.00297		10.143	1.02917
1.144	0.60664		4.144	0.74588		7.144	1.00297		10.144	1.02916
1.145	0.60664		4.145	0.74589		7.145	1.00296		10.145	1.02915
1.146	0.60665		4.146	0.74589		7.146	1.00296		10.146	1.02915
1.147	0.60665		4.147	0.7459		7.147	1.00295		10.147	1.02914
1.148	0.60666		4.148	0.7459		7.148	1.00295		10.148	1.02914
1.149	0.60666		4.149	0.7459		7.149	1.00295		10.149	1.02914
1.15	0.60667		4.15	0.74591		7.15	1.00294		10.15	1.02913
1.151	0.60667		4.151	0.74591		7.151	1.00294		10.151	1.02913
1.152	0.60667		4.152	0.74591		7.152	1.00293		10.152	1.02912
1.153	0.60668		4.153	0.74592		7.153	1.00293		10.153	1.02912
1.154	0.60668		4.154	0.74592		7.154	1.00293		10.154	1.02911
1.155	0.60668		4.155	0.74593		7.155	1.00292		10.155	1.02911
1.156	0.60669		4.156	0.74594		7.156	1.00292		10.156	1.0291
1.157	0.60669		4.157	0.74594		7.157	1.00291		10.157	1.02909
1.158	0.6067		4.158	0.74594		7.158	1.00291		10.158	1.02908
1.159	0.6067		4.159	0.74595		7.159	1.0029		10.159	1.02908
1.16	0.60671		4.16	0.74596		7.16	1.0029		10.16	1.02907
1.161	0.60671		4.161	0.74597		7.161	1.00289		10.161	1.02906
1.162	0.60672		4.162	0.74598		7.162	1.00288		10.162	1.02906
1.163	0.60672		4.163	0.74599		7.163	1.00288		10.163	1.02905
1.164	0.60673		4.164	0.74599		7.164	1.00287		10.164	1.02904
1.165	0.60673		4.165	0.74599		7.165	1.00286		10.165	1.02904
1.166	0.60674		4.166	0.746		7.166	1.00286		10.166	1.02903
1.167	0.60674		4.167	0.746		7.167	1.00285		10.167	1.02903
1.168	0.60675		4.168	0.746		7.168	1.00285		10.168	1.02902
1.169	0.60675		4.169	0.746		7.169	1.00284		10.169	1.02901
1.17	0.60676		4.17	0.74601		7.17	1.00284		10.17	1.029
1.171	0.60676		4.171	0.74601		7.171	1.00283		10.171	1.029
1.172	0.60677		4.172	0.74601		7.172	1.00283		10.172	1.02899
1.173	0.60677		4.173	0.74601		7.173	1.00283		10.173	1.02899
1.174	0.60678		4.174	0.74602		7.174	1.00283		10.174	1.02898
1.175	0.60678		4.175	0.74602		7.175	1.00283		10.175	1.02897
1.176	0.60679		4.176	0.74602		7.176	1.00282		10.176	1.02896
1.177	0.6068		4.177	0.74602		7.177	1.00281		10.177	1.02896
1.178	0.6068		4.178	0.74602		7.178	1.00281		10.178	1.02895
1.179	0.6068		4.179	0.74602		7.179	1.0028		10.179	1.02895
1.18	0.60681		4.18	0.74603		7.18	1.0028		10.18	1.02894
1.181	0.60681		4.181	0.74603		7.181	1.00279		10.181	1.02894
1.182	0.60682		4.182	0.74603		7.182	1.00278		10.182	1.02893
1.183	0.60683		4.183	0.74603		7.183	1.00278		10.183	1.02892
1.184	0.60683		4.184	0.74603		7.184	1.00278		10.184	1.02891
1.185	0.60684		4.185	0.74603		7.185	1.00277		10.185	1.02891
1.186	0.60685		4.186	0.74603		7.186	1.00276		10.186	1.0289
1.187	0.60685		4.187	0.74604		7.187	1.00276		10.187	1.0289
1.188	0.60686		4.188	0.74604		7.188	1.00275		10.188	1.02889
1.189	0.60686		4.189	0.74604		7.189	1.00275		10.189	1.02889
1.19	0.60687		4.19	0.74604		7.19	1.00275		10.19	1.02888
1.191	0.60687		4.191	0.74605		7.191	1.00274		10.191	1.02887
1.192	0.60688		4.192	0.74606		7.192	1.00273		10.192	1.02887
1.193	0.60689		4.193	0.74606		7.193	1.00273		10.193	1.02886
1.194	0.60689		4.194	0.74606		7.194	1.00273		10.194	1.02885
1.195	0.60689		4.195	0.74607		7.195	1.00273		10.195	1.02885
1.196	0.6069		4.196	0.74607		7.196	1.00272		10.196	1.02884
1.197	0.6069		4.197	0.74608		7.197	1.00272		10.197	1.02884
1.198	0.60691		4.198	0.74608		7.198	1.00271		10.198	1.02883
1.199	0.60691		4.199	0.74608		7.199	1.00271		10.199	1.02883
1.2	0.60691		4.2	0.74609		7.2	1.00271		10.2	1.02882
1.201	0.60692		4.201	0.74609		7.201	1.0027		10.201	1.02882
1.202	0.60692		4.202	0.7461		7.202	1.0027		10.202	1.02881
1.203	0.60693		4.203	0.7461		7.203	1.00269		10.203	1.0288
1.204	0.60694		4.204	0.7461		7.204	1.00269		10.204	1.0288
1.205	0.60694		4.205	0.7461		7.205	1.00269		10.205	1.02879
1.206	0.60694		4.206	0.7461		7.206	1.00268		10.206	1.02878
1.207	0.60695		4.207	0.7461		7.207	1.00269		10.207	1.02878
1.208	0.60695		4.208	0.7461		7.208	1.00268		10.208	1.02877
1.209	0.60696		4.209	0.7461		7.209	1.00268		10.209	1.02877
1.21	0.60696		4.21	0.7461		7.21	1.00268		10.21	1.02876
1.211	0.60697		4.211	0.74611		7.211	1.00268		10.211	1.02875
1.212	0.60697		4.212	0.74611		7.212	1.00268		10.212	1.02875
1.213	0.60698		4.213	0.74611		7.213	1.00267		10.213	1.02875
1.214	0.60698		4.214	0.74612		7.214	1.00267		10.214	1.02874
1.215	0.60699		4.215	0.74613		7.215	1.00267		10.215	1.02873
1.216	0.60699		4.216	0.74613		7.216	1.00267		10.216	1.02873
1.217	0.607		4.217	0.74613		7.217	1.00267		10.217	1.02873
1.218	0.60701		4.218	0.74614		7.218	1.00266		10.218	1.02872
1.219	0.60701		4.219	0.74615		7.219	1.00266		10.219	1.02872
1.22	0.60702		4.22	0.74615		7.22	1.00265		10.22	1.02871
1.221	0.60703		4.221	0.74616		7.221	1.00265		10.221	1.0287
1.222	0.60703		4.222	0.74616		7.222	1.00266		10.222	1.0287
1.223	0.60703		4.223	0.74616		7.223	1.00265		10.223	1.02869
1.224	0.60704		4.224	0.74616		7.224	1.00265		10.224	1.02868
1.225	0.60704		4.225	0.74617		7.225	1.00264		10.225	1.02868
1.226	0.60705		4.226	0.74617		7.226	1.00264		10.226	1.02867
1.227	0.60705		4.227	0.74617		7.227	1.00264		10.227	1.02867
1.228	0.60706		4.228	0.74618		7.228	1.00264		10.228	1.02866
1.229	0.60706		4.229	0.74618		7.229	1.00264		10.229	1.02866
1.23	0.60707		4.23	0.74619		7.23	1.00264		10.23	1.02865
1.231	0.60707		4.231	0.74619		7.231	1.00264		10.231	1.02864
1.232	0.60708		4.232	0.74619		7.232	1.00264		10.232	1.02863
1.233	0.60708		4.233	0.7462		7.233	1.00264		10.233	1.02863
1.234	0.60709		4.234	0.74619		7.234	1.00264		10.234	1.02862
1.235	0.6071		4.235	0.7462		7.235	1.00264		10.235	1.02861
1.236	0.60711		4.236	0.7462		7.236	1.00264		10.236	1.02861
1.237	0.60711		4.237	0.7462		7.237	1.00264		10.237	1.0286
1.238	0.60712		4.238	0.74621		7.238	1.00265		10.238	1.02859
1.239	0.60712		4.239	0.74621		7.239	1.00265		10.239	1.02858
1.24	0.60713		4.24	0.74621		7.24	1.00264		10.24	1.02858
1.241	0.60714		4.241	0.74621		7.241	1.00264		10.241	1.02857
1.242	0.60714		4.242	0.7462		7.242	1.00263		10.242	1.02856
1.243	0.60715		4.243	0.74621		7.243	1.00263		10.243	1.02855
1.244	0.60715		4.244	0.7462		7.244	1.00263		10.244	1.02854
1.245	0.60715		4.245	0.7462		7.245	1.00263		10.245	1.02853
1.246	0.60716		4.246	0.7462		7.246	1.00263		10.246	1.02853
1.247	0.60717		4.247	0.7462		7.247	1.00263		10.247	1.02852
1.248	0.60718		4.248	0.7462		7.248	1.00263		10.248	1.02851
1.249	0.60718		4.249	0.7462		7.249	1.00263		10.249	1.02851
1.25	0.60719		4.25	0.74621		7.25	1.00262		10.25	1.0285
1.251	0.6072		4.251	0.74622		7.251	1.00262		10.251	1.02849
1.252	0.6072		4.252	0.74622		7.252	1.00262		10.252	1.02849
1.253	0.60721		4.253	0.74622		7.253	1.00262		10.253	1.02848
1.254	0.60722		4.254	0.74622		7.254	1.00262		10.254	1.02847
1.255	0.60722		4.255	0.74623		7.255	1.00261		10.255	1.02847
1.256	0.60723		4.256	0.74623		7.256	1.00261		10.256	1.02846
1.257	0.60723		4.257	0.74623		7.257	1.00261		10.257	1.02846
1.258	0.60724		4.258	0.74623		7.258	1.0026		10.258	1.02845
1.259	0.60725		4.259	0.74623		7.259	1.0026		10.259	1.02845
1.26	0.60725		4.26	0.74624		7.26	1.0026		10.26	1.02844
1.261	0.60726		4.261	0.74624		7.261	1.0026		10.261	1.02844
1.262	0.60727		4.262	0.74624		7.262	1.00261		10.262	1.02843
1.263	0.60728		4.263	0.74624		7.263	1.00261		10.263	1.02843
1.264	0.60728		4.264	0.74624		7.264	1.00261		10.264	1.02842
1.265	0.60729		4.265	0.74624		7.265	1.00261		10.265	1.02842
1.266	0.6073		4.266	0.74624		7.266	1.00261		10.266	1.02841
1.267	0.6073		4.267	0.74624		7.267	1.00261		10.267	1.02841
1.268	0.60731		4.268	0.74623		7.268	1.0026		10.268	1.0284
1.269	0.60731		4.269	0.74623		7.269	1.0026		10.269	1.02839
1.27	0.60732		4.27	0.74623		7.27	1.0026		10.27	1.02839
1.271	0.60733		4.271	0.74623		7.271	1.0026		10.271	1.02838
1.272	0.60734		4.272	0.74624		7.272	1.00259		10.272	1.02838
1.273	0.60734		4.273	0.74623		7.273	1.00259		10.273	1.02837
1.274	0.60735		4.274	0.74623		7.274	1.00259		10.274	1.02837
1.275	0.60735		4.275	0.74623		7.275	1.00259		10.275	1.02836
1.276	0.60736		4.276	0.74623		7.276	1.00259		10.276	1.02835
1.277	0.60737		4.277	0.74623		7.277	1.00259		10.277	1.02835
1.278	0.60737		4.278	0.74622		7.278	1.00259		10.278	1.02834
1.279	0.60738		4.279	0.74622		7.279	1.0026		10.279	1.02834
1.28	0.60739		4.28	0.74623		7.28	1.0026		10.28	1.02833
1.281	0.60739		4.281	0.74623		7.281	1.00259		10.281	1.02833
1.282	0.6074		4.282	0.74623		7.282	1.00259		10.282	1.02832
1.283	0.6074		4.283	0.74622		7.283	1.00259		10.283	1.02831
1.284	0.60741		4.284	0.74623		7.284	1.00259		10.284	1.02831
1.285	0.60742		4.285	0.74623		7.285	1.00259		10.285	1.0283
1.286	0.60743		4.286	0.74623		7.286	1.00259		10.286	1.0283
1.287	0.60744		4.287	0.74622		7.287	1.00259		10.287	1.02829
1.288	0.60744		4.288	0.74622		7.288	1.00259		10.288	1.02828
1.289	0.60745		4.289	0.74623		7.289	1.00259		10.289	1.02828
1.29	0.60746		4.29	0.74623		7.29	1.00259		10.29	1.02827
1.291	0.60747		4.291	0.74623		7.291	1.00259		10.291	1.02827
1.292	0.60747		4.292	0.74622		7.292	1.0026		10.292	1.02827
1.293	0.60748		4.293	0.74622		7.293	1.0026		10.293	1.02827
1.294	0.60749		4.294	0.74621		7.294	1.0026		10.294	1.02826
1.295	0.60749		4.295	0.74621		7.295	1.0026		10.295	1.02825
1.296	0.6075		4.296	0.74621		7.296	1.0026		10.296	1.02825
1.297	0.60751		4.297	0.74622		7.297	1.0026		10.297	1.02824
1.298	0.60751		4.298	0.74621		7.298	1.0026		10.298	1.02824
1.299	0.60752		4.299	0.74621		7.299	1.00261		10.299	1.02824
1.3	0.60753		4.3	0.74621		7.3	1.00261		10.3	1.02823
1.301	0.60754		4.301	0.74621		7.301	1.00261		10.301	1.02822
1.302	0.60755		4.302	0.74621		7.302	1.00261		10.302	1.02822
1.303	0.60755		4.303	0.74621		7.303	1.00261		10.303	1.02821
1.304	0.60756		4.304	0.7462		7.304	1.00261		10.304	1.02821
1.305	0.60756		4.305	0.7462		7.305	1.00262		10.305	1.0282
1.306	0.60757		4.306	0.7462		7.306	1.00262		10.306	1.0282
1.307	0.60757		4.307	0.7462		7.307	1.00262		10.307	1.0282
1.308	0.60758		4.308	0.7462		7.308	1.00262		10.308	1.02819
1.309	0.60759		4.309	0.74619		7.309	1.00262		10.309	1.02818
1.31	0.60759		4.31	0.74619		7.31	1.00262		10.31	1.02818
1.311	0.6076		4.311	0.74618		7.311	1.00262		10.311	1.02817
1.312	0.60761		4.312	0.74618		7.312	1.00262		10.312	1.02817
1.313	0.60761		4.313	0.74618		7.313	1.00263		10.313	1.02816
1.314	0.60761		4.314	0.74618		7.314	1.00264		10.314	1.02816
1.315	0.60762		4.315	0.74618		7.315	1.00264		10.315	1.02816
1.316	0.60762		4.316	0.74617		7.316	1.00264		10.316	1.02815
1.317	0.60763		4.317	0.74617		7.317	1.00264		10.317	1.02815
1.318	0.60764		4.318	0.74617		7.318	1.00265		10.318	1.02815
1.319	0.60764		4.319	0.74617		7.319	1.00264		10.319	1.02814
1.32	0.60765		4.32	0.74617		7.32	1.00264		10.32	1.02813
1.321	0.60766		4.321	0.74616		7.321	1.00264		10.321	1.02812
1.322	0.60767		4.322	0.74616		7.322	1.00264		10.322	1.02812
1.323	0.60767		4.323	0.74616		7.323	1.00265		10.323	1.02811
1.324	0.60768		4.324	0.74616		7.324	1.00265		10.324	1.02811
1.325	0.60769		4.325	0.74616		7.325	1.00265		10.325	1.0281
1.326	0.60769		4.326	0.74616		7.326	1.00265		10.326	1.0281
1.327	0.60771		4.327	0.74615		7.327	1.00265		10.327	1.02809
1.328	0.60772		4.328	0.74615		7.328	1.00266		10.328	1.02809
1.329	0.60772		4.329	0.74615		7.329	1.00266		10.329	1.02809
1.33	0.60773		4.33	0.74614		7.33	1.00266		10.33	1.02808
1.331	0.60773		4.331	0.74614		7.331	1.00267		10.331	1.02808
1.332	0.60774		4.332	0.74613		7.332	1.00267		10.332	1.02807
1.333	0.60775		4.333	0.74613		7.333	1.00267		10.333	1.02806
1.334	0.60776		4.334	0.74613		7.334	1.00267		10.334	1.02806
1.335	0.60776		4.335	0.74613		7.335	1.00268		10.335	1.02805
1.336	0.60777		4.336	0.74613		7.336	1.00268		10.336	1.02805
1.337	0.60778		4.337	0.74612		7.337	1.00268		10.337	1.02805
1.338	0.60778		4.338	0.74612		7.338	1.00268		10.338	1.02805
1.339	0.60779		4.339	0.74611		7.339	1.00268		10.339	1.02804
1.34	0.60779		4.34	0.74611		7.34	1.00268		10.34	1.02804
1.341	0.6078		4.341	0.74611		7.341	1.00268		10.341	1.02804
1.342	0.6078		4.342	0.7461		7.342	1.00268		10.342	1.02803
1.343	0.60781		4.343	0.7461		7.343	1.00269		10.343	1.02802
1.344	0.60781		4.344	0.7461		7.344	1.00269		10.344	1.02802
1.345	0.60782		4.345	0.7461		7.345	1.0027		10.345	1.02802
1.346	0.60782		4.346	0.7461		7.346	1.0027		10.346	1.02801
1.347	0.60783		4.347	0.7461		7.347	1.0027		10.347	1.02801
1.348	0.60783		4.348	0.7461		7.348	1.00271		10.348	1.028
1.349	0.60784		4.349	0.74609		7.349	1.00271		10.349	1.028
1.35	0.60784		4.35	0.74609		7.35	1.00272		10.35	1.028
1.351	0.60784		4.351	0.74608		7.351	1.00272		10.351	1.028
1.352	0.60785		4.352	0.74608		7.352	1.00272		10.352	1.028
1.353	0.60785		4.353	0.74607		7.353	1.00273		10.353	1.028
1.354	0.60786		4.354	0.74607		7.354	1.00274		10.354	1.02799
1.355	0.60787		4.355	0.74607		7.355	1.00274		10.355	1.02799
1.356	0.60787		4.356	0.74606		7.356	1.00275		10.356	1.02798
1.357	0.60787		4.357	0.74606		7.357	1.00276		10.357	1.02798
1.358	0.60787		4.358	0.74606		7.358	1.00275		10.358	1.02798
1.359	0.60788		4.359	0.74606		7.359	1.00276		10.359	1.02797
1.36	0.60789		4.36	0.74606		7.36	1.00276		10.36	1.02797
1.361	0.60789		4.361	0.74606		7.361	1.00276		10.361	1.02796
1.362	0.6079		4.362	0.74606		7.362	1.00276		10.362	1.02796
1.363	0.60791		4.363	0.74606		7.363	1.00277		10.363	1.02796
1.364	0.60791		4.364	0.74606		7.364	1.00277		10.364	1.02795
1.365	0.60792		4.365	0.74608		7.365	1.00278		10.365	1.02795
1.366	0.60792		4.366	0.74621		7.366	1.00278		10.366	1.02795
1.367	0.60793		4.367	0.7465		7.367	1.00279		10.367	1.02795
1.368	0.60794		4.368	0.74689		7.368	1.0028		10.368	1.02794
1.369	0.60795		4.369	0.74732		7.369	1.0028		10.369	1.02795
1.37	0.60796		4.37	0.74779		7.37	1.0028		10.37	1.02795
1.371	0.60796		4.371	0.7483		7.371	1.00281		10.371	1.02794
1.372	0.60797		4.372	0.74886		7.372	1.00282		10.372	1.02794
1.373	0.60797		4.373	0.74945		7.373	1.00283		10.373	1.02794
1.374	0.60797		4.374	0.75007		7.374	1.00283		10.374	1.02794
1.375	0.60797		4.375	0.75072		7.375	1.00283		10.375	1.02794
1.376	0.60798		4.376	0.75139		7.376	1.00284		10.376	1.02794
1.377	0.60799		4.377	0.7521		7.377	1.00284		10.377	1.02794
1.378	0.60799		4.378	0.75287		7.378	1.00284		10.378	1.02794
1.379	0.608		4.379	0.75372		7.379	1.00285		10.379	1.02794
1.38	0.608		4.38	0.75466		7.38	1.00285		10.38	1.028
1.381	0.60801		4.381	0.75571		7.381	1.00285		10.381	1.02844
1.382	0.60802		4.382	0.75685		7.382	1.00286		10.382	1.02979
1.383	0.60802		4.383	0.75811		7.383	1.00286		10.383	1.03253
1.384	0.60803		4.384	0.75951		7.384	1.00287		10.384	1.03676
1.385	0.60803		4.385	0.76106		7.385	1.00287		10.385	1.0423
1.386	0.60803		4.386	0.76274		7.386	1.00288		10.386	1.04881
1.387	0.60804		4.387	0.76456		7.387	1.00289		10.387	1.05582
1.388	0.60804		4.388	0.76652		7.388	1.00289		10.388	1.0631
1.389	0.60805		4.389	0.76863		7.389	1.0029		10.389	1.07053
1.39	0.60806		4.39	0.77088		7.39	1.0029		10.39	1.0781
1.391	0.60806		4.391	0.77328		7.391	1.00291		10.391	1.08581
1.392	0.60807		4.392	0.77578		7.392	1.00291		10.392	1.09368
1.393	0.60807		4.393	0.77838		7.393	1.00292		10.393	1.10171
1.394	0.60808		4.394	0.78112		7.394	1.00292		10.394	1.10994
1.395	0.60809		4.395	0.78399		7.395	1.00293		10.395	1.1184
1.396	0.60809		4.396	0.78697		7.396	1.00294		10.396	1.12707
1.397	0.60809		4.397	0.79006		7.397	1.00295		10.397	1.13595
1.398	0.6081		4.398	0.79328		7.398	1.00295		10.398	1.14504
1.399	0.6081		4.399	0.79661		7.399	1.00296		10.399	1.15435
1.4	0.60811		4.4	0.80006		7.4	1.00297		10.4	1.16386
1.401	0.60812		4.401	0.80365		7.401	1.00297		10.401	1.1736
1.402	0.60812		4.402	0.80736		7.402	1.00298		10.402	1.18355
1.403	0.60812		4.403	0.81121		7.403	1.00299		10.403	1.19366
1.404	0.60813		4.404	0.8152		7.404	1.003		10.404	1.20391
1.405	0.60813		4.405	0.81934		7.405	1.003		10.405	1.21428
1.406	0.60814		4.406	0.82366		7.406	1.00301		10.406	1.22471
1.407	0.60814		4.407	0.82815		7.407	1.00301		10.407	1.23516
1.408	0.60815		4.408	0.83285		7.408	1.00302		10.408	1.24559
1.409	0.60815		4.409	0.83773		7.409	1.00303		10.409	1.25599
1.41	0.60815		4.41	0.84282		7.41	1.00303		10.41	1.26633
1.411	0.60816		4.411	0.84809		7.411	1.00304		10.411	1.27658
1.412	0.60817		4.412	0.85353		7.412	1.00305		10.412	1.28672
1.413	0.60817		4.413	0.85917		7.413	1.00305		10.413	1.29672
1.414	0.60817		4.414	0.865		7.414	1.00305		10.414	1.30659
1.415	0.60818		4.415	0.87102		7.415	1.00306		10.415	1.31631
1.416	0.60818		4.416	0.87726		7.416	1.00306		10.416	1.32588
1.417	0.60818		4.417	0.8837		7.417	1.00307		10.417	1.33529
1.418	0.60829		4.418	0.89033		7.418	1.00308		10.418	1.34453
1.419	0.60875		4.419	0.89719		7.419	1.00316		10.419	1.35359
1.42	0.60983		4.42	0.90427		7.42	1.00365		10.42	1.36249
1.421	0.61156		4.421	0.91157		7.421	1.00493		10.421	1.37123
1.422	0.61382		4.422	0.91908		7.422	1.00715		10.422	1.37982
1.423	0.61644		4.423	0.92683		7.423	1.01018		10.423	1.38826
1.424	0.61936		4.424	0.93482		7.424	1.01379		10.424	1.39656
1.425	0.62256		4.425	0.94307		7.425	1.01781		10.425	1.40475
1.426	0.62601		4.426	0.95158		7.426	1.02219		10.426	1.41282
1.427	0.62972		4.427	0.96037		7.427	1.02692		10.427	1.42079
1.428	0.63369		4.428	0.96943		7.428	1.03197		10.428	1.42866
1.429	0.63788		4.429	0.97879		7.429	1.03735		10.429	1.43644
1.43	0.64228		4.43	0.98849		7.43	1.04302		10.43	1.44416
1.431	0.64688		4.431	0.99854		7.431	1.04895		10.431	1.45182
1.432	0.65165		4.432	1.00895		7.432	1.05514		10.432	1.45942
1.433	0.65659		4.433	1.01976		7.433	1.06156		10.433	1.46696
1.434	0.66168		4.434	1.03102		7.434	1.06819		10.434	1.47445
1.435	0.66693		4.435	1.0427		7.435	1.07504		10.435	1.48189
1.436	0.67233		4.436	1.05481		7.436	1.0821		10.436	1.4893
1.437	0.67788		4.437	1.0673		7.437	1.08936		10.437	1.49667
1.438	0.68356		4.438	1.08012		7.438	1.09682		10.438	1.504
1.439	0.68939		4.439	1.09322		7.439	1.10446		10.439	1.51129
1.44	0.69536		4.44	1.10649		7.44	1.1123		10.44	1.51856
1.441	0.70149		4.441	1.11982		7.441	1.12034		10.441	1.52581
1.442	0.70778		4.442	1.13312		7.442	1.12859		10.442	1.53303
1.443	0.71426		4.443	1.14626		7.443	1.13706		10.443	1.54023
1.444	0.72092		4.444	1.15909		7.444	1.14574		10.444	1.54742
1.445	0.72777		4.445	1.17147		7.445	1.15466		10.445	1.55459
1.446	0.73482		4.446	1.18332		7.446	1.1638		10.446	1.56175
1.447	0.74209		4.447	1.19458		7.447	1.17321		10.447	1.56889
1.448	0.74957		4.448	1.20524		7.448	1.1829		10.448	1.57602
1.449	0.75727		4.449	1.21533		7.449	1.19287		10.449	1.58312
1.45	0.7652		4.45	1.22485		7.45	1.20313		10.45	1.59019
1.451	0.77337		4.451	1.23385		7.451	1.2137		10.451	1.59722
1.452	0.78178		4.452	1.24236		7.452	1.22459		10.452	1.60422
1.453	0.79044		4.453	1.25039		7.453	1.2358		10.453	1.61118
1.454	0.79936		4.454	1.25798		7.454	1.24732		10.454	1.61811
1.455	0.80853		4.455	1.26516		7.455	1.25917		10.455	1.62501
1.456	0.81797		4.456	1.27193		7.456	1.27137		10.456	1.63188
1.457	0.82767		4.457	1.27835		7.457	1.28392		10.457	1.63872
1.458	0.83763		4.458	1.28446		7.458	1.29682		10.458	1.64551
1.459	0.84783		4.459	1.29024		7.459	1.31007		10.459	1.65224
1.46	0.85822		4.46	1.29572		7.46	1.32365		10.46	1.65888
1.461	0.86877		4.461	1.30093		7.461	1.33751		10.461	1.66544
1.462	0.87942		4.462	1.30588		7.462	1.3516		10.462	1.67186
1.463	0.89013		4.463	1.3106		7.463	1.36585		10.463	1.67812
1.464	0.90083		4.464	1.31508		7.464	1.38018		10.464	1.68419
1.465	0.91147		4.465	1.31933		7.465	1.39452		10.465	1.69005
1.466	0.92198		4.466	1.3234		7.466	1.40881		10.466	1.69571
1.467	0.93227		4.467	1.32729		7.467	1.42298		10.467	1.70114
1.468	0.94229		4.468	1.331		7.468	1.43693		10.468	1.70633
1.469	0.95197		4.469	1.33454		7.469	1.45056		10.469	1.71129
1.47	0.96128		4.47	1.33793		7.47	1.46379		10.47	1.71604
1.471	0.9702		4.471	1.34119		7.471	1.47656		10.471	1.72056
1.472	0.97871		4.472	1.34434		7.472	1.48883		10.472	1.72484
1.473	0.98683		4.473	1.34737		7.473	1.50058		10.473	1.72889
1.474	0.99456		4.474	1.3503		7.474	1.5118		10.474	1.73274
1.475	1.0019		4.475	1.35312		7.475	1.52248		10.475	1.73638
1.476	1.00886		4.476	1.35585		7.476	1.53266		10.476	1.73984
1.477	1.01548		4.477	1.35851		7.477	1.54234		10.477	1.74313
1.478	1.02176		4.478	1.3611		7.478	1.55154		10.478	1.74625
1.479	1.02771		4.479	1.3636		7.479	1.56027		10.479	1.74922
1.48	1.03336		4.48	1.36603		7.48	1.56855		10.48	1.75207
1.481	1.0387		4.481	1.36841		7.481	1.57639		10.481	1.75481
1.482	1.04377		4.482	1.37073		7.482	1.58383		10.482	1.75743
1.483	1.04857		4.483	1.37298		7.483	1.59087		10.483	1.75995
1.484	1.05311		4.484	1.37517		7.484	1.59754		10.484	1.76238
1.485	1.05742		4.485	1.3773		7.485	1.60385		10.485	1.76473
1.486	1.06151		4.486	1.37936		7.486	1.60983		10.486	1.76701
1.487	1.0654		4.487	1.38136		7.487	1.6155		10.487	1.76924
1.488	1.06911		4.488	1.38331		7.488	1.62089		10.488	1.7714
1.489	1.07264		4.489	1.38521		7.489	1.62602		10.489	1.77352
1.49	1.07603		4.49	1.38706		7.49	1.63091		10.49	1.77558
1.491	1.07927		4.491	1.38884		7.491	1.63557		10.491	1.7776
1.492	1.08238		4.492	1.39058		7.492	1.64004		10.492	1.77958
1.493	1.08537		4.493	1.39226		7.493	1.64432		10.493	1.78152
1.494	1.08825		4.494	1.39388		7.494	1.64843		10.494	1.78343
1.495	1.09102		4.495	1.39544		7.495	1.65238		10.495	1.78529
1.496	1.09369		4.496	1.39694		7.496	1.65618		10.496	1.78712
1.497	1.09627		4.497	1.39838		7.497	1.65985		10.497	1.78892
1.498	1.09876		4.498	1.39977		7.498	1.6634		10.498	1.79069
1.499	1.10117		4.499	1.40113		7.499	1.66682		10.499	1.79242
1.5	1.1035		4.5	1.40246		7.5	1.67012		10.5	1.79412
1.501	1.10576		4.501	1.40378		7.501	1.67332		10.501	1.79579
1.502	1.10795		4.502	1.40504		7.502	1.67641		10.502	1.79744
1.503	1.11007		4.503	1.40625		7.503	1.67941		10.503	1.79906
1.504	1.11212		4.504	1.40742		7.504	1.68232		10.504	1.80065
1.505	1.11412		4.505	1.40856		7.505	1.68515		10.505	1.80222
1.506	1.11605		4.506	1.40969		7.506	1.68789		10.506	1.80375
1.507	1.11793		4.507	1.41079		7.507	1.69055		10.507	1.80528
1.508	1.11975		4.508	1.41184		7.508	1.69314		10.508	1.80678
1.509	1.12151		4.509	1.41286		7.509	1.69564		10.509	1.80824
1.51	1.12323		4.51	1.41385		7.51	1.69808		10.51	1.80968
1.511	1.12489		4.511	1.41481		7.511	1.70045		10.511	1.81109
1.512	1.1265		4.512	1.41575		7.512	1.70275		10.512	1.81247
1.513	1.12807		4.513	1.41665		7.513	1.70497		10.513	1.81384
1.514	1.1296		4.514	1.41753		7.514	1.70714		10.514	1.81519
1.515	1.13107		4.515	1.4184		7.515	1.70924		10.515	1.8165
1.516	1.13251		4.516	1.41924		7.516	1.71128		10.516	1.81778
1.517	1.1339		4.517	1.42007		7.517	1.71327		10.517	1.81905
1.518	1.13525		4.518	1.42088		7.518	1.7152		10.518	1.82028
1.519	1.13656		4.519	1.42167		7.519	1.71708		10.519	1.82149
1.52	1.13783		4.52	1.42243		7.52	1.71891		10.52	1.82268
1.521	1.13906		4.521	1.42317		7.521	1.72068		10.521	1.82384
1.522	1.14026		4.522	1.42389		7.522	1.72239		10.522	1.82497
1.523	1.14142		4.523	1.42458		7.523	1.72406		10.523	1.82609
1.524	1.14255		4.524	1.42525		7.524	1.72569		10.524	1.8272
1.525	1.14364		4.525	1.42589		7.525	1.72726		10.525	1.82828
1.526	1.1447		4.526	1.42651		7.526	1.72879		10.526	1.82933
1.527	1.14573		4.527	1.42711		7.527	1.73027		10.527	1.83036
1.528	1.14673		4.528	1.4277		7.528	1.73171		10.528	1.83136
1.529	1.14769		4.529	1.42828		7.529	1.73311		10.529	1.83234
1.53	1.14863		4.53	1.42883		7.53	1.73447		10.53	1.83331
1.531	1.14954		4.531	1.42936		7.531	1.73579		10.531	1.83426
1.532	1.15042		4.532	1.42989		7.532	1.73706		10.532	1.83518
1.533	1.15128		4.533	1.43039		7.533	1.73831		10.533	1.83609
1.534	1.15211		4.534	1.43085		7.534	1.73952		10.534	1.83698
1.535	1.15292		4.535	1.43131		7.535	1.74069		10.535	1.83785
1.536	1.1537		4.536	1.43175		7.536	1.74182		10.536	1.8387
1.537	1.15446		4.537	1.43217		7.537	1.74292		10.537	1.83952
1.538	1.1552		4.538	1.43258		7.538	1.744		10.538	1.84032
1.539	1.15592		4.539	1.43297		7.539	1.74504		10.539	1.84111
1.54	1.15662		4.54	1.43338		7.54	1.74605		10.54	1.84187
1.541	1.15729		4.541	1.43377		7.541	1.74704		10.541	1.84261
1.542	1.15796		4.542	1.43414		7.542	1.748		10.542	1.84334
1.543	1.1586		4.543	1.43451		7.543	1.74893		10.543	1.84406
1.544	1.15922		4.544	1.43486		7.544	1.74982		10.544	1.84475
1.545	1.15983		4.545	1.43517		7.545	1.7507		10.545	1.84542
1.546	1.16042		4.546	1.43546		7.546	1.75156		10.546	1.84608
1.547	1.16099		4.547	1.43575		7.547	1.75239		10.547	1.84671
1.548	1.16154		4.548	1.43604		7.548	1.7532		10.548	1.84733
1.549	1.16208		4.549	1.43631		7.549	1.75399		10.549	1.84793
1.55	1.1626		4.55	1.43657		7.55	1.75476		10.55	1.84852
1.551	1.1631		4.551	1.4368		7.551	1.7555		10.551	1.84908
1.552	1.16359		4.552	1.43703		7.552	1.75623		10.552	1.84962
1.553	1.16407		4.553	1.43725		7.553	1.75693		10.553	1.85014
1.554	1.16452		4.554	1.43744		7.554	1.7576		10.554	1.85065
1.555	1.16496		4.555	1.43762		7.555	1.75825		10.555	1.85114
1.556	1.16538		4.556	1.43781		7.556	1.75888		10.556	1.85159
1.557	1.16579		4.557	1.43798		7.557	1.7595		10.557	1.85203
1.558	1.16618		4.558	1.43815		7.558	1.76009		10.558	1.85245
1.559	1.16656		4.559	1.43832		7.559	1.76066		10.559	1.85285
1.56	1.16692		4.56	1.43847		7.56	1.76121		10.56	1.85324
1.561	1.16727		4.561	1.4386		7.561	1.76173		10.561	1.85361
1.562	1.1676		4.562	1.43871		7.562	1.76223		10.562	1.85396
1.563	1.16791		4.563	1.43881		7.563	1.76272		10.563	1.85429
1.564	1.16821		4.564	1.4389		7.564	1.76318		10.564	1.8546
1.565	1.1685		4.565	1.43897		7.565	1.76361		10.565	1.8549
1.566	1.16877		4.566	1.43905		7.566	1.76403		10.566	1.85518
1.567	1.16903		4.567	1.4391		7.567	1.76442		10.567	1.85544
1.568	1.16928		4.568	1.43913		7.568	1.76479		10.568	1.85567
1.569	1.16951		4.569	1.43915		7.569	1.76514		10.569	1.85588
1.57	1.16972		4.57	1.43916		7.57	1.76547		10.57	1.85607
1.571	1.16992		4.571	1.43916		7.571	1.76578		10.571	1.85627
1.572	1.17011		4.572	1.43914		7.572	1.76607		10.572	1.85644
1.573	1.17028		4.573	1.43911		7.573	1.76634		10.573	1.8566
1.574	1.17044		4.574	1.43909		7.574	1.76659		10.574	1.85673
1.575	1.17059		4.575	1.43908		7.575	1.76682		10.575	1.85685
1.576	1.17072		4.576	1.43907		7.576	1.76703		10.576	1.85695
1.577	1.17083		4.577	1.43906		7.577	1.76722		10.577	1.85705
1.578	1.17094		4.578	1.43905		7.578	1.7674		10.578	1.85714
1.579	1.17103		4.579	1.43905		7.579	1.76755		10.579	1.85721
1.58	1.17111		4.58	1.43904		7.58	1.76769		10.58	1.85727
1.581	1.17118		4.581	1.43903		7.581	1.76782		10.581	1.85731
1.582	1.17124		4.582	1.43902		7.582	1.76793		10.582	1.85733
1.583	1.17128		4.583	1.43902		7.583	1.76802		10.583	1.85734
1.584	1.17132		4.584	1.43901		7.584	1.7681		10.584	1.85734
1.585	1.17133		4.585	1.439		7.585	1.76816		10.585	1.85735
1.586	1.17134		4.586	1.43899		7.586	1.76821		10.586	1.85735
1.587	1.17134		4.587	1.43898		7.587	1.76824		10.587	1.85736
1.588	1.17134		4.588	1.43897		7.588	1.76825		10.588	1.85736
1.589	1.17134		4.589	1.43896		7.589	1.76826		10.589	1.85737
1.59	1.17133		4.59	1.43896		7.59	1.76827		10.59	1.85737
1.591	1.17134		4.591	1.43895		7.591	1.76828		10.591	1.85737
1.592	1.17134		4.592	1.43893		7.592	1.76829		10.592	1.85738
1.593	1.17134		4.593	1.43892		7.593	1.7683		10.593	1.85738
1.594	1.17134		4.594	1.43891		7.594	1.76831		10.594	1.85738
1.595	1.17134		4.595	1.43889		7.595	1.76831		10.595	1.85739
1.596	1.17135		4.596	1.43888		7.596	1.76832		10.596	1.85739
1.597	1.17135		4.597	1.43887		7.597	1.76833		10.597	1.85739
1.598	1.17135		4.598	1.43886		7.598	1.76834		10.598	1.85739
1.599	1.17135		4.599	1.43885		7.599	1.76835		10.599	1.8574
1.6	1.17135		4.6	1.43885		7.6	1.76836		10.6	1.8574
1.601	1.17135		4.601	1.43884		7.601	1.76837		10.601	1.85741
1.602	1.17135		4.602	1.43883		7.602	1.76838		10.602	1.85741
1.603	1.17134		4.603	1.43882		7.603	1.76839		10.603	1.85742
1.604	1.17135		4.604	1.43881		7.604	1.76839		10.604	1.85743
1.605	1.17135		4.605	1.4388		7.605	1.7684		10.605	1.85743
1.606	1.17135		4.606	1.4388		7.606	1.76841		10.606	1.85743
1.607	1.17135		4.607	1.43879		7.607	1.76842		10.607	1.85744
1.608	1.17135		4.608	1.43878		7.608	1.76843		10.608	1.85744
1.609	1.17135		4.609	1.43876		7.609	1.76844		10.609	1.85745
1.61	1.17135		4.61	1.43875		7.61	1.76844		10.61	1.85745
1.611	1.17135		4.611	1.43874		7.611	1.76845		10.611	1.85746
1.612	1.17134		4.612	1.43873		7.612	1.76846		10.612	1.85746
1.613	1.17134		4.613	1.43872		7.613	1.76847		10.613	1.85747
1.614	1.17134		4.614	1.43871		7.614	1.76847		10.614	1.85747
1.615	1.17134		4.615	1.4387		7.615	1.76848		10.615	1.85747
1.616	1.17134		4.616	1.43869		7.616	1.76849		10.616	1.85748
1.617	1.17133		4.617	1.43868		7.617	1.7685		10.617	1.85748
1.618	1.17133		4.618	1.43867		7.618	1.76851		10.618	1.85748
1.619	1.17132		4.619	1.43867		7.619	1.76852		10.619	1.85749
1.62	1.17132		4.62	1.43866		7.62	1.76853		10.62	1.85749
1.621	1.17132		4.621	1.43865		7.621	1.76854		10.621	1.8575
1.622	1.17132		4.622	1.43864		7.622	1.76855		10.622	1.85751
1.623	1.17132		4.623	1.43863		7.623	1.76856		10.623	1.85751
1.624	1.17132		4.624	1.43863		7.624	1.76856		10.624	1.85752
1.625	1.17131		4.625	1.43862		7.625	1.76857		10.625	1.85752
1.626	1.17131		4.626	1.43861		7.626	1.76858		10.626	1.85752
1.627	1.17131		4.627	1.43859		7.627	1.76859		10.627	1.85753
1.628	1.17131		4.628	1.43858		7.628	1.7686		10.628	1.85753
1.629	1.17131		4.629	1.43857		7.629	1.7686		10.629	1.85754
1.63	1.17131		4.63	1.43856		7.63	1.76861		10.63	1.85755
1.631	1.1713		4.631	1.43855		7.631	1.76862		10.631	1.85755
1.632	1.1713		4.632	1.43854		7.632	1.76863		10.632	1.85756
1.633	1.1713		4.633	1.43853		7.633	1.76864		10.633	1.85756
1.634	1.1713		4.634	1.43852		7.634	1.76864		10.634	1.85757
1.635	1.17129		4.635	1.43851		7.635	1.76865		10.635	1.85758
1.636	1.17129		4.636	1.4385		7.636	1.76865		10.636	1.85758
1.637	1.17129		4.637	1.43849		7.637	1.76866		10.637	1.85759
1.638	1.17129		4.638	1.43848		7.638	1.76867		10.638	1.85759
1.639	1.17128		4.639	1.43847		7.639	1.76868		10.639	1.8576
1.64	1.17128		4.64	1.43846		7.64	1.76868		10.64	1.8576
1.641	1.17128		4.641	1.43845		7.641	1.76869		10.641	1.85761
1.642	1.17128		4.642	1.43844		7.642	1.7687		10.642	1.85761
1.643	1.17127		4.643	1.43843		7.643	1.7687		10.643	1.85762
1.644	1.17127		4.644	1.43842		7.644	1.76871		10.644	1.85763
1.645	1.17127		4.645	1.43841		7.645	1.76872		10.645	1.85764
1.646	1.17126		4.646	1.4384		7.646	1.76874		10.646	1.85765
1.647	1.17126		4.647	1.4384		7.647	1.76875		10.647	1.85765
1.648	1.17126		4.648	1.43839		7.648	1.76876		10.648	1.85765
1.649	1.17125		4.649	1.43838		7.649	1.76876		10.649	1.85766
1.65	1.17125		4.65	1.43838		7.65	1.76877		10.65	1.85767
1.651	1.17125		4.651	1.43837		7.651	1.76877		10.651	1.85768
1.652	1.17125		4.652	1.43836		7.652	1.76878		10.652	1.85769
1.653	1.17125		4.653	1.43835		7.653	1.76878		10.653	1.85769
1.654	1.17125		4.654	1.43834		7.654	1.76879		10.654	1.8577
1.655	1.17124		4.655	1.43833		7.655	1.76879		10.655	1.8577
1.656	1.17124		4.656	1.43832		7.656	1.7688		10.656	1.85771
1.657	1.17124		4.657	1.43832		7.657	1.76881		10.657	1.85772
1.658	1.17123		4.658	1.43831		7.658	1.76881		10.658	1.85772
1.659	1.17123		4.659	1.4383		7.659	1.76882		10.659	1.85773
1.66	1.17122		4.66	1.4383		7.66	1.76883		10.66	1.85774
1.661	1.17122		4.661	1.43829		7.661	1.76883		10.661	1.85774
1.662	1.17121		4.662	1.43828		7.662	1.76884		10.662	1.85775
1.663	1.17121		4.663	1.43827		7.663	1.76885		10.663	1.85776
1.664	1.17121		4.664	1.43826		7.664	1.76886		10.664	1.85776
1.665	1.1712		4.665	1.43825		7.665	1.76887		10.665	1.85777
1.666	1.1712		4.666	1.43823		7.666	1.76888		10.666	1.85778
1.667	1.17119		4.667	1.43821		7.667	1.76888		10.667	1.85778
1.668	1.17119		4.668	1.4382		7.668	1.76889		10.668	1.85779
1.669	1.17119		4.669	1.43819		7.669	1.76889		10.669	1.8578
1.67	1.17118		4.67	1.43819		7.67	1.7689		10.67	1.8578
1.671	1.17118		4.671	1.43818		7.671	1.7689		10.671	1.85781
1.672	1.17118		4.672	1.43817		7.672	1.76891		10.672	1.85781
1.673	1.17118		4.673	1.43816		7.673	1.76891		10.673	1.85782
1.674	1.17117		4.674	1.43815		7.674	1.76891		10.674	1.85782
1.675	1.17117		4.675	1.43815		7.675	1.76891		10.675	1.85783
1.676	1.17117		4.676	1.43814		7.676	1.76892		10.676	1.85783
1.677	1.17117		4.677	1.43813		7.677	1.76893		10.677	1.85784
1.678	1.17117		4.678	1.43812		7.678	1.76893		10.678	1.85784
1.679	1.17117		4.679	1.43811		7.679	1.76894		10.679	1.85785
1.68	1.17116		4.68	1.43811		7.68	1.76894		10.68	1.85785
1.681	1.17116		4.681	1.43811		7.681	1.76895		10.681	1.85786
1.682	1.17115		4.682	1.4381		7.682	1.76895		10.682	1.85787
1.683	1.17115		4.683	1.43809		7.683	1.76895		10.683	1.85787
1.684	1.17115		4.684	1.43809		7.684	1.76895		10.684	1.85788
1.685	1.17114		4.685	1.43808		7.685	1.76896		10.685	1.85789
1.686	1.17114		4.686	1.43807		7.686	1.76897		10.686	1.8579
1.687	1.17113		4.687	1.43806		7.687	1.76898		10.687	1.85791
1.688	1.17112		4.688	1.43805		7.688	1.76898		10.688	1.85792
1.689	1.17112		4.689	1.43805		7.689	1.76899		10.689	1.85792
1.69	1.17112		4.69	1.43805		7.69	1.76899		10.69	1.85793
1.691	1.17112		4.691	1.43804		7.691	1.769		10.691	1.85794
1.692	1.17111		4.692	1.43803		7.692	1.76901		10.692	1.85794
1.693	1.17111		4.693	1.43802		7.693	1.76901		10.693	1.85795
1.694	1.1711		4.694	1.43801		7.694	1.76902		10.694	1.85796
1.695	1.1711		4.695	1.43801		7.695	1.76902		10.695	1.85796
1.696	1.1711		4.696	1.438		7.696	1.76902		10.696	1.85797
1.697	1.17109		4.697	1.438		7.697	1.76903		10.697	1.85798
1.698	1.17109		4.698	1.43799		7.698	1.76903		10.698	1.85798
1.699	1.17109		4.699	1.43798		7.699	1.76903		10.699	1.85799
1.7	1.17108		4.7	1.43797		7.7	1.76904		10.7	1.85799
1.701	1.17108		4.701	1.43797		7.701	1.76905		10.701	1.858
1.702	1.17108		4.702	1.43796		7.702	1.76905		10.702	1.85801
1.703	1.17107		4.703	1.43795		7.703	1.76906		10.703	1.85801
1.704	1.17107		4.704	1.43794		7.704	1.76906		10.704	1.85802
1.705	1.17106		4.705	1.43794		7.705	1.76906		10.705	1.85803
1.706	1.17106		4.706	1.43793		7.706	1.76907		10.706	1.85804
1.707	1.17105		4.707	1.43792		7.707	1.76908		10.707	1.85805
1.708	1.17104		4.708	1.43792		7.708	1.76908		10.708	1.85806
1.709	1.17104		4.709	1.43791		7.709	1.76908		10.709	1.85807
1.71	1.17104		4.71	1.4379		7.71	1.76908		10.71	1.85808
1.711	1.17104		4.711	1.43789		7.711	1.76909		10.711	1.85808
1.712	1.17103		4.712	1.43789		7.712	1.76909		10.712	1.85809
1.713	1.17103		4.713	1.43788		7.713	1.7691		10.713	1.85809
1.714	1.17102		4.714	1.43787		7.714	1.7691		10.714	1.8581
1.715	1.17102		4.715	1.43786		7.715	1.76911		10.715	1.85811
1.716	1.17102		4.716	1.43786		7.716	1.76911		10.716	1.85812
1.717	1.17102		4.717	1.43785		7.717	1.76912		10.717	1.85813
1.718	1.17102		4.718	1.43784		7.718	1.76912		10.718	1.85814
1.719	1.17102		4.719	1.43783		7.719	1.76912		10.719	1.85814
1.72	1.17101		4.72	1.43782		7.72	1.76913		10.72	1.85815
1.721	1.171		4.721	1.43782		7.721	1.76914		10.721	1.85816
1.722	1.171		4.722	1.43781		7.722	1.76914		10.722	1.85817
1.723	1.17099		4.723	1.4378		7.723	1.76914		10.723	1.85817
1.724	1.17098		4.724	1.43779		7.724	1.76915		10.724	1.85818
1.725	1.17097		4.725	1.43779		7.725	1.76916		10.725	1.85819
1.726	1.17097		4.726	1.43778		7.726	1.76916		10.726	1.8582
1.727	1.17096		4.727	1.43777		7.727	1.76917		10.727	1.8582
1.728	1.17096		4.728	1.43776		7.728	1.76917		10.728	1.85821
1.729	1.17096		4.729	1.43774		7.729	1.76918		10.729	1.85822
1.73	1.17095		4.73	1.43773		7.73	1.76918		10.73	1.85823
1.731	1.17095		4.731	1.43772		7.731	1.76919		10.731	1.85823
1.732	1.17094		4.732	1.43771		7.732	1.76919		10.732	1.85824
1.733	1.17094		4.733	1.4377		7.733	1.7692		10.733	1.85825
1.734	1.17093		4.734	1.4377		7.734	1.7692		10.734	1.85826
1.735	1.17093		4.735	1.43769		7.735	1.7692		10.735	1.85827
1.736	1.17093		4.736	1.43768		7.736	1.7692		10.736	1.85828
1.737	1.17092		4.737	1.43768		7.737	1.7692		10.737	1.85828
1.738	1.17092		4.738	1.43768		7.738	1.76921		10.738	1.85829
1.739	1.17092		4.739	1.43767		7.739	1.76921		10.739	1.8583
1.74	1.17092		4.74	1.43766		7.74	1.76921		10.74	1.85831
1.741	1.17091		4.741	1.43766		7.741	1.76921		10.741	1.85831
1.742	1.1709		4.742	1.43765		7.742	1.76921		10.742	1.85832
1.743	1.1709		4.743	1.43764		7.743	1.76921		10.743	1.85833
1.744	1.17089		4.744	1.43763		7.744	1.76922		10.744	1.85833
1.745	1.17089		4.745	1.43762		7.745	1.76922		10.745	1.85834
1.746	1.17088		4.746	1.43761		7.746	1.76922		10.746	1.85835
1.747	1.17087		4.747	1.4376		7.747	1.76923		10.747	1.85835
1.748	1.17087		4.748	1.4376		7.748	1.76923		10.748	1.85836
1.749	1.17086		4.749	1.43759		7.749	1.76923		10.749	1.85836
1.75	1.17086		4.75	1.43758		7.75	1.76923		10.75	1.85837
1.751	1.17085		4.751	1.43757		7.751	1.76924		10.751	1.85838
1.752	1.17084		4.752	1.43757		7.752	1.76924		10.752	1.85838
1.753	1.17084		4.753	1.43756		7.753	1.76924		10.753	1.85839
1.754	1.17083		4.754	1.43756		7.754	1.76924		10.754	1.8584
1.755	1.17083		4.755	1.43755		7.755	1.76925		10.755	1.85841
1.756	1.17082		4.756	1.43755		7.756	1.76925		10.756	1.85842
1.757	1.17081		4.757	1.43754		7.757	1.76926		10.757	1.85843
1.758	1.17081		4.758	1.43754		7.758	1.76927		10.758	1.85844
1.759	1.1708		4.759	1.43753		7.759	1.76926		10.759	1.85844
1.76	1.17079		4.76	1.43753		7.76	1.76926		10.76	1.85845
1.761	1.17079		4.761	1.43752		7.761	1.76926		10.761	1.85845
1.762	1.17079		4.762	1.43752		7.762	1.76926		10.762	1.85846
1.763	1.17078		4.763	1.43752		7.763	1.76926		10.763	1.85846
1.764	1.17078		4.764	1.43751		7.764	1.76927		10.764	1.85847
1.765	1.17077		4.765	1.43751		7.765	1.76927		10.765	1.85848
1.766	1.17076		4.766	1.43751		7.766	1.76927		10.766	1.85849
1.767	1.17076		4.767	1.4375		7.767	1.76928		10.767	1.85849
1.768	1.17075		4.768	1.4375		7.768	1.76929		10.768	1.8585
1.769	1.17075		4.769	1.43749		7.769	1.76929		10.769	1.85851
1.77	1.17074		4.77	1.43748		7.77	1.76929		10.77	1.85852
1.771	1.17073		4.771	1.43748		7.771	1.76929		10.771	1.85853
1.772	1.17073		4.772	1.43747		7.772	1.76929		10.772	1.85854
1.773	1.17072		4.773	1.43747		7.773	1.76929		10.773	1.85855
1.774	1.17072		4.774	1.43747		7.774	1.76929		10.774	1.85855
1.775	1.17072		4.775	1.43746		7.775	1.76929		10.775	1.85856
1.776	1.17071		4.776	1.43745		7.776	1.76929		10.776	1.85857
1.777	1.1707		4.777	1.43745		7.777	1.76929		10.777	1.85858
1.778	1.1707		4.778	1.43744		7.778	1.7693		10.778	1.85859
1.779	1.17069		4.779	1.43744		7.779	1.7693		10.779	1.8586
1.78	1.17069		4.78	1.43744		7.78	1.7693		10.78	1.8586
1.781	1.17068		4.781	1.43743		7.781	1.76931		10.781	1.85861
1.782	1.17068		4.782	1.43743		7.782	1.76931		10.782	1.85862
1.783	1.17067		4.783	1.43743		7.783	1.76931		10.783	1.85862
1.784	1.17066		4.784	1.43742		7.784	1.76931		10.784	1.85863
1.785	1.17066		4.785	1.43741		7.785	1.76931		10.785	1.85863
1.786	1.17065		4.786	1.43741		7.786	1.76932		10.786	1.85864
1.787	1.17065		4.787	1.4374		7.787	1.76932		10.787	1.85864
1.788	1.17064		4.788	1.43739		7.788	1.76932		10.788	1.85865
1.789	1.17064		4.789	1.43739		7.789	1.76932		10.789	1.85866
1.79	1.17063		4.79	1.43738		7.79	1.76932		10.79	1.85867
1.791	1.17062		4.791	1.43737		7.791	1.76932		10.791	1.85868
1.792	1.17062		4.792	1.43736		7.792	1.76932		10.792	1.85869
1.793	1.17061		4.793	1.43735		7.793	1.76932		10.793	1.8587
1.794	1.17061		4.794	1.43735		7.794	1.76933		10.794	1.8587
1.795	1.1706		4.795	1.43734		7.795	1.76933		10.795	1.85871
1.796	1.17059		4.796	1.43734		7.796	1.76933		10.796	1.85872
1.797	1.17059		4.797	1.43734		7.797	1.76933		10.797	1.85873
1.798	1.17058		4.798	1.43733		7.798	1.76933		10.798	1.85873
1.799	1.17057		4.799	1.43733		7.799	1.76933		10.799	1.85874
1.8	1.17056		4.8	1.43733		7.8	1.76933		10.8	1.85875
1.801	1.17056		4.801	1.43732		7.801	1.76933		10.801	1.85876
1.802	1.17055		4.802	1.43732		7.802	1.76934		10.802	1.85877
1.803	1.17055		4.803	1.43732		7.803	1.76935		10.803	1.85878
1.804	1.17055		4.804	1.43732		7.804	1.76935		10.804	1.85879
1.805	1.17054		4.805	1.43731		7.805	1.76935		10.805	1.85879
1.806	1.17053		4.806	1.43731		7.806	1.76935		10.806	1.8588
1.807	1.17053		4.807	1.43731		7.807	1.76934		10.807	1.8588
1.808	1.17052		4.808	1.4373		7.808	1.76934		10.808	1.85881
1.809	1.17052		4.809	1.4373		7.809	1.76934		10.809	1.85881
1.81	1.17051		4.81	1.43729		7.81	1.76934		10.81	1.85882
1.811	1.17051		4.811	1.43729		7.811	1.76935		10.811	1.85883
1.812	1.1705		4.812	1.43728		7.812	1.76935		10.812	1.85883
1.813	1.17049		4.813	1.43728		7.813	1.76935		10.813	1.85884
1.814	1.17049		4.814	1.43727		7.814	1.76935		10.814	1.85884
1.815	1.17048		4.815	1.43726		7.815	1.76935		10.815	1.85885
1.816	1.17047		4.816	1.43726		7.816	1.76935		10.816	1.85886
1.817	1.17047		4.817	1.43725		7.817	1.76935		10.817	1.85886
1.818	1.17045		4.818	1.43725		7.818	1.76935		10.818	1.85887
1.819	1.17044		4.819	1.43724		7.819	1.76934		10.819	1.85888
1.82	1.17043		4.82	1.43724		7.82	1.76934		10.82	1.85889
1.821	1.17042		4.821	1.43724		7.821	1.76934		10.821	1.85889
1.822	1.17041		4.822	1.43724		7.822	1.76935		10.822	1.8589
1.823	1.1704		4.823	1.43724		7.823	1.76935		10.823	1.8589
1.824	1.1704		4.824	1.43724		7.824	1.76935		10.824	1.85891
1.825	1.17039		4.825	1.43724		7.825	1.76935		10.825	1.85892
1.826	1.17038		4.826	1.43723		7.826	1.76935		10.826	1.85892
1.827	1.17037		4.827	1.43723		7.827	1.76935		10.827	1.85893
1.828	1.17037		4.828	1.43723		7.828	1.76935		10.828	1.85893
1.829	1.17036		4.829	1.43723		7.829	1.76935		10.829	1.85894
1.83	1.17035		4.83	1.43722		7.83	1.76935		10.83	1.85895
1.831	1.17035		4.831	1.43722		7.831	1.76935		10.831	1.85896
1.832	1.17034		4.832	1.43721		7.832	1.76935		10.832	1.85896
1.833	1.17034		4.833	1.4372		7.833	1.76935		10.833	1.85897
1.834	1.17033		4.834	1.4372		7.834	1.76935		10.834	1.85898
1.835	1.17032		4.835	1.4372		7.835	1.76935		10.835	1.85899
1.836	1.17031		4.836	1.43719		7.836	1.76935		10.836	1.85899
1.837	1.17031		4.837	1.43719		7.837	1.76935		10.837	1.85899
1.838	1.1703		4.838	1.43719		7.838	1.76935		10.838	1.859
1.839	1.17029		4.839	1.43719		7.839	1.76935		10.839	1.85901
1.84	1.17028		4.84	1.43718		7.84	1.76936		10.84	1.85902
1.841	1.17027		4.841	1.43718		7.841	1.76936		10.841	1.85903
1.842	1.17026		4.842	1.43718		7.842	1.76936		10.842	1.85903
1.843	1.17025		4.843	1.43717		7.843	1.76936		10.843	1.85905
1.844	1.17025		4.844	1.43717		7.844	1.76936		10.844	1.85905
1.845	1.17025		4.845	1.43717		7.845	1.76936		10.845	1.85906
1.846	1.17024		4.846	1.43717		7.846	1.76936		10.846	1.85907
1.847	1.17024		4.847	1.43716		7.847	1.76937		10.847	1.85907
1.848	1.17023		4.848	1.43716		7.848	1.76937		10.848	1.85908
1.849	1.17023		4.849	1.43716		7.849	1.76937		10.849	1.85908
1.85	1.17023		4.85	1.43716		7.85	1.76936		10.85	1.85909
1.851	1.17022		4.851	1.43715		7.851	1.76936		10.851	1.8591
1.852	1.17021		4.852	1.43715		7.852	1.76936		10.852	1.85911
1.853	1.17021		4.853	1.43715		7.853	1.76936		10.853	1.85912
1.854	1.1702		4.854	1.43715		7.854	1.76936		10.854	1.85912
1.855	1.1702		4.855	1.43714		7.855	1.76935		10.855	1.85913
1.856	1.17019		4.856	1.43714		7.856	1.76934		10.856	1.85914
1.857	1.17018		4.857	1.43713		7.857	1.76934		10.857	1.85915
1.858	1.17017		4.858	1.43713		7.858	1.76934		10.858	1.85915
1.859	1.17016		4.859	1.43712		7.859	1.76934		10.859	1.85916
1.86	1.17016		4.86	1.43712		7.86	1.76934		10.86	1.85917
1.861	1.17015		4.861	1.43712		7.861	1.76935		10.861	1.85918
1.862	1.17015		4.862	1.43711		7.862	1.76934		10.862	1.85919
1.863	1.17015		4.863	1.43711		7.863	1.76934		10.863	1.8592
1.864	1.17014		4.864	1.43711		7.864	1.76934		10.864	1.85921
1.865	1.17014		4.865	1.43711		7.865	1.76934		10.865	1.85922
1.866	1.17014		4.866	1.43711		7.866	1.76935		10.866	1.85923
1.867	1.17013		4.867	1.43712		7.867	1.76934		10.867	1.85923
1.868	1.17012		4.868	1.43712		7.868	1.76934		10.868	1.85924
1.869	1.17012		4.869	1.43712		7.869	1.76934		10.869	1.85925
1.87	1.17011		4.87	1.43712		7.87	1.76934		10.87	1.85926
1.871	1.1701		4.871	1.43712		7.871	1.76933		10.871	1.85926
1.872	1.1701		4.872	1.43712		7.872	1.76933		10.872	1.85927
1.873	1.17009		4.873	1.43712		7.873	1.76933		10.873	1.85928
1.874	1.17009		4.874	1.43712		7.874	1.76933		10.874	1.85929
1.875	1.17008		4.875	1.43712		7.875	1.76933		10.875	1.85929
1.876	1.17007		4.876	1.43711		7.876	1.76932		10.876	1.8593
1.877	1.17007		4.877	1.43711		7.877	1.76932		10.877	1.8593
1.878	1.17007		4.878	1.43711		7.878	1.76932		10.878	1.85931
1.879	1.17006		4.879	1.43711		7.879	1.76932		10.879	1.85932
1.88	1.17005		4.88	1.43711		7.88	1.76932		10.88	1.85932
1.881	1.17004		4.881	1.43712		7.881	1.76932		10.881	1.85933
1.882	1.17003		4.882	1.43712		7.882	1.76932		10.882	1.85934
1.883	1.17002		4.883	1.43711		7.883	1.76932		10.883	1.85935
1.884	1.17002		4.884	1.43711		7.884	1.76931		10.884	1.85936
1.885	1.17001		4.885	1.43711		7.885	1.76931		10.885	1.85937
1.886	1.17		4.886	1.43711		7.886	1.76931		10.886	1.85938
1.887	1.16999		4.887	1.43711		7.887	1.76931		10.887	1.85939
1.888	1.16999		4.888	1.4371		7.888	1.76931		10.888	1.8594
1.889	1.16998		4.889	1.4371		7.889	1.7693		10.889	1.85941
1.89	1.16998		4.89	1.4371		7.89	1.7693		10.89	1.85942
1.891	1.16997		4.891	1.43711		7.891	1.76929		10.891	1.85942
1.892	1.16997		4.892	1.43711		7.892	1.76929		10.892	1.85943
1.893	1.16997		4.893	1.43711		7.893	1.76929		10.893	1.85944
1.894	1.16996		4.894	1.43711		7.894	1.76929		10.894	1.85944
1.895	1.16995		4.895	1.43711		7.895	1.76929		10.895	1.85945
1.896	1.16994		4.896	1.43711		7.896	1.76928		10.896	1.85946
1.897	1.16993		4.897	1.43711		7.897	1.76928		10.897	1.85946
1.898	1.16993		4.898	1.43711		7.898	1.76928		10.898	1.85947
1.899	1.16992		4.899	1.43711		7.899	1.76928		10.899	1.85948
1.9	1.16991		4.9	1.4371		7.9	1.76927		10.9	1.85948
1.901	1.1699		4.901	1.4371		7.901	1.76927		10.901	1.85949
1.902	1.1699		4.902	1.4371		7.902	1.76926		10.902	1.8595
1.903	1.16989		4.903	1.4371		7.903	1.76926		10.903	1.8595
1.904	1.16988		4.904	1.43711		7.904	1.76925		10.904	1.85951
1.905	1.16987		4.905	1.43711		7.905	1.76924		10.905	1.85952
1.906	1.16987		4.906	1.43711		7.906	1.76924		10.906	1.85952
1.907	1.16986		4.907	1.43711		7.907	1.76924		10.907	1.85953
1.908	1.16985		4.908	1.43711		7.908	1.76923		10.908	1.85954
1.909	1.16985		4.909	1.43711		7.909	1.76923		10.909	1.85954
1.91	1.16984		4.91	1.43711		7.91	1.76922		10.91	1.85955
1.911	1.16983		4.911	1.43711		7.911	1.76922		10.911	1.85955
1.912	1.16983		4.912	1.43711		7.912	1.76921		10.912	1.85955
1.913	1.16982		4.913	1.43711		7.913	1.7692		10.913	1.85956
1.914	1.16981		4.914	1.43711		7.914	1.7692		10.914	1.85957
1.915	1.16981		4.915	1.43712		7.915	1.7692		10.915	1.85957
1.916	1.1698		4.916	1.43712		7.916	1.7692		10.916	1.85958
1.917	1.1698		4.917	1.43712		7.917	1.76919		10.917	1.85959
1.918	1.16979		4.918	1.43712		7.918	1.76919		10.918	1.85959
1.919	1.16979		4.919	1.43712		7.919	1.76919		10.919	1.8596
1.92	1.16978		4.92	1.43712		7.92	1.76918		10.92	1.85961
1.921	1.16977		4.921	1.43712		7.921	1.76918		10.921	1.85961
1.922	1.16977		4.922	1.43712		7.922	1.76918		10.922	1.85961
1.923	1.16976		4.923	1.43712		7.923	1.76918		10.923	1.85961
1.924	1.16976		4.924	1.43713		7.924	1.76917		10.924	1.85962
1.925	1.16975		4.925	1.43713		7.925	1.76917		10.925	1.85963
1.926	1.16974		4.926	1.43713		7.926	1.76917		10.926	1.85963
1.927	1.16974		4.927	1.43713		7.927	1.76916		10.927	1.85964
1.928	1.16973		4.928	1.43714		7.928	1.76916		10.928	1.85964
1.929	1.16972		4.929	1.43714		7.929	1.76916		10.929	1.85965
1.93	1.16972		4.93	1.43714		7.93	1.76915		10.93	1.85965
1.931	1.16972		4.931	1.43715		7.931	1.76915		10.931	1.85965
1.932	1.16971		4.932	1.43715		7.932	1.76914		10.932	1.85966
1.933	1.1697		4.933	1.43715		7.933	1.76914		10.933	1.85966
1.934	1.1697		4.934	1.43715		7.934	1.76913		10.934	1.85967
1.935	1.16969		4.935	1.43716		7.935	1.76912		10.935	1.85967
1.936	1.16968		4.936	1.43717		7.936	1.76912		10.936	1.85968
1.937	1.16968		4.937	1.43717		7.937	1.76911		10.937	1.85968
1.938	1.16967		4.938	1.43718		7.938	1.76911		10.938	1.85968
1.939	1.16966		4.939	1.43718		7.939	1.7691		10.939	1.85969
1.94	1.16965		4.94	1.43718		7.94	1.7691		10.94	1.85969
1.941	1.16964		4.941	1.43718		7.941	1.76909		10.941	1.8597
1.942	1.16964		4.942	1.43719		7.942	1.76909		10.942	1.8597
1.943	1.16963		4.943	1.43719		7.943	1.76909		10.943	1.8597
1.944	1.16963		4.944	1.43719		7.944	1.76909		10.944	1.85971
1.945	1.16962		4.945	1.43719		7.945	1.76909		10.945	1.85971
1.946	1.16962		4.946	1.43719		7.946	1.76908		10.946	1.85972
1.947	1.16962		4.947	1.43719		7.947	1.76908		10.947	1.85972
1.948	1.16961		4.948	1.43719		7.948	1.76907		10.948	1.85972
1.949	1.16961		4.949	1.43719		7.949	1.76906		10.949	1.85973
1.95	1.1696		4.95	1.43719		7.95	1.76906		10.95	1.85973
1.951	1.1696		4.951	1.43719		7.951	1.76905		10.951	1.85974
1.952	1.16959		4.952	1.4372		7.952	1.76904		10.952	1.85974
1.953	1.16959		4.953	1.4372		7.953	1.76904		10.953	1.85974
1.954	1.16959		4.954	1.4372		7.954	1.76904		10.954	1.85975
1.955	1.16958		4.955	1.4372		7.955	1.76903		10.955	1.85975
1.956	1.16958		4.956	1.4372		7.956	1.76903		10.956	1.85976
1.957	1.16957		4.957	1.4372		7.957	1.76902		10.957	1.85976
1.958	1.16956		4.958	1.4372		7.958	1.76902		10.958	1.85976
1.959	1.16956		4.959	1.43721		7.959	1.76901		10.959	1.85977
1.96	1.16956		4.96	1.43721		7.96	1.76901		10.96	1.85977
1.961	1.16955		4.961	1.43721		7.961	1.76901		10.961	1.85977
1.962	1.16955		4.962	1.43721		7.962	1.769		10.962	1.85977
1.963	1.16954		4.963	1.43721		7.963	1.76899		10.963	1.85978
1.964	1.16954		4.964	1.43721		7.964	1.76899		10.964	1.85978
1.965	1.16953		4.965	1.43721		7.965	1.76898		10.965	1.85978
1.966	1.16953		4.966	1.43721		7.966	1.76897		10.966	1.85979
1.967	1.16952		4.967	1.43722		7.967	1.76896		10.967	1.85979
1.968	1.16952		4.968	1.43722		7.968	1.76895		10.968	1.8598
1.969	1.16952		4.969	1.43722		7.969	1.76895		10.969	1.8598
1.97	1.16951		4.97	1.43723		7.97	1.76894		10.97	1.85981
1.971	1.16951		4.971	1.43723		7.971	1.76894		10.971	1.85981
1.972	1.1695		4.972	1.43724		7.972	1.76893		10.972	1.85982
1.973	1.1695		4.973	1.43724		7.973	1.76893		10.973	1.85983
1.974	1.16949		4.974	1.43724		7.974	1.76893		10.974	1.85983
1.975	1.16949		4.975	1.43724		7.975	1.76892		10.975	1.85984
1.976	1.16948		4.976	1.43724		7.976	1.76891		10.976	1.85984
1.977	1.16947		4.977	1.43725		7.977	1.76891		10.977	1.85984
1.978	1.16947		4.978	1.43725		7.978	1.7689		10.978	1.85985
1.979	1.16946		4.979	1.43726		7.979	1.76889		10.979	1.85985
1.98	1.16946		4.98	1.43726		7.98	1.76888		10.98	1.85986
1.981	1.16946		4.981	1.43727		7.981	1.76887		10.981	1.85987
1.982	1.16945		4.982	1.43727		7.982	1.76887		10.982	1.85987
1.983	1.16945		4.983	1.43727		7.983	1.76886		10.983	1.85988
1.984	1.16944		4.984	1.43728		7.984	1.76886		10.984	1.85988
1.985	1.16943		4.985	1.43728		7.985	1.76885		10.985	1.85988
1.986	1.16943		4.986	1.43728		7.986	1.76884		10.986	1.85989
1.987	1.16943		4.987	1.43729		7.987	1.76883		10.987	1.85989
1.988	1.16942		4.988	1.43729		7.988	1.76882		10.988	1.8599
1.989	1.16942		4.989	1.43729		7.989	1.76881		10.989	1.8599
1.99	1.16941		4.99	1.43729		7.99	1.76881		10.99	1.8599
1.991	1.16941		4.991	1.43729		7.991	1.7688		10.991	1.85991
1.992	1.16941		4.992	1.43729		7.992	1.76879		10.992	1.85991
1.993	1.16941		4.993	1.43729		7.993	1.76878		10.993	1.85992
1.994	1.1694		4.994	1.4373		7.994	1.76877		10.994	1.85993
1.995	1.1694		4.995	1.4373		7.995	1.76877		10.995	1.85993
1.996	1.16939		4.996	1.4373		7.996	1.76876		10.996	1.85993
1.997	1.16938		4.997	1.43731		7.997	1.76875		10.997	1.85993
1.998	1.16938		4.998	1.43731		7.998	1.76874		10.998	1.85994
1.999	1.16937		4.999	1.43732		7.999	1.76874		10.999	1.85994
[truncated: 1 more rows]

## Sheet: S16b
Time (s)	Open-circuit voltage (V)		Time (s)	Open-circuit voltage (V)		Time (s)	Open-circuit voltage (V)		Time (s)	Open-circuit voltage (V)
0.001	0.20045		3.001	0.22568		6.001	0.22454		9.001	0.22742
0.002	0.20122		3.002	0.22572		6.002	0.22445		9.002	0.22732
0.003	0.19939		3.003	0.22575		6.003	0.22437		9.003	0.22737
0.004	0.19939		3.004	0.22579		6.004	0.22429		9.004	0.2271
0.005	0.19844		3.005	0.22583		6.005	0.22422		9.005	0.22662
0.006	0.19826		3.006	0.22587		6.006	0.22416		9.006	0.22721
0.007	0.19892		3.007	0.22591		6.007	0.2241		9.007	0.22656
0.008	0.19821		3.008	0.22596		6.008	0.22404		9.008	0.22667
0.009	0.1972		3.009	0.22601		6.009	0.224		9.009	0.22699
0.01	0.19815		3.01	0.22606		6.01	0.22395		9.01	0.22662
0.011	0.19909		3.011	0.22611		6.011	0.22392		9.011	0.22651
0.012	0.1985		3.012	0.22616		6.012	0.22389		9.012	0.22672
0.013	0.19844		3.013	0.22622		6.013	0.22386		9.013	0.22624
0.014	0.1988		3.014	0.22628		6.014	0.22385		9.014	0.22732
0.015	0.19903		3.015	0.22634		6.015	0.22383		9.015	0.22699
0.016	0.19815		3.016	0.22641		6.016	0.22383		9.016	0.2271
0.017	0.19909		3.017	0.22648		6.017	0.22379		9.017	0.22667
0.018	0.19962		3.018	0.22658		6.018	0.22378		9.018	0.22732
0.019	0.19903		3.019	0.22669		6.019	0.22387		9.019	0.22742
0.02	0.19998		3.02	0.22679		6.02	0.22394		9.02	0.22764
0.021	0.19974		3.021	0.22685		6.021	0.22399		9.021	0.22785
0.022	0.20057		3.022	0.2269		6.022	0.22404		9.022	0.22742
0.023	0.19892		3.023	0.22697		6.023	0.22409		9.023	0.22796
0.024	0.19951		3.024	0.22702		6.024	0.22416		9.024	0.2278
0.025	0.19962		3.025	0.22706		6.025	0.22422		9.025	0.22721
0.026	0.19962		3.026	0.22713		6.026	0.22422		9.026	0.22769
0.027	0.19809		3.027	0.2272		6.027	0.22423		9.027	0.22742
0.028	0.19773		3.028	0.22727		6.028	0.22422		9.028	0.22759
0.029	0.19838		3.029	0.22734		6.029	0.22417		9.029	0.22748
0.03	0.19874		3.03	0.22743		6.03	0.2241		9.03	0.2278
0.031	0.19868		3.031	0.22751		6.031	0.22405		9.031	0.22759
0.032	0.19832		3.032	0.22754		6.032	0.22396		9.032	0.22764
0.033	0.19886		3.033	0.22764		6.033	0.22383		9.033	0.22769
0.034	0.19921		3.034	0.2277		6.034	0.22368		9.034	0.22764
0.035	0.19921		3.035	0.22777		6.035	0.22354		9.035	0.22764
0.036	0.19915		3.036	0.22791		6.036	0.2235		9.036	0.22775
0.037	0.19957		3.037	0.22804		6.037	0.22345		9.037	0.22785
0.038	0.19974		3.038	0.2282		6.038	0.2234		9.038	0.22791
0.039	0.19998		3.039	0.22834		6.039	0.22335		9.039	0.22823
0.04	0.20022		3.04	0.2285		6.04	0.22329		9.04	0.22812
0.041	0.20057		3.041	0.22867		6.041	0.22327		9.041	0.22796
0.042	0.20016		3.042	0.22884		6.042	0.22329		9.042	0.2285
0.043	0.20051		3.043	0.22899		6.043	0.22331		9.043	0.22861
0.044	0.20016		3.044	0.22908		6.044	0.22334		9.044	0.22834
0.045	0.20016		3.045	0.22919		6.045	0.22336		9.045	0.22877
0.046	0.20033		3.046	0.22933		6.046	0.22339		9.046	0.22855
0.047	0.20028		3.047	0.22944		6.047	0.22336		9.047	0.22828
0.048	0.20051		3.048	0.22957		6.048	0.22339		9.048	0.22828
0.049	0.20039		3.049	0.22969		6.049	0.22345		9.049	0.22818
0.05	0.20039		3.05	0.2298		6.05	0.22349		9.05	0.22823
0.051	0.20028		3.051	0.22986		6.051	0.22355		9.051	0.22828
0.052	0.20022		3.052	0.22996		6.052	0.22363		9.052	0.22823
0.053	0.20033		3.053	0.23005		6.053	0.22372		9.053	0.22823
0.054	0.20057		3.054	0.23016		6.054	0.22381		9.054	0.22791
0.055	0.20051		3.055	0.23025		6.055	0.22389		9.055	0.22796
0.056	0.20039		3.056	0.2303		6.056	0.22398		9.056	0.22845
0.057	0.20063		3.057	0.23037		6.057	0.22409		9.057	0.2285
0.058	0.20116		3.058	0.2304		6.058	0.22419		9.058	0.22871
0.059	0.20116		3.059	0.23049		6.059	0.22426		9.059	0.22898
0.06	0.20134		3.06	0.23054		6.06	0.22433		9.06	0.22904
0.061	0.20146		3.061	0.2306		6.061	0.22435		9.061	0.22925
0.062	0.20152		3.062	0.2306		6.062	0.22436		9.062	0.22947
0.063	0.20158		3.063	0.23064		6.063	0.22433		9.063	0.22931
0.064	0.20158		3.064	0.23067		6.064	0.2243		9.064	0.22931
0.065	0.20164		3.065	0.23075		6.065	0.22427		9.065	0.22941
0.066	0.20152		3.066	0.23082		6.066	0.22433		9.066	0.22941
0.067	0.2014		3.067	0.23086		6.067	0.2243		9.067	0.22947
0.068	0.20134		3.068	0.23097		6.068	0.22427		9.068	0.22925
0.069	0.20122		3.069	0.2311		6.069	0.22422		9.069	0.2292
0.07	0.20116		3.07	0.23119		6.07	0.22419		9.07	0.22914
0.071	0.2011		3.071	0.23128		6.071	0.2242		9.071	0.22909
0.072	0.20116		3.072	0.23137		6.072	0.22422		9.072	0.22904
0.073	0.20122		3.073	0.23147		6.073	0.22424		9.073	0.22909
0.074	0.20134		3.074	0.23157		6.074	0.22423		9.074	0.22909
0.075	0.20134		3.075	0.23168		6.075	0.2242		9.075	0.2292
0.076	0.20164		3.076	0.23179		6.076	0.22417		9.076	0.22936
0.077	0.20175		3.077	0.23191		6.077	0.22415		9.077	0.22963
0.078	0.20181		3.078	0.23203		6.078	0.22419		9.078	0.22974
0.079	0.20199		3.079	0.23212		6.079	0.22424		9.079	0.23
0.08	0.20223		3.08	0.23224		6.08	0.22433		9.08	0.23011
0.081	0.20229		3.081	0.23235		6.081	0.22438		9.081	0.23022
0.082	0.20223		3.082	0.23244		6.082	0.22439		9.082	0.23038
0.083	0.20229		3.083	0.23249		6.083	0.22439		9.083	0.23033
0.084	0.2024		3.084	0.23259		6.084	0.2244		9.084	0.23033
0.085	0.20246		3.085	0.23265		6.085	0.22441		9.085	0.23033
0.086	0.20294		3.086	0.23271		6.086	0.22442		9.086	0.23033
0.087	0.20205		3.087	0.23279		6.087	0.22444		9.087	0.23065
0.088	0.20187		3.088	0.23285		6.088	0.22446		9.088	0.23027
0.089	0.20169		3.089	0.23299		6.089	0.22445		9.089	0.23017
0.09	0.20175		3.09	0.23307		6.09	0.22447		9.09	0.23022
0.091	0.20169		3.091	0.23318		6.091	0.22446		9.091	0.23006
0.092	0.2024		3.092	0.23328		6.092	0.22444		9.092	0.22995
0.093	0.20116		3.093	0.23342		6.093	0.2244		9.093	0.23027
0.094	0.20282		3.094	0.23363		6.094	0.22439		9.094	0.23054
0.095	0.20282		3.095	0.23382		6.095	0.22443		9.095	0.22968
0.096	0.20258		3.096	0.234		6.096	0.2245		9.096	0.23044
0.097	0.20371		3.097	0.23421		6.097	0.22452		9.097	0.23113
0.098	0.20235		3.098	0.2345		6.098	0.22456		9.098	0.23087
0.099	0.20282		3.099	0.23472		6.099	0.22462		9.099	0.23146
0.1	0.20436		3.1	0.23487		6.1	0.22468		9.1	0.23162
0.101	0.20459		3.101	0.23503		6.101	0.22475		9.101	0.2314
0.102	0.20306		3.102	0.23519		6.102	0.22482		9.102	0.23151
0.103	0.20187		3.103	0.23537		6.103	0.22483		9.103	0.23146
0.104	0.20311		3.104	0.23552		6.104	0.22485		9.104	0.23242
0.105	0.203		3.105	0.23567		6.105	0.22484		9.105	0.23216
0.106	0.20353		3.106	0.23575		6.106	0.22486		9.106	0.23205
0.107	0.20323		3.107	0.23588		6.107	0.22491		9.107	0.23221
0.108	0.20394		3.108	0.236		6.108	0.22495		9.108	0.23146
0.109	0.20436		3.109	0.23611		6.109	0.22498		9.109	0.23135
0.11	0.20424		3.11	0.23625		6.11	0.22502		9.11	0.2313
0.111	0.20412		3.111	0.23634		6.111	0.22499		9.111	0.2314
0.112	0.20317		3.112	0.2364		6.112	0.22495		9.112	0.23216
0.113	0.20442		3.113	0.23652		6.113	0.22494		9.113	0.23151
0.114	0.20388		3.114	0.23668		6.114	0.22494		9.114	0.2314
0.115	0.20388		3.115	0.23677		6.115	0.22497		9.115	0.23119
0.116	0.20465		3.116	0.23685		6.116	0.22501		9.116	0.2313
0.117	0.20536		3.117	0.23689		6.117	0.22508		9.117	0.23156
0.118	0.20495		3.118	0.23694		6.118	0.22515		9.118	0.23178
0.119	0.20412		3.119	0.23705		6.119	0.22522		9.119	0.23162
0.12	0.20578		3.12	0.23713		6.12	0.22527		9.12	0.23178
0.121	0.2053		3.121	0.23727		6.121	0.22533		9.121	0.23242
0.122	0.20465		3.122	0.23741		6.122	0.22538		9.122	0.23259
0.123	0.20554		3.123	0.23755		6.123	0.22543		9.123	0.23275
0.124	0.20595		3.124	0.2377		6.124	0.2255		9.124	0.23302
0.125	0.20554		3.125	0.23783		6.125	0.22556		9.125	0.23318
0.126	0.2056		3.126	0.23792		6.126	0.22561		9.126	0.23248
0.127	0.20578		3.127	0.23809		6.127	0.22563		9.127	0.23269
0.128	0.2053		3.128	0.23817		6.128	0.22564		9.128	0.2328
0.129	0.20489		3.129	0.23823		6.129	0.22565		9.129	0.23269
0.13	0.20459		3.13	0.23834		6.13	0.22566		9.13	0.23291
0.131	0.20477		3.131	0.23852		6.131	0.22567		9.131	0.23232
0.132	0.20507		3.132	0.23871		6.132	0.22569		9.132	0.23259
0.133	0.20536		3.133	0.23892		6.133	0.22569		9.133	0.23199
0.134	0.20542		3.134	0.23911		6.134	0.22573		9.134	0.23205
0.135	0.20465		3.135	0.23937		6.135	0.22575		9.135	0.23302
0.136	0.20489		3.136	0.2396		6.136	0.22579		9.136	0.23361
0.137	0.20595		3.137	0.23986		6.137	0.22585		9.137	0.23339
0.138	0.20625		3.138	0.24006		6.138	0.2259		9.138	0.23388
0.139	0.20613		3.139	0.24027		6.139	0.22594		9.139	0.23409
0.14	0.20631		3.14	0.24051		6.14	0.22597		9.14	0.23366
0.141	0.20649		3.141	0.24074		6.141	0.22599		9.141	0.23431
0.142	0.20619		3.142	0.24093		6.142	0.22601		9.142	0.23479
0.143	0.20625		3.143	0.24115		6.143	0.22602		9.143	0.23398
0.144	0.20666		3.144	0.2413		6.144	0.22602		9.144	0.23431
0.145	0.2066		3.145	0.24139		6.145	0.22602		9.145	0.23371
0.146	0.20743		3.146	0.24154		6.146	0.22601		9.146	0.23409
0.147	0.20649		3.147	0.24162		6.147	0.22598		9.147	0.23312
0.148	0.20702		3.148	0.24175		6.148	0.22599		9.148	0.23409
0.149	0.20649		3.149	0.24188		6.149	0.22602		9.149	0.23377
0.15	0.20655		3.15	0.24202		6.15	0.22608		9.15	0.23334
0.151	0.20696		3.151	0.24218		6.151	0.22612		9.151	0.23366
0.152	0.20678		3.152	0.24229		6.152	0.22616		9.152	0.23366
0.153	0.20702		3.153	0.24243		6.153	0.22619		9.153	0.2342
0.154	0.20637		3.154	0.24255		6.154	0.22625		9.154	0.23447
0.155	0.20773		3.155	0.24265		6.155	0.22631		9.155	0.23452
0.156	0.20743		3.156	0.24277		6.156	0.22638		9.156	0.2349
0.157	0.20832		3.157	0.24294		6.157	0.22644		9.157	0.23511
0.158	0.20808		3.158	0.24303		6.158	0.22658		9.158	0.2349
0.159	0.20696		3.159	0.2432		6.159	0.22672		9.159	0.23501
0.16	0.20684		3.16	0.24337		6.16	0.22686		9.16	0.23517
0.161	0.20743		3.161	0.24348		6.161	0.22697		9.161	0.23517
0.162	0.20725		3.162	0.2436		6.162	0.22709		9.162	0.23581
0.163	0.20921		3.163	0.24374		6.163	0.2272		9.163	0.2357
0.164	0.20909		3.164	0.24385		6.164	0.22731		9.164	0.2356
0.165	0.20873		3.165	0.24401		6.165	0.22736		9.165	0.23501
0.166	0.20785		3.166	0.24413		6.166	0.22741		9.166	0.23549
0.167	0.20702		3.167	0.24427		6.167	0.22748		9.167	0.2357
0.168	0.20796		3.168	0.24438		6.168	0.22749		9.168	0.23522
0.169	0.20779		3.169	0.24457		6.169	0.2275		9.169	0.23484
0.17	0.20791		3.17	0.24473		6.17	0.22747		9.17	0.23592
0.171	0.20844		3.171	0.2449		6.171	0.22745		9.171	0.23581
0.172	0.20838		3.172	0.24504		6.172	0.22743		9.172	0.23554
0.173	0.20844		3.173	0.24522		6.173	0.22742		9.173	0.23533
0.174	0.20873		3.174	0.24537		6.174	0.22741		9.174	0.23527
0.175	0.20873		3.175	0.24553		6.175	0.22741		9.175	0.23527
0.176	0.20873		3.176	0.24573		6.176	0.22744		9.176	0.23592
0.177	0.2085		3.177	0.24587		6.177	0.22746		9.177	0.23581
0.178	0.20885		3.178	0.24604		6.178	0.2275		9.178	0.23613
0.179	0.20903		3.179	0.24628		6.179	0.22759		9.179	0.23683
0.18	0.21009		3.18	0.24646		6.18	0.22764		9.18	0.23689
0.181	0.21003		3.181	0.24663		6.181	0.22766		9.181	0.2378
0.182	0.20927		3.182	0.2468		6.182	0.22772		9.182	0.23764
0.183	0.20891		3.183	0.24699		6.183	0.2278		9.183	0.23705
0.184	0.21003		3.184	0.24715		6.184	0.22785		9.184	0.23689
0.185	0.20962		3.185	0.2473		6.185	0.22786		9.185	0.23667
0.186	0.2098		3.186	0.24749		6.186	0.22791		9.186	0.23743
0.187	0.2098		3.187	0.24767		6.187	0.22798		9.187	0.23737
0.188	0.20903		3.188	0.24778		6.188	0.22814		9.188	0.23786
0.189	0.20956		3.189	0.2479		6.189	0.22821		9.189	0.23753
0.19	0.20915		3.19	0.24804		6.19	0.2283		9.19	0.23769
0.191	0.20998		3.191	0.2482		6.191	0.22837		9.191	0.23726
0.192	0.20927		3.192	0.24841		6.192	0.22848		9.192	0.23673
0.193	0.2098		3.193	0.24859		6.193	0.22862		9.193	0.23699
0.194	0.21033		3.194	0.24881		6.194	0.22877		9.194	0.23732
0.195	0.21003		3.195	0.24907		6.195	0.22885		9.195	0.23721
0.196	0.20998		3.196	0.24929		6.196	0.22901		9.196	0.23829
0.197	0.20986		3.197	0.24947		6.197	0.2291		9.197	0.23796
0.198	0.21057		3.198	0.24962		6.198	0.22915		9.198	0.23807
0.199	0.21122		3.199	0.24988		6.199	0.22924		9.199	0.23775
0.2	0.21151		3.2	0.25011		6.2	0.22931		9.2	0.23807
0.201	0.21139		3.201	0.25035		6.201	0.22938		9.201	0.23743
0.202	0.21104		3.202	0.25057		6.202	0.22942		9.202	0.23909
0.203	0.21205		3.203	0.25076		6.203	0.22952		9.203	0.23893
0.204	0.21205		3.204	0.25095		6.204	0.22956		9.204	0.23931
0.205	0.21169		3.205	0.25118		6.205	0.22961		9.205	0.23915
0.206	0.21116		3.206	0.2514		6.206	0.22963		9.206	0.23861
0.207	0.2111		3.207	0.2516		6.207	0.22965		9.207	0.23882
0.208	0.21145		3.208	0.25183		6.208	0.22969		9.208	0.23872
0.209	0.21128		3.209	0.25206		6.209	0.22979		9.209	0.23834
0.21	0.21234		3.21	0.25223		6.21	0.22982		9.21	0.23834
0.211	0.21234		3.211	0.25246		6.211	0.22984		9.211	0.23866
0.212	0.21181		3.212	0.25269		6.212	0.22988		9.212	0.23829
0.213	0.21169		3.213	0.25296		6.213	0.22994		9.213	0.23796
0.214	0.21228		3.214	0.25321		6.214	0.22996		9.214	0.23882
0.215	0.21317		3.215	0.25341		6.215	0.23		9.215	0.23872
0.216	0.21323		3.216	0.25365		6.216	0.23008		9.216	0.23877
0.217	0.21287		3.217	0.25391		6.217	0.23018		9.217	0.23893
0.218	0.21305		3.218	0.25414		6.218	0.23031		9.218	0.23947
0.219	0.21382		3.219	0.25436		6.219	0.23043		9.219	0.23909
0.22	0.21299		3.22	0.25459		6.22	0.23061		9.22	0.24011
0.221	0.21347		3.221	0.2548		6.221	0.23074		9.221	0.24038
0.222	0.21388		3.222	0.255		6.222	0.23086		9.222	0.24033
0.223	0.21429		3.223	0.25522		6.223	0.23099		9.223	0.24006
0.224	0.21483		3.224	0.25541		6.224	0.2311		9.224	0.24027
0.225	0.21382		3.225	0.25562		6.225	0.23113		9.225	0.23963
0.226	0.21376		3.226	0.25581		6.226	0.23116		9.226	0.23963
0.227	0.21412		3.227	0.25606		6.227	0.23115		9.227	0.24044
0.228	0.21477		3.228	0.25634		6.228	0.2312		9.228	0.2407
0.229	0.21465		3.229	0.25666		6.229	0.23127		9.229	0.24027
0.23	0.21453		3.23	0.25696		6.23	0.23128		9.23	0.24017
0.231	0.21423		3.231	0.2572		6.231	0.2313		9.231	0.24076
0.232	0.21412		3.232	0.2575		6.232	0.23134		9.232	0.24076
0.233	0.21477		3.233	0.2578		6.233	0.23141		9.233	0.24097
0.234	0.21406		3.234	0.25815		6.234	0.23142		9.234	0.24087
0.235	0.21459		3.235	0.25851		6.235	0.23146		9.235	0.24087
0.236	0.21483		3.236	0.25885		6.236	0.23151		9.236	0.24135
0.237	0.21465		3.237	0.25923		6.237	0.2316		9.237	0.24081
0.238	0.21536		3.238	0.2596		6.238	0.23165		9.238	0.24081
0.239	0.21488		3.239	0.25995		6.239	0.23172		9.239	0.24151
0.24	0.21512		3.24	0.26032		6.24	0.23176		9.24	0.24167
0.241	0.21512		3.241	0.26067		6.241	0.23182		9.241	0.24194
0.242	0.21589		3.242	0.26105		6.242	0.23191		9.242	0.24194
0.243	0.2153		3.243	0.26142		6.243	0.23198		9.243	0.24189
0.244	0.21695		3.244	0.26172		6.244	0.232		9.244	0.24178
0.245	0.21619		3.245	0.26197		6.245	0.23202		9.245	0.24307
0.246	0.21654		3.246	0.2622		6.246	0.23205		9.246	0.24355
0.247	0.21619		3.247	0.26246		6.247	0.23215		9.247	0.24307
0.248	0.21536		3.248	0.26262		6.248	0.23225		9.248	0.24318
0.249	0.21625		3.249	0.26273		6.249	0.23235		9.249	0.24296
0.25	0.21613		3.25	0.2629		6.25	0.23239		9.25	0.24237
0.251	0.21672		3.251	0.26307		6.251	0.23243		9.251	0.2421
0.252	0.21577		3.252	0.26326		6.252	0.23252		9.252	0.24232
0.253	0.21749		3.253	0.26343		6.253	0.23267		9.253	0.24189
0.254	0.2169		3.254	0.26356		6.254	0.2328		9.254	0.24253
0.255	0.21731		3.255	0.26375		6.255	0.23286		9.255	0.24275
0.256	0.21701		3.256	0.2639		6.256	0.23298		9.256	0.24302
0.257	0.21695		3.257	0.26405		6.257	0.23313		9.257	0.24361
0.258	0.21766		3.258	0.26417		6.258	0.23327		9.258	0.2435
0.259	0.21772		3.259	0.2643		6.259	0.23339		9.259	0.24398
0.26	0.21814		3.26	0.26443		6.26	0.23351		9.26	0.24372
0.261	0.21796		3.261	0.2645		6.261	0.23364		9.261	0.24345
0.262	0.21808		3.262	0.26457		6.262	0.23375		9.262	0.24377
0.263	0.21808		3.263	0.2646		6.263	0.23391		9.263	0.2442
0.264	0.21837		3.264	0.26459		6.264	0.23402		9.264	0.24447
0.265	0.21802		3.265	0.26458		6.265	0.23413		9.265	0.24458
0.266	0.21808		3.266	0.26458		6.266	0.23425		9.266	0.24442
0.267	0.2182		3.267	0.26453		6.267	0.23437		9.267	0.24501
0.268	0.21778		3.268	0.26447		6.268	0.2345		9.268	0.24425
0.269	0.2182		3.269	0.26602		6.269	0.23465		9.269	0.24501
0.27	0.21837		3.27	0.26714		6.27	0.2348		9.27	0.24447
0.271	0.21843		3.271	0.26764		6.271	0.23494		9.271	0.24501
0.272	0.21861		3.272	0.26755		6.272	0.23506		9.272	0.24549
0.273	0.21897		3.273	0.26688		6.273	0.23519		9.273	0.24549
0.274	0.21855		3.274	0.26566		6.274	0.23533		9.274	0.24549
0.275	0.2182		3.275	0.26394		6.275	0.23547		9.275	0.24458
0.276	0.21932		3.276	0.26183		6.276	0.23561		9.276	0.24571
0.277	0.21908		3.277	0.25936		6.277	0.23577		9.277	0.24576
0.278	0.21908		3.278	0.25655		6.278	0.23587		9.278	0.24597
0.279	0.21991		3.279	0.25349		6.279	0.23597		9.279	0.24587
0.28	0.22056		3.28	0.25024		6.28	0.2361		9.28	0.24597
0.281	0.22039		3.281	0.2468		6.281	0.23625		9.281	0.24608
0.282	0.22133		3.282	0.24324		6.282	0.23639		9.282	0.24662
0.283	0.22151		3.283	0.23959		6.283	0.23646		9.283	0.24705
0.284	0.22104		3.284	0.23594		6.284	0.23649		9.284	0.24657
0.285	0.22056		3.285	0.23232		6.285	0.23656		9.285	0.24726
0.286	0.22115		3.286	0.22876		6.286	0.23657		9.286	0.24726
0.287	0.21985		3.287	0.22535		6.287	0.23658		9.287	0.24673
0.288	0.22074		3.288	0.22212		6.288	0.2366		9.288	0.2471
0.289	0.2205		3.289	0.21912		6.289	0.23667		9.289	0.24737
0.29	0.22068		3.29	0.21638		6.29	0.2367		9.29	0.24737
0.291	0.22151		3.291	0.21393		6.291	0.23671		9.291	0.24743
0.292	0.22139		3.292	0.21186		6.292	0.23676		9.292	0.24802
0.293	0.22163		3.293	0.21022		6.293	0.23684		9.293	0.24775
0.294	0.22198		3.294	0.20905		6.294	0.2369		9.294	0.24786
0.295	0.22257		3.295	0.2084		6.295	0.23691		9.295	0.24807
0.296	0.22151		3.296	0.2083		6.296	0.23699		9.296	0.24813
0.297	0.22257		3.297	0.20879		6.297	0.23711		9.297	0.24877
0.298	0.22246		3.298	0.20992		6.298	0.23721		9.298	0.24775
0.299	0.22299		3.299	0.21168		6.299	0.23732		9.299	0.24823
0.3	0.22328		3.3	0.21191		6.3	0.23746		9.3	0.24877
0.301	0.22376		3.301	0.21197		6.301	0.23762		9.301	0.24845
0.302	0.22358		3.302	0.21203		6.302	0.23778		9.302	0.24775
0.303	0.22334		3.303	0.21208		6.303	0.23794		9.303	0.2492
0.304	0.22263		3.304	0.21212		6.304	0.2381		9.304	0.24958
0.305	0.2237		3.305	0.21215		6.305	0.23823		9.305	0.24942
0.306	0.22317		3.306	0.21218		6.306	0.23836		9.306	0.25033
0.307	0.22376		3.307	0.21221		6.307	0.23848		9.307	0.25022
0.308	0.22299		3.308	0.21224		6.308	0.23857		9.308	0.25022
0.309	0.22281		3.309	0.21226		6.309	0.23871		9.309	0.25044
0.31	0.22311		3.31	0.21228		6.31	0.23885		9.31	0.25028
0.311	0.22334		3.311	0.2123		6.311	0.23899		9.311	0.25044
0.312	0.22387		3.312	0.21232		6.312	0.23909		9.312	0.25044
0.313	0.22411		3.313	0.21234		6.313	0.23921		9.313	0.25071
0.314	0.22435		3.314	0.21236		6.314	0.23936		9.314	0.25081
0.315	0.22547		3.315	0.21237		6.315	0.23956		9.315	0.2513
0.316	0.22524		3.316	0.21239		6.316	0.23972		9.316	0.25173
0.317	0.22494		3.317	0.2124		6.317	0.23991		9.317	0.25097
0.318	0.22606		3.318	0.21241		6.318	0.24013		9.318	0.25065
0.319	0.22494		3.319	0.21242		6.319	0.24033		9.319	0.25114
0.32	0.22642		3.32	0.21243		6.32	0.24046		9.32	0.25189
0.321	0.22683		3.321	0.21244		6.321	0.24061		9.321	0.25194
0.322	0.22665		3.322	0.21244		6.322	0.24076		9.322	0.25184
0.323	0.22624		3.323	0.21245		6.323	0.24089		9.323	0.25151
0.324	0.22683		3.324	0.21246		6.324	0.24099		9.324	0.25296
0.325	0.22707		3.325	0.21246		6.325	0.24101		9.325	0.25323
0.326	0.22748		3.326	0.21246		6.326	0.2411		9.326	0.25296
0.327	0.22648		3.327	0.21247		6.327	0.24113		9.327	0.25275
0.328	0.22754		3.328	0.21248		6.328	0.24113		9.328	0.25296
0.329	0.22748		3.329	0.21248		6.329	0.24112		9.329	0.25302
0.33	0.22742		3.33	0.21248		6.33	0.24112		9.33	0.2535
0.331	0.22689		3.331	0.21248		6.331	0.2411		9.331	0.25372
0.332	0.22725		3.332	0.21248		6.332	0.24108		9.332	0.25356
0.333	0.22731		3.333	0.21249		6.333	0.24113		9.333	0.25382
0.334	0.22677		3.334	0.21248		6.334	0.24118		9.334	0.25409
0.335	0.22784		3.335	0.21248		6.335	0.24122		9.335	0.25339
0.336	0.22873		3.336	0.21248		6.336	0.24124		9.336	0.2542
0.337	0.22719		3.337	0.21248		6.337	0.24126		9.337	0.2542
0.338	0.22896		3.338	0.21248		6.338	0.24135		9.338	0.25442
0.339	0.22873		3.339	0.21248		6.339	0.24149		9.339	0.25587
0.34	0.22837		3.34	0.21247		6.34	0.24162		9.34	0.25619
0.341	0.2289		3.341	0.21248		6.341	0.24169		9.341	0.25565
0.342	0.2305		3.342	0.21247		6.342	0.24178		9.342	0.25608
0.343	0.23009		3.343	0.21248		6.343	0.24188		9.343	0.25598
0.344	0.23009		3.344	0.21247		6.344	0.242		9.344	0.25705
0.345	0.22938		3.345	0.21247		6.345	0.24215		9.345	0.25646
0.346	0.23026		3.346	0.21247		6.346	0.24232		9.346	0.25748
0.347	0.23014		3.347	0.21246		6.347	0.24247		9.347	0.25716
0.348	0.23127		3.348	0.21246		6.348	0.24265		9.348	0.257
0.349	0.23139		3.349	0.21246		6.349	0.24281		9.349	0.25662
0.35	0.23074		3.35	0.21246		6.35	0.24295		9.35	0.25619
0.351	0.2302		3.351	0.21245		6.351	0.24308		9.351	0.25716
0.352	0.23085		3.352	0.21245		6.352	0.24319		9.352	0.25646
0.353	0.23026		3.353	0.21244		6.353	0.24327		9.353	0.25576
0.354	0.23062		3.354	0.21243		6.354	0.24332		9.354	0.25732
0.355	0.2305		3.355	0.21243		6.355	0.24332		9.355	0.25775
0.356	0.23251		3.356	0.21243		6.356	0.24338		9.356	0.25721
0.357	0.23358		3.357	0.21243		6.357	0.2434		9.357	0.25737
0.358	0.23316		3.358	0.21242		6.358	0.24348		9.358	0.25753
0.359	0.23221		3.359	0.21243		6.359	0.24355		9.359	0.2578
0.36	0.23304		3.36	0.21243		6.36	0.24375		9.36	0.2578
0.361	0.2331		3.361	0.21243		6.361	0.24397		9.361	0.25909
0.362	0.23411		3.362	0.21243		6.362	0.24423		9.362	0.25909
0.363	0.23411		3.363	0.21244		6.363	0.24452		9.363	0.26001
0.364	0.23346		3.364	0.21244		6.364	0.24477		9.364	0.25963
0.365	0.23405		3.365	0.21244		6.365	0.24498		9.365	0.25963
0.366	0.23452		3.366	0.21245		6.366	0.24516		9.366	0.25926
0.367	0.23358		3.367	0.21245		6.367	0.24542		9.367	0.25931
0.368	0.23452		3.368	0.21245		6.368	0.24568		9.368	0.26038
0.369	0.23428		3.369	0.21245		6.369	0.24588		9.369	0.2606
0.37	0.23446		3.37	0.21246		6.37	0.24605		9.37	0.26055
0.371	0.23464		3.371	0.21246		6.371	0.24618		9.371	0.25909
0.372	0.23494		3.372	0.21247		6.372	0.24636		9.372	0.25958
0.373	0.23565		3.373	0.21247		6.373	0.2465		9.373	0.25985
0.374	0.23606		3.374	0.21247		6.374	0.24664		9.374	0.25995
0.375	0.23529		3.375	0.21248		6.375	0.24689		9.375	0.26049
0.376	0.23671		3.376	0.21248		6.376	0.24712		9.376	0.26012
0.377	0.23665		3.377	0.21248		6.377	0.24731		9.377	0.2606
0.378	0.23689		3.378	0.21248		6.378	0.2475		9.378	0.26028
0.379	0.2373		3.379	0.21248		6.379	0.24766		9.379	0.26049
0.38	0.23754		3.38	0.21248		6.38	0.24771		9.38	0.26071
0.381	0.23772		3.381	0.21247		6.381	0.24772		9.381	0.26065
0.382	0.23819		3.382	0.21247		6.382	0.24775		9.382	0.26103
0.383	0.23807		3.383	0.21247		6.383	0.24783		9.383	0.26173
0.384	0.23831		3.384	0.21246		6.384	0.24795		9.384	0.26259
0.385	0.23837		3.385	0.21245		6.385	0.24808		9.385	0.26264
0.386	0.23843		3.386	0.21245		6.386	0.24822		9.386	0.26259
0.387	0.23819		3.387	0.21243		6.387	0.24835		9.387	0.26264
0.388	0.23807		3.388	0.21243		6.388	0.24853		9.388	0.26356
0.389	0.23848		3.389	0.21243		6.389	0.24877		9.389	0.26356
0.39	0.23866		3.39	0.21242		6.39	0.24902		9.39	0.2628
0.391	0.23866		3.391	0.21242		6.391	0.24924		9.391	0.26221
0.392	0.23795		3.392	0.21241		6.392	0.2494		9.392	0.26243
0.393	0.23884		3.393	0.2124		6.393	0.24959		9.393	0.26243
0.394	0.2386		3.394	0.21239		6.394	0.24975		9.394	0.26377
0.395	0.24008		3.395	0.21239		6.395	0.24985		9.395	0.26356
0.396	0.24073		3.396	0.21237		6.396	0.24998		9.396	0.26388
0.397	0.2405		3.397	0.21238		6.397	0.25017		9.397	0.26431
0.398	0.24132		3.398	0.21237		6.398	0.25032		9.398	0.26485
0.399	0.24197		3.399	0.21237		6.399	0.25049		9.399	0.2649
0.4	0.24168		3.4	0.21236		6.4	0.25064		9.4	0.26539
0.401	0.24191		3.401	0.21235		6.401	0.25077		9.401	0.26625
0.402	0.2415		3.402	0.21236		6.402	0.25088		9.402	0.26657
0.403	0.24168		3.403	0.21236		6.403	0.25101		9.403	0.26635
0.404	0.24156		3.404	0.21236		6.404	0.25111		9.404	0.26684
0.405	0.24115		3.405	0.21237		6.405	0.25126		9.405	0.26668
0.406	0.24203		3.406	0.21238		6.406	0.25132		9.406	0.26635
0.407	0.24197		3.407	0.21237		6.407	0.25141		9.407	0.26657
0.408	0.24144		3.408	0.21237		6.408	0.25148		9.408	0.26678
0.409	0.24227		3.409	0.21238		6.409	0.25155		9.409	0.26678
0.41	0.24209		3.41	0.21239		6.41	0.25158		9.41	0.26668
0.411	0.24233		3.411	0.2124		6.411	0.25174		9.411	0.26716
0.412	0.24262		3.412	0.2124		6.412	0.2519		9.412	0.26711
0.413	0.24268		3.413	0.21241		6.413	0.25208		9.413	0.26737
0.414	0.24351		3.414	0.21242		6.414	0.25229		9.414	0.26673
0.415	0.24398		3.415	0.21243		6.415	0.25251		9.415	0.26754
0.416	0.24316		3.416	0.21244		6.416	0.25269		9.416	0.26791
0.417	0.24422		3.417	0.21245		6.417	0.25292		9.417	0.26883
0.418	0.24422		3.418	0.21246		6.418	0.25321		9.418	0.26883
0.419	0.24452		3.419	0.21247		6.419	0.2535		9.419	0.26947
0.42	0.24493		3.42	0.21248		6.42	0.25375		9.42	0.2691
0.421	0.24523		3.421	0.2125		6.421	0.25397		9.421	0.26931
0.422	0.24511		3.422	0.21252		6.422	0.25413		9.422	0.27022
0.423	0.24564		3.423	0.21253		6.423	0.25432		9.423	0.26963
0.424	0.24688		3.424	0.21256		6.424	0.25448		9.424	0.2706
0.425	0.24789		3.425	0.21257		6.425	0.2546		9.425	0.27001
0.426	0.24647		3.426	0.21258		6.426	0.25477		9.426	0.27006
0.427	0.24724		3.427	0.2126		6.427	0.25495		9.427	0.27082
0.428	0.24813		3.428	0.21261		6.428	0.25508		9.428	0.27092
0.429	0.24818		3.429	0.21263		6.429	0.25522		9.429	0.27119
0.43	0.24818		3.43	0.21264		6.43	0.25536		9.43	0.27157
0.431	0.24789		3.431	0.21266		6.431	0.2555		9.431	0.27216
0.432	0.24895		3.432	0.21268		6.432	0.25563		9.432	0.27184
0.433	0.2486		3.433	0.2127		6.433	0.25576		9.433	0.27232
0.434	0.24925		3.434	0.21272		6.434	0.25589		9.434	0.27211
0.435	0.24907		3.435	0.21274		6.435	0.25609		9.435	0.27307
0.436	0.25043		3.436	0.21275		6.436	0.25628		9.436	0.2735
0.437	0.25055		3.437	0.21276		6.437	0.2565		9.437	0.27367
0.438	0.25156		3.438	0.21279		6.438	0.25671		9.438	0.27463
0.439	0.25144		3.439	0.21281		6.439	0.2569		9.439	0.27463
0.44	0.25161		3.44	0.21281		6.44	0.25707		9.44	0.27582
0.441	0.25191		3.441	0.21282		6.441	0.2573		9.441	0.27523
0.442	0.25351		3.442	0.21283		6.442	0.25746		9.442	0.27469
0.443	0.25363		3.443	0.21285		6.443	0.25762		9.443	0.27549
0.444	0.2541		3.444	0.21284		6.444	0.2578		9.444	0.27549
0.445	0.25309		3.445	0.21285		6.445	0.25799		9.445	0.27641
0.446	0.25339		3.446	0.21287		6.446	0.25815		9.446	0.27657
0.447	0.25315		3.447	0.21288		6.447	0.25836		9.447	0.27619
0.448	0.2551		3.448	0.21289		6.448	0.25854		9.448	0.27678
0.449	0.25386		3.449	0.21291		6.449	0.25873		9.449	0.27748
0.45	0.25422		3.45	0.21292		6.45	0.25887		9.45	0.27759
0.451	0.25416		3.451	0.21294		6.451	0.25896		9.451	0.27845
0.452	0.25457		3.452	0.21295		6.452	0.25906		9.452	0.27818
0.453	0.2554		3.453	0.21297		6.453	0.2592		9.453	0.27851
0.454	0.2557		3.454	0.21298		6.454	0.25931		9.454	0.27802
0.455	0.25688		3.455	0.21298		6.455	0.25944		9.455	0.2791
0.456	0.25729		3.456	0.213		6.456	0.25958		9.456	0.27937
0.457	0.25747		3.457	0.21302		6.457	0.25978		9.457	0.27969
0.458	0.2583		3.458	0.21304		6.458	0.25997		9.458	0.28023
0.459	0.25859		3.459	0.21303		6.459	0.26017		9.459	0.28071
0.46	0.25853		3.46	0.21304		6.46	0.26038		9.46	0.28055
0.461	0.26001		3.461	0.21305		6.461	0.2606		9.461	0.28162
0.462	0.26025		3.462	0.21306		6.462	0.26085		9.462	0.2813
0.463	0.26066		3.463	0.21307		6.463	0.26109		9.463	0.28195
0.464	0.2609		3.464	0.21309		6.464	0.26138		9.464	0.28243
0.465	0.26019		3.465	0.21308		6.465	0.26163		9.465	0.28216
0.466	0.26049		3.466	0.21309		6.466	0.26189		9.466	0.28291
0.467	0.26037		3.467	0.21311		6.467	0.26217		9.467	0.28297
0.468	0.26037		3.468	0.21312		6.468	0.26242		9.468	0.282
0.469	0.26078		3.469	0.21313		6.469	0.26266		9.469	0.28243
0.47	0.26078		3.47	0.21314		6.47	0.26288		9.47	0.28238
0.471	0.26114		3.471	0.21315		6.471	0.26314		9.471	0.28189
0.472	0.2609		3.472	0.21316		6.472	0.26338		9.472	0.28173
0.473	0.26143		3.473	0.21315		6.473	0.26365		9.473	0.28195
0.474	0.26066		3.474	0.21313		6.474	0.26392		9.474	0.28205
0.475	0.26055		3.475	0.21315		6.475	0.26415		9.475	0.28232
0.476	0.26043		3.476	0.21317		6.476	0.26439		9.476	0.28216
0.477	0.26102		3.477	0.21315		6.477	0.26463		9.477	0.28227
0.478	0.2609		3.478	0.21314		6.478	0.26487		9.478	0.28308
0.479	0.26025		3.479	0.21309		6.479	0.26512		9.479	0.28318
0.48	0.26078		3.48	0.21308		6.48	0.26535		9.48	0.28377
0.481	0.26179		3.481	0.21306		6.481	0.26559		9.481	0.28286
0.482	0.26072		3.482	0.21301		6.482	0.26579		9.482	0.28313
0.483	0.26078		3.483	0.213		6.483	0.26598		9.483	0.28302
0.484	0.26055		3.484	0.21294		6.484	0.26618		9.484	0.28308
0.485	0.26208		3.485	0.21291		6.485	0.2664		9.485	0.28291
0.486	0.2609		3.486	0.21289		6.486	0.26657		9.486	0.28033
0.487	0.26019		3.487	0.21286		6.487	0.26679		9.487	0.2356
0.488	0.23772		3.488	0.21282		6.488	0.26696		9.488	0.23049
0.489	0.20359		3.489	0.21276		6.489	0.26715		9.489	0.23044
0.49	0.20169		3.49	0.21273		6.49	0.26736		9.49	0.23038
0.491	0.20152		3.491	0.21266		6.491	0.2676		9.491	0.22963
0.492	0.20152		3.492	0.21263		6.492	0.26787		9.492	0.22909
0.493	0.20087		3.493	0.21259		6.493	0.26808		9.493	0.22871
0.494	0.19998		3.494	0.21256		6.494	0.26834		9.494	0.22812
0.495	0.19921		3.495	0.21252		6.495	0.26858		9.495	0.22769
0.496	0.1988		3.496	0.21251		6.496	0.26888		9.496	0.22748
0.497	0.19832		3.497	0.21249		6.497	0.26919		9.497	0.22705
0.498	0.19779		3.498	0.21247		6.498	0.26947		9.498	0.22672
0.499	0.19738		3.499	0.21243		6.499	0.26978		9.499	0.2264
0.5	0.1969		3.5	0.21237		6.5	0.27012		9.5	0.22613
0.501	0.19655		3.501	0.21235		6.501	0.27049		9.501	0.22592
0.502	0.19614		3.502	0.21229		6.502	0.27084		9.502	0.22565
0.503	0.1959		3.503	0.21223		6.503	0.27117		9.503	0.22549
0.504	0.1956		3.504	0.21216		6.504	0.27142		9.504	0.22527
0.505	0.19531		3.505	0.21213		6.505	0.27167		9.505	0.22506
0.506	0.19507		3.506	0.21204		6.506	0.272		9.506	0.2249
0.507	0.19477		3.507	0.21192		6.507	0.27235		9.507	0.22479
0.508	0.19466		3.508	0.2118		6.508	0.2727		9.508	0.22474
0.509	0.19454		3.509	0.21168		6.509	0.27303		9.509	0.22463
0.51	0.19454		3.51	0.21161		6.51	0.27334		9.51	0.22468
0.511	0.19442		3.511	0.21152		6.511	0.27358		9.511	0.22463
0.512	0.19454		3.512	0.21146		6.512	0.27384		9.512	0.22468
0.513	0.19448		3.513	0.21142		6.513	0.27416		9.513	0.22463
0.514	0.19448		3.514	0.21139		6.514	0.27448		9.514	0.22463
0.515	0.19442		3.515	0.2114		6.515	0.27481		9.515	0.22452
0.516	0.19448		3.516	0.21135		6.516	0.27509		9.516	0.22463
0.517	0.19436		3.517	0.21128		6.517	0.27546		9.517	0.22452
0.518	0.19442		3.518	0.21118		6.518	0.27577		9.518	0.22447
0.519	0.19448		3.519	0.21109		6.519	0.27608		9.519	0.22463
0.52	0.19442		3.52	0.21102		6.52	0.27641		9.52	0.22463
0.521	0.19448		3.521	0.21091		6.521	0.27675		9.521	0.22463
0.522	0.19442		3.522	0.21085		6.522	0.27704		9.522	0.22457
0.523	0.19448		3.523	0.21079		6.523	0.27847		9.523	0.22452
0.524	0.19442		3.524	0.21075		6.524	0.28023		9.524	0.22447
0.525	0.19448		3.525	0.21068		6.525	0.28138		9.525	0.22447
0.526	0.1943		3.526	0.21063		6.526	0.28192		9.526	0.22441
0.527	0.1943		3.527	0.21057		6.527	0.28186		9.527	0.22441
0.528	0.1943		3.528	0.21049		6.528	0.28127		9.528	0.22441
0.529	0.1943		3.529	0.21043		6.529	0.28019		9.529	0.22441
0.53	0.19424		3.53	0.21039		6.53	0.27873		9.53	0.22441
0.531	0.1943		3.531	0.21038		6.531	0.27685		9.531	0.22436
0.532	0.19424		3.532	0.21036		6.532	0.2746		9.532	0.22436
0.533	0.19424		3.533	0.21038		6.533	0.27199		9.533	0.22425
0.534	0.1943		3.534	0.21043		6.534	0.26907		9.534	0.22436
0.535	0.19418		3.535	0.21051		6.535	0.26594		9.535	0.22431
0.536	0.1943		3.536	0.21055		6.536	0.26261		9.536	0.22431
0.537	0.19418		3.537	0.21059		6.537	0.25912		9.537	0.22436
0.538	0.19418		3.538	0.21063		6.538	0.25549		9.538	0.22431
0.539	0.19424		3.539	0.21067		6.539	0.25175		9.539	0.22431
0.54	0.19424		3.54	0.21072		6.54	0.248		9.54	0.22431
0.541	0.19424		3.541	0.21076		6.541	0.24431		9.541	0.22425
0.542	0.19412		3.542	0.21081		6.542	0.24078		9.542	0.22431
0.543	0.19406		3.543	0.21086		6.543	0.23737		9.543	0.22431
0.544	0.19406		3.544	0.21092		6.544	0.23415		9.544	0.22425
0.545	0.19406		3.545	0.21089		6.545	0.23119		9.545	0.2242
0.546	0.19389		3.546	0.2108		6.546	0.22852		9.546	0.2242
0.547	0.19389		3.547	0.2107		6.547	0.22626		9.547	0.22414
0.548	0.19389		3.548	0.21063		6.548	0.22441		9.548	0.22414
0.549	0.19389		3.549	0.21052		6.549	0.22305		9.549	0.22409
0.55	0.19389		3.55	0.21043		6.55	0.22228		9.55	0.22409
0.551	0.19383		3.551	0.21039		6.551	0.22209		9.551	0.22409
0.552	0.19383		3.552	0.21036		6.552	0.22254		9.552	0.22404
0.553	0.19371		3.553	0.21033		6.553	0.22374		9.553	0.22404
0.554	0.19377		3.554	0.21026		6.554	0.22409		9.554	0.22409
0.555	0.19365		3.555	0.2102		6.555	0.2238		9.555	0.22393
0.556	0.19383		3.556	0.21014		6.556	0.22354		9.556	0.22398
0.557	0.19377		3.557	0.21008		6.557	0.22334		9.557	0.22398
0.558	0.19377		3.558	0.21004		6.558	0.2232		9.558	0.22398
0.559	0.19371		3.559	0.21004		6.559	0.22314		9.559	0.22393
0.56	0.19371		3.56	0.21002		6.56	0.22315		9.56	0.22387
0.561	0.19365		3.561	0.20998		6.561	0.22315		9.561	0.22393
0.562	0.19365		3.562	0.20995		6.562	0.22317		9.562	0.22382
0.563	0.19353		3.563	0.20995		6.563	0.22318		9.563	0.22387
0.564	0.19347		3.564	0.20994		6.564	0.22322		9.564	0.22382
0.565	0.19359		3.565	0.20991		6.565	0.22327		9.565	0.22382
0.566	0.19347		3.566	0.20981		6.566	0.22333		9.566	0.22387
0.567	0.19347		3.567	0.20972		6.567	0.22338		9.567	0.22382
0.568	0.19347		3.568	0.20963		6.568	0.22342		9.568	0.22382
0.569	0.19341		3.569	0.20955		6.569	0.22345		9.569	0.22382
0.57	0.19347		3.57	0.20951		6.57	0.22349		9.57	0.22382
0.571	0.19341		3.571	0.20952		6.571	0.22353		9.571	0.22377
0.572	0.19341		3.572	0.20953		6.572	0.22355		9.572	0.22371
0.573	0.19341		3.573	0.20955		6.573	0.22354		9.573	0.22377
0.574	0.1933		3.574	0.20956		6.574	0.22353		9.574	0.22371
0.575	0.1933		3.575	0.20953		6.575	0.2235		9.575	0.22371
0.576	0.19336		3.576	0.20951		6.576	0.22344		9.576	0.22377
0.577	0.19336		3.577	0.20953		6.577	0.22338		9.577	0.22371
0.578	0.1933		3.578	0.20958		6.578	0.22331		9.578	0.22377
0.579	0.19336		3.579	0.20959		6.579	0.22324		9.579	0.22377
0.58	0.1933		3.58	0.20962		6.58	0.22316		9.58	0.22371
0.581	0.1933		3.581	0.20963		6.581	0.22308		9.581	0.22366
0.582	0.19324		3.582	0.20966		6.582	0.22299		9.582	0.22366
0.583	0.19318		3.583	0.20966		6.583	0.22292		9.583	0.22366
0.584	0.19318		3.584	0.20969		6.584	0.22284		9.584	0.22355
0.585	0.19318		3.585	0.20968		6.585	0.22276		9.585	0.22361
0.586	0.19306		3.586	0.20967		6.586	0.22268		9.586	0.22355
0.587	0.193		3.587	0.20966		6.587	0.2226		9.587	0.22355
0.588	0.19294		3.588	0.20964		6.588	0.22253		9.588	0.22344
0.589	0.19282		3.589	0.20963		6.589	0.22247		9.589	0.22339
0.59	0.19265		3.59	0.2096		6.59	0.22241		9.59	0.22328
0.591	0.19253		3.591	0.2096		6.591	0.22237		9.591	0.22323
0.592	0.19247		3.592	0.20961		6.592	0.22234		9.592	0.22318
0.593	0.19235		3.593	0.20962		6.593	0.22231		9.593	0.22296
0.594	0.19211		3.594	0.20958		6.594	0.22231		9.594	0.22291
0.595	0.19199		3.595	0.20958		6.595	0.22229		9.595	0.22285
0.596	0.19194		3.596	0.20956		6.596	0.22229		9.596	0.22285
0.597	0.19194		3.597	0.20957		6.597	0.22228		9.597	0.22275
0.598	0.19176		3.598	0.20956		6.598	0.22228		9.598	0.22275
0.599	0.19164		3.599	0.20957		6.599	0.22229		9.599	0.22258
0.6	0.19146		3.6	0.20962		6.6	0.22229		9.6	0.22253
0.601	0.19164		3.601	0.20968		6.601	0.22229		9.601	0.22253
0.602	0.19164		3.602	0.20967		6.602	0.22229		9.602	0.22242
0.603	0.1914		3.603	0.20966		6.603	0.22228		9.603	0.22248
0.604	0.19152		3.604	0.20962		6.604	0.22228		9.604	0.22248
0.605	0.19164		3.605	0.20959		6.605	0.22227		9.605	0.22253
0.606	0.19182		3.606	0.20956		6.606	0.22225		9.606	0.22248
0.607	0.1917		3.607	0.20956		6.607	0.22224		9.607	0.22264
0.608	0.19182		3.608	0.20952		6.608	0.22222		9.608	0.22269
0.609	0.19194		3.609	0.2095		6.609	0.2222		9.609	0.2228
0.61	0.19217		3.61	0.20946		6.61	0.22218		9.61	0.22291
0.611	0.19229		3.611	0.20947		6.611	0.22216		9.611	0.22312
0.612	0.19241		3.612	0.20952		6.612	0.22214		9.612	0.22323
0.613	0.19259		3.613	0.2095		6.613	0.22213		9.613	0.22334
0.614	0.19276		3.614	0.20952		6.614	0.22211		9.614	0.22339
0.615	0.19294		3.615	0.20952		6.615	0.22209		9.615	0.22361
0.616	0.19324		3.616	0.20958		6.616	0.22208		9.616	0.22382
0.617	0.19336		3.617	0.20963		6.617	0.22206		9.617	0.22387
0.618	0.19353		3.618	0.20972		6.618	0.22205		9.618	0.22398
0.619	0.19377		3.619	0.2098		6.619	0.22204		9.619	0.2242
0.62	0.19389		3.62	0.20982		6.62	0.22203		9.62	0.2242
0.621	0.19412		3.621	0.20983		6.621	0.22201		9.621	0.22452
0.622	0.19418		3.622	0.20983		6.622	0.222		9.622	0.22457
0.623	0.1943		3.623	0.20982		6.623	0.22198		9.623	0.22484
0.624	0.19466		3.624	0.20981		6.624	0.22197		9.624	0.22484
0.625	0.19477		3.625	0.20977		6.625	0.22195		9.625	0.22474
0.626	0.19472		3.626	0.20972		6.626	0.22195		9.626	0.22495
0.627	0.19501		3.627	0.20968		6.627	0.22194		9.627	0.22506
0.628	0.19513		3.628	0.20966		6.628	0.22193		9.628	0.22543
0.629	0.19507		3.629	0.20967		6.629	0.22191		9.629	0.22538
0.63	0.19531		3.63	0.20969		6.63	0.2219		9.63	0.22554
0.631	0.19537		3.631	0.20965		6.631	0.22189		9.631	0.22554
0.632	0.1959		3.632	0.20962		6.632	0.22188		9.632	0.22554
0.633	0.19572		3.633	0.20963		6.633	0.22187		9.633	0.22554
0.634	0.1959		3.634	0.20962		6.634	0.22186		9.634	0.2257
0.635	0.19572		3.635	0.20966		6.635	0.22184		9.635	0.22597
0.636	0.19608		3.636	0.20971		6.636	0.22184		9.636	0.22597
0.637	0.19608		3.637	0.20978		6.637	0.22183		9.637	0.22624
0.638	0.19608		3.638	0.2098		6.638	0.22182		9.638	0.22613
0.639	0.19619		3.639	0.20984		6.639	0.22181		9.639	0.22629
0.64	0.19631		3.64	0.2098		6.64	0.22179		9.64	0.22613
0.641	0.19631		3.641	0.20979		6.641	0.22178		9.641	0.22635
0.642	0.19649		3.642	0.20979		6.642	0.22176		9.642	0.22651
0.643	0.19661		3.643	0.20978		6.643	0.22173		9.643	0.22651
0.644	0.19649		3.644	0.2098		6.644	0.2217		9.644	0.22662
0.645	0.19661		3.645	0.2098		6.645	0.22167		9.645	0.22662
0.646	0.19661		3.646	0.20977		6.646	0.22164		9.646	0.22651
0.647	0.19673		3.647	0.20974		6.647	0.22159		9.647	0.22672
0.648	0.19661		3.648	0.20973		6.648	0.22154		9.648	0.22667
0.649	0.19684		3.649	0.20969		6.649	0.22149		9.649	0.22672
0.65	0.19684		3.65	0.20965		6.65	0.22143		9.65	0.22678
0.651	0.19684		3.651	0.20964		6.651	0.22135		9.651	0.22689
0.652	0.19679		3.652	0.20964		6.652	0.22128		9.652	0.22699
0.653	0.1969		3.653	0.20964		6.653	0.2212		9.653	0.22699
0.654	0.19696		3.654	0.20962		6.654	0.22112		9.654	0.22699
0.655	0.19667		3.655	0.20959		6.655	0.22103		9.655	0.22694
0.656	0.19726		3.656	0.20962		6.656	0.22095		9.656	0.22715
0.657	0.1969		3.657	0.20964		6.657	0.22086		9.657	0.22699
0.658	0.19708		3.658	0.20967		6.658	0.22077		9.658	0.22732
0.659	0.19744		3.659	0.2097		6.659	0.22067		9.659	0.22699
0.66	0.19696		3.66	0.2097		6.66	0.22057		9.66	0.22721
0.661	0.19714		3.661	0.20972		6.661	0.22048		9.661	0.22715
0.662	0.19714		3.662	0.20975		6.662	0.22039		9.662	0.22721
0.663	0.19714		3.663	0.20975		6.663	0.22031		9.663	0.22732
0.664	0.19738		3.664	0.20968		6.664	0.22025		9.664	0.22715
0.665	0.19726		3.665	0.20963		6.665	0.22019		9.665	0.22737
0.666	0.19726		3.666	0.2096		6.666	0.22014		9.666	0.22737
0.667	0.1975		3.667	0.20956		6.667	0.2201		9.667	0.22753
0.668	0.19791		3.668	0.2095		6.668	0.22008		9.668	0.22742
0.669	0.19761		3.669	0.20948		6.669	0.22008		9.669	0.22742
0.67	0.19738		3.67	0.20947		6.67	0.2201		9.67	0.22721
0.671	0.19791		3.671	0.20952		6.671	0.22013		9.671	0.22759
0.672	0.1972		3.672	0.20957		6.672	0.22017		9.672	0.22753
0.673	0.19761		3.673	0.20962		6.673	0.22023		9.673	0.22737
0.674	0.1972		3.674	0.20969		6.674	0.2203		9.674	0.22759
0.675	0.19797		3.675	0.20976		6.675	0.22038		9.675	0.22748
0.676	0.19755		3.676	0.20981		6.676	0.22047		9.676	0.22742
0.677	0.19732		3.677	0.20991		6.677	0.22057		9.677	0.22769
0.678	0.19773		3.678	0.21003		6.678	0.22068		9.678	0.22748
0.679	0.19779		3.679	0.21015		6.679	0.2208		9.679	0.22769
0.68	0.19791		3.68	0.21024		6.68	0.22092		9.68	0.22775
0.681	0.19779		3.681	0.21034		6.681	0.22105		9.681	0.22748
0.682	0.19791		3.682	0.21043		6.682	0.22118		9.682	0.22769
0.683	0.19797		3.683	0.21054		6.683	0.22131		9.683	0.22812
0.684	0.19767		3.684	0.21064		6.684	0.22144		9.684	0.22802
0.685	0.19791		3.685	0.21071		6.685	0.22157		9.685	0.22769
0.686	0.19821		3.686	0.21077		6.686	0.22168		9.686	0.22769
0.687	0.19803		3.687	0.21083		6.687	0.22179		9.687	0.22834
0.688	0.19779		3.688	0.21088		6.688	0.22189		9.688	0.22775
0.689	0.19797		3.689	0.21088		6.689	0.22198		9.689	0.22807
0.69	0.19803		3.69	0.21088		6.69	0.22206		9.69	0.22748
0.691	0.19797		3.691	0.21088		6.691	0.22215		9.691	0.22807
0.692	0.19826		3.692	0.21086		6.692	0.22222		9.692	0.2278
0.693	0.19797		3.693	0.21082		6.693	0.22229		9.693	0.22823
0.694	0.19755		3.694	0.21074		6.694	0.22237		9.694	0.22775
0.695	0.19844		3.695	0.21069		6.695	0.22243		9.695	0.22807
0.696	0.19809		3.696	0.21065		6.696	0.22249		9.696	0.22791
0.697	0.1988		3.697	0.21064		6.697	0.22254		9.697	0.22866
0.698	0.19832		3.698	0.21062		6.698	0.2226		9.698	0.22785
0.699	0.19832		3.699	0.21059		6.699	0.22266		9.699	0.22834
0.7	0.19886		3.7	0.21054		6.7	0.22271		9.7	0.22866
0.701	0.19791		3.701	0.21048		6.701	0.22278		9.701	0.22807
0.702	0.19785		3.702	0.21037		6.702	0.22284		9.702	0.22802
0.703	0.19803		3.703	0.2103		6.703	0.2229		9.703	0.22759
0.704	0.19874		3.704	0.21023		6.704	0.22296		9.704	0.22796
0.705	0.19886		3.705	0.2102		6.705	0.22303		9.705	0.22802
0.706	0.19797		3.706	0.21018		6.706	0.22311		9.706	0.22737
0.707	0.19785		3.707	0.21021		6.707	0.22319		9.707	0.22834
0.708	0.19821		3.708	0.21026		6.708	0.22326		9.708	0.22839
0.709	0.19767		3.709	0.21031		6.709	0.22335		9.709	0.22839
0.71	0.19584		3.71	0.21033		6.71	0.22343		9.71	0.22828
0.711	0.1959		3.711	0.21037		6.711	0.22352		9.711	0.22839
0.712	0.1959		3.712	0.21044		6.712	0.22361		9.712	0.2285
0.713	0.19625		3.713	0.21055		6.713	0.22371		9.713	0.22802
0.714	0.19714		3.714	0.2106		6.714	0.2238		9.714	0.22807
0.715	0.19619		3.715	0.21063		6.715	0.2239		9.715	0.22796
0.716	0.19708		3.716	0.2107		6.716	0.22398		9.716	0.22823
0.717	0.19714		3.717	0.21078		6.717	0.22407		9.717	0.22748
0.718	0.19673		3.718	0.2108		6.718	0.22417		9.718	0.22802
0.719	0.19726		3.719	0.21078		6.719	0.22425		9.719	0.22834
0.72	0.19767		3.72	0.21081		6.72	0.22435		9.72	0.22866
0.721	0.19744		3.721	0.21083		6.721	0.22444		9.721	0.22855
0.722	0.19661		3.722	0.21082		6.722	0.22452		9.722	0.22769
0.723	0.19661		3.723	0.21082		6.723	0.2246		9.723	0.22785
0.724	0.19679		3.724	0.21081		6.724	0.22466		9.724	0.22732
0.725	0.19649		3.725	0.2108		6.725	0.22472		9.725	0.22721
0.726	0.19643		3.726	0.21079		6.726	0.22478		9.726	0.22721
0.727	0.19584		3.727	0.2108		6.727	0.22483		9.727	0.22764
0.728	0.19572		3.728	0.21079		6.728	0.2249		9.728	0.22705
0.729	0.19537		3.729	0.21078		6.729	0.22495		9.729	0.22721
0.73	0.19519		3.73	0.2108		6.73	0.22499		9.73	0.22748
0.731	0.19566		3.731	0.21083		6.731	0.22506		9.731	0.22742
0.732	0.19548		3.732	0.21087		6.732	0.22509		9.732	0.22737
0.733	0.19454		3.733	0.21093		6.733	0.22516		9.733	0.22651
0.734	0.19548		3.734	0.211		6.734	0.2252		9.734	0.22715
0.735	0.19442		3.735	0.2111		6.735	0.22525		9.735	0.22662
0.736	0.19507		3.736	0.21116		6.736	0.22531		9.736	0.22705
0.737	0.19513		3.737	0.21128		6.737	0.22537		9.737	0.22694
0.738	0.19543		3.738	0.21133		6.738	0.22541		9.738	0.22818
0.739	0.19554		3.739	0.21143		6.739	0.22548		9.739	0.22753
0.74	0.19554		3.74	0.2115		6.74	0.22554		9.74	0.22796
0.741	0.19566		3.741	0.21154		6.741	0.22559		9.741	0.22775
0.742	0.1956		3.742	0.21159		6.742	0.22565		9.742	0.22753
0.743	0.1956		3.743	0.21162		6.743	0.22574		9.743	0.2278
0.744	0.19537		3.744	0.21157		6.744	0.22582		9.744	0.22742
0.745	0.19596		3.745	0.21153		6.745	0.22593		9.745	0.22683
0.746	0.19614		3.746	0.21151		6.746	0.22601		9.746	0.22678
0.747	0.19619		3.747	0.21145		6.747	0.22613		9.747	0.22619
0.748	0.19548		3.748	0.21141		6.748	0.22622		9.748	0.22629
0.749	0.19489		3.749	0.21137		6.749	0.22632		9.749	0.22635
0.75	0.19548		3.75	0.2114		6.75	0.22649		9.75	0.22689
0.751	0.19389		3.751	0.21145		6.751	0.2266		9.751	0.22581
0.752	0.19525		3.752	0.21149		6.752	0.22674		9.752	0.22651
0.753	0.19519		3.753	0.21153		6.753	0.22687		9.753	0.22662
0.754	0.19495		3.754	0.21157		6.754	0.22701		9.754	0.22592
0.755	0.19436		3.755	0.2116		6.755	0.22713		9.755	0.22586
0.756	0.19436		3.756	0.21166		6.756	0.22721		9.756	0.22656
0.757	0.19572		3.757	0.21172		6.757	0.22728		9.757	0.22576
0.758	0.19477		3.758	0.21179		6.758	0.22733		9.758	0.22629
0.759	0.19566		3.759	0.21186		6.759	0.2274		9.759	0.22662
0.76	0.19572		3.76	0.21192		6.76	0.22743		9.76	0.22662
0.761	0.19619		3.761	0.21193		6.761	0.22744		9.761	0.22678
0.762	0.19667		3.762	0.21193		6.762	0.22743		9.762	0.22721
0.763	0.19602		3.763	0.21189		6.763	0.22747		9.763	0.22699
0.764	0.19548		3.764	0.21185		6.764	0.22746		9.764	0.22689
0.765	0.19554		3.765	0.21186		6.765	0.22743		9.765	0.22656
0.766	0.19531		3.766	0.21185		6.766	0.22738		9.766	0.22629
0.767	0.19519		3.767	0.21186		6.767	0.22733		9.767	0.22506
0.768	0.1946		3.768	0.21185		6.768	0.22728		9.768	0.22592
0.769	0.19454		3.769	0.21188		6.769	0.22723		9.769	0.2256
0.77	0.19406		3.77	0.21184		6.77	0.22715		9.77	0.22549
0.771	0.19483		3.771	0.2118		6.771	0.22706		9.771	0.22619
0.772	0.19513		3.772	0.21181		6.772	0.22702		9.772	0.22543
0.773	0.19412		3.773	0.21179		6.773	0.227		9.773	0.22586
0.774	0.19383		3.774	0.21179		6.774	0.22698		9.774	0.22527
0.775	0.19448		3.775	0.21186		6.775	0.227		9.775	0.22538
0.776	0.19341		3.776	0.21193		6.776	0.22698		9.776	0.2249
0.777	0.19412		3.777	0.21199		6.777	0.22699		9.777	0.22441
0.778	0.19466		3.778	0.21207		6.778	0.22697		9.778	0.22554
0.779	0.19454		3.779	0.21212		6.779	0.22695		9.779	0.22538
0.78	0.19513		3.78	0.21219		6.78	0.22693		9.78	0.22586
0.781	0.19578		3.781	0.21225		6.781	0.22684		9.781	0.22554
0.782	0.1943		3.782	0.21223		6.782	0.2268		9.782	0.22527
0.783	0.19477		3.783	0.21225		6.783	0.22672		9.783	0.22608
0.784	0.19336		3.784	0.21228		6.784	0.2266		9.784	0.22635
0.785	0.19424		3.785	0.21231		6.785	0.22645		9.785	0.22597
0.786	0.1933		3.786	0.21238		6.786	0.22632		9.786	0.22613
0.787	0.19401		3.787	0.21238		6.787	0.22623		9.787	0.22624
0.788	0.19501		3.788	0.2124		6.788	0.22616		9.788	0.22603
0.789	0.1943		3.789	0.2124		6.789	0.22612		9.789	0.2249
0.79	0.1943		3.79	0.21241		6.79	0.226		9.79	0.22484
0.791	0.19442		3.791	0.21239		6.791	0.2259		9.791	0.22457
0.792	0.19436		3.792	0.21241		6.792	0.22587		9.792	0.22468
0.793	0.19489		3.793	0.21244		6.793	0.22589		9.793	0.22576
0.794	0.19377		3.794	0.21248		6.794	0.22584		9.794	0.22549
0.795	0.193		3.795	0.21255		6.795	0.22575		9.795	0.22484
0.796	0.19341		3.796	0.21261		6.796	0.22573		9.796	0.22474
0.797	0.19347		3.797	0.21266		6.797	0.2257		9.797	0.22479
0.798	0.19359		3.798	0.21272		6.798	0.22565		9.798	0.22506
0.799	0.19306		3.799	0.21275		6.799	0.2256		9.799	0.22463
0.8	0.19288		3.8	0.21281		6.8	0.22557		9.8	0.2249
0.801	0.19483		3.801	0.21286		6.801	0.22557		9.801	0.22543
0.802	0.19442		3.802	0.21287		6.802	0.22557		9.802	0.22608
0.803	0.19288		3.803	0.21284		6.803	0.22562		9.803	0.22565
0.804	0.19377		3.804	0.21287		6.804	0.22565		9.804	0.22613
0.805	0.19377		3.805	0.21286		6.805	0.22568		9.805	0.22554
0.806	0.19489		3.806	0.2128		6.806	0.22567		9.806	0.22592
0.807	0.19454		3.807	0.21278		6.807	0.22567		9.807	0.22592
0.808	0.19347		3.808	0.21275		6.808	0.22563		9.808	0.22554
0.809	0.1943		3.809	0.21273		6.809	0.22562		9.809	0.22511
0.81	0.19401		3.81	0.2127		6.81	0.22557		9.81	0.2257
0.811	0.19371		3.811	0.21269		6.811	0.22553		9.811	0.22522
0.812	0.19182		3.812	0.21268		6.812	0.22554		9.812	0.22447
0.813	0.19294		3.813	0.21269		6.813	0.22552		9.813	0.22506
0.814	0.19312		3.814	0.21272		6.814	0.22548		9.814	0.22431
0.815	0.19312		3.815	0.21276		6.815	0.22549		9.815	0.22452
0.816	0.19353		3.816	0.2128		6.816	0.22551		9.816	0.22479
0.817	0.19341		3.817	0.21282		6.817	0.22555		9.817	0.22517
0.818	0.1946		3.818	0.21288		6.818	0.22555		9.818	0.2257
0.819	0.19472		3.819	0.21294		6.819	0.22552		9.819	0.22549
0.82	0.1946		3.82	0.21302		6.82	0.22543		9.82	0.22538
0.821	0.19489		3.821	0.21308		6.821	0.22538		9.821	0.22603
0.822	0.19495		3.822	0.21316		6.822	0.22531		9.822	0.22603
0.823	0.19383		3.823	0.21321		6.823	0.22521		9.823	0.22592
0.824	0.1946		3.824	0.21327		6.824	0.22505		9.824	0.22565
0.825	0.19489		3.825	0.21333		6.825	0.22492		9.825	0.22597
0.826	0.19336		3.826	0.21338		6.826	0.22478		9.826	0.22592
0.827	0.19365		3.827	0.21342		6.827	0.22466		9.827	0.22447
0.828	0.19347		3.828	0.21346		6.828	0.22451		9.828	0.22355
0.829	0.19341		3.829	0.21349		6.829	0.22443		9.829	0.22414
0.83	0.19312		3.83	0.21353		6.83	0.22439		9.83	0.22463
0.831	0.19389		3.831	0.21356		6.831	0.22434		9.831	0.22436
0.832	0.19312		3.832	0.21359		6.832	0.22431		9.832	0.2242
0.833	0.19235		3.833	0.21364		6.833	0.22432		9.833	0.2249
0.834	0.19312		3.834	0.21369		6.834	0.22431		9.834	0.22387
0.835	0.19205		3.835	0.21375		6.835	0.22434		9.835	0.22409
0.836	0.19259		3.836	0.21383		6.836	0.22435		9.836	0.22361
0.837	0.19294		3.837	0.2139		6.837	0.22435		9.837	0.22404
0.838	0.19336		3.838	0.21396		6.838	0.22435		9.838	0.22463
0.839	0.19442		3.839	0.21402		6.839	0.22438		9.839	0.22484
0.84	0.1946		3.84	0.21408		6.84	0.22437		9.84	0.22479
0.841	0.19371		3.841	0.21413		6.841	0.2244		9.841	0.22495
0.842	0.19383		3.842	0.21417		6.842	0.22445		9.842	0.22447
0.843	0.19448		3.843	0.21419		6.843	0.22449		9.843	0.22452
0.844	0.1943		3.844	0.21423		6.844	0.22454		9.844	0.22581
0.845	0.19466		3.845	0.21425		6.845	0.2246		9.845	0.2249
0.846	0.19472		3.846	0.21428		6.846	0.22461		9.846	0.22495
0.847	0.19489		3.847	0.21431		6.847	0.22461		9.847	0.22431
0.848	0.19483		3.848	0.21434		6.848	0.22454		9.848	0.22576
0.849	0.19525		3.849	0.21436		6.849	0.22447		9.849	0.22565
0.85	0.19477		3.85	0.21439		6.85	0.22435		9.85	0.22522
0.851	0.19377		3.851	0.21442		6.851	0.22427		9.851	0.22441
0.852	0.19401		3.852	0.21444		6.852	0.22418		9.852	0.22425
0.853	0.19401		3.853	0.21448		6.853	0.22414		9.853	0.22457
0.854	0.19383		3.854	0.21454		6.854	0.2241		9.854	0.22441
0.855	0.1933		3.855	0.21458		6.855	0.22405		9.855	0.22484
0.856	0.1927		3.856	0.21463		6.856	0.22402		9.856	0.22474
0.857	0.1943		3.857	0.2147		6.857	0.22403		9.857	0.22404
0.858	0.19501		3.858	0.21473		6.858	0.22404		9.858	0.22414
0.859	0.19477		3.859	0.21478		6.859	0.22406		9.859	0.22484
0.86	0.1943		3.86	0.21483		6.86	0.22406		9.86	0.22387
0.861	0.19371		3.861	0.21486		6.861	0.22405		9.861	0.22414
0.862	0.19383		3.862	0.21491		6.862	0.22405		9.862	0.22549
0.863	0.19406		3.863	0.21496		6.863	0.22401		9.863	0.22565
0.864	0.19424		3.864	0.21505		6.864	0.22398		9.864	0.22538
0.865	0.19418		3.865	0.21511		6.865	0.22394		9.865	0.22619
0.866	0.19418		3.866	0.21514		6.866	0.2239		9.866	0.22554
0.867	0.19401		3.867	0.21517		6.867	0.2239		9.867	0.22517
0.868	0.19489		3.868	0.21519		6.868	0.22392		9.868	0.22538
0.869	0.19472		3.869	0.2152		6.869	0.224		9.869	0.22549
0.87	0.19395		3.87	0.21521		6.87	0.22403		9.87	0.22468
0.871	0.19306		3.871	0.21525		6.871	0.22407		9.871	0.22431
0.872	0.19282		3.872	0.21529		6.872	0.22415		9.872	0.22463
0.873	0.19312		3.873	0.21535		6.873	0.22424		9.873	0.22441
0.874	0.19347		3.874	0.21541		6.874	0.22432		9.874	0.22468
0.875	0.1933		3.875	0.21544		6.875	0.22433		9.875	0.22398
0.876	0.19359		3.876	0.21548		6.876	0.22431		9.876	0.22463
0.877	0.19406		3.877	0.21554		6.877	0.2243		9.877	0.22527
0.878	0.19466		3.878	0.21561		6.878	0.22427		9.878	0.2249
0.879	0.19412		3.879	0.21568		6.879	0.22427		9.879	0.22468
0.88	0.19359		3.88	0.21575		6.88	0.22424		9.88	0.22511
0.881	0.19472		3.881	0.21581		6.881	0.22424		9.881	0.22533
0.882	0.19412		3.882	0.21593		6.882	0.22423		9.882	0.22479
0.883	0.19495		3.883	0.21603		6.883	0.22423		9.883	0.22533
0.884	0.19584		3.884	0.21609		6.884	0.22416		9.884	0.22608
0.885	0.19501		3.885	0.21614		6.885	0.22416		9.885	0.2264
0.886	0.19442		3.886	0.2162		6.886	0.22418		9.886	0.22726
0.887	0.19448		3.887	0.21628		6.887	0.22413		9.887	0.22646
0.888	0.193		3.888	0.2163		6.888	0.22409		9.888	0.22517
0.889	0.19371		3.889	0.2164		6.889	0.22407		9.889	0.2249
0.89	0.19306		3.89	0.21649		6.89	0.22409		9.89	0.22586
0.891	0.19359		3.891	0.21657		6.891	0.22408		9.891	0.22672
0.892	0.19371		3.892	0.21668		6.892	0.22411		9.892	0.22592
0.893	0.19418		3.893	0.21679		6.893	0.22415		9.893	0.22538
0.894	0.19418		3.894	0.21687		6.894	0.22421		9.894	0.22506
0.895	0.19341		3.895	0.21693		6.895	0.22425		9.895	0.22522
0.896	0.19347		3.896	0.217		6.896	0.22437		9.896	0.2242
0.897	0.19418		3.897	0.21709		6.897	0.22449		9.897	0.22484
0.898	0.19442		3.898	0.21718		6.898	0.22456		9.898	0.2249
0.899	0.19371		3.899	0.21723		6.899	0.22465		9.899	0.22581
0.9	0.19359		3.9	0.21726		6.9	0.2247		9.9	0.22554
0.901	0.19418		3.901	0.21735		6.901	0.22474		9.901	0.22474
0.902	0.19347		3.902	0.21742		6.902	0.22475		9.902	0.22452
0.903	0.1946		3.903	0.21744		6.903	0.22472		9.903	0.22597
0.904	0.19489		3.904	0.21743		6.904	0.22466		9.904	0.22495
0.905	0.19543		3.905	0.21741		6.905	0.22452		9.905	0.22656
0.906	0.1946		3.906	0.21741		6.906	0.22445		9.906	0.22554
0.907	0.19418		3.907	0.21746		6.907	0.22439		9.907	0.2249
0.908	0.19365		3.908	0.21749		6.908	0.2243		9.908	0.22452
0.909	0.19418		3.909	0.21752		6.909	0.22419		9.909	0.22484
0.91	0.19436		3.91	0.2176		6.91	0.22407		9.91	0.22597
0.911	0.19336		3.911	0.2177		6.911	0.22398		9.911	0.22533
0.912	0.19377		3.912	0.21782		6.912	0.2239		9.912	0.22576
0.913	0.19406		3.913	0.21786		6.913	0.22385		9.913	0.22549
0.914	0.19406		3.914	0.21788		6.914	0.22379		9.914	0.22522
0.915	0.1943		3.915	0.21792		6.915	0.22376		9.915	0.22603
0.916	0.19448		3.916	0.21803		6.916	0.22372		9.916	0.2256
0.917	0.19477		3.917	0.2181		6.917	0.22373		9.917	0.2257
0.918	0.1946		3.918	0.21817		6.918	0.22381		9.918	0.2264
0.919	0.19418		3.919	0.21824		6.919	0.22393		9.919	0.2257
0.92	0.19483		3.92	0.21832		6.92	0.22402		9.92	0.22554
0.921	0.19466		3.921	0.21837		6.921	0.22408		9.921	0.2257
0.922	0.19501		3.922	0.21845		6.922	0.22414		9.922	0.22667
0.923	0.19578		3.923	0.21853		6.923	0.22419		9.923	0.22715
0.924	0.19554		3.924	0.21858		6.924	0.22429		9.924	0.22667
0.925	0.19436		3.925	0.21865		6.925	0.22439		9.925	0.22597
0.926	0.19525		3.926	0.21874		6.926	0.22455		9.926	0.22565
0.927	0.19548		3.927	0.21882		6.927	0.22462		9.927	0.22667
0.928	0.19495		3.928	0.21888		6.928	0.22469		9.928	0.2257
0.929	0.19442		3.929	0.21893		6.929	0.22476		9.929	0.22592
0.93	0.19448		3.93	0.21901		6.93	0.22478		9.93	0.22511
0.931	0.19401		3.931	0.21913		6.931	0.22475		9.931	0.22554
0.932	0.19418		3.932	0.21922		6.932	0.22473		9.932	0.22484
0.933	0.19401		3.933	0.21925		6.933	0.2247		9.933	0.22409
0.934	0.19454		3.934	0.21934		6.934	0.22467		9.934	0.22484
0.935	0.19424		3.935	0.21944		6.935	0.22468		9.935	0.22533
0.936	0.19519		3.936	0.21956		6.936	0.22474		9.936	0.22651
0.937	0.19531		3.937	0.21975		6.937	0.22475		9.937	0.2257
0.938	0.19537		3.938	0.21989		6.938	0.22472		9.938	0.22538
0.939	0.19543		3.939	0.22001		6.939	0.2247		9.939	0.2264
0.94	0.19572		3.94	0.22014		6.94	0.22474		9.94	0.22646
0.941	0.1959		3.941	0.22022		6.941	0.22479		9.941	0.22613
0.942	0.19637		3.942	0.22027		6.942	0.22482		9.942	0.22635
0.943	0.19537		3.943	0.22028		6.943	0.22486		9.943	0.22629
0.944	0.19554		3.944	0.22029		6.944	0.22486		9.944	0.22613
0.945	0.19489		3.945	0.22035		6.945	0.22483		9.945	0.22635
0.946	0.1943		3.946	0.22042		6.946	0.22484		9.946	0.2249
0.947	0.1946		3.947	0.2204		6.947	0.22488		9.947	0.22517
0.948	0.19442		3.948	0.22044		6.948	0.22488		9.948	0.22452
0.949	0.19483		3.949	0.22044		6.949	0.22487		9.949	0.22517
0.95	0.19472		3.95	0.22052		6.95	0.22481		9.95	0.22554
0.951	0.19572		3.951	0.22055		6.951	0.2248		9.951	0.225
0.952	0.19472		3.952	0.22062		6.952	0.22477		9.952	0.22517
0.953	0.19507		3.953	0.22066		6.953	0.22481		9.953	0.22484
0.954	0.19406		3.954	0.22072		6.954	0.22483		9.954	0.22533
0.955	0.19377		3.955	0.2208		6.955	0.22484		9.955	0.22613
0.956	0.19477		3.956	0.22091		6.956	0.22487		9.956	0.22689
0.957	0.19466		3.957	0.22099		6.957	0.22485		9.957	0.22554
0.958	0.19477		3.958	0.22111		6.958	0.22485		9.958	0.22651
0.959	0.19596		3.959	0.22122		6.959	0.22486		9.959	0.22635
0.96	0.19572		3.96	0.22133		6.96	0.22486		9.96	0.22581
0.961	0.19619		3.961	0.2214		6.961	0.22484		9.961	0.22646
0.962	0.19631		3.962	0.22145		6.962	0.22485		9.962	0.22667
0.963	0.19602		3.963	0.22152		6.963	0.22485		9.963	0.22629
0.964	0.19572		3.964	0.2216		6.964	0.22487		9.964	0.22576
0.965	0.19543		3.965	0.22169		6.965	0.22492		9.965	0.22656
0.966	0.19519		3.966	0.2218		6.966	0.22495		9.966	0.2257
0.967	0.19519		3.967	0.22191		6.967	0.22497		9.967	0.2256
0.968	0.19614		3.968	0.22195		6.968	0.22497		9.968	0.22586
0.969	0.19501		3.969	0.22193		6.969	0.22499		9.969	0.22613
0.97	0.19513		3.97	0.22194		6.97	0.22506		9.97	0.22656
0.971	0.19466		3.971	0.22195		6.971	0.22513		9.971	0.22613
0.972	0.19507		3.972	0.22196		6.972	0.22518		9.972	0.22629
0.973	0.19519		3.973	0.22202		6.973	0.22526		9.973	0.22554
0.974	0.19548		3.974	0.2221		6.974	0.22527		9.974	0.225
0.975	0.19608		3.975	0.22221		6.975	0.22532		9.975	0.22549
0.976	0.19655		3.976	0.22228		6.976	0.2254		9.976	0.22592
0.977	0.19543		3.977	0.22235		6.977	0.22549		9.977	0.22597
0.978	0.19631		3.978	0.22243		6.978	0.22553		9.978	0.22586
0.979	0.19708		3.979	0.22249		6.979	0.22555		9.979	0.22635
0.98	0.19667		3.98	0.22257		6.98	0.22556		9.98	0.22802
0.981	0.19708		3.981	0.22257		6.981	0.22558		9.981	0.22823
0.982	0.19661		3.982	0.2226		6.982	0.22558		9.982	0.22742
0.983	0.19714		3.983	0.22266		6.983	0.22563		9.983	0.22699
0.984	0.19655		3.984	0.22274		6.984	0.22567		9.984	0.22775
0.985	0.19702		3.985	0.2228		6.985	0.22576		9.985	0.22769
0.986	0.19537		3.986	0.22286		6.986	0.2258		9.986	0.22689
0.987	0.19625		3.987	0.22295		6.987	0.22584		9.987	0.22662
0.988	0.19643		3.988	0.22304		6.988	0.22589		9.988	0.22619
0.989	0.19732		3.989	0.22311		6.989	0.22597		9.989	0.2257
0.99	0.19608		3.99	0.22319		6.99	0.22602		9.99	0.22603
0.991	0.19602		3.991	0.22326		6.991	0.226		9.991	0.22662
0.992	0.19578		3.992	0.22337		6.992	0.226		9.992	0.22629
0.993	0.19554		3.993	0.2235		6.993	0.22599		9.993	0.2264
0.994	0.19578		3.994	0.22361		6.994	0.22602		9.994	0.22635
0.995	0.19608		3.995	0.22369		6.995	0.22603		9.995	0.22592
0.996	0.19566		3.996	0.22377		6.996	0.22596		9.996	0.22656
0.997	0.19667		3.997	0.22385		6.997	0.22584		9.997	0.22683
0.998	0.19608		3.998	0.22393		6.998	0.22571		9.998	0.22635
0.999	0.19679		3.999	0.22402		6.999	0.22566		9.999	0.22678
1	0.19625		4	0.22416		7	0.22564		10	0.22646
1.001	0.19643		4.001	0.22431		7.001	0.22559		10.001	0.22549
1.002	0.19655		4.002	0.22447		7.002	0.22548		10.002	0.22554
1.003	0.19637		4.003	0.22461		7.003	0.22538		10.003	0.22624
1.004	0.19649		4.004	0.22471		7.004	0.2253		10.004	0.22672
1.005	0.1969		4.005	0.2248		7.005	0.22523		10.005	0.22705
1.006	0.19631		4.006	0.22489		7.006	0.22507		10.006	0.22791
1.007	0.19614		4.007	0.22495		7.007	0.22491		10.007	0.22839
1.008	0.19625		4.008	0.22497		7.008	0.22471		10.008	0.22759
1.009	0.19548		4.009	0.22502		7.009	0.22456		10.009	0.22619
1.01	0.19584		4.01	0.2251		7.01	0.22448		10.01	0.22656
1.011	0.19608		4.011	0.22516		7.011	0.22444		10.011	0.22732
1.012	0.1959		4.012	0.22526		7.012	0.22443		10.012	0.22753
1.013	0.19501		4.013	0.22535		7.013	0.22444		10.013	0.22667
1.014	0.19548		4.014	0.22542		7.014	0.22445		10.014	0.22603
1.015	0.19537		4.015	0.22549		7.015	0.22457		10.015	0.22683
1.016	0.1956		4.016	0.22558		7.016	0.22466		10.016	0.22737
1.017	0.19572		4.017	0.22569		7.017	0.22479		10.017	0.22689
1.018	0.19614		4.018	0.2258		7.018	0.22497		10.018	0.22742
1.019	0.19655		4.019	0.22585		7.019	0.22509		10.019	0.22683
1.02	0.19614		4.02	0.22593		7.02	0.22523		10.02	0.22667
1.021	0.19631		4.021	0.22604		7.021	0.22525		10.021	0.22764
1.022	0.19708		4.022	0.22614		7.022	0.22531		10.022	0.22721
1.023	0.1972		4.023	0.22621		7.023	0.2254		10.023	0.22759
1.024	0.1975		4.024	0.22623		7.024	0.22548		10.024	0.22775
1.025	0.19785		4.025	0.22623		7.025	0.2255		10.025	0.22802
1.026	0.19649		4.026	0.22627		7.026	0.22547		10.026	0.22742
1.027	0.19637		4.027	0.22633		7.027	0.22551		10.027	0.22802
1.028	0.19637		4.028	0.22644		7.028	0.22553		10.028	0.22678
1.029	0.19673		4.029	0.22652		7.029	0.22561		10.029	0.22672
1.03	0.19625		4.03	0.22665		7.03	0.22563		10.03	0.22689
1.031	0.19714		4.031	0.22674		7.031	0.22563		10.031	0.22689
1.032	0.19649		4.032	0.22679		7.032	0.22563		10.032	0.22678
1.033	0.19655		4.033	0.22686		7.033	0.22557		10.033	0.22699
1.034	0.19679		4.034	0.22696		7.034	0.22555		10.034	0.22737
1.035	0.19655		4.035	0.22706		7.035	0.22548		10.035	0.2271
1.036	0.19673		4.036	0.2272		7.036	0.22541		10.036	0.22721
1.037	0.19726		4.037	0.22733		7.037	0.22539		10.037	0.22742
1.038	0.19744		4.038	0.22745		7.038	0.22538		10.038	0.22775
1.039	0.19773		4.039	0.22762		7.039	0.2254		10.039	0.2278
1.04	0.19791		4.04	0.22776		7.04	0.22545		10.04	0.22807
1.041	0.19797		4.041	0.22786		7.041	0.2255		10.041	0.22818
1.042	0.19779		4.042	0.22791		7.042	0.22551		10.042	0.22828
1.043	0.19809		4.043	0.22797		7.043	0.2255		10.043	0.22845
1.044	0.19826		4.044	0.22807		7.044	0.22552		10.044	0.22866
1.045	0.19832		4.045	0.22811		7.045	0.22562		10.045	0.22855
1.046	0.19803		4.046	0.2282		7.046	0.22568		10.046	0.2285
1.047	0.19803		4.047	0.22828		7.047	0.22574		10.047	0.22834
1.048	0.19809		4.048	0.22831		7.048	0.22575		10.048	0.22802
1.049	0.19821		4.049	0.22834		7.049	0.22572		10.049	0.22812
1.05	0.19826		4.05	0.22849		7.05	0.22569		10.05	0.22828
1.051	0.19803		4.051	0.22864		7.051	0.22562		10.051	0.22818
1.052	0.19791		4.052	0.22874		7.052	0.22562		10.052	0.22807
1.053	0.19809		4.053	0.22883		7.053	0.22564		10.053	0.22823
1.054	0.19803		4.054	0.22889		7.054	0.22564		10.054	0.22828
1.055	0.19821		4.055	0.22898		7.055	0.22565		10.055	0.22828
1.056	0.19856		4.056	0.22907		7.056	0.22567		10.056	0.2285
1.057	0.19874		4.057	0.2292		7.057	0.22572		10.057	0.22839
1.058	0.19874		4.058	0.22929		7.058	0.2257		10.058	0.22871
1.059	0.19886		4.059	0.22937		7.059	0.22575		10.059	0.22888
1.06	0.19903		4.06	0.22947		7.06	0.22579		10.06	0.22909
1.061	0.19903		4.061	0.22953		7.061	0.22585		10.061	0.22914
1.062	0.19921		4.062	0.22961		7.062	0.2259		10.062	0.22931
1.063	0.19933		4.063	0.22971		7.063	0.2259		10.063	0.22947
1.064	0.19933		4.064	0.22981		7.064	0.22594		10.064	0.22941
1.065	0.19933		4.065	0.2299		7.065	0.22597		10.065	0.22941
1.066	0.19915		4.066	0.23004		7.066	0.22602		10.066	0.22936
1.067	0.19909		4.067	0.23013		7.067	0.22605		10.067	0.22931
1.068	0.19903		4.068	0.23023		7.068	0.22609		10.068	0.22925
1.069	0.19886		4.069	0.23032		7.069	0.2261		10.069	0.22904
1.07	0.19886		4.07	0.23039		7.07	0.22613		10.07	0.22898
1.071	0.19874		4.071	0.23048		7.071	0.2262		10.071	0.22898
1.072	0.19874		4.072	0.23057		7.072	0.22619		10.072	0.22898
1.073	0.1985		4.073	0.23069		7.073	0.22622		10.073	0.22888
1.074	0.19874		4.074	0.23082		7.074	0.22634		10.074	0.22893
1.075	0.1988		4.075	0.23085		7.075	0.22651		10.075	0.22904
1.076	0.1988		4.076	0.23095		7.076	0.22664		10.076	0.22936
1.077	0.19892		4.077	0.23098		7.077	0.22672		10.077	0.22957
1.078	0.19909		4.078	0.23106		7.078	0.22682		10.078	0.22963
1.079	0.19939		4.079	0.2312		7.079	0.22691		10.079	0.22968
1.08	0.19957		4.08	0.23135		7.08	0.22695		10.08	0.22984
1.081	0.19968		4.081	0.23146		7.081	0.22699		10.081	0.23
1.082	0.1998		4.082	0.23154		7.082	0.227		10.082	0.23011
1.083	0.19986		4.083	0.2316		7.083	0.227		10.083	0.23017
1.084	0.19986		4.084	0.23171		7.084	0.22695		10.084	0.23011
1.085	0.19957		4.085	0.23178		7.085	0.22693		10.085	0.23076
1.086	0.19939		4.086	0.23186		7.086	0.22691		10.086	0.2306
1.087	0.19921		4.087	0.23195		7.087	0.2269		10.087	0.22995
1.088	0.20016		4.088	0.232		7.088	0.2269		10.088	0.23011
1.089	0.20016		4.089	0.23208		7.089	0.22694		10.089	0.22984
1.09	0.19968		4.09	0.23218		7.09	0.227		10.09	0.23017
1.091	0.19974		4.091	0.23231		7.091	0.22702		10.091	0.22947
1.092	0.20057		4.092	0.23247		7.092	0.22705		10.092	0.22898
1.093	0.20033		4.093	0.23263		7.093	0.22703		10.093	0.22968
1.094	0.20087		4.094	0.2328		7.094	0.22699		10.094	0.23054
1.095	0.20093		4.095	0.23302		7.095	0.22706		10.095	0.23033
1.096	0.20033		4.096	0.23323		7.096	0.22712		10.096	0.23017
1.097	0.19998		4.097	0.23341		7.097	0.22716		10.097	0.23006
1.098	0.19998		4.098	0.23361		7.098	0.22723		10.098	0.23044
1.099	0.1998		4.099	0.23379		7.099	0.2273		10.099	0.23087
1.1	0.19986		4.1	0.234		7.1	0.22742		10.1	0.23097
1.101	0.20116		4.101	0.23421		7.101	0.22756		10.101	0.23076
1.102	0.20069		4.102	0.23439		7.102	0.22765		10.102	0.23065
1.103	0.20093		4.103	0.23454		7.103	0.22776		10.103	0.23173
1.104	0.20087		4.104	0.23466		7.104	0.2279		10.104	0.23178
1.105	0.20069		4.105	0.23474		7.105	0.22801		10.105	0.23199
1.106	0.20134		4.106	0.23486		7.106	0.22807		10.106	0.23205
1.107	0.20039		4.107	0.23496		7.107	0.22814		10.107	0.23156
1.108	0.20069		4.108	0.23509		7.108	0.2282		10.108	0.23269
1.109	0.20093		4.109	0.2352		7.109	0.22822		10.109	0.23216
1.11	0.20087		4.11	0.23534		7.11	0.2282		10.11	0.23173
1.111	0.20146		4.111	0.23551		7.111	0.22818		10.111	0.23097
1.112	0.20099		4.112	0.23564		7.112	0.22819		10.112	0.23119
1.113	0.20181		4.113	0.23581		7.113	0.22818		10.113	0.23097
1.114	0.20205		4.114	0.23598		7.114	0.22819		10.114	0.23054
1.115	0.2024		4.115	0.2361		7.115	0.22822		10.115	0.23103
1.116	0.20199		4.116	0.2362		7.116	0.22827		10.116	0.23167
1.117	0.20223		4.117	0.23632		7.117	0.22833		10.117	0.23146
1.118	0.20246		4.118	0.2364		7.118	0.22838		10.118	0.23232
1.119	0.20205		4.119	0.23649		7.119	0.22843		10.119	0.23226
1.12	0.20258		4.12	0.23664		7.12	0.22848		10.12	0.23135
1.121	0.20288		4.121	0.23682		7.121	0.22853		10.121	0.23183
1.122	0.20229		4.122	0.23693		7.122	0.22857		10.122	0.23199
1.123	0.20258		4.123	0.23702		7.123	0.22858		10.123	0.23237
1.124	0.20276		4.124	0.23715		7.124	0.22863		10.124	0.23302
1.125	0.20294		4.125	0.23731		7.125	0.22868		10.125	0.23302
1.126	0.20282		4.126	0.23741		7.126	0.22871		10.126	0.23312
1.127	0.20323		4.127	0.23754		7.127	0.22873		10.127	0.23242
1.128	0.20335		4.128	0.23768		7.128	0.22875		10.128	0.23232
1.129	0.20323		4.129	0.23784		7.129	0.22878		10.129	0.23199
1.13	0.2027		4.13	0.23801		7.13	0.22879		10.13	0.23285
1.131	0.20288		4.131	0.23812		7.131	0.2288		10.131	0.23264
1.132	0.20294		4.132	0.23827		7.132	0.2288		10.132	0.23253
1.133	0.20235		4.133	0.23842		7.133	0.22882		10.133	0.23248
1.134	0.20306		4.134	0.2386		7.134	0.22883		10.134	0.23194
1.135	0.20205		4.135	0.23881		7.135	0.22886		10.135	0.23194
1.136	0.20311		4.136	0.23898		7.136	0.22892		10.136	0.23269
1.137	0.20329		4.137	0.23916		7.137	0.22898		10.137	0.23291
1.138	0.20353		4.138	0.23935		7.138	0.22903		10.138	0.2335
1.139	0.20442		4.139	0.23954		7.139	0.22908		10.139	0.23355
1.14	0.20495		4.14	0.23972		7.14	0.22912		10.14	0.23388
1.141	0.20477		4.141	0.23987		7.141	0.22916		10.141	0.23328
1.142	0.20542		4.142	0.23998		7.142	0.22921		10.142	0.23377
1.143	0.20578		4.143	0.24011		7.143	0.22923		10.143	0.23275
1.144	0.20518		4.144	0.2402		7.144	0.22924		10.144	0.2335
1.145	0.20548		4.145	0.24026		7.145	0.22926		10.145	0.23409
1.146	0.20495		4.146	0.24035		7.146	0.22926		10.146	0.23388
1.147	0.20459		4.147	0.24046		7.147	0.22926		10.147	0.23312
1.148	0.2053		4.148	0.24053		7.148	0.2293		10.148	0.23355
1.149	0.20436		4.149	0.24064		7.149	0.22936		10.149	0.23371
1.15	0.20341		4.15	0.24078		7.15	0.22944		10.15	0.23355
1.151	0.20365		4.151	0.24087		7.151	0.22951		10.151	0.2342
1.152	0.20418		4.152	0.24097		7.152	0.22954		10.152	0.23415
1.153	0.20477		4.153	0.24114		7.153	0.22958		10.153	0.23409
1.154	0.20412		4.154	0.24133		7.154	0.2296		10.154	0.23371
1.155	0.2043		4.155	0.24151		7.155	0.22963		10.155	0.23382
1.156	0.20394		4.156	0.24169		7.156	0.22966		10.156	0.23334
1.157	0.2053		4.157	0.24188		7.157	0.22971		10.157	0.23398
1.158	0.20548		4.158	0.24206		7.158	0.22978		10.158	0.23425
1.159	0.20542		4.159	0.24225		7.159	0.22989		10.159	0.23484
1.16	0.20554		4.16	0.24239		7.16	0.22997		10.16	0.23517
1.161	0.20578		4.161	0.24249		7.161	0.23002		10.161	0.23544
1.162	0.20613		4.162	0.24269		7.162	0.23007		10.162	0.2357
1.163	0.20666		4.163	0.24291		7.163	0.23011		10.163	0.2357
1.164	0.20625		4.164	0.24313		7.164	0.23017		10.164	0.23506
1.165	0.2066		4.165	0.24332		7.165	0.2302		10.165	0.23587
1.166	0.20702		4.166	0.24347		7.166	0.2302		10.166	0.23635
1.167	0.2069		4.167	0.2436		7.167	0.23019		10.167	0.23597
1.168	0.20589		4.168	0.24372		7.168	0.23021		10.168	0.23554
1.169	0.20501		4.169	0.24382		7.169	0.23023		10.169	0.23511
1.17	0.20649		4.17	0.24394		7.17	0.2302		10.17	0.23587
1.171	0.20696		4.171	0.24408		7.171	0.23021		10.171	0.23581
1.172	0.20637		4.172	0.24424		7.172	0.23023		10.172	0.23581
1.173	0.20655		4.173	0.24434		7.173	0.23025		10.173	0.23581
1.174	0.20678		4.174	0.24447		7.174	0.23031		10.174	0.23592
1.175	0.20684		4.175	0.24461		7.175	0.23038		10.175	0.23587
1.176	0.20649		4.176	0.24478		7.176	0.23051		10.176	0.23533
1.177	0.20749		4.177	0.24496		7.177	0.23066		10.177	0.23619
1.178	0.2066		4.178	0.24514		7.178	0.23086		10.178	0.23576
1.179	0.20643		4.179	0.24538		7.179	0.23108		10.179	0.23581
1.18	0.20731		4.18	0.24561		7.18	0.23125		10.18	0.23619
1.181	0.20743		4.181	0.24582		7.181	0.23139		10.181	0.23624
1.182	0.20779		4.182	0.24603		7.182	0.23149		10.182	0.23651
1.183	0.20702		4.183	0.24619		7.183	0.23162		10.183	0.23716
1.184	0.20761		4.184	0.24643		7.184	0.23174		10.184	0.23689
1.185	0.20737		4.185	0.24663		7.185	0.23187		10.185	0.23764
1.186	0.20749		4.186	0.24683		7.186	0.23197		10.186	0.23732
1.187	0.20844		4.187	0.24697		7.187	0.2321		10.187	0.23732
1.188	0.20826		4.188	0.24715		7.188	0.23223		10.188	0.23716
1.189	0.20743		4.189	0.24737		7.189	0.2323		10.189	0.23699
1.19	0.20755		4.19	0.24748		7.19	0.23233		10.19	0.23743
1.191	0.20796		4.191	0.24766		7.191	0.23238		10.191	0.23743
1.192	0.20725		4.192	0.24792		7.192	0.23245		10.192	0.23699
1.193	0.20743		4.193	0.24817		7.193	0.23251		10.193	0.23726
1.194	0.2072		4.194	0.24842		7.194	0.23259		10.194	0.23716
1.195	0.20731		4.195	0.24864		7.195	0.23263		10.195	0.23716
1.196	0.20767		4.196	0.24881		7.196	0.23271		10.196	0.23764
1.197	0.20773		4.197	0.24899		7.197	0.23281		10.197	0.23823
1.198	0.20785		4.198	0.2492		7.198	0.23287		10.198	0.23786
1.199	0.20856		4.199	0.24942		7.199	0.23298		10.199	0.23753
1.2	0.2085		4.2	0.24958		7.2	0.23308		10.2	0.23764
1.201	0.20873		4.201	0.24973		7.201	0.23321		10.201	0.23807
1.202	0.20826		4.202	0.24988		7.202	0.2333		10.202	0.23888
1.203	0.20844		4.203	0.25002		7.203	0.23334		10.203	0.23818
1.204	0.20944		4.204	0.25018		7.204	0.23337		10.204	0.23845
1.205	0.20968		4.205	0.25038		7.205	0.23339		10.205	0.23839
1.206	0.20968		4.206	0.25054		7.206	0.23347		10.206	0.23872
1.207	0.2098		4.207	0.25077		7.207	0.23351		10.207	0.23898
1.208	0.20944		4.208	0.251		7.208	0.23351		10.208	0.23866
1.209	0.20885		4.209	0.25129		7.209	0.23354		10.209	0.23898
1.21	0.20909		4.21	0.25156		7.21	0.23353		10.21	0.23872
1.211	0.20856		4.211	0.25181		7.211	0.23355		10.211	0.23796
1.212	0.20844		4.212	0.25205		7.212	0.23358		10.212	0.23855
1.213	0.20867		4.213	0.25234		7.213	0.23362		10.213	0.23818
1.214	0.20927		4.214	0.25266		7.214	0.23371		10.214	0.23839
1.215	0.20968		4.215	0.25292		7.215	0.23375		10.215	0.23861
1.216	0.21009		4.216	0.25319		7.216	0.23382		10.216	0.23866
1.217	0.21009		4.217	0.25339		7.217	0.23393		10.217	0.23947
1.218	0.21033		4.218	0.25368		7.218	0.23407		10.218	0.23968
1.219	0.21069		4.219	0.25394		7.219	0.23417		10.219	0.23995
1.22	0.21069		4.22	0.25413		7.22	0.23427		10.22	0.24001
1.221	0.21122		4.221	0.25444		7.221	0.23438		10.221	0.24038
1.222	0.21163		4.222	0.25472		7.222	0.23449		10.222	0.24001
1.223	0.21033		4.223	0.25499		7.223	0.2346		10.223	0.24006
1.224	0.21051		4.224	0.25523		7.224	0.23473		10.224	0.24011
1.225	0.21063		4.225	0.25544		7.225	0.23488		10.225	0.24027
1.226	0.20986		4.226	0.25566		7.226	0.23499		10.226	0.24065
1.227	0.21057		4.227	0.25594		7.227	0.23513		10.227	0.24017
1.228	0.21122		4.228	0.25619		7.228	0.23527		10.228	0.24017
1.229	0.21122		4.229	0.2564		7.229	0.23542		10.229	0.24033
1.23	0.21098		4.23	0.2566		7.23	0.2355		10.23	0.24076
1.231	0.21104		4.231	0.25692		7.231	0.23553		10.231	0.24124
1.232	0.2111		4.232	0.25722		7.232	0.23551		10.232	0.24103
1.233	0.2108		4.233	0.25748		7.233	0.23549		10.233	0.24124
1.234	0.21163		4.234	0.25774		7.234	0.23551		10.234	0.24097
1.235	0.21092		4.235	0.25809		7.235	0.23561		10.235	0.24124
1.236	0.2111		4.236	0.25843		7.236	0.23567		10.236	0.24119
1.237	0.21234		4.237	0.25884		7.237	0.23569		10.237	0.24124
1.238	0.21299		4.238	0.25922		7.238	0.2357		10.238	0.24119
1.239	0.21287		4.239	0.25961		7.239	0.23577		10.239	0.24124
1.24	0.21199		4.24	0.25999		7.24	0.23582		10.24	0.24259
1.241	0.21317		4.241	0.2603		7.241	0.23592		10.241	0.24248
1.242	0.21364		4.242	0.26064		7.242	0.236		10.242	0.24259
1.243	0.21311		4.243	0.26095		7.243	0.23608		10.243	0.24291
1.244	0.2137		4.244	0.26122		7.244	0.23618		10.244	0.24264
1.245	0.2137		4.245	0.26147		7.245	0.23624		10.245	0.24302
1.246	0.21394		4.246	0.26165		7.246	0.23634		10.246	0.24361
1.247	0.214		4.247	0.26179		7.247	0.23641		10.247	0.24296
1.248	0.21364		4.248	0.26197		7.248	0.23651		10.248	0.24345
1.249	0.21364		4.249	0.26209		7.249	0.23655		10.249	0.24264
1.25	0.214		4.25	0.26218		7.25	0.23658		10.25	0.24296
1.251	0.21394		4.251	0.26229		7.251	0.23668		10.251	0.2428
1.252	0.21329		4.252	0.26236		7.252	0.23677		10.252	0.24253
1.253	0.21453		4.253	0.26243		7.253	0.23687		10.253	0.24318
1.254	0.21388		4.254	0.26252		7.254	0.237		10.254	0.24307
1.255	0.21459		4.255	0.26265		7.255	0.23712		10.255	0.2442
1.256	0.215		4.256	0.26276		7.256	0.23722		10.256	0.24382
1.257	0.21465		4.257	0.26288		7.257	0.23737		10.257	0.24372
1.258	0.21477		4.258	0.26296		7.258	0.23748		10.258	0.24269
1.259	0.21459		4.259	0.26305		7.259	0.23761		10.259	0.24372
1.26	0.21453		4.26	0.2631		7.26	0.23771		10.26	0.24409
1.261	0.21571		4.261	0.26318		7.261	0.23777		10.261	0.24452
1.262	0.21483		4.262	0.26319		7.262	0.23788		10.262	0.24458
1.263	0.21483		4.263	0.2632		7.263	0.23797		10.263	0.24452
1.264	0.21571		4.264	0.26321		7.264	0.23808		10.264	0.24485
1.265	0.21583		4.265	0.26325		7.265	0.23819		10.265	0.24495
1.266	0.21636		4.266	0.26325		7.266	0.23825		10.266	0.24533
1.267	0.21666		4.267	0.26321		7.267	0.23833		10.267	0.24501
1.268	0.21601		4.268	0.26313		7.268	0.23838		10.268	0.24495
1.269	0.21654		4.269	0.26308		7.269	0.2384		10.269	0.24522
1.27	0.21636		4.27	0.26304		7.27	0.23846		10.27	0.24571
1.271	0.21619		4.271	0.26398		7.271	0.23854		10.271	0.2449
1.272	0.21642		4.272	0.26525		7.272	0.23862		10.272	0.2449
1.273	0.21672		4.273	0.2659		7.273	0.23869		10.273	0.2442
1.274	0.21642		4.274	0.26596		7.274	0.23881		10.274	0.24372
1.275	0.21642		4.275	0.26545		7.275	0.23895		10.275	0.24436
1.276	0.21749		4.276	0.26439		7.276	0.23906		10.276	0.24485
1.277	0.21755		4.277	0.26287		7.277	0.23917		10.277	0.24576
1.278	0.21784		4.278	0.26093		7.278	0.2393		10.278	0.2463
1.279	0.21755		4.279	0.25858		7.279	0.2394		10.279	0.24522
1.28	0.21873		4.28	0.25591		7.28	0.23952		10.28	0.24597
1.281	0.21849		4.281	0.25298		7.281	0.23967		10.281	0.24619
1.282	0.21808		4.282	0.24985		7.282	0.23978		10.282	0.247
1.283	0.21991		4.283	0.24654		7.283	0.23989		10.283	0.24678
1.284	0.21944		4.284	0.24312		7.284	0.24002		10.284	0.24673
1.285	0.21962		4.285	0.23961		7.285	0.24012		10.285	0.24689
1.286	0.2192		4.286	0.23604		7.286	0.24024		10.286	0.2464
1.287	0.21944		4.287	0.23251		7.287	0.24041		10.287	0.24683
1.288	0.21902		4.288	0.229		7.288	0.24051		10.288	0.24743
1.289	0.21891		4.289	0.22561		7.289	0.24061		10.289	0.24764
1.29	0.21861		4.29	0.22239		7.29	0.24067		10.29	0.2477
1.291	0.21897		4.291	0.21941		7.291	0.24075		10.291	0.24748
1.292	0.21867		4.292	0.21667		7.292	0.24087		10.292	0.24775
1.293	0.21897		4.293	0.21424		7.293	0.24096		10.293	0.24743
1.294	0.21926		4.294	0.21215		7.294	0.24108		10.294	0.24737
1.295	0.22044		4.295	0.21046		7.295	0.24118		10.295	0.24786
1.296	0.21932		4.296	0.20919		7.296	0.24127		10.296	0.24834
1.297	0.21908		4.297	0.20844		7.297	0.24134		10.297	0.24845
1.298	0.21891		4.298	0.20819		7.298	0.2414		10.298	0.24791
1.299	0.22009		4.299	0.20854		7.299	0.24147		10.299	0.24904
1.3	0.22062		4.3	0.20948		7.3	0.24159		10.3	0.24856
1.301	0.22056		4.301	0.21104		7.301	0.24166		10.301	0.24904
1.302	0.2205		4.302	0.21183		7.302	0.24174		10.302	0.2485
1.303	0.22151		4.303	0.21194		7.303	0.24176		10.303	0.24909
1.304	0.22098		4.304	0.21203		7.304	0.24184		10.304	0.24909
1.305	0.22175		4.305	0.21208		7.305	0.24188		10.305	0.24936
1.306	0.22145		4.306	0.21212		7.306	0.24189		10.306	0.24936
1.307	0.22098		4.307	0.21215		7.307	0.24189		10.307	0.24936
1.308	0.22092		4.308	0.21217		7.308	0.2419		10.308	0.24904
1.309	0.22151		4.309	0.2122		7.309	0.24193		10.309	0.24942
1.31	0.2211		4.31	0.21223		7.31	0.24198		10.31	0.24915
1.311	0.22222		4.311	0.21225		7.311	0.24202		10.311	0.24872
1.312	0.22192		4.312	0.21228		7.312	0.242		10.312	0.24861
1.313	0.2218		4.313	0.2123		7.313	0.24206		10.313	0.24947
1.314	0.2218		4.314	0.21232		7.314	0.24214		10.314	0.24936
1.315	0.22299		4.315	0.21235		7.315	0.24223		10.315	0.25028
1.316	0.22287		4.316	0.21236		7.316	0.24237		10.316	0.24995
1.317	0.22346		4.317	0.21238		7.317	0.24253		10.317	0.25076
1.318	0.22358		4.318	0.21239		7.318	0.24264		10.318	0.25119
1.319	0.22423		4.319	0.21241		7.319	0.2428		10.319	0.25194
1.32	0.22453		4.32	0.21242		7.32	0.24296		10.32	0.25103
1.321	0.22464		4.321	0.21243		7.321	0.24311		10.321	0.25146
1.322	0.22447		4.322	0.21244		7.322	0.24326		10.322	0.25189
1.323	0.22346		4.323	0.21244		7.323	0.24338		10.323	0.25248
1.324	0.22376		4.324	0.21245		7.324	0.24348		10.324	0.2528
1.325	0.2247		4.325	0.21246		7.325	0.24359		10.325	0.25227
1.326	0.22476		4.326	0.21246		7.326	0.24372		10.326	0.25205
1.327	0.22476		4.327	0.21247		7.327	0.24386		10.327	0.25286
1.328	0.22518		4.328	0.21247		7.328	0.24398		10.328	0.25248
1.329	0.22358		4.329	0.21248		7.329	0.2441		10.329	0.2521
1.33	0.22453		4.33	0.21248		7.33	0.24422		10.33	0.25253
1.331	0.2247		4.331	0.21248		7.331	0.24433		10.331	0.25302
1.332	0.22648		4.332	0.21249		7.332	0.24445		10.332	0.25216
1.333	0.226		4.333	0.21249		7.333	0.24451		10.333	0.25205
1.334	0.22583		4.334	0.2125		7.334	0.24466		10.334	0.2527
1.335	0.22606		4.335	0.2125		7.335	0.24481		10.335	0.25323
1.336	0.22595		4.336	0.2125		7.336	0.24493		10.336	0.25361
1.337	0.22612		4.337	0.2125		7.337	0.24508		10.337	0.25345
1.338	0.22636		4.338	0.2125		7.338	0.24524		10.338	0.25339
1.339	0.22695		4.339	0.2125		7.339	0.24542		10.339	0.25329
1.34	0.22689		4.34	0.2125		7.34	0.24558		10.34	0.25399
1.341	0.22642		4.341	0.2125		7.341	0.24568		10.341	0.25377
1.342	0.22707		4.342	0.2125		7.342	0.24578		10.342	0.25485
1.343	0.22896		4.343	0.21249		7.343	0.24596		10.343	0.2556
1.344	0.22796		4.344	0.21249		7.344	0.24605		10.344	0.25501
1.345	0.22849		4.345	0.21249		7.345	0.24616		10.345	0.2556
1.346	0.22772		4.346	0.21249		7.346	0.24626		10.346	0.2563
1.347	0.22736		4.347	0.21249		7.347	0.24635		10.347	0.2556
1.348	0.22813		4.348	0.21248		7.348	0.24642		10.348	0.25544
1.349	0.2289		4.349	0.21248		7.349	0.24654		10.349	0.25608
1.35	0.22855		4.35	0.21248		7.35	0.24659		10.35	0.25555
1.351	0.22867		4.351	0.21247		7.351	0.24667		10.351	0.25603
1.352	0.22914		4.352	0.21247		7.352	0.24673		10.352	0.25522
1.353	0.23032		4.353	0.21247		7.353	0.24679		10.353	0.25544
1.354	0.22979		4.354	0.21247		7.354	0.24687		10.354	0.25549
1.355	0.22955		4.355	0.21247		7.355	0.24694		10.355	0.25624
1.356	0.22955		4.356	0.21247		7.356	0.24704		10.356	0.25581
1.357	0.2302		4.357	0.21247		7.357	0.24719		10.357	0.25743
1.358	0.23115		4.358	0.21247		7.358	0.24736		10.358	0.25673
1.359	0.23109		4.359	0.21247		7.359	0.24755		10.359	0.25716
1.36	0.23127		4.36	0.21247		7.36	0.2477		10.36	0.25797
1.361	0.23162		4.361	0.21247		7.361	0.2479		10.361	0.25759
1.362	0.23251		4.362	0.21248		7.362	0.2481		10.362	0.25797
1.363	0.23204		4.363	0.21248		7.363	0.24823		10.363	0.25845
1.364	0.23233		4.364	0.21248		7.364	0.24847		10.364	0.25856
1.365	0.23251		4.365	0.21249		7.365	0.24866		10.365	0.25909
1.366	0.23233		4.366	0.21249		7.366	0.24882		10.366	0.25985
1.367	0.2321		4.367	0.21249		7.367	0.24897		10.367	0.25995
1.368	0.23281		4.368	0.2125		7.368	0.24916		10.368	0.26001
1.369	0.23281		4.369	0.2125		7.369	0.24931		10.369	0.26017
1.37	0.23162		4.37	0.2125		7.37	0.24945		10.37	0.25979
1.371	0.23109		4.371	0.21251		7.371	0.2496		10.371	0.25915
1.372	0.23115		4.372	0.21252		7.372	0.24981		10.372	0.25952
1.373	0.23233		4.373	0.21253		7.373	0.24996		10.373	0.25974
1.374	0.23204		4.374	0.21254		7.374	0.25006		10.374	0.26044
1.375	0.23227		4.375	0.21255		7.375	0.25019		10.375	0.26071
1.376	0.23292		4.376	0.21256		7.376	0.25039		10.376	0.26017
1.377	0.23304		4.377	0.21257		7.377	0.25057		10.377	0.26033
1.378	0.2331		4.378	0.21258		7.378	0.25075		10.378	0.26038
1.379	0.2344		4.379	0.21259		7.379	0.25097		10.379	0.2606
1.38	0.23375		4.38	0.2126		7.38	0.25113		10.38	0.2613
1.381	0.23423		4.381	0.2126		7.381	0.25127		10.381	0.26162
1.382	0.23464		4.382	0.21261		7.382	0.25136		10.382	0.26157
1.383	0.23476		4.383	0.21261		7.383	0.25149		10.383	0.26184
1.384	0.23535		4.384	0.2126		7.384	0.25156		10.384	0.26232
1.385	0.23559		4.385	0.2126		7.385	0.25166		10.385	0.26221
1.386	0.23499		4.386	0.21261		7.386	0.25182		10.386	0.26221
1.387	0.23547		4.387	0.21261		7.387	0.252		10.387	0.26216
1.388	0.23464		4.388	0.21261		7.388	0.25213		10.388	0.26232
1.389	0.23494		4.389	0.21261		7.389	0.25225		10.389	0.26254
1.39	0.23594		4.39	0.2126		7.39	0.25237		10.39	0.26211
1.391	0.23677		4.391	0.2126		7.391	0.25255		10.391	0.26232
1.392	0.23653		4.392	0.2126		7.392	0.25267		10.392	0.2628
1.393	0.23683		4.393	0.2126		7.393	0.25276		10.393	0.26334
1.394	0.23653		4.394	0.21259		7.394	0.25287		10.394	0.26447
1.395	0.23653		4.395	0.21259		7.395	0.25303		10.395	0.26442
1.396	0.2373		4.396	0.21259		7.396	0.2532		10.396	0.26479
1.397	0.23695		4.397	0.21259		7.397	0.25335		10.397	0.26399
1.398	0.23695		4.398	0.21259		7.398	0.25352		10.398	0.26415
1.399	0.23837		4.399	0.21259		7.399	0.25369		10.399	0.26436
1.4	0.23795		4.4	0.2126		7.4	0.25392		10.4	0.26533
1.401	0.23866		4.401	0.2126		7.401	0.25414		10.401	0.26571
1.402	0.23866		4.402	0.2126		7.402	0.25437		10.402	0.26533
1.403	0.23955		4.403	0.21262		7.403	0.25455		10.403	0.26603
1.404	0.23908		4.404	0.21263		7.404	0.25474		10.404	0.26576
1.405	0.23908		4.405	0.21263		7.405	0.2549		10.405	0.26592
1.406	0.24014		4.406	0.21264		7.406	0.25504		10.406	0.26598
1.407	0.24061		4.407	0.21265		7.407	0.25512		10.407	0.26689
1.408	0.24002		4.408	0.21266		7.408	0.25526		10.408	0.26754
1.409	0.2399		4.409	0.21266		7.409	0.25537		10.409	0.26646
1.41	0.24067		4.41	0.21267		7.41	0.2555		10.41	0.26657
1.411	0.24103		4.411	0.21268		7.411	0.25553		10.411	0.26737
1.412	0.24203		4.412	0.21269		7.412	0.25559		10.412	0.26764
1.413	0.24156		4.413	0.2127		7.413	0.25572		10.413	0.26824
1.414	0.24191		4.414	0.21271		7.414	0.25584		10.414	0.26791
1.415	0.2418		4.415	0.21273		7.415	0.256		10.415	0.26834
1.416	0.24221		4.416	0.21275		7.416	0.25621		10.416	0.26899
1.417	0.24322		4.417	0.21275		7.417	0.25641		10.417	0.26845
1.418	0.24381		4.418	0.21277		7.418	0.25662		10.418	0.26893
1.419	0.24357		4.419	0.21278		7.419	0.25685		10.419	0.26899
1.42	0.24345		4.42	0.21279		7.42	0.25707		10.42	0.26915
1.421	0.24351		4.421	0.21281		7.421	0.25727		10.421	0.26969
1.422	0.24363		4.422	0.21283		7.422	0.25745		10.422	0.27006
1.423	0.24434		4.423	0.21284		7.423	0.25761		10.423	0.27028
1.424	0.24523		4.424	0.21286		7.424	0.25777		10.424	0.26974
1.425	0.24558		4.425	0.21288		7.425	0.25801		10.425	0.27092
1.426	0.24499		4.426	0.2129		7.426	0.25816		10.426	0.27152
1.427	0.2457		4.427	0.21292		7.427	0.25831		10.427	0.27168
1.428	0.24659		4.428	0.21294		7.428	0.25847		10.428	0.27178
1.429	0.24576		4.429	0.21295		7.429	0.25875		10.429	0.27195
1.43	0.24629		4.43	0.21297		7.43	0.25894		10.43	0.27189
1.431	0.24617		4.431	0.21299		7.431	0.25912		10.431	0.27205
1.432	0.24623		4.432	0.213		7.432	0.2593		10.432	0.27178
1.433	0.24795		4.433	0.21303		7.433	0.25945		10.433	0.27221
1.434	0.24759		4.434	0.21305		7.434	0.25956		10.434	0.27264
1.435	0.24824		4.435	0.21308		7.435	0.25967		10.435	0.27248
1.436	0.2486		4.436	0.21311		7.436	0.25981		10.436	0.2727
1.437	0.24901		4.437	0.21312		7.437	0.25999		10.437	0.27361
1.438	0.24913		4.438	0.21314		7.438	0.26018		10.438	0.27388
1.439	0.24937		4.439	0.21316		7.439	0.26032		10.439	0.2742
1.44	0.24937		4.44	0.21318		7.44	0.26046		10.44	0.27458
1.441	0.24937		4.441	0.2132		7.441	0.26051		10.441	0.27463
1.442	0.25073		4.442	0.21322		7.442	0.26069		10.442	0.27458
1.443	0.25067		4.443	0.21324		7.443	0.26091		10.443	0.27566
1.444	0.25156		4.444	0.21324		7.444	0.26111		10.444	0.27587
1.445	0.25173		4.445	0.21326		7.445	0.26128		10.445	0.27582
1.446	0.25244		4.446	0.21328		7.446	0.26149		10.446	0.27641
1.447	0.25191		4.447	0.21329		7.447	0.26163		10.447	0.27657
1.448	0.25203		4.448	0.21331		7.448	0.26177		10.448	0.27657
1.449	0.25221		4.449	0.21333		7.449	0.26188		10.449	0.27705
1.45	0.25244		4.45	0.21333		7.45	0.262		10.45	0.27807
1.451	0.25315		4.451	0.21335		7.451	0.26212		10.451	0.27786
1.452	0.25339		4.452	0.21336		7.452	0.26224		10.452	0.27813
1.453	0.25428		4.453	0.21337		7.453	0.26235		10.453	0.2791
1.454	0.25386		4.454	0.21339		7.454	0.26249		10.454	0.27915
1.455	0.25439		4.455	0.2134		7.455	0.26267		10.455	0.27953
1.456	0.25546		4.456	0.2134		7.456	0.26278		10.456	0.2798
1.457	0.25623		4.457	0.21342		7.457	0.26299		10.457	0.2798
1.458	0.25593		4.458	0.21343		7.458	0.2632		10.458	0.28044
1.459	0.25641		4.459	0.21342		7.459	0.26342		10.459	0.28076
1.46	0.25635		4.46	0.21343		7.46	0.26358		10.46	0.28076
1.461	0.25664		4.461	0.21344		7.461	0.26382		10.461	0.28109
1.462	0.257		4.462	0.21343		7.462	0.26407		10.462	0.28162
1.463	0.25723		4.463	0.21345		7.463	0.26432		10.463	0.28211
1.464	0.25794		4.464	0.21345		7.464	0.26453		10.464	0.28232
1.465	0.25794		4.465	0.21345		7.465	0.26478		10.465	0.28227
1.466	0.25777		4.466	0.21344		7.466	0.26504		10.466	0.2827
1.467	0.25723		4.467	0.21347		7.467	0.26531		10.467	0.28232
1.468	0.25771		4.468	0.21348		7.468	0.26554		10.468	0.28361
1.469	0.25853		4.469	0.2135		7.469	0.26578		10.469	0.28345
1.47	0.25883		4.47	0.2135		7.47	0.26597		10.47	0.28184
1.471	0.25877		4.471	0.2135		7.471	0.26623		10.471	0.28125
1.472	0.25895		4.472	0.21352		7.472	0.26656		10.472	0.28281
1.473	0.25836		4.473	0.21354		7.473	0.26681		10.473	0.28205
1.474	0.25883		4.474	0.21355		7.474	0.26706		10.474	0.28248
1.475	0.25794		4.475	0.21355		7.475	0.26733		10.475	0.282
1.476	0.25883		4.476	0.21356		7.476	0.26756		10.476	0.28195
1.477	0.25913		4.477	0.21359		7.477	0.2678		10.477	0.27211
1.478	0.25907		4.478	0.2136		7.478	0.2681		10.478	0.23221
1.479	0.25907		4.479	0.2136		7.479	0.26834		10.479	0.22968
1.48	0.25842		4.48	0.21358		7.48	0.26858		10.48	0.22952
1.481	0.25824		4.481	0.21354		7.481	0.26878		10.481	0.22941
1.482	0.25919		4.482	0.21354		7.482	0.26904		10.482	0.22947
1.483	0.21932		4.483	0.21351		7.483	0.2693		10.483	0.22914
1.484	0.20099		4.484	0.21348		7.484	0.26952		10.484	0.22871
1.485	0.20057		4.485	0.21346		7.485	0.26977		10.485	0.22861
1.486	0.20033		4.486	0.21343		7.486	0.26998		10.486	0.22812
1.487	0.20016		4.487	0.21339		7.487	0.27029		10.487	0.22759
1.488	0.19957		4.488	0.21334		7.488	0.27049		10.488	0.22715
1.489	0.19892		4.489	0.21327		7.489	0.27071		10.489	0.22683
1.49	0.19844		4.49	0.21326		7.49	0.27094		10.49	0.22656
1.491	0.19779		4.491	0.21321		7.491	0.27118		10.491	0.22624
1.492	0.19738		4.492	0.21318		7.492	0.27144		10.492	0.22608
1.493	0.19696		4.493	0.2132		7.493	0.2717		10.493	0.22576
1.494	0.19655		4.494	0.21318		7.494	0.27195		10.494	0.2257
1.495	0.19619		4.495	0.21316		7.495	0.2723		10.495	0.22538
1.496	0.19584		4.496	0.2131		7.496	0.27261		10.496	0.22506
1.497	0.19548		4.497	0.21306		7.497	0.27289		10.497	0.22479
1.498	0.19513		4.498	0.213		7.498	0.27315		10.498	0.22479
1.499	0.19495		4.499	0.21294		7.499	0.27341		10.499	0.22463
1.5	0.19472		4.5	0.21288		7.5	0.27363		10.5	0.22441
1.501	0.1946		4.501	0.21283		7.501	0.27394		10.501	0.22425
1.502	0.19424		4.502	0.21278		7.502	0.27423		10.502	0.22414
1.503	0.19412		4.503	0.2127		7.503	0.27447		10.503	0.22387
1.504	0.19395		4.504	0.2126		7.504	0.27475		10.504	0.22382
1.505	0.19389		4.505	0.21255		7.505	0.27503		10.505	0.22382
1.506	0.19377		4.506	0.21253		7.506	0.27528		10.506	0.22382
1.507	0.19365		4.507	0.21252		7.507	0.27556		10.507	0.22382
1.508	0.19377		4.508	0.21249		7.508	0.27583		10.508	0.22377
1.509	0.19365		4.509	0.2125		7.509	0.27611		10.509	0.22377
1.51	0.19365		4.51	0.21248		7.51	0.27645		10.51	0.22371
1.511	0.19347		4.511	0.21247		7.511	0.27684		10.511	0.22371
1.512	0.19347		4.512	0.21249		7.512	0.27725		10.512	0.22371
1.513	0.19353		4.513	0.21248		7.513	0.27767		10.513	0.22377
1.514	0.19353		4.514	0.21252		7.514	0.27806		10.514	0.22366
1.515	0.19336		4.515	0.21254		7.515	0.2785		10.515	0.22371
1.516	0.19341		4.516	0.21254		7.516	0.27894		10.516	0.22361
1.517	0.19347		4.517	0.21254		7.517	0.27946		10.517	0.22371
1.518	0.19353		4.518	0.2125		7.518	0.27988		10.518	0.22366
1.519	0.19353		4.519	0.21248		7.519	0.28035		10.519	0.22366
1.52	0.19347		4.52	0.2125		7.52	0.2808		10.52	0.22366
1.521	0.19353		4.521	0.21249		7.521	0.28131		10.521	0.22355
1.522	0.19353		4.522	0.21244		7.522	0.28176		10.522	0.22344
1.523	0.19347		4.523	0.21243		7.523	0.28217		10.523	0.2235
1.524	0.1933		4.524	0.21236		7.524	0.28256		10.524	0.22339
1.525	0.19336		4.525	0.21226		7.525	0.28289		10.525	0.22339
1.526	0.1933		4.526	0.21216		7.526	0.28319		10.526	0.22339
1.527	0.19324		4.527	0.21214		7.527	0.28345		10.527	0.22339
1.528	0.19324		4.528	0.2121		7.528	0.2837		10.528	0.22334
1.529	0.19324		4.529	0.21204		7.529	0.28396		10.529	0.22334
1.53	0.19312		4.53	0.21195		7.53	0.2842		10.53	0.22339
1.531	0.19312		4.531	0.21191		7.531	0.28622		10.531	0.22339
1.532	0.19312		4.532	0.21185		7.532	0.28792		10.532	0.22334
1.533	0.19306		4.533	0.21179		7.533	0.28885		10.533	0.22334
1.534	0.19312		4.534	0.21173		7.534	0.28908		10.534	0.22328
1.535	0.19318		4.535	0.21172		7.535	0.28866		10.535	0.22339
1.536	0.19306		4.536	0.2117		7.536	0.28771		10.536	0.22339
1.537	0.19306		4.537	0.21171		7.537	0.28626		10.537	0.22334
1.538	0.19306		4.538	0.21171		7.538	0.28437		10.538	0.22334
1.539	0.19306		4.539	0.21172		7.539	0.28207		10.539	0.22339
1.54	0.19306		4.54	0.21166		7.54	0.27932		10.54	0.22328
1.541	0.193		4.541	0.21162		7.541	0.27624		10.541	0.22328
1.542	0.19306		4.542	0.21159		7.542	0.27283		10.542	0.22323
1.543	0.193		4.543	0.21153		7.543	0.26919		10.543	0.22328
1.544	0.19294		4.544	0.21152		7.544	0.26529		10.544	0.22318
1.545	0.193		4.545	0.21148		7.545	0.26125		10.545	0.22318
1.546	0.19294		4.546	0.21147		7.546	0.25708		10.546	0.22312
1.547	0.19288		4.547	0.21143		7.547	0.25288		10.547	0.22318
1.548	0.19276		4.548	0.21138		7.548	0.24862		10.548	0.22318
1.549	0.19282		4.549	0.21135		7.549	0.24448		10.549	0.22307
1.55	0.19282		4.55	0.21134		7.55	0.24044		10.55	0.22312
1.551	0.19276		4.551	0.21133		7.551	0.23663		10.551	0.22307
1.552	0.19265		4.552	0.21129		7.552	0.233		10.552	0.22301
1.553	0.19276		4.553	0.21132		7.553	0.22973		10.553	0.22307
1.554	0.1927		4.554	0.21134		7.554	0.22685		10.554	0.22301
1.555	0.1927		4.555	0.21135		7.555	0.22443		10.555	0.22301
1.556	0.19265		4.556	0.21138		7.556	0.22254		10.556	0.22301
1.557	0.19265		4.557	0.21142		7.557	0.22124		10.557	0.22291
1.558	0.19253		4.558	0.2114		7.558	0.22059		10.558	0.22296
1.559	0.19265		4.559	0.21141		7.559	0.22065		10.559	0.22301
1.56	0.19265		4.56	0.21142		7.56	0.22143		10.56	0.22307
1.561	0.19259		4.561	0.21145		7.561	0.22302		10.561	0.22296
1.562	0.19253		4.562	0.21144		7.562	0.22299		10.562	0.22296
1.563	0.19253		4.563	0.21139		7.563	0.22268		10.563	0.22301
1.564	0.19247		4.564	0.21135		7.564	0.22242		10.564	0.22285
1.565	0.19253		4.565	0.21131		7.565	0.22223		10.565	0.22291
1.566	0.19247		4.566	0.21129		7.566	0.22216		10.566	0.2228
1.567	0.19265		4.567	0.21128		7.567	0.22209		10.567	0.22296
1.568	0.19241		4.568	0.21123		7.568	0.22205		10.568	0.2228
1.569	0.19247		4.569	0.21116		7.569	0.22203		10.569	0.2228
1.57	0.19241		4.57	0.21108		7.57	0.22202		10.57	0.22285
1.571	0.19241		4.571	0.21103		7.571	0.22203		10.571	0.22285
1.572	0.19241		4.572	0.21101		7.572	0.22204		10.572	0.2228
1.573	0.19241		4.573	0.21099		7.573	0.22204		10.573	0.22275
1.574	0.19235		4.574	0.21098		7.574	0.22203		10.574	0.2228
1.575	0.19241		4.575	0.21094		7.575	0.22203		10.575	0.2228
1.576	0.19235		4.576	0.21086		7.576	0.22204		10.576	0.22269
1.577	0.19229		4.577	0.21075		7.577	0.22206		10.577	0.22269
1.578	0.19235		4.578	0.21067		7.578	0.22207		10.578	0.22275
1.579	0.19235		4.579	0.2106		7.579	0.22208		10.579	0.22275
1.58	0.19235		4.58	0.21057		7.58	0.2221		10.58	0.22269
1.581	0.19235		4.581	0.21054		7.581	0.22212		10.581	0.22269
1.582	0.19235		4.582	0.21049		7.582	0.22214		10.582	0.2228
1.583	0.19229		4.583	0.21041		7.583	0.22216		10.583	0.22269
1.584	0.19235		4.584	0.21034		7.584	0.22219		10.584	0.22269
1.585	0.19223		4.585	0.21025		7.585	0.22222		10.585	0.22264
1.586	0.19217		4.586	0.21018		7.586	0.22224		10.586	0.22258
1.587	0.19217		4.587	0.21014		7.587	0.22226		10.587	0.22264
1.588	0.19205		4.588	0.21009		7.588	0.22229		10.588	0.22248
1.589	0.19199		4.589	0.21004		7.589	0.22231		10.589	0.22242
1.59	0.19194		4.59	0.20998		7.59	0.22233		10.59	0.22242
1.591	0.19176		4.591	0.2099		7.591	0.22234		10.591	0.22242
1.592	0.1917		4.592	0.20987		7.592	0.22235		10.592	0.22226
1.593	0.19158		4.593	0.20985		7.593	0.22236		10.593	0.22215
1.594	0.19146		4.594	0.20986		7.594	0.22236		10.594	0.22221
1.595	0.19134		4.595	0.20985		7.595	0.22237		10.595	0.22221
1.596	0.19134		4.596	0.20989		7.596	0.22237		10.596	0.22215
1.597	0.19117		4.597	0.20996		7.597	0.22238		10.597	0.22215
1.598	0.19111		4.598	0.21001		7.598	0.22238		10.598	0.2221
1.599	0.19105		4.599	0.21008		7.599	0.2224		10.599	0.2221
1.6	0.19099		4.6	0.21014		7.6	0.2224		10.6	0.2221
1.601	0.19087		4.601	0.21021		7.601	0.22241		10.601	0.22205
1.602	0.19093		4.602	0.21034		7.602	0.22242		10.602	0.22199
1.603	0.19093		4.603	0.21044		7.603	0.22241		10.603	0.22194
1.604	0.19093		4.604	0.21048		7.604	0.22241		10.604	0.22205
1.605	0.19099		4.605	0.21051		7.605	0.2224		10.605	0.22205
1.606	0.19099		4.606	0.21052		7.606	0.22238		10.606	0.2221
1.607	0.19105		4.607	0.21056		7.607	0.22237		10.607	0.2221
1.608	0.19105		4.608	0.21059		7.608	0.22235		10.608	0.22215
1.609	0.19117		4.609	0.21063		7.609	0.22233		10.609	0.2221
1.61	0.1914		4.61	0.21066		7.61	0.22231		10.61	0.22226
1.611	0.19152		4.611	0.21069		7.611	0.22229		10.611	0.22237
1.612	0.19152		4.612	0.21065		7.612	0.22227		10.612	0.22242
1.613	0.1917		4.613	0.21061		7.613	0.22225		10.613	0.22253
1.614	0.19199		4.614	0.21055		7.614	0.22223		10.614	0.22269
1.615	0.19194		4.615	0.21054		7.615	0.22221		10.615	0.22275
1.616	0.19229		4.616	0.21051		7.616	0.2222		10.616	0.22291
1.617	0.19223		4.617	0.21045		7.617	0.22218		10.617	0.22307
1.618	0.19253		4.618	0.2104		7.618	0.22217		10.618	0.22318
1.619	0.19282		4.619	0.21032		7.619	0.22216		10.619	0.22318
1.62	0.193		4.62	0.21025		7.62	0.22215		10.62	0.22328
1.621	0.19306		4.621	0.21019		7.621	0.22213		10.621	0.22339
1.622	0.19324		4.622	0.21016		7.622	0.22212		10.622	0.22361
1.623	0.1933		4.623	0.21015		7.623	0.22211		10.623	0.22361
1.624	0.19336		4.624	0.21009		7.624	0.22211		10.624	0.22377
1.625	0.19365		4.625	0.21006		7.625	0.2221		10.625	0.22366
1.626	0.19371		4.626	0.21013		7.626	0.22209		10.626	0.22404
1.627	0.19389		4.627	0.21019		7.627	0.22208		10.627	0.2242
1.628	0.19401		4.628	0.21025		7.628	0.22207		10.628	0.22409
1.629	0.19412		4.629	0.21026		7.629	0.22206		10.629	0.22425
1.63	0.19418		4.63	0.21028		7.63	0.22205		10.63	0.22425
1.631	0.1943		4.631	0.21035		7.631	0.22204		10.631	0.22436
1.632	0.19442		4.632	0.21047		7.632	0.22203		10.632	0.22441
1.633	0.19448		4.633	0.21052		7.633	0.22202		10.633	0.22463
1.634	0.19483		4.634	0.21056		7.634	0.22201		10.634	0.22457
1.635	0.19454		4.635	0.21064		7.635	0.222		10.635	0.22457
1.636	0.19489		4.636	0.21072		7.636	0.222		10.636	0.22484
1.637	0.19489		4.637	0.21079		7.637	0.222		10.637	0.22479
1.638	0.19489		4.638	0.21088		7.638	0.22199		10.638	0.22506
1.639	0.19513		4.639	0.21098		7.639	0.22199		10.639	0.22517
1.64	0.19525		4.64	0.21106		7.64	0.22198		10.64	0.22527
1.641	0.19525		4.641	0.21107		7.641	0.22197		10.641	0.22517
1.642	0.19537		4.642	0.21104		7.642	0.22196		10.642	0.22533
1.643	0.19548		4.643	0.21104		7.643	0.22195		10.643	0.22533
1.644	0.19537		4.644	0.21108		7.644	0.22193		10.644	0.22538
1.645	0.19566		4.645	0.21113		7.645	0.22191		10.645	0.22538
1.646	0.19566		4.646	0.21112		7.646	0.22187		10.646	0.22543
1.647	0.19584		4.647	0.21111		7.647	0.22183		10.647	0.22554
1.648	0.19566		4.648	0.21108		7.648	0.22179		10.648	0.2256
1.649	0.1959		4.649	0.21096		7.649	0.22174		10.649	0.22581
1.65	0.1959		4.65	0.21089		7.65	0.22169		10.65	0.22603
1.651	0.1959		4.651	0.21083		7.651	0.22162		10.651	0.22576
1.652	0.19578		4.652	0.21078		7.652	0.22155		10.652	0.22565
1.653	0.19608		4.653	0.21075		7.653	0.22147		10.653	0.22586
1.654	0.1959		4.654	0.21071		7.654	0.22139		10.654	0.22603
1.655	0.19596		4.655	0.21069		7.655	0.2213		10.655	0.22581
1.656	0.19614		4.656	0.21067		7.656	0.22122		10.656	0.22619
1.657	0.19614		4.657	0.21063		7.657	0.22112		10.657	0.22597
1.658	0.19614		4.658	0.21056		7.658	0.22101		10.658	0.22597
1.659	0.19614		4.659	0.21045		7.659	0.22092		10.659	0.22597
1.66	0.19631		4.66	0.21037		7.66	0.22082		10.66	0.22646
1.661	0.19625		4.661	0.21035		7.661	0.22072		10.661	0.22613
1.662	0.19625		4.662	0.21029		7.662	0.22063		10.662	0.22597
1.663	0.19643		4.663	0.21025		7.663	0.22054		10.663	0.22651
1.664	0.19608		4.664	0.21025		7.664	0.22048		10.664	0.22624
1.665	0.19649		4.665	0.21026		7.665	0.22041		10.665	0.22651
1.666	0.19619		4.666	0.21031		7.666	0.22036		10.666	0.22624
1.667	0.19649		4.667	0.21037		7.667	0.22032		10.667	0.22629
1.668	0.19631		4.668	0.21046		7.668	0.2203		10.668	0.22619
1.669	0.19667		4.669	0.21054		7.669	0.2203		10.669	0.22635
1.67	0.19631		4.67	0.21061		7.67	0.22032		10.67	0.22629
1.671	0.19637		4.671	0.21062		7.671	0.22036		10.671	0.22667
1.672	0.19667		4.672	0.21073		7.672	0.2204		10.672	0.22651
1.673	0.1969		4.673	0.21084		7.673	0.22046		10.673	0.22624
1.674	0.19655		4.674	0.21096		7.674	0.22053		10.674	0.2264
1.675	0.19667		4.675	0.21108		7.675	0.22062		10.675	0.22656
1.676	0.19608		4.676	0.2112		7.676	0.22072		10.676	0.22672
1.677	0.19673		4.677	0.21126		7.677	0.22083		10.677	0.22651
1.678	0.19631		4.678	0.21132		7.678	0.22095		10.678	0.22662
1.679	0.19684		4.679	0.2113		7.679	0.22109		10.679	0.22715
1.68	0.1969		4.68	0.21132		7.68	0.22123		10.68	0.22678
1.681	0.19679		4.681	0.21137		7.681	0.22138		10.681	0.22694
1.682	0.19667		4.682	0.21142		7.682	0.22152		10.682	0.22689
1.683	0.19696		4.683	0.21147		7.683	0.22167		10.683	0.22699
1.684	0.19661		4.684	0.21149		7.684	0.22183		10.684	0.22678
1.685	0.19679		4.685	0.21143		7.685	0.22198		10.685	0.22672
1.686	0.1969		4.686	0.21136		7.686	0.22214		10.686	0.22646
1.687	0.19696		4.687	0.21128		7.687	0.22228		10.687	0.22635
1.688	0.19679		4.688	0.21118		7.688	0.22242		10.688	0.22689
1.689	0.19655		4.689	0.21115		7.689	0.22255		10.689	0.22656
1.69	0.19714		4.69	0.21108		7.69	0.22268		10.69	0.22635
1.691	0.1972		4.691	0.21103		7.691	0.2228		10.691	0.22683
1.692	0.19702		4.692	0.21095		7.692	0.22292		10.692	0.22715
1.693	0.19679		4.693	0.21092		7.693	0.22303		10.693	0.22689
1.694	0.19696		4.694	0.21093		7.694	0.22315		10.694	0.22678
1.695	0.19714		4.695	0.21099		7.695	0.22325		10.695	0.22646
1.696	0.19761		4.696	0.21105		7.696	0.22334		10.696	0.22721
1.697	0.19791		4.697	0.21114		7.697	0.22344		10.697	0.22737
1.698	0.19744		4.698	0.21121		7.698	0.22355		10.698	0.22748
1.699	0.19643		4.699	0.21123		7.699	0.22364		10.699	0.2271
1.7	0.19708		4.7	0.21125		7.7	0.22373		10.7	0.22834
1.701	0.19738		4.701	0.2113		7.701	0.22382		10.701	0.22737
1.702	0.19803		4.702	0.21137		7.702	0.22389		10.702	0.22656
1.703	0.19809		4.703	0.21143		7.703	0.22397		10.703	0.22646
1.704	0.19708		4.704	0.21155		7.704	0.22404		10.704	0.22624
1.705	0.19631		4.705	0.21163		7.705	0.22411		10.705	0.22619
1.706	0.1969		4.706	0.21166		7.706	0.22418		10.706	0.22672
1.707	0.19637		4.707	0.21166		7.707	0.22425		10.707	0.2271
1.708	0.19649		4.708	0.21167		7.708	0.22433		10.708	0.22656
1.709	0.19655		4.709	0.21168		7.709	0.22439		10.709	0.22495
1.71	0.19684		4.71	0.21174		7.71	0.22446		10.71	0.22538
1.711	0.19679		4.711	0.21179		7.711	0.22452		10.711	0.22527
1.712	0.1969		4.712	0.21185		7.712	0.22459		10.712	0.2256
1.713	0.19679		4.713	0.21192		7.713	0.22465		10.713	0.2257
1.714	0.19702		4.714	0.21196		7.714	0.22472		10.714	0.22549
1.715	0.19501		4.715	0.21195		7.715	0.22479		10.715	0.22613
1.716	0.19501		4.716	0.21205		7.716	0.22485		10.716	0.22565
1.717	0.19554		4.717	0.2121		7.717	0.22491		10.717	0.22527
1.718	0.19525		4.718	0.21217		7.718	0.22497		10.718	0.22533
1.719	0.19584		4.719	0.21219		7.719	0.22502		10.719	0.22586
1.72	0.19483		4.72	0.21213		7.72	0.22508		10.72	0.22629
1.721	0.19472		4.721	0.21216		7.721	0.22513		10.721	0.22597
1.722	0.19483		4.722	0.21216		7.722	0.22518		10.722	0.22608
1.723	0.19513		4.723	0.21218		7.723	0.22522		10.723	0.2257
1.724	0.19531		4.724	0.2122		7.724	0.22526		10.724	0.22629
1.725	0.19519		4.725	0.21219		7.725	0.22529		10.725	0.22613
1.726	0.19466		4.726	0.21212		7.726	0.22533		10.726	0.22629
1.727	0.19418		4.727	0.21211		7.727	0.22536		10.727	0.22608
1.728	0.19472		4.728	0.21208		7.728	0.22539		10.728	0.22484
1.729	0.19424		4.729	0.21208		7.729	0.22542		10.729	0.225
1.73	0.19401		4.73	0.21209		7.73	0.22544		10.73	0.22468
1.731	0.19371		4.731	0.2121		7.731	0.22546		10.731	0.22543
1.732	0.19359		4.732	0.2121		7.732	0.22548		10.732	0.22554
1.733	0.19324		4.733	0.21215		7.733	0.22549		10.733	0.22431
1.734	0.19371		4.734	0.2122		7.734	0.22552		10.734	0.22506
1.735	0.1943		4.735	0.21221		7.735	0.22553		10.735	0.225
1.736	0.19442		4.736	0.21226		7.736	0.22556		10.736	0.22527
1.737	0.19483		4.737	0.21231		7.737	0.22557		10.737	0.22479
1.738	0.19513		4.738	0.2123		7.738	0.22558		10.738	0.22404
1.739	0.19472		4.739	0.2123		7.739	0.22559		10.739	0.22463
1.74	0.19418		4.74	0.21227		7.74	0.22559		10.74	0.22436
1.741	0.19406		4.741	0.21227		7.741	0.22562		10.741	0.22447
1.742	0.19395		4.742	0.21226		7.742	0.22562		10.742	0.22436
1.743	0.19383		4.743	0.21223		7.743	0.22561		10.743	0.22549
1.744	0.1946		4.744	0.2122		7.744	0.22561		10.744	0.22565
1.745	0.1927		4.745	0.21215		7.745	0.22561		10.745	0.22576
1.746	0.19353		4.746	0.21216		7.746	0.22562		10.746	0.22565
1.747	0.19312		4.747	0.21211		7.747	0.22563		10.747	0.22527
1.748	0.19424		4.748	0.21208		7.748	0.22561		10.748	0.2249
1.749	0.19401		4.749	0.21205		7.749	0.22562		10.749	0.22495
1.75	0.19377		4.75	0.21209		7.75	0.22562		10.75	0.22479
1.751	0.193		4.751	0.21216		7.751	0.22564		10.751	0.22549
1.752	0.19347		4.752	0.21216		7.752	0.22567		10.752	0.22441
1.753	0.19436		4.753	0.21216		7.753	0.22569		10.753	0.2242
1.754	0.19383		4.754	0.21214		7.754	0.22572		10.754	0.22468
1.755	0.1933		4.755	0.21215		7.755	0.22578		10.755	0.22479
1.756	0.19247		4.756	0.21215		7.756	0.22583		10.756	0.22549
1.757	0.19395		4.757	0.21217		7.757	0.22588		10.757	0.22404
1.758	0.19353		4.758	0.21223		7.758	0.22593		10.758	0.22334
1.759	0.19418		4.759	0.21233		7.759	0.22598		10.759	0.22404
1.76	0.19436		4.76	0.2124		7.76	0.22601		10.76	0.22404
1.761	0.19383		4.761	0.21243		7.761	0.226		10.761	0.22447
1.762	0.19401		4.762	0.21248		7.762	0.22599		10.762	0.22511
1.763	0.19371		4.763	0.21255		7.763	0.22596		10.763	0.22425
1.764	0.19466		4.764	0.21256		7.764	0.22598		10.764	0.22393
1.765	0.19395		4.765	0.21256		7.765	0.22598		10.765	0.22474
1.766	0.19359		4.766	0.21254		7.766	0.22597		10.766	0.22431
1.767	0.1943		4.767	0.21251		7.767	0.22594		10.767	0.22506
1.768	0.19448		4.768	0.21239		7.768	0.22586		10.768	0.225
1.769	0.1927		4.769	0.21231		7.769	0.22577		10.769	0.22511
1.77	0.1933		4.77	0.21224		7.77	0.22567		10.77	0.22307
1.771	0.19217		4.771	0.21219		7.771	0.22559		10.771	0.22291
1.772	0.193		4.772	0.21214		7.772	0.2255		10.772	0.2228
1.773	0.19353		4.773	0.21216		7.773	0.2254		10.773	0.22425
1.774	0.19312		4.774	0.21218		7.774	0.22535		10.774	0.22398
1.775	0.19341		4.775	0.2122		7.775	0.22528		10.775	0.22398
1.776	0.19306		4.776	0.21224		7.776	0.22527		10.776	0.22377
1.777	0.19288		4.777	0.21225		7.777	0.22521		10.777	0.22355
1.778	0.19265		4.778	0.21227		7.778	0.22516		10.778	0.22387
1.779	0.19324		4.779	0.21233		7.779	0.22515		10.779	0.22436
1.78	0.19259		4.78	0.21243		7.78	0.22511		10.78	0.22377
1.781	0.19347		4.781	0.21251		7.781	0.22511		10.781	0.22441
1.782	0.19282		4.782	0.21253		7.782	0.2251		10.782	0.22414
1.783	0.19288		4.783	0.21256		7.783	0.2251		10.783	0.22296
1.784	0.19235		4.784	0.21262		7.784	0.22513		10.784	0.22393
1.785	0.19288		4.785	0.21271		7.785	0.22515		10.785	0.22436
1.786	0.19282		4.786	0.21276		7.786	0.22513		10.786	0.22425
1.787	0.19365		4.787	0.21285		7.787	0.22504		10.787	0.22393
1.788	0.19353		4.788	0.213		7.788	0.22494		10.788	0.22404
1.789	0.19336		4.789	0.21311		7.789	0.22492		10.789	0.22377
1.79	0.19288		4.79	0.2132		7.79	0.22484		10.79	0.22457
1.791	0.19253		4.791	0.21326		7.791	0.22477		10.791	0.22312
1.792	0.19276		4.792	0.21336		7.792	0.22476		10.792	0.22301
1.793	0.19294		4.793	0.21348		7.793	0.22471		10.793	0.22361
1.794	0.19282		4.794	0.21357		7.794	0.22467		10.794	0.22398
1.795	0.19294		4.795	0.21363		7.795	0.2246		10.795	0.22414
1.796	0.19217		4.796	0.21368		7.796	0.22451		10.796	0.22404
1.797	0.19188		4.797	0.21368		7.797	0.2244		10.797	0.22474
1.798	0.19205		4.798	0.2136		7.798	0.22427		10.798	0.22511
1.799	0.19288		4.799	0.21356		7.799	0.22422		10.799	0.22522
1.8	0.19341		4.8	0.21354		7.8	0.22414		10.8	0.22517
1.801	0.1933		4.801	0.2135		7.801	0.22413		10.801	0.22479
1.802	0.19383		4.802	0.21343		7.802	0.2241		10.802	0.225
1.803	0.19235		4.803	0.21336		7.803	0.22406		10.803	0.22495
1.804	0.19146		4.804	0.21322		7.804	0.224		10.804	0.22522
1.805	0.19241		4.805	0.2131		7.805	0.22395		10.805	0.22522
1.806	0.19223		4.806	0.213		7.806	0.22388		10.806	0.22436
1.807	0.19259		4.807	0.2129		7.807	0.22379		10.807	0.22452
1.808	0.19288		4.808	0.21284		7.808	0.22376		10.808	0.2256
1.809	0.19265		4.809	0.21283		7.809	0.22375		10.809	0.225
1.81	0.1914		4.81	0.21283		7.81	0.22371		10.81	0.22425
1.811	0.19188		4.811	0.21282		7.811	0.22371		10.811	0.22393
1.812	0.19164		4.812	0.21282		7.812	0.22371		10.812	0.22285
1.813	0.19134		4.813	0.21287		7.813	0.22371		10.813	0.22312
1.814	0.19211		4.814	0.21296		7.814	0.2237		10.814	0.22393
1.815	0.19117		4.815	0.21304		7.815	0.22367		10.815	0.22361
1.816	0.19217		4.816	0.21312		7.816	0.22365		10.816	0.22339
1.817	0.1933		4.817	0.21321		7.817	0.22361		10.817	0.22361
1.818	0.1933		4.818	0.21332		7.818	0.22362		10.818	0.2242
1.819	0.19341		4.819	0.21343		7.819	0.22365		10.819	0.22409
1.82	0.19288		4.82	0.21356		7.82	0.22366		10.82	0.22431
1.821	0.19182		4.821	0.21367		7.821	0.22368		10.821	0.22344
1.822	0.19282		4.822	0.21378		7.822	0.22372		10.822	0.22387
1.823	0.19365		4.823	0.21389		7.823	0.22368		10.823	0.22479
1.824	0.19294		4.824	0.21394		7.824	0.22365		10.824	0.22447
1.825	0.19199		4.825	0.21396		7.825	0.22358		10.825	0.22452
1.826	0.19259		4.826	0.21399		7.826	0.22353		10.826	0.22457
1.827	0.19288		4.827	0.21399		7.827	0.22349		10.827	0.22431
1.828	0.19229		4.828	0.21399		7.828	0.22346		10.828	0.22495
1.829	0.19312		4.829	0.21404		7.829	0.22342		10.829	0.22463
1.83	0.19188		4.83	0.21408		7.83	0.22337		10.83	0.22371
1.831	0.19241		4.831	0.2141		7.831	0.22333		10.831	0.22334
1.832	0.19253		4.832	0.21411		7.832	0.22327		10.832	0.22355
1.833	0.19176		4.833	0.21415		7.833	0.22318		10.833	0.22334
1.834	0.19276		4.834	0.21417		7.834	0.22311		10.834	0.22382
1.835	0.19265		4.835	0.21424		7.835	0.22309		10.835	0.22296
1.836	0.19265		4.836	0.2143		7.836	0.22306		10.836	0.22296
1.837	0.193		4.837	0.21436		7.837	0.22306		10.837	0.22226
1.838	0.19318		4.838	0.21441		7.838	0.22311		10.838	0.22371
1.839	0.19383		4.839	0.21448		7.839	0.22316		10.839	0.22339
1.84	0.19318		4.84	0.21453		7.84	0.22322		10.84	0.22323
1.841	0.19389		4.841	0.21458		7.841	0.22332		10.841	0.22393
1.842	0.19383		4.842	0.21462		7.842	0.2234		10.842	0.22398
1.843	0.19306		4.843	0.21465		7.843	0.22351		10.843	0.22431
1.844	0.19294		4.844	0.21468		7.844	0.2236		10.844	0.22474
1.845	0.19223		4.845	0.2147		7.845	0.22365		10.845	0.2242
1.846	0.19288		4.846	0.21471		7.846	0.22363		10.846	0.2242
1.847	0.19312		4.847	0.21474		7.847	0.22359		10.847	0.2235
1.848	0.19318		4.848	0.21478		7.848	0.22359		10.848	0.2228
1.849	0.19282		4.849	0.21482		7.849	0.22356		10.849	0.22301
1.85	0.19282		4.85	0.21486		7.85	0.22354		10.85	0.22344
1.851	0.19341		4.851	0.2149		7.851	0.22347		10.851	0.22404
1.852	0.19359		4.852	0.21495		7.852	0.22337		10.852	0.22398
1.853	0.19282		4.853	0.21501		7.853	0.22323		10.853	0.22409
1.854	0.1933		4.854	0.21507		7.854	0.22312		10.854	0.22355
1.855	0.19324		4.855	0.21514		7.855	0.22298		10.855	0.22382
1.856	0.19276		4.856	0.21523		7.856	0.22292		10.856	0.22301
1.857	0.19235		4.857	0.2153		7.857	0.22285		10.857	0.22393
1.858	0.19288		4.858	0.21537		7.858	0.22276		10.858	0.22441
1.859	0.19359		4.859	0.21541		7.859	0.22267		10.859	0.22398
1.86	0.19312		4.86	0.21547		7.86	0.22259		10.86	0.22495
1.861	0.19377		4.861	0.21552		7.861	0.22248		10.861	0.22565
1.862	0.1933		4.862	0.21556		7.862	0.2224		10.862	0.22387
1.863	0.19377		4.863	0.21558		7.863	0.22231		10.863	0.225
1.864	0.19306		4.864	0.2156		7.864	0.22227		10.864	0.2242
1.865	0.19359		4.865	0.2156		7.865	0.22221		10.865	0.22431
1.866	0.19312		4.866	0.21559		7.866	0.22212		10.866	0.22398
1.867	0.19371		4.867	0.21555		7.867	0.22207		10.867	0.22457
1.868	0.19401		4.868	0.21552		7.868	0.22206		10.868	0.22377
1.869	0.19347		4.869	0.21553		7.869	0.22205		10.869	0.22414
1.87	0.19217		4.87	0.21553		7.87	0.22207		10.87	0.2242
1.871	0.19223		4.871	0.21554		7.871	0.2221		10.871	0.22355
1.872	0.19199		4.872	0.21553		7.872	0.22212		10.872	0.22307
1.873	0.19176		4.873	0.21555		7.873	0.22219		10.873	0.22312
1.874	0.19194		4.874	0.21556		7.874	0.22225		10.874	0.22361
1.875	0.19129		4.875	0.21554		7.875	0.22232		10.875	0.2235
1.876	0.193		4.876	0.21555		7.876	0.2224		10.876	0.22355
1.877	0.19347		4.877	0.21556		7.877	0.22252		10.877	0.2235
1.878	0.19353		4.878	0.21556		7.878	0.22263		10.878	0.2235
1.879	0.19365		4.879	0.21557		7.879	0.2227		10.879	0.22382
1.88	0.19359		4.88	0.21559		7.88	0.22275		10.88	0.2242
1.881	0.19324		4.881	0.21565		7.881	0.22276		10.881	0.2242
1.882	0.19371		4.882	0.21568		7.882	0.2228		10.882	0.22441
1.883	0.19276		4.883	0.21569		7.883	0.22288		10.883	0.22463
1.884	0.19383		4.884	0.21574		7.884	0.22296		10.884	0.225
1.885	0.19282		4.885	0.21581		7.885	0.22299		10.885	0.2249
1.886	0.19359		4.886	0.21589		7.886	0.22302		10.886	0.22538
1.887	0.19336		4.887	0.21594		7.887	0.22306		10.887	0.2242
1.888	0.19294		4.888	0.21602		7.888	0.2231		10.888	0.22371
1.889	0.19276		4.889	0.21612		7.889	0.22315		10.889	0.22355
1.89	0.19341		4.89	0.21622		7.89	0.22319		10.89	0.22457
1.891	0.19247		4.891	0.2163		7.891	0.22318		10.891	0.22334
1.892	0.19294		4.892	0.21638		7.892	0.22321		10.892	0.22371
1.893	0.193		4.893	0.21649		7.893	0.2232		10.893	0.22355
1.894	0.193		4.894	0.2166		7.894	0.22319		10.894	0.22457
1.895	0.19217		4.895	0.21671		7.895	0.22316		10.895	0.22409
1.896	0.19282		4.896	0.21683		7.896	0.22312		10.896	0.22441
1.897	0.19324		4.897	0.21694		7.897	0.22314		10.897	0.22425
1.898	0.19324		4.898	0.21713		7.898	0.22318		10.898	0.22425
1.899	0.19341		4.899	0.2173		7.899	0.22323		10.899	0.22323
1.9	0.19318		4.9	0.2174		7.9	0.22332		10.9	0.22393
1.901	0.19324		4.901	0.21747		7.901	0.22335		10.901	0.22355
1.902	0.19336		4.902	0.2175		7.902	0.22337		10.902	0.22457
1.903	0.19359		4.903	0.21757		7.903	0.22345		10.903	0.22506
1.904	0.19259		4.904	0.21757		7.904	0.22353		10.904	0.2242
1.905	0.19353		4.905	0.21755		7.905	0.22354		10.905	0.22393
1.906	0.19383		4.906	0.21756		7.906	0.22356		10.906	0.22474
1.907	0.19371		4.907	0.21757		7.907	0.22357		10.907	0.22506
1.908	0.19294		4.908	0.21758		7.908	0.22355		10.908	0.22463
1.909	0.19365		4.909	0.2176		7.909	0.22354		10.909	0.22414
1.91	0.19288		4.91	0.21765		7.91	0.2235		10.91	0.22355
1.911	0.19347		4.911	0.2177		7.911	0.22348		10.911	0.22387
1.912	0.19282		4.912	0.2177		7.912	0.22347		10.912	0.22361
1.913	0.19253		4.913	0.21775		7.913	0.22348		10.913	0.22318
1.914	0.19282		4.914	0.21785		7.914	0.2235		10.914	0.22318
1.915	0.19336		4.915	0.2179		7.915	0.22349		10.915	0.22409
1.916	0.19241		4.916	0.21796		7.916	0.22353		10.916	0.22355
1.917	0.19406		4.917	0.21799		7.917	0.22361		10.917	0.22425
1.918	0.19253		4.918	0.21805		7.918	0.2237		10.918	0.22371
1.919	0.19412		4.919	0.2181		7.919	0.22377		10.919	0.2235
1.92	0.19418		4.92	0.21814		7.92	0.22377		10.92	0.22447
1.921	0.19483		4.921	0.21818		7.921	0.22374		10.921	0.22409
1.922	0.19424		4.922	0.21827		7.922	0.22373		10.922	0.22431
1.923	0.19531		4.923	0.21834		7.923	0.22371		10.923	0.22522
1.924	0.19466		4.924	0.21839		7.924	0.22367		10.924	0.22479
1.925	0.19406		4.925	0.21847		7.925	0.22367		10.925	0.22393
1.926	0.19395		4.926	0.21857		7.926	0.2237		10.926	0.22511
1.927	0.19395		4.927	0.21868		7.927	0.22369		10.927	0.22495
1.928	0.19448		4.928	0.21875		7.928	0.22363		10.928	0.22404
1.929	0.19424		4.929	0.21881		7.929	0.22358		10.929	0.22431
1.93	0.19336		4.93	0.21885		7.93	0.22352		10.93	0.22517
1.931	0.19288		4.931	0.21891		7.931	0.22343		10.931	0.22398
1.932	0.19253		4.932	0.21898		7.932	0.2234		10.932	0.22409
1.933	0.19282		4.933	0.21908		7.933	0.22339		10.933	0.22382
1.934	0.19276		4.934	0.21918		7.934	0.22337		10.934	0.22361
1.935	0.19318		4.935	0.21927		7.935	0.22336		10.935	0.22506
1.936	0.19276		4.936	0.21939		7.936	0.22347		10.936	0.22409
1.937	0.19324		4.937	0.21951		7.937	0.22351		10.937	0.22425
1.938	0.19288		4.938	0.21959		7.938	0.22358		10.938	0.22479
1.939	0.19412		4.939	0.21971		7.939	0.22366		10.939	0.22431
1.94	0.19389		4.94	0.21982		7.94	0.22372		10.94	0.22484
1.941	0.1943		4.941	0.21994		7.941	0.22374		10.941	0.225
1.942	0.19489		4.942	0.22001		7.942	0.2238		10.942	0.22533
1.943	0.19507		4.943	0.2201		7.943	0.2239		10.943	0.22554
1.944	0.19454		4.944	0.22019		7.944	0.22394		10.944	0.2256
1.945	0.19371		4.945	0.22023		7.945	0.22397		10.945	0.22517
1.946	0.19395		4.946	0.22028		7.946	0.22404		10.946	0.22586
1.947	0.19389		4.947	0.22029		7.947	0.22407		10.947	0.2256
1.948	0.19472		4.948	0.22034		7.948	0.22407		10.948	0.22527
1.949	0.1946		4.949	0.22039		7.949	0.22402		10.949	0.22506
1.95	0.19436		4.95	0.22046		7.95	0.22397		10.95	0.22554
1.951	0.19341		4.951	0.22054		7.951	0.22393		10.951	0.22495
1.952	0.19371		4.952	0.22064		7.952	0.22387		10.952	0.22506
1.953	0.19377		4.953	0.22072		7.953	0.22385		10.953	0.22506
1.954	0.19501		4.954	0.22082		7.954	0.2238		10.954	0.2256
1.955	0.19507		4.955	0.22093		7.955	0.22384		10.955	0.22549
1.956	0.19418		4.956	0.22101		7.956	0.22379		10.956	0.22468
1.957	0.19501		4.957	0.22106		7.957	0.22373		10.957	0.22527
1.958	0.19489		4.958	0.22109		7.958	0.22373		10.958	0.22533
1.959	0.19495		4.959	0.22116		7.959	0.22374		10.959	0.22613
1.96	0.1943		4.96	0.22122		7.96	0.22376		10.96	0.22533
1.961	0.19412		4.961	0.22125		7.961	0.22376		10.961	0.22565
1.962	0.19448		4.962	0.22127		7.962	0.22378		10.962	0.22619
1.963	0.19395		4.963	0.22134		7.963	0.2238		10.963	0.22554
1.964	0.19371		4.964	0.22138		7.964	0.22383		10.964	0.225
1.965	0.19513		4.965	0.22142		7.965	0.22388		10.965	0.22592
1.966	0.19466		4.966	0.22147		7.966	0.22392		10.966	0.22597
1.967	0.19442		4.967	0.22151		7.967	0.22394		10.967	0.22608
1.968	0.19454		4.968	0.22153		7.968	0.224		10.968	0.22495
1.969	0.19406		4.969	0.22161		7.969	0.22399		10.969	0.22533
1.97	0.19395		4.97	0.22165		7.97	0.22404		10.97	0.22506
1.971	0.19383		4.971	0.2217		7.971	0.22406		10.971	0.22463
1.972	0.19347		4.972	0.22175		7.972	0.22414		10.972	0.22538
1.973	0.19353		4.973	0.22181		7.973	0.22423		10.973	0.22597
1.974	0.19406		4.974	0.2219		7.974	0.22427		10.974	0.22533
1.975	0.19454		4.975	0.22198		7.975	0.22439		10.975	0.22554
1.976	0.19483		4.976	0.22205		7.976	0.22449		10.976	0.22565
1.977	0.19401		4.977	0.22212		7.977	0.22454		10.977	0.22463
1.978	0.19353		4.978	0.22222		7.978	0.22462		10.978	0.2256
1.979	0.19513		4.979	0.22235		7.979	0.2247		10.979	0.22543
1.98	0.19442		4.98	0.22248		7.98	0.22476		10.98	0.22527
1.981	0.19501		4.981	0.22262		7.981	0.22481		10.981	0.22543
1.982	0.19495		4.982	0.2227		7.982	0.22483		10.982	0.2257
1.983	0.19566		4.983	0.22279		7.983	0.22484		10.983	0.22549
1.984	0.19513		4.984	0.22288		7.984	0.22484		10.984	0.2256
1.985	0.19507		4.985	0.22296		7.985	0.22486		10.985	0.2256
1.986	0.19525		4.986	0.22301		7.986	0.22478		10.986	0.22511
1.987	0.19519		4.987	0.2231		7.987	0.22477		10.987	0.22565
1.988	0.19519		4.988	0.22318		7.988	0.22476		10.988	0.22527
1.989	0.19418		4.989	0.22327		7.989	0.22474		10.989	0.22457
1.99	0.19418		4.99	0.22335		7.99	0.22472		10.99	0.22447
1.991	0.19454		4.991	0.22344		7.991	0.22469		10.991	0.2249
1.992	0.19353		4.992	0.22352		7.992	0.22464		10.992	0.22506
1.993	0.19477		4.993	0.2236		7.993	0.2246		10.993	0.2249
1.994	0.19477		4.994	0.22369		7.994	0.22454		10.994	0.22431
1.995	0.1946		4.995	0.22377		7.995	0.22447		10.995	0.22554
1.996	0.19519		4.996	0.22385		7.996	0.2244		10.996	0.22517
1.997	0.19507		4.997	0.22392		7.997	0.22432		10.997	0.22511
1.998	0.19472		4.998	0.224		7.998	0.22424		10.998	0.22511
1.999	0.19472		4.999	0.22408		7.999	0.22414		10.999	0.22629
[truncated: 1 more rows]
