# Supplementary material for: Triboiontronics with temporal control of electrical double layer formation
Source: Nat Commun. 2024 Jul 23;15:6182. doi: 10.1038/s41467-024-50518-3 (PMC11263338; doi:10.1038/s41467-024-50518-3)
Supplement: Supplementary file 7 — Source Data [file 41467_2024_50518_MOESM7_ESM.zip › Supplementary Figure 18.xlsx]

## Sheet: S18a
Time (s)	Transferred charge (μC)		Time (s)	Transferred charge (μC)		Time (s)	Transferred charge (μC)		Time (s)	Transferred charge (μC)
0.001	0		3.001	0		6.001	0		9.001	0
0.002	-3.18411e-06		3.002	-3.98055e-06		6.002	4.7124e-06		9.002	2.9051e-06
0.003	-6.36822e-06		3.003	-7.9611e-06		6.003	5.8102e-06		9.003	5.8102e-06
0.004	-9.55233e-06		3.004	-1.19417e-05		6.004	8.7153e-06		9.004	6.908e-06
0.005	-1.14056e-05		3.005	-1.75854e-05		6.005	1.5235e-05		9.005	9.8131e-06
0.006	-1.32589e-05		3.006	-2.32292e-05		6.006	2.17547e-05		9.006	1.27182e-05
0.007	-1.91043e-05		3.007	-2.5546e-05		6.007	3.00817e-05		9.007	1.74306e-05
0.008	-2.36188e-05		3.008	-2.61991e-05		6.008	3.84087e-05		9.008	2.2143e-05
0.009	-2.68025e-05		3.009	-2.8516e-05		6.009	4.49284e-05		9.009	2.50481e-05
0.01	-3.26475e-05		3.01	-3.08328e-05		6.01	4.96408e-05		9.01	2.61459e-05
0.011	-3.98232e-05		3.011	-2.98222e-05		6.011	5.61605e-05		9.011	2.54364e-05
0.012	-4.6999e-05		3.012	-3.04754e-05		6.012	6.26802e-05		9.012	2.47269e-05
0.013	-5.2844e-05		3.013	-3.61191e-05		6.013	6.73926e-05		9.013	2.40174e-05
0.014	-5.73585e-05		3.014	-4.17629e-05		6.014	7.39123e-05		9.014	2.51152e-05
0.015	-6.05426e-05		3.015	-4.74066e-05		6.015	7.86247e-05		9.015	2.98276e-05
0.016	-6.50572e-05		3.016	-5.30504e-05		6.016	8.15298e-05		9.016	3.454e-05
0.017	-6.95717e-05		3.017	-5.37035e-05		6.017	8.62422e-05		9.017	3.74451e-05
0.018	-7.27558e-05		3.018	-5.26929e-05		6.018	9.45692e-05		9.018	4.03502e-05
0.019	-7.59399e-05		3.019	-5.6673e-05		6.019	0.000102896		9.019	4.1448e-05
0.02	-7.9124e-05		3.02	-6.23167e-05		6.02	0.000111223		9.02	4.43531e-05
0.021	-8.23081e-05		3.021	-6.46336e-05		6.021	0.000121357		9.021	4.72582e-05
0.022	-8.68227e-05		3.022	-6.52867e-05		6.022	0.000127877		9.022	4.8356e-05
0.023	-9.13372e-05		3.023	-6.76035e-05		6.023	0.000130782		9.023	5.12611e-05
0.024	-9.71826e-05		3.024	-7.15841e-05		6.024	0.000137302		9.024	5.41662e-05
0.025	-0.000104358		3.025	-7.55646e-05		6.025	0.000145629		9.025	5.70713e-05
0.026	-0.000110203		3.026	-7.95452e-05		6.026	0.000152149		9.026	5.99764e-05
0.027	-0.000116048		3.027	-8.35257e-05		6.027	0.000162283		9.027	6.10742e-05
0.028	-0.000120563		3.028	-8.75063e-05		6.028	0.000174225		9.028	6.03647e-05
0.029	-0.000126408		3.029	-9.14868e-05		6.029	0.000182552		9.029	5.96552e-05
0.03	-0.000133584		3.03	-9.38037e-05		6.03	0.000190879		9.03	6.0753e-05
0.031	-0.000139429		3.031	-9.61205e-05		6.031	0.000199206		9.031	6.36581e-05
0.032	-0.000145274		3.032	-0.000100101		6.032	0.000207533		9.032	6.47559e-05
0.033	-0.000149788		3.033	-0.000104082		6.033	0.000214052		9.033	6.58537e-05
0.034	-0.000152973		3.034	-0.000108062		6.034	0.000218765		9.034	6.87588e-05
0.035	-0.000158818		3.035	-0.000108715		6.035	0.000225284		9.035	6.98566e-05
0.036	-0.000164663		3.036	-0.000109368		6.036	0.000229997		9.036	7.09544e-05
0.037	-0.000167847		3.037	-0.000113349		6.037	0.000234709		9.037	7.20522e-05
0.038	-0.000171032		3.038	-0.000118993		6.038	0.000241229		9.038	7.13427e-05
0.039	-0.000175546		3.039	-0.000124636		6.039	0.000249556		9.039	7.42478e-05
0.04	-0.000181391		3.04	-0.000128617		6.04	0.000256076		9.04	7.71529e-05
0.041	-0.000185906		3.041	-0.000135925		6.041	0.000260788		9.041	7.64434e-05
0.042	-0.00018909		3.042	-0.000143232		6.042	0.000267308		9.042	7.39266e-05
0.043	-0.000196266		3.043	-0.000148876		6.043	0.000275635		9.043	7.32171e-05
0.044	-0.000203442		3.044	-0.000156183		6.044	0.000283962		9.044	7.79295e-05
0.045	-0.000206626		3.045	-0.00016349		6.045	0.000292289		9.045	7.90273e-05
0.046	-0.00020981		3.046	-0.000169133		6.046	0.000302423		9.046	7.47032e-05
0.047	-0.000212994		3.047	-0.000174777		6.047	0.00031075		9.047	7.39937e-05
0.048	-0.00021884		3.048	-0.000180421		6.048	0.000315462		9.048	7.68988e-05
0.049	-0.000224685		3.049	-0.000184401		6.049	0.000320175		9.049	7.98039e-05
0.05	-0.000227869		3.05	-0.000188382		6.05	0.000326694		9.05	8.2709e-05
0.051	-0.000231053		3.051	-0.000190699		6.051	0.000333214		9.051	8.19995e-05
0.052	-0.000236899		3.052	-0.000193016		6.052	0.000341541		9.052	7.94827e-05
0.053	-0.000244074		3.053	-0.000196996		6.053	0.000351675		9.053	8.05805e-05
0.054	-0.000249919		3.054	-0.000200977		6.054	0.00036181		9.054	8.16783e-05
0.055	-0.000255764		3.055	-0.000206621		6.055	0.000370137		9.055	8.09688e-05
0.056	-0.000261609		3.056	-0.000212264		6.056	0.000376656		9.056	8.02593e-05
0.057	-0.000267454		3.057	-0.000214581		6.057	0.000383176		9.057	8.13571e-05
0.058	-0.000273299		3.058	-0.000216898		6.058	0.000389696		9.058	8.24549e-05
0.059	-0.000277814		3.059	-0.000220879		6.059	0.000396216		9.059	8.35527e-05
0.06	-0.000280998		3.06	-0.000221532		6.06	0.000402735		9.06	8.64578e-05
0.061	-0.000285512		3.061	-0.000222185		6.061	0.000409255		9.061	8.57483e-05
0.062	-0.000291357		3.062	-0.000226165		6.062	0.000413967		9.062	8.50388e-05
0.063	-0.000294541		3.063	-0.000228482		6.063	0.000420487		9.063	8.61366e-05
0.064	-0.000297725		3.064	-0.000230799		6.064	0.000428814		9.064	8.72344e-05
0.065	-0.00030357		3.065	-0.00023478		6.065	0.000431719		9.065	9.01395e-05
0.066	-0.000308084		3.066	-0.00023876		6.066	0.000434624		9.066	8.943e-05
0.067	-0.000311268		3.067	-0.000242741		6.067	0.000441144		9.067	8.69132e-05
0.068	-0.000315783		3.068	-0.000245057		6.068	0.000447664		9.068	8.43964e-05
0.069	-0.000321628		3.069	-0.000247374		6.069	0.000450569		9.069	8.36869e-05
0.07	-0.000328804		3.07	-0.000249691		6.07	0.000451667		9.07	8.47847e-05
0.071	-0.00033731		3.071	-0.000252008		6.071	0.000459994		9.071	8.40752e-05
0.072	-0.000343156		3.072	-0.000255989		6.072	0.000470128		9.072	8.5173e-05
0.073	-0.00034634		3.073	-0.000261632		6.073	0.000478455		9.073	8.44635e-05
0.074	-0.000350854		3.074	-0.000265612		6.074	0.000486782		9.074	8.19467e-05
0.075	-0.000356699		3.075	-0.000266265		6.075	0.000493302		9.075	8.30445e-05
0.076	-0.000361214		3.076	-0.000266919		6.076	0.000498014		9.076	8.2335e-05
0.077	-0.000365728		3.077	-0.000267572		6.077	0.000502726		9.077	7.98182e-05
0.078	-0.000370243		3.078	-0.000268225		6.078	0.000509246		9.078	7.54946e-05
0.079	-0.000374757		3.079	-0.000268878		6.079	0.000513958		9.079	7.11711e-05
0.08	-0.000379272		3.08	-0.000269531		6.08	0.000516864		9.08	6.68475e-05
0.081	-0.000382456		3.081	-0.000270184		6.081	0.000519769		9.081	6.43313e-05
0.082	-0.00038564		3.082	-0.000270837		6.082	0.000522674		9.082	6.54291e-05
0.083	-0.000390155		3.083	-0.000271491		6.083	0.000527386		9.083	6.47196e-05
0.084	-0.000394669		3.084	-0.000273807		6.084	0.000535713		9.084	6.76247e-05
0.085	-0.000399184		3.085	-0.000277788		6.085	0.000542233		9.085	7.23371e-05
0.086	-0.000405029		3.086	-0.000281768		6.086	0.000548753		9.086	7.34349e-05
0.087	-0.000409543		3.087	-0.000284085		6.087	0.00055708		9.087	7.09181e-05
0.088	-0.000414058		3.088	-0.000284738		6.088	0.000561792		9.088	6.84013e-05
0.089	-0.000418572		3.089	-0.000283728		6.089	0.000564697		9.089	6.76918e-05
0.09	-0.000423087		3.09	-0.000282717		6.09	0.000569409		9.09	6.69823e-05
0.091	-0.000428932		3.091	-0.000286697		6.091	0.000577736		9.091	6.62728e-05
0.092	-0.000434777		3.092	-0.000292341		6.092	0.000584256		9.092	6.3756e-05
0.093	-0.000440622		3.093	-0.000296322		6.093	0.000588969		9.093	6.12392e-05
0.094	-0.000446467		3.094	-0.000298638		6.094	0.000593681		9.094	6.05297e-05
0.095	-0.000453643		3.095	-0.000299292		6.095	0.000600201		9.095	5.98202e-05
0.096	-0.000459488		3.096	-0.000299945		6.096	0.000608528		9.096	5.91107e-05
0.097	-0.000461341		3.097	-0.000300598		6.097	0.000615047		9.097	5.84012e-05
0.098	-0.000464525		3.098	-0.000301251		6.098	0.000621567		9.098	5.76917e-05
0.099	-0.00047037		3.099	-0.000301904		6.099	0.000628087		9.099	5.69822e-05
0.1	-0.000476215		3.1	-0.000304221		6.1	0.000634606		9.1	5.44654e-05
0.101	-0.00048206		3.101	-0.000306538		6.101	0.000641126		9.101	5.19486e-05
0.102	-0.000486574		3.102	-0.000310518		6.102	0.000647646		9.102	5.12391e-05
0.103	-0.000491089		3.103	-0.000316162		6.103	0.000652358		9.103	5.05296e-05
0.104	-0.000495603		3.104	-0.000320142		6.104	0.000657071		9.104	4.80128e-05
0.105	-0.000498787		3.105	-0.000322459		6.105	0.000665398		9.105	4.5496e-05
0.106	-0.000503302		3.106	-0.000324776		6.106	0.000675532		9.106	4.65938e-05
0.107	-0.000507817		3.107	-0.000328756		6.107	0.000683859		9.107	4.94989e-05
0.108	-0.000511001		3.108	-0.000331073		6.108	0.000690379		9.108	4.87894e-05
0.109	-0.000514185		3.109	-0.00033339		6.109	0.000696898		9.109	4.80799e-05
0.11	-0.000517369		3.11	-0.000335707		6.11	0.000703418		9.11	4.91777e-05
0.111	-0.000521883		3.111	-0.000338024		6.111	0.000709938		9.111	4.84682e-05
0.112	-0.000526398		3.112	-0.000338677		6.112	0.000716457		9.112	4.77587e-05
0.113	-0.000530912		3.113	-0.000337666		6.113	0.000722977		9.113	4.70492e-05
0.114	-0.000536757		3.114	-0.000339983		6.114	0.000729497		9.114	4.63397e-05
0.115	-0.000541272		3.115	-0.0003423		6.115	0.000737824		9.115	4.74375e-05
0.116	-0.000544456		3.116	-0.000342953		6.116	0.000746151		9.116	4.6728e-05
0.117	-0.000551632		3.117	-0.000343606		6.117	0.000752671		9.117	4.60185e-05
0.118	-0.000560139		3.118	-0.000345923		6.118	0.000757383		9.118	4.5309e-05
0.119	-0.000564653		3.119	-0.000346576		6.119	0.000760288		9.119	4.09849e-05
0.12	-0.000567838		3.12	-0.000343902		6.12	0.000763193		9.12	3.84681e-05
0.121	-0.000572352		3.121	-0.000342891		6.121	0.000769713		9.121	3.77586e-05
0.122	-0.000578197		3.122	-0.000343544		6.122	0.000776233		9.122	3.52418e-05
0.123	-0.000582712		3.123	-0.000345861		6.123	0.000779138		9.123	3.2725e-05
0.124	-0.000585896		3.124	-0.000348178		6.124	0.000782043		9.124	2.84014e-05
0.125	-0.00059041		3.125	-0.000350495		6.125	0.000783141		9.125	2.22706e-05
0.126	-0.000594925		3.126	-0.000351148		6.126	0.000784238		9.126	1.79465e-05
0.127	-0.000598109		3.127	-0.000350138		6.127	0.000785336		9.127	1.36224e-05
0.128	-0.000602623		3.128	-0.000349127		6.128	0.000786434		9.128	9.2983e-06
0.129	-0.000607138		3.129	-0.00034978		6.129	0.000789339		9.129	4.9742e-06
0.13	-0.000610322		3.13	-0.000353761		6.13	0.000794051		9.13	6.501e-07
0.131	-0.000613506		3.131	-0.000354414		6.131	0.000800571		9.131	-5.48075e-06
0.132	-0.00061669		3.132	-0.000353403		6.132	0.000807091		9.132	-9.8043e-06
0.133	-0.000621205		3.133	-0.000354056		6.133	0.000811803		9.133	-1.05138e-05
0.134	-0.00062705		3.134	-0.000354709		6.134	0.000814708		9.134	-9.416e-06
0.135	-0.000632895		3.135	-0.000355363		6.135	0.000819421		9.135	-8.3182e-06
0.136	-0.00063874		3.136	-0.000357679		6.136	0.000824133		9.136	-1.0835e-05
0.137	-0.000643254		3.137	-0.000363323		6.137	0.000830653		9.137	-1.51591e-05
0.138	-0.000647769		3.138	-0.00036564		6.138	0.00083898		9.138	-2.12899e-05
0.139	-0.000653614		3.139	-0.000366293		6.139	0.0008455		9.139	-2.92275e-05
0.14	-0.000658128		3.14	-0.000368609		6.14	0.000850212		9.14	-3.17438e-05
0.141	-0.000663974		3.141	-0.000367599		6.141	0.000856732		9.141	-2.88387e-05
0.142	-0.000669819		3.142	-0.000366588		6.142	0.000865059		9.142	-2.95482e-05
0.143	-0.000673003		3.143	-0.000365578		6.143	0.000869771		9.143	-3.5679e-05
0.144	-0.000676187		3.144	-0.000366231		6.144	0.000874483		9.144	-4.00026e-05
0.145	-0.00067804		3.145	-0.000366884		6.145	0.000881003		9.145	-4.25194e-05
0.146	-0.000679894		3.146	-0.00036421		6.146	0.000887523		9.146	-4.50362e-05
0.147	-0.000684408		3.147	-0.000363199		6.147	0.000892235		9.147	-4.93597e-05
0.148	-0.000690253		3.148	-0.000363852		6.148	0.000896948		9.148	-5.54906e-05
0.149	-0.000694768		3.149	-0.000364505		6.149	0.000903467		9.149	-5.98147e-05
0.15	-0.000697952		3.15	-0.000366822		6.15	0.000909987		9.15	-6.59455e-05
0.151	-0.000702466		3.151	-0.000367475		6.151	0.000914699		9.151	-7.20764e-05
0.152	-0.000708311		3.152	-0.000368128		6.152	0.000917605		9.152	-7.82072e-05
0.153	-0.000712826		3.153	-0.000370445		6.153	0.00092051		9.153	-8.43381e-05
0.154	-0.00071734		3.154	-0.000371098		6.154	0.000925222		9.154	-8.68549e-05
0.155	-0.000721855		3.155	-0.000373415		6.155	0.000931742		9.155	-8.75644e-05
0.156	-0.00072637		3.156	-0.000377396		6.156	0.000938261		9.156	-8.82739e-05
0.157	-0.000730884		3.157	-0.000381376		6.157	0.000946588		9.157	-9.07907e-05
0.158	-0.000735399		3.158	-0.00038203		6.158	0.000954915		9.158	-9.33075e-05
0.159	-0.000738582		3.159	-0.000381019		6.159	0.000959628		9.159	-9.58243e-05
0.16	-0.000740436		3.16	-0.000383336		6.16	0.000962533		9.16	-0.000100148
0.161	-0.00074362		3.161	-0.000382325		6.161	0.000967245		9.161	-0.000102665
0.162	-0.000749465		3.162	-0.000377987		6.162	0.000971958		9.162	-0.000103375
0.163	-0.000756641		3.163	-0.00037864		6.163	0.00097667		9.163	-0.000105891
0.164	-0.000761155		3.164	-0.000379293		6.164	0.000981383		9.164	-0.000108408
0.165	-0.00076567		3.165	-0.000378283		6.165	0.000987902		9.165	-0.000109118
0.166	-0.000770184		3.166	-0.000378936		6.166	0.000996229		9.166	-0.000109827
0.167	-0.000773369		3.167	-0.000377925		6.167	0.001		9.167	-0.000110537
0.168	-0.000776553		3.168	-0.000376915		6.168	0.00101		9.168	-0.000113054
0.169	-0.000781067		3.169	-0.000377568		6.169	0.00101		9.169	-0.000117378
0.17	-0.000786912		3.17	-0.000378221		6.17	0.00102		9.17	-0.000119894
0.171	-0.000791427		3.171	-0.000380538		6.171	0.00102		9.171	-0.000120604
0.172	-0.000797272		3.172	-0.000377864		6.172	0.00102		9.172	-0.000121313
0.173	-0.000803117		3.173	-0.000375189		6.173	0.00102		9.173	-0.00012383
0.174	-0.000808963		3.174	-0.000375843		6.174	0.00103		9.174	-0.000126347
0.175	-0.000816139		3.175	-0.000373168		6.175	0.00103		9.175	-0.000128864
0.176	-0.000821984		3.176	-0.000370494		6.176	0.00103		9.176	-0.000131381
0.177	-0.000827829		3.177	-0.00036782		6.177	0.00104		9.177	-0.000133897
0.178	-0.000832343		3.178	-0.000368473		6.178	0.00104		9.178	-0.000136414
0.179	-0.000836858		3.179	-0.000365798		6.179	0.00105		9.179	-0.000138931
0.18	-0.000842703		3.18	-0.000358133		6.18	0.00105		9.18	-0.000145062
0.181	-0.000849878		3.181	-0.000353795		6.181	0.00106		9.181	-0.000149385
0.182	-0.000858385		3.182	-0.000351121		6.182	0.00106		9.182	-0.000150095
0.183	-0.00086423		3.183	-0.000348446		6.183	0.00107		9.183	-0.000152612
0.184	-0.000867414		3.184	-0.000345772		6.184	0.00107		9.184	-0.000155129
0.185	-0.000870599		3.185	-0.000343098		6.185	0.00108		9.185	-0.000155838
0.186	-0.000875113		3.186	-0.000342087		6.186	0.00108		9.186	-0.000156548
0.187	-0.000879628		3.187	-0.00034274		6.187	0.00108		9.187	-0.000160871
0.188	-0.000884142		3.188	-0.000343394		6.188	0.00109		9.188	-0.000167002
0.189	-0.000888657		3.189	-0.000344047		6.189	0.00109		9.189	-0.000171326
0.19	-0.000891841		3.19	-0.000343036		6.19	0.0011		9.19	-0.00017565
0.191	-0.000893694		3.191	-0.000343689		6.191	0.0011		9.191	-0.000181781
0.192	-0.000896878		3.192	-0.000344342		6.192	0.0011		9.192	-0.000187912
0.193	-0.000901392		3.193	-0.000343332		6.193	0.0011		9.193	-0.000192236
0.194	-0.000904576		3.194	-0.000343985		6.194	0.00111		9.194	-0.00019656
0.195	-0.000909091		3.195	-0.000342974		6.195	0.00111		9.195	-0.000202691
0.196	-0.000913605		3.196	-0.0003403		6.196	0.00111		9.196	-0.000208822
0.197	-0.000919451		3.197	-0.00033929		6.197	0.00112		9.197	-0.000211339
0.198	-0.000925296		3.198	-0.000339943		6.198	0.00113		9.198	-0.000212048
0.199	-0.00092848		3.199	-0.000338932		6.199	0.00113		9.199	-0.000212758
0.2	-0.000930334		3.2	-0.000339585		6.2	0.00114		9.2	-0.000215274
0.201	-0.000932187		3.201	-0.000340238		6.201	0.00114		9.201	-0.000219598
0.202	-0.000935371		3.202	-0.000340891		6.202	0.00114		9.202	-0.000225729
0.203	-0.000937224		3.203	-0.000341545		6.203	0.00114		9.203	-0.000233667
0.204	-0.000940408		3.204	-0.00033887		6.204	0.00114		9.204	-0.000239798
0.205	-0.000944923		3.205	-0.000332869		6.205	0.00114		9.205	-0.000247736
0.206	-0.000949437		3.206	-0.000325203		6.206	0.00114		9.206	-0.000253867
0.207	-0.000953952		3.207	-0.000320865		6.207	0.00115		9.207	-0.000256384
0.208	-0.000957136		3.208	-0.000319855		6.208	0.00115		9.208	-0.000260708
0.209	-0.00096032		3.209	-0.000320508		6.209	0.00116		9.209	-0.000263224
0.21	-0.000963504		3.21	-0.000319497		6.21	0.00116		9.21	-0.000265741
0.211	-0.000966688		3.211	-0.000318487		6.211	0.00116		9.211	-0.000271872
0.212	-0.000969872		3.212	-0.000317476		6.212	0.00116		9.212	-0.000276196
0.213	-0.000973056		3.213	-0.000313138		6.213	0.00117		9.213	-0.000280519
0.214	-0.000977571		3.214	-0.0003088		6.214	0.00117		9.214	-0.000284843
0.215	-0.000982085		3.215	-0.000307789		6.215	0.00118		9.215	-0.00028736
0.216	-0.000985269		3.216	-0.000306779		6.216	0.00118		9.216	-0.00029349
0.217	-0.000989784		3.217	-0.000304105		6.217	0.00119		9.217	-0.000299621
0.218	-0.000992968		3.218	-0.000303094		6.218	0.00119		9.218	-0.000303945
0.219	-0.000994821		3.219	-0.000302083		6.219	0.00119		9.219	-0.000308269
0.22	-0.000996674		3.22	-0.000301073		6.22	0.0012		9.22	-0.000310786
0.221	-0.000999858		3.221	-0.000301726		6.221	0.0012		9.221	-0.000311496
0.222	-0.001		3.222	-0.000299052		6.222	0.0012		9.222	-0.000315819
0.223	-0.00101		3.223	-0.000296377		6.223	0.00121		9.223	-0.00032195
0.224	-0.00101		3.224	-0.000295367		6.224	0.00121		9.224	-0.000328081
0.225	-0.00101		3.225	-0.000292692		6.225	0.00121		9.225	-0.000332405
0.226	-0.00102		3.226	-0.000290018		6.226	0.00122		9.226	-0.000336728
0.227	-0.00102		3.227	-0.00028568		6.227	0.00122		9.227	-0.000342859
0.228	-0.00102		3.228	-0.000281342		6.228	0.00123		9.228	-0.000347183
0.229	-0.00103		3.229	-0.000277004		6.229	0.00123		9.229	-0.000353314
0.23	-0.00103		3.23	-0.000272666		6.23	0.00124		9.23	-0.000361252
0.231	-0.00103		3.231	-0.000269992		6.231	0.00124		9.231	-0.000367382
0.232	-0.00104		3.232	-0.000267318		6.232	0.00125		9.232	-0.000371706
0.233	-0.00104		3.233	-0.00026298		6.233	0.00125		9.233	-0.000377837
0.234	-0.00105		3.234	-0.000260305		6.234	0.00126		9.234	-0.000385775
0.235	-0.00105		3.235	-0.000259295		6.235	0.00126		9.235	-0.000393713
0.236	-0.00105		3.236	-0.00025662		6.236	0.00126		9.236	-0.00040165
0.237	-0.00105		3.237	-0.000253946		6.237	0.00126		9.237	-0.000407781
0.238	-0.00105		3.238	-0.000251272		6.238	0.00126		9.238	-0.000412105
0.239	-0.00105		3.239	-0.000248598		6.239	0.00126		9.239	-0.000418236
0.24	-0.00106		3.24	-0.000245923		6.24	0.00127		9.24	-0.000424367
0.241	-0.00106		3.241	-0.000244913		6.241	0.00128		9.241	-0.000428691
0.242	-0.00106		3.242	-0.000243902		6.242	0.00128		9.242	-0.000433015
0.243	-0.00107		3.243	-0.000239564		6.243	0.00128		9.243	-0.000439146
0.244	-0.00107		3.244	-0.000233562		6.244	0.00128		9.244	-0.000447083
0.245	-0.00107		3.245	-0.000230888		6.245	0.00129		9.245	-0.000455021
0.246	-0.00108		3.246	-0.000228214		6.246	0.00129		9.246	-0.000459345
0.247	-0.00108		3.247	-0.000222212		6.247	0.00129		9.247	-0.000461861
0.248	-0.00108		3.248	-0.000219538		6.248	0.00129		9.248	-0.000466185
0.249	-0.00109		3.249	-0.000220191		6.249	0.0013		9.249	-0.000468702
0.25	-0.00109		3.25	-0.00021918		6.25	0.00131		9.25	-0.000473026
0.251	-0.0011		3.251	-0.000214842		6.251	0.00131		9.251	-0.000475542
0.252	-0.0011		3.252	-0.000210504		6.252	0.00131		9.252	-0.000474444
0.253	-0.00111		3.253	-0.00020783		6.253	0.00132		9.253	-0.000478768
0.254	-0.00111		3.254	-0.000205156		6.254	0.00132		9.254	-0.000486705
0.255	-0.00112		3.255	-0.000202482		6.255	0.00133		9.255	-0.000494643
0.256	-0.00113		3.256	-0.000198144		6.256	0.00133		9.256	-0.000500774
0.257	-0.00113		3.257	-0.000193806		6.257	0.00133		9.257	-0.000506905
0.258	-0.00113		3.258	-0.000189468		6.258	0.00132		9.258	-0.000514842
0.259	-0.00114		3.259	-0.00018513		6.259	0.00133		9.259	-0.00052278
0.26	-0.00114		3.26	-0.000180792		6.26	0.00133		9.26	-0.000530718
0.261	-0.00115		3.261	-0.000178117		6.261	0.00133		9.261	-0.000538655
0.262	-0.00115		3.262	-0.000177107		6.262	0.00133		9.262	-0.000546593
0.263	-0.00115		3.263	-0.000172769		6.263	0.00133		9.263	-0.000552724
0.264	-0.00116		3.264	-0.000166767		6.264	0.00133		9.264	-0.000560662
0.265	-0.00116		3.265	-0.000162429		6.265	0.00133		9.265	-0.0005686
0.266	-0.00116		3.266	-0.000161418		6.266	0.00133		9.266	-0.000574731
0.267	-0.00117		3.267	-0.000162071		6.267	0.00133		9.267	-0.000582668
0.268	-0.00117		3.268	-0.000161061		6.268	0.00134		9.268	-0.000590606
0.269	-0.00117		3.269	-0.000156723		6.269	0.00135		9.269	-0.000600351
0.27	-0.00117		3.27	-0.000149057		6.27	0.00135		9.27	-0.000608289
0.271	-0.00118		3.271	-0.000144719		6.271	0.00135		9.271	-0.00061442
0.272	-0.00118		3.272	-0.000142045		6.272	0.00136		9.272	-0.000622357
0.273	-0.00119		3.273	-0.000136043		6.273	0.00136		9.273	-0.000630295
0.274	-0.00119		3.274	-0.000131705		6.274	0.00136		9.274	-0.000638233
0.275	-0.00119		3.275	-0.000129031		6.275	0.00137		9.275	-0.00064617
0.276	-0.0012		3.276	-0.000126357		6.276	0.00137		9.276	-0.000655915
0.277	-0.0012		3.277	-0.000122019		6.277	0.00137		9.277	-0.00066566
0.278	-0.00121		3.278	-0.000116017		6.278	0.00137		9.278	-0.000673598
0.279	-0.00121		3.279	-0.000108352		6.279	0.00137		9.279	-0.000681535
0.28	-0.00121		3.28	-0.00010235		6.28	0.00137		9.28	-0.000689473
0.281	-0.00121		3.281	-9.80121e-05		6.281	0.00137		9.281	-0.000695604
0.282	-0.00121		3.282	-9.36741e-05		6.282	0.00137		9.282	-0.000701735
0.283	-0.00122		3.283	-8.93361e-05		6.283	0.00137		9.283	-0.000709672
0.284	-0.00122		3.284	-8.33344e-05		6.284	0.00137		9.284	-0.000715803
0.285	-0.00122		3.285	-7.73326e-05		6.285	0.00137		9.285	-0.000721934
0.286	-0.00123		3.286	-7.29946e-05		6.286	0.00137		9.286	-0.000731679
0.287	-0.00123		3.287	-7.36478e-05		6.287	0.00138		9.287	-0.00073781
0.288	-0.00123		3.288	-7.43009e-05		6.288	0.00138		9.288	-0.000742133
0.289	-0.00124		3.289	-7.16266e-05		6.289	0.00139		9.289	-0.000750071
0.29	-0.00124		3.29	-6.89523e-05		6.29	0.00139		9.29	-0.000758008
0.291	-0.00124		3.291	-6.6278e-05		6.291	0.00139		9.291	-0.000765946
0.292	-0.00124		3.292	-6.36037e-05		6.292	0.00139		9.292	-0.000772077
0.293	-0.00125		3.293	-6.09295e-05		6.293	0.00139		9.293	-0.000778208
0.294	-0.00125		3.294	-5.65915e-05		6.294	0.00139		9.294	-0.000786145
0.295	-0.00125		3.295	-4.8926e-05		6.295	0.00139		9.295	-0.000792276
0.296	-0.00126		3.296	-4.29243e-05		6.296	0.00139		9.296	-0.000798407
0.297	-0.00126		3.297	-3.85863e-05		6.297	0.00139		9.297	-0.000806345
0.298	-0.00127		3.298	-3.09209e-05		6.298	0.00139		9.298	-0.000816089
0.299	-0.00127		3.299	-2.32555e-05		6.299	0.0014		9.299	-0.000829449
0.3	-0.00128		3.3	-1.72538e-05		6.3	0.0014		9.3	-0.000842808
0.301	-0.00128		3.301	-1.12521e-05		6.301	0.0014		9.301	-0.000852553
0.302	-0.00128		3.302	-8.57778e-06		6.302	0.0014		9.302	-0.000860491
0.303	-0.00128		3.303	-7.5672e-06		6.303	0.00141		9.303	-0.000868429
0.304	-0.00129		3.304	-4.89291e-06		6.304	0.00141		9.304	-0.000878173
0.305	-0.00129		3.305	-5.54908e-07		6.305	0.00141		9.305	-0.000887918
0.306	-0.0013		3.306	7.11051e-06		6.306	0.00141		9.306	-0.000897663
0.307	-0.0013		3.307	1.31122e-05		6.307	0.00141		9.307	-0.000907408
0.308	-0.0013		3.308	1.74502e-05		6.308	0.00141		9.308	-0.000915346
0.309	-0.0013		3.309	2.17882e-05		6.309	0.00141		9.309	-0.000925091
0.31	-0.00131		3.31	2.61262e-05		6.31	0.00141		9.31	-0.000934836
0.311	-0.00131		3.311	3.21279e-05		6.311	0.00141		9.311	-0.000940966
0.312	-0.00131		3.312	3.64659e-05		6.312	0.00141		9.312	-0.00094529
0.313	-0.00131		3.313	4.08039e-05		6.313	0.00141		9.313	-0.000949615
0.314	-0.00131		3.314	4.68056e-05		6.314	0.00142		9.314	-0.000953939
0.315	-0.00131		3.315	5.44711e-05		6.315	0.00142		9.315	-0.00096007
0.316	-0.00131		3.316	6.04728e-05		6.316	0.00142		9.316	-0.0009662
0.317	-0.00132		3.317	6.48108e-05		6.317	0.00142		9.317	-0.000974139
0.318	-0.00132		3.318	7.24762e-05		6.318	0.00143		9.318	-0.000983883
0.319	-0.00132		3.319	8.01416e-05		6.319	0.00143		9.319	-0.000991821
0.32	-0.00132		3.32	8.28159e-05		6.32	0.00143		9.32	-0.000997952
0.321	-0.00132		3.321	8.54902e-05		6.321	0.00143		9.321	-0.001
0.322	-0.00133		3.322	9.14919e-05		6.322	0.00143		9.322	-0.00101
0.323	-0.00133		3.323	9.74936e-05		6.323	0.00143		9.323	-0.00102
0.324	-0.00133		3.324	0.000101832		6.324	0.00143		9.324	-0.00103
0.325	-0.00133		3.325	0.00010617		6.325	0.00143		9.325	-0.00103
0.326	-0.00133		3.326	0.000112171		6.326	0.00144		9.326	-0.00104
0.327	-0.00133		3.327	0.000118173		6.327	0.00144		9.327	-0.00105
0.328	-0.00134		3.328	0.000122511		6.328	0.00144		9.328	-0.00106
0.329	-0.00134		3.329	0.000126849		6.329	0.00144		9.329	-0.00106
0.33	-0.00134		3.33	0.000132851		6.33	0.00144		9.33	-0.00106
0.331	-0.00134		3.331	0.000133861		6.331	0.00144		9.331	-0.00107
0.332	-0.00134		3.332	0.000134872		6.332	0.00144		9.332	-0.00107
0.333	-0.00134		3.333	0.000140874		6.333	0.00144		9.333	-0.00108
0.334	-0.00135		3.334	0.000146875		6.334	0.00144		9.334	-0.00109
0.335	-0.00135		3.335	0.000151213		6.335	0.00144		9.335	-0.0011
0.336	-0.00135		3.336	0.000157215		6.336	0.00144		9.336	-0.0011
0.337	-0.00135		3.337	0.00016488		6.337	0.00144		9.337	-0.00111
0.338	-0.00135		3.338	0.000170882		6.338	0.00144		9.338	-0.00112
0.339	-0.00136		3.339	0.000176884		6.339	0.00144		9.339	-0.00112
0.34	-0.00136		3.34	0.000182886		6.34	0.00143		9.34	-0.00113
0.341	-0.00136		3.341	0.000187224		6.341	0.00143		9.341	-0.00114
0.342	-0.00137		3.342	0.000189898		6.342	0.00143		9.342	-0.00114
0.343	-0.00137		3.343	0.000194236		6.343	0.00143		9.343	-0.00115
0.344	-0.00137		3.344	0.000200238		6.344	0.00143		9.344	-0.00116
0.345	-0.00137		3.345	0.000207903		6.345	0.00143		9.345	-0.00116
0.346	-0.00137		3.346	0.000213905		6.346	0.00143		9.346	-0.00117
0.347	-0.00137		3.347	0.000218243		6.347	0.00142		9.347	-0.00117
0.348	-0.00138		3.348	0.000224244		6.348	0.00142		9.348	-0.00118
0.349	-0.00138		3.349	0.000230246		6.349	0.00142		9.349	-0.00119
0.35	-0.00138		3.35	0.000236248		6.35	0.00142		9.35	-0.00119
0.351	-0.00138		3.351	0.00024225		6.351	0.00142		9.351	-0.0012
0.352	-0.00138		3.352	0.000248251		6.352	0.00142		9.352	-0.00121
0.353	-0.00139		3.353	0.000254253		6.353	0.00142		9.353	-0.00122
0.354	-0.00139		3.354	0.000258591		6.354	0.00142		9.354	-0.00122
0.355	-0.00139		3.355	0.000261265		6.355	0.00142		9.355	-0.00123
0.356	-0.00139		3.356	0.000265603		6.356	0.00142		9.356	-0.00124
0.357	-0.0014		3.357	0.000269941		6.357	0.00141		9.357	-0.00124
0.358	-0.0014		3.358	0.000275943		6.358	0.00141		9.358	-0.00125
0.359	-0.0014		3.359	0.000285272		6.359	0.00141		9.359	-0.00126
0.36	-0.0014		3.36	0.000292938		6.36	0.00141		9.36	-0.00126
0.361	-0.0014		3.361	0.000298939		6.361	0.00141		9.361	-0.00127
0.362	-0.0014		3.362	0.000304941		6.362	0.0014		9.362	-0.00128
0.363	-0.0014		3.363	0.000312606		6.363	0.0014		9.363	-0.00128
0.364	-0.0014		3.364	0.000320272		6.364	0.0014		9.364	-0.00129
0.365	-0.0014		3.365	0.000326273		6.365	0.0014		9.365	-0.0013
0.366	-0.0014		3.366	0.000333939		6.366	0.00139		9.366	-0.00131
0.367	-0.0014		3.367	0.000339941		6.367	0.00139		9.367	-0.00132
0.368	-0.00141		3.368	0.000344279		6.368	0.00139		9.368	-0.00132
0.369	-0.00141		3.369	0.000348617		6.369	0.00139		9.369	-0.00133
0.37	-0.00141		3.37	0.000354618		6.37	0.00138		9.37	-0.00134
0.371	-0.00141		3.371	0.000362284		6.371	0.00138		9.371	-0.00134
0.372	-0.00141		3.372	0.000366622		6.372	0.00138		9.372	-0.00135
0.373	-0.00141		3.373	0.00037096		6.373	0.00138		9.373	-0.00136
0.374	-0.00141		3.374	0.000378625		6.374	0.00138		9.374	-0.00137
0.375	-0.00141		3.375	0.000386291		6.375	0.00138		9.375	-0.00137
0.376	-0.00141		3.376	0.000393956		6.376	0.00137		9.376	-0.00138
0.377	-0.00141		3.377	0.000403285		6.377	0.00136		9.377	-0.00139
0.378	-0.00141		3.378	0.000409287		6.378	0.00136		9.378	-0.00139
0.379	-0.00141		3.379	0.000411961		6.379	0.00136		9.379	-0.0014
0.38	-0.00141		3.38	0.000417963		6.38	0.00136		9.38	-0.00141
0.381	-0.00141		3.381	0.000423965		6.381	0.00136		9.381	-0.00142
0.382	-0.00141		3.382	0.000428303		6.382	0.00135		9.382	-0.00142
0.383	-0.00141		3.383	0.000434304		6.383	0.00135		9.383	-0.00143
0.384	-0.00141		3.384	0.000440306		6.384	0.00135		9.384	-0.00144
0.385	-0.00141		3.385	0.000447971		6.385	0.00135		9.385	-0.00144
0.386	-0.00141		3.386	0.000455637		6.386	0.00135		9.386	-0.00144
0.387	-0.00142		3.387	0.000459975		6.387	0.00134		9.387	-0.00145
0.388	-0.00142		3.388	0.000464313		6.388	0.00134		9.388	-0.00145
0.389	-0.00142		3.389	0.000470315		6.389	0.00134		9.389	-0.00146
0.39	-0.00142		3.39	0.00047798		6.39	0.00134		9.39	-0.00147
0.391	-0.00142		3.391	0.000483982		6.391	0.00134		9.391	-0.00147
0.392	-0.00142		3.392	0.000486656		6.392	0.00133		9.392	-0.00148
0.393	-0.00142		3.393	0.000490994		6.393	0.00133		9.393	-0.00149
0.394	-0.00142		3.394	0.000496996		6.394	0.00132		9.394	-0.0015
0.395	-0.00142		3.395	0.000504661		6.395	0.00132		9.395	-0.0015
0.396	-0.00142		3.396	0.000512326		6.396	0.00131		9.396	-0.00151
0.397	-0.00142		3.397	0.000516664		6.397	0.00131		9.397	-0.00151
0.398	-0.00142		3.398	0.000519339		6.398	0.00131		9.398	-0.00152
0.399	-0.00142		3.399	0.000523677		6.399	0.00131		9.399	-0.00152
0.4	-0.00142		3.4	0.000528015		6.4	0.00131		9.4	-0.00153
0.401	-0.00142		3.401	0.000530689		6.401	0.00131		9.401	-0.00153
0.402	-0.00142		3.402	0.000536691		6.402	0.00131		9.402	-0.00154
0.403	-0.00141		3.403	0.000544356		6.403	0.00131		9.403	-0.00154
0.404	-0.00141		3.404	0.000550358		6.404	0.00131		9.404	-0.00154
0.405	-0.00141		3.405	0.000558023		6.405	0.00131		9.405	-0.00154
0.406	-0.00141		3.406	0.000567352		6.406	0.0013		9.406	-0.00155
0.407	-0.00141		3.407	0.000576682		6.407	0.0013		9.407	-0.00155
0.408	-0.00141		3.408	0.000584347		6.408	0.0013		9.408	-0.00156
0.409	-0.00141		3.409	0.000592012		6.409	0.0013		9.409	-0.00156
0.41	-0.00141		3.41	0.000599678		6.41	0.00129		9.41	-0.00156
0.411	-0.00141		3.411	0.00060568		6.411	0.00129		9.411	-0.00157
0.412	-0.0014		3.412	0.000613345		6.412	0.00129		9.412	-0.00157
0.413	-0.0014		3.413	0.000622674		6.413	0.00128		9.413	-0.00157
0.414	-0.0014		3.414	0.00063034		6.414	0.00132		9.414	-0.00158
0.415	-0.0014		3.415	0.000638005		6.415	0.00157		9.415	-0.00159
0.416	-0.0014		3.416	0.00064567		6.416	0.00218		9.416	-0.0016
0.417	-0.0014		3.417	0.000650008		6.417	0.00319		9.417	-0.00161
0.418	-0.0014		3.418	0.000654346		6.418	0.00449		9.418	-0.00161
0.419	-0.00139		3.419	0.000662012		6.419	0.00603		9.419	-0.00162
0.42	-0.00139		3.42	0.000669677		6.42	0.00779		9.42	-0.00163
0.421	-0.00139		3.421	0.000677343		6.421	0.00975		9.421	-0.00164
0.422	-0.00139		3.422	0.000683344		6.422	0.01188		9.422	-0.00165
0.423	-0.00138		3.423	0.000687682		6.423	0.01417		9.423	-0.00165
0.424	-0.00118		3.424	0.000700378		6.424	0.01658		9.424	-0.00166
0.425	-0.000526645		3.425	0.000842108		6.425	0.01909		9.425	-0.00167
0.426	0.000789518		3.426	0.00128		6.426	0.0217		9.426	-0.00168
0.427	0.00276		3.427	0.00211		6.427	0.02439		9.427	-0.00169
0.428	0.00523		3.428	0.00356		6.428	0.02716		9.428	-0.00169
0.429	0.00804		3.429	0.00578		6.429	0.03		9.429	-0.00169
0.43	0.01117		3.43	0.00872		6.43	0.03291		9.43	-0.00164
0.431	0.01457		3.431	0.01219		6.431	0.03589		9.431	-0.00142
0.432	0.01822		3.432	0.01603		6.432	0.03894		9.432	-0.000916915
0.433	0.0221		3.433	0.02014		6.433	0.04206		9.433	3.40341e-05
0.434	0.02617		3.434	0.02441		6.434	0.04525		9.434	0.00155
0.435	0.03041		3.435	0.0288		6.435	0.04852		9.435	0.00358
0.436	0.03479		3.436	0.03329		6.436	0.05186		9.436	0.00597
0.437	0.03932		3.437	0.03787		6.437	0.05528		9.437	0.00863
0.438	0.04398		3.438	0.04253		6.438	0.05878		9.438	0.01149
0.439	0.04878		3.439	0.04728		6.439	0.06238		9.439	0.01451
0.44	0.0537		3.44	0.05212		6.44	0.06608		9.44	0.01764
0.441	0.05874		3.441	0.05706		6.441	0.06989		9.441	0.02086
0.442	0.06392		3.442	0.06211		6.442	0.07382		9.442	0.02416
0.443	0.06924		3.443	0.06729		6.443	0.07787		9.443	0.02754
0.444	0.07468		3.444	0.0726		6.444	0.08206		9.444	0.03098
0.445	0.08025		3.445	0.07806		6.445	0.08638		9.445	0.0345
0.446	0.08596		3.446	0.08368		6.446	0.09084		9.446	0.0381
0.447	0.09182		3.447	0.08947		6.447	0.09545		9.447	0.04179
0.448	0.09783		3.448	0.09544		6.448	0.10022		9.448	0.04556
0.449	0.10401		3.449	0.1016		6.449	0.10513		9.449	0.04943
0.45	0.11036		3.45	0.10796		6.45	0.11019		9.45	0.05341
0.451	0.11691		3.451	0.11452		6.451	0.1154		9.451	0.05748
0.452	0.12364		3.452	0.12128		6.452	0.12075		9.452	0.06168
0.453	0.13057		3.453	0.12823		6.453	0.12624		9.453	0.06599
0.454	0.13769		3.454	0.13539		6.454	0.13188		9.454	0.07042
0.455	0.14502		3.455	0.14275		6.455	0.13765		9.455	0.07499
0.456	0.15257		3.456	0.1503		6.456	0.14352		9.456	0.07969
0.457	0.16033		3.457	0.15804		6.457	0.14948		9.457	0.08453
0.458	0.16831		3.458	0.16593		6.458	0.15549		9.458	0.0895
0.459	0.17651		3.459	0.17394		6.459	0.16153		9.459	0.09461
0.46	0.18493		3.46	0.18204		6.46	0.16757		9.46	0.09986
0.461	0.19355		3.461	0.19017		6.461	0.17357		9.461	0.10524
0.462	0.20234		3.462	0.1983		6.462	0.1795		9.462	0.11075
0.463	0.21126		3.463	0.20638		6.463	0.18531		9.463	0.11637
0.464	0.22026		3.464	0.21436		6.464	0.19098		9.464	0.12208
0.465	0.22931		3.465	0.22221		6.465	0.19647		9.465	0.12786
0.466	0.23836		3.466	0.22988		6.466	0.20176		9.466	0.13368
0.467	0.24735		3.467	0.23732		6.467	0.20685		9.467	0.13951
0.468	0.25625		3.468	0.2445		6.468	0.21171		9.468	0.14533
0.469	0.26498		3.469	0.25139		6.469	0.21636		9.469	0.15109
0.47	0.27351		3.47	0.25798		6.47	0.22079		9.47	0.15677
0.471	0.28177		3.471	0.26427		6.471	0.225		9.471	0.16233
0.472	0.28972		3.472	0.27026		6.472	0.229		9.472	0.16773
0.473	0.29736		3.473	0.27595		6.473	0.23279		9.473	0.17294
0.474	0.30466		3.474	0.28133		6.474	0.23638		9.474	0.17794
0.475	0.31164		3.475	0.28644		6.475	0.23978		9.475	0.18273
0.476	0.31828		3.476	0.29128		6.476	0.243		9.476	0.18731
0.477	0.32462		3.477	0.29585		6.477	0.24605		9.477	0.19166
0.478	0.33064		3.478	0.30016		6.478	0.24893		9.478	0.1958
0.479	0.33636		3.479	0.30424		6.479	0.25166		9.479	0.19973
0.48	0.34179		3.48	0.30809		6.48	0.25423		9.48	0.20345
0.481	0.34693		3.481	0.31172		6.481	0.25667		9.481	0.20697
0.482	0.35181		3.482	0.31515		6.482	0.25898		9.482	0.2103
0.483	0.35643		3.483	0.31839		6.483	0.26118		9.483	0.21344
0.484	0.3608		3.484	0.32146		6.484	0.26326		9.484	0.21641
0.485	0.36494		3.485	0.32437		6.485	0.26525		9.485	0.21922
0.486	0.36885		3.486	0.32714		6.486	0.26716		9.486	0.22187
0.487	0.37256		3.487	0.32977		6.487	0.26898		9.487	0.22437
0.488	0.37607		3.488	0.33227		6.488	0.27074		9.488	0.22674
0.489	0.37941		3.489	0.33467		6.489	0.27242		9.489	0.22898
0.49	0.38258		3.49	0.33698		6.49	0.27404		9.49	0.23111
0.491	0.38561		3.491	0.3392		6.491	0.27561		9.491	0.23313
0.492	0.38851		3.492	0.34133		6.492	0.27712		9.492	0.23506
0.493	0.39128		3.493	0.34339		6.493	0.27859		9.493	0.2369
0.494	0.39394		3.494	0.34537		6.494	0.28		9.494	0.23865
0.495	0.39649		3.495	0.34729		6.495	0.28136		9.495	0.24033
0.496	0.39895		3.496	0.34915		6.496	0.28269		9.496	0.24195
0.497	0.40131		3.497	0.35096		6.497	0.28397		9.497	0.2435
0.498	0.4036		3.498	0.35271		6.498	0.28522		9.498	0.245
0.499	0.40581		3.499	0.3544		6.499	0.28643		9.499	0.24645
0.5	0.40795		3.5	0.35604		6.5	0.2876		9.5	0.24785
0.501	0.41001		3.501	0.35763		6.501	0.28874		9.501	0.2492
0.502	0.41202		3.502	0.35918		6.502	0.28984		9.502	0.25051
0.503	0.41396		3.503	0.36068		6.503	0.29091		9.503	0.25178
0.504	0.41584		3.504	0.36214		6.504	0.29195		9.504	0.25301
0.505	0.41766		3.505	0.36356		6.505	0.29296		9.505	0.2542
0.506	0.41943		3.506	0.36494		6.506	0.29394		9.506	0.25535
0.507	0.42115		3.507	0.36628		6.507	0.2949		9.507	0.25648
0.508	0.42282		3.508	0.36759		6.508	0.29583		9.508	0.25757
0.509	0.42444		3.509	0.36887		6.509	0.29673		9.509	0.25863
0.51	0.42601		3.51	0.37011		6.51	0.29762		9.51	0.25965
0.511	0.42754		3.511	0.37132		6.511	0.29848		9.511	0.26065
0.512	0.42902		3.512	0.3725		6.512	0.29931		9.512	0.26162
0.513	0.43046		3.513	0.37364		6.513	0.30013		9.513	0.26256
0.514	0.43186		3.514	0.37475		6.514	0.30092		9.514	0.26348
0.515	0.43322		3.515	0.37583		6.515	0.30168		9.515	0.26437
0.516	0.43454		3.516	0.37689		6.516	0.30243		9.516	0.26524
0.517	0.43583		3.517	0.37792		6.517	0.30315		9.517	0.26608
0.518	0.43708		3.518	0.37892		6.518	0.30386		9.518	0.26691
0.519	0.43829		3.519	0.37989		6.519	0.30454		9.519	0.2677
0.52	0.43948		3.52	0.38085		6.52	0.30521		9.52	0.26848
0.521	0.44063		3.521	0.38177		6.521	0.30585		9.521	0.26923
0.522	0.44175		3.522	0.38268		6.522	0.30648		9.522	0.26996
0.523	0.44283		3.523	0.38354		6.523	0.30709		9.523	0.27067
0.524	0.44388		3.524	0.38439		6.524	0.30768		9.524	0.27136
0.525	0.44491		3.525	0.38521		6.525	0.30825		9.525	0.27203
0.526	0.4459		3.526	0.38601		6.526	0.30881		9.526	0.27269
0.527	0.44686		3.527	0.38679		6.527	0.30936		9.527	0.27332
0.528	0.44779		3.528	0.38755		6.528	0.30989		9.528	0.27394
0.529	0.4487		3.529	0.3883		6.529	0.3104		9.529	0.27453
0.53	0.44958		3.53	0.38902		6.53	0.31091		9.53	0.27511
0.531	0.45043		3.531	0.38972		6.531	0.31139		9.531	0.27567
0.532	0.45126		3.532	0.3904		6.532	0.31187		9.532	0.27622
0.533	0.45207		3.533	0.39107		6.533	0.31233		9.533	0.27675
0.534	0.45285		3.534	0.39171		6.534	0.31278		9.534	0.27726
0.535	0.45361		3.535	0.39234		6.535	0.31322		9.535	0.27776
0.536	0.45434		3.536	0.39296		6.536	0.31365		9.536	0.27825
0.537	0.45506		3.537	0.39356		6.537	0.31406		9.537	0.27872
0.538	0.45575		3.538	0.39415		6.538	0.31446		9.538	0.27917
0.539	0.45643		3.539	0.39472		6.539	0.31485		9.539	0.27962
0.54	0.45709		3.54	0.39528		6.54	0.31524		9.54	0.28005
0.541	0.45773		3.541	0.39582		6.541	0.31561		9.541	0.28047
0.542	0.45835		3.542	0.39634		6.542	0.31597		9.542	0.28088
0.543	0.45895		3.543	0.39686		6.543	0.31632		9.543	0.28128
0.544	0.45954		3.544	0.39736		6.544	0.31666		9.544	0.28166
0.545	0.46012		3.545	0.39784		6.545	0.31699		9.545	0.28204
0.546	0.46067		3.546	0.39832		6.546	0.31732		9.546	0.2824
0.547	0.46121		3.547	0.39878		6.547	0.31763		9.547	0.28276
0.548	0.46173		3.548	0.39923		6.548	0.31794		9.548	0.28311
0.549	0.46224		3.549	0.39967		6.549	0.31823		9.549	0.28345
0.55	0.46273		3.55	0.4001		6.55	0.31852		9.55	0.28377
0.551	0.46321		3.551	0.40052		6.551	0.3188		9.551	0.28409
0.552	0.46368		3.552	0.40092		6.552	0.31906		9.552	0.2844
0.553	0.46413		3.553	0.40131		6.553	0.31933		9.553	0.2847
0.554	0.46457		3.554	0.4017		6.554	0.31958		9.554	0.285
0.555	0.465		3.555	0.40207		6.555	0.31982		9.555	0.28528
0.556	0.46541		3.556	0.40243		6.556	0.32005		9.556	0.28556
0.557	0.46581		3.557	0.40278		6.557	0.32027		9.557	0.28583
0.558	0.46619		3.558	0.40311		6.558	0.32048		9.558	0.28609
0.559	0.46656		3.559	0.40344		6.559	0.32069		9.559	0.28634
0.56	0.46692		3.56	0.40376		6.56	0.32089		9.56	0.28658
0.561	0.46727		3.561	0.40406		6.561	0.32108		9.561	0.28682
0.562	0.4676		3.562	0.40435		6.562	0.32126		9.562	0.28704
0.563	0.46792		3.563	0.40462		6.563	0.32143		9.563	0.28726
0.564	0.46822		3.564	0.40488		6.564	0.32159		9.564	0.28747
0.565	0.46852		3.565	0.40513		6.565	0.32174		9.565	0.28767
0.566	0.4688		3.566	0.40536		6.566	0.32189		9.566	0.28787
0.567	0.46906		3.567	0.40559		6.567	0.32202		9.567	0.28805
0.568	0.46931		3.568	0.4058		6.568	0.32215		9.568	0.28823
0.569	0.46955		3.569	0.406		6.569	0.32227		9.569	0.2884
0.57	0.46978		3.57	0.40619		6.57	0.32238		9.57	0.28857
0.571	0.46999		3.571	0.40636		6.571	0.32248		9.571	0.28872
0.572	0.47019		3.572	0.40652		6.572	0.32257		9.572	0.28887
0.573	0.47038		3.573	0.40667		6.573	0.32266		9.573	0.28901
0.574	0.47056		3.574	0.40681		6.574	0.32273		9.574	0.28914
0.575	0.47072		3.575	0.40695		6.575	0.3228		9.575	0.28926
0.576	0.47087		3.576	0.40707		6.576	0.32286		9.576	0.28938
0.577	0.47101		3.577	0.40718		6.577	0.32292		9.577	0.28949
0.578	0.47114		3.578	0.40728		6.578	0.32296		9.578	0.28959
0.579	0.47126		3.579	0.40736		6.579	0.323		9.579	0.28968
0.58	0.47137		3.58	0.40745		6.58	0.32303		9.58	0.28977
0.581	0.47146		3.581	0.40751		6.581	0.32305		9.581	0.28984
0.582	0.47155		3.582	0.40757		6.582	0.32306		9.582	0.28992
0.583	0.47163		3.583	0.40762		6.583	0.32307		9.583	0.28998
0.584	0.47169		3.584	0.40766		6.584	0.32307		9.584	0.29003
0.585	0.47174		3.585	0.40768		6.585	0.32306		9.585	0.29008
0.586	0.47179		3.586	0.4077		6.586	0.32305		9.586	0.29013
0.587	0.47183		3.587	0.4077		6.587	0.32305		9.587	0.29016
0.588	0.47185		3.588	0.40771		6.588	0.32304		9.588	0.29019
0.589	0.47186		3.589	0.40772		6.589	0.32303		9.589	0.29021
0.59	0.47188		3.59	0.40773		6.59	0.32302		9.59	0.29023
0.591	0.47189		3.591	0.40773		6.591	0.32302		9.591	0.29024
0.592	0.47189		3.592	0.40774		6.592	0.32301		9.592	0.29024
0.593	0.4719		3.593	0.40774		6.593	0.32301		9.593	0.29024
0.594	0.47191		3.594	0.40774		6.594	0.323		9.594	0.29024
0.595	0.47192		3.595	0.40774		6.595	0.32299		9.595	0.29024
0.596	0.47192		3.596	0.40775		6.596	0.32299		9.596	0.29024
0.597	0.47193		3.597	0.40775		6.597	0.32298		9.597	0.29024
0.598	0.47193		3.598	0.40775		6.598	0.32297		9.598	0.29024
0.599	0.47194		3.599	0.40775		6.599	0.32297		9.599	0.29024
0.6	0.47194		3.6	0.40776		6.6	0.32296		9.6	0.29024
0.601	0.47195		3.601	0.40776		6.601	0.32295		9.601	0.29023
0.602	0.47195		3.602	0.40777		6.602	0.32295		9.602	0.29024
0.603	0.47196		3.603	0.40777		6.603	0.32294		9.603	0.29024
0.604	0.47196		3.604	0.40778		6.604	0.32293		9.604	0.29024
0.605	0.47197		3.605	0.40778		6.605	0.32292		9.605	0.29024
0.606	0.47197		3.606	0.40778		6.606	0.32292		9.606	0.29024
0.607	0.47198		3.607	0.40779		6.607	0.32291		9.607	0.29024
0.608	0.47198		3.608	0.4078		6.608	0.32291		9.608	0.29024
0.609	0.47199		3.609	0.4078		6.609	0.3229		9.609	0.29023
0.61	0.472		3.61	0.40781		6.61	0.32289		9.61	0.29023
0.611	0.472		3.611	0.40781		6.611	0.32288		9.611	0.29023
0.612	0.47201		3.612	0.40782		6.612	0.32287		9.612	0.29023
0.613	0.47201		3.613	0.40782		6.613	0.32287		9.613	0.29023
0.614	0.47202		3.614	0.40782		6.614	0.32286		9.614	0.29023
0.615	0.47202		3.615	0.40782		6.615	0.32285		9.615	0.29023
0.616	0.47203		3.616	0.40783		6.616	0.32285		9.616	0.29023
0.617	0.47203		3.617	0.40783		6.617	0.32284		9.617	0.29022
0.618	0.47204		3.618	0.40783		6.618	0.32283		9.618	0.29022
0.619	0.47204		3.619	0.40784		6.619	0.32282		9.619	0.29022
0.62	0.47205		3.62	0.40784		6.62	0.3228		9.62	0.29022
0.621	0.47206		3.621	0.40784		6.621	0.3228		9.621	0.29022
0.622	0.47206		3.622	0.40785		6.622	0.32279		9.622	0.29021
0.623	0.47207		3.623	0.40785		6.623	0.32278		9.623	0.29021
0.624	0.47207		3.624	0.40785		6.624	0.32278		9.624	0.29021
0.625	0.47208		3.625	0.40785		6.625	0.32277		9.625	0.29021
0.626	0.47208		3.626	0.40785		6.626	0.32276		9.626	0.2902
0.627	0.47209		3.627	0.40786		6.627	0.32275		9.627	0.2902
0.628	0.47209		3.628	0.40786		6.628	0.32275		9.628	0.2902
0.629	0.4721		3.629	0.40786		6.629	0.32274		9.629	0.2902
0.63	0.4721		3.63	0.40787		6.63	0.32273		9.63	0.2902
0.631	0.47211		3.631	0.40787		6.631	0.32273		9.631	0.2902
0.632	0.47211		3.632	0.40788		6.632	0.32272		9.632	0.2902
0.633	0.47212		3.633	0.40789		6.633	0.32271		9.633	0.2902
0.634	0.47212		3.634	0.40789		6.634	0.32271		9.634	0.2902
0.635	0.47213		3.635	0.40789		6.635	0.32271		9.635	0.2902
0.636	0.47214		3.636	0.40789		6.636	0.3227		9.636	0.2902
0.637	0.47214		3.637	0.4079		6.637	0.32269		9.637	0.29019
0.638	0.47215		3.638	0.4079		6.638	0.32268		9.638	0.29019
0.639	0.47215		3.639	0.4079		6.639	0.32267		9.639	0.29019
0.64	0.47216		3.64	0.4079		6.64	0.32266		9.64	0.29019
0.641	0.47216		3.641	0.4079		6.641	0.32266		9.641	0.29019
0.642	0.47217		3.642	0.4079		6.642	0.32265		9.642	0.29019
0.643	0.47218		3.643	0.4079		6.643	0.32264		9.643	0.2902
0.644	0.47218		3.644	0.4079		6.644	0.32264		9.644	0.2902
0.645	0.47219		3.645	0.4079		6.645	0.32264		9.645	0.2902
0.646	0.47219		3.646	0.4079		6.646	0.32263		9.646	0.2902
0.647	0.4722		3.647	0.4079		6.647	0.32262		9.647	0.2902
0.648	0.4722		3.648	0.40791		6.648	0.32262		9.648	0.2902
0.649	0.4722		3.649	0.40791		6.649	0.32261		9.649	0.2902
0.65	0.47221		3.65	0.40791		6.65	0.3226		9.65	0.2902
0.651	0.47221		3.651	0.40791		6.651	0.3226		9.651	0.2902
0.652	0.47222		3.652	0.40791		6.652	0.32259		9.652	0.2902
0.653	0.47222		3.653	0.40792		6.653	0.32259		9.653	0.2902
0.654	0.47222		3.654	0.40792		6.654	0.32258		9.654	0.2902
0.655	0.47223		3.655	0.40792		6.655	0.32257		9.655	0.29019
0.656	0.47224		3.656	0.40793		6.656	0.32256		9.656	0.29019
0.657	0.47224		3.657	0.40793		6.657	0.32255		9.657	0.29019
0.658	0.47225		3.658	0.40793		6.658	0.32254		9.658	0.29019
0.659	0.47225		3.659	0.40793		6.659	0.32253		9.659	0.29019
0.66	0.47225		3.66	0.40793		6.66	0.32253		9.66	0.29019
0.661	0.47226		3.661	0.40794		6.661	0.32252		9.661	0.29019
0.662	0.47227		3.662	0.40794		6.662	0.32251		9.662	0.29019
0.663	0.47227		3.663	0.40794		6.663	0.3225		9.663	0.29019
0.664	0.47228		3.664	0.40794		6.664	0.32249		9.664	0.2902
0.665	0.47229		3.665	0.40794		6.665	0.32248		9.665	0.2902
0.666	0.47229		3.666	0.40794		6.666	0.32248		9.666	0.2902
0.667	0.47229		3.667	0.40794		6.667	0.32247		9.667	0.2902
0.668	0.4723		3.668	0.40795		6.668	0.32246		9.668	0.2902
0.669	0.4723		3.669	0.40795		6.669	0.32245		9.669	0.2902
0.67	0.47231		3.67	0.40795		6.67	0.32245		9.67	0.2902
0.671	0.47231		3.671	0.40795		6.671	0.32244		9.671	0.2902
0.672	0.47231		3.672	0.40796		6.672	0.32244		9.672	0.2902
0.673	0.47232		3.673	0.40796		6.673	0.32243		9.673	0.2902
0.674	0.47232		3.674	0.40796		6.674	0.32242		9.674	0.2902
0.675	0.47233		3.675	0.40796		6.675	0.32241		9.675	0.2902
0.676	0.47233		3.676	0.40796		6.676	0.32241		9.676	0.2902
0.677	0.47233		3.677	0.40795		6.677	0.3224		9.677	0.2902
0.678	0.47234		3.678	0.40796		6.678	0.32239		9.678	0.2902
0.679	0.47234		3.679	0.40796		6.679	0.32238		9.679	0.2902
0.68	0.47235		3.68	0.40795		6.68	0.32238		9.68	0.2902
0.681	0.47235		3.681	0.40795		6.681	0.32237		9.681	0.29021
0.682	0.47236		3.682	0.40795		6.682	0.32236		9.682	0.2902
0.683	0.47237		3.683	0.40795		6.683	0.32235		9.683	0.2902
0.684	0.47237		3.684	0.40796		6.684	0.32235		9.684	0.2902
0.685	0.47238		3.685	0.40795		6.685	0.32234		9.685	0.29021
0.686	0.47238		3.686	0.40795		6.686	0.32233		9.686	0.29021
0.687	0.47239		3.687	0.40795		6.687	0.32232		9.687	0.29022
0.688	0.47239		3.688	0.40795		6.688	0.32232		9.688	0.29022
0.689	0.4724		3.689	0.40795		6.689	0.32231		9.689	0.29022
0.69	0.47241		3.69	0.40795		6.69	0.32231		9.69	0.29022
0.691	0.47241		3.691	0.40795		6.691	0.3223		9.691	0.29023
0.692	0.47242		3.692	0.40796		6.692	0.32229		9.692	0.29023
0.693	0.47242		3.693	0.40796		6.693	0.32228		9.693	0.29023
0.694	0.47243		3.694	0.40796		6.694	0.32228		9.694	0.29023
0.695	0.47243		3.695	0.40797		6.695	0.32227		9.695	0.29023
0.696	0.47243		3.696	0.40797		6.696	0.32226		9.696	0.29024
0.697	0.47244		3.697	0.40797		6.697	0.32225		9.697	0.29024
0.698	0.47245		3.698	0.40796		6.698	0.32225		9.698	0.29024
0.699	0.47246		3.699	0.40796		6.699	0.32224		9.699	0.29024
0.7	0.47247		3.7	0.40796		6.7	0.32224		9.7	0.29024
0.701	0.47247		3.701	0.40796		6.701	0.32223		9.701	0.29025
0.702	0.47247		3.702	0.40796		6.702	0.32222		9.702	0.29025
0.703	0.47248		3.703	0.40796		6.703	0.32221		9.703	0.29025
0.704	0.47248		3.704	0.40796		6.704	0.3222		9.704	0.29025
0.705	0.47249		3.705	0.40795		6.705	0.32219		9.705	0.29025
0.706	0.47249		3.706	0.40796		6.706	0.32218		9.706	0.29025
0.707	0.4725		3.707	0.40795		6.707	0.32218		9.707	0.29025
0.708	0.4725		3.708	0.40795		6.708	0.32217		9.708	0.29025
0.709	0.47251		3.709	0.40795		6.709	0.32217		9.709	0.29026
0.71	0.47251		3.71	0.40795		6.71	0.32216		9.71	0.29026
0.711	0.47252		3.711	0.40795		6.711	0.32216		9.711	0.29026
0.712	0.47252		3.712	0.40795		6.712	0.32215		9.712	0.29026
0.713	0.47253		3.713	0.40795		6.713	0.32214		9.713	0.29027
0.714	0.47253		3.714	0.40795		6.714	0.32214		9.714	0.29027
0.715	0.47254		3.715	0.40795		6.715	0.32213		9.715	0.29028
0.716	0.47254		3.716	0.40795		6.716	0.32213		9.716	0.29028
0.717	0.47255		3.717	0.40796		6.717	0.32212		9.717	0.29028
0.718	0.47255		3.718	0.40796		6.718	0.32212		9.718	0.29028
0.719	0.47256		3.719	0.40796		6.719	0.32211		9.719	0.29028
0.72	0.47256		3.72	0.40796		6.72	0.3221		9.72	0.29028
0.721	0.47256		3.721	0.40796		6.721	0.3221		9.721	0.29029
0.722	0.47257		3.722	0.40796		6.722	0.32209		9.722	0.29029
0.723	0.47257		3.723	0.40795		6.723	0.32209		9.723	0.2903
0.724	0.47258		3.724	0.40795		6.724	0.32208		9.724	0.2903
0.725	0.47258		3.725	0.40795		6.725	0.32208		9.725	0.2903
0.726	0.47259		3.726	0.40794		6.726	0.32207		9.726	0.2903
0.727	0.47259		3.727	0.40794		6.727	0.32207		9.727	0.2903
0.728	0.4726		3.728	0.40794		6.728	0.32207		9.728	0.29031
0.729	0.47261		3.729	0.40793		6.729	0.32206		9.729	0.29031
0.73	0.47261		3.73	0.40793		6.73	0.32206		9.73	0.29032
0.731	0.47262		3.731	0.40793		6.731	0.32205		9.731	0.29032
0.732	0.47262		3.732	0.40793		6.732	0.32204		9.732	0.29033
0.733	0.47262		3.733	0.40793		6.733	0.32204		9.733	0.29033
0.734	0.47263		3.734	0.40792		6.734	0.32204		9.734	0.29034
0.735	0.47263		3.735	0.40793		6.735	0.32203		9.735	0.29034
0.736	0.47263		3.736	0.40793		6.736	0.32203		9.736	0.29035
0.737	0.47264		3.737	0.40793		6.737	0.32203		9.737	0.29035
0.738	0.47264		3.738	0.40792		6.738	0.32202		9.738	0.29035
0.739	0.47265		3.739	0.40792		6.739	0.32202		9.739	0.29036
0.74	0.47265		3.74	0.40792		6.74	0.32201		9.74	0.29036
0.741	0.47265		3.741	0.40792		6.741	0.32201		9.741	0.29037
0.742	0.47266		3.742	0.40791		6.742	0.32201		9.742	0.29037
0.743	0.47267		3.743	0.40791		6.743	0.322		9.743	0.29038
0.744	0.47267		3.744	0.40791		6.744	0.322		9.744	0.29038
0.745	0.47268		3.745	0.4079		6.745	0.32199		9.745	0.29039
0.746	0.47268		3.746	0.4079		6.746	0.32199		9.746	0.29039
0.747	0.47269		3.747	0.4079		6.747	0.32198		9.747	0.2904
0.748	0.47269		3.748	0.4079		6.748	0.32198		9.748	0.29041
0.749	0.4727		3.749	0.40789		6.749	0.32197		9.749	0.29041
0.75	0.4727		3.75	0.40789		6.75	0.32197		9.75	0.29042
0.751	0.4727		3.751	0.40789		6.751	0.32196		9.751	0.29042
0.752	0.4727		3.752	0.40789		6.752	0.32196		9.752	0.29043
0.753	0.47271		3.753	0.40789		6.753	0.32195		9.753	0.29043
0.754	0.47272		3.754	0.40788		6.754	0.32195		9.754	0.29044
0.755	0.47272		3.755	0.40788		6.755	0.32194		9.755	0.29044
0.756	0.47272		3.756	0.40787		6.756	0.32193		9.756	0.29045
0.757	0.47273		3.757	0.40787		6.757	0.32192		9.757	0.29045
0.758	0.47273		3.758	0.40787		6.758	0.32191		9.758	0.29046
0.759	0.47274		3.759	0.40787		6.759	0.32191		9.759	0.29047
0.76	0.47274		3.76	0.40787		6.76	0.32191		9.76	0.29048
0.761	0.47274		3.761	0.40787		6.761	0.32191		9.761	0.29048
0.762	0.47274		3.762	0.40787		6.762	0.32191		9.762	0.29049
0.763	0.47275		3.763	0.40786		6.763	0.3219		9.763	0.29049
0.764	0.47275		3.764	0.40786		6.764	0.3219		9.764	0.2905
0.765	0.47276		3.765	0.40786		6.765	0.32189		9.765	0.2905
0.766	0.47276		3.766	0.40785		6.766	0.32189		9.766	0.2905
0.767	0.47277		3.767	0.40785		6.767	0.32188		9.767	0.29051
0.768	0.47278		3.768	0.40784		6.768	0.32188		9.768	0.29051
0.769	0.47278		3.769	0.40784		6.769	0.32187		9.769	0.29052
0.77	0.47278		3.77	0.40784		6.77	0.32186		9.77	0.29053
0.771	0.47279		3.771	0.40784		6.771	0.32186		9.771	0.29053
0.772	0.47279		3.772	0.40784		6.772	0.32185		9.772	0.29054
0.773	0.47279		3.773	0.40784		6.773	0.32185		9.773	0.29054
0.774	0.4728		3.774	0.40783		6.774	0.32185		9.774	0.29054
0.775	0.4728		3.775	0.40783		6.775	0.32185		9.775	0.29055
0.776	0.47281		3.776	0.40783		6.776	0.32184		9.776	0.29055
0.777	0.47281		3.777	0.40783		6.777	0.32184		9.777	0.29056
0.778	0.47281		3.778	0.40783		6.778	0.32183		9.778	0.29056
0.779	0.47282		3.779	0.40783		6.779	0.32183		9.779	0.29057
0.78	0.47282		3.78	0.40782		6.78	0.32182		9.78	0.29058
0.781	0.47283		3.781	0.40782		6.781	0.32181		9.781	0.29058
0.782	0.47283		3.782	0.40781		6.782	0.32181		9.782	0.29059
0.783	0.47284		3.783	0.40781		6.783	0.3218		9.783	0.29059
0.784	0.47284		3.784	0.4078		6.784	0.3218		9.784	0.29059
0.785	0.47285		3.785	0.4078		6.785	0.32179		9.785	0.29059
0.786	0.47285		3.786	0.4078		6.786	0.32179		9.786	0.2906
0.787	0.47286		3.787	0.40779		6.787	0.32179		9.787	0.2906
0.788	0.47286		3.788	0.40779		6.788	0.32179		9.788	0.29061
0.789	0.47287		3.789	0.40779		6.789	0.32178		9.789	0.29061
0.79	0.47287		3.79	0.40779		6.79	0.32178		9.79	0.29062
0.791	0.47287		3.791	0.40778		6.791	0.32178		9.791	0.29062
0.792	0.47288		3.792	0.40778		6.792	0.32177		9.792	0.29063
0.793	0.47288		3.793	0.40778		6.793	0.32176		9.793	0.29063
0.794	0.47289		3.794	0.40778		6.794	0.32176		9.794	0.29064
0.795	0.47289		3.795	0.40777		6.795	0.32176		9.795	0.29064
0.796	0.4729		3.796	0.40777		6.796	0.32175		9.796	0.29065
0.797	0.4729		3.797	0.40777		6.797	0.32174		9.797	0.29066
0.798	0.47291		3.798	0.40777		6.798	0.32174		9.798	0.29067
0.799	0.47291		3.799	0.40777		6.799	0.32174		9.799	0.29068
0.8	0.47291		3.8	0.40776		6.8	0.32173		9.8	0.29068
0.801	0.47292		3.801	0.40776		6.801	0.32173		9.801	0.29069
0.802	0.47292		3.802	0.40776		6.802	0.32172		9.802	0.2907
0.803	0.47292		3.803	0.40775		6.803	0.32172		9.803	0.2907
0.804	0.47293		3.804	0.40775		6.804	0.32171		9.804	0.29071
0.805	0.47293		3.805	0.40775		6.805	0.3217		9.805	0.29071
0.806	0.47294		3.806	0.40775		6.806	0.3217		9.806	0.29072
0.807	0.47294		3.807	0.40774		6.807	0.3217		9.807	0.29073
0.808	0.47295		3.808	0.40774		6.808	0.32169		9.808	0.29073
0.809	0.47295		3.809	0.40773		6.809	0.32169		9.809	0.29074
0.81	0.47295		3.81	0.40772		6.81	0.32168		9.81	0.29074
0.811	0.47296		3.811	0.40772		6.811	0.32168		9.811	0.29074
0.812	0.47296		3.812	0.40771		6.812	0.32168		9.812	0.29075
0.813	0.47297		3.813	0.40771		6.813	0.32168		9.813	0.29076
0.814	0.47297		3.814	0.40771		6.814	0.32167		9.814	0.29076
0.815	0.47297		3.815	0.4077		6.815	0.32167		9.815	0.29077
0.816	0.47298		3.816	0.4077		6.816	0.32166		9.816	0.29078
0.817	0.47298		3.817	0.40769		6.817	0.32166		9.817	0.29079
0.818	0.47298		3.818	0.40769		6.818	0.32166		9.818	0.29079
0.819	0.47299		3.819	0.40768		6.819	0.32166		9.819	0.2908
0.82	0.47299		3.82	0.40768		6.82	0.32165		9.82	0.29081
0.821	0.473		3.821	0.40767		6.821	0.32165		9.821	0.29082
0.822	0.473		3.822	0.40767		6.822	0.32165		9.822	0.29082
0.823	0.473		3.823	0.40767		6.823	0.32165		9.823	0.29083
0.824	0.473		3.824	0.40766		6.824	0.32164		9.824	0.29084
0.825	0.473		3.825	0.40766		6.825	0.32164		9.825	0.29085
0.826	0.47301		3.826	0.40765		6.826	0.32164		9.826	0.29085
0.827	0.47301		3.827	0.40765		6.827	0.32164		9.827	0.29086
0.828	0.47302		3.828	0.40765		6.828	0.32163		9.828	0.29087
0.829	0.47302		3.829	0.40764		6.829	0.32163		9.829	0.29087
0.83	0.47303		3.83	0.40764		6.83	0.32163		9.83	0.29088
0.831	0.47303		3.831	0.40763		6.831	0.32162		9.831	0.29089
0.832	0.47304		3.832	0.40763		6.832	0.32162		9.832	0.29089
0.833	0.47304		3.833	0.40762		6.833	0.32161		9.833	0.2909
0.834	0.47304		3.834	0.40761		6.834	0.3216		9.834	0.2909
0.835	0.47305		3.835	0.40761		6.835	0.3216		9.835	0.29091
0.836	0.47305		3.836	0.40761		6.836	0.3216		9.836	0.29091
0.837	0.47305		3.837	0.4076		6.837	0.3216		9.837	0.29092
0.838	0.47306		3.838	0.4076		6.838	0.32159		9.838	0.29093
0.839	0.47306		3.839	0.40759		6.839	0.32159		9.839	0.29094
0.84	0.47307		3.84	0.40759		6.84	0.32159		9.84	0.29094
0.841	0.47307		3.841	0.40758		6.841	0.32158		9.841	0.29095
0.842	0.47308		3.842	0.40757		6.842	0.32158		9.842	0.29095
0.843	0.47308		3.843	0.40757		6.843	0.32157		9.843	0.29096
0.844	0.47308		3.844	0.40757		6.844	0.32157		9.844	0.29097
0.845	0.47309		3.845	0.40756		6.845	0.32156		9.845	0.29097
0.846	0.47309		3.846	0.40756		6.846	0.32156		9.846	0.29098
0.847	0.47309		3.847	0.40755		6.847	0.32156		9.847	0.29099
0.848	0.4731		3.848	0.40754		6.848	0.32156		9.848	0.291
0.849	0.4731		3.849	0.40754		6.849	0.32156		9.849	0.291
0.85	0.4731		3.85	0.40754		6.85	0.32155		9.85	0.29101
0.851	0.47311		3.851	0.40753		6.851	0.32155		9.851	0.29102
0.852	0.47311		3.852	0.40752		6.852	0.32155		9.852	0.29103
0.853	0.47311		3.853	0.40752		6.853	0.32155		9.853	0.29104
0.854	0.47312		3.854	0.40751		6.854	0.32154		9.854	0.29104
0.855	0.47312		3.855	0.40751		6.855	0.32153		9.855	0.29104
0.856	0.47312		3.856	0.4075		6.856	0.32153		9.856	0.29105
0.857	0.47312		3.857	0.4075		6.857	0.32153		9.857	0.29106
0.858	0.47313		3.858	0.40749		6.858	0.32152		9.858	0.29107
0.859	0.47313		3.859	0.40748		6.859	0.32152		9.859	0.29108
0.86	0.47313		3.86	0.40748		6.86	0.32152		9.86	0.29109
0.861	0.47314		3.861	0.40747		6.861	0.32152		9.861	0.29109
0.862	0.47314		3.862	0.40746		6.862	0.32152		9.862	0.29109
0.863	0.47314		3.863	0.40746		6.863	0.32152		9.863	0.2911
0.864	0.47314		3.864	0.40745		6.864	0.32152		9.864	0.2911
0.865	0.47313		3.865	0.40744		6.865	0.32152		9.865	0.29111
0.866	0.47314		3.866	0.40744		6.866	0.32152		9.866	0.29112
0.867	0.47314		3.867	0.40744		6.867	0.32152		9.867	0.29112
0.868	0.47314		3.868	0.40743		6.868	0.32152		9.868	0.29113
0.869	0.47314		3.869	0.40743		6.869	0.32152		9.869	0.29113
0.87	0.47314		3.87	0.40742		6.87	0.32152		9.87	0.29114
0.871	0.47314		3.871	0.40742		6.871	0.32152		9.871	0.29115
0.872	0.47315		3.872	0.40741		6.872	0.32151		9.872	0.29116
0.873	0.47315		3.873	0.40741		6.873	0.32152		9.873	0.29116
0.874	0.47315		3.874	0.4074		6.874	0.32152		9.874	0.29117
0.875	0.47316		3.875	0.4074		6.875	0.32152		9.875	0.29118
0.876	0.47316		3.876	0.40739		6.876	0.32152		9.876	0.29118
0.877	0.47315		3.877	0.40739		6.877	0.32152		9.877	0.29118
0.878	0.47315		3.878	0.40738		6.878	0.32152		9.878	0.29119
0.879	0.47315		3.879	0.40738		6.879	0.32152		9.879	0.29119
0.88	0.47316		3.88	0.40737		6.88	0.32151		9.88	0.2912
0.881	0.47316		3.881	0.40736		6.881	0.32151		9.881	0.29121
0.882	0.47316		3.882	0.40735		6.882	0.32151		9.882	0.29121
0.883	0.47316		3.883	0.40735		6.883	0.32151		9.883	0.29122
0.884	0.47316		3.884	0.40734		6.884	0.32151		9.884	0.29123
0.885	0.47316		3.885	0.40733		6.885	0.32152		9.885	0.29124
0.886	0.47316		3.886	0.40732		6.886	0.32152		9.886	0.29125
0.887	0.47316		3.887	0.40731		6.887	0.32152		9.887	0.29125
0.888	0.47317		3.888	0.4073		6.888	0.32152		9.888	0.29125
0.889	0.47317		3.889	0.4073		6.889	0.32152		9.889	0.29126
0.89	0.47317		3.89	0.40729		6.89	0.32152		9.89	0.29126
0.891	0.47317		3.891	0.40728		6.891	0.32152		9.891	0.29127
0.892	0.47317		3.892	0.40727		6.892	0.32151		9.892	0.29128
0.893	0.47317		3.893	0.40726		6.893	0.32151		9.893	0.29129
0.894	0.47317		3.894	0.40726		6.894	0.32151		9.894	0.2913
0.895	0.47317		3.895	0.40725		6.895	0.32151		9.895	0.2913
0.896	0.47317		3.896	0.40725		6.896	0.32151		9.896	0.29131
0.897	0.47318		3.897	0.40724		6.897	0.32151		9.897	0.29131
0.898	0.47318		3.898	0.40724		6.898	0.32151		9.898	0.29132
0.899	0.47318		3.899	0.40724		6.899	0.32152		9.899	0.29132
0.9	0.47318		3.9	0.40723		6.9	0.32151		9.9	0.29133
0.901	0.47318		3.901	0.40723		6.901	0.32151		9.901	0.29133
0.902	0.47318		3.902	0.40722		6.902	0.32151		9.902	0.29134
0.903	0.47318		3.903	0.40722		6.903	0.32151		9.903	0.29135
0.904	0.47318		3.904	0.40721		6.904	0.32152		9.904	0.29136
0.905	0.47318		3.905	0.40721		6.905	0.32151		9.905	0.29137
0.906	0.47318		3.906	0.4072		6.906	0.32152		9.906	0.29137
0.907	0.47318		3.907	0.40719		6.907	0.32152		9.907	0.29138
0.908	0.47318		3.908	0.40719		6.908	0.32152		9.908	0.29138
0.909	0.47318		3.909	0.40718		6.909	0.32152		9.909	0.29139
0.91	0.47318		3.91	0.40717		6.91	0.32151		9.91	0.2914
0.911	0.47318		3.911	0.40716		6.911	0.32151		9.911	0.2914
0.912	0.47318		3.912	0.40715		6.912	0.32152		9.912	0.29141
0.913	0.47318		3.913	0.40715		6.913	0.32152		9.913	0.29141
0.914	0.47318		3.914	0.40714		6.914	0.32152		9.914	0.29142
0.915	0.47318		3.915	0.40714		6.915	0.32152		9.915	0.29142
0.916	0.47317		3.916	0.40713		6.916	0.32152		9.916	0.29143
0.917	0.47317		3.917	0.40712		6.917	0.32152		9.917	0.29143
0.918	0.47317		3.918	0.40712		6.918	0.32152		9.918	0.29144
0.919	0.47317		3.919	0.40711		6.919	0.32152		9.919	0.29145
0.92	0.47318		3.92	0.40711		6.92	0.32152		9.92	0.29146
0.921	0.47318		3.921	0.4071		6.921	0.32152		9.921	0.29146
0.922	0.47318		3.922	0.4071		6.922	0.32152		9.922	0.29147
0.923	0.47318		3.923	0.40709		6.923	0.32151		9.923	0.29147
0.924	0.47319		3.924	0.40708		6.924	0.32151		9.924	0.29148
0.925	0.47319		3.925	0.40707		6.925	0.32151		9.925	0.29148
0.926	0.47319		3.926	0.40706		6.926	0.32151		9.926	0.29149
0.927	0.47319		3.927	0.40705		6.927	0.32152		9.927	0.2915
0.928	0.47318		3.928	0.40705		6.928	0.32152		9.928	0.2915
0.929	0.47318		3.929	0.40704		6.929	0.32152		9.929	0.29151
0.93	0.47318		3.93	0.40703		6.93	0.32152		9.93	0.29152
0.931	0.47318		3.931	0.40703		6.931	0.32152		9.931	0.29152
0.932	0.47318		3.932	0.40702		6.932	0.32152		9.932	0.29153
0.933	0.47318		3.933	0.40701		6.933	0.32152		9.933	0.29154
0.934	0.47318		3.934	0.40701		6.934	0.32152		9.934	0.29155
0.935	0.47318		3.935	0.407		6.935	0.32152		9.935	0.29155
0.936	0.47318		3.936	0.40699		6.936	0.32152		9.936	0.29156
0.937	0.47318		3.937	0.40698		6.937	0.32152		9.937	0.29157
0.938	0.47318		3.938	0.40698		6.938	0.32152		9.938	0.29157
0.939	0.47319		3.939	0.40698		6.939	0.32152		9.939	0.29158
0.94	0.47319		3.94	0.40697		6.94	0.32153		9.94	0.29159
0.941	0.47319		3.941	0.40696		6.941	0.32153		9.941	0.2916
0.942	0.47319		3.942	0.40696		6.942	0.32153		9.942	0.2916
0.943	0.47318		3.943	0.40695		6.943	0.32153		9.943	0.2916
0.944	0.47318		3.944	0.40694		6.944	0.32154		9.944	0.29161
0.945	0.47319		3.945	0.40693		6.945	0.32154		9.945	0.29161
0.946	0.47319		3.946	0.40693		6.946	0.32155		9.946	0.29162
0.947	0.47319		3.947	0.40692		6.947	0.32155		9.947	0.29163
0.948	0.47319		3.948	0.40691		6.948	0.32155		9.948	0.29164
0.949	0.47319		3.949	0.4069		6.949	0.32154		9.949	0.29165
0.95	0.4732		3.95	0.4069		6.95	0.32154		9.95	0.29165
0.951	0.4732		3.951	0.40689		6.951	0.32155		9.951	0.29166
0.952	0.4732		3.952	0.40688		6.952	0.32155		9.952	0.29167
0.953	0.4732		3.953	0.40687		6.953	0.32155		9.953	0.29168
0.954	0.4732		3.954	0.40687		6.954	0.32156		9.954	0.29169
0.955	0.4732		3.955	0.40686		6.955	0.32156		9.955	0.29169
0.956	0.4732		3.956	0.40685		6.956	0.32156		9.956	0.29169
0.957	0.4732		3.957	0.40684		6.957	0.32156		9.957	0.2917
0.958	0.4732		3.958	0.40684		6.958	0.32157		9.958	0.29171
0.959	0.4732		3.959	0.40683		6.959	0.32157		9.959	0.29171
0.96	0.4732		3.96	0.40682		6.96	0.32158		9.96	0.29172
0.961	0.4732		3.961	0.40682		6.961	0.32158		9.961	0.29173
0.962	0.4732		3.962	0.40681		6.962	0.32158		9.962	0.29173
0.963	0.4732		3.963	0.4068		6.963	0.32157		9.963	0.29174
0.964	0.4732		3.964	0.4068		6.964	0.32157		9.964	0.29175
0.965	0.4732		3.965	0.40679		6.965	0.32157		9.965	0.29176
0.966	0.4732		3.966	0.40679		6.966	0.32157		9.966	0.29177
0.967	0.47321		3.967	0.40678		6.967	0.32157		9.967	0.29178
0.968	0.47321		3.968	0.40677		6.968	0.32157		9.968	0.29178
0.969	0.47321		3.969	0.40676		6.969	0.32157		9.969	0.29179
0.97	0.47321		3.97	0.40676		6.97	0.32158		9.97	0.2918
0.971	0.4732		3.971	0.40675		6.971	0.32158		9.971	0.2918
0.972	0.4732		3.972	0.40674		6.972	0.32158		9.972	0.29181
0.973	0.4732		3.973	0.40673		6.973	0.32158		9.973	0.29181
0.974	0.4732		3.974	0.40672		6.974	0.32159		9.974	0.29182
0.975	0.47321		3.975	0.40671		6.975	0.32159		9.975	0.29183
0.976	0.4732		3.976	0.40671		6.976	0.32159		9.976	0.29183
0.977	0.4732		3.977	0.4067		6.977	0.32159		9.977	0.29184
0.978	0.4732		3.978	0.4067		6.978	0.32159		9.978	0.29185
0.979	0.4732		3.979	0.40669		6.979	0.3216		9.979	0.29186
0.98	0.4732		3.98	0.40668		6.98	0.3216		9.98	0.29187
0.981	0.4732		3.981	0.40668		6.981	0.32161		9.981	0.29187
0.982	0.4732		3.982	0.40667		6.982	0.32161		9.982	0.29188
0.983	0.4732		3.983	0.40666		6.983	0.32162		9.983	0.29189
0.984	0.47319		3.984	0.40666		6.984	0.32162		9.984	0.2919
0.985	0.47319		3.985	0.40665		6.985	0.32163		9.985	0.29191
0.986	0.47319		3.986	0.40665		6.986	0.32163		9.986	0.29192
0.987	0.47319		3.987	0.40664		6.987	0.32163		9.987	0.29193
0.988	0.47319		3.988	0.40664		6.988	0.32163		9.988	0.29194
0.989	0.47319		3.989	0.40663		6.989	0.32164		9.989	0.29195
0.99	0.47319		3.99	0.40663		6.99	0.32164		9.99	0.29195
0.991	0.47318		3.991	0.40662		6.991	0.32164		9.991	0.29196
0.992	0.47318		3.992	0.40661		6.992	0.32164		9.992	0.29196
0.993	0.47318		3.993	0.40661		6.993	0.32164		9.993	0.29197
0.994	0.47318		3.994	0.4066		6.994	0.32164		9.994	0.29197
0.995	0.47318		3.995	0.4066		6.995	0.32165		9.995	0.29198
0.996	0.47318		3.996	0.40659		6.996	0.32165		9.996	0.29198
0.997	0.47318		3.997	0.40658		6.997	0.32166		9.997	0.29199
0.998	0.47317		3.998	0.40657		6.998	0.32166		9.998	0.29199
0.999	0.47317		3.999	0.40656		6.999	0.32167		9.999	0.29199
1	0.47317		4	0.40655		7	0.32167		10	0.292
1.001	0.47317		4.001	0.40655		7.001	0.32168		10.001	0.292
1.002	0.47316		4.002	0.40654		7.002	0.32169		10.002	0.29201
1.003	0.47316		4.003	0.40653		7.003	0.32169		10.003	0.29201
1.004	0.47316		4.004	0.40653		7.004	0.3217		10.004	0.29201
1.005	0.47316		4.005	0.40652		7.005	0.32171		10.005	0.29201
1.006	0.47315		4.006	0.40651		7.006	0.32171		10.006	0.29202
1.007	0.47315		4.007	0.4065		7.007	0.32172		10.007	0.29202
1.008	0.47315		4.008	0.4065		7.008	0.32172		10.008	0.29203
1.009	0.47315		4.009	0.40649		7.009	0.32172		10.009	0.29204
1.01	0.47315		4.01	0.40649		7.01	0.32172		10.01	0.29204
1.011	0.47315		4.011	0.40648		7.011	0.32173		10.011	0.29205
1.012	0.47315		4.012	0.40648		7.012	0.32173		10.012	0.29206
1.013	0.47314		4.013	0.40648		7.013	0.32174		10.013	0.29206
1.014	0.47314		4.014	0.40647		7.014	0.32174		10.014	0.29207
1.015	0.47313		4.015	0.40646		7.015	0.32175		10.015	0.29207
1.016	0.47313		4.016	0.40646		7.016	0.32176		10.016	0.29208
1.017	0.47313		4.017	0.40646		7.017	0.32176		10.017	0.29209
1.018	0.47313		4.018	0.40645		7.018	0.32177		10.018	0.29209
1.019	0.47312		4.019	0.40645		7.019	0.32177		10.019	0.2921
1.02	0.47312		4.02	0.40644		7.02	0.32178		10.02	0.2921
1.021	0.47312		4.021	0.40643		7.021	0.32178		10.021	0.2921
1.022	0.47312		4.022	0.40643		7.022	0.32179		10.022	0.29211
1.023	0.47312		4.023	0.40642		7.023	0.32179		10.023	0.29212
1.024	0.47312		4.024	0.40641		7.024	0.3218		10.024	0.29213
1.025	0.47311		4.025	0.4064		7.025	0.3218		10.025	0.29213
1.026	0.47311		4.026	0.4064		7.026	0.3218		10.026	0.29214
1.027	0.47311		4.027	0.40639		7.027	0.32181		10.027	0.29214
1.028	0.47311		4.028	0.40639		7.028	0.32181		10.028	0.29215
1.029	0.47311		4.029	0.40638		7.029	0.32181		10.029	0.29216
1.03	0.47311		4.03	0.40638		7.03	0.32182		10.03	0.29216
1.031	0.47311		4.031	0.40637		7.031	0.32182		10.031	0.29217
1.032	0.4731		4.032	0.40637		7.032	0.32182		10.032	0.29218
1.033	0.4731		4.033	0.40636		7.033	0.32183		10.033	0.29218
1.034	0.4731		4.034	0.40636		7.034	0.32183		10.034	0.29218
1.035	0.4731		4.035	0.40635		7.035	0.32184		10.035	0.29218
1.036	0.47309		4.036	0.40634		7.036	0.32184		10.036	0.29218
1.037	0.47309		4.037	0.40634		7.037	0.32185		10.037	0.29218
1.038	0.47309		4.038	0.40633		7.038	0.32186		10.038	0.29219
1.039	0.47309		4.039	0.40632		7.039	0.32187		10.039	0.29219
1.04	0.47309		4.04	0.40632		7.04	0.32187		10.04	0.2922
1.041	0.47309		4.041	0.40631		7.041	0.32188		10.041	0.29221
1.042	0.47309		4.042	0.4063		7.042	0.32189		10.042	0.29222
1.043	0.47308		4.043	0.40629		7.043	0.3219		10.043	0.29222
1.044	0.47308		4.044	0.40629		7.044	0.3219		10.044	0.29222
1.045	0.47308		4.045	0.40628		7.045	0.32191		10.045	0.29223
1.046	0.47307		4.046	0.40628		7.046	0.32192		10.046	0.29223
1.047	0.47307		4.047	0.40627		7.047	0.32193		10.047	0.29224
1.048	0.47306		4.048	0.40627		7.048	0.32193		10.048	0.29224
1.049	0.47306		4.049	0.40627		7.049	0.32193		10.049	0.29224
1.05	0.47306		4.05	0.40626		7.05	0.32194		10.05	0.29225
1.051	0.47305		4.051	0.40626		7.051	0.32194		10.051	0.29226
1.052	0.47305		4.052	0.40625		7.052	0.32195		10.052	0.29226
1.053	0.47305		4.053	0.40625		7.053	0.32196		10.053	0.29227
1.054	0.47304		4.054	0.40624		7.054	0.32196		10.054	0.29228
1.055	0.47304		4.055	0.40624		7.055	0.32197		10.055	0.29228
1.056	0.47304		4.056	0.40623		7.056	0.32198		10.056	0.29229
1.057	0.47303		4.057	0.40623		7.057	0.32198		10.057	0.29229
1.058	0.47303		4.058	0.40622		7.058	0.32198		10.058	0.2923
1.059	0.47302		4.059	0.40621		7.059	0.32199		10.059	0.2923
1.06	0.47302		4.06	0.40621		7.06	0.32199		10.06	0.29231
1.061	0.47301		4.061	0.4062		7.061	0.322		10.061	0.29231
1.062	0.47301		4.062	0.40619		7.062	0.322		10.062	0.29232
1.063	0.473		4.063	0.40618		7.063	0.32201		10.063	0.29232
1.064	0.473		4.064	0.40618		7.064	0.32201		10.064	0.29233
1.065	0.47299		4.065	0.40617		7.065	0.32202		10.065	0.29233
1.066	0.47299		4.066	0.40617		7.066	0.32203		10.066	0.29233
1.067	0.47299		4.067	0.40616		7.067	0.32203		10.067	0.29234
1.068	0.47299		4.068	0.40616		7.068	0.32204		10.068	0.29235
1.069	0.47299		4.069	0.40615		7.069	0.32205		10.069	0.29235
1.07	0.47299		4.07	0.40614		7.07	0.32206		10.07	0.29236
1.071	0.47298		4.071	0.40614		7.071	0.32207		10.071	0.29236
1.072	0.47298		4.072	0.40613		7.072	0.32207		10.072	0.29237
1.073	0.47297		4.073	0.40613		7.073	0.32208		10.073	0.29237
1.074	0.47297		4.074	0.40612		7.074	0.32208		10.074	0.29237
1.075	0.47296		4.075	0.40612		7.075	0.32209		10.075	0.29238
1.076	0.47296		4.076	0.40611		7.076	0.32209		10.076	0.29238
1.077	0.47296		4.077	0.40611		7.077	0.32209		10.077	0.29238
1.078	0.47295		4.078	0.4061		7.078	0.3221		10.078	0.29238
1.079	0.47295		4.079	0.4061		7.079	0.3221		10.079	0.29239
1.08	0.47295		4.08	0.40609		7.08	0.32211		10.08	0.29239
1.081	0.47294		4.081	0.40609		7.081	0.32211		10.081	0.2924
1.082	0.47294		4.082	0.40608		7.082	0.32212		10.082	0.2924
1.083	0.47293		4.083	0.40608		7.083	0.32213		10.083	0.2924
1.084	0.47293		4.084	0.40607		7.084	0.32213		10.084	0.2924
1.085	0.47293		4.085	0.40606		7.085	0.32214		10.085	0.29241
1.086	0.47292		4.086	0.40606		7.086	0.32215		10.086	0.29241
1.087	0.47292		4.087	0.40606		7.087	0.32215		10.087	0.29241
1.088	0.47292		4.088	0.40605		7.088	0.32216		10.088	0.29242
1.089	0.47292		4.089	0.40604		7.089	0.32216		10.089	0.29242
1.09	0.47291		4.09	0.40604		7.09	0.32217		10.09	0.29242
1.091	0.47291		4.091	0.40603		7.091	0.32218		10.091	0.29242
1.092	0.47291		4.092	0.40603		7.092	0.32219		10.092	0.29243
1.093	0.47291		4.093	0.40603		7.093	0.32219		10.093	0.29243
1.094	0.4729		4.094	0.40602		7.094	0.3222		10.094	0.29243
1.095	0.4729		4.095	0.40601		7.095	0.3222		10.095	0.29243
1.096	0.4729		4.096	0.40601		7.096	0.32221		10.096	0.29244
1.097	0.47289		4.097	0.406		7.097	0.32221		10.097	0.29245
1.098	0.47289		4.098	0.40599		7.098	0.32222		10.098	0.29245
1.099	0.47288		4.099	0.40599		7.099	0.32222		10.099	0.29246
1.1	0.47288		4.1	0.40598		7.1	0.32223		10.1	0.29247
1.101	0.47288		4.101	0.40597		7.101	0.32223		10.101	0.29247
1.102	0.47287		4.102	0.40597		7.102	0.32224		10.102	0.29247
1.103	0.47287		4.103	0.40596		7.103	0.32224		10.103	0.29247
1.104	0.47287		4.104	0.40596		7.104	0.32225		10.104	0.29248
1.105	0.47287		4.105	0.40596		7.105	0.32226		10.105	0.29248
1.106	0.47286		4.106	0.40595		7.106	0.32226		10.106	0.29248
1.107	0.47286		4.107	0.40595		7.107	0.32227		10.107	0.29249
1.108	0.47286		4.108	0.40595		7.108	0.32228		10.108	0.29249
1.109	0.47285		4.109	0.40594		7.109	0.32228		10.109	0.29249
1.11	0.47285		4.11	0.40594		7.11	0.32229		10.11	0.29249
1.111	0.47285		4.111	0.40594		7.111	0.32229		10.111	0.2925
1.112	0.47284		4.112	0.40593		7.112	0.32229		10.112	0.2925
1.113	0.47284		4.113	0.40593		7.113	0.3223		10.113	0.29251
1.114	0.47283		4.114	0.40593		7.114	0.3223		10.114	0.29251
1.115	0.47283		4.115	0.40592		7.115	0.32231		10.115	0.29251
1.116	0.47282		4.116	0.40592		7.116	0.32232		10.116	0.29251
1.117	0.47282		4.117	0.40591		7.117	0.32232		10.117	0.29251
1.118	0.47282		4.118	0.40591		7.118	0.32233		10.118	0.29252
1.119	0.47281		4.119	0.4059		7.119	0.32234		10.119	0.29252
1.12	0.4728		4.12	0.4059		7.12	0.32234		10.12	0.29252
1.121	0.4728		4.121	0.4059		7.121	0.32234		10.121	0.29253
1.122	0.4728		4.122	0.40589		7.122	0.32235		10.122	0.29253
1.123	0.47279		4.123	0.40589		7.123	0.32236		10.123	0.29253
1.124	0.47279		4.124	0.40588		7.124	0.32237		10.124	0.29254
1.125	0.47278		4.125	0.40588		7.125	0.32237		10.125	0.29254
1.126	0.47278		4.126	0.40588		7.126	0.32238		10.126	0.29255
1.127	0.47278		4.127	0.40587		7.127	0.32239		10.127	0.29255
1.128	0.47278		4.128	0.40587		7.128	0.32239		10.128	0.29255
1.129	0.47277		4.129	0.40586		7.129	0.3224		10.129	0.29256
1.13	0.47277		4.13	0.40585		7.13	0.32241		10.13	0.29256
1.131	0.47276		4.131	0.40585		7.131	0.32241		10.131	0.29256
1.132	0.47276		4.132	0.40585		7.132	0.32242		10.132	0.29256
1.133	0.47275		4.133	0.40584		7.133	0.32242		10.133	0.29256
1.134	0.47275		4.134	0.40584		7.134	0.32243		10.134	0.29257
1.135	0.47274		4.135	0.40584		7.135	0.32244		10.135	0.29257
1.136	0.47273		4.136	0.40583		7.136	0.32244		10.136	0.29257
1.137	0.47273		4.137	0.40583		7.137	0.32245		10.137	0.29257
1.138	0.47272		4.138	0.40582		7.138	0.32246		10.138	0.29257
1.139	0.47272		4.139	0.40582		7.139	0.32246		10.139	0.29257
1.14	0.47272		4.14	0.40581		7.14	0.32246		10.14	0.29257
1.141	0.47271		4.141	0.40581		7.141	0.32247		10.141	0.29257
1.142	0.47271		4.142	0.4058		7.142	0.32247		10.142	0.29257
1.143	0.4727		4.143	0.4058		7.143	0.32248		10.143	0.29258
1.144	0.4727		4.144	0.40579		7.144	0.32248		10.144	0.29258
1.145	0.4727		4.145	0.40579		7.145	0.32248		10.145	0.29258
1.146	0.47269		4.146	0.40579		7.146	0.32249		10.146	0.29258
1.147	0.47269		4.147	0.40578		7.147	0.32249		10.147	0.29259
1.148	0.47268		4.148	0.40578		7.148	0.3225		10.148	0.29259
1.149	0.47268		4.149	0.40578		7.149	0.32251		10.149	0.2926
1.15	0.47267		4.15	0.40578		7.15	0.32251		10.15	0.2926
1.151	0.47266		4.151	0.40577		7.151	0.32252		10.151	0.2926
1.152	0.47266		4.152	0.40577		7.152	0.32253		10.152	0.2926
1.153	0.47266		4.153	0.40577		7.153	0.32253		10.153	0.2926
1.154	0.47265		4.154	0.40577		7.154	0.32253		10.154	0.29261
1.155	0.47265		4.155	0.40576		7.155	0.32254		10.155	0.29261
1.156	0.47264		4.156	0.40576		7.156	0.32255		10.156	0.29262
1.157	0.47263		4.157	0.40576		7.157	0.32255		10.157	0.29262
1.158	0.47263		4.158	0.40575		7.158	0.32256		10.158	0.29262
1.159	0.47262		4.159	0.40575		7.159	0.32257		10.159	0.29262
1.16	0.47262		4.16	0.40575		7.16	0.32258		10.16	0.29262
1.161	0.47261		4.161	0.40575		7.161	0.32259		10.161	0.29262
1.162	0.4726		4.162	0.40575		7.162	0.3226		10.162	0.29262
1.163	0.4726		4.163	0.40575		7.163	0.3226		10.163	0.29262
1.164	0.4726		4.164	0.40575		7.164	0.32261		10.164	0.29263
1.165	0.47259		4.165	0.40574		7.165	0.32262		10.165	0.29263
1.166	0.47259		4.166	0.40574		7.166	0.32263		10.166	0.29263
1.167	0.47258		4.167	0.40574		7.167	0.32264		10.167	0.29263
1.168	0.47258		4.168	0.40574		7.168	0.32264		10.168	0.29263
1.169	0.47258		4.169	0.40573		7.169	0.32265		10.169	0.29263
1.17	0.47257		4.17	0.40573		7.17	0.32266		10.17	0.29263
1.171	0.47257		4.171	0.40573		7.171	0.32266		10.171	0.29263
1.172	0.47256		4.172	0.40572		7.172	0.32267		10.172	0.29263
1.173	0.47256		4.173	0.40572		7.173	0.32267		10.173	0.29263
1.174	0.47255		4.174	0.40572		7.174	0.32268		10.174	0.29263
1.175	0.47255		4.175	0.40572		7.175	0.32268		10.175	0.29263
1.176	0.47254		4.176	0.40571		7.176	0.32269		10.176	0.29263
1.177	0.47254		4.177	0.40571		7.177	0.3227		10.177	0.29263
1.178	0.47253		4.178	0.40571		7.178	0.3227		10.178	0.29263
1.179	0.47253		4.179	0.40571		7.179	0.32271		10.179	0.29264
1.18	0.47252		4.18	0.40571		7.18	0.32272		10.18	0.29264
1.181	0.47251		4.181	0.4057		7.181	0.32272		10.181	0.29264
1.182	0.47251		4.182	0.4057		7.182	0.32273		10.182	0.29265
1.183	0.47251		4.183	0.4057		7.183	0.32273		10.183	0.29265
1.184	0.4725		4.184	0.4057		7.184	0.32274		10.184	0.29265
1.185	0.47249		4.185	0.40569		7.185	0.32274		10.185	0.29265
1.186	0.47249		4.186	0.40569		7.186	0.32275		10.186	0.29265
1.187	0.47249		4.187	0.40569		7.187	0.32276		10.187	0.29265
1.188	0.47248		4.188	0.40569		7.188	0.32276		10.188	0.29266
1.189	0.47248		4.189	0.40568		7.189	0.32276		10.189	0.29265
1.19	0.47247		4.19	0.40568		7.19	0.32277		10.19	0.29265
1.191	0.47246		4.191	0.40568		7.191	0.32277		10.191	0.29265
1.192	0.47245		4.192	0.40568		7.192	0.32277		10.192	0.29266
1.193	0.47245		4.193	0.40568		7.193	0.32278		10.193	0.29266
1.194	0.47244		4.194	0.40568		7.194	0.32278		10.194	0.29266
1.195	0.47243		4.195	0.40567		7.195	0.32279		10.195	0.29266
1.196	0.47243		4.196	0.40567		7.196	0.3228		10.196	0.29266
1.197	0.47242		4.197	0.40567		7.197	0.32281		10.197	0.29266
1.198	0.47242		4.198	0.40567		7.198	0.32282		10.198	0.29266
1.199	0.47241		4.199	0.40567		7.199	0.32282		10.199	0.29266
1.2	0.47241		4.2	0.40567		7.2	0.32283		10.2	0.29266
1.201	0.4724		4.201	0.40567		7.201	0.32284		10.201	0.29266
1.202	0.47239		4.202	0.40567		7.202	0.32285		10.202	0.29266
1.203	0.47239		4.203	0.40566		7.203	0.32285		10.203	0.29266
1.204	0.47238		4.204	0.40566		7.204	0.32286		10.204	0.29266
1.205	0.47238		4.205	0.40566		7.205	0.32286		10.205	0.29266
1.206	0.47237		4.206	0.40566		7.206	0.32287		10.206	0.29266
1.207	0.47236		4.207	0.40566		7.207	0.32288		10.207	0.29266
1.208	0.47236		4.208	0.40566		7.208	0.32288		10.208	0.29266
1.209	0.47235		4.209	0.40566		7.209	0.32289		10.209	0.29266
1.21	0.47234		4.21	0.40565		7.21	0.3229		10.21	0.29266
1.211	0.47234		4.211	0.40565		7.211	0.3229		10.211	0.29266
1.212	0.47233		4.212	0.40564		7.212	0.32291		10.212	0.29266
1.213	0.47233		4.213	0.40564		7.213	0.32292		10.213	0.29266
1.214	0.47232		4.214	0.40564		7.214	0.32293		10.214	0.29266
1.215	0.47231		4.215	0.40564		7.215	0.32294		10.215	0.29266
1.216	0.47231		4.216	0.40563		7.216	0.32294		10.216	0.29266
1.217	0.4723		4.217	0.40563		7.217	0.32295		10.217	0.29266
1.218	0.4723		4.218	0.40563		7.218	0.32296		10.218	0.29266
1.219	0.47229		4.219	0.40562		7.219	0.32296		10.219	0.29266
1.22	0.47229		4.22	0.40562		7.22	0.32297		10.22	0.29266
1.221	0.47228		4.221	0.40562		7.221	0.32297		10.221	0.29266
1.222	0.47227		4.222	0.40562		7.222	0.32298		10.222	0.29266
1.223	0.47227		4.223	0.40562		7.223	0.32299		10.223	0.29266
1.224	0.47226		4.224	0.40561		7.224	0.32299		10.224	0.29266
1.225	0.47226		4.225	0.40561		7.225	0.323		10.225	0.29266
1.226	0.47225		4.226	0.4056		7.226	0.32301		10.226	0.29266
1.227	0.47225		4.227	0.4056		7.227	0.32301		10.227	0.29266
1.228	0.47224		4.228	0.4056		7.228	0.32301		10.228	0.29266
1.229	0.47223		4.229	0.4056		7.229	0.32302		10.229	0.29266
1.23	0.47223		4.23	0.4056		7.23	0.32302		10.23	0.29266
1.231	0.47222		4.231	0.4056		7.231	0.32303		10.231	0.29265
1.232	0.47222		4.232	0.4056		7.232	0.32303		10.232	0.29265
1.233	0.47221		4.233	0.4056		7.233	0.32304		10.233	0.29265
1.234	0.47221		4.234	0.4056		7.234	0.32305		10.234	0.29265
1.235	0.47221		4.235	0.4056		7.235	0.32306		10.235	0.29265
1.236	0.4722		4.236	0.4056		7.236	0.32306		10.236	0.29264
1.237	0.4722		4.237	0.4056		7.237	0.32307		10.237	0.29264
1.238	0.47219		4.238	0.4056		7.238	0.32307		10.238	0.29264
1.239	0.47218		4.239	0.4056		7.239	0.32308		10.239	0.29264
1.24	0.47218		4.24	0.4056		7.24	0.32308		10.24	0.29264
1.241	0.47217		4.241	0.4056		7.241	0.32309		10.241	0.29264
1.242	0.47217		4.242	0.4056		7.242	0.3231		10.242	0.29264
1.243	0.47216		4.243	0.4056		7.243	0.32311		10.243	0.29264
1.244	0.47215		4.244	0.40559		7.244	0.32311		10.244	0.29264
1.245	0.47214		4.245	0.40559		7.245	0.32312		10.245	0.29263
1.246	0.47214		4.246	0.4056		7.246	0.32313		10.246	0.29263
1.247	0.47213		4.247	0.40559		7.247	0.32313		10.247	0.29263
1.248	0.47213		4.248	0.40559		7.248	0.32313		10.248	0.29263
1.249	0.47212		4.249	0.40559		7.249	0.32314		10.249	0.29263
1.25	0.47212		4.25	0.40559		7.25	0.32314		10.25	0.29263
1.251	0.47211		4.251	0.40559		7.251	0.32314		10.251	0.29263
1.252	0.47211		4.252	0.40559		7.252	0.32315		10.252	0.29262
1.253	0.47211		4.253	0.40559		7.253	0.32315		10.253	0.29262
1.254	0.4721		4.254	0.40559		7.254	0.32316		10.254	0.29261
1.255	0.47209		4.255	0.40559		7.255	0.32316		10.255	0.29261
1.256	0.47209		4.256	0.40559		7.256	0.32316		10.256	0.29261
1.257	0.47209		4.257	0.40558		7.257	0.32316		10.257	0.2926
1.258	0.47208		4.258	0.40558		7.258	0.32317		10.258	0.2926
1.259	0.47207		4.259	0.40558		7.259	0.32318		10.259	0.2926
1.26	0.47207		4.26	0.40558		7.26	0.32318		10.26	0.2926
1.261	0.47206		4.261	0.40558		7.261	0.32318		10.261	0.2926
1.262	0.47206		4.262	0.40558		7.262	0.32319		10.262	0.2926
1.263	0.47206		4.263	0.40558		7.263	0.3232		10.263	0.29259
1.264	0.47205		4.264	0.40558		7.264	0.3232		10.264	0.29259
1.265	0.47205		4.265	0.40557		7.265	0.32321		10.265	0.29258
1.266	0.47204		4.266	0.40558		7.266	0.32321		10.266	0.29258
1.267	0.47203		4.267	0.40558		7.267	0.32322		10.267	0.29258
1.268	0.47203		4.268	0.40558		7.268	0.32322		10.268	0.29257
1.269	0.47202		4.269	0.40558		7.269	0.32323		10.269	0.29257
1.27	0.47202		4.27	0.40558		7.27	0.32324		10.27	0.29257
1.271	0.47201		4.271	0.40558		7.271	0.32324		10.271	0.29256
1.272	0.472		4.272	0.40558		7.272	0.32325		10.272	0.29256
1.273	0.472		4.273	0.40559		7.273	0.32325		10.273	0.29256
1.274	0.47199		4.274	0.40559		7.274	0.32325		10.274	0.29255
1.275	0.47199		4.275	0.40559		7.275	0.32325		10.275	0.29255
1.276	0.47198		4.276	0.40559		7.276	0.32326		10.276	0.29255
1.277	0.47197		4.277	0.40559		7.277	0.32326		10.277	0.29254
1.278	0.47197		4.278	0.40559		7.278	0.32327		10.278	0.29254
1.279	0.47196		4.279	0.40559		7.279	0.32327		10.279	0.29254
1.28	0.47196		4.28	0.40559		7.28	0.32327		10.28	0.29253
1.281	0.47195		4.281	0.40559		7.281	0.32328		10.281	0.29253
1.282	0.47194		4.282	0.40558		7.282	0.32329		10.282	0.29253
1.283	0.47194		4.283	0.40558		7.283	0.32329		10.283	0.29253
1.284	0.47193		4.284	0.40558		7.284	0.3233		10.284	0.29253
1.285	0.47193		4.285	0.40558		7.285	0.3233		10.285	0.29253
1.286	0.47193		4.286	0.40558		7.286	0.32331		10.286	0.29253
1.287	0.47192		4.287	0.40558		7.287	0.32332		10.287	0.29252
1.288	0.47192		4.288	0.40558		7.288	0.32333		10.288	0.29252
1.289	0.47191		4.289	0.40558		7.289	0.32333		10.289	0.29252
1.29	0.47191		4.29	0.40558		7.29	0.32334		10.29	0.29251
1.291	0.47191		4.291	0.40558		7.291	0.32334		10.291	0.29251
1.292	0.4719		4.292	0.40558		7.292	0.32334		10.292	0.29251
1.293	0.4719		4.293	0.40558		7.293	0.32335		10.293	0.2925
1.294	0.47189		4.294	0.40558		7.294	0.32335		10.294	0.2925
1.295	0.47189		4.295	0.40557		7.295	0.32336		10.295	0.29249
1.296	0.47188		4.296	0.40557		7.296	0.32336		10.296	0.29249
1.297	0.47188		4.297	0.40558		7.297	0.32337		10.297	0.29249
1.298	0.47188		4.298	0.40558		7.298	0.32337		10.298	0.29248
1.299	0.47187		4.299	0.40558		7.299	0.32338		10.299	0.29248
1.3	0.47187		4.3	0.40558		7.3	0.32338		10.3	0.29248
1.301	0.47186		4.301	0.40558		7.301	0.32338		10.301	0.29248
1.302	0.47186		4.302	0.40558		7.302	0.32339		10.302	0.29248
1.303	0.47185		4.303	0.40557		7.303	0.32339		10.303	0.29248
1.304	0.47185		4.304	0.40557		7.304	0.32339		10.304	0.29248
1.305	0.47184		4.305	0.40557		7.305	0.3234		10.305	0.29247
1.306	0.47184		4.306	0.40558		7.306	0.3234		10.306	0.29247
1.307	0.47183		4.307	0.40558		7.307	0.32341		10.307	0.29246
1.308	0.47183		4.308	0.40557		7.308	0.32341		10.308	0.29246
1.309	0.47182		4.309	0.40557		7.309	0.32342		10.309	0.29246
1.31	0.47181		4.31	0.40558		7.31	0.32342		10.31	0.29246
1.311	0.47181		4.311	0.40558		7.311	0.32342		10.311	0.29246
1.312	0.4718		4.312	0.40558		7.312	0.32343		10.312	0.29246
1.313	0.4718		4.313	0.40558		7.313	0.32343		10.313	0.29245
1.314	0.47179		4.314	0.40558		7.314	0.32344		10.314	0.29245
1.315	0.47179		4.315	0.40558		7.315	0.32345		10.315	0.29244
1.316	0.47178		4.316	0.40558		7.316	0.32345		10.316	0.29244
1.317	0.47178		4.317	0.40558		7.317	0.32345		10.317	0.29243
1.318	0.47178		4.318	0.40558		7.318	0.32346		10.318	0.29243
1.319	0.47177		4.319	0.40559		7.319	0.32346		10.319	0.29242
1.32	0.47176		4.32	0.40559		7.32	0.32347		10.32	0.29241
1.321	0.47176		4.321	0.40559		7.321	0.32347		10.321	0.29241
1.322	0.47175		4.322	0.40559		7.322	0.32347		10.322	0.29241
1.323	0.47175		4.323	0.40559		7.323	0.32348		10.323	0.29241
1.324	0.47174		4.324	0.4056		7.324	0.32348		10.324	0.2924
1.325	0.47174		4.325	0.4056		7.325	0.32348		10.325	0.2924
1.326	0.47174		4.326	0.4056		7.326	0.32349		10.326	0.2924
1.327	0.47173		4.327	0.4056		7.327	0.32349		10.327	0.29239
1.328	0.47173		4.328	0.4056		7.328	0.3235		10.328	0.29239
1.329	0.47172		4.329	0.4056		7.329	0.3235		10.329	0.29239
1.33	0.47172		4.33	0.4056		7.33	0.3235		10.33	0.29239
1.331	0.47171		4.331	0.40561		7.331	0.32351		10.331	0.29238
1.332	0.47171		4.332	0.40561		7.332	0.32351		10.332	0.29238
1.333	0.47171		4.333	0.40561		7.333	0.32352		10.333	0.29238
1.334	0.4717		4.334	0.40561		7.334	0.32352		10.334	0.29238
1.335	0.4717		4.335	0.40562		7.335	0.32352		10.335	0.29237
1.336	0.4717		4.336	0.40562		7.336	0.32353		10.336	0.29237
1.337	0.47169		4.337	0.40562		7.337	0.32354		10.337	0.29236
1.338	0.47169		4.338	0.40562		7.338	0.32354		10.338	0.29236
1.339	0.47168		4.339	0.40562		7.339	0.32354		10.339	0.29235
1.34	0.47168		4.34	0.40562		7.34	0.32354		10.34	0.29235
1.341	0.47168		4.341	0.40563		7.341	0.32355		10.341	0.29235
1.342	0.47167		4.342	0.40563		7.342	0.32355		10.342	0.29234
1.343	0.47167		4.343	0.40563		7.343	0.32355		10.343	0.29234
1.344	0.47167		4.344	0.40564		7.344	0.32355		10.344	0.29234
1.345	0.47166		4.345	0.40564		7.345	0.32354		10.345	0.29233
1.346	0.47166		4.346	0.40564		7.346	0.32354		10.346	0.29233
1.347	0.47166		4.347	0.40564		7.347	0.32354		10.347	0.29233
1.348	0.47165		4.348	0.40564		7.348	0.32355		10.348	0.29232
1.349	0.47165		4.349	0.40564		7.349	0.32355		10.349	0.29232
1.35	0.47164		4.35	0.40565		7.35	0.32355		10.35	0.29231
1.351	0.47164		4.351	0.40565		7.351	0.32355		10.351	0.29231
1.352	0.47163		4.352	0.40566		7.352	0.32355		10.352	0.2923
1.353	0.47163		4.353	0.40566		7.353	0.32356		10.353	0.2923
1.354	0.47162		4.354	0.40567		7.354	0.32356		10.354	0.29229
1.355	0.47162		4.355	0.40567		7.355	0.32356		10.355	0.29229
1.356	0.47161		4.356	0.40568		7.356	0.32356		10.356	0.29228
1.357	0.47161		4.357	0.40568		7.357	0.32357		10.357	0.29228
1.358	0.47161		4.358	0.40568		7.358	0.32357		10.358	0.29227
1.359	0.4716		4.359	0.40568		7.359	0.32357		10.359	0.29226
1.36	0.4716		4.36	0.40569		7.36	0.32358		10.36	0.29226
1.361	0.4716		4.361	0.40569		7.361	0.32358		10.361	0.29225
1.362	0.4716		4.362	0.4057		7.362	0.32358		10.362	0.29225
1.363	0.4716		4.363	0.4057		7.363	0.32358		10.363	0.29224
1.364	0.47159		4.364	0.4057		7.364	0.32358		10.364	0.29223
1.365	0.47159		4.365	0.4057		7.365	0.32358		10.365	0.29223
1.366	0.47159		4.366	0.4057		7.366	0.32359		10.366	0.29222
1.367	0.47158		4.367	0.4057		7.367	0.32359		10.367	0.29222
1.368	0.47158		4.368	0.40571		7.368	0.32359		10.368	0.29221
1.369	0.47158		4.369	0.40571		7.369	0.32359		10.369	0.29221
1.37	0.47157		4.37	0.40572		7.37	0.32359		10.37	0.2922
1.371	0.47157		4.371	0.40572		7.371	0.3236		10.371	0.2922
1.372	0.47157		4.372	0.40572		7.372	0.3236		10.372	0.2922
1.373	0.47156		4.373	0.40573		7.373	0.3236		10.373	0.29219
1.374	0.47156		4.374	0.40573		7.374	0.3236		10.374	0.29218
1.375	0.47155		4.375	0.40574		7.375	0.3236		10.375	0.29218
1.376	0.47155		4.376	0.40574		7.376	0.3236		10.376	0.29217
1.377	0.47155		4.377	0.40574		7.377	0.3236		10.377	0.29217
1.378	0.47154		4.378	0.40575		7.378	0.32361		10.378	0.29216
1.379	0.47154		4.379	0.40575		7.379	0.32361		10.379	0.29215
1.38	0.47154		4.38	0.40575		7.38	0.32361		10.38	0.29214
1.381	0.47153		4.381	0.40576		7.381	0.32361		10.381	0.29213
1.382	0.47153		4.382	0.40577		7.382	0.32361		10.382	0.29213
1.383	0.47152		4.383	0.40577		7.383	0.32362		10.383	0.29212
1.384	0.47152		4.384	0.40577		7.384	0.32362		10.384	0.29212
1.385	0.47152		4.385	0.40577		7.385	0.32362		10.385	0.29211
1.386	0.47152		4.386	0.40578		7.386	0.32362		10.386	0.29211
1.387	0.47152		4.387	0.40578		7.387	0.32362		10.387	0.2921
1.388	0.47152		4.388	0.40579		7.388	0.32362		10.388	0.2921
1.389	0.47152		4.389	0.40579		7.389	0.32362		10.389	0.29209
1.39	0.47152		4.39	0.4058		7.39	0.32362		10.39	0.29209
1.391	0.47151		4.391	0.4058		7.391	0.32362		10.391	0.29208
1.392	0.47151		4.392	0.40581		7.392	0.32362		10.392	0.29208
1.393	0.47151		4.393	0.40582		7.393	0.32362		10.393	0.29207
1.394	0.4715		4.394	0.40582		7.394	0.32362		10.394	0.29207
1.395	0.4715		4.395	0.40583		7.395	0.32362		10.395	0.29206
1.396	0.47149		4.396	0.40583		7.396	0.32365		10.396	0.29206
1.397	0.47149		4.397	0.40584		7.397	0.32381		10.397	0.29206
1.398	0.47148		4.398	0.40584		7.398	0.32415		10.398	0.29205
1.399	0.47148		4.399	0.40585		7.399	0.32463		10.399	0.29205
1.4	0.47148		4.4	0.40585		7.4	0.32521		10.4	0.29204
1.401	0.47147		4.401	0.40586		7.401	0.32585		10.401	0.29204
1.402	0.47147		4.402	0.40586		7.402	0.32653		10.402	0.29204
1.403	0.47147		4.403	0.40587		7.403	0.32724		10.403	0.29203
1.404	0.47147		4.404	0.40587		7.404	0.32798		10.404	0.29202
1.405	0.47146		4.405	0.40588		7.405	0.32878		10.405	0.29201
1.406	0.47146		4.406	0.40588		7.406	0.32964		10.406	0.292
1.407	0.47146		4.407	0.40589		7.407	0.33057		10.407	0.29199
1.408	0.47146		4.408	0.40589		7.408	0.33156		10.408	0.29199
1.409	0.47145		4.409	0.40589		7.409	0.33261		10.409	0.29199
1.41	0.47145		4.41	0.4059		7.41	0.33373		10.41	0.29198
1.411	0.47145		4.411	0.4059		7.411	0.33492		10.411	0.29197
1.412	0.47144		4.412	0.40591		7.412	0.33616		10.412	0.29201
1.413	0.47144		4.413	0.40591		7.413	0.33746		10.413	0.2922
1.414	0.47144		4.414	0.40592		7.414	0.33881		10.414	0.29263
1.415	0.47143		4.415	0.40592		7.415	0.34023		10.415	0.29327
1.416	0.47143		4.416	0.40593		7.416	0.34171		10.416	0.29404
1.417	0.47143		4.417	0.40593		7.417	0.34328		10.417	0.29489
1.418	0.47142		4.418	0.40594		7.418	0.34493		10.418	0.29582
1.419	0.47142		4.419	0.40595		7.419	0.34665		10.419	0.29681
1.42	0.47142		4.42	0.40595		7.42	0.34844		10.42	0.2979
1.421	0.47142		4.421	0.40596		7.421	0.35031		10.421	0.29906
1.422	0.47146		4.422	0.40596		7.422	0.35225		10.422	0.30032
1.423	0.4717		4.423	0.40597		7.423	0.35425		10.423	0.30166
1.424	0.47234		4.424	0.40598		7.424	0.3563		10.424	0.30307
1.425	0.47347		4.425	0.40601		7.425	0.35842		10.425	0.30457
1.426	0.47507		4.426	0.40618		7.426	0.36059		10.426	0.30616
1.427	0.47701		4.427	0.4066		7.427	0.36282		10.427	0.30782
1.428	0.47924		4.428	0.40735		7.428	0.3651		10.428	0.30956
1.429	0.48172		4.429	0.40856		7.429	0.36744		10.429	0.31138
1.43	0.48443		4.43	0.41036		7.43	0.36983		10.43	0.31327
1.431	0.48736		4.431	0.41272		7.431	0.37228		10.431	0.31523
1.432	0.49047		4.432	0.4155		7.432	0.37479		10.432	0.31725
1.433	0.49374		4.433	0.41855		7.433	0.37736		10.433	0.31933
1.434	0.49715		4.434	0.42182		7.434	0.37999		10.434	0.32148
1.435	0.50068		4.435	0.42525		7.435	0.38269		10.435	0.32368
1.436	0.50432		4.436	0.42879		7.436	0.38546		10.436	0.32593
1.437	0.50808		4.437	0.43242		7.437	0.3883		10.437	0.32824
1.438	0.51194		4.438	0.43614		7.438	0.39123		10.438	0.3306
1.439	0.51591		4.439	0.43993		7.439	0.39424		10.439	0.33301
1.44	0.51998		4.44	0.44381		7.44	0.39735		10.44	0.33548
1.441	0.52416		4.441	0.44776		7.441	0.40056		10.441	0.33801
1.442	0.52844		4.442	0.45179		7.442	0.40386		10.442	0.3406
1.443	0.53283		4.443	0.45593		7.443	0.40725		10.443	0.34326
1.444	0.53733		4.444	0.46016		7.444	0.41074		10.444	0.34598
1.445	0.54195		4.445	0.46451		7.445	0.41433		10.445	0.34876
1.446	0.54669		4.446	0.46899		7.446	0.41804		10.446	0.35163
1.447	0.55155		4.447	0.47359		7.447	0.42188		10.447	0.35458
1.448	0.55654		4.448	0.47834		7.448	0.42584		10.448	0.35763
1.449	0.56166		4.449	0.48323		7.449	0.42993		10.449	0.36078
1.45	0.56693		4.45	0.48828		7.45	0.43414		10.45	0.36404
1.451	0.57236		4.451	0.49349		7.451	0.43848		10.451	0.3674
1.452	0.57795		4.452	0.49887		7.452	0.44295		10.452	0.37087
1.453	0.58371		4.453	0.50442		7.453	0.44754		10.453	0.37445
1.454	0.58964		4.454	0.51014		7.454	0.45225		10.454	0.37814
1.455	0.59575		4.455	0.51603		7.455	0.45709		10.455	0.38195
1.456	0.60205		4.456	0.52208		7.456	0.46204		10.456	0.3859
1.457	0.60853		4.457	0.5283		7.457	0.46709		10.457	0.38996
1.458	0.61521		4.458	0.53466		7.458	0.47221		10.458	0.39415
1.459	0.62207		4.459	0.54113		7.459	0.47738		10.459	0.39846
1.46	0.62911		4.46	0.5477		7.46	0.48256		10.46	0.40289
1.461	0.63634		4.461	0.55434		7.461	0.48775		10.461	0.40744
1.462	0.64372		4.462	0.561		7.462	0.49289		10.462	0.41211
1.463	0.65122		4.463	0.56764		7.463	0.49797		10.463	0.41689
1.464	0.65883		4.464	0.57425		7.464	0.50295		10.464	0.42176
1.465	0.66649		4.465	0.58078		7.465	0.5078		10.465	0.42672
1.466	0.67417		4.466	0.58718		7.466	0.5125		10.466	0.43173
1.467	0.68185		4.467	0.59343		7.467	0.51703		10.467	0.43678
1.468	0.68947		4.468	0.59949		7.468	0.52137		10.468	0.44185
1.469	0.69699		4.469	0.60531		7.469	0.52552		10.469	0.44689
1.47	0.70436		4.47	0.6109		7.47	0.52949		10.47	0.45189
1.471	0.71153		4.471	0.61624		7.471	0.53326		10.471	0.45681
1.472	0.71847		4.472	0.62133		7.472	0.53686		10.472	0.46162
1.473	0.72514		4.473	0.62617		7.473	0.54027		10.473	0.46628
1.474	0.73154		4.474	0.63076		7.474	0.5435		10.474	0.47078
1.475	0.73766		4.475	0.63511		7.475	0.54657		10.475	0.47511
1.476	0.7435		4.476	0.63923		7.476	0.54948		10.476	0.47927
1.477	0.74906		4.477	0.64312		7.477	0.55224		10.477	0.48323
1.478	0.75436		4.478	0.64679		7.478	0.55484		10.478	0.48701
1.479	0.75939		4.479	0.65025		7.479	0.55731		10.479	0.49061
1.48	0.76417		4.48	0.65353		7.48	0.55965		10.48	0.49403
1.481	0.76869		4.481	0.65662		7.481	0.56187		10.481	0.49727
1.482	0.77298		4.482	0.65953		7.482	0.56397		10.482	0.50034
1.483	0.77705		4.483	0.66228		7.483	0.56597		10.483	0.50325
1.484	0.78089		4.484	0.66487		7.484	0.56787		10.484	0.50601
1.485	0.78454		4.485	0.66733		7.485	0.56968		10.485	0.50861
1.486	0.78798		4.486	0.66966		7.486	0.57142		10.486	0.51108
1.487	0.79125		4.487	0.67187		7.487	0.57308		10.487	0.51341
1.488	0.79435		4.488	0.67398		7.488	0.57467		10.488	0.51562
1.489	0.79728		4.489	0.67599		7.489	0.5762		10.489	0.51771
1.49	0.80006		4.49	0.67792		7.49	0.57767		10.49	0.51969
1.491	0.80272		4.491	0.67977		7.491	0.57909		10.491	0.52157
1.492	0.80525		4.492	0.68155		7.492	0.58046		10.492	0.52336
1.493	0.80767		4.493	0.68326		7.493	0.58179		10.493	0.52507
1.494	0.80998		4.494	0.68491		7.494	0.58307		10.494	0.5267
1.495	0.81221		4.495	0.68651		7.495	0.58431		10.495	0.52826
1.496	0.81435		4.496	0.68805		7.496	0.58551		10.496	0.52976
1.497	0.81642		4.497	0.68954		7.497	0.58667		10.497	0.5312
1.498	0.81841		4.498	0.69099		7.498	0.5878		10.498	0.53258
1.499	0.82033		4.499	0.6924		7.499	0.58889		10.499	0.53392
1.5	0.82219		4.5	0.69376		7.5	0.58995		10.5	0.53521
1.501	0.82398		4.501	0.69509		7.501	0.59099		10.501	0.53645
1.502	0.82572		4.502	0.69638		7.502	0.59199		10.502	0.53766
1.503	0.8274		4.503	0.69763		7.503	0.59296		10.503	0.53883
1.504	0.82904		4.504	0.69884		7.504	0.5939		10.504	0.53996
1.505	0.83062		4.505	0.70002		7.505	0.59481		10.505	0.54106
1.506	0.83216		4.506	0.70116		7.506	0.5957		10.506	0.54212
1.507	0.83365		4.507	0.70227		7.507	0.59657		10.507	0.54315
1.508	0.83509		4.508	0.70336		7.508	0.59741		10.508	0.54415
1.509	0.8365		4.509	0.70442		7.509	0.59823		10.509	0.54513
1.51	0.83786		4.51	0.70544		7.51	0.59903		10.51	0.54607
1.511	0.83918		4.511	0.70644		7.511	0.59981		10.511	0.54698
1.512	0.84047		4.512	0.70742		7.512	0.60056		10.512	0.54787
1.513	0.84171		4.513	0.70836		7.513	0.60129		10.513	0.54874
1.514	0.84292		4.514	0.70928		7.514	0.602		10.514	0.54958
1.515	0.8441		4.515	0.71019		7.515	0.6027		10.515	0.55039
1.516	0.84525		4.516	0.71106		7.516	0.60337		10.516	0.55119
1.517	0.84636		4.517	0.71192		7.517	0.60403		10.517	0.55196
1.518	0.84745		4.518	0.71275		7.518	0.60466		10.518	0.55272
1.519	0.84851		4.519	0.71356		7.519	0.60528		10.519	0.55345
1.52	0.84953		4.52	0.71435		7.52	0.60588		10.52	0.55417
1.521	0.85053		4.521	0.71512		7.521	0.60647		10.521	0.55486
1.522	0.8515		4.522	0.71587		7.522	0.60703		10.522	0.55553
1.523	0.85244		4.523	0.71659		7.523	0.60759		10.523	0.55619
1.524	0.85335		4.524	0.7173		7.524	0.60813		10.524	0.55683
1.525	0.85424		4.525	0.71799		7.525	0.60865		10.525	0.55745
1.526	0.8551		4.526	0.71866		7.526	0.60915		10.526	0.55805
1.527	0.85593		4.527	0.71931		7.527	0.60965		10.527	0.55864
1.528	0.85674		4.528	0.71995		7.528	0.61013		10.528	0.55921
1.529	0.85752		4.529	0.72056		7.529	0.6106		10.529	0.55977
1.53	0.85829		4.53	0.72116		7.53	0.61105		10.53	0.56031
1.531	0.85903		4.531	0.72175		7.531	0.61149		10.531	0.56083
1.532	0.85975		4.532	0.72232		7.532	0.61192		10.532	0.56134
1.533	0.86045		4.533	0.72287		7.533	0.61234		10.533	0.56184
1.534	0.86113		4.534	0.72341		7.534	0.61275		10.534	0.56232
1.535	0.86179		4.535	0.72394		7.535	0.61315		10.535	0.56279
1.536	0.86243		4.536	0.72446		7.536	0.61354		10.536	0.56325
1.537	0.86305		4.537	0.72496		7.537	0.61392		10.537	0.56369
1.538	0.86366		4.538	0.72545		7.538	0.61429		10.538	0.56412
1.539	0.86424		4.539	0.72592		7.539	0.61464		10.539	0.56454
1.54	0.86481		4.54	0.72639		7.54	0.61499		10.54	0.56495
1.541	0.86537		4.541	0.72685		7.541	0.61533		10.541	0.56535
1.542	0.86591		4.542	0.72729		7.542	0.61567		10.542	0.56574
1.543	0.86644		4.543	0.72772		7.543	0.61599		10.543	0.56612
1.544	0.86695		4.544	0.72815		7.544	0.61631		10.544	0.56649
1.545	0.86745		4.545	0.72856		7.545	0.61661		10.545	0.56685
1.546	0.86793		4.546	0.72896		7.546	0.61691		10.546	0.5672
1.547	0.8684		4.547	0.72936		7.547	0.6172		10.547	0.56753
1.548	0.86885		4.548	0.72974		7.548	0.61748		10.548	0.56786
1.549	0.8693		4.549	0.73012		7.549	0.61775		10.549	0.56818
1.55	0.86973		4.55	0.73048		7.55	0.61802		10.55	0.5685
1.551	0.87015		4.551	0.73084		7.551	0.61828		10.551	0.5688
1.552	0.87055		4.552	0.73118		7.552	0.61852		10.552	0.56909
1.553	0.87095		4.553	0.73152		7.553	0.61876		10.553	0.56938
1.554	0.87133		4.554	0.73185		7.554	0.619		10.554	0.56965
1.555	0.8717		4.555	0.73217		7.555	0.61922		10.555	0.56992
1.556	0.87207		4.556	0.73248		7.556	0.61944		10.556	0.57018
1.557	0.87242		4.557	0.73277		7.557	0.61965		10.557	0.57044
1.558	0.87276		4.558	0.73307		7.558	0.61985		10.558	0.57068
1.559	0.87308		4.559	0.73335		7.559	0.62005		10.559	0.57092
1.56	0.87339		4.56	0.73362		7.56	0.62023		10.56	0.57115
1.561	0.87369		4.561	0.73388		7.561	0.6204		10.561	0.57137
1.562	0.87399		4.562	0.73413		7.562	0.62057		10.562	0.57158
1.563	0.87427		4.563	0.73437		7.563	0.62073		10.563	0.57179
1.564	0.87453		4.564	0.7346		7.564	0.62087		10.564	0.57199
1.565	0.87479		4.565	0.73483		7.565	0.62102		10.565	0.57218
1.566	0.87504		4.566	0.73504		7.566	0.62115		10.566	0.57237
1.567	0.87527		4.567	0.73524		7.567	0.62128		10.567	0.57254
1.568	0.87549		4.568	0.73543		7.568	0.62139		10.568	0.57271
1.569	0.8757		4.569	0.7356		7.569	0.6215		10.569	0.57287
1.57	0.87591		4.57	0.73577		7.57	0.6216		10.57	0.57302
1.571	0.8761		4.571	0.73594		7.571	0.62169		10.571	0.57316
1.572	0.87628		4.572	0.7361		7.572	0.62178		10.572	0.5733
1.573	0.87645		4.573	0.73625		7.573	0.62186		10.573	0.57343
1.574	0.8766		4.574	0.73639		7.574	0.62193		10.574	0.57355
1.575	0.87675		4.575	0.73652		7.575	0.622		10.575	0.57366
1.576	0.87689		4.576	0.73664		7.576	0.62205		10.576	0.57377
1.577	0.87702		4.577	0.73674		7.577	0.6221		10.577	0.57387
1.578	0.87714		4.578	0.73684		7.578	0.62215		10.578	0.57397
1.579	0.87725		4.579	0.73694		7.579	0.62218		10.579	0.57406
1.58	0.87734		4.58	0.73702		7.58	0.62221		10.58	0.57413
1.581	0.87743		4.581	0.73709		7.581	0.62223		10.581	0.57421
1.582	0.8775		4.582	0.73716		7.582	0.62224		10.582	0.57427
1.583	0.87757		4.583	0.73722		7.583	0.62224		10.583	0.57433
1.584	0.87763		4.584	0.73727		7.584	0.62224		10.584	0.57438
1.585	0.87768		4.585	0.73731		7.585	0.62224		10.585	0.57443
1.586	0.87773		4.586	0.73735		7.586	0.62223		10.586	0.57446
1.587	0.87776		4.587	0.73737		7.587	0.62223		10.587	0.5745
1.588	0.87778		4.588	0.73738		7.588	0.62222		10.588	0.57452
1.589	0.8778		4.589	0.73739		7.589	0.62222		10.589	0.57454
1.59	0.87781		4.59	0.7374		7.59	0.62221		10.59	0.57455
1.591	0.87781		4.591	0.73741		7.591	0.6222		10.591	0.57456
1.592	0.87782		4.592	0.73741		7.592	0.62219		10.592	0.57456
1.593	0.87782		4.593	0.73742		7.593	0.62219		10.593	0.57456
1.594	0.87783		4.594	0.73743		7.594	0.62219		10.594	0.57455
1.595	0.87783		4.595	0.73744		7.595	0.62218		10.595	0.57455
1.596	0.87784		4.596	0.73745		7.596	0.62218		10.596	0.57454
1.597	0.87784		4.597	0.73745		7.597	0.62217		10.597	0.57454
1.598	0.87784		4.598	0.73746		7.598	0.62217		10.598	0.57454
1.599	0.87784		4.599	0.73746		7.599	0.62216		10.599	0.57453
1.6	0.87785		4.6	0.73747		7.6	0.62216		10.6	0.57453
1.601	0.87785		4.601	0.73748		7.601	0.62216		10.601	0.57452
1.602	0.87785		4.602	0.73749		7.602	0.62215		10.602	0.57452
1.603	0.87785		4.603	0.7375		7.603	0.62215		10.603	0.57451
1.604	0.87786		4.604	0.7375		7.604	0.62215		10.604	0.57451
1.605	0.87786		4.605	0.73751		7.605	0.62214		10.605	0.5745
1.606	0.87786		4.606	0.73752		7.606	0.62213		10.606	0.5745
1.607	0.87786		4.607	0.73752		7.607	0.62213		10.607	0.57449
1.608	0.87787		4.608	0.73753		7.608	0.62212		10.608	0.57449
1.609	0.87787		4.609	0.73754		7.609	0.62211		10.609	0.57448
1.61	0.87787		4.61	0.73755		7.61	0.62211		10.61	0.57448
1.611	0.87787		4.611	0.73755		7.611	0.6221		10.611	0.57447
1.612	0.87787		4.612	0.73756		7.612	0.6221		10.612	0.57446
1.613	0.87787		4.613	0.73757		7.613	0.62209		10.613	0.57445
1.614	0.87788		4.614	0.73757		7.614	0.62209		10.614	0.57445
1.615	0.87788		4.615	0.73758		7.615	0.62209		10.615	0.57444
1.616	0.87788		4.616	0.73758		7.616	0.62208		10.616	0.57443
1.617	0.87788		4.617	0.73759		7.617	0.62207		10.617	0.57443
1.618	0.87789		4.618	0.73759		7.618	0.62207		10.618	0.57442
1.619	0.87789		4.619	0.7376		7.619	0.62207		10.619	0.57441
1.62	0.87789		4.62	0.7376		7.62	0.62206		10.62	0.57441
1.621	0.8779		4.621	0.73761		7.621	0.62206		10.621	0.57441
1.622	0.8779		4.622	0.73762		7.622	0.62205		10.622	0.5744
1.623	0.8779		4.623	0.73762		7.623	0.62204		10.623	0.5744
1.624	0.8779		4.624	0.73763		7.624	0.62204		10.624	0.57439
1.625	0.87791		4.625	0.73763		7.625	0.62203		10.625	0.57439
1.626	0.87791		4.626	0.73764		7.626	0.62202		10.626	0.57438
1.627	0.87791		4.627	0.73764		7.627	0.62201		10.627	0.57437
1.628	0.87791		4.628	0.73765		7.628	0.62201		10.628	0.57437
1.629	0.87792		4.629	0.73766		7.629	0.622		10.629	0.57436
1.63	0.87792		4.63	0.73766		7.63	0.62199		10.63	0.57436
1.631	0.87793		4.631	0.73767		7.631	0.62198		10.631	0.57435
1.632	0.87793		4.632	0.73768		7.632	0.62198		10.632	0.57434
1.633	0.87793		4.633	0.73769		7.633	0.62197		10.633	0.57433
1.634	0.87794		4.634	0.73769		7.634	0.62196		10.634	0.57432
1.635	0.87794		4.635	0.73769		7.635	0.62196		10.635	0.57432
1.636	0.87794		4.636	0.73769		7.636	0.62196		10.636	0.57431
1.637	0.87794		4.637	0.7377		7.637	0.62195		10.637	0.57431
1.638	0.87795		4.638	0.73771		7.638	0.62194		10.638	0.5743
1.639	0.87795		4.639	0.73771		7.639	0.62194		10.639	0.5743
1.64	0.87795		4.64	0.73772		7.64	0.62193		10.64	0.5743
1.641	0.87796		4.641	0.73772		7.641	0.62193		10.641	0.57429
1.642	0.87797		4.642	0.73773		7.642	0.62192		10.642	0.57429
1.643	0.87797		4.643	0.73774		7.643	0.62191		10.643	0.57429
1.644	0.87798		4.644	0.73774		7.644	0.6219		10.644	0.57429
1.645	0.87798		4.645	0.73775		7.645	0.62189		10.645	0.57428
1.646	0.87799		4.646	0.73776		7.646	0.62189		10.646	0.57428
1.647	0.87799		4.647	0.73776		7.647	0.62188		10.647	0.57428
1.648	0.87799		4.648	0.73777		7.648	0.62188		10.648	0.57427
1.649	0.878		4.649	0.73778		7.649	0.62187		10.649	0.57427
1.65	0.878		4.65	0.73778		7.65	0.62187		10.65	0.57426
1.651	0.878		4.651	0.73779		7.651	0.62186		10.651	0.57426
1.652	0.87801		4.652	0.73779		7.652	0.62185		10.652	0.57426
1.653	0.87802		4.653	0.7378		7.653	0.62184		10.653	0.57425
1.654	0.87802		4.654	0.7378		7.654	0.62184		10.654	0.57425
1.655	0.87802		4.655	0.73781		7.655	0.62183		10.655	0.57424
1.656	0.87803		4.656	0.73781		7.656	0.62182		10.656	0.57424
1.657	0.87803		4.657	0.73782		7.657	0.62181		10.657	0.57424
1.658	0.87803		4.658	0.73782		7.658	0.6218		10.658	0.57424
1.659	0.87804		4.659	0.73783		7.659	0.62179		10.659	0.57423
1.66	0.87805		4.66	0.73783		7.66	0.62179		10.66	0.57423
1.661	0.87805		4.661	0.73784		7.661	0.62178		10.661	0.57423
1.662	0.87806		4.662	0.73785		7.662	0.62177		10.662	0.57422
1.663	0.87806		4.663	0.73785		7.663	0.62176		10.663	0.57422
1.664	0.87806		4.664	0.73785		7.664	0.62176		10.664	0.57422
1.665	0.87807		4.665	0.73786		7.665	0.62175		10.665	0.57422
1.666	0.87807		4.666	0.73786		7.666	0.62174		10.666	0.57422
1.667	0.87808		4.667	0.73786		7.667	0.62174		10.667	0.57422
1.668	0.87808		4.668	0.73787		7.668	0.62173		10.668	0.57421
1.669	0.87808		4.669	0.73787		7.669	0.62172		10.669	0.57421
1.67	0.87808		4.67	0.73788		7.67	0.62171		10.67	0.57421
1.671	0.87809		4.671	0.73788		7.671	0.6217		10.671	0.5742
1.672	0.87809		4.672	0.73788		7.672	0.62169		10.672	0.5742
1.673	0.8781		4.673	0.73789		7.673	0.62169		10.673	0.5742
1.674	0.8781		4.674	0.73789		7.674	0.62168		10.674	0.5742
1.675	0.8781		4.675	0.73789		7.675	0.62167		10.675	0.57419
1.676	0.8781		4.676	0.7379		7.676	0.62166		10.676	0.57419
1.677	0.87811		4.677	0.7379		7.677	0.62166		10.677	0.57419
1.678	0.87811		4.678	0.73791		7.678	0.62165		10.678	0.57419
1.679	0.87812		4.679	0.73792		7.679	0.62164		10.679	0.57419
1.68	0.87812		4.68	0.73792		7.68	0.62164		10.68	0.57419
1.681	0.87813		4.681	0.73792		7.681	0.62163		10.681	0.57418
1.682	0.87813		4.682	0.73793		7.682	0.62163		10.682	0.57418
1.683	0.87814		4.683	0.73793		7.683	0.62162		10.683	0.57418
1.684	0.87814		4.684	0.73793		7.684	0.62161		10.684	0.57418
1.685	0.87814		4.685	0.73793		7.685	0.6216		10.685	0.57417
1.686	0.87815		4.686	0.73794		7.686	0.6216		10.686	0.57417
1.687	0.87815		4.687	0.73794		7.687	0.6216		10.687	0.57417
1.688	0.87815		4.688	0.73795		7.688	0.62159		10.688	0.57416
1.689	0.87816		4.689	0.73795		7.689	0.62158		10.689	0.57416
1.69	0.87817		4.69	0.73795		7.69	0.62157		10.69	0.57416
1.691	0.87817		4.691	0.73796		7.691	0.62157		10.691	0.57416
1.692	0.87818		4.692	0.73796		7.692	0.62156		10.692	0.57415
1.693	0.87818		4.693	0.73796		7.693	0.62155		10.693	0.57415
1.694	0.87819		4.694	0.73797		7.694	0.62154		10.694	0.57415
1.695	0.87819		4.695	0.73797		7.695	0.62153		10.695	0.57414
1.696	0.8782		4.696	0.73797		7.696	0.62153		10.696	0.57414
1.697	0.87821		4.697	0.73797		7.697	0.62152		10.697	0.57414
1.698	0.87821		4.698	0.73797		7.698	0.62151		10.698	0.57413
1.699	0.87822		4.699	0.73798		7.699	0.62151		10.699	0.57412
1.7	0.87822		4.7	0.73798		7.7	0.6215		10.7	0.57412
1.701	0.87823		4.701	0.73799		7.701	0.6215		10.701	0.57412
1.702	0.87823		4.702	0.73799		7.702	0.62149		10.702	0.57412
1.703	0.87823		4.703	0.73799		7.703	0.62148		10.703	0.57411
1.704	0.87824		4.704	0.73799		7.704	0.62148		10.704	0.57411
1.705	0.87824		4.705	0.73799		7.705	0.62147		10.705	0.5741
1.706	0.87825		4.706	0.738		7.706	0.62146		10.706	0.5741
1.707	0.87825		4.707	0.73801		7.707	0.62145		10.707	0.5741
1.708	0.87826		4.708	0.73801		7.708	0.62144		10.708	0.57409
1.709	0.87826		4.709	0.73802		7.709	0.62144		10.709	0.57409
1.71	0.87826		4.71	0.73802		7.71	0.62143		10.71	0.57409
1.711	0.87827		4.711	0.73803		7.711	0.62142		10.711	0.57408
1.712	0.87827		4.712	0.73803		7.712	0.62142		10.712	0.57408
1.713	0.87827		4.713	0.73803		7.713	0.62141		10.713	0.57408
1.714	0.87828		4.714	0.73804		7.714	0.62141		10.714	0.57408
1.715	0.87828		4.715	0.73804		7.715	0.6214		10.715	0.57408
1.716	0.87829		4.716	0.73805		7.716	0.6214		10.716	0.57407
1.717	0.8783		4.717	0.73805		7.717	0.62139		10.717	0.57407
1.718	0.8783		4.718	0.73806		7.718	0.62138		10.718	0.57406
1.719	0.87831		4.719	0.73806		7.719	0.62138		10.719	0.57406
1.72	0.87832		4.72	0.73807		7.72	0.62137		10.72	0.57406
1.721	0.87832		4.721	0.73808		7.721	0.62136		10.721	0.57406
1.722	0.87833		4.722	0.73808		7.722	0.62136		10.722	0.57405
1.723	0.87834		4.723	0.73808		7.723	0.62135		10.723	0.57406
1.724	0.87835		4.724	0.73809		7.724	0.62134		10.724	0.57406
1.725	0.87835		4.725	0.73809		7.725	0.62134		10.725	0.57405
1.726	0.87835		4.726	0.73809		7.726	0.62133		10.726	0.57405
1.727	0.87836		4.727	0.73809		7.727	0.62133		10.727	0.57405
1.728	0.87836		4.728	0.7381		7.728	0.62132		10.728	0.57405
1.729	0.87837		4.729	0.7381		7.729	0.62131		10.729	0.57405
1.73	0.87838		4.73	0.73811		7.73	0.6213		10.73	0.57405
1.731	0.87838		4.731	0.73811		7.731	0.62129		10.731	0.57404
1.732	0.87839		4.732	0.73811		7.732	0.62129		10.732	0.57404
1.733	0.87839		4.733	0.73812		7.733	0.62128		10.733	0.57404
1.734	0.8784		4.734	0.73813		7.734	0.62128		10.734	0.57404
1.735	0.8784		4.735	0.73813		7.735	0.62127		10.735	0.57404
1.736	0.87841		4.736	0.73813		7.736	0.62127		10.736	0.57404
1.737	0.87842		4.737	0.73813		7.737	0.62126		10.737	0.57404
1.738	0.87842		4.738	0.73814		7.738	0.62125		10.738	0.57404
1.739	0.87842		4.739	0.73814		7.739	0.62124		10.739	0.57404
1.74	0.87843		4.74	0.73814		7.74	0.62123		10.74	0.57404
1.741	0.87843		4.741	0.73815		7.741	0.62122		10.741	0.57404
1.742	0.87844		4.742	0.73815		7.742	0.62121		10.742	0.57404
1.743	0.87844		4.743	0.73816		7.743	0.6212		10.743	0.57404
1.744	0.87845		4.744	0.73816		7.744	0.62119		10.744	0.57404
1.745	0.87846		4.745	0.73816		7.745	0.62119		10.745	0.57404
1.746	0.87846		4.746	0.73816		7.746	0.62118		10.746	0.57403
1.747	0.87846		4.747	0.73817		7.747	0.62117		10.747	0.57403
1.748	0.87846		4.748	0.73817		7.748	0.62117		10.748	0.57403
1.749	0.87847		4.749	0.73817		7.749	0.62116		10.749	0.57403
1.75	0.87847		4.75	0.73818		7.75	0.62115		10.75	0.57403
1.751	0.87848		4.751	0.73818		7.751	0.62115		10.751	0.57403
1.752	0.87848		4.752	0.73818		7.752	0.62114		10.752	0.57403
1.753	0.87849		4.753	0.73819		7.753	0.62113		10.753	0.57403
1.754	0.8785		4.754	0.73819		7.754	0.62112		10.754	0.57403
1.755	0.8785		4.755	0.73819		7.755	0.62111		10.755	0.57402
1.756	0.87851		4.756	0.73819		7.756	0.6211		10.756	0.57402
1.757	0.87852		4.757	0.7382		7.757	0.62109		10.757	0.57402
1.758	0.87852		4.758	0.7382		7.758	0.62109		10.758	0.57402
1.759	0.87853		4.759	0.7382		7.759	0.62108		10.759	0.57402
1.76	0.87853		4.76	0.7382		7.76	0.62107		10.76	0.57401
1.761	0.87854		4.761	0.7382		7.761	0.62106		10.761	0.57401
1.762	0.87854		4.762	0.7382		7.762	0.62106		10.762	0.57401
1.763	0.87855		4.763	0.7382		7.763	0.62105		10.763	0.57401
1.764	0.87855		4.764	0.7382		7.764	0.62104		10.764	0.57401
1.765	0.87856		4.765	0.7382		7.765	0.62103		10.765	0.57401
1.766	0.87856		4.766	0.7382		7.766	0.62101		10.766	0.57401
1.767	0.87857		4.767	0.7382		7.767	0.62101		10.767	0.57401
1.768	0.87857		4.768	0.7382		7.768	0.621		10.768	0.57401
1.769	0.87858		4.769	0.73821		7.769	0.62099		10.769	0.57401
1.77	0.87859		4.77	0.73821		7.77	0.62099		10.77	0.57401
1.771	0.87859		4.771	0.73821		7.771	0.62098		10.771	0.57401
1.772	0.8786		4.772	0.73821		7.772	0.62097		10.772	0.57401
1.773	0.8786		4.773	0.73821		7.773	0.62097		10.773	0.57401
1.774	0.87861		4.774	0.73821		7.774	0.62096		10.774	0.57401
1.775	0.87861		4.775	0.73821		7.775	0.62095		10.775	0.57401
1.776	0.87861		4.776	0.73822		7.776	0.62094		10.776	0.57401
1.777	0.87862		4.777	0.73822		7.777	0.62094		10.777	0.57401
1.778	0.87862		4.778	0.73822		7.778	0.62093		10.778	0.57401
1.779	0.87863		4.779	0.73822		7.779	0.62093		10.779	0.574
1.78	0.87863		4.78	0.73823		7.78	0.62092		10.78	0.57401
1.781	0.87864		4.781	0.73823		7.781	0.62092		10.781	0.57401
1.782	0.87865		4.782	0.73823		7.782	0.62091		10.782	0.57401
1.783	0.87865		4.783	0.73823		7.783	0.6209		10.783	0.57401
1.784	0.87865		4.784	0.73823		7.784	0.6209		10.784	0.57401
1.785	0.87866		4.785	0.73823		7.785	0.62089		10.785	0.57401
1.786	0.87867		4.786	0.73823		7.786	0.62087		10.786	0.57401
1.787	0.87867		4.787	0.73822		7.787	0.62087		10.787	0.57401
1.788	0.87868		4.788	0.73822		7.788	0.62086		10.788	0.57401
1.789	0.87868		4.789	0.73822		7.789	0.62085		10.789	0.57401
1.79	0.87869		4.79	0.73823		7.79	0.62084		10.79	0.57401
1.791	0.8787		4.791	0.73823		7.791	0.62084		10.791	0.57401
1.792	0.8787		4.792	0.73823		7.792	0.62083		10.792	0.57401
1.793	0.87871		4.793	0.73823		7.793	0.62083		10.793	0.57401
1.794	0.87872		4.794	0.73823		7.794	0.62082		10.794	0.57401
1.795	0.87872		4.795	0.73823		7.795	0.62082		10.795	0.57401
1.796	0.87873		4.796	0.73823		7.796	0.62081		10.796	0.57401
1.797	0.87873		4.797	0.73824		7.797	0.6208		10.797	0.57402
1.798	0.87874		4.798	0.73824		7.798	0.6208		10.798	0.57401
1.799	0.87874		4.799	0.73824		7.799	0.62079		10.799	0.57402
1.8	0.87875		4.8	0.73824		7.8	0.62079		10.8	0.57402
1.801	0.87875		4.801	0.73824		7.801	0.62078		10.801	0.57402
1.802	0.87876		4.802	0.73824		7.802	0.62077		10.802	0.57402
1.803	0.87877		4.803	0.73824		7.803	0.62076		10.803	0.57401
1.804	0.87877		4.804	0.73824		7.804	0.62075		10.804	0.57402
1.805	0.87878		4.805	0.73825		7.805	0.62074		10.805	0.57402
1.806	0.87878		4.806	0.73824		7.806	0.62073		10.806	0.57402
1.807	0.87878		4.807	0.73825		7.807	0.62072		10.807	0.57402
1.808	0.87879		4.808	0.73825		7.808	0.62072		10.808	0.57402
1.809	0.87879		4.809	0.73825		7.809	0.62071		10.809	0.57402
1.81	0.87879		4.81	0.73825		7.81	0.6207		10.81	0.57402
1.811	0.8788		4.811	0.73825		7.811	0.62069		10.811	0.57402
1.812	0.87881		4.812	0.73825		7.812	0.62069		10.812	0.57402
1.813	0.87881		4.813	0.73824		7.813	0.62068		10.813	0.57402
1.814	0.87882		4.814	0.73824		7.814	0.62068		10.814	0.57402
1.815	0.87883		4.815	0.73824		7.815	0.62067		10.815	0.57402
1.816	0.87883		4.816	0.73824		7.816	0.62067		10.816	0.57402
1.817	0.87884		4.817	0.73825		7.817	0.62066		10.817	0.57402
1.818	0.87885		4.818	0.73825		7.818	0.62065		10.818	0.57402
1.819	0.87885		4.819	0.73825		7.819	0.62064		10.819	0.57402
1.82	0.87886		4.82	0.73825		7.82	0.62064		10.82	0.57403
1.821	0.87886		4.821	0.73825		7.821	0.62063		10.821	0.57403
1.822	0.87887		4.822	0.73825		7.822	0.62063		10.822	0.57403
1.823	0.87887		4.823	0.73824		7.823	0.62063		10.823	0.57404
1.824	0.87887		4.824	0.73824		7.824	0.62062		10.824	0.57404
1.825	0.87888		4.825	0.73824		7.825	0.62062		10.825	0.57404
1.826	0.87889		4.826	0.73824		7.826	0.62061		10.826	0.57404
1.827	0.87889		4.827	0.73824		7.827	0.6206		10.827	0.57404
1.828	0.8789		4.828	0.73824		7.828	0.6206		10.828	0.57404
1.829	0.8789		4.829	0.73824		7.829	0.6206		10.829	0.57405
1.83	0.87891		4.83	0.73824		7.83	0.62059		10.83	0.57405
1.831	0.87891		4.831	0.73823		7.831	0.62059		10.831	0.57405
1.832	0.87892		4.832	0.73823		7.832	0.62058		10.832	0.57406
1.833	0.87892		4.833	0.73823		7.833	0.62058		10.833	0.57406
1.834	0.87893		4.834	0.73823		7.834	0.62057		10.834	0.57407
1.835	0.87894		4.835	0.73823		7.835	0.62056		10.835	0.57407
1.836	0.87894		4.836	0.73822		7.836	0.62056		10.836	0.57407
1.837	0.87894		4.837	0.73822		7.837	0.62055		10.837	0.57407
1.838	0.87895		4.838	0.73822		7.838	0.62055		10.838	0.57408
1.839	0.87895		4.839	0.73822		7.839	0.62055		10.839	0.57408
1.84	0.87896		4.84	0.73822		7.84	0.62054		10.84	0.57409
1.841	0.87896		4.841	0.73822		7.841	0.62054		10.841	0.57409
1.842	0.87897		4.842	0.73822		7.842	0.62054		10.842	0.57409
1.843	0.87897		4.843	0.73822		7.843	0.62053		10.843	0.5741
1.844	0.87898		4.844	0.73821		7.844	0.62052		10.844	0.5741
1.845	0.87898		4.845	0.73821		7.845	0.62051		10.845	0.5741
1.846	0.87899		4.846	0.73821		7.846	0.6205		10.846	0.5741
1.847	0.87899		4.847	0.73821		7.847	0.6205		10.847	0.5741
1.848	0.879		4.848	0.73821		7.848	0.62049		10.848	0.57411
1.849	0.87901		4.849	0.73821		7.849	0.62049		10.849	0.57411
1.85	0.87901		4.85	0.73821		7.85	0.62048		10.85	0.57411
1.851	0.87902		4.851	0.73821		7.851	0.62048		10.851	0.57412
1.852	0.87902		4.852	0.7382		7.852	0.62047		10.852	0.57412
1.853	0.87903		4.853	0.7382		7.853	0.62047		10.853	0.57412
1.854	0.87904		4.854	0.7382		7.854	0.62047		10.854	0.57413
1.855	0.87904		4.855	0.7382		7.855	0.62046		10.855	0.57412
1.856	0.87905		4.856	0.7382		7.856	0.62046		10.856	0.57412
1.857	0.87906		4.857	0.73819		7.857	0.62046		10.857	0.57413
1.858	0.87906		4.858	0.73819		7.858	0.62045		10.858	0.57413
1.859	0.87907		4.859	0.73819		7.859	0.62044		10.859	0.57413
1.86	0.87907		4.86	0.73819		7.86	0.62044		10.86	0.57413
1.861	0.87908		4.861	0.73819		7.861	0.62043		10.861	0.57414
1.862	0.87908		4.862	0.73818		7.862	0.62043		10.862	0.57414
1.863	0.87909		4.863	0.73818		7.863	0.62043		10.863	0.57415
1.864	0.87909		4.864	0.73817		7.864	0.62042		10.864	0.57415
1.865	0.8791		4.865	0.73817		7.865	0.62041		10.865	0.57415
1.866	0.8791		4.866	0.73817		7.866	0.62041		10.866	0.57416
1.867	0.8791		4.867	0.73817		7.867	0.62041		10.867	0.57416
1.868	0.87911		4.868	0.73817		7.868	0.6204		10.868	0.57417
1.869	0.87911		4.869	0.73817		7.869	0.6204		10.869	0.57417
1.87	0.87911		4.87	0.73816		7.87	0.62039		10.87	0.57418
1.871	0.87912		4.871	0.73816		7.871	0.62039		10.871	0.57418
1.872	0.87912		4.872	0.73815		7.872	0.62038		10.872	0.57418
1.873	0.87913		4.873	0.73815		7.873	0.62038		10.873	0.57419
1.874	0.87914		4.874	0.73815		7.874	0.62037		10.874	0.57419
1.875	0.87914		4.875	0.73815		7.875	0.62036		10.875	0.5742
1.876	0.87915		4.876	0.73815		7.876	0.62036		10.876	0.5742
1.877	0.87915		4.877	0.73815		7.877	0.62035		10.877	0.57421
1.878	0.87916		4.878	0.73815		7.878	0.62035		10.878	0.57421
1.879	0.87916		4.879	0.73815		7.879	0.62034		10.879	0.57422
1.88	0.87917		4.88	0.73814		7.88	0.62034		10.88	0.57422
1.881	0.87917		4.881	0.73814		7.881	0.62034		10.881	0.57422
1.882	0.87917		4.882	0.73814		7.882	0.62034		10.882	0.57423
1.883	0.87918		4.883	0.73813		7.883	0.62033		10.883	0.57424
1.884	0.87918		4.884	0.73813		7.884	0.62032		10.884	0.57424
1.885	0.87919		4.885	0.73813		7.885	0.62032		10.885	0.57425
1.886	0.87919		4.886	0.73813		7.886	0.62031		10.886	0.57425
1.887	0.87919		4.887	0.73813		7.887	0.6203		10.887	0.57426
1.888	0.8792		4.888	0.73813		7.888	0.6203		10.888	0.57426
1.889	0.8792		4.889	0.73812		7.889	0.62029		10.889	0.57426
1.89	0.8792		4.89	0.73812		7.89	0.62029		10.89	0.57426
1.891	0.87921		4.891	0.73811		7.891	0.62028		10.891	0.57426
1.892	0.87921		4.892	0.73811		7.892	0.62028		10.892	0.57427
1.893	0.87922		4.893	0.73811		7.893	0.62027		10.893	0.57427
1.894	0.87922		4.894	0.73811		7.894	0.62027		10.894	0.57427
1.895	0.87922		4.895	0.73811		7.895	0.62026		10.895	0.57428
1.896	0.87922		4.896	0.73811		7.896	0.62026		10.896	0.57428
1.897	0.87923		4.897	0.73811		7.897	0.62026		10.897	0.57429
1.898	0.87923		4.898	0.73811		7.898	0.62025		10.898	0.57429
1.899	0.87923		4.899	0.73811		7.899	0.62025		10.899	0.5743
1.9	0.87924		4.9	0.7381		7.9	0.62025		10.9	0.5743
1.901	0.87924		4.901	0.7381		7.901	0.62025		10.901	0.57431
1.902	0.87924		4.902	0.7381		7.902	0.62024		10.902	0.57431
1.903	0.87925		4.903	0.73809		7.903	0.62024		10.903	0.57432
1.904	0.87925		4.904	0.73809		7.904	0.62023		10.904	0.57432
1.905	0.87925		4.905	0.73808		7.905	0.62023		10.905	0.57432
1.906	0.87925		4.906	0.73808		7.906	0.62022		10.906	0.57432
1.907	0.87926		4.907	0.73808		7.907	0.62022		10.907	0.57432
1.908	0.87926		4.908	0.73807		7.908	0.62022		10.908	0.57433
1.909	0.87926		4.909	0.73806		7.909	0.62022		10.909	0.57433
1.91	0.87926		4.91	0.73805		7.91	0.62022		10.91	0.57434
1.911	0.87927		4.911	0.73805		7.911	0.62021		10.911	0.57434
1.912	0.87927		4.912	0.73805		7.912	0.62021		10.912	0.57435
1.913	0.87928		4.913	0.73804		7.913	0.6202		10.913	0.57435
1.914	0.87928		4.914	0.73804		7.914	0.6202		10.914	0.57435
1.915	0.87928		4.915	0.73803		7.915	0.6202		10.915	0.57435
1.916	0.87929		4.916	0.73802		7.916	0.62019		10.916	0.57436
1.917	0.87929		4.917	0.73802		7.917	0.62019		10.917	0.57436
1.918	0.8793		4.918	0.73802		7.918	0.62018		10.918	0.57437
1.919	0.8793		4.919	0.73801		7.919	0.62018		10.919	0.57437
1.92	0.8793		4.92	0.73801		7.92	0.62018		10.92	0.57438
1.921	0.8793		4.921	0.738		7.921	0.62017		10.921	0.57439
1.922	0.8793		4.922	0.73799		7.922	0.62016		10.922	0.57439
1.923	0.87931		4.923	0.73799		7.923	0.62016		10.923	0.57439
1.924	0.87931		4.924	0.73799		7.924	0.62016		10.924	0.5744
1.925	0.87932		4.925	0.73799		7.925	0.62016		10.925	0.57441
1.926	0.87932		4.926	0.73798		7.926	0.62015		10.926	0.57441
1.927	0.87932		4.927	0.73798		7.927	0.62015		10.927	0.57442
1.928	0.87933		4.928	0.73797		7.928	0.62014		10.928	0.57443
1.929	0.87933		4.929	0.73797		7.929	0.62014		10.929	0.57444
1.93	0.87933		4.93	0.73796		7.93	0.62014		10.93	0.57444
1.931	0.87934		4.931	0.73796		7.931	0.62013		10.931	0.57444
1.932	0.87934		4.932	0.73795		7.932	0.62013		10.932	0.57445
1.933	0.87934		4.933	0.73795		7.933	0.62013		10.933	0.57446
1.934	0.87935		4.934	0.73795		7.934	0.62012		10.934	0.57446
1.935	0.87935		4.935	0.73794		7.935	0.62012		10.935	0.57446
1.936	0.87935		4.936	0.73793		7.936	0.62011		10.936	0.57447
1.937	0.87936		4.937	0.73793		7.937	0.62011		10.937	0.57447
1.938	0.87937		4.938	0.73792		7.938	0.62011		10.938	0.57447
1.939	0.87937		4.939	0.73792		7.939	0.6201		10.939	0.57448
1.94	0.87937		4.94	0.73792		7.94	0.6201		10.94	0.57448
1.941	0.87937		4.941	0.73792		7.941	0.6201		10.941	0.57449
1.942	0.87938		4.942	0.73791		7.942	0.6201		10.942	0.57449
1.943	0.87938		4.943	0.73791		7.943	0.62009		10.943	0.5745
1.944	0.87938		4.944	0.7379		7.944	0.62009		10.944	0.57451
1.945	0.87938		4.945	0.7379		7.945	0.62009		10.945	0.57452
1.946	0.87938		4.946	0.7379		7.946	0.62008		10.946	0.57452
1.947	0.87939		4.947	0.73789		7.947	0.62008		10.947	0.57453
1.948	0.87939		4.948	0.73789		7.948	0.62008		10.948	0.57454
1.949	0.8794		4.949	0.73788		7.949	0.62008		10.949	0.57454
1.95	0.8794		4.95	0.73788		7.95	0.62008		10.95	0.57455
1.951	0.8794		4.951	0.73788		7.951	0.62008		10.951	0.57456
1.952	0.87941		4.952	0.73787		7.952	0.62008		10.952	0.57456
1.953	0.87941		4.953	0.73787		7.953	0.62007		10.953	0.57457
1.954	0.87941		4.954	0.73786		7.954	0.62007		10.954	0.57458
1.955	0.87941		4.955	0.73786		7.955	0.62007		10.955	0.57458
1.956	0.87942		4.956	0.73785		7.956	0.62007		10.956	0.57459
1.957	0.87942		4.957	0.73785		7.957	0.62006		10.957	0.5746
1.958	0.87942		4.958	0.73784		7.958	0.62006		10.958	0.57461
1.959	0.87943		4.959	0.73784		7.959	0.62006		10.959	0.57461
1.96	0.87943		4.96	0.73783		7.96	0.62006		10.96	0.57462
1.961	0.87943		4.961	0.73782		7.961	0.62006		10.961	0.57462
1.962	0.87943		4.962	0.73782		7.962	0.62005		10.962	0.57463
1.963	0.87943		4.963	0.73781		7.963	0.62005		10.963	0.57464
1.964	0.87944		4.964	0.7378		7.964	0.62005		10.964	0.57464
1.965	0.87944		4.965	0.73779		7.965	0.62005		10.965	0.57465
1.966	0.87945		4.966	0.73779		7.966	0.62005		10.966	0.57465
1.967	0.87945		4.967	0.73778		7.967	0.62005		10.967	0.57466
1.968	0.87945		4.968	0.73777		7.968	0.62005		10.968	0.57467
1.969	0.87945		4.969	0.73777		7.969	0.62005		10.969	0.57467
1.97	0.87945		4.97	0.73776		7.97	0.62004		10.97	0.57468
1.971	0.87945		4.971	0.73775		7.971	0.62004		10.971	0.57469
1.972	0.87945		4.972	0.73775		7.972	0.62004		10.972	0.57469
1.973	0.87946		4.973	0.73774		7.973	0.62004		10.973	0.5747
1.974	0.87946		4.974	0.73773		7.974	0.62004		10.974	0.57471
1.975	0.87946		4.975	0.73773		7.975	0.62003		10.975	0.57471
1.976	0.87946		4.976	0.73772		7.976	0.62003		10.976	0.57472
1.977	0.87946		4.977	0.73771		7.977	0.62003		10.977	0.57472
1.978	0.87947		4.978	0.73771		7.978	0.62004		10.978	0.57473
1.979	0.87947		4.979	0.7377		7.979	0.62003		10.979	0.57473
1.98	0.87947		4.98	0.73769		7.98	0.62003		10.98	0.57474
1.981	0.87947		4.981	0.73768		7.981	0.62003		10.981	0.57475
1.982	0.87947		4.982	0.73768		7.982	0.62003		10.982	0.57476
1.983	0.87947		4.983	0.73767		7.983	0.62003		10.983	0.57476
1.984	0.87948		4.984	0.73766		7.984	0.62003		10.984	0.57477
1.985	0.87948		4.985	0.73766		7.985	0.62003		10.985	0.57478
1.986	0.87949		4.986	0.73765		7.986	0.62003		10.986	0.57479
1.987	0.87949		4.987	0.73765		7.987	0.62003		10.987	0.5748
1.988	0.8795		4.988	0.73764		7.988	0.62003		10.988	0.5748
1.989	0.8795		4.989	0.73763		7.989	0.62003		10.989	0.57481
1.99	0.87951		4.99	0.73763		7.99	0.62003		10.99	0.57482
1.991	0.87951		4.991	0.73763		7.991	0.62003		10.991	0.57482
1.992	0.87951		4.992	0.73762		7.992	0.62003		10.992	0.57483
1.993	0.87951		4.993	0.73762		7.993	0.62003		10.993	0.57483
1.994	0.87951		4.994	0.73761		7.994	0.62003		10.994	0.57483
1.995	0.87952		4.995	0.73761		7.995	0.62002		10.995	0.57484
1.996	0.87952		4.996	0.7376		7.996	0.62002		10.996	0.57485
1.997	0.87952		4.997	0.73759		7.997	0.62002		10.997	0.57485
1.998	0.87952		4.998	0.73759		7.998	0.62002		10.998	0.57486
1.999	0.87952		4.999	0.73758		7.999	0.62001		10.999	0.57486
[truncated: 1 more rows]

## Sheet: S18b
Time (s)	Open-circuit voltage (V)		Time (s)	Open-circuit voltage (V)		Time (s)	Open-circuit voltage (V)		Time (s)	Open-circuit voltage (V)
0.001	0.16853		3.001	0.14505		6.001	0.1191		9.001	0.11268
0.002	0.16856		3.002	0.14514		6.002	0.11887		9.002	0.11293
0.003	0.16897		3.003	0.14534		6.003	0.11923		9.003	0.11338
0.004	0.16863		3.004	0.14544		6.004	0.119		9.004	0.11268
0.005	0.16856		3.005	0.14528		6.005	0.11857		9.005	0.11281
0.006	0.168		3.006	0.14534		6.006	0.1192		9.006	0.11306
0.007	0.16856		3.007	0.14518		6.007	0.11887		9.007	0.11322
0.008	0.16866		3.008	0.14508		6.008	0.11897		9.008	0.11394
0.009	0.16885		3.009	0.14488		6.009	0.119		9.009	0.1136
0.01	0.1691		3.01	0.14468		6.01	0.119		9.01	0.11417
0.011	0.16907		3.011	0.14501		6.011	0.11933		9.011	0.11442
0.012	0.16878		3.012	0.14534		6.012	0.11992		9.012	0.11391
0.013	0.16875		3.013	0.14564		6.013	0.11972		9.013	0.1136
0.014	0.16894		3.014	0.14528		6.014	0.12045		9.014	0.11372
0.015	0.16869		3.015	0.14544		6.015	0.11985		9.015	0.11353
0.016	0.16872		3.016	0.14514		6.016	0.11982		9.016	0.11398
0.017	0.16913		3.017	0.1456		6.017	0.11969		9.017	0.11388
0.018	0.16891		3.018	0.14551		6.018	0.11959		9.018	0.11385
0.019	0.16926		3.019	0.1457		6.019	0.11975		9.019	0.11417
0.02	0.16904		3.02	0.14583		6.02	0.11952		9.02	0.11394
0.021	0.16863		3.021	0.1459		6.021	0.12018		9.021	0.11375
0.022	0.16923		3.022	0.1461		6.022	0.12012		9.022	0.11407
0.023	0.16891		3.023	0.14583		6.023	0.11972		9.023	0.11398
0.024	0.16901		3.024	0.14577		6.024	0.11959		9.024	0.11426
0.025	0.16904		3.025	0.14577		6.025	0.11989		9.025	0.11391
0.026	0.16904		3.026	0.146		6.026	0.11992		9.026	0.11417
0.027	0.16935		3.027	0.14583		6.027	0.11956		9.027	0.11423
0.028	0.16992		3.028	0.14606		6.028	0.12002		9.028	0.11448
0.029	0.16973		3.029	0.14626		6.029	0.12005		9.029	0.11445
0.03	0.17043		3.03	0.14649		6.03	0.11975		9.03	0.11454
0.031	0.16986		3.031	0.14567		6.031	0.12002		9.031	0.1147
0.032	0.16983		3.032	0.1457		6.032	0.11992		9.032	0.11426
0.033	0.1697		3.033	0.14583		6.033	0.12068		9.033	0.11439
0.034	0.16961		3.034	0.146		6.034	0.12068		9.034	0.11461
0.035	0.16976		3.035	0.1459		6.035	0.1211		9.035	0.11461
0.036	0.16954		3.036	0.14597		6.036	0.12071		9.036	0.11467
0.037	0.17018		3.037	0.14656		6.037	0.12054		9.037	0.1148
0.038	0.17011		3.038	0.14643		6.038	0.12074		9.038	0.11442
0.039	0.16973		3.039	0.14679		6.039	0.12087		9.039	0.11477
0.04	0.16961		3.04	0.14725		6.04	0.12054		9.04	0.11413
0.041	0.16989		3.041	0.14715		6.041	0.1211		9.041	0.1147
0.042	0.16992		3.042	0.14672		6.042	0.12041		9.042	0.11448
0.043	0.16957		3.043	0.14708		6.043	0.12054		9.043	0.11448
0.044	0.17002		3.044	0.14698		6.044	0.12077		9.044	0.1147
0.045	0.17005		3.045	0.14689		6.045	0.12094		9.045	0.11505
0.046	0.16976		3.046	0.14685		6.046	0.12071		9.046	0.11505
0.047	0.17002		3.047	0.14698		6.047	0.12054		9.047	0.11518
0.048	0.16992		3.048	0.14669		6.048	0.12061		9.048	0.1153
0.049	0.17065		3.049	0.14689		6.049	0.12031		9.049	0.11505
0.05	0.17065		3.05	0.14692		6.05	0.1213		9.05	0.11518
0.051	0.17106		3.051	0.14692		6.051	0.1214		9.051	0.11511
0.052	0.17068		3.052	0.14643		6.052	0.12146		9.052	0.11552
0.053	0.17052		3.053	0.14698		6.053	0.1215		9.053	0.1154
0.054	0.17071		3.054	0.14712		6.054	0.12186		9.054	0.11575
0.055	0.17084		3.055	0.14685		6.055	0.12127		9.055	0.11575
0.056	0.17052		3.056	0.14712		6.056	0.12183		9.056	0.11575
0.057	0.17106		3.057	0.14689		6.057	0.12156		9.057	0.1154
0.058	0.1704		3.058	0.14767		6.058	0.12163		9.058	0.11568
0.059	0.17052		3.059	0.14764		6.059	0.12206		9.059	0.1154
0.06	0.17074		3.06	0.1482		6.06	0.12169		9.06	0.11489
0.061	0.1709		3.061	0.14807		6.061	0.12179		9.061	0.11521
0.062	0.17068		3.062	0.14771		6.062	0.12156		9.062	0.11511
0.063	0.17052		3.063	0.14797		6.063	0.12133		9.063	0.11533
0.064	0.17059		3.064	0.1479		6.064	0.12186		9.064	0.11575
0.065	0.1703		3.065	0.14767		6.065	0.12199		9.065	0.11556
0.066	0.17125		3.066	0.1483		6.066	0.12166		9.066	0.11543
0.067	0.17134		3.067	0.1479		6.067	0.12183		9.067	0.11565
0.068	0.17141		3.068	0.14817		6.068	0.12146		9.068	0.11559
0.069	0.17144		3.069	0.148		6.069	0.12173		9.069	0.11552
0.07	0.17179		3.07	0.14807		6.07	0.12127		9.07	0.11584
0.071	0.17122		3.071	0.14797		6.071	0.12183		9.071	0.11565
0.072	0.17175		3.072	0.14761		6.072	0.12219		9.072	0.11603
0.073	0.1715		3.073	0.14823		6.073	0.12212		9.073	0.11635
0.074	0.17157		3.074	0.14787		6.074	0.12222		9.074	0.11609
0.075	0.17198		3.075	0.14843		6.075	0.12232		9.075	0.11688
0.076	0.17163		3.076	0.14823		6.076	0.12183		9.076	0.11657
0.077	0.17172		3.077	0.14846		6.077	0.12199		9.077	0.11672
0.078	0.1715		3.078	0.14873		6.078	0.12219		9.078	0.11657
0.079	0.17128		3.079	0.14876		6.079	0.12242		9.079	0.1166
0.08	0.17179		3.08	0.14889		6.08	0.12215		9.08	0.11612
0.081	0.17191		3.081	0.14866		6.081	0.12255		9.081	0.11612
0.082	0.1716		3.082	0.14912		6.082	0.12232		9.082	0.11635
0.083	0.17175		3.083	0.14905		6.083	0.12202		9.083	0.11625
0.084	0.17141		3.084	0.14912		6.084	0.12248		9.084	0.11612
0.085	0.17166		3.085	0.14925		6.085	0.12265		9.085	0.11628
0.086	0.17122		3.086	0.14948		6.086	0.12248		9.086	0.11631
0.087	0.17175		3.087	0.14935		6.087	0.12281		9.087	0.11641
0.088	0.1721		3.088	0.14892		6.088	0.12232		9.088	0.11672
0.089	0.17204		3.089	0.14909		6.089	0.12321		9.089	0.11628
0.09	0.17213		3.09	0.14882		6.09	0.12281		9.09	0.11676
0.091	0.17223		3.091	0.14899		6.091	0.12271		9.091	0.11742
0.092	0.17175		3.092	0.14915		6.092	0.12278		9.092	0.11695
0.093	0.17191		3.093	0.14886		6.093	0.12271		9.093	0.11704
0.094	0.1721		3.094	0.14882		6.094	0.1233		9.094	0.11739
0.095	0.17232		3.095	0.14876		6.095	0.1233		9.095	0.11717
0.096	0.17207		3.096	0.14863		6.096	0.12327		9.096	0.11748
0.097	0.17245		3.097	0.14909		6.097	0.12314		9.097	0.11723
0.098	0.17223		3.098	0.14971		6.098	0.12393		9.098	0.11733
0.099	0.17194		3.099	0.15014		6.099	0.12337		9.099	0.1171
0.1	0.17239		3.1	0.15043		6.1	0.1239		9.1	0.11707
0.101	0.17254		3.101	0.14961		6.101	0.12307		9.101	0.11717
0.102	0.17239		3.102	0.1505		6.102	0.12344		9.102	0.1171
0.103	0.1727		3.103	0.1507		6.103	0.12373		9.103	0.11729
0.104	0.17223		3.104	0.14991		6.104	0.12347		9.104	0.11729
0.105	0.17308		3.105	0.15014		6.105	0.1233		9.105	0.11688
0.106	0.1727		3.106	0.14981		6.106	0.1234		9.106	0.11723
0.107	0.17261		3.107	0.15047		6.107	0.12353		9.107	0.11733
0.108	0.17267		3.108	0.15066		6.108	0.1234		9.108	0.11704
0.109	0.17261		3.109	0.15053		6.109	0.12353		9.109	0.11739
0.11	0.17318		3.11	0.15037		6.11	0.12367		9.11	0.11739
0.111	0.17318		3.111	0.1506		6.111	0.1234		9.111	0.11799
0.112	0.17315		3.112	0.15089		6.112	0.12406		9.112	0.11796
0.113	0.17302		3.113	0.15132		6.113	0.12436		9.113	0.11789
0.114	0.17378		3.114	0.15086		6.114	0.12429		9.114	0.11796
0.115	0.17324		3.115	0.15106		6.115	0.12442		9.115	0.11865
0.116	0.17375		3.116	0.15076		6.116	0.12439		9.116	0.11824
0.117	0.17296		3.117	0.1507		6.117	0.12475		9.117	0.11777
0.118	0.1733		3.118	0.15106		6.118	0.12475		9.118	0.1178
0.119	0.17359		3.119	0.15145		6.119	0.12449		9.119	0.11827
0.12	0.17333		3.12	0.15129		6.12	0.12439		9.12	0.11818
0.121	0.17318		3.121	0.15142		6.121	0.12459		9.121	0.11821
0.122	0.17327		3.122	0.15158		6.122	0.12399		9.122	0.1184
0.123	0.1734		3.123	0.15139		6.123	0.12459		9.123	0.11808
0.124	0.17327		3.124	0.15135		6.124	0.12491		9.124	0.11748
0.125	0.1734		3.125	0.15158		6.125	0.12488		9.125	0.11808
0.126	0.17352		3.126	0.15175		6.126	0.12416		9.126	0.11827
0.127	0.17327		3.127	0.15198		6.127	0.12442		9.127	0.11818
0.128	0.1739		3.128	0.15162		6.128	0.12465		9.128	0.11802
0.129	0.17419		3.129	0.15185		6.129	0.12436		9.129	0.11821
0.13	0.17412		3.13	0.15237		6.13	0.12449		9.13	0.11853
0.131	0.17425		3.131	0.15204		6.131	0.12501		9.131	0.1184
0.132	0.17422		3.132	0.15204		6.132	0.12501		9.132	0.11837
0.133	0.17457		3.133	0.15214		6.133	0.12508		9.133	0.11868
0.134	0.17457		3.134	0.15234		6.134	0.12551		9.134	0.11862
0.135	0.17431		3.135	0.1527		6.135	0.12524		9.135	0.11897
0.136	0.17422		3.136	0.15273		6.136	0.12531		9.136	0.11894
0.137	0.17441		3.137	0.1527		6.137	0.1258		9.137	0.11951
0.138	0.17384		3.138	0.15244		6.138	0.12564		9.138	0.11941
0.139	0.17441		3.139	0.15277		6.139	0.12567		9.139	0.11913
0.14	0.17472		3.14	0.15244		6.14	0.12597		9.14	0.11859
0.141	0.17469		3.141	0.15247		6.141	0.12613		9.141	0.11887
0.142	0.174		3.142	0.1531		6.142	0.12583		9.142	0.11878
0.143	0.17425		3.143	0.15356		6.143	0.12583		9.143	0.11897
0.144	0.17447		3.144	0.15326		6.144	0.1259		9.144	0.11916
0.145	0.17419		3.145	0.15329		6.145	0.12518		9.145	0.11884
0.146	0.17431		3.146	0.15319		6.146	0.12551		9.146	0.11897
0.147	0.17482		3.147	0.1531		6.147	0.1261		9.147	0.11913
0.148	0.17482		3.148	0.15342		6.148	0.1257		9.148	0.11909
0.149	0.17488		3.149	0.15342		6.149	0.1258		9.149	0.11906
0.15	0.17529		3.15	0.15369		6.15	0.12606		9.15	0.11938
0.151	0.17504		3.151	0.15385		6.151	0.12597		9.151	0.11976
0.152	0.1751		3.152	0.15379		6.152	0.12652		9.152	0.11969
0.153	0.17558		3.153	0.15415		6.153	0.12682		9.153	0.11976
0.154	0.17542		3.154	0.15388		6.154	0.12649		9.154	0.11925
0.155	0.17545		3.155	0.15441		6.155	0.12662		9.155	0.11976
0.156	0.17574		3.156	0.155		6.156	0.12656		9.156	0.12007
0.157	0.17589		3.157	0.15428		6.157	0.12682		9.157	0.11922
0.158	0.17561		3.158	0.15454		6.158	0.12666		9.158	0.12001
0.159	0.17561		3.159	0.15503		6.159	0.12721		9.159	0.11963
0.16	0.17567		3.16	0.15533		6.16	0.12728		9.16	0.11992
0.161	0.17498		3.161	0.155		6.161	0.12751		9.161	0.12023
0.162	0.17529		3.162	0.15569		6.162	0.12751		9.162	0.12001
0.163	0.17586		3.163	0.15582		6.163	0.12702		9.163	0.11963
0.164	0.17548		3.164	0.15517		6.164	0.12725		9.164	0.1196
0.165	0.17558		3.165	0.15582		6.165	0.12692		9.165	0.11966
0.166	0.17583		3.166	0.15553		6.166	0.12725		9.166	0.11985
0.167	0.17574		3.167	0.15612		6.167	0.12705		9.167	0.11979
0.168	0.17627		3.168	0.15599		6.168	0.12725		9.168	0.11988
0.169	0.17656		3.169	0.1553		6.169	0.12767		9.169	0.12071
0.17	0.17624		3.17	0.1552		6.17	0.12738		9.17	0.12033
0.171	0.17637		3.171	0.15566		6.171	0.12721		9.171	0.12093
0.172	0.1763		3.172	0.15569		6.172	0.1281		9.172	0.12071
0.173	0.17656		3.173	0.15582		6.173	0.12744		9.173	0.1214
0.174	0.1764		3.174	0.15609		6.174	0.12804		9.174	0.12067
0.175	0.17694		3.175	0.15661		6.175	0.1282		9.175	0.12064
0.176	0.177		3.176	0.15674		6.176	0.12827		9.176	0.1209
0.177	0.17722		3.177	0.15638		6.177	0.12836		9.177	0.12036
0.178	0.17722		3.178	0.15645		6.178	0.1281		9.178	0.12071
0.179	0.17675		3.179	0.15651		6.179	0.12823		9.179	0.12102
0.18	0.17697		3.18	0.15658		6.18	0.12797		9.18	0.12115
0.181	0.17665		3.181	0.15668		6.181	0.1285		9.181	0.12099
0.182	0.17697		3.182	0.15694		6.182	0.12823		9.182	0.12134
0.183	0.17678		3.183	0.15747		6.183	0.12856		9.183	0.12124
0.184	0.17697		3.184	0.15816		6.184	0.12889		9.184	0.12118
0.185	0.17738		3.185	0.15829		6.185	0.1284		9.185	0.1215
0.186	0.17709		3.186	0.15832		6.186	0.1282		9.186	0.1215
0.187	0.17694		3.187	0.15806		6.187	0.12774		9.187	0.12121
0.188	0.17779		3.188	0.15779		6.188	0.12827		9.188	0.12162
0.189	0.17716		3.189	0.15779		6.189	0.12833		9.189	0.12165
0.19	0.17773		3.19	0.15756		6.19	0.12866		9.19	0.12165
0.191	0.17788		3.191	0.1574		6.191	0.12873		9.191	0.12162
0.192	0.17795		3.192	0.15806		6.192	0.12928		9.192	0.12153
0.193	0.17804		3.193	0.15783		6.193	0.12909		9.193	0.12216
0.194	0.17779		3.194	0.15839		6.194	0.12915		9.194	0.12203
0.195	0.17792		3.195	0.15822		6.195	0.12984		9.195	0.12225
0.196	0.17766		3.196	0.15822		6.196	0.12997		9.196	0.12248
0.197	0.17817		3.197	0.15832		6.197	0.12968		9.197	0.12191
0.198	0.17792		3.198	0.15878		6.198	0.12978		9.198	0.12229
0.199	0.17823		3.199	0.15885		6.199	0.12958		9.199	0.12279
0.2	0.17855		3.2	0.15901		6.2	0.12965		9.2	0.12327
0.201	0.17807		3.201	0.15855		6.201	0.12974		9.201	0.12279
0.202	0.17788		3.202	0.15881		6.202	0.13017		9.202	0.12229
0.203	0.17744		3.203	0.15888		6.203	0.12971		9.203	0.1227
0.204	0.17795		3.204	0.15901		6.204	0.1305		9.204	0.12282
0.205	0.17801		3.205	0.15901		6.205	0.13014		9.205	0.12292
0.206	0.17833		3.206	0.1595		6.206	0.12994		9.206	0.12279
0.207	0.17839		3.207	0.15944		6.207	0.13014		9.207	0.12333
0.208	0.17893		3.208	0.1594		6.208	0.13011		9.208	0.12327
0.209	0.17874		3.209	0.15983		6.209	0.1302		9.209	0.12301
0.21	0.1788		3.21	0.15963		6.21	0.12984		9.21	0.12279
0.211	0.17946		3.211	0.16013		6.211	0.1306		9.211	0.12301
0.212	0.17959		3.212	0.16052		6.212	0.13096		9.212	0.12304
0.213	0.17931		3.213	0.16013		6.213	0.13089		9.213	0.1233
0.214	0.1794		3.214	0.16029		6.214	0.13106		9.214	0.12317
0.215	0.17921		3.215	0.16029		6.215	0.13109		9.215	0.12364
0.216	0.17927		3.216	0.16082		6.216	0.13178		9.216	0.12327
0.217	0.17937		3.217	0.16075		6.217	0.13198		9.217	0.12339
0.218	0.17978		3.218	0.16078		6.218	0.13119		9.218	0.12383
0.219	0.17934		3.219	0.16101		6.219	0.13116		9.219	0.12387
0.22	0.1801		3.22	0.16157		6.22	0.13142		9.22	0.12368
0.221	0.17975		3.221	0.16141		6.221	0.13185		9.221	0.12342
0.222	0.17956		3.222	0.16144		6.222	0.13195		9.222	0.12374
0.223	0.17975		3.223	0.16161		6.223	0.13214		9.223	0.12405
0.224	0.17972		3.224	0.16203		6.224	0.1325		9.224	0.1245
0.225	0.17981		3.225	0.1623		6.225	0.13214		9.225	0.12428
0.226	0.17946		3.226	0.16243		6.226	0.13198		9.226	0.1244
0.227	0.18019		3.227	0.16262		6.227	0.13178		9.227	0.12402
0.228	0.18054		3.228	0.16269		6.228	0.13273		9.228	0.12428
0.229	0.18048		3.229	0.16233		6.229	0.13264		9.229	0.12484
0.23	0.18063		3.23	0.16253		6.23	0.13227		9.23	0.12456
0.231	0.18066		3.231	0.16262		6.231	0.13224		9.231	0.12456
0.232	0.18133		3.232	0.16276		6.232	0.1331		9.232	0.12516
0.233	0.18152		3.233	0.16236		6.233	0.13277		9.233	0.12535
0.234	0.18076		3.234	0.16236		6.234	0.13264		9.234	0.12573
0.235	0.18073		3.235	0.16253		6.235	0.1327		9.235	0.12573
0.236	0.18098		3.236	0.16276		6.236	0.13283		9.236	0.12538
0.237	0.18139		3.237	0.16315		6.237	0.13342		9.237	0.12516
0.238	0.18149		3.238	0.16318		6.238	0.13385		9.238	0.12484
0.239	0.18168		3.239	0.16401		6.239	0.13352		9.239	0.12551
0.24	0.18202		3.24	0.16447		6.24	0.13329		9.24	0.12526
0.241	0.18168		3.241	0.16486		6.241	0.13395		9.241	0.12535
0.242	0.18152		3.242	0.16496		6.242	0.13415		9.242	0.1256
0.243	0.18133		3.243	0.16499		6.243	0.13461		9.243	0.12582
0.244	0.18224		3.244	0.16489		6.244	0.13421		9.244	0.12624
0.245	0.18215		3.245	0.16476		6.245	0.13431		9.245	0.12579
0.246	0.1818		3.246	0.16529		6.246	0.13425		9.246	0.12551
0.247	0.18177		3.247	0.16499		6.247	0.13448		9.247	0.12646
0.248	0.18259		3.248	0.16502		6.248	0.13431		9.248	0.12658
0.249	0.18228		3.249	0.16476		6.249	0.13484		9.249	0.12624
0.25	0.18215		3.25	0.16489		6.25	0.1348		9.25	0.12646
0.251	0.18221		3.251	0.16512		6.251	0.13438		9.251	0.12693
0.252	0.18234		3.252	0.16519		6.252	0.13503		9.252	0.12737
0.253	0.18291		3.253	0.16555		6.253	0.13536		9.253	0.12725
0.254	0.18332		3.254	0.16585		6.254	0.13576		9.254	0.12744
0.255	0.183		3.255	0.16611		6.255	0.13572		9.255	0.1281
0.256	0.18278		3.256	0.16604		6.256	0.13628		9.256	0.12747
0.257	0.18341		3.257	0.1668		6.257	0.13605		9.257	0.12734
0.258	0.1836		3.258	0.1669		6.258	0.13664		9.258	0.12747
0.259	0.18405		3.259	0.16719		6.259	0.13582		9.259	0.12731
0.26	0.18367		3.26	0.16765		6.26	0.13579		9.26	0.12712
0.261	0.18376		3.261	0.16739		6.261	0.13632		9.261	0.12687
0.262	0.1837		3.262	0.16746		6.262	0.13599		9.262	0.12753
0.263	0.18392		3.263	0.16778		6.263	0.13618		9.263	0.12759
0.264	0.18376		3.264	0.16801		6.264	0.13707		9.264	0.12769
0.265	0.18427		3.265	0.16805		6.265	0.13687		9.265	0.12826
0.266	0.18424		3.266	0.1687		6.266	0.13678		9.266	0.12854
0.267	0.18382		3.267	0.16907		6.267	0.13632		9.267	0.12826
0.268	0.18446		3.268	0.16903		6.268	0.13661		9.268	0.12826
0.269	0.18477		3.269	0.16913		6.269	0.13727		9.269	0.12823
0.27	0.18515		3.27	0.1692		6.27	0.13661		9.27	0.12879
0.271	0.18512		3.271	0.16959		6.271	0.13714		9.271	0.12892
0.272	0.18566		3.272	0.17018		6.272	0.13779		9.272	0.12908
0.273	0.18544		3.273	0.17041		6.273	0.13753		9.273	0.12952
0.274	0.186		3.274	0.17035		6.274	0.13776		9.274	0.12939
0.275	0.18521		3.275	0.17087		6.275	0.13816		9.275	0.1293
0.276	0.18518		3.276	0.17127		6.276	0.13816		9.276	0.12902
0.277	0.18569		3.277	0.17091		6.277	0.13743		9.277	0.12949
0.278	0.18537		3.278	0.17173		6.278	0.13802		9.278	0.12993
0.279	0.18556		3.279	0.17202		6.279	0.13832		9.279	0.12927
0.28	0.18642		3.28	0.17271		6.28	0.13825		9.28	0.12977
0.281	0.18623		3.281	0.17245		6.281	0.13816		9.281	0.12946
0.282	0.18613		3.282	0.17288		6.282	0.13835		9.282	0.12977
0.283	0.18569		3.283	0.17281		6.283	0.13878		9.283	0.13028
0.284	0.18597		3.284	0.17304		6.284	0.13825		9.284	0.12971
0.285	0.1866		3.285	0.17324		6.285	0.13862		9.285	0.12999
0.286	0.18597		3.286	0.1734		6.286	0.13865		9.286	0.13009
0.287	0.18648		3.287	0.1734		6.287	0.13852		9.287	0.13031
0.288	0.18711		3.288	0.17429		6.288	0.13868		9.288	0.13009
0.289	0.18686		3.289	0.17478		6.289	0.13888		9.289	0.13031
0.29	0.18708		3.29	0.17482		6.29	0.13891		9.29	0.13085
0.291	0.18746		3.291	0.17534		6.291	0.1395		9.291	0.13104
0.292	0.18746		3.292	0.1759		6.292	0.13986		9.292	0.13072
0.293	0.18676		3.293	0.17616		6.293	0.14032		9.293	0.13101
0.294	0.18733		3.294	0.17659		6.294	0.14042		9.294	0.13116
0.295	0.18762		3.295	0.17708		6.295	0.14055		9.295	0.1312
0.296	0.18755		3.296	0.17662		6.296	0.14026		9.296	0.13192
0.297	0.18746		3.297	0.17718		6.297	0.14085		9.297	0.13129
0.298	0.18765		3.298	0.17731		6.298	0.14042		9.298	0.13151
0.299	0.18806		3.299	0.1779		6.299	0.14072		9.299	0.13145
0.3	0.18755		3.3	0.1779		6.3	0.14023		9.3	0.13145
0.301	0.1879		3.301	0.17784		6.301	0.14032		9.301	0.13132
0.302	0.18793		3.302	0.17777		6.302	0.14065		9.302	0.13139
0.303	0.18781		3.303	0.1782		6.303	0.14124		9.303	0.13227
0.304	0.18796		3.304	0.17836		6.304	0.14098		9.304	0.13202
0.305	0.18815		3.305	0.1785		6.305	0.14124		9.305	0.13211
0.306	0.18818		3.306	0.17876		6.306	0.14128		9.306	0.1318
0.307	0.18875		3.307	0.17853		6.307	0.14131		9.307	0.13227
0.308	0.1891		3.308	0.178		6.308	0.14134		9.308	0.13255
0.309	0.18954		3.309	0.17751		6.309	0.14184		9.309	0.13281
0.31	0.18964		3.31	0.17725		6.31	0.1418		9.31	0.133
0.311	0.18976		3.311	0.17774		6.311	0.14249		9.311	0.13315
0.312	0.18948		3.312	0.17718		6.312	0.1423		9.312	0.13347
0.313	0.19005		3.313	0.17682		6.313	0.14302		9.313	0.13375
0.314	0.18964		3.314	0.17659		6.314	0.14341		9.314	0.13379
0.315	0.18992		3.315	0.17613		6.315	0.14368		9.315	0.13357
0.316	0.18945		3.316	0.17597		6.316	0.14345		9.316	0.13407
0.317	0.18954		3.317	0.17537		6.317	0.14335		9.317	0.13394
0.318	0.18986		3.318	0.17511		6.318	0.14364		9.318	0.13413
0.319	0.19043		3.319	0.17422		6.319	0.14404		9.319	0.13436
0.32	0.19017		3.32	0.17406		6.32	0.14417		9.32	0.13502
0.321	0.19043		3.321	0.17357		6.321	0.14391		9.321	0.13448
0.322	0.19046		3.322	0.17284		6.322	0.14414		9.322	0.13448
0.323	0.19049		3.323	0.17265		6.323	0.1444		9.323	0.13439
0.324	0.19052		3.324	0.17245		6.324	0.14424		9.324	0.13502
0.325	0.191		3.325	0.15296		6.325	0.14466		9.325	0.13502
0.326	0.19096		3.326	0.13269		6.326	0.14479		9.326	0.13514
0.327	0.19163		3.327	0.12986		6.327	0.14493		9.327	0.13556
0.328	0.19144		3.328	0.12986		6.328	0.14509		9.328	0.13537
0.329	0.19213		3.329	0.1297		6.329	0.14525		9.329	0.13565
0.33	0.19251		3.33	0.12977		6.33	0.14621		9.33	0.13559
0.331	0.19277		3.331	0.1299		6.331	0.14627		9.331	0.13657
0.332	0.19254		3.332	0.13009		6.332	0.14657		9.332	0.13647
0.333	0.19245		3.333	0.13006		6.333	0.147		9.333	0.13644
0.334	0.19273		3.334	0.13029		6.334	0.1469		9.334	0.13685
0.335	0.19311		3.335	0.13029		6.335	0.14696		9.335	0.13685
0.336	0.19324		3.336	0.13049		6.336	0.14716		9.336	0.13726
0.337	0.19299		3.337	0.13052		6.337	0.14713		9.337	0.13742
0.338	0.19321		3.338	0.13062		6.338	0.14742		9.338	0.13748
0.339	0.19346		3.339	0.13069		6.339	0.14742		9.339	0.13783
0.34	0.1933		3.34	0.13072		6.34	0.14772		9.34	0.13786
0.341	0.19371		3.341	0.13082		6.341	0.14844		9.341	0.13799
0.342	0.19384		3.342	0.13092		6.342	0.1487		9.342	0.13755
0.343	0.19397		3.343	0.13088		6.343	0.1488		9.343	0.13805
0.344	0.19412		3.344	0.13098		6.344	0.1492		9.344	0.13799
0.345	0.19428		3.345	0.13105		6.345	0.14985		9.345	0.13824
0.346	0.1952		3.346	0.13108		6.346	0.14959		9.346	0.13793
0.347	0.19526		3.347	0.13115		6.347	0.15038		9.347	0.13859
0.348	0.19555		3.348	0.13118		6.348	0.15064		9.348	0.13919
0.349	0.19596		3.349	0.13121		6.349	0.15012		9.349	0.13954
0.35	0.19586		3.35	0.13121		6.35	0.15018		9.35	0.14014
0.351	0.19593		3.351	0.13128		6.351	0.15107		9.351	0.14023
0.352	0.19611		3.352	0.13131		6.352	0.15143		9.352	0.14042
0.353	0.19608		3.353	0.13134		6.353	0.15133		9.353	0.14071
0.354	0.19637		3.354	0.13138		6.354	0.15183		9.354	0.14077
0.355	0.19637		3.355	0.13141		6.355	0.15219		9.355	0.14121
0.356	0.19665		3.356	0.13144		6.356	0.15245		9.356	0.14172
0.357	0.19735		3.357	0.13151		6.357	0.15327		9.357	0.14137
0.358	0.1976		3.358	0.13154		6.358	0.1539		9.358	0.14229
0.359	0.19769		3.359	0.13157		6.359	0.15403		9.359	0.14203
0.36	0.19807		3.36	0.13164		6.36	0.15445		9.36	0.14222
0.361	0.19871		3.361	0.13161		6.361	0.15508		9.361	0.14222
0.362	0.19845		3.362	0.13167		6.362	0.15554		9.362	0.14244
0.363	0.19921		3.363	0.13167		6.363	0.15475		9.363	0.14222
0.364	0.19946		3.364	0.1317		6.364	0.15518		9.364	0.14314
0.365	0.19896		3.365	0.13167		6.365	0.15557		9.365	0.1433
0.366	0.19902		3.366	0.13174		6.366	0.156		9.366	0.14336
0.367	0.19987		3.367	0.13174		6.367	0.156		9.367	0.14333
0.368	0.20022		3.368	0.13177		6.368	0.15593		9.368	0.14368
0.369	0.20013		3.369	0.1318		6.369	0.15567		9.369	0.1445
0.37	0.2006		3.37	0.1318		6.37	0.15606		9.37	0.14481
0.371	0.20095		3.371	0.13187		6.371	0.15646		9.371	0.14563
0.372	0.2012		3.372	0.13184		6.372	0.15646		9.372	0.14592
0.373	0.20199		3.373	0.13187		6.373	0.15564		9.373	0.14636
0.374	0.20259		3.374	0.13193		6.374	0.15643		9.374	0.14646
0.375	0.20272		3.375	0.13193		6.375	0.15643		9.375	0.14712
0.376	0.20313		3.376	0.13193		6.376	0.15593		9.376	0.14744
0.377	0.20373		3.377	0.13193		6.377	0.15551		9.377	0.14759
0.378	0.20417		3.378	0.13197		6.378	0.15554		9.378	0.14744
0.379	0.20341		3.379	0.13203		6.379	0.15551		9.379	0.14794
0.38	0.20382		3.38	0.13203		6.38	0.15528		9.38	0.14778
0.381	0.2042		3.381	0.13207		6.381	0.15436		9.381	0.14826
0.382	0.20461		3.382	0.1321		6.382	0.15376		9.382	0.14778
0.383	0.20461		3.383	0.13207		6.383	0.1536		9.383	0.14788
0.384	0.20455		3.384	0.13207		6.384	0.1534		9.384	0.14829
0.385	0.2043		3.385	0.1321		6.385	0.15324		9.385	0.14905
0.386	0.20468		3.386	0.13216		6.386	0.15268		9.386	0.14898
0.387	0.20506		3.387	0.13216		6.387	0.15199		9.387	0.14914
0.388	0.20506		3.388	0.13213		6.388	0.1515		9.388	0.14924
0.389	0.20427		3.389	0.13216		6.389	0.15064		9.389	0.14902
0.39	0.20502		3.39	0.1322		6.39	0.15022		9.39	0.14848
0.391	0.20502		3.391	0.1322		6.391	0.14946		9.391	0.14841
0.392	0.20455		3.392	0.1322		6.392	0.13737		9.392	0.1481
0.393	0.20414		3.393	0.13216		6.393	0.11305		9.393	0.14797
0.394	0.20417		3.394	0.13226		6.394	0.10743		9.394	0.14763
0.395	0.20414		3.395	0.13223		6.395	0.10724		9.395	0.14747
0.396	0.20392		3.396	0.1322		6.396	0.10737		9.396	0.1469
0.397	0.20303		3.397	0.13226		6.397	0.1072		9.397	0.14665
0.398	0.20247		3.398	0.1323		6.398	0.10701		9.398	0.14623
0.399	0.20231		3.399	0.1323		6.399	0.10694		9.399	0.1463
0.4	0.20212		3.4	0.1323		6.4	0.10707		9.4	0.14567
0.401	0.20196		3.401	0.13233		6.401	0.10727		9.401	0.14532
0.402	0.20142		3.402	0.13233		6.402	0.10737		9.402	0.14447
0.403	0.20076		3.403	0.13233		6.403	0.10753		9.403	0.14456
0.404	0.20029		3.404	0.13236		6.404	0.10753		9.404	0.14399
0.405	0.19946		3.405	0.13236		6.405	0.10763		9.405	0.14374
0.406	0.19905		3.406	0.13239		6.406	0.1077		9.406	0.14333
0.407	0.19833		3.407	0.13236		6.407	0.10783		9.407	0.14162
0.408	0.1867		3.408	0.13239		6.408	0.10779		9.408	0.1177
0.409	0.16332		3.409	0.13239		6.409	0.10789		9.409	0.10289
0.41	0.15792		3.41	0.13239		6.41	0.10786		9.41	0.1015
0.411	0.15773		3.411	0.13236		6.411	0.10796		9.411	0.10137
0.412	0.15785		3.412	0.13239		6.412	0.10799		9.412	0.10143
0.413	0.15769		3.413	0.13243		6.413	0.10799		9.413	0.10105
0.414	0.15751		3.414	0.13243		6.414	0.10809		9.414	0.10096
0.415	0.15744		3.415	0.13249		6.415	0.10806		9.415	0.10115
0.416	0.15757		3.416	0.13246		6.416	0.10806		9.416	0.10121
0.417	0.15776		3.417	0.13249		6.417	0.10812		9.417	0.10127
0.418	0.15785		3.418	0.13246		6.418	0.10819		9.418	0.10146
0.419	0.15801		3.419	0.13249		6.419	0.10816		9.419	0.10153
0.42	0.15801		3.42	0.13249		6.42	0.10819		9.42	0.10165
0.421	0.15811		3.421	0.13249		6.421	0.10819		9.421	0.10172
0.422	0.15817		3.422	0.13256		6.422	0.10825		9.422	0.10175
0.423	0.1583		3.423	0.13256		6.423	0.10829		9.423	0.10187
0.424	0.15826		3.424	0.13253		6.424	0.10829		9.424	0.10191
0.425	0.15836		3.425	0.13253		6.425	0.10825		9.425	0.10187
0.426	0.15833		3.426	0.13256		6.426	0.10832		9.426	0.10194
0.427	0.15842		3.427	0.13253		6.427	0.10835		9.427	0.10203
0.428	0.15845		3.428	0.13253		6.428	0.10842		9.428	0.10203
0.429	0.15845		3.429	0.13253		6.429	0.10839		9.429	0.10203
0.43	0.15855		3.43	0.13253		6.43	0.10839		9.43	0.1021
0.431	0.15852		3.431	0.13253		6.431	0.10842		9.431	0.1021
0.432	0.15852		3.432	0.13246		6.432	0.10842		9.432	0.10216
0.433	0.15858		3.433	0.13246		6.433	0.10848		9.433	0.10213
0.434	0.15864		3.434	0.13246		6.434	0.10852		9.434	0.10219
0.435	0.15861		3.435	0.13246		6.435	0.10845		9.435	0.10216
0.436	0.15864		3.436	0.13243		6.436	0.10852		9.436	0.10229
0.437	0.15864		3.437	0.13239		6.437	0.10858		9.437	0.10229
0.438	0.15871		3.438	0.13236		6.438	0.10858		9.438	0.10232
0.439	0.15874		3.439	0.13246		6.439	0.10855		9.439	0.10232
0.44	0.15874		3.44	0.13243		6.44	0.10858		9.44	0.10235
0.441	0.15871		3.441	0.13236		6.441	0.10858		9.441	0.10235
0.442	0.15877		3.442	0.13239		6.442	0.10865		9.442	0.10241
0.443	0.1588		3.443	0.13233		6.443	0.10862		9.443	0.10244
0.444	0.15886		3.444	0.13239		6.444	0.10862		9.444	0.10241
0.445	0.15883		3.445	0.1323		6.445	0.10862		9.445	0.10244
0.446	0.15883		3.446	0.1323		6.446	0.10868		9.446	0.10248
0.447	0.15886		3.447	0.13236		6.447	0.10868		9.447	0.10257
0.448	0.15886		3.448	0.13243		6.448	0.10868		9.448	0.10251
0.449	0.15893		3.449	0.13246		6.449	0.10871		9.449	0.10251
0.45	0.15896		3.45	0.13243		6.45	0.10871		9.45	0.10254
0.451	0.1589		3.451	0.13243		6.451	0.10875		9.451	0.1026
0.452	0.15896		3.452	0.13259		6.452	0.10875		9.452	0.1026
0.453	0.15902		3.453	0.13239		6.453	0.10871		9.453	0.1026
0.454	0.15902		3.454	0.13243		6.454	0.10875		9.454	0.1026
0.455	0.15899		3.455	0.13253		6.455	0.10878		9.455	0.10266
0.456	0.15902		3.456	0.13243		6.456	0.10878		9.456	0.10263
0.457	0.15902		3.457	0.13246		6.457	0.10881		9.457	0.1026
0.458	0.15909		3.458	0.13243		6.458	0.10881		9.458	0.1027
0.459	0.15905		3.459	0.13249		6.459	0.10885		9.459	0.10266
0.46	0.15905		3.46	0.13246		6.46	0.10881		9.46	0.10263
0.461	0.15905		3.461	0.13262		6.461	0.10881		9.461	0.10273
0.462	0.15912		3.462	0.13246		6.462	0.10885		9.462	0.1027
0.463	0.15912		3.463	0.13259		6.463	0.10888		9.463	0.1027
0.464	0.15912		3.464	0.13243		6.464	0.10885		9.464	0.10276
0.465	0.15915		3.465	0.13243		6.465	0.10885		9.465	0.10273
0.466	0.15915		3.466	0.13256		6.466	0.10885		9.466	0.10276
0.467	0.15918		3.467	0.13262		6.467	0.10888		9.467	0.10279
0.468	0.15918		3.468	0.13259		6.468	0.10888		9.468	0.10279
0.469	0.15915		3.469	0.13259		6.469	0.10885		9.469	0.10279
0.47	0.15918		3.47	0.13253		6.47	0.10885		9.47	0.10279
0.471	0.15921		3.471	0.13246		6.471	0.10888		9.471	0.10282
0.472	0.15921		3.472	0.13256		6.472	0.10891		9.472	0.10279
0.473	0.15924		3.473	0.13266		6.473	0.10891		9.473	0.10289
0.474	0.15924		3.474	0.13249		6.474	0.10894		9.474	0.10279
0.475	0.15927		3.475	0.13262		6.475	0.10894		9.475	0.10285
0.476	0.15924		3.476	0.13256		6.476	0.10898		9.476	0.10289
0.477	0.15924		3.477	0.13262		6.477	0.10898		9.477	0.10282
0.478	0.15927		3.478	0.13276		6.478	0.10901		9.478	0.10285
0.479	0.15931		3.479	0.13269		6.479	0.10901		9.479	0.10292
0.48	0.15927		3.48	0.13256		6.48	0.10901		9.48	0.10289
0.481	0.15927		3.481	0.13276		6.481	0.10898		9.481	0.10285
0.482	0.15927		3.482	0.13269		6.482	0.10904		9.482	0.10292
0.483	0.15931		3.483	0.13269		6.483	0.10898		9.483	0.10292
0.484	0.15931		3.484	0.13259		6.484	0.10901		9.484	0.10289
0.485	0.15927		3.485	0.13276		6.485	0.10901		9.485	0.10289
0.486	0.15927		3.486	0.13266		6.486	0.10898		9.486	0.10292
0.487	0.15931		3.487	0.13259		6.487	0.10901		9.487	0.10298
0.488	0.15934		3.488	0.13262		6.488	0.10901		9.488	0.10292
0.489	0.15934		3.489	0.13259		6.489	0.10901		9.489	0.10295
0.49	0.15937		3.49	0.13259		6.49	0.10908		9.49	0.10295
0.491	0.15937		3.491	0.13259		6.491	0.10901		9.491	0.10298
0.492	0.1594		3.492	0.13269		6.492	0.10904		9.492	0.10298
0.493	0.1594		3.493	0.13262		6.493	0.10911		9.493	0.10301
0.494	0.15943		3.494	0.13239		6.494	0.10911		9.494	0.10304
0.495	0.15943		3.495	0.13285		6.495	0.10911		9.495	0.10298
0.496	0.15943		3.496	0.13279		6.496	0.10904		9.496	0.10301
0.497	0.1594		3.497	0.13253		6.497	0.10908		9.497	0.10301
0.498	0.15946		3.498	0.13262		6.498	0.10911		9.498	0.10301
0.499	0.1594		3.499	0.13256		6.499	0.10908		9.499	0.10301
0.5	0.15943		3.5	0.13249		6.5	0.10901		9.5	0.10304
0.501	0.15943		3.501	0.13262		6.501	0.10911		9.501	0.10298
0.502	0.1594		3.502	0.13253		6.502	0.10908		9.502	0.10304
0.503	0.15943		3.503	0.13243		6.503	0.10901		9.503	0.10298
0.504	0.15943		3.504	0.13253		6.504	0.10901		9.504	0.10301
0.505	0.15943		3.505	0.13246		6.505	0.10908		9.505	0.10298
0.506	0.1595		3.506	0.1323		6.506	0.10901		9.506	0.10295
0.507	0.15943		3.507	0.13239		6.507	0.10901		9.507	0.10308
0.508	0.15946		3.508	0.13213		6.508	0.10898		9.508	0.10308
0.509	0.15953		3.509	0.13233		6.509	0.10898		9.509	0.10304
0.51	0.15953		3.51	0.13243		6.51	0.10901		9.51	0.10298
0.511	0.15953		3.511	0.13249		6.511	0.10901		9.511	0.10304
0.512	0.15946		3.512	0.1322		6.512	0.10904		9.512	0.10308
0.513	0.1595		3.513	0.13213		6.513	0.10908		9.513	0.10298
0.514	0.15953		3.514	0.13243		6.514	0.10914		9.514	0.10311
0.515	0.1595		3.515	0.13213		6.515	0.10901		9.515	0.10304
0.516	0.15943		3.516	0.1323		6.516	0.10908		9.516	0.10308
0.517	0.15953		3.517	0.13213		6.517	0.10911		9.517	0.10298
0.518	0.1595		3.518	0.1321		6.518	0.10911		9.518	0.10298
0.519	0.15943		3.519	0.13216		6.519	0.10914		9.519	0.10304
0.52	0.15943		3.52	0.13233		6.52	0.10908		9.52	0.10301
0.521	0.1595		3.521	0.13187		6.521	0.10914		9.521	0.10298
0.522	0.15943		3.522	0.132		6.522	0.10924		9.522	0.10292
0.523	0.15943		3.523	0.13193		6.523	0.10914		9.523	0.10298
0.524	0.1594		3.524	0.13197		6.524	0.10914		9.524	0.10301
0.525	0.1594		3.525	0.13161		6.525	0.10917		9.525	0.10308
0.526	0.15943		3.526	0.132		6.526	0.10911		9.526	0.10295
0.527	0.15943		3.527	0.1318		6.527	0.10908		9.527	0.10308
0.528	0.15946		3.528	0.1317		6.528	0.10914		9.528	0.10298
0.529	0.1595		3.529	0.13164		6.529	0.10914		9.529	0.10311
0.53	0.15956		3.53	0.132		6.53	0.10904		9.53	0.10311
0.531	0.15943		3.531	0.13203		6.531	0.10914		9.531	0.10314
0.532	0.1595		3.532	0.13174		6.532	0.10921		9.532	0.10304
0.533	0.15953		3.533	0.1317		6.533	0.10921		9.533	0.10308
0.534	0.15953		3.534	0.13177		6.534	0.10931		9.534	0.10317
0.535	0.15956		3.535	0.13197		6.535	0.10911		9.535	0.10317
0.536	0.1595		3.536	0.13207		6.536	0.10917		9.536	0.1032
0.537	0.15956		3.537	0.13249		6.537	0.10927		9.537	0.10298
0.538	0.15965		3.538	0.13305		6.538	0.1094		9.538	0.1032
0.539	0.15956		3.539	0.13302		6.539	0.10927		9.539	0.10311
0.54	0.15956		3.54	0.13295		6.54	0.10927		9.54	0.10311
0.541	0.15959		3.541	0.13341		6.541	0.10917		9.541	0.10311
0.542	0.15953		3.542	0.13338		6.542	0.10917		9.542	0.10323
0.543	0.1595		3.543	0.13364		6.543	0.10921		9.543	0.10314
0.544	0.15956		3.544	0.13345		6.544	0.10921		9.544	0.10311
0.545	0.15956		3.545	0.13345		6.545	0.10924		9.545	0.10323
0.546	0.15946		3.546	0.13331		6.546	0.10917		9.546	0.1032
0.547	0.15956		3.547	0.13358		6.547	0.10924		9.547	0.10311
0.548	0.15962		3.548	0.13387		6.548	0.10924		9.548	0.1032
0.549	0.15962		3.549	0.13404		6.549	0.10911		9.549	0.10323
0.55	0.15972		3.55	0.13387		6.55	0.10924		9.55	0.10336
0.551	0.15953		3.551	0.13381		6.551	0.10944		9.551	0.1032
0.552	0.15959		3.552	0.13374		6.552	0.10927		9.552	0.10323
0.553	0.15969		3.553	0.13404		6.553	0.10921		9.553	0.10336
0.554	0.15981		3.554	0.1344		6.554	0.10931		9.554	0.10327
0.555	0.15969		3.555	0.13443		6.555	0.10924		9.555	0.10317
0.556	0.15969		3.556	0.13456		6.556	0.10927		9.556	0.1032
0.557	0.15959		3.557	0.13456		6.557	0.10921		9.557	0.1033
0.558	0.15959		3.558	0.13489		6.558	0.10924		9.558	0.1033
0.559	0.15962		3.559	0.13492		6.559	0.10957		9.559	0.1033
0.56	0.15962		3.56	0.13532		6.56	0.10901		9.56	0.10314
0.561	0.15965		3.561	0.13542		6.561	0.10924		9.561	0.1032
0.562	0.15959		3.562	0.13522		6.562	0.10908		9.562	0.10327
0.563	0.15965		3.563	0.13525		6.563	0.10927		9.563	0.10327
0.564	0.15965		3.564	0.13532		6.564	0.10911		9.564	0.10317
0.565	0.15953		3.565	0.13522		6.565	0.10891		9.565	0.1033
0.566	0.15965		3.566	0.13502		6.566	0.10894		9.566	0.10311
0.567	0.15984		3.567	0.13515		6.567	0.10917		9.567	0.10323
0.568	0.15969		3.568	0.13515		6.568	0.10917		9.568	0.1033
0.569	0.15962		3.569	0.13506		6.569	0.10898		9.569	0.10336
0.57	0.15972		3.57	0.13506		6.57	0.10917		9.57	0.1032
0.571	0.15965		3.571	0.13509		6.571	0.10894		9.571	0.10333
0.572	0.15969		3.572	0.13506		6.572	0.10894		9.572	0.10323
0.573	0.15962		3.573	0.13558		6.573	0.10947		9.573	0.10311
0.574	0.15965		3.574	0.13532		6.574	0.10888		9.574	0.1033
0.575	0.15997		3.575	0.13509		6.575	0.10917		9.575	0.10314
0.576	0.15943		3.576	0.13568		6.576	0.10891		9.576	0.10349
0.577	0.15965		3.577	0.13575		6.577	0.10914		9.577	0.10317
0.578	0.1595		3.578	0.13568		6.578	0.10878		9.578	0.10323
0.579	0.15969		3.579	0.13601		6.579	0.10891		9.579	0.10311
0.58	0.15953		3.58	0.13621		6.58	0.10898		9.58	0.10314
0.581	0.15934		3.581	0.13617		6.581	0.10865		9.581	0.1032
0.582	0.15937		3.582	0.13683		6.582	0.10888		9.582	0.1032
0.583	0.15959		3.583	0.13699		6.583	0.10885		9.583	0.10298
0.584	0.15959		3.584	0.13653		6.584	0.10875		9.584	0.10298
0.585	0.1594		3.585	0.13686		6.585	0.10891		9.585	0.10308
0.586	0.15959		3.586	0.13699		6.586	0.10908		9.586	0.10308
0.587	0.15937		3.587	0.1369		6.587	0.10878		9.587	0.10323
0.588	0.15937		3.588	0.1366		6.588	0.10865		9.588	0.10308
0.589	0.15987		3.589	0.1367		6.589	0.10862		9.589	0.1033
0.59	0.15931		3.59	0.13647		6.59	0.10881		9.59	0.10323
0.591	0.15959		3.591	0.13663		6.591	0.10862		9.591	0.10301
0.592	0.15934		3.592	0.13614		6.592	0.10868		9.592	0.10314
0.593	0.15956		3.593	0.13653		6.593	0.10891		9.593	0.10298
0.594	0.15921		3.594	0.13637		6.594	0.10927		9.594	0.10314
0.595	0.15934		3.595	0.13634		6.595	0.10908		9.595	0.10289
0.596	0.1594		3.596	0.13647		6.596	0.10931		9.596	0.10311
0.597	0.15909		3.597	0.13644		6.597	0.10885		9.597	0.10317
0.598	0.15931		3.598	0.13673		6.598	0.10947		9.598	0.10308
0.599	0.15927		3.599	0.13653		6.599	0.10937		9.599	0.10282
0.6	0.15918		3.6	0.13667		6.6	0.10917		9.6	0.10251
0.601	0.15934		3.601	0.13667		6.601	0.10898		9.601	0.10279
0.602	0.1595		3.602	0.1365		6.602	0.10908		9.602	0.1027
0.603	0.15921		3.603	0.13676		6.603	0.11055		9.603	0.10292
0.604	0.15909		3.604	0.13699		6.604	0.11019		9.604	0.1033
0.605	0.15905		3.605	0.13699		6.605	0.11		9.605	0.10317
0.606	0.15924		3.606	0.13709		6.606	0.10986		9.606	0.1027
0.607	0.15905		3.607	0.13755		6.607	0.10986		9.607	0.10266
0.608	0.15912		3.608	0.13755		6.608	0.11039		9.608	0.10308
0.609	0.15934		3.609	0.13706		6.609	0.11016		9.609	0.10285
0.61	0.15969		3.61	0.13693		6.61	0.11065		9.61	0.10352
0.611	0.1595		3.611	0.13716		6.611	0.11085		9.611	0.10298
0.612	0.15972		3.612	0.1369		6.612	0.11039		9.612	0.10295
0.613	0.15927		3.613	0.13742		6.613	0.11039		9.613	0.10317
0.614	0.15987		3.614	0.13755		6.614	0.11055		9.614	0.10336
0.615	0.15978		3.615	0.13795		6.615	0.11115		9.615	0.10336
0.616	0.15959		3.616	0.13798		6.616	0.11098		9.616	0.10336
0.617	0.1594		3.617	0.13759		6.617	0.11177		9.617	0.10327
0.618	0.1595		3.618	0.13742		6.618	0.11138		9.618	0.1039
0.619	0.16092		3.619	0.13821		6.619	0.11105		9.619	0.10383
0.62	0.16057		3.62	0.13798		6.62	0.11174		9.62	0.10399
0.621	0.16038		3.621	0.13726		6.621	0.11157		9.621	0.10415
0.622	0.16025		3.622	0.13713		6.622	0.11138		9.622	0.10466
0.623	0.16025		3.623	0.13719		6.623	0.11124		9.623	0.10424
0.624	0.16076		3.624	0.13759		6.624	0.11128		9.624	0.1045
0.625	0.16054		3.625	0.13739		6.625	0.11167		9.625	0.10443
0.626	0.16101		3.626	0.13726		6.626	0.11161		9.626	0.10491
0.627	0.1612		3.627	0.13729		6.627	0.11157		9.627	0.10526
0.628	0.16076		3.628	0.13752		6.628	0.11151		9.628	0.10488
0.629	0.16076		3.629	0.13775		6.629	0.11141		9.629	0.10497
0.63	0.16092		3.63	0.13729		6.63	0.11177		9.63	0.10484
0.631	0.16149		3.631	0.13726		6.631	0.11203		9.631	0.10469
0.632	0.16133		3.632	0.13696		6.632	0.11161		9.632	0.1051
0.633	0.16209		3.633	0.13706		6.633	0.11216		9.633	0.10513
0.634	0.16171		3.634	0.13772		6.634	0.11292		9.634	0.10563
0.635	0.16139		3.635	0.13765		6.635	0.11249		9.635	0.1057
0.636	0.16206		3.636	0.13785		6.636	0.11279		9.636	0.10545
0.637	0.1619		3.637	0.13788		6.637	0.11299		9.637	0.10598
0.638	0.16171		3.638	0.13841		6.638	0.11269		9.638	0.10573
0.639	0.16158		3.639	0.13818		6.639	0.11285		9.639	0.10624
0.64	0.16161		3.64	0.13801		6.64	0.11279		9.64	0.10601
0.641	0.16199		3.641	0.13864		6.641	0.11226		9.641	0.10633
0.642	0.16193		3.642	0.13785		6.642	0.11246		9.642	0.10674
0.643	0.1619		3.643	0.13795		6.643	0.11305		9.643	0.10661
0.644	0.16183		3.644	0.13755		6.644	0.11243		9.644	0.10655
0.645	0.16174		3.645	0.13782		6.645	0.11187		9.645	0.10655
0.646	0.16209		3.646	0.13857		6.646	0.11193		9.646	0.10633
0.647	0.16234		3.647	0.13854		6.647	0.11197		9.647	0.10611
0.648	0.16193		3.648	0.13801		6.648	0.11239		9.648	0.10595
0.649	0.16247		3.649	0.13811		6.649	0.11216		9.649	0.10598
0.65	0.16319		3.65	0.13831		6.65	0.11253		9.65	0.10658
0.651	0.16278		3.651	0.13768		6.651	0.11259		9.651	0.10668
0.652	0.16307		3.652	0.13768		6.652	0.11272		9.652	0.10718
0.653	0.16326		3.653	0.13755		6.653	0.11253		9.653	0.10712
0.654	0.16297		3.654	0.13736		6.654	0.11325		9.654	0.10721
0.655	0.16313		3.655	0.13772		6.655	0.11335		9.655	0.10715
0.656	0.16307		3.656	0.13798		6.656	0.11374		9.656	0.10702
0.657	0.16256		3.657	0.13831		6.657	0.11404		9.657	0.10737
0.658	0.16275		3.658	0.13818		6.658	0.11404		9.658	0.10728
0.659	0.16332		3.659	0.13814		6.659	0.11348		9.659	0.10734
0.66	0.16272		3.66	0.13867		6.66	0.11318		9.66	0.10769
0.661	0.16218		3.661	0.13877		6.661	0.11269		9.661	0.10737
0.662	0.16224		3.662	0.13857		6.662	0.11295		9.662	0.10791
0.663	0.16228		3.663	0.13791		6.663	0.11354		9.663	0.10759
0.664	0.16269		3.664	0.13834		6.664	0.11279		9.664	0.10737
0.665	0.16247		3.665	0.13811		6.665	0.11305		9.665	0.10778
0.666	0.16281		3.666	0.13831		6.666	0.11335		9.666	0.1081
0.667	0.16288		3.667	0.13844		6.667	0.11289		9.667	0.10756
0.668	0.163		3.668	0.13821		6.668	0.11325		9.668	0.10737
0.669	0.16281		3.669	0.13818		6.669	0.11302		9.669	0.10848
0.67	0.16351		3.67	0.13824		6.67	0.11279		9.67	0.10785
0.671	0.1636		3.671	0.13844		6.671	0.11354		9.671	0.10794
0.672	0.16398		3.672	0.13854		6.672	0.11364		9.672	0.10807
0.673	0.16427		3.673	0.13864		6.673	0.11374		9.673	0.10804
0.674	0.16427		3.674	0.13867		6.674	0.11368		9.674	0.1081
0.675	0.16373		3.675	0.13893		6.675	0.11361		9.675	0.10832
0.676	0.16345		3.676	0.13883		6.676	0.11331		9.676	0.10851
0.677	0.16297		3.677	0.1391		6.677	0.11331		9.677	0.10816
0.678	0.16322		3.678	0.1389		6.678	0.11331		9.678	0.10823
0.679	0.16379		3.679	0.13929		6.679	0.11377		9.679	0.108
0.68	0.16307		3.68	0.13916		6.68	0.11368		9.68	0.10788
0.681	0.16332		3.681	0.13903		6.681	0.11341		9.681	0.1081
0.682	0.1636		3.682	0.13929		6.682	0.11384		9.682	0.10785
0.683	0.16316		3.683	0.13923		6.683	0.11407		9.683	0.10829
0.684	0.16351		3.684	0.13936		6.684	0.11407		9.684	0.10781
0.685	0.16329		3.685	0.13913		6.685	0.11354		9.685	0.10807
0.686	0.16307		3.686	0.13949		6.686	0.11374		9.686	0.10864
0.687	0.16379		3.687	0.13903		6.687	0.11322		9.687	0.10873
0.688	0.16389		3.688	0.13877		6.688	0.11345		9.688	0.10924
0.689	0.16398		3.689	0.13897		6.689	0.11381		9.689	0.10917
0.69	0.16392		3.69	0.13933		6.69	0.11358		9.69	0.10962
0.691	0.16386		3.691	0.1391		6.691	0.1145		9.691	0.1093
0.692	0.16357		3.692	0.139		6.692	0.11423		9.692	0.1093
0.693	0.16357		3.693	0.13906		6.693	0.11476		9.693	0.10879
0.694	0.16357		3.694	0.13939		6.694	0.11446		9.694	0.10873
0.695	0.16401		3.695	0.13952		6.695	0.11466		9.695	0.1087
0.696	0.16392		3.696	0.13949		6.696	0.11466		9.696	0.10848
0.697	0.16367		3.697	0.13923		6.697	0.11446		9.697	0.10886
0.698	0.16408		3.698	0.13926		6.698	0.11466		9.698	0.10889
0.699	0.1643		3.699	0.13943		6.699	0.11512		9.699	0.10832
0.7	0.1643		3.7	0.13962		6.7	0.11394		9.7	0.10826
0.701	0.16379		3.701	0.1391		6.701	0.11391		9.701	0.10854
0.702	0.16398		3.702	0.13949		6.702	0.11404		9.702	0.10848
0.703	0.16348		3.703	0.13949		6.703	0.11453		9.703	0.10873
0.704	0.1637		3.704	0.13995		6.704	0.11407		9.704	0.10895
0.705	0.16405		3.705	0.13989		6.705	0.11407		9.705	0.10857
0.706	0.16382		3.706	0.13982		6.706	0.11473		9.706	0.10842
0.707	0.16471		3.707	0.13989		6.707	0.11476		9.707	0.10898
0.708	0.16446		3.708	0.13959		6.708	0.11483		9.708	0.10886
0.709	0.16496		3.709	0.13982		6.709	0.11443		9.709	0.10914
0.71	0.16468		3.71	0.13913		6.71	0.11453		9.71	0.1093
0.711	0.16487		3.711	0.13916		6.711	0.11532		9.711	0.10911
0.712	0.16487		3.712	0.13959		6.712	0.11456		9.712	0.10867
0.713	0.16468		3.713	0.13972		6.713	0.11489		9.713	0.10902
0.714	0.16487		3.714	0.13959		6.714	0.11473		9.714	0.10962
0.715	0.16531		3.715	0.13959		6.715	0.11463		9.715	0.10939
0.716	0.16417		3.716	0.139		6.716	0.11506		9.716	0.10936
0.717	0.16414		3.717	0.13916		6.717	0.11545		9.717	0.10939
0.718	0.16427		3.718	0.13936		6.718	0.11538		9.718	0.10898
0.719	0.16474		3.719	0.13913		6.719	0.11512		9.719	0.10873
0.72	0.1643		3.72	0.13985		6.72	0.11568		9.72	0.10851
0.721	0.1643		3.721	0.13959		6.721	0.11571		9.721	0.10911
0.722	0.16493		3.722	0.13979		6.722	0.11548		9.722	0.10889
0.723	0.16496		3.723	0.14028		6.723	0.11446		9.723	0.10883
0.724	0.16503		3.724	0.13992		6.724	0.11437		9.724	0.10867
0.725	0.16465		3.725	0.13992		6.725	0.11489		9.725	0.10949
0.726	0.16474		3.726	0.13982		6.726	0.11525		9.726	0.10917
0.727	0.1655		3.727	0.13936		6.727	0.11492		9.727	0.10952
0.728	0.16477		3.728	0.13952		6.728	0.11512		9.728	0.10977
0.729	0.16509		3.729	0.13943		6.729	0.11469		9.729	0.10974
0.73	0.16493		3.73	0.13949		6.73	0.1146		9.73	0.10952
0.731	0.16484		3.731	0.13929		6.731	0.11469		9.731	0.11009
0.732	0.16525		3.732	0.13995		6.732	0.11489		9.732	0.10955
0.733	0.16563		3.733	0.13956		6.733	0.11525		9.733	0.10962
0.734	0.16556		3.734	0.13979		6.734	0.11502		9.734	0.11056
0.735	0.16531		3.735	0.13933		6.735	0.11456		9.735	0.11069
0.736	0.16585		3.736	0.139		6.736	0.11489		9.736	0.11085
0.737	0.16588		3.737	0.14002		6.737	0.11463		9.737	0.11072
0.738	0.16566		3.738	0.13949		6.738	0.11486		9.738	0.11018
0.739	0.16468		3.739	0.13969		6.739	0.11542		9.739	0.10977
0.74	0.16458		3.74	0.13985		6.74	0.11538		9.74	0.10977
0.741	0.16509		3.741	0.14025		6.741	0.11496		9.741	0.10927
0.742	0.16544		3.742	0.13998		6.742	0.11502		9.742	0.10911
0.743	0.16512		3.743	0.14028		6.743	0.11532		9.743	0.10927
0.744	0.16531		3.744	0.13989		6.744	0.11548		9.744	0.10952
0.745	0.1649		3.745	0.14002		6.745	0.11548		9.745	0.1099
0.746	0.1648		3.746	0.13995		6.746	0.11492		9.746	0.10984
0.747	0.1649		3.747	0.13975		6.747	0.11509		9.747	0.11044
0.748	0.16509		3.748	0.14015		6.748	0.11561		9.748	0.11066
0.749	0.16544		3.749	0.14008		6.749	0.11561		9.749	0.1106
0.75	0.16521		3.75	0.13985		6.75	0.11509		9.75	0.11009
0.751	0.16477		3.751	0.13956		6.751	0.11496		9.751	0.10996
0.752	0.16509		3.752	0.13975		6.752	0.11529		9.752	0.11047
0.753	0.16484		3.753	0.14038		6.753	0.11561		9.753	0.1105
0.754	0.16506		3.754	0.13949		6.754	0.11565		9.754	0.1106
0.755	0.16559		3.755	0.13985		6.755	0.11581		9.755	0.11088
0.756	0.16556		3.756	0.13969		6.756	0.11581		9.756	0.11047
0.757	0.16515		3.757	0.13979		6.757	0.11581		9.757	0.11009
0.758	0.16521		3.758	0.13975		6.758	0.11555		9.758	0.1099
0.759	0.1655		3.759	0.14028		6.759	0.11535		9.759	0.11012
0.76	0.16566		3.76	0.14054		6.76	0.11502		9.76	0.10962
0.761	0.16566		3.761	0.14054		6.761	0.11492		9.761	0.10968
0.762	0.16512		3.762	0.14084		6.762	0.11515		9.762	0.11003
0.763	0.16528		3.763	0.14061		6.763	0.11588		9.763	0.11015
0.764	0.16578		3.764	0.14015		6.764	0.11538		9.764	0.10974
0.765	0.16578		3.765	0.14021		6.765	0.11515		9.765	0.10965
0.766	0.16528		3.766	0.14015		6.766	0.11502		9.766	0.10974
0.767	0.16515		3.767	0.14031		6.767	0.11483		9.767	0.10962
0.768	0.16547		3.768	0.14028		6.768	0.11502		9.768	0.11003
0.769	0.16578		3.769	0.13969		6.769	0.11512		9.769	0.1099
0.77	0.16581		3.77	0.13952		6.77	0.11548		9.77	0.11037
0.771	0.16597		3.771	0.13998		6.771	0.11575		9.771	0.11097
0.772	0.16597		3.772	0.13985		6.772	0.11548		9.772	0.11075
0.773	0.16597		3.773	0.13939		6.773	0.11565		9.773	0.11028
0.774	0.16572		3.774	0.13929		6.774	0.11575		9.774	0.11056
0.775	0.16553		3.775	0.14008		6.775	0.11578		9.775	0.10987
0.776	0.16521		3.776	0.13979		6.776	0.11591		9.776	0.11022
0.777	0.16512		3.777	0.13966		6.777	0.1164		9.777	0.11126
0.778	0.16534		3.778	0.14035		6.778	0.11598		9.778	0.11173
0.779	0.16604		3.779	0.14067		6.779	0.11561		9.779	0.11154
0.78	0.16556		3.78	0.14048		6.78	0.1167		9.78	0.11082
0.781	0.16534		3.781	0.14104		6.781	0.11663		9.781	0.11037
0.782	0.16521		3.782	0.14113		6.782	0.11604		9.782	0.10999
0.783	0.16503		3.783	0.14061		6.783	0.11624		9.783	0.10999
0.784	0.16521		3.784	0.14002		6.784	0.11558		9.784	0.10996
0.785	0.16531		3.785	0.14008		6.785	0.11561		9.785	0.11028
0.786	0.16566		3.786	0.14002		6.786	0.11548		9.786	0.10993
0.787	0.16591		3.787	0.13995		6.787	0.11532		9.787	0.11006
0.788	0.16566		3.788	0.13975		6.788	0.11538		9.788	0.11028
0.789	0.16581		3.789	0.13943		6.789	0.11525		9.789	0.11006
0.79	0.16591		3.79	0.13959		6.79	0.11584		9.79	0.11022
0.791	0.16594		3.791	0.13979		6.791	0.11607		9.791	0.11041
0.792	0.16607		3.792	0.13975		6.792	0.11594		9.792	0.11088
0.793	0.16654		3.793	0.13966		6.793	0.11601		9.793	0.1105
0.794	0.16613		3.794	0.13989		6.794	0.11611		9.794	0.11075
0.795	0.16578		3.795	0.14012		6.795	0.11637		9.795	0.11088
0.796	0.16683		3.796	0.14041		6.796	0.11657		9.796	0.11129
0.797	0.16676		3.797	0.14035		6.797	0.11653		9.797	0.11154
0.798	0.16619		3.798	0.14021		6.798	0.11663		9.798	0.11126
0.799	0.16638		3.799	0.14018		6.799	0.11607		9.799	0.11078
0.8	0.16575		3.8	0.14031		6.8	0.11663		9.8	0.11028
0.801	0.16578		3.801	0.14058		6.801	0.11683		9.801	0.11047
0.802	0.16566		3.802	0.14018		6.802	0.11657		9.802	0.11003
0.803	0.1655		3.803	0.14031		6.803	0.11611		9.803	0.11031
0.804	0.16556		3.804	0.14061		6.804	0.11663		9.804	0.11015
0.805	0.16544		3.805	0.14018		6.805	0.11624		9.805	0.11018
0.806	0.166		3.806	0.14028		6.806	0.11676		9.806	0.11069
0.807	0.16623		3.807	0.14041		6.807	0.1168		9.807	0.11072
0.808	0.1661		3.808	0.13998		6.808	0.11699		9.808	0.11003
0.809	0.16616		3.809	0.13975		6.809	0.11607		9.809	0.11044
0.81	0.16626		3.81	0.14038		6.81	0.11627		9.81	0.11034
0.811	0.16651		3.811	0.13989		6.811	0.11676		9.811	0.11078
0.812	0.1667		3.812	0.13995		6.812	0.1168		9.812	0.11056
0.813	0.16667		3.813	0.14054		6.813	0.11676		9.813	0.11047
0.814	0.16676		3.814	0.14094		6.814	0.11657		9.814	0.11066
0.815	0.16623		3.815	0.1411		6.815	0.11634		9.815	0.11126
0.816	0.16676		3.816	0.14058		6.816	0.11686		9.816	0.11148
0.817	0.16695		3.817	0.14061		6.817	0.11716		9.817	0.11145
0.818	0.1667		3.818	0.14094		6.818	0.11752		9.818	0.11154
0.819	0.16626		3.819	0.14107		6.819	0.11736		9.819	0.11101
0.82	0.16676		3.82	0.14117		6.82	0.11683		9.82	0.11129
0.821	0.16638		3.821	0.1413		6.821	0.1168		9.821	0.11094
0.822	0.16689		3.822	0.14117		6.822	0.11686		9.822	0.11113
0.823	0.16692		3.823	0.14094		6.823	0.1167		9.823	0.11123
0.824	0.16711		3.824	0.1411		6.824	0.11601		9.824	0.11132
0.825	0.16623		3.825	0.14097		6.825	0.11653		9.825	0.11097
0.826	0.16642		3.826	0.14067		6.826	0.1164		9.826	0.11101
0.827	0.16689		3.827	0.14028		6.827	0.11604		9.827	0.11097
0.828	0.16692		3.828	0.14048		6.828	0.11571		9.828	0.11113
0.829	0.16689		3.829	0.14048		6.829	0.11607		9.829	0.11116
0.83	0.1667		3.83	0.14028		6.83	0.11637		9.83	0.11192
0.831	0.16648		3.831	0.13992		6.831	0.11607		9.831	0.11205
0.832	0.16698		3.832	0.14031		6.832	0.11634		9.832	0.11161
0.833	0.16727		3.833	0.14071		6.833	0.11653		9.833	0.11082
0.834	0.16762		3.834	0.14048		6.834	0.1163		9.834	0.11101
0.835	0.16746		3.835	0.14038		6.835	0.1167		9.835	0.11097
0.836	0.16695		3.836	0.14018		6.836	0.11709		9.836	0.11139
0.837	0.16692		3.837	0.14077		6.837	0.11759		9.837	0.11094
0.838	0.16698		3.838	0.14067		6.838	0.11676		9.838	0.11142
0.839	0.16683		3.839	0.14048		6.839	0.11683		9.839	0.11126
0.84	0.16616		3.84	0.14074		6.84	0.1168		9.84	0.11107
0.841	0.16667		3.841	0.14031		6.841	0.11736		9.841	0.1112
0.842	0.16654		3.842	0.14074		6.842	0.11742		9.842	0.11075
0.843	0.16619		3.843	0.1412		6.843	0.11726		9.843	0.11116
0.844	0.16588		3.844	0.14113		6.844	0.11736		9.844	0.11104
0.845	0.16623		3.845	0.14087		6.845	0.11722		9.845	0.11072
0.846	0.16651		3.846	0.1413		6.846	0.11699		9.846	0.1112
0.847	0.16623		3.847	0.14084		6.847	0.11663		9.847	0.11139
0.848	0.16648		3.848	0.14048		6.848	0.11624		9.848	0.11053
0.849	0.16667		3.849	0.14077		6.849	0.11647		9.849	0.11113
0.85	0.16645		3.85	0.14048		6.85	0.1167		9.85	0.11139
0.851	0.16683		3.851	0.14077		6.851	0.1164		9.851	0.11135
0.852	0.16721		3.852	0.14091		6.852	0.11657		9.852	0.11151
0.853	0.16768		3.853	0.14071		6.853	0.11706		9.853	0.11173
0.854	0.16689		3.854	0.14061		6.854	0.11686		9.854	0.11192
0.855	0.16695		3.855	0.14031		6.855	0.11778		9.855	0.11148
0.856	0.16692		3.856	0.14015		6.856	0.11759		9.856	0.11176
0.857	0.16746		3.857	0.14028		6.857	0.11775		9.857	0.1117
0.858	0.16752		3.858	0.14097		6.858	0.11798		9.858	0.11189
0.859	0.16736		3.859	0.14081		6.859	0.11788		9.859	0.11129
0.86	0.16746		3.86	0.14094		6.86	0.11768		9.86	0.11097
0.861	0.16733		3.861	0.14091		6.861	0.11772		9.861	0.11107
0.862	0.16711		3.862	0.14113		6.862	0.11706		9.862	0.11091
0.863	0.16676		3.863	0.14123		6.863	0.11667		9.863	0.11135
0.864	0.16638		3.864	0.1413		6.864	0.11686		9.864	0.11145
0.865	0.1666		3.865	0.1411		6.865	0.1165		9.865	0.11157
0.866	0.16683		3.866	0.14113		6.866	0.11634		9.866	0.11113
0.867	0.16654		3.867	0.14113		6.867	0.11647		9.867	0.11145
0.868	0.1667		3.868	0.14104		6.868	0.11637		9.868	0.11145
0.869	0.16717		3.869	0.14097		6.869	0.1167		9.869	0.11142
0.87	0.16698		3.87	0.14091		6.87	0.11653		9.87	0.11167
0.871	0.16787		3.871	0.14097		6.871	0.11703		9.871	0.11176
0.872	0.16768		3.872	0.14094		6.872	0.11709		9.872	0.11123
0.873	0.16784		3.873	0.14094		6.873	0.11762		9.873	0.11116
0.874	0.16806		3.874	0.14097		6.874	0.11752		9.874	0.11154
0.875	0.16796		3.875	0.1411		6.875	0.11759		9.875	0.11167
0.876	0.16777		3.876	0.14133		6.876	0.11775		9.876	0.11183
0.877	0.16781		3.877	0.1414		6.877	0.11755		9.877	0.11205
0.878	0.16717		3.878	0.14143		6.878	0.11742		9.878	0.11161
0.879	0.16679		3.879	0.14156		6.879	0.11719		9.879	0.11192
0.88	0.16698		3.88	0.14176		6.88	0.11775		9.88	0.11202
0.881	0.16664		3.881	0.14189		6.881	0.11801		9.881	0.11157
0.882	0.16648		3.882	0.14186		6.882	0.11762		9.882	0.11192
0.883	0.1666		3.883	0.14189		6.883	0.11736		9.883	0.1118
0.884	0.16651		3.884	0.14186		6.884	0.11742		9.884	0.11145
0.885	0.16683		3.885	0.14186		6.885	0.11768		9.885	0.11192
0.886	0.16667		3.886	0.14176		6.886	0.11752		9.886	0.11135
0.887	0.16714		3.887	0.14169		6.887	0.11745		9.887	0.11135
0.888	0.16721		3.888	0.14146		6.888	0.11742		9.888	0.11189
0.889	0.16771		3.889	0.14156		6.889	0.11713		9.889	0.1117
0.89	0.16762		3.89	0.1415		6.89	0.11739		9.89	0.11214
0.891	0.16768		3.891	0.14146		6.891	0.11686		9.891	0.11205
0.892	0.16784		3.892	0.1415		6.892	0.11699		9.892	0.11236
0.893	0.16765		3.893	0.14153		6.893	0.11742		9.893	0.11268
0.894	0.16752		3.894	0.1415		6.894	0.11782		9.894	0.11224
0.895	0.1673		3.895	0.14169		6.895	0.11759		9.895	0.11246
0.896	0.16784		3.896	0.14173		6.896	0.11713		9.896	0.1124
0.897	0.16809		3.897	0.14182		6.897	0.11791		9.897	0.11199
0.898	0.16771		3.898	0.14196		6.898	0.11795		9.898	0.11202
0.899	0.16746		3.899	0.14199		6.899	0.11768		9.899	0.1117
0.9	0.16752		3.9	0.14212		6.9	0.11824		9.9	0.1123
0.901	0.16777		3.901	0.14212		6.901	0.11795		9.901	0.11224
0.902	0.16762		3.902	0.14215		6.902	0.11785		9.902	0.11227
0.903	0.16755		3.903	0.14219		6.903	0.11795		9.903	0.11176
0.904	0.16752		3.904	0.14219		6.904	0.11808		9.904	0.11236
0.905	0.16724		3.905	0.14212		6.905	0.11778		9.905	0.11208
0.906	0.16749		3.906	0.14209		6.906	0.11765		9.906	0.11221
0.907	0.16698		3.907	0.14199		6.907	0.11732		9.907	0.11246
0.908	0.16711		3.908	0.14196		6.908	0.11791		9.908	0.11252
0.909	0.16752		3.909	0.14192		6.909	0.11772		9.909	0.11262
0.91	0.1679		3.91	0.14179		6.91	0.11775		9.91	0.11249
0.911	0.16768		3.911	0.14169		6.911	0.11801		9.911	0.11281
0.912	0.16724		3.912	0.14169		6.912	0.11795		9.912	0.11287
0.913	0.168		3.913	0.14176		6.913	0.11808		9.913	0.11262
0.914	0.16803		3.914	0.14179		6.914	0.11785		9.914	0.1123
0.915	0.16777		3.915	0.14199		6.915	0.11752		9.915	0.11205
0.916	0.16831		3.916	0.14206		6.916	0.11778		9.916	0.1118
0.917	0.16803		3.917	0.14238		6.917	0.11739		9.917	0.11243
0.918	0.16793		3.918	0.14242		6.918	0.11706		9.918	0.11236
0.919	0.16803		3.919	0.14238		6.919	0.11745		9.919	0.11246
0.92	0.16815		3.92	0.14261		6.92	0.11831		9.92	0.11224
0.921	0.16787		3.921	0.14271		6.921	0.11834		9.921	0.11233
0.922	0.16774		3.922	0.14265		6.922	0.11821		9.922	0.11176
0.923	0.16743		3.923	0.14275		6.923	0.11801		9.923	0.11214
0.924	0.168		3.924	0.14261		6.924	0.11759		9.924	0.11274
0.925	0.16781		3.925	0.14212		6.925	0.11788		9.925	0.11243
0.926	0.16784		3.926	0.14212		6.926	0.11768		9.926	0.1123
0.927	0.16809		3.927	0.14206		6.927	0.11745		9.927	0.11205
0.928	0.16803		3.928	0.14242		6.928	0.11732		9.928	0.11236
0.929	0.16815		3.929	0.14255		6.929	0.11749		9.929	0.11252
0.93	0.16793		3.93	0.14232		6.93	0.11752		9.93	0.113
0.931	0.16762		3.931	0.14225		6.931	0.11755		9.931	0.11309
0.932	0.16787		3.932	0.14212		6.932	0.11765		9.932	0.1129
0.933	0.16749		3.933	0.14225		6.933	0.11785		9.933	0.11322
0.934	0.16717		3.934	0.14192		6.934	0.11798		9.934	0.11303
0.935	0.16755		3.935	0.14189		6.935	0.11811		9.935	0.11265
0.936	0.16837		3.936	0.14229		6.936	0.11814		9.936	0.11243
0.937	0.16841		3.937	0.14265		6.937	0.11821		9.937	0.11265
0.938	0.16828		3.938	0.14265		6.938	0.11834		9.938	0.11293
0.939	0.16809		3.939	0.14288		6.939	0.11818		9.939	0.11293
0.94	0.16768		3.94	0.14252		6.94	0.11811		9.94	0.11274
0.941	0.16796		3.941	0.14314		6.941	0.11818		9.941	0.11265
0.942	0.16777		3.942	0.14311		6.942	0.11824		9.942	0.1123
0.943	0.16755		3.943	0.14288		6.943	0.11814		9.943	0.11246
0.944	0.16743		3.944	0.14321		6.944	0.11814		9.944	0.11233
0.945	0.16758		3.945	0.14327		6.945	0.11798		9.945	0.11224
0.946	0.16762		3.946	0.14314		6.946	0.11795		9.946	0.1124
0.947	0.16765		3.947	0.14291		6.947	0.11798		9.947	0.11259
0.948	0.16774		3.948	0.14321		6.948	0.11795		9.948	0.11265
0.949	0.16793		3.949	0.14288		6.949	0.11811		9.949	0.11274
0.95	0.16806		3.95	0.14311		6.95	0.11814		9.95	0.1129
0.951	0.16818		3.951	0.14265		6.951	0.11824		9.951	0.11293
0.952	0.16822		3.952	0.14301		6.952	0.11818		9.952	0.11306
0.953	0.16828		3.953	0.14278		6.953	0.11831		9.953	0.11303
0.954	0.16841		3.954	0.14334		6.954	0.11841		9.954	0.11306
0.955	0.16825		3.955	0.1433		6.955	0.11854		9.955	0.11293
0.956	0.16818		3.956	0.14334		6.956	0.1186		9.956	0.11293
0.957	0.16825		3.957	0.14314		6.957	0.11874		9.957	0.113
0.958	0.16831		3.958	0.14311		6.958	0.11874		9.958	0.11319
0.959	0.16822		3.959	0.14327		6.959	0.11877		9.959	0.11296
0.96	0.16822		3.96	0.14324		6.96	0.11877		9.96	0.11296
0.961	0.16806		3.961	0.1433		6.961	0.1187		9.961	0.11303
0.962	0.16803		3.962	0.1435		6.962	0.1187		9.962	0.11296
0.963	0.16806		3.963	0.1436		6.963	0.1186		9.963	0.1129
0.964	0.16803		3.964	0.14383		6.964	0.11857		9.964	0.11281
0.965	0.16818		3.965	0.1436		6.965	0.11851		9.965	0.11287
0.966	0.16822		3.966	0.1437		6.966	0.11844		9.966	0.11287
0.967	0.16831		3.967	0.14383		6.967	0.11834		9.967	0.11303
0.968	0.16825		3.968	0.14376		6.968	0.11837		9.968	0.11322
0.969	0.16837		3.969	0.14367		6.969	0.11837		9.969	0.11328
0.97	0.16847		3.97	0.14376		6.97	0.11847		9.97	0.11331
0.971	0.1686		3.971	0.1437		6.971	0.11864		9.971	0.11344
0.972	0.16866		3.972	0.14386		6.972	0.11857		9.972	0.1135
0.973	0.16878		3.973	0.1437		6.973	0.11854		9.973	0.11357
0.974	0.16878		3.974	0.14353		6.974	0.1187		9.974	0.11357
0.975	0.16882		3.975	0.14419		6.975	0.11887		9.975	0.11357
0.976	0.16882		3.976	0.14406		6.976	0.11897		9.976	0.1136
0.977	0.16875		3.977	0.14426		6.977	0.11903		9.977	0.1135
0.978	0.16875		3.978	0.14439		6.978	0.11903		9.978	0.11347
0.979	0.16866		3.979	0.14475		6.979	0.11906		9.979	0.11334
0.98	0.16863		3.98	0.14488		6.98	0.11903		9.98	0.11325
0.981	0.16856		3.981	0.14422		6.981	0.11916		9.981	0.11328
0.982	0.1685		3.982	0.14429		6.982	0.11897		9.982	0.11322
0.983	0.16841		3.983	0.14455		6.983	0.1187		9.983	0.11325
0.984	0.16844		3.984	0.14449		6.984	0.1186		9.984	0.11322
0.985	0.16844		3.985	0.14482		6.985	0.1187		9.985	0.11328
0.986	0.16853		3.986	0.14488		6.986	0.11903		9.986	0.11325
0.987	0.16869		3.987	0.14455		6.987	0.11897		9.987	0.11341
0.988	0.16863		3.988	0.14439		6.988	0.119		9.988	0.1135
0.989	0.1686		3.989	0.14445		6.989	0.1189		9.989	0.1136
0.99	0.16875		3.99	0.14452		6.99	0.11828		9.99	0.11369
0.991	0.16891		3.991	0.14488		6.991	0.11818		9.991	0.11379
0.992	0.16901		3.992	0.14465		6.992	0.11874		9.992	0.11382
0.993	0.16907		3.993	0.14478		6.993	0.11949		9.993	0.11385
0.994	0.16907		3.994	0.14472		6.994	0.11952		9.994	0.11388
0.995	0.1691		3.995	0.14482		6.995	0.11966		9.995	0.11391
0.996	0.16907		3.996	0.14514		6.996	0.1191		9.996	0.11391
0.997	0.1692		3.997	0.14554		6.997	0.11933		9.997	0.11369
0.998	0.16901		3.998	0.14557		6.998	0.11943		9.998	0.11379
0.999	0.16875		3.999	0.1457		6.999	0.11962		9.999	0.11334
1	0.16866		4	0.14505		7	0.11989		10	0.11331
1.001	0.16875		4.001	0.14524		7.001	0.11962		10.001	0.11322
1.002	0.16907		4.002	0.14531		7.002	0.11969		10.002	0.11319
1.003	0.16901		4.003	0.1458		7.003	0.11956		10.003	0.1135
1.004	0.16904		4.004	0.14524		7.004	0.11952		10.004	0.11375
1.005	0.16894		4.005	0.14544		7.005	0.11956		10.005	0.11347
1.006	0.16834		4.006	0.14583		7.006	0.11979		10.006	0.11394
1.007	0.16825		4.007	0.1457		7.007	0.11943		10.007	0.11401
1.008	0.16878		4.008	0.14554		7.008	0.11939		10.008	0.11375
1.009	0.16951		4.009	0.14524		7.009	0.11962		10.009	0.11347
1.01	0.16954		4.01	0.1458		7.01	0.11933		10.01	0.11394
1.011	0.16967		4.011	0.14551		7.011	0.11962		10.011	0.11417
1.012	0.16913		4.012	0.14505		7.012	0.11975		10.012	0.11391
1.013	0.16935		4.013	0.14583		7.013	0.11982		10.013	0.11417
1.014	0.16945		4.014	0.14564		7.014	0.12021		10.014	0.1141
1.015	0.16964		4.015	0.14541		7.015	0.12031		10.015	0.11391
1.016	0.16989		4.016	0.14577		7.016	0.12048		10.016	0.11496
1.017	0.16964		4.017	0.14597		7.017	0.12084		10.017	0.11454
1.018	0.1697		4.018	0.14557		7.018	0.12068		10.018	0.11448
1.019	0.16957		4.019	0.14564		7.019	0.12045		10.019	0.11445
1.02	0.16954		4.02	0.146		7.02	0.12054		10.02	0.11445
1.021	0.16957		4.021	0.14662		7.021	0.12021		10.021	0.11426
1.022	0.1698		4.022	0.14616		7.022	0.12008		10.022	0.11442
1.023	0.16945		4.023	0.14633		7.023	0.12038		10.023	0.11483
1.024	0.16942		4.024	0.14662		7.024	0.12021		10.024	0.11458
1.025	0.16964		4.025	0.14649		7.025	0.12048		10.025	0.1142
1.026	0.16935		4.026	0.14679		7.026	0.12021		10.026	0.11454
1.027	0.16964		4.027	0.14626		7.027	0.12005		10.027	0.11505
1.028	0.16976		4.028	0.14646		7.028	0.11969		10.028	0.11518
1.029	0.16983		4.029	0.14636		7.029	0.11979		10.029	0.11486
1.03	0.17021		4.03	0.14606		7.03	0.12045		10.03	0.11508
1.031	0.1703		4.031	0.14606		7.031	0.12021		10.031	0.11514
1.032	0.17046		4.032	0.14603		7.032	0.12045		10.032	0.11483
1.033	0.17081		4.033	0.14583		7.033	0.12074		10.033	0.11508
1.034	0.17065		4.034	0.14633		7.034	0.12091		10.034	0.11533
1.035	0.17043		4.035	0.14656		7.035	0.12077		10.035	0.11524
1.036	0.17052		4.036	0.1462		7.036	0.121		10.036	0.11533
1.037	0.17021		4.037	0.14708		7.037	0.12104		10.037	0.11543
1.038	0.17008		4.038	0.14695		7.038	0.12173		10.038	0.11556
1.039	0.17036		4.039	0.14702		7.039	0.12127		10.039	0.11571
1.04	0.17021		4.04	0.14725		7.04	0.12071		10.04	0.11546
1.041	0.17046		4.041	0.14705		7.041	0.1212		10.041	0.1153
1.042	0.17021		4.042	0.14718		7.042	0.12114		10.042	0.11492
1.043	0.17005		4.043	0.14715		7.043	0.12107		10.043	0.11445
1.044	0.1697		4.044	0.14725		7.044	0.12087		10.044	0.11502
1.045	0.1698		4.045	0.14754		7.045	0.12084		10.045	0.11518
1.046	0.17043		4.046	0.14754		7.046	0.12123		10.046	0.11502
1.047	0.17021		4.047	0.14705		7.047	0.12137		10.047	0.11546
1.048	0.17043		4.048	0.14751		7.048	0.12114		10.048	0.11581
1.049	0.17071		4.049	0.14731		7.049	0.12064		10.049	0.11581
1.05	0.17087		4.05	0.14738		7.05	0.1211		10.05	0.11581
1.051	0.17074		4.051	0.14738		7.051	0.1213		10.051	0.11552
1.052	0.17097		4.052	0.14695		7.052	0.1214		10.052	0.11597
1.053	0.171		4.053	0.14715		7.053	0.12146		10.053	0.11606
1.054	0.17166		4.054	0.14725		7.054	0.12153		10.054	0.11559
1.055	0.17122		4.055	0.14764		7.055	0.12176		10.055	0.11556
1.056	0.17068		4.056	0.14715		7.056	0.12199		10.056	0.116
1.057	0.17115		4.057	0.14777		7.057	0.12163		10.057	0.11575
1.058	0.17109		4.058	0.14804		7.058	0.12176		10.058	0.11581
1.059	0.17103		4.059	0.1481		7.059	0.12186		10.059	0.11606
1.06	0.17084		4.06	0.1484		7.06	0.12225		10.06	0.11609
1.061	0.17081		4.061	0.14856		7.061	0.12209		10.061	0.11581
1.062	0.17119		4.062	0.14886		7.062	0.12196		10.062	0.11571
1.063	0.17131		4.063	0.14866		7.063	0.12179		10.063	0.1153
1.064	0.17109		4.064	0.14866		7.064	0.12199		10.064	0.1159
1.065	0.17062		4.065	0.14859		7.065	0.12169		10.065	0.11578
1.066	0.17106		4.066	0.14833		7.066	0.12169		10.066	0.11578
1.067	0.17125		4.067	0.14846		7.067	0.12209		10.067	0.11612
1.068	0.17134		4.068	0.14823		7.068	0.12219		10.068	0.11638
1.069	0.17141		4.069	0.1483		7.069	0.12186		10.069	0.11635
1.07	0.17147		4.07	0.14787		7.07	0.12219		10.07	0.11644
1.071	0.17169		4.071	0.14797		7.071	0.12229		10.071	0.11669
1.072	0.17191		4.072	0.14807		7.072	0.12179		10.072	0.11672
1.073	0.17157		4.073	0.1485		7.073	0.12248		10.073	0.11666
1.074	0.17169		4.074	0.14833		7.074	0.12255		10.074	0.11685
1.075	0.17179		4.075	0.14876		7.075	0.12232		10.075	0.11733
1.076	0.17217		4.076	0.14902		7.076	0.12235		10.076	0.11698
1.077	0.17201		4.077	0.14869		7.077	0.12258		10.077	0.11729
1.078	0.17188		4.078	0.14899		7.078	0.12294		10.078	0.11682
1.079	0.17172		4.079	0.14928		7.079	0.12265		10.079	0.11625
1.08	0.17191		4.08	0.14928		7.08	0.12258		10.08	0.11707
1.081	0.17163		4.081	0.14968		7.081	0.12281		10.081	0.11707
1.082	0.17163		4.082	0.14942		7.082	0.12258		10.082	0.11688
1.083	0.17201		4.083	0.14938		7.083	0.12245		10.083	0.11679
1.084	0.1721		4.084	0.14991		7.084	0.12222		10.084	0.11704
1.085	0.17179		4.085	0.14955		7.085	0.12215		10.085	0.11688
1.086	0.1721		4.086	0.14965		7.086	0.12238		10.086	0.11676
1.087	0.1722		4.087	0.14988		7.087	0.12245		10.087	0.11641
1.088	0.17172		4.088	0.14951		7.088	0.12321		10.088	0.11695
1.089	0.17239		4.089	0.14948		7.089	0.12278		10.089	0.11666
1.09	0.17245		4.09	0.14938		7.09	0.12261		10.09	0.11701
1.091	0.17223		4.091	0.14925		7.091	0.12284		10.091	0.11714
1.092	0.17226		4.092	0.14912		7.092	0.12337		10.092	0.11688
1.093	0.17248		4.093	0.14955		7.093	0.12298		10.093	0.11751
1.094	0.17283		4.094	0.14971		7.094	0.12271		10.094	0.11802
1.095	0.17254		4.095	0.14958		7.095	0.12314		10.095	0.11786
1.096	0.17248		4.096	0.14974		7.096	0.12347		10.096	0.1178
1.097	0.1727		4.097	0.15007		7.097	0.12413		10.097	0.11808
1.098	0.17248		4.098	0.15034		7.098	0.12403		10.098	0.11748
1.099	0.17236		4.099	0.1503		7.099	0.12291		10.099	0.11742
1.1	0.17213		4.1	0.15057		7.1	0.12353		10.1	0.11767
1.101	0.17207		4.101	0.15083		7.101	0.12386		10.101	0.11789
1.102	0.17229		4.102	0.1506		7.102	0.12426		10.102	0.11818
1.103	0.17236		4.103	0.15099		7.103	0.12413		10.103	0.11796
1.104	0.17308		4.104	0.15057		7.104	0.12403		10.104	0.11793
1.105	0.17267		4.105	0.15109		7.105	0.12327		10.105	0.11786
1.106	0.17251		4.106	0.15047		7.106	0.1233		10.106	0.11777
1.107	0.17273		4.107	0.15066		7.107	0.12344		10.107	0.11783
1.108	0.17324		4.108	0.1507		7.108	0.12367		10.108	0.11824
1.109	0.17286		4.109	0.15053		7.109	0.12363		10.109	0.11811
1.11	0.17261		4.11	0.15096		7.11	0.12363		10.11	0.11815
1.111	0.17302		4.111	0.15073		7.111	0.1237		10.111	0.11818
1.112	0.17333		4.112	0.15043		7.112	0.12393		10.112	0.11859
1.113	0.17397		4.113	0.15122		7.113	0.12422		10.113	0.11878
1.114	0.17387		4.114	0.15103		7.114	0.12475		10.114	0.11815
1.115	0.1728		4.115	0.15093		7.115	0.12475		10.115	0.11824
1.116	0.1734		4.116	0.15119		7.116	0.12485		10.116	0.11808
1.117	0.17371		4.117	0.15158		7.117	0.12455		10.117	0.11808
1.118	0.17409		4.118	0.15155		7.118	0.12468		10.118	0.11837
1.119	0.17397		4.119	0.15129		7.119	0.12478		10.119	0.11843
1.12	0.17387		4.12	0.15139		7.12	0.12455		10.12	0.11859
1.121	0.17315		4.121	0.15195		7.121	0.12485		10.121	0.11868
1.122	0.17318		4.122	0.15201		7.122	0.12459		10.122	0.11853
1.123	0.1733		4.123	0.15191		7.123	0.12524		10.123	0.11872
1.124	0.17352		4.124	0.15227		7.124	0.12455		10.124	0.11872
1.125	0.17349		4.125	0.15218		7.125	0.12468		10.125	0.11884
1.126	0.17349		4.126	0.15237		7.126	0.12475		10.126	0.11884
1.127	0.17356		4.127	0.15241		7.127	0.12511		10.127	0.11903
1.128	0.17378		4.128	0.15247		7.128	0.12432		10.128	0.11906
1.129	0.17406		4.129	0.15204		7.129	0.12459		10.129	0.11919
1.13	0.17457		4.13	0.1528		7.13	0.1256		10.13	0.11919
1.131	0.17457		4.131	0.15254		7.131	0.1256		10.131	0.11916
1.132	0.17466		4.132	0.15257		7.132	0.1256		10.132	0.11951
1.133	0.17438		4.133	0.1528		7.133	0.1258		10.133	0.11951
1.134	0.1745		4.134	0.15254		7.134	0.12587		10.134	0.11985
1.135	0.1746		4.135	0.15283		7.135	0.126		10.135	0.11976
1.136	0.17438		4.136	0.1529		7.136	0.1262		10.136	0.11963
1.137	0.17466		4.137	0.15306		7.137	0.1262		10.137	0.11976
1.138	0.17441		4.138	0.15306		7.138	0.12652		10.138	0.11966
1.139	0.17504		4.139	0.153		7.139	0.12626		10.139	0.1196
1.14	0.17438		4.14	0.15346		7.14	0.12652		10.14	0.11916
1.141	0.1745		4.141	0.15375		7.141	0.12636		10.141	0.11938
1.142	0.17457		4.142	0.15319		7.142	0.12597		10.142	0.11985
1.143	0.17491		4.143	0.15306		7.143	0.12606		10.143	0.11973
1.144	0.17416		4.144	0.15336		7.144	0.12603		10.144	0.11998
1.145	0.17441		4.145	0.15388		7.145	0.12574		10.145	0.11947
1.146	0.17539		4.146	0.15369		7.146	0.12583		10.146	0.11979
1.147	0.17539		4.147	0.15375		7.147	0.12574		10.147	0.11963
1.148	0.17539		4.148	0.15405		7.148	0.1259		10.148	0.11982
1.149	0.17558		4.149	0.15388		7.149	0.1261		10.149	0.12001
1.15	0.17564		4.15	0.15365		7.15	0.12646		10.15	0.12039
1.151	0.17577		4.151	0.15365		7.151	0.12656		10.151	0.12061
1.152	0.17596		4.152	0.15392		7.152	0.12646		10.152	0.12045
1.153	0.17596		4.153	0.15421		7.153	0.12666		10.153	0.12036
1.154	0.17627		4.154	0.15421		7.154	0.12689		10.154	0.12026
1.155	0.17602		4.155	0.15431		7.155	0.12682		10.155	0.1208
1.156	0.17627		4.156	0.15418		7.156	0.12629		10.156	0.12064
1.157	0.17611		4.157	0.15471		7.157	0.12708		10.157	0.12083
1.158	0.17574		4.158	0.15526		7.158	0.12679		10.158	0.12042
1.159	0.17583		4.159	0.1552		7.159	0.12725		10.159	0.12045
1.16	0.1758		4.16	0.15523		7.16	0.12754		10.16	0.12058
1.161	0.17551		4.161	0.15566		7.161	0.12725		10.161	0.12023
1.162	0.17561		4.162	0.15553		7.162	0.12754		10.162	0.12055
1.163	0.17551		4.163	0.15497		7.163	0.12738		10.163	0.12017
1.164	0.17567		4.164	0.15576		7.164	0.12702		10.164	0.12124
1.165	0.17586		4.165	0.15632		7.165	0.12718		10.165	0.12124
1.166	0.17621		4.166	0.15599		7.166	0.12728		10.166	0.12099
1.167	0.1763		4.167	0.15582		7.167	0.12728		10.167	0.12096
1.168	0.17621		4.168	0.15572		7.168	0.12771		10.168	0.12134
1.169	0.1764		4.169	0.15589		7.169	0.12731		10.169	0.1215
1.17	0.17662		4.17	0.15579		7.17	0.12758		10.17	0.12131
1.171	0.17656		4.171	0.15605		7.171	0.12843		10.171	0.12153
1.172	0.17605		4.172	0.15589		7.172	0.12764		10.172	0.12146
1.173	0.17681		4.173	0.15671		7.173	0.12761		10.173	0.12131
1.174	0.17653		4.174	0.15664		7.174	0.12767		10.174	0.12165
1.175	0.17697		4.175	0.15684		7.175	0.12807		10.175	0.12232
1.176	0.17725		4.176	0.15671		7.176	0.1279		10.176	0.12194
1.177	0.17697		4.177	0.15678		7.177	0.12813		10.177	0.12181
1.178	0.17725		4.178	0.15697		7.178	0.12836		10.178	0.12222
1.179	0.17709		4.179	0.15678		7.179	0.12856		10.179	0.12175
1.18	0.17675		4.18	0.15783		7.18	0.1285		10.18	0.1214
1.181	0.1769		4.181	0.15786		7.181	0.1281		10.181	0.12134
1.182	0.177		4.182	0.1574		7.182	0.12859		10.182	0.12175
1.183	0.177		4.183	0.15724		7.183	0.12889		10.183	0.12191
1.184	0.17741		4.184	0.15773		7.184	0.12873		10.184	0.12184
1.185	0.17703		4.185	0.15714		7.185	0.12856		10.185	0.12178
1.186	0.17728		4.186	0.15733		7.186	0.12843		10.186	0.12143
1.187	0.17811		4.187	0.15793		7.187	0.1283		10.187	0.12172
1.188	0.17735		4.188	0.15848		7.188	0.12863		10.188	0.12131
1.189	0.17732		4.189	0.15793		7.189	0.12843		10.189	0.12216
1.19	0.17738		4.19	0.15783		7.19	0.12846		10.19	0.12197
1.191	0.17776		4.191	0.15816		7.191	0.12892		10.191	0.12203
1.192	0.1776		4.192	0.15809		7.192	0.12925		10.192	0.12266
1.193	0.17782		4.193	0.15802		7.193	0.12951		10.193	0.1227
1.194	0.17804		4.194	0.15848		7.194	0.12981		10.194	0.12248
1.195	0.17823		4.195	0.15898		7.195	0.13007		10.195	0.12285
1.196	0.17817		4.196	0.15914		7.196	0.12922		10.196	0.12292
1.197	0.17779		4.197	0.15944		7.197	0.12925		10.197	0.12273
1.198	0.17826		4.198	0.15967		7.198	0.12909		10.198	0.12282
1.199	0.17855		4.199	0.1595		7.199	0.12988		10.199	0.12248
1.2	0.17839		4.2	0.16029		7.2	0.12938		10.2	0.12301
1.201	0.17823		4.201	0.16036		7.201	0.12997		10.201	0.12298
1.202	0.17811		4.202	0.16042		7.202	0.12994		10.202	0.1233
1.203	0.17798		4.203	0.16042		7.203	0.13024		10.203	0.12323
1.204	0.1783		4.204	0.16055		7.204	0.12948		10.204	0.12364
1.205	0.17811		4.205	0.16013		7.205	0.12958		10.205	0.12304
1.206	0.17814		4.206	0.16046		7.206	0.12938		10.206	0.12342
1.207	0.17858		4.207	0.16013		7.207	0.12965		10.207	0.12345
1.208	0.1789		4.208	0.16013		7.208	0.12984		10.208	0.1238
1.209	0.17915		4.209	0.15996		7.209	0.1302		10.209	0.12374
1.21	0.17943		4.21	0.16111		7.21	0.13034		10.21	0.12412
1.211	0.17969		4.211	0.16147		7.211	0.13014		10.211	0.12402
1.212	0.17886		4.212	0.16124		7.212	0.13083		10.212	0.12415
1.213	0.1789		4.213	0.16049		7.213	0.13116		10.213	0.12402
1.214	0.17874		4.214	0.16105		7.214	0.1306		10.214	0.12405
1.215	0.1795		4.215	0.16197		7.215	0.13103		10.215	0.12405
1.216	0.17902		4.216	0.16164		7.216	0.13109		10.216	0.12456
1.217	0.17959		4.217	0.1617		7.217	0.13132		10.217	0.12481
1.218	0.17956		4.218	0.16217		7.218	0.13145		10.218	0.1244
1.219	0.17984		4.219	0.16223		7.219	0.13188		10.219	0.12409
1.22	0.17912		4.22	0.16151		7.22	0.13195		10.22	0.12399
1.221	0.17921		4.221	0.1618		7.221	0.13224		10.221	0.12412
1.222	0.17902		4.222	0.16161		7.222	0.13195		10.222	0.12418
1.223	0.17927		4.223	0.16217		7.223	0.13158		10.223	0.12409
1.224	0.17946		4.224	0.16266		7.224	0.13201		10.224	0.12402
1.225	0.17981		4.225	0.16223		7.225	0.13178		10.225	0.12402
1.226	0.17994		4.226	0.16197		7.226	0.13172		10.226	0.12456
1.227	0.17975		4.227	0.16236		7.227	0.13221		10.227	0.12488
1.228	0.18041		4.228	0.16223		7.228	0.13201		10.228	0.12456
1.229	0.18073		4.229	0.16256		7.229	0.13244		10.229	0.12453
1.23	0.18019		4.23	0.16305		7.23	0.13234		10.23	0.1245
1.231	0.1806		4.231	0.16239		7.231	0.13283		10.231	0.12494
1.232	0.18066		4.232	0.16256		7.232	0.13319		10.232	0.12582
1.233	0.18089		4.233	0.16295		7.233	0.13349		10.233	0.1257
1.234	0.18101		4.234	0.16332		7.234	0.13402		10.234	0.12582
1.235	0.18142		4.235	0.16378		7.235	0.13382		10.235	0.1256
1.236	0.18149		4.236	0.16437		7.236	0.13319		10.236	0.1257
1.237	0.18177		4.237	0.1641		7.237	0.13333		10.237	0.12573
1.238	0.18149		4.238	0.16407		7.238	0.13375		10.238	0.12557
1.239	0.18114		4.239	0.1646		7.239	0.13326		10.239	0.12598
1.24	0.18155		4.24	0.16512		7.24	0.13382		10.24	0.12614
1.241	0.18133		4.241	0.16535		7.241	0.13365		10.241	0.12652
1.242	0.18127		4.242	0.16539		7.242	0.13379		10.242	0.12614
1.243	0.18174		4.243	0.16552		7.243	0.13395		10.243	0.12639
1.244	0.18155		4.244	0.16545		7.244	0.13356		10.244	0.12579
1.245	0.18196		4.245	0.16522		7.245	0.13457		10.245	0.12595
1.246	0.18187		4.246	0.16506		7.246	0.13434		10.246	0.1263
1.247	0.18234		4.247	0.16555		7.247	0.13467		10.247	0.12671
1.248	0.18269		4.248	0.16565		7.248	0.13421		10.248	0.1269
1.249	0.18297		4.249	0.16568		7.249	0.13441		10.249	0.12734
1.25	0.18348		4.25	0.16614		7.25	0.13457		10.25	0.12728
1.251	0.18329		4.251	0.16634		7.251	0.13513		10.251	0.12699
1.252	0.18269		4.252	0.16637		7.252	0.13425		10.252	0.12725
1.253	0.18281		4.253	0.1666		7.253	0.13526		10.253	0.12756
1.254	0.18322		4.254	0.16703		7.254	0.13543		10.254	0.12769
1.255	0.18275		4.255	0.16716		7.255	0.13572		10.255	0.12807
1.256	0.18329		4.256	0.16732		7.256	0.13569		10.256	0.12766
1.257	0.18313		4.257	0.16723		7.257	0.13605		10.257	0.12744
1.258	0.18326		4.258	0.16778		7.258	0.13595		10.258	0.12769
1.259	0.18341		4.259	0.16795		7.259	0.13582		10.259	0.12794
1.26	0.18303		4.26	0.16824		7.26	0.13553		10.26	0.12759
1.261	0.18401		4.261	0.16854		7.261	0.13526		10.261	0.12785
1.262	0.18379		4.262	0.16847		7.262	0.13579		10.262	0.12785
1.263	0.18411		4.263	0.16844		7.263	0.13615		10.263	0.12753
1.264	0.18367		4.264	0.16867		7.264	0.13638		10.264	0.12873
1.265	0.18386		4.265	0.16943		7.265	0.13648		10.265	0.1286
1.266	0.18401		4.266	0.16907		7.266	0.13664		10.266	0.12851
1.267	0.18455		4.267	0.16939		7.267	0.13589		10.267	0.12857
1.268	0.1837		4.268	0.16926		7.268	0.13599		10.268	0.12924
1.269	0.18468		4.269	0.16946		7.269	0.13605		10.269	0.12908
1.27	0.18484		4.27	0.16923		7.27	0.13648		10.27	0.12939
1.271	0.18512		4.271	0.17012		7.271	0.13632		10.271	0.1293
1.272	0.18509		4.272	0.16995		7.272	0.13681		10.272	0.12952
1.273	0.18544		4.273	0.17061		7.273	0.1372		10.273	0.1299
1.274	0.18534		4.274	0.17107		7.274	0.13714		10.274	0.12974
1.275	0.18521		4.275	0.17137		7.275	0.1375		10.275	0.13006
1.276	0.18493		4.276	0.17146		7.276	0.13737		10.276	0.13009
1.277	0.18468		4.277	0.17186		7.277	0.1376		10.277	0.12965
1.278	0.18518		4.278	0.17202		7.278	0.1376		10.278	0.12943
1.279	0.18553		4.279	0.17225		7.279	0.1372		10.279	0.12908
1.28	0.18575		4.28	0.17321		7.28	0.1377		10.28	0.12974
1.281	0.18585		4.281	0.17317		7.281	0.13806		10.281	0.13003
1.282	0.186		4.282	0.17321		7.282	0.13786		10.282	0.12949
1.283	0.18528		4.283	0.17327		7.283	0.13852		10.283	0.13044
1.284	0.18537		4.284	0.17363		7.284	0.13855		10.284	0.13053
1.285	0.18544		4.285	0.17436		7.285	0.13901		10.285	0.13097
1.286	0.18585		4.286	0.17455		7.286	0.13832		10.286	0.13091
1.287	0.18569		4.287	0.17475		7.287	0.13881		10.287	0.13012
1.288	0.18616		4.288	0.17524		7.288	0.13904		10.288	0.13022
1.289	0.18654		4.289	0.17537		7.289	0.13934		10.289	0.13097
1.29	0.18648		4.29	0.17564		7.29	0.13917		10.29	0.13097
1.291	0.18683		4.291	0.17541		7.291	0.13927		10.291	0.13104
1.292	0.1867		4.292	0.17577		7.292	0.13944		10.292	0.13161
1.293	0.18692		4.293	0.17649		7.293	0.14		10.293	0.13161
1.294	0.18692		4.294	0.17692		7.294	0.14016		10.294	0.13161
1.295	0.18654		4.295	0.17712		7.295	0.1398		10.295	0.13236
1.296	0.18702		4.296	0.17728		7.296	0.14019		10.296	0.1318
1.297	0.18736		4.297	0.17767		7.297	0.14062		10.297	0.13154
1.298	0.18717		4.298	0.17859		7.298	0.14065		10.298	0.13221
1.299	0.18781		4.299	0.17886		7.299	0.14101		10.299	0.13189
1.3	0.18784		4.3	0.17853		7.3	0.14144		10.3	0.13246
1.301	0.18828		4.301	0.17886		7.301	0.14124		10.301	0.13303
1.302	0.18762		4.302	0.1784		7.302	0.14105		10.302	0.13274
1.303	0.18809		4.303	0.17866		7.303	0.14059		10.303	0.13278
1.304	0.18831		4.304	0.17892		7.304	0.14085		10.304	0.13265
1.305	0.1886		4.305	0.17876		7.305	0.14134		10.305	0.13303
1.306	0.18844		4.306	0.17889		7.306	0.14144		10.306	0.13312
1.307	0.18853		4.307	0.17426		7.307	0.14154		10.307	0.13322
1.308	0.18869		4.308	0.14071		7.308	0.14207		10.308	0.13334
1.309	0.18923		4.309	0.13246		7.309	0.14161		10.309	0.13363
1.31	0.18939		4.31	0.13121		7.31	0.14184		10.31	0.13375
1.311	0.18904		4.311	0.13131		7.311	0.14207		10.311	0.13353
1.312	0.18942		4.312	0.13101		7.312	0.14253		10.312	0.13372
1.313	0.18983		4.313	0.13049		7.313	0.14286		10.313	0.13413
1.314	0.18986		4.314	0.13029		7.314	0.14236		10.314	0.13391
1.315	0.19021		4.315	0.13016		7.315	0.14292		10.315	0.13363
1.316	0.19062		4.316	0.13003		7.316	0.14358		10.316	0.13385
1.317	0.19043		4.317	0.13009		7.317	0.14378		10.317	0.13385
1.318	0.19024		4.318	0.13016		7.318	0.14391		10.318	0.13417
1.319	0.1898		4.319	0.13009		7.319	0.14378		10.319	0.13423
1.32	0.19005		4.32	0.13009		7.32	0.14394		10.32	0.13477
1.321	0.19052		4.321	0.13032		7.321	0.14417		10.321	0.13508
1.322	0.19062		4.322	0.13039		7.322	0.14374		10.322	0.13473
1.323	0.19071		4.323	0.13026		7.323	0.14447		10.323	0.13464
1.324	0.19122		4.324	0.13046		7.324	0.14476		10.324	0.1354
1.325	0.19078		4.325	0.13039		7.325	0.14476		10.325	0.13549
1.326	0.191		4.326	0.13055		7.326	0.14476		10.326	0.13578
1.327	0.19122		4.327	0.13055		7.327	0.14522		10.327	0.13571
1.328	0.19166		4.328	0.13059		7.328	0.14516		10.328	0.13549
1.329	0.19198		4.329	0.13062		7.329	0.14545		10.329	0.13603
1.33	0.1915		4.33	0.13069		7.33	0.14575		10.33	0.13609
1.331	0.19204		4.331	0.13065		7.331	0.14585		10.331	0.13669
1.332	0.19267		4.332	0.13075		7.332	0.14585		10.332	0.13644
1.333	0.19286		4.333	0.13082		7.333	0.14627		10.333	0.13688
1.334	0.19299		4.334	0.13085		7.334	0.14673		10.334	0.13695
1.335	0.19286		4.335	0.13082		7.335	0.14736		10.335	0.1371
1.336	0.19302		4.336	0.13088		7.336	0.14752		10.336	0.13742
1.337	0.19324		4.337	0.13101		7.337	0.14821		10.337	0.13742
1.338	0.19283		4.338	0.13101		7.338	0.14808		10.338	0.13774
1.339	0.19352		4.339	0.13108		7.339	0.1488		10.339	0.13742
1.34	0.19381		4.34	0.13121		7.34	0.14916		10.34	0.13736
1.341	0.19381		4.341	0.13118		7.341	0.14897		10.341	0.13824
1.342	0.19381		4.342	0.13118		7.342	0.14936		10.342	0.13821
1.343	0.19425		4.343	0.13115		7.343	0.14943		10.343	0.13821
1.344	0.19419		4.344	0.13115		7.344	0.14949		10.344	0.13878
1.345	0.19447		4.345	0.13115		7.345	0.15012		10.345	0.13875
1.346	0.19476		4.346	0.13124		7.346	0.15018		10.346	0.139
1.347	0.19485		4.347	0.13128		7.347	0.14992		10.347	0.13925
1.348	0.19485		4.348	0.13124		7.348	0.15077		10.348	0.13954
1.349	0.19526		4.349	0.13131		7.349	0.15051		10.349	0.14011
1.35	0.1957		4.35	0.13131		7.35	0.15117		10.35	0.1403
1.351	0.1963		4.351	0.13138		7.351	0.15156		10.351	0.14045
1.352	0.19646		4.352	0.13138		7.352	0.15091		10.352	0.1409
1.353	0.19713		4.353	0.13144		7.353	0.15163		10.353	0.1408
1.354	0.197		4.354	0.13147		7.354	0.15238		10.354	0.1409
1.355	0.19769		4.355	0.13154		7.355	0.15284		10.355	0.14131
1.356	0.19804		4.356	0.13154		7.356	0.15367		10.356	0.14121
1.357	0.19785		4.357	0.13154		7.357	0.1538		10.357	0.14165
1.358	0.19823		4.358	0.13157		7.358	0.15409		10.358	0.14184
1.359	0.1983		4.359	0.13161		7.359	0.15416		10.359	0.14235
1.36	0.19836		4.36	0.13164		7.36	0.15465		10.36	0.14298
1.361	0.19896		4.361	0.13174		7.361	0.15468		10.361	0.14273
1.362	0.19902		4.362	0.13167		7.362	0.15501		10.362	0.14336
1.363	0.19877		4.363	0.1317		7.363	0.15449		10.363	0.1432
1.364	0.19959		4.364	0.13177		7.364	0.15455		10.364	0.1438
1.365	0.19934		4.365	0.13177		7.365	0.15528		10.365	0.14415
1.366	0.19997		4.366	0.13184		7.366	0.15603		10.366	0.14415
1.367	0.20035		4.367	0.13174		7.367	0.15557		10.367	0.14466
1.368	0.19972		4.368	0.13184		7.368	0.15597		10.368	0.14481
1.369	0.20041		4.369	0.1319		7.369	0.15643		10.369	0.14532
1.37	0.20114		4.37	0.13184		7.37	0.15633		10.37	0.14494
1.371	0.20158		4.371	0.13187		7.371	0.15659		10.371	0.14548
1.372	0.20237		4.372	0.13193		7.372	0.15662		10.372	0.14582
1.373	0.2025		4.373	0.13193		7.373	0.15623		10.373	0.14601
1.374	0.20278		4.374	0.13193		7.374	0.15675		10.374	0.14661
1.375	0.20284		4.375	0.13203		7.375	0.15613		10.375	0.14684
1.376	0.20332		4.376	0.132		7.376	0.1559		10.376	0.1474
1.377	0.20335		4.377	0.132		7.377	0.15597		10.377	0.14772
1.378	0.20367		4.378	0.13203		7.378	0.1559		10.378	0.14807
1.379	0.20316		4.379	0.13207		7.379	0.1556		10.379	0.14835
1.38	0.20322		4.38	0.13207		7.38	0.15459		10.38	0.14851
1.381	0.20392		4.381	0.1321		7.381	0.15393		10.381	0.14892
1.382	0.20465		4.382	0.13213		7.382	0.15419		10.382	0.14908
1.383	0.2042		4.383	0.1321		7.383	0.15363		10.383	0.14883
1.384	0.20458		4.384	0.13213		7.384	0.15311		10.384	0.14927
1.385	0.20502		4.385	0.13213		7.385	0.15258		10.385	0.14936
1.386	0.20493		4.386	0.1322		7.386	0.13319		10.386	0.14955
1.387	0.20518		4.387	0.1322		7.387	0.10911		10.387	0.14908
1.388	0.20521		4.388	0.13216		7.388	0.10766		10.388	0.14898
1.389	0.20484		4.389	0.13216		7.389	0.10691		10.389	0.14892
1.39	0.20534		4.39	0.1322		7.39	0.10655		10.39	0.14848
1.391	0.20474		4.391	0.13226		7.391	0.10655		10.391	0.1486
1.392	0.20452		4.392	0.13226		7.392	0.10661		10.392	0.14876
1.393	0.20458		4.393	0.1322		7.393	0.10687		10.393	0.14813
1.394	0.20452		4.394	0.13226		7.394	0.10697		10.394	0.1475
1.395	0.20424		4.395	0.1323		7.395	0.10701		10.395	0.14728
1.396	0.20326		4.396	0.13226		7.396	0.10707		10.396	0.14718
1.397	0.20262		4.397	0.1323		7.397	0.10717		10.397	0.14671
1.398	0.20288		4.398	0.13233		7.398	0.10717		10.398	0.14611
1.399	0.20234		4.399	0.13233		7.399	0.10737		10.399	0.14614
1.4	0.20183		4.4	0.13236		7.4	0.1073		10.4	0.14592
1.401	0.20133		4.401	0.1323		7.401	0.1075		10.401	0.14563
1.402	0.18269		4.402	0.13233		7.402	0.10756		10.402	0.14462
1.403	0.15953		4.403	0.13236		7.403	0.10756		10.403	0.14428
1.404	0.15814		4.404	0.13239		7.404	0.10763		10.404	0.14383
1.405	0.15741		4.405	0.13239		7.405	0.10763		10.405	0.1432
1.406	0.15706		4.406	0.13239		7.406	0.10773		10.406	0.14248
1.407	0.15706		4.407	0.13239		7.407	0.10776		10.407	0.13546
1.408	0.15713		4.408	0.13239		7.408	0.10783		10.408	0.11003
1.409	0.15738		4.409	0.13239		7.409	0.10783		10.409	0.10169
1.41	0.15747		4.41	0.13239		7.41	0.10789		10.41	0.10124
1.411	0.15751		4.411	0.13239		7.411	0.10796		10.411	0.10134
1.412	0.15757		4.412	0.13239		7.412	0.10789		10.412	0.10112
1.413	0.15766		4.413	0.13243		7.413	0.10789		10.413	0.10099
1.414	0.15766		4.414	0.13239		7.414	0.10796		10.414	0.1009
1.415	0.15785		4.415	0.13243		7.415	0.10796		10.415	0.10108
1.416	0.15779		4.416	0.13243		7.416	0.10796		10.416	0.10118
1.417	0.15798		4.417	0.13249		7.417	0.10799		10.417	0.1014
1.418	0.15804		4.418	0.13253		7.418	0.10806		10.418	0.10143
1.419	0.15804		4.419	0.13246		7.419	0.10809		10.419	0.10153
1.42	0.15811		4.42	0.13249		7.42	0.10809		10.42	0.10159
1.421	0.15811		4.421	0.13249		7.421	0.10809		10.421	0.10169
1.422	0.1582		4.422	0.13249		7.422	0.10809		10.422	0.10175
1.423	0.15823		4.423	0.13253		7.423	0.10816		10.423	0.10178
1.424	0.1583		4.424	0.13253		7.424	0.10822		10.424	0.10181
1.425	0.1583		4.425	0.13249		7.425	0.10819		10.425	0.10187
1.426	0.15836		4.426	0.13249		7.426	0.10819		10.426	0.10197
1.427	0.15842		4.427	0.13246		7.427	0.10822		10.427	0.10197
1.428	0.15836		4.428	0.13249		7.428	0.10822		10.428	0.10206
1.429	0.15836		4.429	0.13246		7.429	0.10832		10.429	0.10203
1.43	0.15842		4.43	0.13246		7.43	0.10829		10.43	0.1021
1.431	0.15842		4.431	0.13246		7.431	0.10832		10.431	0.10213
1.432	0.15842		4.432	0.13243		7.432	0.10832		10.432	0.10213
1.433	0.15845		4.433	0.13239		7.433	0.10832		10.433	0.10216
1.434	0.15852		4.434	0.13243		7.434	0.10845		10.434	0.10216
1.435	0.15855		4.435	0.13246		7.435	0.10835		10.435	0.10222
1.436	0.15855		4.436	0.13239		7.436	0.10835		10.436	0.10225
1.437	0.15855		4.437	0.13243		7.437	0.10842		10.437	0.10229
1.438	0.15855		4.438	0.13243		7.438	0.10845		10.438	0.10232
1.439	0.15861		4.439	0.13236		7.439	0.10845		10.439	0.10232
1.44	0.15867		4.44	0.13246		7.44	0.10842		10.44	0.10235
1.441	0.15864		4.441	0.13246		7.441	0.10845		10.441	0.10241
1.442	0.15864		4.442	0.13239		7.442	0.10848		10.442	0.10241
1.443	0.15867		4.443	0.13243		7.443	0.10852		10.443	0.10241
1.444	0.15867		4.444	0.13246		7.444	0.10845		10.444	0.10244
1.445	0.15877		4.445	0.13239		7.445	0.10848		10.445	0.10241
1.446	0.15874		4.446	0.13256		7.446	0.10852		10.446	0.10248
1.447	0.15877		4.447	0.13246		7.447	0.10852		10.447	0.10251
1.448	0.15877		4.448	0.13253		7.448	0.10852		10.448	0.10257
1.449	0.15877		4.449	0.13249		7.449	0.10858		10.449	0.1026
1.45	0.1589		4.45	0.13239		7.45	0.10858		10.45	0.10257
1.451	0.1588		4.451	0.13253		7.451	0.10858		10.451	0.1026
1.452	0.1588		4.452	0.13256		7.452	0.10858		10.452	0.10263
1.453	0.15886		4.453	0.13256		7.453	0.10862		10.453	0.10263
1.454	0.1589		4.454	0.13262		7.454	0.10862		10.454	0.10263
1.455	0.1589		4.455	0.13259		7.455	0.10865		10.455	0.10263
1.456	0.15886		4.456	0.13259		7.456	0.10865		10.456	0.10266
1.457	0.1589		4.457	0.13259		7.457	0.10871		10.457	0.10263
1.458	0.15893		4.458	0.13266		7.458	0.10868		10.458	0.1027
1.459	0.15896		4.459	0.13262		7.459	0.10865		10.459	0.1027
1.46	0.1589		4.46	0.13269		7.46	0.10868		10.46	0.10266
1.461	0.15893		4.461	0.13262		7.461	0.10862		10.461	0.10273
1.462	0.15896		4.462	0.13269		7.462	0.10871		10.462	0.10273
1.463	0.15896		4.463	0.13259		7.463	0.10871		10.463	0.1027
1.464	0.15896		4.464	0.13272		7.464	0.10871		10.464	0.10273
1.465	0.15902		4.465	0.13279		7.465	0.10875		10.465	0.10273
1.466	0.15902		4.466	0.13289		7.466	0.10875		10.466	0.10276
1.467	0.15902		4.467	0.13272		7.467	0.10871		10.467	0.10273
1.468	0.15902		4.468	0.13259		7.468	0.10875		10.468	0.10282
1.469	0.15905		4.469	0.13272		7.469	0.10875		10.469	0.10289
1.47	0.15905		4.47	0.13266		7.47	0.10881		10.47	0.10282
1.471	0.15909		4.471	0.13292		7.471	0.10878		10.471	0.10285
1.472	0.15909		4.472	0.13269		7.472	0.10878		10.472	0.10285
1.473	0.15915		4.473	0.13279		7.473	0.10878		10.473	0.10285
1.474	0.15912		4.474	0.13269		7.474	0.10875		10.474	0.10289
1.475	0.15909		4.475	0.13299		7.475	0.10878		10.475	0.10285
1.476	0.15912		4.476	0.13282		7.476	0.10881		10.476	0.10285
1.477	0.15905		4.477	0.13289		7.477	0.10881		10.477	0.10289
1.478	0.15915		4.478	0.13269		7.478	0.10881		10.478	0.10289
1.479	0.15915		4.479	0.13279		7.479	0.10881		10.479	0.10292
1.48	0.15915		4.48	0.13279		7.48	0.10881		10.48	0.10289
1.481	0.15918		4.481	0.13276		7.481	0.10885		10.481	0.10292
1.482	0.15918		4.482	0.13272		7.482	0.10885		10.482	0.10292
1.483	0.15915		4.483	0.13285		7.483	0.10881		10.483	0.10289
1.484	0.15918		4.484	0.13289		7.484	0.10885		10.484	0.10295
1.485	0.15918		4.485	0.13269		7.485	0.10885		10.485	0.10292
1.486	0.15924		4.486	0.13276		7.486	0.10888		10.486	0.10292
1.487	0.15921		4.487	0.13282		7.487	0.10885		10.487	0.10295
1.488	0.15921		4.488	0.13282		7.488	0.10885		10.488	0.10298
1.489	0.15921		4.489	0.13256		7.489	0.10888		10.489	0.10295
1.49	0.15918		4.49	0.13279		7.49	0.10888		10.49	0.10301
1.491	0.15921		4.491	0.13305		7.491	0.10894		10.491	0.10298
1.492	0.15924		4.492	0.13276		7.492	0.10891		10.492	0.10301
1.493	0.15924		4.493	0.13282		7.493	0.10891		10.493	0.10301
1.494	0.15924		4.494	0.13282		7.494	0.10894		10.494	0.10304
1.495	0.15924		4.495	0.13285		7.495	0.10891		10.495	0.10301
1.496	0.15924		4.496	0.13262		7.496	0.10894		10.496	0.10301
1.497	0.15927		4.497	0.13295		7.497	0.10885		10.497	0.10304
1.498	0.15927		4.498	0.13289		7.498	0.10888		10.498	0.10304
1.499	0.15924		4.499	0.13295		7.499	0.10891		10.499	0.10301
1.5	0.15927		4.5	0.13259		7.5	0.10888		10.5	0.10301
1.501	0.15927		4.501	0.13256		7.501	0.10888		10.501	0.10301
1.502	0.15931		4.502	0.13279		7.502	0.10885		10.502	0.10298
1.503	0.15927		4.503	0.13269		7.503	0.10888		10.503	0.10298
1.504	0.15927		4.504	0.13276		7.504	0.10885		10.504	0.10298
1.505	0.15931		4.505	0.13259		7.505	0.10888		10.505	0.10298
1.506	0.15931		4.506	0.13272		7.506	0.10885		10.506	0.10301
1.507	0.15937		4.507	0.13253		7.507	0.10881		10.507	0.10298
1.508	0.15934		4.508	0.13285		7.508	0.10891		10.508	0.10304
1.509	0.15934		4.509	0.13249		7.509	0.10885		10.509	0.10304
1.51	0.15937		4.51	0.13249		7.51	0.10891		10.51	0.10304
1.511	0.15934		4.511	0.13262		7.511	0.10901		10.511	0.10301
1.512	0.15937		4.512	0.13295		7.512	0.10888		10.512	0.10304
1.513	0.15927		4.513	0.13272		7.513	0.10901		10.513	0.10304
1.514	0.15931		4.514	0.13256		7.514	0.10891		10.514	0.10298
1.515	0.15934		4.515	0.13259		7.515	0.10898		10.515	0.10301
1.516	0.15931		4.516	0.13256		7.516	0.10901		10.516	0.10301
1.517	0.15931		4.517	0.13253		7.517	0.10901		10.517	0.10301
1.518	0.15927		4.518	0.13216		7.518	0.10901		10.518	0.10298
1.519	0.15931		4.519	0.13269		7.519	0.10904		10.519	0.10295
1.52	0.15927		4.52	0.13262		7.52	0.10911		10.52	0.10292
1.521	0.15931		4.521	0.13233		7.521	0.10891		10.521	0.10292
1.522	0.15927		4.522	0.13272		7.522	0.10904		10.522	0.10292
1.523	0.15924		4.523	0.13233		7.523	0.10904		10.523	0.10295
1.524	0.15934		4.524	0.132		7.524	0.10908		10.524	0.10295
1.525	0.15927		4.525	0.132		7.525	0.10911		10.525	0.10295
1.526	0.15934		4.526	0.1322		7.526	0.10904		10.526	0.10298
1.527	0.15943		4.527	0.1323		7.527	0.10914		10.527	0.10301
1.528	0.15931		4.528	0.13213		7.528	0.10894		10.528	0.10301
1.529	0.15943		4.529	0.13253		7.529	0.10911		10.529	0.10298
1.53	0.15934		4.53	0.13253		7.53	0.10911		10.53	0.10301
1.531	0.1594		4.531	0.13239		7.531	0.10904		10.531	0.10301
1.532	0.15943		4.532	0.13272		7.532	0.10911		10.532	0.10298
1.533	0.15943		4.533	0.13282		7.533	0.10904		10.533	0.10304
1.534	0.15943		4.534	0.13256		7.534	0.10914		10.534	0.10304
1.535	0.15946		4.535	0.13259		7.535	0.10908		10.535	0.10301
1.536	0.15953		4.536	0.13312		7.536	0.10911		10.536	0.10304
1.537	0.15934		4.537	0.13302		7.537	0.10901		10.537	0.10301
1.538	0.15946		4.538	0.13312		7.538	0.10911		10.538	0.10304
1.539	0.15946		4.539	0.13325		7.539	0.10904		10.539	0.10308
1.54	0.1595		4.54	0.13361		7.54	0.10917		10.54	0.10314
1.541	0.15953		4.541	0.13289		7.541	0.10901		10.541	0.10314
1.542	0.15946		4.542	0.13325		7.542	0.10921		10.542	0.10301
1.543	0.15956		4.543	0.13325		7.543	0.10901		10.543	0.10304
1.544	0.15937		4.544	0.13358		7.544	0.10898		10.544	0.10301
1.545	0.15953		4.545	0.13384		7.545	0.10908		10.545	0.10314
1.546	0.15953		4.546	0.13335		7.546	0.10911		10.546	0.10314
1.547	0.15946		4.547	0.13374		7.547	0.10891		10.547	0.1032
1.548	0.15953		4.548	0.13371		7.548	0.10914		10.548	0.10327
1.549	0.15946		4.549	0.13325		7.549	0.10924		10.549	0.10304
1.55	0.15956		4.55	0.13341		7.55	0.10914		10.55	0.10314
1.551	0.1595		4.551	0.13341		7.551	0.10901		10.551	0.10308
1.552	0.15953		4.552	0.13354		7.552	0.10898		10.552	0.10308
1.553	0.15943		4.553	0.13414		7.553	0.10898		10.553	0.10314
1.554	0.15953		4.554	0.13404		7.554	0.10901		10.554	0.10314
1.555	0.15946		4.555	0.13387		7.555	0.10891		10.555	0.10301
1.556	0.15959		4.556	0.1341		7.556	0.10911		10.556	0.1032
1.557	0.15943		4.557	0.134		7.557	0.10917		10.557	0.10311
1.558	0.15962		4.558	0.13427		7.558	0.10901		10.558	0.10327
1.559	0.15943		4.559	0.13519		7.559	0.10924		10.559	0.1032
1.56	0.1594		4.56	0.13453		7.56	0.10904		10.56	0.10304
1.561	0.1595		4.561	0.13446		7.561	0.10885		10.561	0.1032
1.562	0.15953		4.562	0.13483		7.562	0.10901		10.562	0.10314
1.563	0.15934		4.563	0.13509		7.563	0.10901		10.563	0.10336
1.564	0.15956		4.564	0.13548		7.564	0.10908		10.564	0.10317
1.565	0.15965		4.565	0.13519		7.565	0.10894		10.565	0.10311
1.566	0.15956		4.566	0.13522		7.566	0.10898		10.566	0.10323
1.567	0.15943		4.567	0.13473		7.567	0.10894		10.567	0.10323
1.568	0.1594		4.568	0.13489		7.568	0.10888		10.568	0.10323
1.569	0.1594		4.569	0.13499		7.569	0.10894		10.569	0.10336
1.57	0.15943		4.57	0.13575		7.57	0.10894		10.57	0.10323
1.571	0.15934		4.571	0.13581		7.571	0.10921		10.571	0.10314
1.572	0.15953		4.572	0.13555		7.572	0.10911		10.572	0.10323
1.573	0.15959		4.573	0.13515		7.573	0.10878		10.573	0.10317
1.574	0.15943		4.574	0.13486		7.574	0.10911		10.574	0.10327
1.575	0.15965		4.575	0.13552		7.575	0.10908		10.575	0.10308
1.576	0.15946		4.576	0.13601		7.576	0.10888		10.576	0.10311
1.577	0.15927		4.577	0.13604		7.577	0.10871		10.577	0.10317
1.578	0.15943		4.578	0.13617		7.578	0.10891		10.578	0.10298
1.579	0.15943		4.579	0.13607		7.579	0.10898		10.579	0.1032
1.58	0.1595		4.58	0.13515		7.58	0.10911		10.58	0.1032
1.581	0.15937		4.581	0.13581		7.581	0.10858		10.581	0.10333
1.582	0.1594		4.582	0.13532		7.582	0.10858		10.582	0.1032
1.583	0.15937		4.583	0.13575		7.583	0.10894		10.583	0.10289
1.584	0.15931		4.584	0.13565		7.584	0.10898		10.584	0.10304
1.585	0.15937		4.585	0.13529		7.585	0.10878		10.585	0.10285
1.586	0.15937		4.586	0.13637		7.586	0.10848		10.586	0.10327
1.587	0.15962		4.587	0.13627		7.587	0.10865		10.587	0.1032
1.588	0.15953		4.588	0.13571		7.588	0.10891		10.588	0.10317
1.589	0.15921		4.589	0.13565		7.589	0.10888		10.589	0.10295
1.59	0.15953		4.59	0.13555		7.59	0.10888		10.59	0.10295
1.591	0.1595		4.591	0.13581		7.591	0.10911		10.591	0.10292
1.592	0.15931		4.592	0.13594		7.592	0.10898		10.592	0.10298
1.593	0.15915		4.593	0.13588		7.593	0.10914		10.593	0.10304
1.594	0.15934		4.594	0.13624		7.594	0.10891		10.594	0.10285
1.595	0.1594		4.595	0.1363		7.595	0.1094		10.595	0.10292
1.596	0.15953		4.596	0.1367		7.596	0.10917		10.596	0.10311
1.597	0.15902		4.597	0.13693		7.597	0.10967		10.597	0.10282
1.598	0.15902		4.598	0.13663		7.598	0.10937		10.598	0.10295
1.599	0.15937		4.599	0.13703		7.599	0.10967		10.599	0.10244
1.6	0.1594		4.6	0.13663		7.6	0.11026		10.6	0.1026
1.601	0.15921		4.601	0.13699		7.601	0.11075		10.601	0.10295
1.602	0.15893		4.602	0.13713		7.602	0.11023		10.602	0.10292
1.603	0.15909		4.603	0.1365		7.603	0.1095		10.603	0.10266
1.604	0.15934		4.604	0.13703		7.604	0.10996		10.604	0.10311
1.605	0.15931		4.605	0.1367		7.605	0.11029		10.605	0.10285
1.606	0.15931		4.606	0.1369		7.606	0.10947		10.606	0.10295
1.607	0.15953		4.607	0.13719		7.607	0.11009		10.607	0.10314
1.608	0.1594		4.608	0.13663		7.608	0.10977		10.608	0.10266
1.609	0.15956		4.609	0.13667		7.609	0.11019		10.609	0.10339
1.61	0.15934		4.61	0.1368		7.61	0.11039		10.61	0.10377
1.611	0.15981		4.611	0.13709		7.611	0.11003		10.611	0.10327
1.612	0.15959		4.612	0.13736		7.612	0.11055		10.612	0.10342
1.613	0.16006		4.613	0.13726		7.613	0.11101		10.613	0.10377
1.614	0.15978		4.614	0.13739		7.614	0.11118		10.614	0.10358
1.615	0.16006		4.615	0.13699		7.615	0.1119		10.615	0.10399
1.616	0.16063		4.616	0.13709		7.616	0.11151		10.616	0.10434
1.617	0.16111		4.617	0.13768		7.617	0.11134		10.617	0.10409
1.618	0.1606		4.618	0.13742		7.618	0.11101		10.618	0.10383
1.619	0.15991		4.619	0.13759		7.619	0.11128		10.619	0.10342
1.62	0.16035		4.62	0.13785		7.62	0.11154		10.62	0.10368
1.621	0.16066		4.621	0.13772		7.621	0.1123		10.621	0.10339
1.622	0.15987		4.622	0.13775		7.622	0.11164		10.622	0.10377
1.623	0.16048		4.623	0.13785		7.623	0.11141		10.623	0.10383
1.624	0.16016		4.624	0.13782		7.624	0.1118		10.624	0.10431
1.625	0.16057		4.625	0.13808		7.625	0.1119		10.625	0.10424
1.626	0.16076		4.626	0.13765		7.626	0.11167		10.626	0.1039
1.627	0.16041		4.627	0.13749		7.627	0.1119		10.627	0.1045
1.628	0.16092		4.628	0.13739		7.628	0.11253		10.628	0.10491
1.629	0.16136		4.629	0.13739		7.629	0.1121		10.629	0.10456
1.63	0.16152		4.63	0.13788		7.63	0.11197		10.63	0.10459
1.631	0.16221		4.631	0.13762		7.631	0.11236		10.631	0.10507
1.632	0.16183		4.632	0.13782		7.632	0.11266		10.632	0.10535
1.633	0.16168		4.633	0.13828		7.633	0.11302		10.633	0.10497
1.634	0.16136		4.634	0.13788		7.634	0.11259		10.634	0.10475
1.635	0.16161		4.635	0.13759		7.635	0.11279		10.635	0.10551
1.636	0.16187		4.636	0.13759		7.636	0.11285		10.636	0.10611
1.637	0.16259		4.637	0.13772		7.637	0.11285		10.637	0.10595
1.638	0.16196		4.638	0.13805		7.638	0.11276		10.638	0.10554
1.639	0.16174		4.639	0.13828		7.639	0.11315		10.639	0.10519
1.64	0.16212		4.64	0.13782		7.64	0.11322		10.64	0.10532
1.641	0.16221		4.641	0.13828		7.641	0.11295		10.641	0.10567
1.642	0.16199		4.642	0.1386		7.642	0.11331		10.642	0.10526
1.643	0.16221		4.643	0.13857		7.643	0.11331		10.643	0.10494
1.644	0.16281		4.644	0.13828		7.644	0.11308		10.644	0.10545
1.645	0.1624		4.645	0.13818		7.645	0.11226		10.645	0.10586
1.646	0.16228		4.646	0.13811		7.646	0.11226		10.646	0.10608
1.647	0.16266		4.647	0.13778		7.647	0.11295		10.647	0.10601
1.648	0.16294		4.648	0.13795		7.648	0.11338		10.648	0.1057
1.649	0.16329		4.649	0.13788		7.649	0.11315		10.649	0.10586
1.65	0.16288		4.65	0.13791		7.65	0.11358		10.65	0.10554
1.651	0.16307		4.651	0.13749		7.651	0.11322		10.651	0.10586
1.652	0.16313		4.652	0.13752		7.652	0.11394		10.652	0.10592
1.653	0.16313		4.653	0.13778		7.653	0.11358		10.653	0.10624
1.654	0.16303		4.654	0.13811		7.654	0.11381		10.654	0.10636
1.655	0.16341		4.655	0.13837		7.655	0.11358		10.655	0.10642
1.656	0.16348		4.656	0.13831		7.656	0.11384		10.656	0.10665
1.657	0.16322		4.657	0.13834		7.657	0.11345		10.657	0.1069
1.658	0.16357		4.658	0.13795		7.658	0.11404		10.658	0.10674
1.659	0.16357		4.659	0.13798		7.659	0.11368		10.659	0.10592
1.66	0.16335		4.66	0.13844		7.66	0.11322		10.66	0.10633
1.661	0.16256		4.661	0.13834		7.661	0.11371		10.661	0.10614
1.662	0.16256		4.662	0.13828		7.662	0.11348		10.662	0.10624
1.663	0.16322		4.663	0.13795		7.663	0.11417		10.663	0.10614
1.664	0.16363		4.664	0.13854		7.664	0.11368		10.664	0.10611
1.665	0.16341		4.665	0.13847		7.665	0.11364		10.665	0.10627
1.666	0.16382		4.666	0.13874		7.666	0.11348		10.666	0.10624
1.667	0.16348		4.667	0.13864		7.667	0.11285		10.667	0.10617
1.668	0.16417		4.668	0.13808		7.668	0.11312		10.668	0.10608
1.669	0.16382		4.669	0.13801		7.669	0.11338		10.669	0.1062
1.67	0.16405		4.67	0.13831		7.67	0.11348		10.67	0.1062
1.671	0.16382		4.671	0.13805		7.671	0.11407		10.671	0.10715
1.672	0.16408		4.672	0.13798		7.672	0.11371		10.672	0.10772
1.673	0.1637		4.673	0.13798		7.673	0.11414		10.673	0.10737
1.674	0.16427		4.674	0.13828		7.674	0.11456		10.674	0.10712
1.675	0.16392		4.675	0.13864		7.675	0.11476		10.675	0.10744
1.676	0.16348		4.676	0.13874		7.676	0.11463		10.676	0.1075
1.677	0.16395		4.677	0.1387		7.677	0.1146		10.677	0.10734
1.678	0.16373		4.678	0.13913		7.678	0.1144		10.678	0.10706
1.679	0.16439		4.679	0.13874		7.679	0.11433		10.679	0.10712
1.68	0.16392		4.68	0.13897		7.68	0.11423		10.68	0.10702
1.681	0.16389		4.681	0.13867		7.681	0.11427		10.681	0.10684
1.682	0.16373		4.682	0.13916		7.682	0.11443		10.682	0.10702
1.683	0.16313		4.683	0.1387		7.683	0.1146		10.683	0.10718
1.684	0.16338		4.684	0.13851		7.684	0.1145		10.684	0.10712
1.685	0.16363		4.685	0.13847		7.685	0.11466		10.685	0.1074
1.686	0.16373		4.686	0.1387		7.686	0.11437		10.686	0.10756
1.687	0.1643		4.687	0.13867		7.687	0.1146		10.687	0.10756
1.688	0.16395		4.688	0.13837		7.688	0.1144		10.688	0.10702
1.689	0.16436		4.689	0.13864		7.689	0.11469		10.689	0.10759
1.69	0.16477		4.69	0.139		7.69	0.11486		10.69	0.10857
1.691	0.16496		4.691	0.13887		7.691	0.11476		10.691	0.1074
1.692	0.16484		4.692	0.13897		7.692	0.11443		10.692	0.10785
1.693	0.1648		4.693	0.1391		7.693	0.11466		10.693	0.10772
1.694	0.16461		4.694	0.13906		7.694	0.11476		10.694	0.10747
1.695	0.16455		4.695	0.13913		7.695	0.11581		10.695	0.108
1.696	0.16446		4.696	0.13929		7.696	0.11607		10.696	0.10813
1.697	0.16449		4.697	0.13956		7.697	0.11571		10.697	0.10775
1.698	0.16465		4.698	0.13972		7.698	0.11594		10.698	0.10778
1.699	0.1648		4.699	0.13982		7.699	0.11529		10.699	0.1068
1.7	0.16471		4.7	0.13946		7.7	0.11509		10.7	0.10759
1.701	0.16487		4.701	0.13939		7.701	0.11575		10.701	0.108
1.702	0.16458		4.702	0.1392		7.702	0.11538		10.702	0.10819
1.703	0.1648		4.703	0.1391		7.703	0.11588		10.703	0.10829
1.704	0.16461		4.704	0.13956		7.704	0.11532		10.704	0.10788
1.705	0.1649		4.705	0.13989		7.705	0.11479		10.705	0.1075
1.706	0.16506		4.706	0.13956		7.706	0.11499		10.706	0.10788
1.707	0.16496		4.707	0.13923		7.707	0.11473		10.707	0.1081
1.708	0.16465		4.708	0.1388		7.708	0.1146		10.708	0.10842
1.709	0.16487		4.709	0.13874		7.709	0.11473		10.709	0.10857
1.71	0.16496		4.71	0.13883		7.71	0.11479		10.71	0.10791
1.711	0.16597		4.711	0.13844		7.711	0.11519		10.711	0.1081
1.712	0.16623		4.712	0.13906		7.712	0.11506		10.712	0.10788
1.713	0.16588		4.713	0.13893		7.713	0.11496		10.713	0.1081
1.714	0.1661		4.714	0.13916		7.714	0.11538		10.714	0.1081
1.715	0.16547		4.715	0.13916		7.715	0.11604		10.715	0.10788
1.716	0.16528		4.716	0.1392		7.716	0.11552		10.716	0.10819
1.717	0.16591		4.717	0.13939		7.717	0.11532		10.717	0.10816
1.718	0.16556		4.718	0.13989		7.718	0.11522		10.718	0.10769
1.719	0.16604		4.719	0.13979		7.719	0.11509		10.719	0.10794
1.72	0.1655		4.72	0.13946		7.72	0.11538		10.72	0.1087
1.721	0.16499		4.721	0.13959		7.721	0.11529		10.721	0.10851
1.722	0.16518		4.722	0.13946		7.722	0.11469		10.722	0.10797
1.723	0.16493		4.723	0.13959		7.723	0.11552		10.723	0.10788
1.724	0.1648		4.724	0.13943		7.724	0.11542		10.724	0.10778
1.725	0.16493		4.725	0.13966		7.725	0.11515		10.725	0.10835
1.726	0.16499		4.726	0.13949		7.726	0.11548		10.726	0.10848
1.727	0.16537		4.727	0.13979		7.727	0.11545		10.727	0.10864
1.728	0.16525		4.728	0.13985		7.728	0.11548		10.728	0.10838
1.729	0.16515		4.729	0.14008		7.729	0.11584		10.729	0.10867
1.73	0.16556		4.73	0.14015		7.73	0.11565		10.73	0.10845
1.731	0.16619		4.731	0.13946		7.731	0.11588		10.731	0.10826
1.732	0.16569		4.732	0.1391		7.732	0.11522		10.732	0.10842
1.733	0.1655		4.733	0.1392		7.733	0.11509		10.733	0.10826
1.734	0.1654		4.734	0.13943		7.734	0.11529		10.734	0.10864
1.735	0.16528		4.735	0.13956		7.735	0.11519		10.735	0.10876
1.736	0.16556		4.736	0.13972		7.736	0.11552		10.736	0.10823
1.737	0.16547		4.737	0.13985		7.737	0.11561		10.737	0.10851
1.738	0.1649		4.738	0.14012		7.738	0.11598		10.738	0.10816
1.739	0.16569		4.739	0.14028		7.739	0.1166		10.739	0.1086
1.74	0.16559		4.74	0.14005		7.74	0.11653		10.74	0.10842
1.741	0.16534		4.741	0.14061		7.741	0.11647		10.741	0.10851
1.742	0.16566		4.742	0.14044		7.742	0.11634		10.742	0.10826
1.743	0.16563		4.743	0.13989		7.743	0.11683		10.743	0.1081
1.744	0.16566		4.744	0.13989		7.744	0.11637		10.744	0.10794
1.745	0.166		4.745	0.14012		7.745	0.11637		10.745	0.10807
1.746	0.16581		4.746	0.13972		7.746	0.11601		10.746	0.10873
1.747	0.16604		4.747	0.13982		7.747	0.11653		10.747	0.10848
1.748	0.1654		4.748	0.14021		7.748	0.1167		10.748	0.10873
1.749	0.16528		4.749	0.14018		7.749	0.11653		10.749	0.10917
1.75	0.16547		4.75	0.13975		7.75	0.11657		10.75	0.10958
1.751	0.16537		4.751	0.13933		7.751	0.11601		10.751	0.10955
1.752	0.16569		4.752	0.13913		7.752	0.11591		10.752	0.10958
1.753	0.16578		4.753	0.13933		7.753	0.11604		10.753	0.10996
1.754	0.16613		4.754	0.13956		7.754	0.1163		10.754	0.11012
1.755	0.16673		4.755	0.13966		7.755	0.11607		10.755	0.11025
1.756	0.16667		4.756	0.13989		7.756	0.11558		10.756	0.10962
1.757	0.1666		4.757	0.13969		7.757	0.1165		10.757	0.10958
1.758	0.16648		4.758	0.13956		7.758	0.1168		10.758	0.10965
1.759	0.16695		4.759	0.14028		7.759	0.11627		10.759	0.10936
1.76	0.16651		4.76	0.14025		7.76	0.11601		10.76	0.10921
1.761	0.16651		4.761	0.14021		7.761	0.11644		10.761	0.10936
1.762	0.16616		4.762	0.14018		7.762	0.1167		10.762	0.10981
1.763	0.16667		4.763	0.13966		7.763	0.11667		10.763	0.10946
1.764	0.16683		4.764	0.13985		7.764	0.11663		10.764	0.10965
1.765	0.16667		4.765	0.14018		7.765	0.11686		10.765	0.10984
1.766	0.1667		4.766	0.14067		7.766	0.11657		10.766	0.10996
1.767	0.16616		4.767	0.14041		7.767	0.11575		10.767	0.10968
1.768	0.16607		4.768	0.14051		7.768	0.11617		10.768	0.10981
1.769	0.16619		4.769	0.13985		7.769	0.11627		10.769	0.10962
1.77	0.16645		4.77	0.13956		7.77	0.1165		10.77	0.10981
1.771	0.16623		4.771	0.13995		7.771	0.11591		10.771	0.10974
1.772	0.16575		4.772	0.13972		7.772	0.11594		10.772	0.11018
1.773	0.16664		4.773	0.13975		7.773	0.11601		10.773	0.11063
1.774	0.16692		4.774	0.14008		7.774	0.11706		10.774	0.11025
1.775	0.16642		4.775	0.13995		7.775	0.11719		10.775	0.11082
1.776	0.16616		4.776	0.14035		7.776	0.11699		10.776	0.11044
1.777	0.16657		4.777	0.14015		7.777	0.11699		10.777	0.11022
1.778	0.16683		4.778	0.14071		7.778	0.11719		10.778	0.1099
1.779	0.16679		4.779	0.14074		7.779	0.11634		10.779	0.10981
1.78	0.16676		4.78	0.14087		7.78	0.11653		10.78	0.10996
1.781	0.16698		4.781	0.14104		7.781	0.1165		10.781	0.10949
1.782	0.1667		4.782	0.14094		7.782	0.11663		10.782	0.10927
1.783	0.16591		4.783	0.14136		7.783	0.11676		10.783	0.10911
1.784	0.16632		4.784	0.14127		7.784	0.11676		10.784	0.10946
1.785	0.16642		4.785	0.14146		7.785	0.11683		10.785	0.10965
1.786	0.16664		4.786	0.14064		7.786	0.11686		10.786	0.11031
1.787	0.16607		4.787	0.14008		7.787	0.1164		10.787	0.11041
1.788	0.1661		4.788	0.14048		7.788	0.11614		10.788	0.11082
1.789	0.16616		4.789	0.14048		7.789	0.1163		10.789	0.11015
1.79	0.16717		4.79	0.14028		7.79	0.11637		10.79	0.11104
1.791	0.1673		4.791	0.13982		7.791	0.11653		10.791	0.11116
1.792	0.16711		4.792	0.13989		7.792	0.11713		10.792	0.11101
1.793	0.16711		4.793	0.13939		7.793	0.11703		10.793	0.1105
1.794	0.1673		4.794	0.14015		7.794	0.1169		10.794	0.11047
1.795	0.16648		4.795	0.14051		7.795	0.1167		10.795	0.1099
1.796	0.16667		4.796	0.14012		7.796	0.11716		10.796	0.11129
1.797	0.16664		4.797	0.13992		7.797	0.11755		10.797	0.11123
1.798	0.16676		4.798	0.14025		7.798	0.11713		10.798	0.11132
1.799	0.16689		4.799	0.14061		7.799	0.11699		10.799	0.11129
1.8	0.16689		4.8	0.14067		7.8	0.11713		10.8	0.11012
1.801	0.16695		4.801	0.14054		7.801	0.11676		10.801	0.11044
1.802	0.16698		4.802	0.14097		7.802	0.11729		10.802	0.11044
1.803	0.16654		4.803	0.14077		7.803	0.11752		10.803	0.11037
1.804	0.16629		4.804	0.14071		7.804	0.1166		10.804	0.11082
1.805	0.16645		4.805	0.14081		7.805	0.1164		10.805	0.11088
1.806	0.16651		4.806	0.14031		7.806	0.1167		10.806	0.11113
1.807	0.16667		4.807	0.14067		7.807	0.11686		10.807	0.11082
1.808	0.16724		4.808	0.14097		7.808	0.11676		10.808	0.11003
1.809	0.16714		4.809	0.14058		7.809	0.11719		10.809	0.1105
1.81	0.16702		4.81	0.13979		7.81	0.1167		10.81	0.11069
1.811	0.16683		4.811	0.13985		7.811	0.11686		10.811	0.11078
1.812	0.16727		4.812	0.13952		7.812	0.11683		10.812	0.11113
1.813	0.16765		4.813	0.13966		7.813	0.11703		10.813	0.1105
1.814	0.16724		4.814	0.13998		7.814	0.11716		10.814	0.11072
1.815	0.16711		4.815	0.14015		7.815	0.11699		10.815	0.1106
1.816	0.16724		4.816	0.14041		7.816	0.11772		10.816	0.11072
1.817	0.16689		4.817	0.14044		7.817	0.11745		10.817	0.11075
1.818	0.16739		4.818	0.14064		7.818	0.11765		10.818	0.11085
1.819	0.16762		4.819	0.14067		7.819	0.11808		10.819	0.11069
1.82	0.16673		4.82	0.14084		7.82	0.11742		10.82	0.11053
1.821	0.16654		4.821	0.14081		7.821	0.11683		10.821	0.11078
1.822	0.16683		4.822	0.14117		7.822	0.11703		10.822	0.11113
1.823	0.16698		4.823	0.14133		7.823	0.11706		10.823	0.11085
1.824	0.16689		4.824	0.14091		7.824	0.11683		10.824	0.11078
1.825	0.1673		4.825	0.14087		7.825	0.11699		10.825	0.11037
1.826	0.16683		4.826	0.14074		7.826	0.11653		10.826	0.11031
1.827	0.16698		4.827	0.14048		7.827	0.11693		10.827	0.1105
1.828	0.16695		4.828	0.14025		7.828	0.11729		10.828	0.11018
1.829	0.16714		4.829	0.13975		7.829	0.11699		10.829	0.11085
1.83	0.16727		4.83	0.13975		7.83	0.11686		10.83	0.1112
1.831	0.16711		4.831	0.14084		7.831	0.11716		10.831	0.11113
1.832	0.16781		4.832	0.14044		7.832	0.11732		10.832	0.11116
1.833	0.16755		4.833	0.14048		7.833	0.11716		10.833	0.11167
1.834	0.16774		4.834	0.14015		7.834	0.11762		10.834	0.11113
1.835	0.16815		4.835	0.14048		7.835	0.11729		10.835	0.11142
1.836	0.16752		4.836	0.14018		7.836	0.1167		10.836	0.11107
1.837	0.16695		4.837	0.14038		7.837	0.11726		10.837	0.11091
1.838	0.16714		4.838	0.14067		7.838	0.11759		10.838	0.1106
1.839	0.16717		4.839	0.14074		7.839	0.11745		10.839	0.11139
1.84	0.16695		4.84	0.14064		7.84	0.11775		10.84	0.11082
1.841	0.16711		4.841	0.14067		7.841	0.11765		10.841	0.11022
1.842	0.16667		4.842	0.14067		7.842	0.11788		10.842	0.11041
1.843	0.16705		4.843	0.14054		7.843	0.11805		10.843	0.11072
1.844	0.16739		4.844	0.14054		7.844	0.11752		10.844	0.11107
1.845	0.16711		4.845	0.14054		7.845	0.11759		10.845	0.11082
1.846	0.16698		4.846	0.14038		7.846	0.11772		10.846	0.11123
1.847	0.16727		4.847	0.14031		7.847	0.11726		10.847	0.11075
1.848	0.16743		4.848	0.14067		7.848	0.11706		10.848	0.11107
1.849	0.16727		4.849	0.14015		7.849	0.11716		10.849	0.11135
1.85	0.16771		4.85	0.14041		7.85	0.11742		10.85	0.11094
1.851	0.16739		4.851	0.14025		7.851	0.11768		10.851	0.11075
1.852	0.16683		4.852	0.14087		7.852	0.11772		10.852	0.11101
1.853	0.16736		4.853	0.14058		7.853	0.11703		10.853	0.11142
1.854	0.16768		4.854	0.14094		7.854	0.11713		10.854	0.11107
1.855	0.16755		4.855	0.14084		7.855	0.11736		10.855	0.11104
1.856	0.16784		4.856	0.14097		7.856	0.11785		10.856	0.11116
1.857	0.16774		4.857	0.14084		7.857	0.11759		10.857	0.11094
1.858	0.16796		4.858	0.14123		7.858	0.11801		10.858	0.11139
1.859	0.16812		4.859	0.14143		7.859	0.11791		10.859	0.11154
1.86	0.16762		4.86	0.14127		7.86	0.11752		10.86	0.1118
1.861	0.16768		4.861	0.14127		7.861	0.11765		10.861	0.11082
1.862	0.16781		4.862	0.14127		7.862	0.11778		10.862	0.11031
1.863	0.16736		4.863	0.1412		7.863	0.11782		10.863	0.11123
1.864	0.16717		4.864	0.14107		7.864	0.11785		10.864	0.11129
1.865	0.16727		4.865	0.14117		7.865	0.11755		10.865	0.11142
1.866	0.16752		4.866	0.1411		7.866	0.11752		10.866	0.11104
1.867	0.16777		4.867	0.14094		7.867	0.11729		10.867	0.11104
1.868	0.16781		4.868	0.14091		7.868	0.11749		10.868	0.1111
1.869	0.16714		4.869	0.14087		7.869	0.11719		10.869	0.1117
1.87	0.16724		4.87	0.14081		7.87	0.11752		10.87	0.11183
1.871	0.16746		4.871	0.14087		7.871	0.11719		10.871	0.1117
1.872	0.16793		4.872	0.14107		7.872	0.11729		10.872	0.11157
1.873	0.16768		4.873	0.14094		7.873	0.11719		10.873	0.11135
1.874	0.16809		4.874	0.14097		7.874	0.11752		10.874	0.11139
1.875	0.168		4.875	0.1412		7.875	0.11811		10.875	0.11113
1.876	0.16762		4.876	0.14146		7.876	0.11805		10.876	0.11094
1.877	0.16774		4.877	0.14143		7.877	0.11834		10.877	0.11104
1.878	0.16787		4.878	0.1414		7.878	0.11828		10.878	0.11132
1.879	0.1679		4.879	0.14133		7.879	0.11782		10.879	0.11094
1.88	0.16793		4.88	0.14156		7.88	0.11759		10.88	0.1111
1.881	0.16765		4.881	0.1415		7.881	0.11772		10.881	0.11123
1.882	0.16762		4.882	0.14156		7.882	0.11798		10.882	0.11104
1.883	0.16739		4.883	0.1416		7.883	0.11768		10.883	0.1111
1.884	0.16758		4.884	0.14163		7.884	0.11772		10.884	0.11091
1.885	0.1673		4.885	0.14189		7.885	0.11788		10.885	0.11078
1.886	0.16762		4.886	0.14156		7.886	0.11795		10.886	0.11104
1.887	0.1673		4.887	0.14133		7.887	0.11795		10.887	0.11078
1.888	0.16739		4.888	0.14127		7.888	0.11837		10.888	0.11069
1.889	0.1673		4.889	0.14127		7.889	0.11791		10.889	0.11139
1.89	0.16762		4.89	0.1413		7.89	0.11837		10.89	0.11164
1.891	0.16818		4.891	0.1413		7.891	0.11828		10.891	0.11189
1.892	0.16812		4.892	0.1413		7.892	0.11851		10.892	0.11173
1.893	0.16841		4.893	0.14133		7.893	0.11841		10.893	0.11145
1.894	0.16834		4.894	0.1414		7.894	0.11864		10.894	0.1111
1.895	0.1679		4.895	0.14143		7.895	0.11857		10.895	0.11132
1.896	0.16768		4.896	0.1416		7.896	0.11831		10.896	0.11139
1.897	0.16781		4.897	0.14169		7.897	0.11851		10.897	0.11148
1.898	0.16806		4.898	0.14179		7.898	0.11844		10.898	0.11145
1.899	0.16777		4.899	0.14186		7.899	0.11854		10.899	0.11135
1.9	0.16781		4.9	0.14189		7.9	0.11778		10.9	0.11139
1.901	0.16796		4.901	0.14199		7.901	0.1186		10.901	0.11157
1.902	0.16803		4.902	0.14196		7.902	0.11818		10.902	0.11129
1.903	0.16803		4.903	0.14192		7.903	0.11828		10.903	0.11113
1.904	0.16844		4.904	0.14199		7.904	0.11811		10.904	0.11123
1.905	0.168		4.905	0.14192		7.905	0.11828		10.905	0.11145
1.906	0.16844		4.906	0.14186		7.906	0.11824		10.906	0.11148
1.907	0.16834		4.907	0.14173		7.907	0.11834		10.907	0.11094
1.908	0.16856		4.908	0.14153		7.908	0.11805		10.908	0.11113
1.909	0.16847		4.909	0.14163		7.909	0.11811		10.909	0.11154
1.91	0.16869		4.91	0.1416		7.91	0.11837		10.91	0.11157
1.911	0.16863		4.911	0.14156		7.911	0.11824		10.911	0.11135
1.912	0.16837		4.912	0.1416		7.912	0.11765		10.912	0.11139
1.913	0.16856		4.913	0.14169		7.913	0.11762		10.913	0.11205
1.914	0.1685		4.914	0.14173		7.914	0.11729		10.914	0.11142
1.915	0.1686		4.915	0.14179		7.915	0.11778		10.915	0.1118
1.916	0.16787		4.916	0.14176		7.916	0.11742		10.916	0.11176
1.917	0.16866		4.917	0.14166		7.917	0.11778		10.917	0.11189
1.918	0.16825		4.918	0.14255		7.918	0.11755		10.918	0.11164
1.919	0.16834		4.919	0.14252		7.919	0.11782		10.919	0.11154
1.92	0.16818		4.92	0.14242		7.92	0.11831		10.92	0.11161
1.921	0.16834		4.921	0.14238		7.921	0.11857		10.921	0.11126
1.922	0.16831		4.922	0.14215		7.922	0.11749		10.922	0.11107
1.923	0.16841		4.923	0.14199		7.923	0.11828		10.923	0.11151
1.924	0.16812		4.924	0.14209		7.924	0.11811		10.924	0.11116
1.925	0.16818		4.925	0.14206		7.925	0.11818		10.925	0.11107
1.926	0.16844		4.926	0.14268		7.926	0.11801		10.926	0.11151
1.927	0.16831		4.927	0.14288		7.927	0.11772		10.927	0.11085
1.928	0.16774		4.928	0.14291		7.928	0.11791		10.928	0.11167
1.929	0.16771		4.929	0.14255		7.929	0.11805		10.929	0.11126
1.93	0.16739		4.93	0.14222		7.93	0.11808		10.93	0.11107
1.931	0.16787		4.931	0.14255		7.931	0.11824		10.931	0.11199
1.932	0.16752		4.932	0.14245		7.932	0.11828		10.932	0.11227
1.933	0.16787		4.933	0.14238		7.933	0.11837		10.933	0.1124
1.934	0.16765		4.934	0.14275		7.934	0.11851		10.934	0.11202
1.935	0.1679		4.935	0.14255		7.935	0.1186		10.935	0.11205
1.936	0.16837		4.936	0.14265		7.936	0.1187		10.936	0.11135
1.937	0.16863		4.937	0.14311		7.937	0.11877		10.937	0.11157
1.938	0.16758		4.938	0.14268		7.938	0.11877		10.938	0.11202
1.939	0.16834		4.939	0.14261		7.939	0.11877		10.939	0.11186
1.94	0.16818		4.94	0.14321		7.94	0.11893		10.94	0.11161
1.941	0.16825		4.941	0.14324		7.941	0.11887		10.941	0.11135
1.942	0.16809		4.942	0.14357		7.942	0.11893		10.942	0.11164
1.943	0.16781		4.943	0.14347		7.943	0.11877		10.943	0.11154
1.944	0.168		4.944	0.14324		7.944	0.1187		10.944	0.11157
1.945	0.16812		4.945	0.14311		7.945	0.11847		10.945	0.11148
1.946	0.16815		4.946	0.14334		7.946	0.11864		10.946	0.1118
1.947	0.16831		4.947	0.14278		7.947	0.11864		10.947	0.11189
1.948	0.16834		4.948	0.14278		7.948	0.1186		10.948	0.11202
1.949	0.16844		4.949	0.14307		7.949	0.1187		10.949	0.11214
1.95	0.16856		4.95	0.14255		7.95	0.11867		10.95	0.11221
1.951	0.16866		4.951	0.14271		7.951	0.11883		10.951	0.11236
1.952	0.16875		4.952	0.1433		7.952	0.1189		10.952	0.11246
1.953	0.16882		4.953	0.14294		7.953	0.11897		10.953	0.11236
1.954	0.16882		4.954	0.14324		7.954	0.1191		10.954	0.11252
1.955	0.16882		4.955	0.14337		7.955	0.11916		10.955	0.11259
1.956	0.16897		4.956	0.14294		7.956	0.11939		10.956	0.11252
1.957	0.16891		4.957	0.14347		7.957	0.11939		10.957	0.11233
1.958	0.16897		4.958	0.14373		7.958	0.11939		10.958	0.11249
1.959	0.16882		4.959	0.1433		7.959	0.11939		10.959	0.11255
1.96	0.16875		4.96	0.14376		7.96	0.11939		10.96	0.1123
1.961	0.16853		4.961	0.14357		7.961	0.11929		10.961	0.11221
1.962	0.16869		4.962	0.1439		7.962	0.11926		10.962	0.11218
1.963	0.16869		4.963	0.14376		7.963	0.11916		10.963	0.11214
1.964	0.16866		4.964	0.14399		7.964	0.11913		10.964	0.11205
1.965	0.16875		4.965	0.14422		7.965	0.1191		10.965	0.11224
1.966	0.16872		4.966	0.1439		7.966	0.11903		10.966	0.11236
1.967	0.16888		4.967	0.14432		7.967	0.119		10.967	0.11249
1.968	0.16894		4.968	0.14386		7.968	0.11897		10.968	0.11271
1.969	0.16901		4.969	0.14357		7.969	0.119		10.969	0.11265
1.97	0.16913		4.97	0.1436		7.97	0.11903		10.97	0.11271
1.971	0.1692		4.971	0.14337		7.971	0.11916		10.971	0.11278
1.972	0.16942		4.972	0.14367		7.972	0.11923		10.972	0.11296
1.973	0.16942		4.973	0.14373		7.973	0.11933		10.973	0.1129
1.974	0.16942		4.974	0.14383		7.974	0.11943		10.974	0.11293
1.975	0.16942		4.975	0.1438		7.975	0.11946		10.975	0.11293
1.976	0.16942		4.976	0.14396		7.976	0.11956		10.976	0.11287
1.977	0.16932		4.977	0.14426		7.977	0.11962		10.977	0.11284
1.978	0.16929		4.978	0.14429		7.978	0.11969		10.978	0.11284
1.979	0.1692		4.979	0.14403		7.979	0.11966		10.979	0.11278
1.98	0.16916		4.98	0.14426		7.98	0.11966		10.98	0.11271
1.981	0.16913		4.981	0.14468		7.981	0.11956		10.981	0.11265
1.982	0.16907		4.982	0.14475		7.982	0.11946		10.982	0.11262
1.983	0.16904		4.983	0.14439		7.983	0.11962		10.983	0.11259
1.984	0.16901		4.984	0.14472		7.984	0.11923		10.984	0.11265
1.985	0.16904		4.985	0.14468		7.985	0.11887		10.985	0.11287
1.986	0.16907		4.986	0.14465		7.986	0.11913		10.986	0.1129
1.987	0.1692		4.987	0.14459		7.987	0.11959		10.987	0.11284
1.988	0.16926		4.988	0.14478		7.988	0.11887		10.988	0.11296
1.989	0.16935		4.989	0.14449		7.989	0.119		10.989	0.11303
1.99	0.16945		4.99	0.14436		7.99	0.11926		10.99	0.11312
1.991	0.16948		4.991	0.14465		7.991	0.11943		10.991	0.11319
1.992	0.16957		4.992	0.14495		7.992	0.12018		10.992	0.11325
1.993	0.16964		4.993	0.14488		7.993	0.11982		10.993	0.11322
1.994	0.1697		4.994	0.14465		7.994	0.12041		10.994	0.11331
1.995	0.16967		4.995	0.14501		7.995	0.12068		10.995	0.11322
1.996	0.16967		4.996	0.14524		7.996	0.12015		10.996	0.11315
1.997	0.16957		4.997	0.14524		7.997	0.11982		10.997	0.11303
1.998	0.16948		4.998	0.14505		7.998	0.11995		10.998	0.11328
1.999	0.16964		4.999	0.14534		7.999	0.11975		10.999	0.11278
[truncated: 1 more rows]
