# Supplementary material for: Triboiontronics with temporal control of electrical double layer formation
Source: Nat Commun. 2024 Jul 23;15:6182. doi: 10.1038/s41467-024-50518-3 (PMC11263338; doi:10.1038/s41467-024-50518-3)
Supplement: Supplementary file 7 — Source Data [file 41467_2024_50518_MOESM7_ESM.zip › Supplementary Figure 21.xlsx]

## Sheet: S21a
Time (s)	Transferred charge (μC)		Time (s)	Transferred charge (μC)		Time (s)	Transferred charge (μC)		Time (s)	Transferred charge (μC)
0.001	0		3.001	0		6.001	0		9.001	0
0.002	1.996e-06		3.002	-1.33764e-05		6.002	-1.7028e-06		9.002	2.42563e-06
0.003	7.278e-06		3.003	-2.28108e-05		6.003	-3.4056e-06		9.003	8.84455e-06
0.004	9.274e-06		3.004	-3.61872e-05		6.004	-7.7088e-07		9.004	1.12702e-05
0.005	1.127e-05		3.005	-5.35056e-05		6.005	1.05389e-05		9.005	9.70252e-06
0.006	1.6552e-05		3.006	-7.0824e-05		6.006	1.75111e-05		9.006	1.61214e-05
0.007	2.1834e-05		3.007	-8.81424e-05		6.007	2.01458e-05		9.007	2.25404e-05
0.008	2.7116e-05		3.008	-0.000101519		6.008	2.27806e-05		9.008	2.4966e-05
0.009	3.2398e-05		3.009	-0.000110953		6.009	2.54153e-05		9.009	3.13849e-05
0.01	4.0966e-05		3.01	-0.000120388		6.01	2.37125e-05		9.01	3.38106e-05
0.011	5.282e-05		3.011	-0.000133764		6.011	2.20097e-05		9.011	3.22429e-05
0.012	5.8102e-05		3.012	-0.00014714		6.012	2.03069e-05		9.012	3.06752e-05
0.013	6.0098e-05		3.013	-0.000156575		6.013	2.29416e-05		9.013	2.91076e-05
0.014	6.538e-05		3.014	-0.000169951		6.014	2.12388e-05		9.014	2.75399e-05
0.015	7.0662e-05		3.015	-0.000183328		6.015	1.51985e-05		9.015	2.59722e-05
0.016	7.5944e-05		3.016	-0.000192762		6.016	1.34957e-05		9.016	2.44046e-05
0.017	8.1226e-05		3.017	-0.000202196		6.017	7.45536e-06		9.017	2.68302e-05
0.018	8.6508e-05		3.018	-0.000215573		6.018	-2.92248e-06		9.018	3.32491e-05
0.019	9.5076e-05		3.019	-0.000228949		6.019	-8.9628e-06		9.019	3.56747e-05
0.02	0.000103644		3.02	-0.000242326		6.02	-1.50031e-05		9.02	3.41071e-05
0.021	0.000112212		3.021	-0.000259644		6.021	-1.67059e-05		9.021	3.65327e-05
0.022	0.000124066		3.022	-0.00027302		6.022	-9.73368e-06		9.022	3.4965e-05
0.023	0.000132634		3.023	-0.000282455		6.023	-2.76144e-06		9.023	2.54108e-05
0.024	0.000141202		3.024	-0.000295831		6.024	-1.2672e-07		9.024	1.98498e-05
0.025	0.000146484		3.025	-0.00031315		6.025	-6.16704e-06		9.025	1.82821e-05
0.026	0.000151766		3.026	-0.000322583		6.026	-7.86984e-06		9.026	1.27212e-05
0.027	0.000160334		3.027	-0.000332016		6.027	-8.976e-07		9.027	7.16022e-06
0.028	0.000165616		3.028	-0.000349334		6.028	1.73712e-06		9.028	5.59256e-06
0.029	0.000174184		3.029	-0.000362711		6.029	4.37184e-06		9.029	4.02489e-06
0.03	0.000182752		3.03	-0.00038003		6.03	1.13441e-05		9.03	2.45723e-06
0.031	0.00019132		3.031	-0.000409178		6.031	1.39788e-05		9.031	4.88285e-06
0.032	0.000203174		3.032	-0.000430441		6.032	1.2276e-05		9.032	1.13018e-05
0.033	0.000211742		3.033	-0.000439876		6.033	1.05732e-05		9.033	9.73411e-06
0.034	0.000217024		3.034	-0.000453252		6.034	8.8704e-06		9.034	4.17315e-06
0.035	0.00021902		3.035	-0.000474514		6.035	2.83008e-06		9.035	6.59878e-06
0.036	0.000221016		3.036	-0.000495775		6.036	-3.21024e-06		9.036	5.03111e-06
0.037	0.000226298		3.037	-0.000513094		6.037	-4.91304e-06		9.037	-4.52314e-06
0.038	0.000228294		3.038	-0.00052647		6.038	-1.09534e-05		9.038	-6.09081e-06
0.039	0.000223718		3.039	-0.000539846		6.039	-1.69937e-05		9.039	-3.66518e-06
0.04	0.000222428		3.04	-0.000553223		6.04	-1.86965e-05		9.04	-1.23955e-06
0.041	0.00022771		3.041	-0.000562657		6.041	-1.60618e-05		9.041	-2.80722e-06
0.042	0.00022642		3.042	-0.000572092		6.042	-9.08952e-06		9.042	-8.36818e-06
0.043	0.00022513		3.043	-0.000577583		6.043	-6.4548e-06		9.043	-5.94255e-06
0.044	0.000230412		3.044	-0.000583074		6.044	-1.24951e-05		9.044	-3.51692e-06
0.045	0.000232408		3.045	-0.000592508		6.045	-1.85354e-05		9.045	-1.09129e-06
0.046	0.000231118		3.046	-0.000598		6.046	-1.59007e-05		9.046	5.32763e-06
0.047	0.000233114		3.047	-0.000603491		6.047	-8.92848e-06		9.047	3.75997e-06
0.048	0.00023511		3.048	-0.000608982		6.048	-6.29376e-06		9.048	2.1923e-06
0.049	0.000240392		3.049	-0.000618415		6.049	-3.65904e-06		9.049	6.24636e-07
0.05	0.00024896		3.05	-0.000635734		6.05	3.3132e-06		9.05	-9.4303e-07
0.051	0.000254242		3.051	-0.000653052		6.051	5.94792e-06		9.051	1.4826e-06
0.052	0.000256238		3.052	-0.00067037		6.052	4.24512e-06		9.052	3.90823e-06
0.053	0.000258234		3.053	-0.000687689		6.053	2.54232e-06		9.053	6.33386e-06
0.054	0.000263516		3.054	-0.000705007		6.054	8.3952e-07		9.054	4.76619e-06
0.055	0.000265512		3.055	-0.000718384		6.055	-8.6328e-07		9.055	7.19182e-06
0.056	0.000260936		3.056	-0.000727818		6.056	1.77144e-06		9.056	1.36107e-05
0.057	0.000259646		3.057	-0.000741194		6.057	1.30812e-05		9.057	1.60364e-05
0.058	0.000264928		3.058	-0.000758513		6.058	2.4391e-05		9.058	1.8462e-05
0.059	0.00027021		3.059	-0.000779774		6.059	2.26882e-05		9.059	2.08876e-05
0.06	0.000272206		3.06	-0.000801036		6.06	2.09854e-05		9.06	1.932e-05
0.061	0.000277488		3.061	-0.000818354		6.061	2.36201e-05		9.061	2.17456e-05
0.062	0.000286056		3.062	-0.000835673		6.062	1.75798e-05		9.062	2.81645e-05
0.063	0.000291338		3.063	-0.000849049		6.063	1.15394e-05		9.063	3.05902e-05
0.064	0.000290048		3.064	-0.000862426		6.064	9.83664e-06		9.064	2.50292e-05
0.065	0.000285472		3.065	-0.000875802		6.065	8.13384e-06		9.065	1.94682e-05
0.066	0.000280896		3.066	-0.000889178		6.066	6.43104e-06		9.066	1.79006e-05
0.067	0.000282892		3.067	-0.000906497		6.067	3.9072e-07		9.067	2.43195e-05
0.068	0.00029146		3.068	-0.000923815		6.068	-5.6496e-06		9.068	3.47317e-05
0.069	0.000293456		3.069	-0.000933248		6.069	-3.01488e-06		9.069	4.11506e-05
0.07	0.000295452		3.07	-0.000942682		6.07	3.95736e-06		9.07	4.75696e-05
0.071	0.000297448		3.071	-0.000956058		6.071	2.25456e-06		9.071	4.99952e-05
0.072	0.000296158		3.072	-0.000965492		6.072	-3.78576e-06		9.072	5.24208e-05
0.073	0.000298154		3.073	-0.000982812		6.073	-1.15104e-06		9.073	5.08531e-05
0.074	0.000303436		3.074	-0.001		6.074	1.48368e-06		9.074	4.92855e-05
0.075	0.000308718		3.075	-0.00101		6.075	4.1184e-06		9.075	4.77178e-05
0.076	0.000310714		3.076	-0.00102		6.076	6.75312e-06		9.076	4.21569e-05
0.077	0.00031271		3.077	-0.00103		6.077	9.38784e-06		9.077	3.65959e-05
0.078	0.00031142		3.078	-0.00104		6.078	1.63601e-05		9.078	3.50282e-05
0.079	0.000306844		3.079	-0.00106		6.079	2.76698e-05		9.079	3.74539e-05
0.08	0.000305554		3.08	-0.00108		6.08	3.46421e-05		9.08	3.58862e-05
0.081	0.000304264		3.081	-0.0011		6.081	3.29393e-05		9.081	3.83118e-05
0.082	0.000299688		3.082	-0.00111		6.082	3.12365e-05		9.082	4.47307e-05
0.083	0.000301684		3.083	-0.00112		6.083	2.95337e-05		9.083	5.11497e-05
0.084	0.00030368		3.084	-0.00113		6.084	2.78309e-05		9.084	5.35753e-05
0.085	0.000299104		3.085	-0.00114		6.085	2.61281e-05		9.085	4.80143e-05
0.086	0.0003011		3.086	-0.00116		6.086	2.44253e-05		9.086	4.64467e-05
0.087	0.00029981		3.087	-0.00117		6.087	1.8385e-05		9.087	4.88723e-05
0.088	0.000295234		3.088	-0.00118		6.088	8.00712e-06		9.088	4.73046e-05
0.089	0.000293944		3.089	-0.0012		6.089	1.9668e-06		9.089	4.17437e-05
0.09	0.000292654		3.09	-0.00121		6.09	2.64e-07		9.09	3.61827e-05
0.091	0.000291364		3.091	-0.00122		6.091	-5.77632e-06		9.091	3.4615e-05
0.092	0.000290074		3.092	-0.00124		6.092	-1.18166e-05		9.092	3.70407e-05
0.093	0.00029207		3.093	-0.00126		6.093	-9.18192e-06		9.093	4.34596e-05
0.094	0.00029078		3.094	-0.00128		6.094	-6.5472e-06		9.094	4.58852e-05
0.095	0.000286204		3.095	-0.0013		6.095	-8.25e-06		9.095	4.83109e-05
0.096	0.000284914		3.096	-0.00131		6.096	-5.61528e-06		9.096	5.07365e-05
0.097	0.000280338		3.097	-0.00134		6.097	1.35696e-06		9.097	5.31621e-05
0.098	0.000272476		3.098	-0.00136		6.098	3.99168e-06		9.098	5.55877e-05
0.099	0.0002679		3.099	-0.00137		6.099	2.28888e-06		9.099	5.00268e-05
0.1	0.000263324		3.1	-0.00138		6.1	-3.75144e-06		9.1	4.44658e-05
0.101	0.000258748		3.101	-0.00139		6.101	-5.45424e-06		9.101	4.68914e-05
0.102	0.000254172		3.102	-0.00141		6.102	-2.81952e-06		9.102	5.33104e-05
0.103	0.000249596		3.103	-0.00143		6.103	-4.52232e-06		9.103	5.5736e-05
0.104	0.000248306		3.104	-0.00145		6.104	-1.8876e-06		9.104	5.81616e-05
0.105	0.000247016		3.105	-0.00147		6.105	7.4712e-07		9.105	6.05873e-05
0.106	0.000245726		3.106	-0.00149		6.106	-9.5568e-07		9.106	5.90196e-05
0.107	0.000244436		3.107	-0.0015		6.107	-2.65848e-06		9.107	5.74519e-05
0.108	0.00023986		3.108	-0.00151		6.108	-4.36128e-06		9.108	5.98776e-05
0.109	0.000231998		3.109	-0.00153		6.109	-1.72656e-06		9.109	6.23032e-05
0.11	0.000227422		3.11	-0.00155		6.11	9.0816e-07		9.11	6.07355e-05
0.111	0.000222846		3.111	-0.00157		6.111	3.54288e-06		9.111	6.31612e-05
0.112	0.00021827		3.112	-0.00158		6.112	1.05151e-05		9.112	6.95801e-05
0.113	0.00021698		3.113	-0.0016		6.113	1.31498e-05		9.113	7.5999e-05
0.114	0.00021569		3.114	-0.00161		6.114	1.1447e-05		9.114	7.44313e-05
0.115	0.0002144		3.115	-0.00163		6.115	1.40818e-05		9.115	6.48771e-05
0.116	0.00021311		3.116	-0.00164		6.116	1.67165e-05		9.116	5.53228e-05
0.117	0.00021182		3.117	-0.00165		6.117	1.50137e-05		9.117	4.57686e-05
0.118	0.000203959		3.118	-0.00166		6.118	1.33109e-05		9.118	4.02076e-05
0.119	0.000196098		3.119	-0.00167		6.119	1.59456e-05		9.119	3.86399e-05
0.12	0.000194808		3.12	-0.00169		6.12	1.85803e-05		9.12	3.3079e-05
0.121	0.000193518		3.121	-0.00169		6.121	1.68775e-05		9.121	2.7518e-05
0.122	0.000192228		3.122	-0.0017		6.122	1.08372e-05		9.122	2.1957e-05
0.123	0.000190938		3.123	-0.00171		6.123	4.79688e-06		9.123	1.63961e-05
0.124	0.000186362		3.124	-0.00173		6.124	-1.24344e-06		9.124	1.48284e-05
0.125	0.000175215		3.125	-0.00174		6.125	-2.94624e-06		9.125	1.32608e-05
0.126	0.00017064		3.126	-0.00175		6.126	-3.1152e-07		9.126	1.16931e-05
0.127	0.00016935		3.127	-0.00176		6.127	-2.01432e-06		9.127	1.8112e-05
0.128	0.000161488		3.128	-0.00178		6.128	6.204e-07		9.128	2.85242e-05
0.129	0.000156912		3.129	-0.0018		6.129	3.25512e-06		9.129	3.09499e-05
0.13	0.000155622		3.13	-0.00182		6.13	1.55232e-06		9.13	3.33755e-05
0.131	0.000151046		3.131	-0.00183		6.131	4.18704e-06		9.131	3.58011e-05
0.132	0.000149756		3.132	-0.00184		6.132	1.11593e-05		9.132	3.82268e-05
0.133	0.000151752		3.133	-0.00186		6.133	9.45648e-06		9.133	4.06524e-05
0.134	0.000150462		3.134	-0.00188		6.134	3.41616e-06		9.134	3.50914e-05
0.135	0.000152458		3.135	-0.00189		6.135	6.05088e-06		9.135	3.35238e-05
0.136	0.00015774		3.136	-0.0019		6.136	8.6856e-06		9.136	3.19561e-05
0.137	0.00015645		3.137	-0.0019		6.137	6.9828e-06		9.137	3.03884e-05
0.138	0.000151874		3.138	-0.00192		6.138	9.61752e-06		9.138	3.68073e-05
0.139	0.000150584		3.139	-0.00193		6.139	7.91472e-06		9.139	3.9233e-05
0.14	0.000146008		3.14	-0.00194		6.14	6.21192e-06		9.14	3.3672e-05
0.141	0.000144718		3.141	-0.00196		6.141	1.31842e-05		9.141	3.21043e-05
0.142	0.000143428		3.142	-0.00197		6.142	1.58189e-05		9.142	3.85233e-05
0.143	0.000138852		3.143	-0.00198		6.143	1.41161e-05		9.143	4.09489e-05
0.144	0.000137562		3.144	-0.002		6.144	1.67508e-05		9.144	3.93812e-05
0.145	0.000136272		3.145	-0.00201		6.145	1.93855e-05		9.145	3.78136e-05
0.146	0.000134982		3.146	-0.00203		6.146	2.20202e-05		9.146	4.02392e-05
0.147	0.000130406		3.147	-0.00203		6.147	2.89925e-05		9.147	4.66581e-05
0.148	0.00012583		3.148	-0.00204		6.148	3.16272e-05		9.148	4.90838e-05
0.149	0.000117969		3.149	-0.00205		6.149	3.42619e-05		9.149	4.75161e-05
0.15	0.000110108		3.15	-0.00207		6.15	3.25591e-05		9.15	4.59484e-05
0.151	0.000105532		3.151	-0.00208		6.151	3.08563e-05		9.151	4.43808e-05
0.152	9.767e-05		3.152	-0.00209		6.152	3.3491e-05		9.152	4.68064e-05
0.153	8.9808e-05		3.153	-0.00211		6.153	3.61258e-05		9.153	4.9232e-05
0.154	8.8518e-05		3.154	-0.00213		6.154	4.3098e-05		9.154	5.56509e-05
0.155	8.7228e-05		3.155	-0.00214		6.155	5.00702e-05		9.155	5.80766e-05
0.156	8.2652e-05		3.156	-0.00216		6.156	5.2705e-05		9.156	5.25156e-05
0.157	8.1362e-05		3.157	-0.00217		6.157	5.10022e-05		9.157	5.49412e-05
0.158	8.0072e-05		3.158	-0.00217		6.158	5.36369e-05		9.158	6.13602e-05
0.159	8.2068e-05		3.159	-0.00218		6.159	6.06091e-05		9.159	6.37858e-05
0.16	8.0778e-05		3.16	-0.0022		6.16	7.19189e-05		9.16	6.22181e-05
0.161	7.6202e-05		3.161	-0.00222		6.161	7.88911e-05		9.161	6.06505e-05
0.162	7.1626e-05		3.162	-0.00223		6.162	8.15258e-05		9.162	5.90828e-05
0.163	6.3764e-05		3.163	-0.00225		6.163	8.41606e-05		9.163	6.15084e-05
0.164	5.2617e-05		3.164	-0.00226		6.164	8.67953e-05		9.164	5.99408e-05
0.165	3.8185e-05		3.165	-0.00228		6.165	9.37675e-05		9.165	5.03865e-05
0.166	3.0324e-05		3.166	-0.00229		6.166	9.64022e-05		9.166	4.88188e-05
0.167	2.5748e-05		3.167	-0.00231		6.167	9.46994e-05		9.167	5.52378e-05
0.168	1.4601e-05		3.168	-0.00232		6.168	8.86591e-05		9.168	5.76634e-05
0.169	3.454e-06		3.169	-0.00234		6.169	8.26188e-05		9.169	6.0089e-05
0.17	-1.122e-06		3.17	-0.00235		6.17	8.52535e-05		9.17	6.65079e-05
0.171	-2.412e-06		3.171	-0.00236		6.171	8.78882e-05		9.171	6.49403e-05
0.172	-6.988e-06		3.172	-0.00237		6.172	9.0523e-05		9.172	5.5386e-05
0.173	-1.485e-05		3.173	-0.00239		6.173	9.31577e-05		9.173	5.38183e-05
0.174	-2.2712e-05		3.174	-0.0024		6.174	9.57924e-05		9.174	5.6244e-05
0.175	-2.7288e-05		3.175	-0.00242		6.175	0.000102765		9.175	5.46763e-05
0.176	-3.1864e-05		3.176	-0.00243		6.176	0.000101062		9.176	5.71019e-05
0.177	-3.644e-05		3.177	-0.00244		6.177	9.50215e-05		9.177	5.95276e-05
0.178	-4.4301e-05		3.178	-0.00245		6.178	9.33187e-05		9.178	5.79599e-05
0.179	-5.5448e-05		3.179	-0.00246		6.179	9.59534e-05		9.179	6.03855e-05
0.18	-6.331e-05		3.18	-0.00247		6.18	0.000102926		9.18	6.28112e-05
0.181	-6.7886e-05		3.181	-0.00248		6.181	0.000101223		9.181	5.72502e-05
0.182	-7.2462e-05		3.182	-0.0025		6.182	9.51826e-05		9.182	5.56825e-05
0.183	-8.3609e-05		3.183	-0.00251		6.183	9.34798e-05		9.183	6.60948e-05
0.184	-9.8041e-05		3.184	-0.00251		6.184	9.1777e-05		9.184	7.6507e-05
0.185	-0.000105902		3.185	-0.00253		6.185	9.00742e-05		9.185	8.29259e-05
0.186	-0.000107192		3.186	-0.00254		6.186	9.27089e-05		9.186	8.93448e-05
0.187	-0.000108482		3.187	-0.00255		6.187	9.96811e-05		9.187	9.17705e-05
0.188	-0.000113058		3.188	-0.00256		6.188	0.000106653		9.188	9.02028e-05
0.189	-0.000117634		3.189	-0.00258		6.189	0.000122301		9.189	8.46418e-05
0.19	-0.000125495		3.19	-0.00259		6.19	0.000137948		9.19	8.30742e-05
0.191	-0.000136642		3.191	-0.0026		6.191	0.00014492		9.191	8.94931e-05
0.192	-0.000144504		3.192	-0.00261		6.192	0.000147555		9.192	9.5912e-05
0.193	-0.000152366		3.193	-0.00262		6.193	0.000154527		9.193	0.000102331
0.194	-0.000163513		3.194	-0.00263		6.194	0.000170174		9.194	0.000104757
0.195	-0.00017466		3.195	-0.00265		6.195	0.000181484		9.195	0.000103189
0.196	-0.000185807		3.196	-0.00267		6.196	0.000192794		9.196	0.000101621
0.197	-0.000196954		3.197	-0.00269		6.197	0.000208441		9.197	0.000104047
0.198	-0.000204816		3.198	-0.0027		6.198	0.000211076		9.198	0.000106472
0.199	-0.000212678		3.199	-0.00272		6.199	0.000209373		9.199	0.000108898
0.2	-0.000217254		3.2	-0.00272		6.2	0.000212008		9.2	0.000111324
0.201	-0.000225115		3.201	-0.00274		6.201	0.000214643		9.201	0.000109756
0.202	-0.000236262		3.202	-0.00275		6.202	0.000221615		9.202	0.000112182
0.203	-0.000247409		3.203	-0.00275		6.203	0.000228587		9.203	0.000118601
0.204	-0.000258556		3.204	-0.00276		6.204	0.000239897		9.204	0.000121026
0.205	-0.000266418		3.205	-0.00276		6.205	0.000246869		9.205	0.000119459
0.206	-0.000277565		3.206	-0.00278		6.206	0.000249504		9.206	0.000117891
0.207	-0.000291997		3.207	-0.00279		6.207	0.000265151		9.207	0.000116323
0.208	-0.000299858		3.208	-0.0028		6.208	0.000280798		9.208	0.000118749
0.209	-0.000304434		3.209	-0.00281		6.209	0.000283433		9.209	0.000121175
0.21	-0.000315581		3.21	-0.00281		6.21	0.000286068		9.21	0.000119607
0.211	-0.000326728		3.211	-0.00282		6.211	0.00029304		9.211	0.000118039
0.212	-0.000331304		3.212	-0.00283		6.212	0.000300012		9.212	0.000116472
0.213	-0.00033588		3.213	-0.00284		6.213	0.000298309		9.213	0.000114904
0.214	-0.000340456		3.214	-0.00285		6.214	0.000292269		9.214	0.000117329
0.215	-0.000348317		3.215	-0.00286		6.215	0.000286229		9.215	0.000119755
0.216	-0.000356178		3.216	-0.00287		6.216	0.000280188		9.216	0.000118187
0.217	-0.000367325		3.217	-0.00287		6.217	0.000282823		9.217	0.00011662
0.218	-0.000381758		3.218	-0.00288		6.218	0.000289795		9.218	0.000119045
0.219	-0.000386334		3.219	-0.00288		6.219	0.00029243		9.219	0.000125464
0.22	-0.00039091		3.22	-0.00289		6.22	0.000299402		9.22	0.000131883
0.221	-0.000398772		3.221	-0.0029		6.221	0.00031505		9.221	0.000138302
0.222	-0.000406634		3.222	-0.0029		6.222	0.000326359		9.222	0.000144721
0.223	-0.000414496		3.223	-0.00291		6.223	0.000333332		9.223	0.000147147
0.224	-0.000425643		3.224	-0.00291		6.224	0.000340304		9.224	0.000145579
0.225	-0.00043679		3.225	-0.00291		6.225	0.000342939		9.225	0.000140018
0.226	-0.000447937		3.226	-0.00291		6.226	0.000345573		9.226	0.00013845
0.227	-0.000462369		3.227	-0.00292		6.227	0.000352546		9.227	0.000140876
0.228	-0.000476801		3.228	-0.00293		6.228	0.00035518		9.228	0.000143302
0.229	-0.000491233		3.229	-0.00294		6.229	0.000357815		9.229	0.000149721
0.23	-0.000505665		3.23	-0.00294		6.23	0.000369125		9.23	0.00015614
0.231	-0.000520097		3.231	-0.00295		6.231	0.00038911		9.231	0.000158565
0.232	-0.000534529		3.232	-0.00295		6.232	0.000404757		9.232	0.000156998
0.233	-0.000545676		3.233	-0.00295		6.233	0.000416067		9.233	0.000151437
0.234	-0.000553538		3.234	-0.00296		6.234	0.000427376		9.234	0.000141882
0.235	-0.000564685		3.235	-0.00296		6.235	0.000438686		9.235	0.000140315
0.236	-0.000575832		3.236	-0.00297		6.236	0.000449996		9.236	0.00014274
0.237	-0.000586979		3.237	-0.00298		6.237	0.000461306		9.237	0.000141173
0.238	-0.000604697		3.238	-0.00298		6.238	0.000472615		9.238	0.000139605
0.239	-0.00061913		3.239	-0.00298		6.239	0.000479588		9.239	0.000146024
0.24	-0.000626992		3.24	-0.00298		6.24	0.000490897		9.24	0.000156436
0.241	-0.000631568		3.241	-0.00299		6.241	0.000506545		9.241	0.000154868
0.242	-0.000639429		3.242	-0.003		6.242	0.000517854		9.242	0.000149307
0.243	-0.000653861		3.243	-0.003		6.243	0.000529164		9.243	0.00014774
0.244	-0.000668293		3.244	-0.00301		6.244	0.000549149		9.244	0.000146172
0.245	-0.00067944		3.245	-0.00302		6.245	0.000569134		9.245	0.000148598
0.246	-0.000690587		3.246	-0.00302		6.246	0.000576106		9.246	0.000155017
0.247	-0.000698448		3.247	-0.00302		6.247	0.000587416		9.247	0.000153449
0.248	-0.000703024		3.248	-0.00302		6.248	0.000603063		9.248	0.000151881
0.249	-0.000710886		3.249	-0.00302		6.249	0.000610035		9.249	0.000154307
0.25	-0.000718748		3.25	-0.00302		6.25	0.000621345		9.25	0.000148746
0.251	-0.00072661		3.251	-0.00303		6.251	0.000632655		9.251	0.000143185
0.252	-0.000741043		3.252	-0.00303		6.252	0.000643965		9.252	0.000141617
0.253	-0.00075219		3.253	-0.00303		6.253	0.000659612		9.253	0.00014005
0.254	-0.000760051		3.254	-0.00303		6.254	0.000670922		9.254	0.000134489
0.255	-0.000771198		3.255	-0.00303		6.255	0.000682231		9.255	0.000128928
0.256	-0.000785631		3.256	-0.00304		6.256	0.000693541		9.256	0.000123367
0.257	-0.000803349		3.257	-0.00304		6.257	0.000700513		9.257	0.000117806
0.258	-0.000817781		3.258	-0.00304		6.258	0.000711823		9.258	0.000112245
0.259	-0.000832213		3.259	-0.00305		6.259	0.00072747		9.259	0.000106684
0.26	-0.000846645		3.26	-0.00305		6.26	0.000743118		9.26	0.00010911
0.261	-0.000864363		3.261	-0.00306		6.261	0.000758765		9.261	0.000111535
0.262	-0.000882081		3.262	-0.00306		6.262	0.000774412		9.262	0.000113961
0.263	-0.000896513		3.263	-0.00306		6.263	0.000785722		9.263	0.00012038
0.264	-0.000910945		3.264	-0.00307		6.264	0.000797032		9.264	0.000122805
0.265	-0.000925377		3.265	-0.00307		6.265	0.000808342		9.265	0.000125231
0.266	-0.000943095		3.266	-0.00308		6.266	0.000819651		9.266	0.000123663
0.267	-0.000957528		3.267	-0.00308		6.267	0.000835299		9.267	0.000118102
0.268	-0.000968675		3.268	-0.00308		6.268	0.000855283		9.268	0.000120528
0.269	-0.000983107		3.269	-0.00308		6.269	0.000875268		9.269	0.000122954
0.27	-0.001		3.27	-0.00309		6.27	0.000890916		9.27	0.000121386
0.271	-0.00102		3.271	-0.00309		6.271	0.000906563		9.271	0.000115825
0.272	-0.00103		3.272	-0.0031		6.272	0.000917873		9.272	0.000114257
0.273	-0.00105		3.273	-0.00311		6.273	0.00093352		9.273	0.000128663
0.274	-0.00106		3.274	-0.00311		6.274	0.000953505		9.274	0.000143068
0.275	-0.00107		3.275	-0.00311		6.275	0.000969152		9.275	0.000153481
0.276	-0.00108		3.276	-0.0031		6.276	0.000984799		9.276	0.000163893
0.277	-0.00109		3.277	-0.0031		6.277	0.001		9.277	0.000166318
0.278	-0.00111		3.278	-0.0031		6.278	0.00102		9.278	0.000168744
0.279	-0.00112		3.279	-0.0031		6.279	0.00104		9.279	0.00018315
0.28	-0.00113		3.28	-0.00311		6.28	0.00104		9.28	0.000197555
0.281	-0.00113		3.281	-0.00311		6.281	0.00105		9.281	0.000207967
0.282	-0.00114		3.282	-0.00312		6.282	0.00106		9.282	0.00021838
0.283	-0.00116		3.283	-0.00313		6.283	0.00107		9.283	0.000228792
0.284	-0.00117		3.284	-0.00313		6.284	0.00109		9.284	0.000239204
0.285	-0.00118		3.285	-0.00314		6.285	0.00111		9.285	0.000249616
0.286	-0.00119		3.286	-0.00314		6.286	0.00112		9.286	0.000264022
0.287	-0.00121		3.287	-0.00314		6.287	0.00114		9.287	0.000274434
0.288	-0.00122		3.288	-0.00315		6.288	0.00115		9.288	0.000284846
0.289	-0.00123		3.289	-0.00316		6.289	0.00116		9.289	0.000299252
0.29	-0.00124		3.29	-0.00316		6.29	0.00118		9.29	0.000313657
0.291	-0.00125		3.291	-0.00316		6.291	0.0012		9.291	0.000324069
0.292	-0.00126		3.292	-0.00316		6.292	0.00122		9.292	0.000338475
0.293	-0.00127		3.293	-0.00316		6.293	0.00123		9.293	0.000360867
0.294	-0.00127		3.294	-0.00317		6.294	0.00124		9.294	0.000375273
0.295	-0.00128		3.295	-0.00317		6.295	0.00125		9.295	0.000381691
0.296	-0.00129		3.296	-0.00317		6.296	0.00127		9.296	0.000384117
0.297	-0.00131		3.297	-0.00317		6.297	0.00129		9.297	0.000390536
0.298	-0.00132		3.298	-0.00317		6.298	0.00131		9.298	0.000404942
0.299	-0.00133		3.299	-0.00317		6.299	0.00133		9.299	0.000419347
0.3	-0.00134		3.3	-0.00318		6.3	0.00135		9.3	0.000433753
0.301	-0.00135		3.301	-0.00318		6.301	0.00137		9.301	0.000452151
0.302	-0.00136		3.302	-0.00319		6.302	0.00138		9.302	0.00047055
0.303	-0.00138		3.303	-0.0032		6.303	0.00139		9.303	0.000484956
0.304	-0.00139		3.304	-0.00321		6.304	0.00141		9.304	0.000499361
0.305	-0.0014		3.305	-0.00321		6.305	0.00142		9.305	0.00051776
0.306	-0.00142		3.306	-0.00322		6.306	0.00144		9.306	0.000532166
0.307	-0.00143		3.307	-0.00323		6.307	0.00147		9.307	0.000546571
0.308	-0.00144		3.308	-0.00324		6.308	0.00149		9.308	0.00056497
0.309	-0.00145		3.309	-0.00324		6.309	0.0015		9.309	0.000579375
0.31	-0.00147		3.31	-0.00324		6.31	0.00151		9.31	0.000593781
0.311	-0.00148		3.311	-0.00325		6.311	0.00153		9.311	0.000608186
0.312	-0.0015		3.312	-0.00326		6.312	0.00155		9.312	0.000622592
0.313	-0.0015		3.313	-0.00326		6.313	0.00157		9.313	0.000633004
0.314	-0.00151		3.314	-0.00326		6.314	0.00159		9.314	0.00064741
0.315	-0.00153		3.315	-0.00325		6.315	0.0016		9.315	0.000665809
0.316	-0.00154		3.316	-0.00325		6.316	0.00162		9.316	0.000676221
0.317	-0.00155		3.317	-0.00325		6.317	0.00164		9.317	0.000686633
0.318	-0.00157		3.318	-0.00325		6.318	0.00166		9.318	0.000701038
0.319	-0.00158		3.319	-0.00325		6.319	0.00167		9.319	0.000711451
0.32	-0.00159		3.32	-0.00325		6.32	0.00169		9.32	0.00071787
0.321	-0.00161		3.321	-0.00325		6.321	0.00171		9.321	0.000728282
0.322	-0.00162		3.322	-0.00325		6.322	0.00172		9.322	0.000742687
0.323	-0.00164		3.323	-0.00325		6.323	0.00173		9.323	0.000761086
0.324	-0.00165		3.324	-0.00325		6.324	0.00174		9.324	0.000775492
0.325	-0.00167		3.325	-0.00326		6.325	0.00176		9.325	0.000781911
0.326	-0.00168		3.326	-0.00327		6.326	0.00178		9.326	0.00078833
0.327	-0.00168		3.327	-0.00327		6.327	0.00179		9.327	0.000798742
0.328	-0.00169		3.328	-0.00327		6.328	0.00181		9.328	0.000813147
0.329	-0.0017		3.329	-0.00327		6.329	0.00183		9.329	0.000827553
0.33	-0.00171		3.33	-0.00327		6.33	0.00184		9.33	0.000841958
0.331	-0.00172		3.331	-0.00327		6.331	0.00185		9.331	0.000856364
0.332	-0.00173		3.332	-0.00326		6.332	0.00187		9.332	0.000866776
0.333	-0.00175		3.333	-0.00326		6.333	0.00189		9.333	0.000877188
0.334	-0.00176		3.334	-0.00326		6.334	0.00191		9.334	0.0008876
0.335	-0.00177		3.335	-0.00327		6.335	0.00192		9.335	0.000898013
0.336	-0.00178		3.336	-0.00327		6.336	0.00194		9.336	0.000912418
0.337	-0.00179		3.337	-0.00327		6.337	0.00196		9.337	0.000930817
0.338	-0.0018		3.338	-0.00327		6.338	0.00198		9.338	0.000945223
0.339	-0.00181		3.339	-0.00328		6.339	0.002		9.339	0.000955635
0.34	-0.00182		3.34	-0.00327		6.34	0.00202		9.34	0.00097004
0.341	-0.00183		3.341	-0.00327		6.341	0.00203		9.341	0.000984446
0.342	-0.00184		3.342	-0.00327		6.342	0.00205		9.342	0.001
0.343	-0.00185		3.343	-0.00327		6.343	0.00208		9.343	0.00102
0.344	-0.00186		3.344	-0.00326		6.344	0.0021		9.344	0.00103
0.345	-0.00187		3.345	-0.00326		6.345	0.00212		9.345	0.00104
0.346	-0.00188		3.346	-0.00326		6.346	0.00213		9.346	0.00106
0.347	-0.00189		3.347	-0.00327		6.347	0.00214		9.347	0.00107
0.348	-0.0019		3.348	-0.00327		6.348	0.00215		9.348	0.00109
0.349	-0.00191		3.349	-0.00327		6.349	0.00217		9.349	0.0011
0.35	-0.00193		3.35	-0.00326		6.35	0.00218		9.35	0.00112
0.351	-0.00194		3.351	-0.00326		6.351	0.00219		9.351	0.00114
0.352	-0.00195		3.352	-0.00326		6.352	0.0022		9.352	0.00115
0.353	-0.00196		3.353	-0.00327		6.353	0.00222		9.353	0.00117
0.354	-0.00197		3.354	-0.00326		6.354	0.00224		9.354	0.00119
0.355	-0.00199		3.355	-0.00326		6.355	0.00226		9.355	0.0012
0.356	-0.002		3.356	-0.00325		6.356	0.00227		9.356	0.00122
0.357	-0.00201		3.357	-0.00324		6.357	0.00229		9.357	0.00123
0.358	-0.00202		3.358	-0.00323		6.358	0.00232		9.358	0.00125
0.359	-0.00204		3.359	-0.00323		6.359	0.00234		9.359	0.00127
0.36	-0.00204		3.36	-0.00323		6.36	0.00236		9.36	0.00129
0.361	-0.00205		3.361	-0.00323		6.361	0.00238		9.361	0.0013
0.362	-0.00206		3.362	-0.00322		6.362	0.0024		9.362	0.00131
0.363	-0.00207		3.363	-0.00323		6.363	0.00242		9.363	0.00132
0.364	-0.00208		3.364	-0.00322		6.364	0.00245		9.364	0.00133
0.365	-0.00209		3.365	-0.00322		6.365	0.00247		9.365	0.00135
0.366	-0.0021		3.366	-0.00322		6.366	0.0025		9.366	0.00136
0.367	-0.00211		3.367	-0.00322		6.367	0.00252		9.367	0.00137
0.368	-0.00213		3.368	-0.00323		6.368	0.00254		9.368	0.00139
0.369	-0.00214		3.369	-0.00323		6.369	0.00255		9.369	0.0014
0.37	-0.00215		3.37	-0.00323		6.37	0.00256		9.37	0.00142
0.371	-0.00217		3.371	-0.00323		6.371	0.00258		9.371	0.00144
0.372	-0.00218		3.372	-0.00323		6.372	0.0026		9.372	0.00146
0.373	-0.00219		3.373	-0.00323		6.373	0.00265		9.373	0.00148
0.374	-0.0022		3.374	-0.00322		6.374	0.0032		9.374	0.0015
0.375	-0.00221		3.375	-0.00322		6.375	0.0056		9.375	0.00152
0.376	-0.00222		3.376	-0.00321		6.376	0.01095		9.376	0.00154
0.377	-0.00223		3.377	-0.00321		6.377	0.02494		9.377	0.00157
0.378	-0.00224		3.378	-0.00321		6.378	0.05519		9.378	0.00159
0.379	-0.00225		3.379	-0.00322		6.379	0.10248		9.379	0.0016
0.38	-0.00227		3.38	-0.00321		6.38	0.16369		9.38	0.00161
0.381	-0.00228		3.381	-0.0032		6.381	0.23558		9.381	0.00163
0.382	-0.00229		3.382	-0.00318		6.382	0.31564		9.382	0.00165
0.383	-0.0023		3.383	-0.00318		6.383	0.40231		9.383	0.00166
0.384	-0.00231		3.384	-0.00318		6.384	0.495		9.384	0.00168
0.385	-0.00231		3.385	-0.00317		6.385	0.59372		9.385	0.00169
0.386	-0.00231		3.386	-0.00316		6.386	0.69881		9.386	0.0017
0.387	-0.00232		3.387	-0.00316		6.387	0.81069		9.387	0.00172
0.388	-0.00234		3.388	-0.00316		6.388	0.92967		9.388	0.00173
0.389	-0.00236		3.389	-0.00316		6.389	1.05581		9.389	0.00175
0.39	-0.00237		3.39	-0.00316		6.39	1.18888		9.39	0.00176
0.391	-0.00238		3.391	-0.00316		6.391	1.32816		9.391	0.00178
0.392	-0.00239		3.392	-0.00315		6.392	1.4724		9.392	0.00181
0.393	-0.00242		3.393	-0.00314		6.393	1.62007		9.393	0.00183
0.394	-0.00244		3.394	-0.00314		6.394	1.76959		9.394	0.00186
0.395	-0.00244		3.395	-0.00313		6.395	1.91935		9.395	0.00188
0.396	-0.00246		3.396	-0.00312		6.396	2.06765		9.396	0.0019
0.397	-0.00248		3.397	-0.00312		6.397	2.21269		9.397	0.00192
0.398	-0.00249		3.398	-0.00311		6.398	2.35276		9.398	0.00195
0.399	-0.00251		3.399	-0.0031		6.399	2.48651		9.399	0.00197
0.4	-0.00253		3.4	-0.00309		6.4	2.61303		9.4	0.00199
0.401	-0.00254		3.401	-0.00308		6.401	2.73183		9.401	0.002
0.402	-0.00256		3.402	-0.00307		6.402	2.84282		9.402	0.00201
0.403	-0.00257		3.403	-0.00306		6.403	2.94627		9.403	0.00203
0.404	-0.00258		3.404	-0.00305		6.404	3.04275		9.404	0.00206
0.405	-0.00259		3.405	-0.00304		6.405	3.13297		9.405	0.00212
0.406	-0.0026		3.406	-0.00304		6.406	3.21766		9.406	0.004
0.407	-0.00261		3.407	-0.00303		6.407	3.29761		9.407	0.01531
0.408	-0.00263		3.408	-0.00302		6.408	3.37349		9.408	0.04252
0.409	-0.00264		3.409	-0.00302		6.409	3.44584		9.409	0.08527
0.41	-0.00266		3.41	-0.00301		6.41	3.51515		9.41	0.14134
0.411	-0.00268		3.411	-0.003		6.411	3.58182		9.411	0.20797
0.412	-0.0027		3.412	-0.003		6.412	3.64621		9.412	0.28266
0.413	-0.00271		3.413	-0.00298		6.413	3.70858		9.413	0.36399
0.414	-0.00273		3.414	-0.00297		6.414	3.76925		9.414	0.45155
0.415	-0.00274		3.415	-0.00297		6.415	3.82855		9.415	0.5455
0.416	-0.00276		3.416	-0.00295		6.416	3.88666		9.416	0.64617
0.417	-0.00277		3.417	-0.00294		6.417	3.94375		9.417	0.75394
0.418	-0.00279		3.418	-0.00294		6.418	4.00001		9.418	0.86914
0.419	-0.0028		3.419	-0.00293		6.419	4.05559		9.419	0.99184
0.42	-0.00281		3.42	-0.00291		6.42	4.11061		9.42	1.12175
0.421	-0.00281		3.421	-0.0029		6.421	4.16517		9.421	1.25815
0.422	-0.00282		3.422	-0.0029		6.422	4.21928		9.422	1.39985
0.423	-0.00283		3.423	-0.00288		6.423	4.27295		9.423	1.54562
0.424	-0.00284		3.424	-0.00288		6.424	4.32626		9.424	1.69443
0.425	-0.00285		3.425	-0.00288		6.425	4.37927		9.425	1.8451
0.426	-0.00286		3.426	-0.00287		6.426	4.43205		9.426	1.9958
0.427	-0.00287		3.427	-0.00286		6.427	4.48469		9.427	2.14438
0.428	-0.00287		3.428	-0.00286		6.428	4.53723		9.428	2.28882
0.429	-0.00287		3.429	-0.00285		6.429	4.58972		9.429	2.42745
0.43	-0.00288		3.43	-0.00284		6.43	4.64218		9.43	2.55909
0.431	-0.00289		3.431	-0.00283		6.431	4.69453		9.431	2.68314
0.432	-0.0029		3.432	-0.00282		6.432	4.74669		9.432	2.79947
0.433	-0.00291		3.433	-0.00281		6.433	4.79861		9.433	2.90832
0.434	-0.00292		3.434	-0.0028		6.434	4.85024		9.434	3.01011
0.435	-0.00293		3.435	-0.00279		6.435	4.90159		9.435	3.10546
0.436	-0.00294		3.436	-0.00278		6.436	4.95254		9.436	3.19506
0.437	-0.00295		3.437	-0.00277		6.437	5.00298		9.437	3.27963
0.438	-0.00296		3.438	-0.00276		6.438	5.05286		9.438	3.35986
0.439	-0.00297		3.439	-0.00275		6.439	5.10213		9.439	3.43634
0.44	-0.00298		3.44	-0.00274		6.44	5.15078		9.44	3.50958
0.441	-0.00299		3.441	-0.00272		6.441	5.1988		9.441	3.57998
0.442	-0.003		3.442	-0.00271		6.442	5.24615		9.442	3.64794
0.443	-0.00301		3.443	-0.0027		6.443	5.29275		9.443	3.71378
0.444	-0.00302		3.444	-0.00269		6.444	5.33846		9.444	3.7778
0.445	-0.00304		3.445	-0.00268		6.445	5.383		9.445	3.84027
0.446	-0.00305		3.446	-0.00268		6.446	5.42606		9.446	3.9014
0.447	-0.00305		3.447	-0.00266		6.447	5.46736		9.447	3.96142
0.448	-0.00305		3.448	-0.00265		6.448	5.50663		9.448	4.02056
0.449	-0.00307		3.449	-0.00263		6.449	5.54357		9.449	4.07896
0.45	-0.00307		3.45	-0.00262		6.45	5.57797		9.45	4.13679
0.451	-0.00308		3.451	-0.00257		6.451	5.60972		9.451	4.19416
0.452	-0.00308		3.452	-0.00135		6.452	5.63871		9.452	4.25113
0.453	-0.00309		3.453	0.00281		6.453	5.66499		9.453	4.30774
0.454	-0.0031		3.454	0.01331		6.454	5.68872		9.454	4.36407
0.455	-0.0031		3.455	0.03335		6.455	5.71007		9.455	4.42015
0.456	-0.00311		3.456	0.06267		6.456	5.72917		9.456	4.476
0.457	-0.00312		3.457	0.09976		6.457	5.7462		9.457	4.5317
0.458	-0.00313		3.458	0.14313		6.458	5.7614		9.458	4.58735
0.459	-0.00313		3.459	0.19168		6.459	5.77499		9.459	4.64307
0.46	-0.00314		3.46	0.2448		6.46	5.78718		9.46	4.69889
0.461	-0.00314		3.461	0.3024		6.461	5.79814		9.461	4.75478
0.462	-0.00314		3.462	0.36464		6.462	5.80804		9.462	4.81067
0.463	-0.00263		3.463	0.4319		6.463	5.81705		9.463	4.86652
0.464	0.000138321		3.464	0.5046		6.464	5.82527		9.464	4.92229
0.465	0.00699		3.465	0.58304		6.465	5.83282		9.465	4.97789
0.466	0.01834		3.466	0.66741		6.466	5.8398		9.466	5.03321
0.467	0.03364		3.467	0.7577		6.467	5.84627		9.467	5.08815
0.468	0.05227		3.468	0.85358		6.468	5.85231		9.468	5.14269
0.469	0.0737		3.469	0.95434		6.469	5.85799		9.469	5.19678
0.47	0.09754		3.47	1.05909		6.47	5.86334		9.47	5.25031
0.471	0.12368		3.471	1.16693		6.471	5.86838		9.471	5.30327
0.472	0.15215		3.472	1.27687		6.472	5.87313		9.472	5.35559
0.473	0.18308		3.473	1.38768		6.473	5.8776		9.473	5.40715
0.474	0.21666		3.474	1.49793		6.474	5.88185		9.474	5.45767
0.475	0.25306		3.475	1.60628		6.475	5.88591		9.475	5.50671
0.476	0.29243		3.476	1.71149		6.476	5.88979		9.476	5.55378
0.477	0.33481		3.477	1.81262		6.477	5.89349		9.477	5.59856
0.478	0.38015		3.478	1.90899		6.478	5.89701		9.478	5.64077
0.479	0.4282		3.479	2.00026		6.479	5.90037		9.479	5.68013
0.48	0.47854		3.48	2.08635		6.48	5.90357		9.48	5.71642
0.481	0.53076		3.481	2.16748		6.481	5.90664		9.481	5.74957
0.482	0.58441		3.482	2.24404		6.482	5.90958		9.482	5.77963
0.483	0.63892		3.483	2.31647		6.483	5.9124		9.483	5.80673
0.484	0.69364		3.484	2.3853		6.484	5.9151		9.484	5.83106
0.485	0.74785		3.485	2.451		6.485	5.91766		9.485	5.85283
0.486	0.80089		3.486	2.51397		6.486	5.92013		9.486	5.87224
0.487	0.85221		3.487	2.57462		6.487	5.92252		9.487	5.88954
0.488	0.90143		3.488	2.63329		6.488	5.92483		9.488	5.90498
0.489	0.9483		3.489	2.69025		6.489	5.92706		9.489	5.91879
0.49	0.99267		3.49	2.74575		6.49	5.92921		9.49	5.93121
0.491	1.03455		3.491	2.80003		6.491	5.93129		9.491	5.94241
0.492	1.07407		3.492	2.85333		6.492	5.93329		9.492	5.95255
0.493	1.11143		3.493	2.90583		6.493	5.93522		9.493	5.96175
0.494	1.14687		3.494	2.95766		6.494	5.93707		9.494	5.97016
0.495	1.18068		3.495	3.00898		6.495	5.93886		9.495	5.97792
0.496	1.21309		3.496	3.05994		6.496	5.94059		9.496	5.98508
0.497	1.24428		3.497	3.11066		6.497	5.94225		9.497	5.99174
0.498	1.27444		3.498	3.16119		6.498	5.94385		9.498	5.99795
0.499	1.3037		3.499	3.21158		6.499	5.94538		9.499	6.00378
0.5	1.33221		3.5	3.26183		6.5	5.94685		9.5	6.00928
0.501	1.36007		3.501	3.31203		6.501	5.94827		9.501	6.01449
0.502	1.38742		3.502	3.36227		6.502	5.94962		9.502	6.0194
0.503	1.41435		3.503	3.41261		6.503	5.95092		9.503	6.02405
0.504	1.44096		3.504	3.46311		6.504	5.95215		9.504	6.02848
0.505	1.46734		3.505	3.51382		6.505	5.95333		9.505	6.03269
0.506	1.49353		3.506	3.56476		6.506	5.95445		9.506	6.0367
0.507	1.51959		3.507	3.6159		6.507	5.95553		9.507	6.04052
0.508	1.54558		3.508	3.66719		6.508	5.95658		9.508	6.04416
0.509	1.57149		3.509	3.71854		6.509	5.95757		9.509	6.04764
0.51	1.59733		3.51	3.7699		6.51	5.95852		9.51	6.05097
0.511	1.62313		3.511	3.82125		6.511	5.95942		9.511	6.05416
0.512	1.64893		3.512	3.87253		6.512	5.96025		9.512	6.05721
0.513	1.67476		3.513	3.92368		6.513	5.96102		9.513	6.0601
0.514	1.70067		3.514	3.97462		6.514	5.96177		9.514	6.06288
0.515	1.72671		3.515	4.02527		6.515	5.96246		9.515	6.06555
0.516	1.75285		3.516	4.07556		6.516	5.96309		9.516	6.06811
0.517	1.77909		3.517	4.12547		6.517	5.9637		9.517	6.07059
0.518	1.8054		3.518	4.17498		6.518	5.96429		9.518	6.07298
0.519	1.83176		3.519	4.22403		6.519	5.96485		9.519	6.07527
0.52	1.85812		3.52	4.27245		6.52	5.96533		9.52	6.07748
0.521	1.88445		3.521	4.31997		6.521	5.96577		9.521	6.07963
0.522	1.91077		3.522	4.36624		6.522	5.96619		9.522	6.08171
0.523	1.93706		3.523	4.41083		6.523	5.96657		9.523	6.08373
0.524	1.96328		3.524	4.45339		6.524	5.96691		9.524	6.08568
0.525	1.98936		3.525	4.49355		6.525	5.96724		9.525	6.08756
0.526	2.01527		3.526	4.53103		6.526	5.96754		9.526	6.08938
0.527	2.041		3.527	4.56563		6.527	5.9678		9.527	6.09112
0.528	2.06652		3.528	4.59724		6.528	5.96803		9.528	6.09278
0.529	2.09182		3.529	4.6259		6.529	5.96825		9.529	6.09439
0.53	2.11683		3.53	4.65175		6.53	5.96845		9.53	6.09592
0.531	2.14147		3.531	4.67494		6.531	5.96861		9.531	6.09739
0.532	2.16555		3.532	4.6957		6.532	5.96876		9.532	6.09881
0.533	2.18888		3.533	4.71426		6.533	5.96888		9.533	6.10016
0.534	2.21127		3.534	4.73076		6.534	5.96898		9.534	6.10145
0.535	2.23252		3.535	4.74546		6.535	5.96906		9.535	6.1027
0.536	2.25246		3.536	4.7586		6.536	5.96912		9.536	6.10389
0.537	2.27096		3.537	4.77036		6.537	5.96917		9.537	6.10502
0.538	2.28795		3.538	4.78093		6.538	5.96922		9.538	6.10609
0.539	2.30343		3.539	4.79046		6.539	5.96929		9.539	6.10712
0.54	2.31743		3.54	4.7991		6.54	5.96934		9.54	6.10811
0.541	2.33001		3.541	4.80699		6.541	5.96936		9.541	6.10903
0.542	2.34129		3.542	4.81423		6.542	5.96938		9.542	6.10989
0.543	2.35138		3.543	4.82091		6.543	5.9694		9.543	6.11069
0.544	2.36038		3.544	4.82708		6.544	5.96941		9.544	6.11147
0.545	2.3684		3.545	4.83282		6.545	5.96943		9.545	6.11218
0.546	2.37554		3.546	4.83819		6.546	5.96945		9.546	6.11283
0.547	2.38192		3.547	4.84323		6.547	5.96947		9.547	6.11344
0.548	2.38765		3.548	4.84795		6.548	5.96949		9.548	6.11403
0.549	2.39283		3.549	4.85238		6.549	5.96951		9.549	6.11457
0.55	2.39751		3.55	4.8566		6.55	5.96952		9.55	6.11508
0.551	2.40177		3.551	4.8606		6.551	5.96954		9.551	6.11553
0.552	2.40568		3.552	4.86441		6.552	5.96955		9.552	6.11595
0.553	2.40927		3.553	4.86804		6.553	5.96956		9.553	6.11632
0.554	2.41258		3.554	4.87149		6.554	5.96957		9.554	6.11668
0.555	2.41566		3.555	4.87478		6.555	5.96959		9.555	6.11701
0.556	2.41855		3.556	4.87795		6.556	5.96961		9.556	6.11729
0.557	2.42124		3.557	4.88098		6.557	5.96963		9.557	6.11755
0.558	2.42377		3.558	4.88389		6.558	5.96965		9.558	6.11777
0.559	2.42616		3.559	4.88668		6.559	5.96966		9.559	6.11798
0.56	2.42841		3.56	4.88935		6.56	5.96968		9.56	6.11816
0.561	2.43053		3.561	4.89193		6.561	5.9697		9.561	6.11833
0.562	2.43255		3.562	4.89441		6.562	5.96971		9.562	6.11848
0.563	2.43446		3.563	4.89682		6.563	5.96973		9.563	6.11859
0.564	2.43627		3.564	4.89915		6.564	5.96975		9.564	6.11868
0.565	2.438		3.565	4.90141		6.565	5.96976		9.565	6.11874
0.566	2.43966		3.566	4.90359		6.566	5.96977		9.566	6.1188
0.567	2.44124		3.567	4.90568		6.567	5.96979		9.567	6.11883
0.568	2.44275		3.568	4.90771		6.568	5.9698		9.568	6.11885
0.569	2.44421		3.569	4.90966		6.569	5.96981		9.569	6.11887
0.57	2.4456		3.57	4.91156		6.57	5.96981		9.57	6.11888
0.571	2.44693		3.571	4.91342		6.571	5.96983		9.571	6.11889
0.572	2.44821		3.572	4.91522		6.572	5.96984		9.572	6.11891
0.573	2.44945		3.573	4.91696		6.573	5.96984		9.573	6.11892
0.574	2.45064		3.574	4.91864		6.574	5.96985		9.574	6.11894
0.575	2.45179		3.575	4.92023		6.575	5.96987		9.575	6.11895
0.576	2.45292		3.576	4.92177		6.576	5.96988		9.576	6.11896
0.577	2.45401		3.577	4.92326		6.577	5.96989		9.577	6.11897
0.578	2.45506		3.578	4.92469		6.578	5.96991		9.578	6.11898
0.579	2.45609		3.579	4.92608		6.579	5.96992		9.579	6.11899
0.58	2.45708		3.58	4.9274		6.58	5.96994		9.58	6.119
0.581	2.45804		3.581	4.92866		6.581	5.96995		9.581	6.11903
0.582	2.45896		3.582	4.92986		6.582	5.96996		9.582	6.11905
0.583	2.45984		3.583	4.93102		6.583	5.96997		9.583	6.11906
0.584	2.4607		3.584	4.93212		6.584	5.96998		9.584	6.11907
0.585	2.46152		3.585	4.93316		6.585	5.97		9.585	6.11909
0.586	2.4623		3.586	4.93417		6.586	5.97002		9.586	6.1191
0.587	2.46305		3.587	4.93513		6.587	5.97003		9.587	6.11911
0.588	2.46377		3.588	4.93603		6.588	5.97006		9.588	6.11912
0.589	2.46447		3.589	4.9369		6.589	5.97008		9.589	6.11913
0.59	2.46514		3.59	4.9377		6.59	5.97009		9.59	6.11914
0.591	2.46577		3.591	4.93843		6.591	5.9701		9.591	6.11915
0.592	2.46636		3.592	4.93913		6.592	5.97011		9.592	6.11917
0.593	2.46692		3.593	4.93981		6.593	5.97013		9.593	6.11919
0.594	2.46747		3.594	4.94044		6.594	5.97015		9.594	6.1192
0.595	2.46799		3.595	4.94101		6.595	5.97015		9.595	6.11921
0.596	2.46847		3.596	4.94155		6.596	5.97016		9.596	6.11922
0.597	2.46894		3.597	4.94205		6.597	5.97018		9.597	6.11923
0.598	2.46937		3.598	4.94252		6.598	5.97019		9.598	6.11925
0.599	2.46978		3.599	4.94296		6.599	5.9702		9.599	6.11927
0.6	2.47017		3.6	4.94337		6.6	5.97021		9.6	6.11929
0.601	2.47052		3.601	4.94374		6.601	5.97023		9.601	6.1193
0.602	2.47087		3.602	4.94407		6.602	5.97024		9.602	6.11932
0.603	2.4712		3.603	4.94439		6.603	5.97026		9.603	6.11933
0.604	2.47148		3.604	4.94467		6.604	5.97027		9.604	6.11934
0.605	2.47175		3.605	4.94491		6.605	5.97027		9.605	6.11935
0.606	2.47201		3.606	4.94513		6.606	5.97028		9.606	6.11936
0.607	2.47224		3.607	4.94533		6.607	5.9703		9.607	6.11937
0.608	2.47246		3.608	4.94549		6.608	5.97031		9.608	6.11937
0.609	2.47267		3.609	4.94564		6.609	5.97032		9.609	6.11937
0.61	2.47286		3.61	4.94578		6.61	5.97034		9.61	6.11937
0.611	2.47303		3.611	4.94588		6.611	5.97035		9.611	6.11938
0.612	2.47318		3.612	4.94594		6.612	5.97035		9.612	6.11939
0.613	2.47331		3.613	4.94599		6.613	5.97036		9.613	6.1194
0.614	2.47344		3.614	4.94604		6.614	5.97036		9.614	6.11941
0.615	2.47355		3.615	4.94608		6.615	5.97037		9.615	6.11942
0.616	2.47365		3.616	4.9461		6.616	5.97038		9.616	6.11944
0.617	2.47373		3.617	4.94613		6.617	5.9704		9.617	6.11945
0.618	2.47382		3.618	4.94615		6.618	5.97041		9.618	6.11946
0.619	2.47389		3.619	4.94618		6.619	5.97042		9.619	6.11948
0.62	2.47395		3.62	4.9462		6.62	5.97042		9.62	6.11949
0.621	2.47399		3.621	4.94622		6.621	5.97043		9.621	6.1195
0.622	2.47402		3.622	4.94623		6.622	5.97045		9.622	6.11951
0.623	2.47405		3.623	4.94626		6.623	5.97045		9.623	6.11952
0.624	2.47408		3.624	4.94628		6.624	5.97046		9.624	6.11953
0.625	2.47408		3.625	4.94629		6.625	5.97047		9.625	6.11954
0.626	2.47409		3.626	4.94631		6.626	5.97049		9.626	6.11954
0.627	2.47409		3.627	4.94632		6.627	5.9705		9.627	6.11954
0.628	2.47409		3.628	4.94634		6.628	5.97051		9.628	6.11954
0.629	2.47409		3.629	4.94635		6.629	5.97052		9.629	6.11955
0.63	2.47409		3.63	4.94636		6.63	5.97053		9.63	6.11956
0.631	2.4741		3.631	4.94637		6.631	5.97055		9.631	6.11958
0.632	2.4741		3.632	4.94639		6.632	5.97056		9.632	6.11959
0.633	2.47411		3.633	4.94641		6.633	5.97057		9.633	6.1196
0.634	2.47412		3.634	4.94642		6.634	5.97059		9.634	6.11961
0.635	2.47412		3.635	4.94644		6.635	5.97059		9.635	6.11963
0.636	2.47412		3.636	4.94646		6.636	5.9706		9.636	6.11963
0.637	2.47412		3.637	4.94647		6.637	5.97061		9.637	6.11964
0.638	2.47411		3.638	4.9465		6.638	5.97062		9.638	6.11965
0.639	2.47411		3.639	4.94652		6.639	5.97063		9.639	6.11966
0.64	2.47411		3.64	4.94654		6.64	5.97064		9.64	6.11967
0.641	2.47411		3.641	4.94656		6.641	5.97065		9.641	6.11967
0.642	2.47411		3.642	4.94658		6.642	5.97066		9.642	6.11968
0.643	2.47411		3.643	4.9466		6.643	5.97067		9.643	6.11969
0.644	2.47412		3.644	4.94661		6.644	5.97068		9.644	6.11969
0.645	2.47412		3.645	4.94663		6.645	5.97068		9.645	6.11969
0.646	2.47412		3.646	4.94665		6.646	5.97069		9.646	6.11968
0.647	2.47412		3.647	4.94667		6.647	5.9707		9.647	6.11969
0.648	2.47412		3.648	4.94669		6.648	5.9707		9.648	6.1197
0.649	2.47412		3.649	4.94672		6.649	5.9707		9.649	6.11971
0.65	2.47413		3.65	4.94673		6.65	5.97071		9.65	6.11971
0.651	2.47413		3.651	4.94675		6.651	5.97071		9.651	6.11971
0.652	2.47413		3.652	4.94677		6.652	5.97072		9.652	6.11971
0.653	2.47414		3.653	4.94679		6.653	5.97074		9.653	6.11972
0.654	2.47415		3.654	4.9468		6.654	5.97075		9.654	6.11974
0.655	2.47416		3.655	4.94682		6.655	5.97076		9.655	6.11975
0.656	2.47416		3.656	4.94684		6.656	5.97077		9.656	6.11975
0.657	2.47416		3.657	4.94685		6.657	5.97078		9.657	6.11975
0.658	2.47416		3.658	4.94687		6.658	5.97078		9.658	6.11975
0.659	2.47417		3.659	4.94689		6.659	5.97079		9.659	6.11975
0.66	2.47417		3.66	4.94691		6.66	5.97081		9.66	6.11976
0.661	2.47417		3.661	4.94692		6.661	5.97082		9.661	6.11976
0.662	2.47418		3.662	4.94694		6.662	5.97083		9.662	6.11977
0.663	2.47418		3.663	4.94695		6.663	5.97084		9.663	6.11977
0.664	2.47418		3.664	4.94697		6.664	5.97085		9.664	6.11978
0.665	2.47419		3.665	4.94698		6.665	5.97085		9.665	6.11979
0.666	2.47419		3.666	4.947		6.666	5.97086		9.666	6.1198
0.667	2.47419		3.667	4.94702		6.667	5.97087		9.667	6.1198
0.668	2.47419		3.668	4.94703		6.668	5.97089		9.668	6.11981
0.669	2.4742		3.669	4.94705		6.669	5.97091		9.669	6.11982
0.67	2.4742		3.67	4.94707		6.67	5.97092		9.67	6.11983
0.671	2.4742		3.671	4.94709		6.671	5.97092		9.671	6.11984
0.672	2.47421		3.672	4.9471		6.672	5.97093		9.672	6.11985
0.673	2.47421		3.673	4.94713		6.673	5.97094		9.673	6.11985
0.674	2.47421		3.674	4.94714		6.674	5.97095		9.674	6.11985
0.675	2.47422		3.675	4.94715		6.675	5.97095		9.675	6.11986
0.676	2.47422		3.676	4.94717		6.676	5.97096		9.676	6.11987
0.677	2.47422		3.677	4.94719		6.677	5.97097		9.677	6.11987
0.678	2.47422		3.678	4.9472		6.678	5.97097		9.678	6.11987
0.679	2.47422		3.679	4.94721		6.679	5.97098		9.679	6.11987
0.68	2.47423		3.68	4.94723		6.68	5.97098		9.68	6.11987
0.681	2.47423		3.681	4.94724		6.681	5.971		9.681	6.11988
0.682	2.47423		3.682	4.94726		6.682	5.97101		9.682	6.11988
0.683	2.47424		3.683	4.94727		6.683	5.97102		9.683	6.11989
0.684	2.47424		3.684	4.94728		6.684	5.97104		9.684	6.11989
0.685	2.47425		3.685	4.94729		6.685	5.97104		9.685	6.11989
0.686	2.47425		3.686	4.94731		6.686	5.97105		9.686	6.1199
0.687	2.47425		3.687	4.94734		6.687	5.97106		9.687	6.11991
0.688	2.47425		3.688	4.94736		6.688	5.97107		9.688	6.11992
0.689	2.47426		3.689	4.94737		6.689	5.97108		9.689	6.11993
0.69	2.47427		3.69	4.94739		6.69	5.97108		9.69	6.11993
0.691	2.47427		3.691	4.94741		6.691	5.9711		9.691	6.11993
0.692	2.47428		3.692	4.94743		6.692	5.9711		9.692	6.11994
0.693	2.47429		3.693	4.94745		6.693	5.9711		9.693	6.11995
0.694	2.4743		3.694	4.94746		6.694	5.9711		9.694	6.11995
0.695	2.47431		3.695	4.94748		6.695	5.97111		9.695	6.11995
0.696	2.47431		3.696	4.9475		6.696	5.97112		9.696	6.11994
0.697	2.47432		3.697	4.94752		6.697	5.97112		9.697	6.11995
0.698	2.47434		3.698	4.94754		6.698	5.97112		9.698	6.11995
0.699	2.47435		3.699	4.94755		6.699	5.97113		9.699	6.11995
0.7	2.47435		3.7	4.94757		6.7	5.97113		9.7	6.11995
0.701	2.47436		3.701	4.94758		6.701	5.97113		9.701	6.11995
0.702	2.47436		3.702	4.9476		6.702	5.97113		9.702	6.11995
0.703	2.47437		3.703	4.94762		6.703	5.97112		9.703	6.11996
0.704	2.47438		3.704	4.94763		6.704	5.97113		9.704	6.11997
0.705	2.47438		3.705	4.94765		6.705	5.97113		9.705	6.11997
0.706	2.47439		3.706	4.94766		6.706	5.97112		9.706	6.11998
0.707	2.47439		3.707	4.94768		6.707	5.97112		9.707	6.11998
0.708	2.4744		3.708	4.94769		6.708	5.97112		9.708	6.11998
0.709	2.4744		3.709	4.94772		6.709	5.97112		9.709	6.11998
0.71	2.47441		3.71	4.94773		6.71	5.97112		9.71	6.11998
0.711	2.47442		3.711	4.94775		6.711	5.97111		9.711	6.11999
0.712	2.47443		3.712	4.94777		6.712	5.97111		9.712	6.11998
0.713	2.47444		3.713	4.94779		6.713	5.97111		9.713	6.11997
0.714	2.47445		3.714	4.9478		6.714	5.97111		9.714	6.11997
0.715	2.47446		3.715	4.94782		6.715	5.97112		9.715	6.11997
0.716	2.47447		3.716	4.94784		6.716	5.97113		9.716	6.11998
0.717	2.47448		3.717	4.94785		6.717	5.97113		9.717	6.11998
0.718	2.47449		3.718	4.94787		6.718	5.97114		9.718	6.11998
0.719	2.4745		3.719	4.94789		6.719	5.97114		9.719	6.11998
0.72	2.47451		3.72	4.94792		6.72	5.97114		9.72	6.11999
0.721	2.47452		3.721	4.94794		6.721	5.97114		9.721	6.11999
0.722	2.47453		3.722	4.94795		6.722	5.97113		9.722	6.11998
0.723	2.47453		3.723	4.94796		6.723	5.97112		9.723	6.11999
0.724	2.47454		3.724	4.94798		6.724	5.97113		9.724	6.11999
0.725	2.47455		3.725	4.948		6.725	5.97112		9.725	6.11999
0.726	2.47455		3.726	4.94803		6.726	5.97113		9.726	6.11999
0.727	2.47457		3.727	4.94804		6.727	5.97113		9.727	6.11999
0.728	2.47458		3.728	4.94805		6.728	5.97114		9.728	6.11999
0.729	2.47459		3.729	4.94807		6.729	5.97116		9.729	6.12
0.73	2.4746		3.73	4.94808		6.73	5.97115		9.73	6.12
0.731	2.47461		3.731	4.9481		6.731	5.97115		9.731	6.12
0.732	2.47461		3.732	4.94812		6.732	5.97115		9.732	6.12
0.733	2.47463		3.733	4.94813		6.733	5.97116		9.733	6.12
0.734	2.47464		3.734	4.94814		6.734	5.97117		9.734	6.12
0.735	2.47465		3.735	4.94815		6.735	5.97117		9.735	6.12
0.736	2.47467		3.736	4.94816		6.736	5.97117		9.736	6.12
0.737	2.47468		3.737	4.94817		6.737	5.97117		9.737	6.12
0.738	2.47469		3.738	4.94819		6.738	5.97118		9.738	6.12001
0.739	2.47469		3.739	4.94822		6.739	5.97119		9.739	6.12001
0.74	2.4747		3.74	4.94824		6.74	5.9712		9.74	6.12
0.741	2.47471		3.741	4.94824		6.741	5.9712		9.741	6.12
0.742	2.47472		3.742	4.94825		6.742	5.97119		9.742	6.12
0.743	2.47473		3.743	4.94827		6.743	5.97118		9.743	6.12
0.744	2.47475		3.744	4.94827		6.744	5.97118		9.744	6.12001
0.745	2.47476		3.745	4.94828		6.745	5.97118		9.745	6.12001
0.746	2.47477		3.746	4.94829		6.746	5.97118		9.746	6.12001
0.747	2.47478		3.747	4.9483		6.747	5.97117		9.747	6.12001
0.748	2.47479		3.748	4.94831		6.748	5.97117		9.748	6.12001
0.749	2.4748		3.749	4.94832		6.749	5.97118		9.749	6.12001
0.75	2.47481		3.75	4.94833		6.75	5.97118		9.75	6.12001
0.751	2.47481		3.751	4.94834		6.751	5.97118		9.751	6.12001
0.752	2.47482		3.752	4.94836		6.752	5.97117		9.752	6.12001
0.753	2.47483		3.753	4.94837		6.753	5.97117		9.753	6.12001
0.754	2.47484		3.754	4.94838		6.754	5.97117		9.754	6.12001
0.755	2.47484		3.755	4.9484		6.755	5.97117		9.755	6.12
0.756	2.47485		3.756	4.94841		6.756	5.97117		9.756	6.12
0.757	2.47487		3.757	4.94842		6.757	5.97117		9.757	6.11999
0.758	2.47488		3.758	4.94843		6.758	5.97117		9.758	6.11999
0.759	2.47489		3.759	4.94844		6.759	5.97117		9.759	6.11999
0.76	2.47489		3.76	4.94845		6.76	5.97117		9.76	6.12
0.761	2.4749		3.761	4.94846		6.761	5.97118		9.761	6.11999
0.762	2.47491		3.762	4.94847		6.762	5.97118		9.762	6.11999
0.763	2.47493		3.763	4.94848		6.763	5.97119		9.763	6.11999
0.764	2.47494		3.764	4.9485		6.764	5.97119		9.764	6.11998
0.765	2.47496		3.765	4.94851		6.765	5.97119		9.765	6.11997
0.766	2.47497		3.766	4.94851		6.766	5.97118		9.766	6.11997
0.767	2.47497		3.767	4.94851		6.767	5.97118		9.767	6.11998
0.768	2.47498		3.768	4.94853		6.768	5.97118		9.768	6.11998
0.769	2.47498		3.769	4.94854		6.769	5.97117		9.769	6.11998
0.77	2.47499		3.77	4.94854		6.77	5.97116		9.77	6.11998
0.771	2.475		3.771	4.94855		6.771	5.97115		9.771	6.11998
0.772	2.47501		3.772	4.94857		6.772	5.97115		9.772	6.11997
0.773	2.47502		3.773	4.94857		6.773	5.97114		9.773	6.11997
0.774	2.47503		3.774	4.94858		6.774	5.97113		9.774	6.11997
0.775	2.47504		3.775	4.94858		6.775	5.97113		9.775	6.11997
0.776	2.47504		3.776	4.94859		6.776	5.97112		9.776	6.11997
0.777	2.47505		3.777	4.94861		6.777	5.97112		9.777	6.11996
0.778	2.47506		3.778	4.94862		6.778	5.97112		9.778	6.11995
0.779	2.47507		3.779	4.94864		6.779	5.97111		9.779	6.11995
0.78	2.47508		3.78	4.94864		6.78	5.97111		9.78	6.11994
0.781	2.47509		3.781	4.94866		6.781	5.97112		9.781	6.11994
0.782	2.4751		3.782	4.94868		6.782	5.97112		9.782	6.11994
0.783	2.47512		3.783	4.94871		6.783	5.97112		9.783	6.11994
0.784	2.47513		3.784	4.94872		6.784	5.97112		9.784	6.11993
0.785	2.47513		3.785	4.94874		6.785	5.97112		9.785	6.11993
0.786	2.47515		3.786	4.94876		6.786	5.97112		9.786	6.11992
0.787	2.47517		3.787	4.94878		6.787	5.97111		9.787	6.11991
0.788	2.47518		3.788	4.94879		6.788	5.97109		9.788	6.11991
0.789	2.47519		3.789	4.9488		6.789	5.97107		9.789	6.11991
0.79	2.4752		3.79	4.94882		6.79	5.97106		9.79	6.11991
0.791	2.47522		3.791	4.94884		6.791	5.97105		9.791	6.11991
0.792	2.47523		3.792	4.94887		6.792	5.97104		9.792	6.11991
0.793	2.47524		3.793	4.94888		6.793	5.97102		9.793	6.1199
0.794	2.47525		3.794	4.9489		6.794	5.97101		9.794	6.11989
0.795	2.47526		3.795	4.94891		6.795	5.971		9.795	6.11989
0.796	2.47527		3.796	4.94893		6.796	5.97099		9.796	6.11988
0.797	2.47528		3.797	4.94894		6.797	5.97097		9.797	6.11988
0.798	2.47529		3.798	4.94895		6.798	5.97096		9.798	6.11987
0.799	2.4753		3.799	4.94897		6.799	5.97095		9.799	6.11987
0.8	2.47531		3.8	4.94898		6.8	5.97094		9.8	6.11986
0.801	2.47532		3.801	4.949		6.801	5.97094		9.801	6.11985
0.802	2.47534		3.802	4.94901		6.802	5.97093		9.802	6.11985
0.803	2.47535		3.803	4.94903		6.803	5.97092		9.803	6.11984
0.804	2.47536		3.804	4.94904		6.804	5.97091		9.804	6.11984
0.805	2.47537		3.805	4.94906		6.805	5.97091		9.805	6.11983
0.806	2.47538		3.806	4.94908		6.806	5.9709		9.806	6.11982
0.807	2.4754		3.807	4.94909		6.807	5.97089		9.807	6.1198
0.808	2.47541		3.808	4.9491		6.808	5.97088		9.808	6.11979
0.809	2.47542		3.809	4.94912		6.809	5.97086		9.809	6.11978
0.81	2.47543		3.81	4.94912		6.81	5.97085		9.81	6.11977
0.811	2.47545		3.811	4.94913		6.811	5.97083		9.811	6.11977
0.812	2.47546		3.812	4.94915		6.812	5.97083		9.812	6.11976
0.813	2.47548		3.813	4.94916		6.813	5.97082		9.813	6.11975
0.814	2.47549		3.814	4.94916		6.814	5.97081		9.814	6.11974
0.815	2.47551		3.815	4.94917		6.815	5.97081		9.815	6.11973
0.816	2.47553		3.816	4.94918		6.816	5.97081		9.816	6.11972
0.817	2.47554		3.817	4.94918		6.817	5.9708		9.817	6.11971
0.818	2.47556		3.818	4.94919		6.818	5.97079		9.818	6.11971
0.819	2.47557		3.819	4.94919		6.819	5.97078		9.819	6.1197
0.82	2.47558		3.82	4.9492		6.82	5.97076		9.82	6.11969
0.821	2.47559		3.821	4.94921		6.821	5.97075		9.821	6.11969
0.822	2.47561		3.822	4.94923		6.822	5.97075		9.822	6.11968
0.823	2.47562		3.823	4.94924		6.823	5.97075		9.823	6.11966
0.824	2.47563		3.824	4.94925		6.824	5.97074		9.824	6.11965
0.825	2.47565		3.825	4.94926		6.825	5.97073		9.825	6.11964
0.826	2.47567		3.826	4.94927		6.826	5.97072		9.826	6.11963
0.827	2.47568		3.827	4.94929		6.827	5.97071		9.827	6.11962
0.828	2.47569		3.828	4.9493		6.828	5.9707		9.828	6.11961
0.829	2.4757		3.829	4.94932		6.829	5.97068		9.829	6.1196
0.83	2.47572		3.83	4.94933		6.83	5.97067		9.83	6.1196
0.831	2.47574		3.831	4.94933		6.831	5.97066		9.831	6.11959
0.832	2.47575		3.832	4.94934		6.832	5.97065		9.832	6.11957
0.833	2.47577		3.833	4.94935		6.833	5.97064		9.833	6.11957
0.834	2.47579		3.834	4.94936		6.834	5.97063		9.834	6.11956
0.835	2.47581		3.835	4.94937		6.835	5.97062		9.835	6.11956
0.836	2.47583		3.836	4.94937		6.836	5.9706		9.836	6.11955
0.837	2.47585		3.837	4.94938		6.837	5.9706		9.837	6.11954
0.838	2.47586		3.838	4.94938		6.838	5.97059		9.838	6.11953
0.839	2.47587		3.839	4.94938		6.839	5.97058		9.839	6.11953
0.84	2.47589		3.84	4.94939		6.84	5.97056		9.84	6.11952
0.841	2.4759		3.841	4.94939		6.841	5.97055		9.841	6.11952
0.842	2.47592		3.842	4.9494		6.842	5.97053		9.842	6.1195
0.843	2.47593		3.843	4.94941		6.843	5.97051		9.843	6.1195
0.844	2.47594		3.844	4.94942		6.844	5.97051		9.844	6.11949
0.845	2.47595		3.845	4.94942		6.845	5.9705		9.845	6.11949
0.846	2.47596		3.846	4.94942		6.846	5.97049		9.846	6.11948
0.847	2.47597		3.847	4.94942		6.847	5.97048		9.847	6.11948
0.848	2.47599		3.848	4.94943		6.848	5.97046		9.848	6.11948
0.849	2.47601		3.849	4.94944		6.849	5.97045		9.849	6.11948
0.85	2.47602		3.85	4.94944		6.85	5.97044		9.85	6.11947
0.851	2.47604		3.851	4.94944		6.851	5.97043		9.851	6.11945
0.852	2.47605		3.852	4.94945		6.852	5.97042		9.852	6.11944
0.853	2.47606		3.853	4.94946		6.853	5.9704		9.853	6.11942
0.854	2.47608		3.854	4.94946		6.854	5.97038		9.854	6.11941
0.855	2.4761		3.855	4.94947		6.855	5.97036		9.855	6.11941
0.856	2.47611		3.856	4.94946		6.856	5.97035		9.856	6.1194
0.857	2.47612		3.857	4.94947		6.857	5.97034		9.857	6.11939
0.858	2.47613		3.858	4.94947		6.858	5.97032		9.858	6.11938
0.859	2.47615		3.859	4.94948		6.859	5.97031		9.859	6.11937
0.86	2.47616		3.86	4.94949		6.86	5.97029		9.86	6.11936
0.861	2.47617		3.861	4.9495		6.861	5.97027		9.861	6.11935
0.862	2.47619		3.862	4.94951		6.862	5.97025		9.862	6.11935
0.863	2.47621		3.863	4.94952		6.863	5.97024		9.863	6.11934
0.864	2.47622		3.864	4.94953		6.864	5.97023		9.864	6.11933
0.865	2.47623		3.865	4.94955		6.865	5.97022		9.865	6.11933
0.866	2.47625		3.866	4.94956		6.866	5.9702		9.866	6.11932
0.867	2.47627		3.867	4.94956		6.867	5.97018		9.867	6.11931
0.868	2.47629		3.868	4.94957		6.868	5.97017		9.868	6.11931
0.869	2.47631		3.869	4.94957		6.869	5.97015		9.869	6.1193
0.87	2.47633		3.87	4.94958		6.87	5.97014		9.87	6.11929
0.871	2.47635		3.871	4.94959		6.871	5.97013		9.871	6.11928
0.872	2.47637		3.872	4.9496		6.872	5.97011		9.872	6.11927
0.873	2.47638		3.873	4.9496		6.873	5.9701		9.873	6.11926
0.874	2.4764		3.874	4.9496		6.874	5.97009		9.874	6.11925
0.875	2.47642		3.875	4.9496		6.875	5.97007		9.875	6.11923
0.876	2.47644		3.876	4.9496		6.876	5.97006		9.876	6.11922
0.877	2.47645		3.877	4.94961		6.877	5.97005		9.877	6.1192
0.878	2.47647		3.878	4.94962		6.878	5.97004		9.878	6.11918
0.879	2.47649		3.879	4.94962		6.879	5.97004		9.879	6.11917
0.88	2.4765		3.88	4.94963		6.88	5.97003		9.88	6.11916
0.881	2.47651		3.881	4.94964		6.881	5.97001		9.881	6.11914
0.882	2.47653		3.882	4.94965		6.882	5.97		9.882	6.11913
0.883	2.47655		3.883	4.94966		6.883	5.96998		9.883	6.11912
0.884	2.47656		3.884	4.94966		6.884	5.96996		9.884	6.11912
0.885	2.47657		3.885	4.94967		6.885	5.96994		9.885	6.1191
0.886	2.47659		3.886	4.94968		6.886	5.96993		9.886	6.11909
0.887	2.4766		3.887	4.94969		6.887	5.96992		9.887	6.11908
0.888	2.47663		3.888	4.94969		6.888	5.96991		9.888	6.11907
0.889	2.47665		3.889	4.9497		6.889	5.9699		9.889	6.11906
0.89	2.47666		3.89	4.94971		6.89	5.96988		9.89	6.11903
0.891	2.47667		3.891	4.94971		6.891	5.96987		9.891	6.11902
0.892	2.47669		3.892	4.94971		6.892	5.96986		9.892	6.11901
0.893	2.4767		3.893	4.94972		6.893	5.96985		9.893	6.119
0.894	2.47672		3.894	4.94972		6.894	5.96984		9.894	6.11898
0.895	2.47673		3.895	4.94973		6.895	5.96983		9.895	6.11898
0.896	2.47676		3.896	4.94974		6.896	5.96982		9.896	6.11897
0.897	2.47677		3.897	4.94975		6.897	5.96981		9.897	6.11895
0.898	2.47679		3.898	4.94976		6.898	5.96979		9.898	6.11894
0.899	2.4768		3.899	4.94976		6.899	5.96977		9.899	6.11893
0.9	2.47682		3.9	4.94977		6.9	5.96976		9.9	6.11893
0.901	2.47683		3.901	4.94977		6.901	5.96975		9.901	6.11892
0.902	2.47684		3.902	4.94978		6.902	5.96973		9.902	6.11891
0.903	2.47686		3.903	4.94978		6.903	5.96972		9.903	6.1189
0.904	2.47688		3.904	4.94978		6.904	5.9697		9.904	6.11888
0.905	2.47689		3.905	4.94978		6.905	5.96969		9.905	6.11887
0.906	2.4769		3.906	4.94979		6.906	5.96968		9.906	6.11885
0.907	2.47691		3.907	4.9498		6.907	5.96966		9.907	6.11884
0.908	2.47692		3.908	4.94981		6.908	5.96965		9.908	6.11883
0.909	2.47694		3.909	4.94981		6.909	5.96963		9.909	6.11881
0.91	2.47695		3.91	4.94981		6.91	5.9696		9.91	6.1188
0.911	2.47697		3.911	4.94981		6.911	5.96959		9.911	6.11879
0.912	2.47698		3.912	4.94982		6.912	5.96958		9.912	6.11877
0.913	2.47699		3.913	4.94982		6.913	5.96956		9.913	6.11876
0.914	2.47701		3.914	4.94982		6.914	5.96955		9.914	6.11874
0.915	2.47703		3.915	4.94981		6.915	5.96954		9.915	6.11873
0.916	2.47705		3.916	4.94982		6.916	5.96952		9.916	6.11872
0.917	2.47706		3.917	4.94983		6.917	5.9695		9.917	6.1187
0.918	2.47708		3.918	4.94983		6.918	5.96949		9.918	6.11868
0.919	2.4771		3.919	4.94983		6.919	5.96947		9.919	6.11866
0.92	2.47712		3.92	4.94983		6.92	5.96946		9.92	6.11865
0.921	2.47713		3.921	4.94983		6.921	5.96945		9.921	6.11863
0.922	2.47715		3.922	4.94983		6.922	5.96944		9.922	6.11862
0.923	2.47717		3.923	4.94983		6.923	5.96943		9.923	6.11861
0.924	2.47718		3.924	4.94983		6.924	5.96941		9.924	6.11859
0.925	2.4772		3.925	4.94983		6.925	5.9694		9.925	6.11858
0.926	2.47721		3.926	4.94983		6.926	5.96938		9.926	6.11857
0.927	2.47723		3.927	4.94984		6.927	5.96937		9.927	6.11856
0.928	2.47725		3.928	4.94983		6.928	5.96936		9.928	6.11855
0.929	2.47726		3.929	4.94983		6.929	5.96935		9.929	6.11854
0.93	2.47728		3.93	4.94982		6.93	5.96933		9.93	6.11853
0.931	2.47729		3.931	4.94983		6.931	5.96932		9.931	6.11852
0.932	2.4773		3.932	4.94982		6.932	5.96931		9.932	6.1185
0.933	2.47731		3.933	4.94982		6.933	5.9693		9.933	6.11849
0.934	2.47732		3.934	4.94983		6.934	5.96929		9.934	6.11847
0.935	2.47734		3.935	4.94983		6.935	5.96927		9.935	6.11846
0.936	2.47736		3.936	4.94983		6.936	5.96926		9.936	6.11845
0.937	2.47738		3.937	4.94983		6.937	5.96925		9.937	6.11844
0.938	2.4774		3.938	4.94984		6.938	5.96923		9.938	6.11844
0.939	2.47742		3.939	4.94984		6.939	5.96922		9.939	6.11843
0.94	2.47744		3.94	4.94984		6.94	5.9692		9.94	6.11841
0.941	2.47746		3.941	4.94984		6.941	5.96919		9.941	6.1184
0.942	2.47748		3.942	4.94984		6.942	5.96918		9.942	6.11839
0.943	2.47749		3.943	4.94984		6.943	5.96917		9.943	6.11837
0.944	2.4775		3.944	4.94984		6.944	5.96914		9.944	6.11835
0.945	2.47751		3.945	4.94985		6.945	5.96912		9.945	6.11834
0.946	2.47752		3.946	4.94986		6.946	5.9691		9.946	6.11833
0.947	2.47754		3.947	4.94986		6.947	5.96908		9.947	6.11833
0.948	2.47755		3.948	4.94985		6.948	5.96907		9.948	6.11832
0.949	2.47757		3.949	4.94985		6.949	5.96906		9.949	6.1183
0.95	2.47759		3.95	4.94985		6.95	5.96905		9.95	6.11828
0.951	2.4776		3.951	4.94985		6.951	5.96903		9.951	6.11826
0.952	2.47762		3.952	4.94984		6.952	5.96901		9.952	6.11825
0.953	2.47764		3.953	4.94984		6.953	5.96899		9.953	6.11824
0.954	2.47765		3.954	4.94984		6.954	5.96898		9.954	6.11823
0.955	2.47766		3.955	4.94984		6.955	5.96897		9.955	6.11822
0.956	2.47767		3.956	4.94984		6.956	5.96895		9.956	6.11821
0.957	2.47769		3.957	4.94984		6.957	5.96893		9.957	6.1182
0.958	2.4777		3.958	4.94984		6.958	5.96891		9.958	6.11818
0.959	2.47772		3.959	4.94984		6.959	5.9689		9.959	6.11817
0.96	2.47773		3.96	4.94984		6.96	5.96889		9.96	6.11816
0.961	2.47775		3.961	4.94984		6.961	5.96887		9.961	6.11815
0.962	2.47776		3.962	4.94984		6.962	5.96885		9.962	6.11814
0.963	2.47776		3.963	4.94984		6.963	5.96884		9.963	6.11813
0.964	2.47778		3.964	4.94983		6.964	5.96883		9.964	6.11812
0.965	2.47779		3.965	4.94982		6.965	5.96881		9.965	6.11811
0.966	2.47781		3.966	4.94982		6.966	5.96879		9.966	6.11809
0.967	2.47783		3.967	4.94981		6.967	5.96877		9.967	6.11807
0.968	2.47784		3.968	4.94982		6.968	5.96875		9.968	6.11806
0.969	2.47785		3.969	4.94981		6.969	5.96874		9.969	6.11805
0.97	2.47786		3.97	4.9498		6.97	5.96873		9.97	6.11804
0.971	2.47788		3.971	4.94979		6.971	5.96871		9.971	6.11802
0.972	2.47789		3.972	4.94978		6.972	5.9687		9.972	6.11801
0.973	2.47789		3.973	4.94977		6.973	5.96869		9.973	6.11801
0.974	2.4779		3.974	4.94977		6.974	5.96867		9.974	6.118
0.975	2.47792		3.975	4.94977		6.975	5.96865		9.975	6.11798
0.976	2.47794		3.976	4.94976		6.976	5.96864		9.976	6.11796
0.977	2.47796		3.977	4.94976		6.977	5.96863		9.977	6.11795
0.978	2.47797		3.978	4.94976		6.978	5.96862		9.978	6.11793
0.979	2.47799		3.979	4.94976		6.979	5.9686		9.979	6.11791
0.98	2.478		3.98	4.94977		6.98	5.96858		9.98	6.11789
0.981	2.47801		3.981	4.94977		6.981	5.96856		9.981	6.11788
0.982	2.47803		3.982	4.94977		6.982	5.96855		9.982	6.11787
0.983	2.47804		3.983	4.94976		6.983	5.96855		9.983	6.11785
0.984	2.47805		3.984	4.94975		6.984	5.96853		9.984	6.11782
0.985	2.47805		3.985	4.94974		6.985	5.96852		9.985	6.1178
0.986	2.47806		3.986	4.94974		6.986	5.9685		9.986	6.11779
0.987	2.47808		3.987	4.94973		6.987	5.96848		9.987	6.11778
0.988	2.47809		3.988	4.94972		6.988	5.96847		9.988	6.11777
0.989	2.47811		3.989	4.94972		6.989	5.96845		9.989	6.11776
0.99	2.47811		3.99	4.94971		6.99	5.96844		9.99	6.11774
0.991	2.47813		3.991	4.9497		6.991	5.96842		9.991	6.11773
0.992	2.47814		3.992	4.9497		6.992	5.9684		9.992	6.11771
0.993	2.47814		3.993	4.9497		6.993	5.96839		9.993	6.11771
0.994	2.47815		3.994	4.9497		6.994	5.96838		9.994	6.1177
0.995	2.47816		3.995	4.94969		6.995	5.96836		9.995	6.11768
0.996	2.47817		3.996	4.94969		6.996	5.96835		9.996	6.11767
0.997	2.47818		3.997	4.94968		6.997	5.96834		9.997	6.11765
0.998	2.47819		3.998	4.94967		6.998	5.96833		9.998	6.11763
0.999	2.4782		3.999	4.94967		6.999	5.96832		9.999	6.11761
1	2.47821		4	4.94966		7	5.9683		10	6.11759
1.001	2.47821		4.001	4.94966		7.001	5.96829		10.001	6.11757
1.002	2.47823		4.002	4.94966		7.002	5.96828		10.002	6.11755
1.003	2.47823		4.003	4.94965		7.003	5.96827		10.003	6.11754
1.004	2.47824		4.004	4.94964		7.004	5.96826		10.004	6.11753
1.005	2.47826		4.005	4.94963		7.005	5.96824		10.005	6.11751
1.006	2.47827		4.006	4.94961		7.006	5.96823		10.006	6.11749
1.007	2.47829		4.007	4.94961		7.007	5.96822		10.007	6.11747
1.008	2.4783		4.008	4.9496		7.008	5.9682		10.008	6.11745
1.009	2.47831		4.009	4.94959		7.009	5.96819		10.009	6.11743
1.01	2.47833		4.01	4.94958		7.01	5.96817		10.01	6.11741
1.011	2.47834		4.011	4.94957		7.011	5.96815		10.011	6.1174
1.012	2.47836		4.012	4.94956		7.012	5.96813		10.012	6.11738
1.013	2.47837		4.013	4.94954		7.013	5.96811		10.013	6.11736
1.014	2.47838		4.014	4.94953		7.014	5.96809		10.014	6.11735
1.015	2.47839		4.015	4.94952		7.015	5.96808		10.015	6.11733
1.016	2.47841		4.016	4.94952		7.016	5.96806		10.016	6.11732
1.017	2.47842		4.017	4.94951		7.017	5.96804		10.017	6.11731
1.018	2.47843		4.018	4.94951		7.018	5.96802		10.018	6.1173
1.019	2.47843		4.019	4.9495		7.019	5.968		10.019	6.11728
1.02	2.47844		4.02	4.9495		7.02	5.96799		10.02	6.11726
1.021	2.47845		4.021	4.94949		7.021	5.96796		10.021	6.11725
1.022	2.47846		4.022	4.94948		7.022	5.96794		10.022	6.11724
1.023	2.47846		4.023	4.94947		7.023	5.96792		10.023	6.11722
1.024	2.47846		4.024	4.94946		7.024	5.96791		10.024	6.11721
1.025	2.47847		4.025	4.94945		7.025	5.96789		10.025	6.11719
1.026	2.47847		4.026	4.94944		7.026	5.96788		10.026	6.11718
1.027	2.47848		4.027	4.94944		7.027	5.96787		10.027	6.11717
1.028	2.4785		4.028	4.94943		7.028	5.96786		10.028	6.11715
1.029	2.47851		4.029	4.94941		7.029	5.96784		10.029	6.11713
1.03	2.47852		4.03	4.9494		7.03	5.96783		10.03	6.11711
1.031	2.47853		4.031	4.94939		7.031	5.96781		10.031	6.11709
1.032	2.47854		4.032	4.94939		7.032	5.96779		10.032	6.11708
1.033	2.47855		4.033	4.94938		7.033	5.96778		10.033	6.11707
1.034	2.47856		4.034	4.94937		7.034	5.96776		10.034	6.11706
1.035	2.47857		4.035	4.94936		7.035	5.96773		10.035	6.11705
1.036	2.47858		4.036	4.94935		7.036	5.96772		10.036	6.11704
1.037	2.47859		4.037	4.94934		7.037	5.9677		10.037	6.11702
1.038	2.4786		4.038	4.94933		7.038	5.96769		10.038	6.11701
1.039	2.47861		4.039	4.94932		7.039	5.96768		10.039	6.117
1.04	2.47862		4.04	4.94932		7.04	5.96767		10.04	6.11699
1.041	2.47863		4.041	4.94931		7.041	5.96765		10.041	6.11697
1.042	2.47864		4.042	4.9493		7.042	5.96762		10.042	6.11695
1.043	2.47865		4.043	4.94929		7.043	5.96759		10.043	6.11693
1.044	2.47866		4.044	4.94927		7.044	5.96757		10.044	6.11691
1.045	2.47867		4.045	4.94926		7.045	5.96755		10.045	6.11689
1.046	2.47869		4.046	4.94925		7.046	5.96754		10.046	6.11688
1.047	2.4787		4.047	4.94924		7.047	5.96752		10.047	6.11686
1.048	2.47872		4.048	4.94923		7.048	5.9675		10.048	6.11683
1.049	2.47874		4.049	4.94922		7.049	5.96749		10.049	6.11681
1.05	2.47875		4.05	4.94921		7.05	5.96748		10.05	6.11679
1.051	2.47875		4.051	4.9492		7.051	5.96747		10.051	6.11678
1.052	2.47876		4.052	4.9492		7.052	5.96746		10.052	6.11677
1.053	2.47877		4.053	4.94919		7.053	5.96745		10.053	6.11675
1.054	2.47877		4.054	4.94918		7.054	5.96744		10.054	6.11673
1.055	2.47878		4.055	4.94916		7.055	5.96743		10.055	6.11671
1.056	2.47879		4.056	4.94915		7.056	5.96742		10.056	6.1167
1.057	2.4788		4.057	4.94915		7.057	5.96741		10.057	6.11669
1.058	2.47882		4.058	4.94914		7.058	5.96739		10.058	6.11668
1.059	2.47883		4.059	4.94912		7.059	5.96738		10.059	6.11666
1.06	2.47883		4.06	4.94911		7.06	5.96737		10.06	6.11665
1.061	2.47883		4.061	4.9491		7.061	5.96735		10.061	6.11663
1.062	2.47884		4.062	4.94909		7.062	5.96733		10.062	6.11662
1.063	2.47885		4.063	4.94908		7.063	5.96732		10.063	6.11661
1.064	2.47886		4.064	4.94907		7.064	5.96731		10.064	6.1166
1.065	2.47887		4.065	4.94906		7.065	5.9673		10.065	6.1166
1.066	2.47889		4.066	4.94905		7.066	5.96728		10.066	6.11659
1.067	2.4789		4.067	4.94904		7.067	5.96726		10.067	6.11657
1.068	2.47891		4.068	4.94903		7.068	5.96725		10.068	6.11655
1.069	2.47893		4.069	4.94902		7.069	5.96723		10.069	6.11653
1.07	2.47894		4.07	4.94901		7.07	5.96721		10.07	6.11652
1.071	2.47895		4.071	4.94901		7.071	5.9672		10.071	6.11651
1.072	2.47895		4.072	4.949		7.072	5.96719		10.072	6.11649
1.073	2.47896		4.073	4.94899		7.073	5.96717		10.073	6.11647
1.074	2.47897		4.074	4.94897		7.074	5.96716		10.074	6.11645
1.075	2.47898		4.075	4.94896		7.075	5.96714		10.075	6.11644
1.076	2.47899		4.076	4.94895		7.076	5.96713		10.076	6.11642
1.077	2.479		4.077	4.94894		7.077	5.96711		10.077	6.11641
1.078	2.47901		4.078	4.94892		7.078	5.9671		10.078	6.11641
1.079	2.47902		4.079	4.94891		7.079	5.96709		10.079	6.1164
1.08	2.47902		4.08	4.94889		7.08	5.96708		10.08	6.1164
1.081	2.47903		4.081	4.94888		7.081	5.96707		10.081	6.11639
1.082	2.47905		4.082	4.94887		7.082	5.96706		10.082	6.11637
1.083	2.47905		4.083	4.94886		7.083	5.96705		10.083	6.11634
1.084	2.47906		4.084	4.94885		7.084	5.96704		10.084	6.11632
1.085	2.47907		4.085	4.94884		7.085	5.96702		10.085	6.1163
1.086	2.47907		4.086	4.94883		7.086	5.96701		10.086	6.11628
1.087	2.47908		4.087	4.94882		7.087	5.96699		10.087	6.11627
1.088	2.47909		4.088	4.94881		7.088	5.96698		10.088	6.11627
1.089	2.4791		4.089	4.94879		7.089	5.96696		10.089	6.11626
1.09	2.47911		4.09	4.94878		7.09	5.96695		10.09	6.11625
1.091	2.47912		4.091	4.94877		7.091	5.96693		10.091	6.11624
1.092	2.47913		4.092	4.94876		7.092	5.96693		10.092	6.11623
1.093	2.47914		4.093	4.94875		7.093	5.96692		10.093	6.11622
1.094	2.47914		4.094	4.94874		7.094	5.9669		10.094	6.11621
1.095	2.47914		4.095	4.94872		7.095	5.96689		10.095	6.11619
1.096	2.47915		4.096	4.94871		7.096	5.96687		10.096	6.11619
1.097	2.47916		4.097	4.94869		7.097	5.96685		10.097	6.11618
1.098	2.47916		4.098	4.94868		7.098	5.96684		10.098	6.11617
1.099	2.47917		4.099	4.94866		7.099	5.96683		10.099	6.11615
1.1	2.47917		4.1	4.94866		7.1	5.96681		10.1	6.11614
1.101	2.47918		4.101	4.94864		7.101	5.9668		10.101	6.11613
1.102	2.47919		4.102	4.94863		7.102	5.96679		10.102	6.11612
1.103	2.4792		4.103	4.94862		7.103	5.96678		10.103	6.11611
1.104	2.4792		4.104	4.94861		7.104	5.96676		10.104	6.11611
1.105	2.47921		4.105	4.9486		7.105	5.96675		10.105	6.1161
1.106	2.47922		4.106	4.94859		7.106	5.96674		10.106	6.11609
1.107	2.47922		4.107	4.94858		7.107	5.96673		10.107	6.11608
1.108	2.47922		4.108	4.94857		7.108	5.96672		10.108	6.11607
1.109	2.47923		4.109	4.94856		7.109	5.96671		10.109	6.11606
1.11	2.47924		4.11	4.94855		7.11	5.9667		10.11	6.11605
1.111	2.47925		4.111	4.94854		7.111	5.96669		10.111	6.11605
1.112	2.47925		4.112	4.94853		7.112	5.96668		10.112	6.11604
1.113	2.47926		4.113	4.94852		7.113	5.96667		10.113	6.11602
1.114	2.47927		4.114	4.94851		7.114	5.96666		10.114	6.116
1.115	2.47928		4.115	4.9485		7.115	5.96665		10.115	6.11598
1.116	2.47929		4.116	4.94849		7.116	5.96664		10.116	6.11596
1.117	2.47929		4.117	4.94848		7.117	5.96663		10.117	6.11595
1.118	2.4793		4.118	4.94847		7.118	5.96662		10.118	6.11593
1.119	2.4793		4.119	4.94846		7.119	5.96661		10.119	6.11591
1.12	2.47931		4.12	4.94845		7.12	5.9666		10.12	6.11589
1.121	2.47931		4.121	4.94844		7.121	5.96659		10.121	6.11588
1.122	2.4793		4.122	4.94843		7.122	5.96657		10.122	6.11586
1.123	2.47931		4.123	4.94842		7.123	5.96656		10.123	6.11584
1.124	2.47931		4.124	4.94841		7.124	5.96655		10.124	6.11583
1.125	2.47932		4.125	4.94839		7.125	5.96654		10.125	6.11581
1.126	2.47933		4.126	4.94838		7.126	5.96653		10.126	6.1158
1.127	2.47934		4.127	4.94836		7.127	5.96652		10.127	6.1158
1.128	2.47934		4.128	4.94834		7.128	5.96651		10.128	6.11579
1.129	2.47935		4.129	4.94833		7.129	5.96651		10.129	6.11578
1.13	2.47935		4.13	4.94832		7.13	5.9665		10.13	6.11577
1.131	2.47935		4.131	4.94831		7.131	5.96648		10.131	6.11575
1.132	2.47935		4.132	4.94829		7.132	5.96647		10.132	6.11573
1.133	2.47936		4.133	4.94827		7.133	5.96647		10.133	6.11571
1.134	2.47936		4.134	4.94827		7.134	5.96646		10.134	6.1157
1.135	2.47938		4.135	4.94826		7.135	5.96645		10.135	6.11568
1.136	2.47938		4.136	4.94825		7.136	5.96644		10.136	6.11566
1.137	2.47939		4.137	4.94824		7.137	5.96643		10.137	6.11565
1.138	2.47939		4.138	4.94822		7.138	5.96641		10.138	6.11564
1.139	2.47939		4.139	4.94821		7.139	5.96641		10.139	6.11564
1.14	2.47939		4.14	4.9482		7.14	5.96641		10.14	6.11564
1.141	2.47939		4.141	4.94818		7.141	5.9664		10.141	6.11563
1.142	2.47939		4.142	4.94815		7.142	5.9664		10.142	6.11561
1.143	2.47939		4.143	4.94814		7.143	5.9664		10.143	6.11559
1.144	2.4794		4.144	4.94813		7.144	5.96639		10.144	6.11559
1.145	2.47941		4.145	4.94811		7.145	5.96639		10.145	6.11557
1.146	2.47941		4.146	4.94809		7.146	5.96638		10.146	6.11556
1.147	2.47941		4.147	4.94808		7.147	5.96638		10.147	6.11555
1.148	2.47941		4.148	4.94806		7.148	5.96637		10.148	6.11554
1.149	2.47942		4.149	4.94805		7.149	5.96636		10.149	6.11554
1.15	2.47943		4.15	4.94803		7.15	5.96635		10.15	6.11553
1.151	2.47943		4.151	4.94802		7.151	5.96634		10.151	6.11552
1.152	2.47943		4.152	4.948		7.152	5.96634		10.152	6.11552
1.153	2.47943		4.153	4.94798		7.153	5.96634		10.153	6.11551
1.154	2.47943		4.154	4.94796		7.154	5.96633		10.154	6.1155
1.155	2.47944		4.155	4.94795		7.155	5.96633		10.155	6.11549
1.156	2.47944		4.156	4.94793		7.156	5.96633		10.156	6.11548
1.157	2.47945		4.157	4.94791		7.157	5.96633		10.157	6.11547
1.158	2.47946		4.158	4.9479		7.158	5.96633		10.158	6.11546
1.159	2.47947		4.159	4.9479		7.159	5.96633		10.159	6.11545
1.16	2.47948		4.16	4.94788		7.16	5.96632		10.16	6.11544
1.161	2.47948		4.161	4.94785		7.161	5.96631		10.161	6.11543
1.162	2.47949		4.162	4.94782		7.162	5.96631		10.162	6.11543
1.163	2.47949		4.163	4.9478		7.163	5.9663		10.163	6.11543
1.164	2.4795		4.164	4.94778		7.164	5.96629		10.164	6.11543
1.165	2.4795		4.165	4.94776		7.165	5.96628		10.165	6.11542
1.166	2.4795		4.166	4.94775		7.166	5.96626		10.166	6.11541
1.167	2.4795		4.167	4.94773		7.167	5.96625		10.167	6.11541
1.168	2.47951		4.168	4.94771		7.168	5.96624		10.168	6.11541
1.169	2.47951		4.169	4.94769		7.169	5.96623		10.169	6.11541
1.17	2.47951		4.17	4.94767		7.17	5.96622		10.17	6.1154
1.171	2.47952		4.171	4.94766		7.171	5.96622		10.171	6.11539
1.172	2.47952		4.172	4.94765		7.172	5.96621		10.172	6.11538
1.173	2.47952		4.173	4.94763		7.173	5.96619		10.173	6.11538
1.174	2.47952		4.174	4.94761		7.174	5.96618		10.174	6.11537
1.175	2.47953		4.175	4.94759		7.175	5.96618		10.175	6.11537
1.176	2.47953		4.176	4.94758		7.176	5.96617		10.176	6.11536
1.177	2.47954		4.177	4.94756		7.177	5.96616		10.177	6.11535
1.178	2.47954		4.178	4.94755		7.178	5.96616		10.178	6.11534
1.179	2.47954		4.179	4.94754		7.179	5.96616		10.179	6.11533
1.18	2.47954		4.18	4.94752		7.18	5.96615		10.18	6.11532
1.181	2.47954		4.181	4.94751		7.181	5.96615		10.181	6.11532
1.182	2.47955		4.182	4.9475		7.182	5.96614		10.182	6.1153
1.183	2.47955		4.183	4.94749		7.183	5.96613		10.183	6.11529
1.184	2.47955		4.184	4.94747		7.184	5.96613		10.184	6.11529
1.185	2.47955		4.185	4.94746		7.185	5.96612		10.185	6.11529
1.186	2.47956		4.186	4.94744		7.186	5.96611		10.186	6.11528
1.187	2.47956		4.187	4.94743		7.187	5.96609		10.187	6.11527
1.188	2.47956		4.188	4.94742		7.188	5.96608		10.188	6.11527
1.189	2.47957		4.189	4.94741		7.189	5.96608		10.189	6.11527
1.19	2.47957		4.19	4.9474		7.19	5.96606		10.19	6.11527
1.191	2.47957		4.191	4.94739		7.191	5.96605		10.191	6.11527
1.192	2.47957		4.192	4.94738		7.192	5.96603		10.192	6.11527
1.193	2.47957		4.193	4.94737		7.193	5.96602		10.193	6.11527
1.194	2.47958		4.194	4.94735		7.194	5.96601		10.194	6.11526
1.195	2.47958		4.195	4.94734		7.195	5.966		10.195	6.11525
1.196	2.47958		4.196	4.94733		7.196	5.96599		10.196	6.11525
1.197	2.47958		4.197	4.94732		7.197	5.96599		10.197	6.11525
1.198	2.47958		4.198	4.9473		7.198	5.96598		10.198	6.11524
1.199	2.47958		4.199	4.94728		7.199	5.96598		10.199	6.11524
1.2	2.47958		4.2	4.94727		7.2	5.96597		10.2	6.11524
1.201	2.47958		4.201	4.94726		7.201	5.96596		10.201	6.11523
1.202	2.47958		4.202	4.94725		7.202	5.96595		10.202	6.11523
1.203	2.47958		4.203	4.94724		7.203	5.96595		10.203	6.11523
1.204	2.47958		4.204	4.94723		7.204	5.96595		10.204	6.11522
1.205	2.47958		4.205	4.94721		7.205	5.96595		10.205	6.11521
1.206	2.47958		4.206	4.94719		7.206	5.96594		10.206	6.1152
1.207	2.47959		4.207	4.94718		7.207	5.96593		10.207	6.11519
1.208	2.4796		4.208	4.94716		7.208	5.96592		10.208	6.11519
1.209	2.4796		4.209	4.94715		7.209	5.96592		10.209	6.11519
1.21	2.4796		4.21	4.94714		7.21	5.96591		10.21	6.11517
1.211	2.4796		4.211	4.94712		7.211	5.96591		10.211	6.11517
1.212	2.4796		4.212	4.94711		7.212	5.96591		10.212	6.11516
1.213	2.47959		4.213	4.94709		7.213	5.9659		10.213	6.11516
1.214	2.47959		4.214	4.94708		7.214	5.9659		10.214	6.11516
1.215	2.47958		4.215	4.94706		7.215	5.96591		10.215	6.11515
1.216	2.47958		4.216	4.94704		7.216	5.96591		10.216	6.11515
1.217	2.47959		4.217	4.94702		7.217	5.9659		10.217	6.11514
1.218	2.47959		4.218	4.94701		7.218	5.96588		10.218	6.11514
1.219	2.47959		4.219	4.94698		7.219	5.96588		10.219	6.11513
1.22	2.47958		4.22	4.94696		7.22	5.96587		10.22	6.11513
1.221	2.47958		4.221	4.94694		7.221	5.96587		10.221	6.11512
1.222	2.47958		4.222	4.94693		7.222	5.96587		10.222	6.11512
1.223	2.47958		4.223	4.94691		7.223	5.96586		10.223	6.11511
1.224	2.47957		4.224	4.9469		7.224	5.96586		10.224	6.11511
1.225	2.47957		4.225	4.94689		7.225	5.96587		10.225	6.11512
1.226	2.47956		4.226	4.94688		7.226	5.96586		10.226	6.11512
1.227	2.47956		4.227	4.94687		7.227	5.96585		10.227	6.11511
1.228	2.47956		4.228	4.94685		7.228	5.96584		10.228	6.11511
1.229	2.47957		4.229	4.94684		7.229	5.96584		10.229	6.1151
1.23	2.47957		4.23	4.94682		7.23	5.96584		10.23	6.11509
1.231	2.47956		4.231	4.94681		7.231	5.96583		10.231	6.11508
1.232	2.47956		4.232	4.94679		7.232	5.96583		10.232	6.11507
1.233	2.47956		4.233	4.94677		7.233	5.96582		10.233	6.11507
1.234	2.47956		4.234	4.94675		7.234	5.96582		10.234	6.11507
1.235	2.47956		4.235	4.94674		7.235	5.96583		10.235	6.11508
1.236	2.47955		4.236	4.94672		7.236	5.96583		10.236	6.11507
1.237	2.47955		4.237	4.9467		7.237	5.96583		10.237	6.11507
1.238	2.47955		4.238	4.94669		7.238	5.96583		10.238	6.11507
1.239	2.47954		4.239	4.94668		7.239	5.96583		10.239	6.11508
1.24	2.47953		4.24	4.94666		7.24	5.96583		10.24	6.11508
1.241	2.47953		4.241	4.94663		7.241	5.96583		10.241	6.11507
1.242	2.47952		4.242	4.94661		7.242	5.96583		10.242	6.11507
1.243	2.47952		4.243	4.9466		7.243	5.96582		10.243	6.11507
1.244	2.47952		4.244	4.94658		7.244	5.96582		10.244	6.11507
1.245	2.47952		4.245	4.94657		7.245	5.96581		10.245	6.11507
1.246	2.47952		4.246	4.94655		7.246	5.96581		10.246	6.11506
1.247	2.47952		4.247	4.94654		7.247	5.96582		10.247	6.11506
1.248	2.47952		4.248	4.94653		7.248	5.96581		10.248	6.11507
1.249	2.47951		4.249	4.94652		7.249	5.96581		10.249	6.11507
1.25	2.47951		4.25	4.9465		7.25	5.96582		10.25	6.11506
1.251	2.4795		4.251	4.9465		7.251	5.96581		10.251	6.11506
1.252	2.47949		4.252	4.94648		7.252	5.96581		10.252	6.11506
1.253	2.47948		4.253	4.94646		7.253	5.96581		10.253	6.11507
1.254	2.47948		4.254	4.94644		7.254	5.96581		10.254	6.11507
1.255	2.47947		4.255	4.94642		7.255	5.96582		10.255	6.11507
1.256	2.47947		4.256	4.94641		7.256	5.96581		10.256	6.11507
1.257	2.47946		4.257	4.9464		7.257	5.96581		10.257	6.11508
1.258	2.47945		4.258	4.94639		7.258	5.96581		10.258	6.11507
1.259	2.47945		4.259	4.94637		7.259	5.96582		10.259	6.11506
1.26	2.47944		4.26	4.94635		7.26	5.96582		10.26	6.11506
1.261	2.47944		4.261	4.94633		7.261	5.96583		10.261	6.11505
1.262	2.47944		4.262	4.94632		7.262	5.96583		10.262	6.11505
1.263	2.47943		4.263	4.9463		7.263	5.96583		10.263	6.11506
1.264	2.47942		4.264	4.94629		7.264	5.96583		10.264	6.11505
1.265	2.47941		4.265	4.94628		7.265	5.96583		10.265	6.11506
1.266	2.47941		4.266	4.94627		7.266	5.96584		10.266	6.11506
1.267	2.47941		4.267	4.94626		7.267	5.96584		10.267	6.11506
1.268	2.4794		4.268	4.94625		7.268	5.96584		10.268	6.11506
1.269	2.4794		4.269	4.94624		7.269	5.96583		10.269	6.11506
1.27	2.47939		4.27	4.94623		7.27	5.96584		10.27	6.11506
1.271	2.47939		4.271	4.94622		7.271	5.96584		10.271	6.11506
1.272	2.47938		4.272	4.94621		7.272	5.96583		10.272	6.11506
1.273	2.47938		4.273	4.94619		7.273	5.96583		10.273	6.11506
1.274	2.47937		4.274	4.94618		7.274	5.96583		10.274	6.11507
1.275	2.47936		4.275	4.94616		7.275	5.96583		10.275	6.11507
1.276	2.47937		4.276	4.94614		7.276	5.96583		10.276	6.11507
1.277	2.47937		4.277	4.94613		7.277	5.96583		10.277	6.11507
1.278	2.47936		4.278	4.94611		7.278	5.96583		10.278	6.11506
1.279	2.47936		4.279	4.9461		7.279	5.96583		10.279	6.11506
1.28	2.47936		4.28	4.94608		7.28	5.96582		10.28	6.11506
1.281	2.47935		4.281	4.94607		7.281	5.96582		10.281	6.11507
1.282	2.47935		4.282	4.94606		7.282	5.96582		10.282	6.11507
1.283	2.47934		4.283	4.94605		7.283	5.96582		10.283	6.11506
1.284	2.47933		4.284	4.94604		7.284	5.96583		10.284	6.11506
1.285	2.47933		4.285	4.94602		7.285	5.96583		10.285	6.11505
1.286	2.47933		4.286	4.94601		7.286	5.96584		10.286	6.11505
1.287	2.47932		4.287	4.946		7.287	5.96585		10.287	6.11505
1.288	2.47932		4.288	4.94599		7.288	5.96586		10.288	6.11505
1.289	2.47931		4.289	4.94599		7.289	5.96587		10.289	6.11505
1.29	2.4793		4.29	4.94598		7.29	5.96588		10.29	6.11504
1.291	2.4793		4.291	4.94596		7.291	5.96588		10.291	6.11504
1.292	2.47929		4.292	4.94595		7.292	5.96588		10.292	6.11505
1.293	2.47929		4.293	4.94593		7.293	5.96588		10.293	6.11505
1.294	2.47929		4.294	4.94592		7.294	5.96588		10.294	6.11505
1.295	2.47928		4.295	4.94591		7.295	5.96589		10.295	6.11506
1.296	2.47928		4.296	4.9459		7.296	5.96589		10.296	6.11506
1.297	2.47927		4.297	4.94588		7.297	5.9659		10.297	6.11506
1.298	2.47926		4.298	4.94586		7.298	5.96591		10.298	6.11506
1.299	2.47925		4.299	4.94585		7.299	5.96592		10.299	6.11506
1.3	2.47924		4.3	4.94584		7.3	5.96592		10.3	6.11506
1.301	2.47924		4.301	4.94582		7.301	5.96592		10.301	6.11507
1.302	2.47923		4.302	4.9458		7.302	5.96592		10.302	6.11507
1.303	2.47922		4.303	4.94579		7.303	5.96592		10.303	6.11508
1.304	2.47922		4.304	4.94579		7.304	5.96593		10.304	6.11508
1.305	2.47922		4.305	4.94578		7.305	5.96593		10.305	6.11508
1.306	2.47921		4.306	4.94576		7.306	5.96593		10.306	6.11509
1.307	2.4792		4.307	4.94575		7.307	5.96593		10.307	6.1151
1.308	2.47919		4.308	4.94573		7.308	5.96592		10.308	6.11511
1.309	2.47918		4.309	4.94572		7.309	5.96593		10.309	6.11511
1.31	2.47918		4.31	4.94571		7.31	5.96594		10.31	6.11512
1.311	2.47916		4.311	4.9457		7.311	5.96595		10.311	6.11512
1.312	2.47915		4.312	4.94569		7.312	5.96594		10.312	6.11513
1.313	2.47914		4.313	4.94568		7.313	5.96594		10.313	6.11513
1.314	2.47914		4.314	4.94567		7.314	5.96594		10.314	6.11512
1.315	2.47913		4.315	4.94566		7.315	5.96595		10.315	6.11512
1.316	2.47913		4.316	4.94565		7.316	5.96594		10.316	6.11513
1.317	2.47912		4.317	4.94564		7.317	5.96594		10.317	6.11514
1.318	2.47912		4.318	4.94562		7.318	5.96593		10.318	6.11515
1.319	2.47911		4.319	4.9456		7.319	5.96594		10.319	6.11515
1.32	2.47909		4.32	4.94558		7.32	5.96594		10.32	6.11516
1.321	2.47908		4.321	4.94557		7.321	5.96594		10.321	6.11516
1.322	2.47907		4.322	4.94556		7.322	5.96594		10.322	6.11516
1.323	2.47906		4.323	4.94555		7.323	5.96593		10.323	6.11516
1.324	2.47905		4.324	4.94554		7.324	5.96594		10.324	6.11515
1.325	2.47904		4.325	4.94553		7.325	5.96594		10.325	6.11515
1.326	2.47903		4.326	4.94552		7.326	5.96595		10.326	6.11514
1.327	2.47902		4.327	4.94551		7.327	5.96597		10.327	6.11515
1.328	2.47901		4.328	4.9455		7.328	5.96598		10.328	6.11516
1.329	2.479		4.329	4.94548		7.329	5.96599		10.329	6.11516
1.33	2.47899		4.33	4.94547		7.33	5.966		10.33	6.11515
1.331	2.47897		4.331	4.94546		7.331	5.966		10.331	6.11514
1.332	2.47897		4.332	4.94546		7.332	5.96601		10.332	6.11515
1.333	2.47897		4.333	4.94545		7.333	5.96603		10.333	6.11515
1.334	2.47896		4.334	4.94544		7.334	5.96604		10.334	6.11515
1.335	2.47896		4.335	4.94542		7.335	5.96605		10.335	6.11515
1.336	2.47896		4.336	4.94542		7.336	5.96606		10.336	6.11514
1.337	2.47895		4.337	4.94541		7.337	5.96607		10.337	6.11514
1.338	2.47894		4.338	4.9454		7.338	5.96608		10.338	6.11515
1.339	2.47893		4.339	4.94539		7.339	5.96609		10.339	6.11514
1.34	2.47892		4.34	4.94538		7.34	5.9661		10.34	6.11514
1.341	2.47891		4.341	4.94537		7.341	5.9661		10.341	6.11514
1.342	2.4789		4.342	4.94536		7.342	5.96611		10.342	6.11514
1.343	2.47889		4.343	4.94535		7.343	5.96613		10.343	6.11514
1.344	2.47888		4.344	4.94533		7.344	5.96614		10.344	6.11515
1.345	2.47887		4.345	4.94532		7.345	5.96614		10.345	6.11515
1.346	2.47886		4.346	4.94531		7.346	5.96615		10.346	6.11516
1.347	2.47886		4.347	4.9453		7.347	5.96615		10.347	6.11517
1.348	2.47885		4.348	4.94529		7.348	5.96616		10.348	6.11517
1.349	2.47883		4.349	4.94528		7.349	5.96616		10.349	6.11518
1.35	2.47882		4.35	4.94527		7.35	5.96617		10.35	6.11518
1.351	2.47881		4.351	4.94527		7.351	5.96618		10.351	6.11518
1.352	2.4788		4.352	4.94527		7.352	5.96618		10.352	6.11519
1.353	2.47879		4.353	4.94526		7.353	5.96619		10.353	6.1152
1.354	2.47878		4.354	4.94526		7.354	5.96621		10.354	6.1152
1.355	2.47876		4.355	4.94525		7.355	5.96621		10.355	6.11521
1.356	2.47875		4.356	4.94524		7.356	5.96622		10.356	6.11522
1.357	2.47873		4.357	4.94524		7.357	5.96623		10.357	6.11522
1.358	2.47872		4.358	4.94523		7.358	5.96625		10.358	6.11523
1.359	2.47872		4.359	4.94522		7.359	5.96626		10.359	6.11524
1.36	2.4787		4.36	4.94522		7.36	5.96627		10.36	6.11525
1.361	2.47869		4.361	4.94521		7.361	5.96628		10.361	6.11526
1.362	2.47869		4.362	4.94519		7.362	5.96629		10.362	6.11527
1.363	2.47868		4.363	4.94518		7.363	5.9663		10.363	6.11528
1.364	2.47867		4.364	4.94517		7.364	5.96631		10.364	6.11528
1.365	2.47866		4.365	4.94516		7.365	5.96632		10.365	6.11528
1.366	2.47865		4.366	4.94514		7.366	5.96633		10.366	6.11528
1.367	2.47864		4.367	4.94514		7.367	5.96634		10.367	6.11529
1.368	2.47863		4.368	4.94514		7.368	5.96636		10.368	6.1153
1.369	2.47862		4.369	4.94513		7.369	5.96636		10.369	6.11531
1.37	2.47861		4.37	4.94512		7.37	5.96636		10.37	6.11532
1.371	2.47859		4.371	4.94512		7.371	5.96636		10.371	6.11533
1.372	2.47857		4.372	4.94512		7.372	5.96637		10.372	6.11534
1.373	2.47856		4.373	4.94512		7.373	5.96639		10.373	6.11535
1.374	2.47854		4.374	4.94511		7.374	5.96641		10.374	6.11536
1.375	2.47853		4.375	4.9451		7.375	5.96648		10.375	6.11537
1.376	2.47852		4.376	4.94509		7.376	5.96771		10.376	6.11538
1.377	2.4785		4.377	4.94508		7.377	5.97405		10.377	6.11538
1.378	2.47849		4.378	4.94508		7.378	5.98835		10.378	6.11539
1.379	2.47848		4.379	4.94508		7.379	6.01006		10.379	6.1154
1.38	2.47847		4.38	4.94508		7.38	6.03806		10.38	6.1154
1.381	2.47846		4.381	4.94508		7.381	6.07122		10.381	6.11541
1.382	2.47845		4.382	4.94508		7.382	6.10853		10.382	6.11542
1.383	2.47844		4.383	4.94507		7.383	6.14936		10.383	6.11542
1.384	2.47843		4.384	4.94506		7.384	6.19348		10.384	6.11543
1.385	2.47842		4.385	4.94506		7.385	6.24093		10.385	6.11543
1.386	2.47841		4.386	4.94505		7.386	6.29191		10.386	6.11543
1.387	2.4784		4.387	4.94505		7.387	6.34661		10.387	6.11543
1.388	2.47839		4.388	4.94505		7.388	6.40517		10.388	6.11544
1.389	2.47838		4.389	4.94504		7.389	6.46761		10.389	6.11545
1.39	2.47837		4.39	4.94503		7.39	6.53384		10.39	6.11546
1.391	2.47835		4.391	4.94503		7.391	6.60351		10.391	6.11548
1.392	2.47834		4.392	4.94503		7.392	6.67601		10.392	6.1155
1.393	2.47833		4.393	4.94502		7.393	6.75061		10.393	6.11551
1.394	2.47831		4.394	4.94502		7.394	6.8266		10.394	6.11552
1.395	2.4783		4.395	4.94501		7.395	6.90321		10.395	6.11553
1.396	2.47828		4.396	4.94501		7.396	6.97955		10.396	6.11554
1.397	2.47827		4.397	4.945		7.397	7.05466		10.397	6.11556
1.398	2.47826		4.398	4.94499		7.398	7.12761		10.398	6.11557
1.399	2.47825		4.399	4.94498		7.399	7.19765		10.399	6.11557
1.4	2.47824		4.4	4.94498		7.4	7.26422		10.4	6.11558
1.401	2.47823		4.401	4.94497		7.401	7.32696		10.401	6.11558
1.402	2.47822		4.402	4.94497		7.402	7.38575		10.402	6.11559
1.403	2.47822		4.403	4.94497		7.403	7.44065		10.403	6.1156
1.404	2.47821		4.404	4.94497		7.404	7.49192		10.404	6.11563
1.405	2.47821		4.405	4.94496		7.405	7.53994		10.405	6.1165
1.406	2.47819		4.406	4.94496		7.406	7.5851		10.406	6.12019
1.407	2.47818		4.407	4.94495		7.407	7.62785		10.407	6.12957
1.408	2.47817		4.408	4.94494		7.408	7.66854		10.408	6.1463
1.409	2.47816		4.409	4.94494		7.409	7.70747		10.409	6.16968
1.41	2.47814		4.41	4.94493		7.41	7.7449		10.41	6.19846
1.411	2.47813		4.411	4.94491		7.411	7.78103		10.411	6.23169
1.412	2.47812		4.412	4.94491		7.412	7.81604		10.412	6.26864
1.413	2.47811		4.413	4.94491		7.413	7.85006		10.413	6.30894
1.414	2.4781		4.414	4.9449		7.414	7.88327		10.414	6.35254
1.415	2.47809		4.415	4.9449		7.415	7.91584		10.415	6.39959
1.416	2.47807		4.416	4.94491		7.416	7.94786		10.416	6.45031
1.417	2.47806		4.417	4.9449		7.417	7.97942		10.417	6.50498
1.418	2.47805		4.418	4.9449		7.418	8.01061		10.418	6.56377
1.419	2.47804		4.419	4.94489		7.419	8.04154		10.419	6.62672
1.42	2.47803		4.42	4.94489		7.42	8.07229		10.42	6.69366
1.421	2.47802		4.421	4.94489		7.421	8.10286		10.421	6.76417
1.422	2.47802		4.422	4.94489		7.422	8.13326		10.422	6.83765
1.423	2.47801		4.423	4.94489		7.423	8.16351		10.423	6.91338
1.424	2.47799		4.424	4.94489		7.424	8.19363		10.424	6.99062
1.425	2.47798		4.425	4.94489		7.425	8.22371		10.425	7.06851
1.426	2.47797		4.426	4.9449		7.426	8.25375		10.426	7.14612
1.427	2.47795		4.427	4.9449		7.427	8.28381		10.427	7.22251
1.428	2.47794		4.428	4.94489		7.428	8.31392		10.428	7.29682
1.429	2.47793		4.429	4.94488		7.429	8.34407		10.429	7.36831
1.43	2.47792		4.43	4.94488		7.43	8.37425		10.43	7.43646
1.431	2.47791		4.431	4.94488		7.431	8.40444		10.431	7.50096
1.432	2.4779		4.432	4.94487		7.432	8.43453		10.432	7.56173
1.433	2.47788		4.433	4.94487		7.433	8.46448		10.433	7.61883
1.434	2.47787		4.434	4.94487		7.434	8.49431		10.434	7.67243
1.435	2.47785		4.435	4.94487		7.435	8.52402		10.435	7.72276
1.436	2.47784		4.436	4.94487		7.436	8.55356		10.436	7.77019
1.437	2.47783		4.437	4.94487		7.437	8.58286		10.437	7.81515
1.438	2.47782		4.438	4.94487		7.438	8.61186		10.438	7.85804
1.439	2.47781		4.439	4.94487		7.439	8.64056		10.439	7.89915
1.44	2.4778		4.44	4.94487		7.44	8.66898		10.44	7.93873
1.441	2.47779		4.441	4.94488		7.441	8.69707		10.441	7.97698
1.442	2.47778		4.442	4.94488		7.442	8.72481		10.442	8.01409
1.443	2.47776		4.443	4.94488		7.443	8.75215		10.443	8.05027
1.444	2.47774		4.444	4.94488		7.444	8.77899		10.444	8.08565
1.445	2.47773		4.445	4.94488		7.445	8.80517		10.445	8.12032
1.446	2.47772		4.446	4.94487		7.446	8.83048		10.446	8.1544
1.447	2.47771		4.447	4.94492		7.447	8.85474		10.447	8.18801
1.448	2.4777		4.448	4.94553		7.448	8.87775		10.448	8.22129
1.449	2.47769		4.449	4.94685		7.449	8.89933		10.449	8.25432
1.45	2.47768		4.45	4.94868		7.45	8.91938		10.45	8.28715
1.451	2.47767		4.451	4.95123		7.451	8.93779		10.451	8.31984
1.452	2.47766		4.452	4.95491		7.452	8.95456		10.452	8.35242
1.453	2.47765		4.453	4.96095		7.453	8.96973		10.453	8.3849
1.454	2.47764		4.454	4.9711		7.454	8.98335		10.454	8.4173
1.455	2.47763		4.455	4.98579		7.455	8.99557		10.455	8.44964
1.456	2.47761		4.456	5.00426		7.456	9.00648		10.456	8.48195
1.457	2.4776		4.457	5.02578		7.457	9.01617		10.457	8.51429
1.458	2.47758		4.458	5.04985		7.458	9.02477		10.458	8.54672
1.459	2.47757		4.459	5.07622		7.459	9.03245		10.459	8.57923
1.46	2.47756		4.46	5.10483		7.46	9.03934		10.46	8.61177
1.461	2.47756		4.461	5.13574		7.461	9.04552		10.461	8.64432
1.462	2.47763		4.462	5.16916		7.462	9.05111		10.462	8.67687
1.463	2.47846		4.463	5.2053		7.463	9.05619		10.463	8.70944
1.464	2.4812		4.464	5.24438		7.464	9.06083		10.464	8.74198
1.465	2.48669		4.465	5.28657		7.465	9.06508		10.465	8.77443
1.466	2.49531		4.466	5.33194		7.466	9.06901		10.466	8.80674
1.467	2.50681		4.467	5.38047		7.467	9.07267		10.467	8.8389
1.468	2.52076		4.468	5.43194		7.468	9.07608		10.468	8.87089
1.469	2.53682		4.469	5.48594		7.469	9.07926		10.469	8.90269
1.47	2.5547		4.47	5.54201		7.47	9.08224		10.47	8.93429
1.471	2.57434		4.471	5.59969		7.471	9.08503		10.471	8.96566
1.472	2.59578		4.472	5.65847		7.472	9.08768		10.472	8.99674
1.473	2.61913		4.473	5.71767		7.473	9.09017		10.473	9.0274
1.474	2.64453		4.474	5.77653		7.474	9.09254		10.474	9.05742
1.475	2.6721		4.475	5.83431		7.475	9.09478		10.475	9.08651
1.476	2.70191		4.476	5.89041		7.476	9.09692		10.476	9.11437
1.477	2.73398		4.477	5.94435		7.477	9.09896		10.477	9.14082
1.478	2.76826		4.478	5.99579		7.478	9.10091		10.478	9.16571
1.479	2.80449		4.479	6.04456		7.479	9.10277		10.479	9.18883
1.48	2.84235		4.48	6.09064		7.48	9.10456		10.48	9.21007
1.481	2.88154		4.481	6.13415		7.481	9.10628		10.481	9.2294
1.482	2.92173		4.482	6.17528		7.482	9.10792		10.482	9.24687
1.483	2.96251		4.483	6.21429		7.483	9.1095		10.483	9.26261
1.484	3.00339		4.484	6.25145		7.484	9.11102		10.484	9.27672
1.485	3.04383		4.485	6.287		7.485	9.11249		10.485	9.28932
1.486	3.08338		4.486	6.32115		7.486	9.1139		10.486	9.30052
1.487	3.12162		4.487	6.35409		7.487	9.11529		10.487	9.31048
1.488	3.1583		4.488	6.386		7.488	9.11664		10.488	9.31936
1.489	3.19323		4.489	6.417		7.489	9.11793		10.489	9.32729
1.49	3.22634		4.49	6.44724		7.49	9.11917		10.49	9.33441
1.491	3.25766		4.491	6.47686		7.491	9.12037		10.491	9.34081
1.492	3.28732		4.492	6.50598		7.492	9.12153		10.492	9.34661
1.493	3.31547		4.493	6.53468		7.493	9.12266		10.493	9.3519
1.494	3.34227		4.494	6.56302		7.494	9.12377		10.494	9.35675
1.495	3.36788		4.495	6.59109		7.495	9.12482		10.495	9.36118
1.496	3.39244		4.496	6.61896		7.496	9.12584		10.496	9.36528
1.497	3.41608		4.497	6.64671		7.497	9.12683		10.497	9.3691
1.498	3.43892		4.498	6.67436		7.498	9.12776		10.498	9.37268
1.499	3.46106		4.499	6.7019		7.499	9.12866		10.499	9.37603
1.5	3.48256		4.5	6.72937		7.5	9.12953		10.5	9.37917
1.501	3.50354		4.501	6.75679		7.501	9.13037		10.501	9.38212
1.502	3.5241		4.502	6.78422		7.502	9.13117		10.502	9.38491
1.503	3.54431		4.503	6.81169		7.503	9.13194		10.503	9.38755
1.504	3.56422		4.504	6.83923		7.504	9.1327		10.504	9.39007
1.505	3.58388		4.505	6.86687		7.505	9.13342		10.505	9.39245
1.506	3.60335		4.506	6.89461		7.506	9.1341		10.506	9.39472
1.507	3.6227		4.507	6.92245		7.507	9.13475		10.507	9.39689
1.508	3.64196		4.508	6.95035		7.508	9.13536		10.508	9.39895
1.509	3.66114		4.509	6.97828		7.509	9.13596		10.509	9.40091
1.51	3.68024		4.51	7.00622		7.51	9.13653		10.51	9.4028
1.511	3.69927		4.511	7.03418		7.511	9.13708		10.511	9.40462
1.512	3.71826		4.512	7.06215		7.512	9.13759		10.512	9.40635
1.513	3.73723		4.513	7.09008		7.513	9.13808		10.513	9.40802
1.514	3.7562		4.514	7.11794		7.514	9.13854		10.514	9.40963
1.515	3.77518		4.515	7.1457		7.515	9.13897		10.515	9.4112
1.516	3.7942		4.516	7.17334		7.516	9.13937		10.516	9.41269
1.517	3.81325		4.517	7.20083		7.517	9.13973		10.517	9.41412
1.518	3.83235		4.518	7.22815		7.518	9.14007		10.518	9.41552
1.519	3.85147		4.519	7.25522		7.519	9.1404		10.519	9.41688
1.52	3.8706		4.52	7.28195		7.52	9.1407		10.52	9.41818
1.521	3.88971		4.521	7.30817		7.521	9.14098		10.521	9.41945
1.522	3.90884		4.522	7.33365		7.522	9.14124		10.522	9.42067
1.523	3.92797		4.523	7.35815		7.523	9.14146		10.523	9.42185
1.524	3.94707		4.524	7.38148		7.524	9.14167		10.524	9.423
1.525	3.96612		4.525	7.40342		7.525	9.14187		10.525	9.42411
1.526	3.98509		4.526	7.42382		7.526	9.14207		10.526	9.42518
1.527	4.00399		4.527	7.44258		7.527	9.14224		10.527	9.4262
1.528	4.02281		4.528	7.45965		7.528	9.14239		10.528	9.42722
1.529	4.04152		4.529	7.47507		7.529	9.14253		10.529	9.42819
1.53	4.06006		4.53	7.48892		7.53	9.14266		10.53	9.42911
1.531	4.07833		4.531	7.50132		7.531	9.14278		10.531	9.42999
1.532	4.09621		4.532	7.51239		7.532	9.14288		10.532	9.43085
1.533	4.11353		4.533	7.52226		7.533	9.14296		10.533	9.43166
1.534	4.13014		4.534	7.53106		7.534	9.14305		10.534	9.43246
1.535	4.14591		4.535	7.53889		7.535	9.14311		10.535	9.43324
1.536	4.1607		4.536	7.54588		7.536	9.14315		10.536	9.43398
1.537	4.17442		4.537	7.55215		7.537	9.14319		10.537	9.43467
1.538	4.18702		4.538	7.55779		7.538	9.14323		10.538	9.43533
1.539	4.19852		4.539	7.56288		7.539	9.14327		10.539	9.43596
1.54	4.20893		4.54	7.56751		7.54	9.14331		10.54	9.43655
1.541	4.21832		4.541	7.57176		7.541	9.14333		10.541	9.43712
1.542	4.22675		4.542	7.57565		7.542	9.14335		10.542	9.43764
1.543	4.23429		4.543	7.57925		7.543	9.14337		10.543	9.43815
1.544	4.24102		4.544	7.58259		7.544	9.14339		10.544	9.43863
1.545	4.24701		4.545	7.58572		7.545	9.14341		10.545	9.43908
1.546	4.25234		4.546	7.58866		7.546	9.14343		10.546	9.4395
1.547	4.25712		4.547	7.59141		7.547	9.14345		10.547	9.43989
1.548	4.26141		4.548	7.59401		7.548	9.14347		10.548	9.44025
1.549	4.26527		4.549	7.59647		7.549	9.14349		10.549	9.44061
1.55	4.26877		4.55	7.5988		7.55	9.14351		10.55	9.44094
1.551	4.27195		4.551	7.60102		7.551	9.14354		10.551	9.44124
1.552	4.27486		4.552	7.60312		7.552	9.14357		10.552	9.44152
1.553	4.27754		4.553	7.60513		7.553	9.1436		10.553	9.44181
1.554	4.28001		4.554	7.60704		7.554	9.14362		10.554	9.44206
1.555	4.28232		4.555	7.60886		7.555	9.14364		10.555	9.44228
1.556	4.28448		4.556	7.61061		7.556	9.14368		10.556	9.44249
1.557	4.2865		4.557	7.6123		7.557	9.14371		10.557	9.44267
1.558	4.2884		4.558	7.61393		7.558	9.14373		10.558	9.44283
1.559	4.29019		4.559	7.61549		7.559	9.14375		10.559	9.44298
1.56	4.29189		4.56	7.61697		7.56	9.14376		10.56	9.44311
1.561	4.29351		4.561	7.61841		7.561	9.14378		10.561	9.44324
1.562	4.29504		4.562	7.61979		7.562	9.1438		10.562	9.44335
1.563	4.29651		4.563	7.62112		7.563	9.14382		10.563	9.44345
1.564	4.29791		4.564	7.62241		7.564	9.14385		10.564	9.44352
1.565	4.29925		4.565	7.62364		7.565	9.14387		10.565	9.4436
1.566	4.30053		4.566	7.62483		7.566	9.14388		10.566	9.44366
1.567	4.30175		4.567	7.62598		7.567	9.14389		10.567	9.4437
1.568	4.30292		4.568	7.62707		7.568	9.1439		10.568	9.44372
1.569	4.30405		4.569	7.62813		7.569	9.14392		10.569	9.44373
1.57	4.30512		4.57	7.62916		7.57	9.14393		10.57	9.44375
1.571	4.30616		4.571	7.63015		7.571	9.14395		10.571	9.44376
1.572	4.30717		4.572	7.63112		7.572	9.14397		10.572	9.44378
1.573	4.30812		4.573	7.63205		7.573	9.14399		10.573	9.44379
1.574	4.30904		4.574	7.63294		7.574	9.14401		10.574	9.44381
1.575	4.30991		4.575	7.63379		7.575	9.14403		10.575	9.44382
1.576	4.31075		4.576	7.63463		7.576	9.14404		10.576	9.44384
1.577	4.31157		4.577	7.63544		7.577	9.14405		10.577	9.44386
1.578	4.31236		4.578	7.63621		7.578	9.14407		10.578	9.44388
1.579	4.31311		4.579	7.63695		7.579	9.1441		10.579	9.44389
1.58	4.31383		4.58	7.63766		7.58	9.14412		10.58	9.44391
1.581	4.31452		4.581	7.63834		7.581	9.14413		10.581	9.44392
1.582	4.3152		4.582	7.63898		7.582	9.14416		10.582	9.44393
1.583	4.31584		4.583	7.63958		7.583	9.14418		10.583	9.44394
1.584	4.31646		4.584	7.64017		7.584	9.14419		10.584	9.44395
1.585	4.31706		4.585	7.64072		7.585	9.14421		10.585	9.44396
1.586	4.31764		4.586	7.64126		7.586	9.14422		10.586	9.44398
1.587	4.31819		4.587	7.64176		7.587	9.14424		10.587	9.444
1.588	4.31871		4.588	7.64224		7.588	9.14426		10.588	9.44401
1.589	4.31922		4.589	7.64269		7.589	9.14428		10.589	9.44403
1.59	4.3197		4.59	7.6431		7.59	9.14429		10.59	9.44404
1.591	4.32016		4.591	7.6435		7.591	9.14431		10.591	9.44406
1.592	4.3206		4.592	7.64387		7.592	9.14434		10.592	9.44409
1.593	4.32103		4.593	7.64421		7.593	9.14436		10.593	9.44412
1.594	4.32144		4.594	7.64453		7.594	9.14438		10.594	9.44414
1.595	4.32182		4.595	7.64483		7.595	9.1444		10.595	9.44416
1.596	4.32217		4.596	7.64512		7.596	9.14442		10.596	9.44418
1.597	4.32251		4.597	7.64538		7.597	9.14445		10.597	9.4442
1.598	4.32283		4.598	7.64563		7.598	9.14447		10.598	9.44421
1.599	4.32313		4.599	7.64586		7.599	9.14449		10.599	9.44423
1.6	4.32342		4.6	7.64607		7.6	9.14452		10.6	9.44426
1.601	4.32369		4.601	7.64627		7.601	9.14454		10.601	9.44428
1.602	4.32394		4.602	7.64644		7.602	9.14456		10.602	9.4443
1.603	4.32418		4.603	7.64661		7.603	9.14459		10.603	9.44432
1.604	4.3244		4.604	7.64676		7.604	9.14462		10.604	9.44434
1.605	4.3246		4.605	7.64689		7.605	9.14465		10.605	9.44436
1.606	4.32479		4.606	7.647		7.606	9.14469		10.606	9.44437
1.607	4.32496		4.607	7.6471		7.607	9.14471		10.607	9.4444
1.608	4.32512		4.608	7.64719		7.608	9.14473		10.608	9.44442
1.609	4.32526		4.609	7.64726		7.609	9.14476		10.609	9.44444
1.61	4.3254		4.61	7.64731		7.61	9.14477		10.61	9.44446
1.611	4.32553		4.611	7.64736		7.611	9.14479		10.611	9.44448
1.612	4.32564		4.612	7.64739		7.612	9.14481		10.612	9.4445
1.613	4.32573		4.613	7.64742		7.613	9.14483		10.613	9.44452
1.614	4.32582		4.614	7.64744		7.614	9.14484		10.614	9.44455
1.615	4.3259		4.615	7.64746		7.615	9.14484		10.615	9.44456
1.616	4.32597		4.616	7.64747		7.616	9.14485		10.616	9.44458
1.617	4.32603		4.617	7.64749		7.617	9.14487		10.617	9.4446
1.618	4.32608		4.618	7.6475		7.618	9.14488		10.618	9.44462
1.619	4.32612		4.619	7.64751		7.619	9.1449		10.619	9.44464
1.62	4.32614		4.62	7.64753		7.62	9.14492		10.62	9.44465
1.621	4.32615		4.621	7.64755		7.621	9.14494		10.621	9.44467
1.622	4.32616		4.622	7.64756		7.622	9.14496		10.622	9.44468
1.623	4.32617		4.623	7.64759		7.623	9.14497		10.623	9.4447
1.624	4.32616		4.624	7.6476		7.624	9.14499		10.624	9.44472
1.625	4.32615		4.625	7.64762		7.625	9.145		10.625	9.44473
1.626	4.32614		4.626	7.64764		7.626	9.14502		10.626	9.44474
1.627	4.32613		4.627	7.64765		7.627	9.14504		10.627	9.44476
1.628	4.32613		4.628	7.64766		7.628	9.14505		10.628	9.44478
1.629	4.32612		4.629	7.64767		7.629	9.14507		10.629	9.44479
1.63	4.32611		4.63	7.64769		7.63	9.1451		10.63	9.44482
1.631	4.3261		4.631	7.6477		7.631	9.14512		10.631	9.44484
1.632	4.3261		4.632	7.64772		7.632	9.14514		10.632	9.44486
1.633	4.32609		4.633	7.64773		7.633	9.14516		10.633	9.44487
1.634	4.32608		4.634	7.64774		7.634	9.14517		10.634	9.44489
1.635	4.32607		4.635	7.64775		7.635	9.14519		10.635	9.4449
1.636	4.32606		4.636	7.64776		7.636	9.1452		10.636	9.44492
1.637	4.32606		4.637	7.64777		7.637	9.14522		10.637	9.44494
1.638	4.32605		4.638	7.64778		7.638	9.14524		10.638	9.44495
1.639	4.32605		4.639	7.6478		7.639	9.14525		10.639	9.44496
1.64	4.32604		4.64	7.64782		7.64	9.14527		10.64	9.44497
1.641	4.32603		4.641	7.64784		7.641	9.1453		10.641	9.44499
1.642	4.32603		4.642	7.64785		7.642	9.14532		10.642	9.445
1.643	4.32602		4.643	7.64787		7.643	9.14534		10.643	9.44502
1.644	4.32601		4.644	7.64789		7.644	9.14536		10.644	9.44503
1.645	4.32601		4.645	7.64791		7.645	9.14538		10.645	9.44504
1.646	4.326		4.646	7.64793		7.646	9.14541		10.646	9.44506
1.647	4.32599		4.647	7.64795		7.647	9.14544		10.647	9.44507
1.648	4.32599		4.648	7.64797		7.648	9.14546		10.648	9.44508
1.649	4.32598		4.649	7.64798		7.649	9.14549		10.649	9.44508
1.65	4.32597		4.65	7.64799		7.65	9.1455		10.65	9.4451
1.651	4.32598		4.651	7.64801		7.651	9.14552		10.651	9.44511
1.652	4.32597		4.652	7.64802		7.652	9.14553		10.652	9.44513
1.653	4.32597		4.653	7.64804		7.653	9.14554		10.653	9.44514
1.654	4.32596		4.654	7.64805		7.654	9.14555		10.654	9.44516
1.655	4.32596		4.655	7.64807		7.655	9.14556		10.655	9.44517
1.656	4.32595		4.656	7.64808		7.656	9.14558		10.656	9.44519
1.657	4.32595		4.657	7.64809		7.657	9.1456		10.657	9.4452
1.658	4.32595		4.658	7.6481		7.658	9.14562		10.658	9.44523
1.659	4.32594		4.659	7.64812		7.659	9.14564		10.659	9.44525
1.66	4.32594		4.66	7.64814		7.66	9.14565		10.66	9.44526
1.661	4.32593		4.661	7.64815		7.661	9.14566		10.661	9.44527
1.662	4.32592		4.662	7.64816		7.662	9.14568		10.662	9.44528
1.663	4.32592		4.663	7.64818		7.663	9.14569		10.663	9.4453
1.664	4.32591		4.664	7.64819		7.664	9.14571		10.664	9.44531
1.665	4.32591		4.665	7.6482		7.665	9.14573		10.665	9.44532
1.666	4.3259		4.666	7.64821		7.666	9.14576		10.666	9.44533
1.667	4.3259		4.667	7.64821		7.667	9.14579		10.667	9.44534
1.668	4.3259		4.668	7.64823		7.668	9.14581		10.668	9.44535
1.669	4.32589		4.669	7.64825		7.669	9.14582		10.669	9.44537
1.67	4.32588		4.67	7.64826		7.67	9.14583		10.67	9.44538
1.671	4.32588		4.671	7.64828		7.671	9.14585		10.671	9.44539
1.672	4.32587		4.672	7.64829		7.672	9.14586		10.672	9.4454
1.673	4.32586		4.673	7.64831		7.673	9.14586		10.673	9.44542
1.674	4.32586		4.674	7.64833		7.674	9.14588		10.674	9.44543
1.675	4.32585		4.675	7.64835		7.675	9.14589		10.675	9.44544
1.676	4.32584		4.676	7.64836		7.676	9.1459		10.676	9.44546
1.677	4.32584		4.677	7.64837		7.677	9.14591		10.677	9.44548
1.678	4.32584		4.678	7.64838		7.678	9.14593		10.678	9.4455
1.679	4.32584		4.679	7.64839		7.679	9.14594		10.679	9.44552
1.68	4.32584		4.68	7.6484		7.68	9.14595		10.68	9.44554
1.681	4.32583		4.681	7.64842		7.681	9.14596		10.681	9.44555
1.682	4.32583		4.682	7.64843		7.682	9.14597		10.682	9.44557
1.683	4.32582		4.683	7.64845		7.683	9.14598		10.683	9.44558
1.684	4.32581		4.684	7.64847		7.684	9.14599		10.684	9.44559
1.685	4.32581		4.685	7.64848		7.685	9.14602		10.685	9.4456
1.686	4.32581		4.686	7.64849		7.686	9.14603		10.686	9.4456
1.687	4.3258		4.687	7.64851		7.687	9.14604		10.687	9.44561
1.688	4.3258		4.688	7.64852		7.688	9.14606		10.688	9.44562
1.689	4.3258		4.689	7.64853		7.689	9.14608		10.689	9.44564
1.69	4.3258		4.69	7.64854		7.69	9.1461		10.69	9.44565
1.691	4.3258		4.691	7.64856		7.691	9.14613		10.691	9.44567
1.692	4.3258		4.692	7.64858		7.692	9.14614		10.692	9.44568
1.693	4.3258		4.693	7.6486		7.693	9.14616		10.693	9.4457
1.694	4.32579		4.694	7.64862		7.694	9.14617		10.694	9.44571
1.695	4.32579		4.695	7.64864		7.695	9.14618		10.695	9.44572
1.696	4.32578		4.696	7.64866		7.696	9.14619		10.696	9.44574
1.697	4.32578		4.697	7.64867		7.697	9.1462		10.697	9.44575
1.698	4.32577		4.698	7.64868		7.698	9.14622		10.698	9.44577
1.699	4.32577		4.699	7.6487		7.699	9.14624		10.699	9.44578
1.7	4.32575		4.7	7.6487		7.7	9.14625		10.7	9.44579
1.701	4.32574		4.701	7.64872		7.701	9.14626		10.701	9.44581
1.702	4.32574		4.702	7.64874		7.702	9.14627		10.702	9.44583
1.703	4.32574		4.703	7.64875		7.703	9.14629		10.703	9.44584
1.704	4.32574		4.704	7.64876		7.704	9.1463		10.704	9.44586
1.705	4.32574		4.705	7.64878		7.705	9.14631		10.705	9.44587
1.706	4.32574		4.706	7.6488		7.706	9.14632		10.706	9.44588
1.707	4.32574		4.707	7.64881		7.707	9.14634		10.707	9.4459
1.708	4.32573		4.708	7.64882		7.708	9.14635		10.708	9.44591
1.709	4.32573		4.709	7.64883		7.709	9.14636		10.709	9.44593
1.71	4.32573		4.71	7.64885		7.71	9.14638		10.71	9.44594
1.711	4.32572		4.711	7.64886		7.711	9.1464		10.711	9.44596
1.712	4.32572		4.712	7.64888		7.712	9.14642		10.712	9.44599
1.713	4.32572		4.713	7.6489		7.713	9.14643		10.713	9.44599
1.714	4.32572		4.714	7.64892		7.714	9.14644		10.714	9.446
1.715	4.32572		4.715	7.64894		7.715	9.14645		10.715	9.44601
1.716	4.32571		4.716	7.64896		7.716	9.14645		10.716	9.44602
1.717	4.32572		4.717	7.64897		7.717	9.14646		10.717	9.44604
1.718	4.32572		4.718	7.64899		7.718	9.14648		10.718	9.44604
1.719	4.32571		4.719	7.649		7.719	9.14649		10.719	9.44605
1.72	4.32571		4.72	7.64901		7.72	9.14651		10.72	9.44607
1.721	4.3257		4.721	7.64902		7.721	9.14653		10.721	9.44608
1.722	4.3257		4.722	7.64904		7.722	9.14655		10.722	9.4461
1.723	4.3257		4.723	7.64906		7.723	9.14656		10.723	9.44611
1.724	4.3257		4.724	7.64907		7.724	9.14658		10.724	9.44613
1.725	4.32569		4.725	7.64908		7.725	9.14659		10.725	9.44614
1.726	4.32569		4.726	7.6491		7.726	9.1466		10.726	9.44616
1.727	4.32569		4.727	7.64912		7.727	9.14661		10.727	9.44617
1.728	4.32569		4.728	7.64913		7.728	9.14662		10.728	9.44617
1.729	4.32568		4.729	7.64915		7.729	9.14664		10.729	9.44618
1.73	4.32567		4.73	7.64917		7.73	9.14665		10.73	9.44619
1.731	4.32567		4.731	7.64919		7.731	9.14666		10.731	9.4462
1.732	4.32567		4.732	7.6492		7.732	9.14668		10.732	9.44621
1.733	4.32567		4.733	7.64921		7.733	9.14669		10.733	9.44622
1.734	4.32567		4.734	7.64923		7.734	9.14671		10.734	9.44623
1.735	4.32567		4.735	7.64925		7.735	9.14673		10.735	9.44623
1.736	4.32566		4.736	7.64927		7.736	9.14674		10.736	9.44623
1.737	4.32566		4.737	7.64929		7.737	9.14675		10.737	9.44624
1.738	4.32566		4.738	7.64932		7.738	9.14676		10.738	9.44625
1.739	4.32566		4.739	7.64934		7.739	9.14677		10.739	9.44626
1.74	4.32566		4.74	7.64935		7.74	9.14677		10.74	9.44628
1.741	4.32565		4.741	7.64937		7.741	9.14678		10.741	9.44628
1.742	4.32565		4.742	7.64939		7.742	9.14679		10.742	9.44629
1.743	4.32565		4.743	7.6494		7.743	9.1468		10.743	9.44629
1.744	4.32565		4.744	7.64941		7.744	9.14681		10.744	9.4463
1.745	4.32565		4.745	7.64943		7.745	9.14682		10.745	9.44631
1.746	4.32565		4.746	7.64945		7.746	9.14682		10.746	9.44632
1.747	4.32565		4.747	7.64946		7.747	9.14683		10.747	9.44633
1.748	4.32565		4.748	7.64947		7.748	9.14685		10.748	9.44634
1.749	4.32565		4.749	7.64949		7.749	9.14686		10.749	9.44635
1.75	4.32565		4.75	7.64951		7.75	9.14687		10.75	9.44636
1.751	4.32565		4.751	7.64953		7.751	9.14688		10.751	9.44637
1.752	4.32566		4.752	7.64954		7.752	9.1469		10.752	9.44639
1.753	4.32566		4.753	7.64955		7.753	9.14691		10.753	9.4464
1.754	4.32566		4.754	7.64956		7.754	9.14691		10.754	9.44641
1.755	4.32566		4.755	7.64957		7.755	9.14692		10.755	9.44642
1.756	4.32566		4.756	7.64958		7.756	9.14693		10.756	9.44643
1.757	4.32566		4.757	7.64959		7.757	9.14694		10.757	9.44644
1.758	4.32567		4.758	7.64961		7.758	9.14694		10.758	9.44644
1.759	4.32568		4.759	7.64963		7.759	9.14695		10.759	9.44645
1.76	4.32568		4.76	7.64965		7.76	9.14696		10.76	9.44646
1.761	4.32568		4.761	7.64967		7.761	9.14697		10.761	9.44646
1.762	4.32567		4.762	7.64969		7.762	9.14697		10.762	9.44647
1.763	4.32567		4.763	7.6497		7.763	9.14698		10.763	9.44647
1.764	4.32567		4.764	7.64972		7.764	9.14699		10.764	9.44649
1.765	4.32567		4.765	7.64973		7.765	9.147		10.765	9.44651
1.766	4.32567		4.766	7.64975		7.766	9.147		10.766	9.44652
1.767	4.32568		4.767	7.64976		7.767	9.14701		10.767	9.44654
1.768	4.32568		4.768	7.64979		7.768	9.14703		10.768	9.44654
1.769	4.32568		4.769	7.64981		7.769	9.14705		10.769	9.44654
1.77	4.32568		4.77	7.64982		7.77	9.14706		10.77	9.44655
1.771	4.32569		4.771	7.64984		7.771	9.14706		10.771	9.44656
1.772	4.32569		4.772	7.64986		7.772	9.14707		10.772	9.44657
1.773	4.3257		4.773	7.64987		7.773	9.14708		10.773	9.44658
1.774	4.3257		4.774	7.64988		7.774	9.1471		10.774	9.44659
1.775	4.32571		4.775	7.64991		7.775	9.14711		10.775	9.4466
1.776	4.32571		4.776	7.64993		7.776	9.14712		10.776	9.4466
1.777	4.32572		4.777	7.64995		7.777	9.14713		10.777	9.44661
1.778	4.32572		4.778	7.64997		7.778	9.14713		10.778	9.44661
1.779	4.32573		4.779	7.65		7.779	9.14715		10.779	9.44662
1.78	4.32573		4.78	7.65002		7.78	9.14716		10.78	9.44663
1.781	4.32574		4.781	7.65005		7.781	9.14717		10.781	9.44663
1.782	4.32574		4.782	7.65007		7.782	9.14718		10.782	9.44664
1.783	4.32575		4.783	7.65009		7.783	9.14719		10.783	9.44664
1.784	4.32576		4.784	7.65011		7.784	9.14719		10.784	9.44665
1.785	4.32575		4.785	7.65014		7.785	9.1472		10.785	9.44666
1.786	4.32575		4.786	7.65016		7.786	9.14722		10.786	9.44666
1.787	4.32575		4.787	7.65018		7.787	9.14722		10.787	9.44667
1.788	4.32575		4.788	7.6502		7.788	9.14723		10.788	9.44667
1.789	4.32576		4.789	7.65022		7.789	9.14724		10.789	9.44668
1.79	4.32576		4.79	7.65024		7.79	9.14725		10.79	9.44669
1.791	4.32576		4.791	7.65026		7.791	9.14726		10.791	9.44671
1.792	4.32576		4.792	7.65028		7.792	9.14726		10.792	9.44672
1.793	4.32577		4.793	7.6503		7.793	9.14726		10.793	9.44673
1.794	4.32577		4.794	7.65032		7.794	9.14726		10.794	9.44674
1.795	4.32578		4.795	7.65034		7.795	9.14727		10.795	9.44675
1.796	4.32579		4.796	7.65036		7.796	9.14728		10.796	9.44676
1.797	4.32579		4.797	7.65038		7.797	9.14728		10.797	9.44676
1.798	4.32579		4.798	7.65041		7.798	9.1473		10.798	9.44676
1.799	4.3258		4.799	7.65043		7.799	9.14731		10.799	9.44677
1.8	4.32581		4.8	7.65046		7.8	9.14731		10.8	9.44677
1.801	4.32582		4.801	7.65048		7.801	9.14732		10.801	9.44677
1.802	4.32582		4.802	7.6505		7.802	9.14734		10.802	9.44678
1.803	4.32582		4.803	7.65053		7.803	9.14734		10.803	9.44678
1.804	4.32582		4.804	7.65056		7.804	9.14734		10.804	9.44678
1.805	4.32582		4.805	7.65058		7.805	9.14735		10.805	9.44679
1.806	4.32583		4.806	7.6506		7.806	9.14736		10.806	9.4468
1.807	4.32584		4.807	7.65063		7.807	9.14737		10.807	9.44679
1.808	4.32584		4.808	7.65064		7.808	9.14738		10.808	9.44679
1.809	4.32585		4.809	7.65065		7.809	9.14739		10.809	9.4468
1.81	4.32585		4.81	7.65066		7.81	9.1474		10.81	9.4468
1.811	4.32585		4.811	7.65067		7.811	9.1474		10.811	9.44681
1.812	4.32585		4.812	7.65069		7.812	9.1474		10.812	9.44681
1.813	4.32586		4.813	7.65072		7.813	9.1474		10.813	9.44682
1.814	4.32587		4.814	7.65074		7.814	9.14741		10.814	9.44683
1.815	4.32586		4.815	7.65076		7.815	9.14742		10.815	9.44683
1.816	4.32586		4.816	7.65079		7.816	9.14742		10.816	9.44683
1.817	4.32587		4.817	7.6508		7.817	9.14741		10.817	9.44683
1.818	4.32588		4.818	7.65082		7.818	9.14742		10.818	9.44683
1.819	4.32588		4.819	7.65083		7.819	9.14743		10.819	9.44683
1.82	4.3259		4.82	7.65085		7.82	9.14744		10.82	9.44683
1.821	4.3259		4.821	7.65086		7.821	9.14744		10.821	9.44684
1.822	4.32591		4.822	7.65087		7.822	9.14744		10.822	9.44685
1.823	4.32592		4.823	7.65088		7.823	9.14744		10.823	9.44686
1.824	4.32593		4.824	7.6509		7.824	9.14745		10.824	9.44685
1.825	4.32594		4.825	7.65091		7.825	9.14745		10.825	9.44684
1.826	4.32595		4.826	7.65093		7.826	9.14745		10.826	9.44684
1.827	4.32596		4.827	7.65095		7.827	9.14746		10.827	9.44684
1.828	4.32597		4.828	7.65097		7.828	9.14746		10.828	9.44685
1.829	4.32598		4.829	7.65099		7.829	9.14746		10.829	9.44685
1.83	4.32598		4.83	7.651		7.83	9.14747		10.83	9.44686
1.831	4.32598		4.831	7.65101		7.831	9.14747		10.831	9.44686
1.832	4.32599		4.832	7.65103		7.832	9.14748		10.832	9.44686
1.833	4.326		4.833	7.65105		7.833	9.14748		10.833	9.44687
1.834	4.32601		4.834	7.65107		7.834	9.14749		10.834	9.44687
1.835	4.32602		4.835	7.65108		7.835	9.14749		10.835	9.44687
1.836	4.32602		4.836	7.6511		7.836	9.14749		10.836	9.44686
1.837	4.32603		4.837	7.65111		7.837	9.14749		10.837	9.44686
1.838	4.32604		4.838	7.65113		7.838	9.1475		10.838	9.44686
1.839	4.32605		4.839	7.65115		7.839	9.14751		10.839	9.44686
1.84	4.32605		4.84	7.65116		7.84	9.14751		10.84	9.44686
1.841	4.32606		4.841	7.65118		7.841	9.1475		10.841	9.44685
1.842	4.32606		4.842	7.65119		7.842	9.1475		10.842	9.44684
1.843	4.32606		4.843	7.6512		7.843	9.1475		10.843	9.44684
1.844	4.32606		4.844	7.65122		7.844	9.1475		10.844	9.44684
1.845	4.32606		4.845	7.65123		7.845	9.1475		10.845	9.44684
1.846	4.32606		4.846	7.65125		7.846	9.1475		10.846	9.44683
1.847	4.32606		4.847	7.65127		7.847	9.14751		10.847	9.44683
1.848	4.32606		4.848	7.65128		7.848	9.14751		10.848	9.44684
1.849	4.32606		4.849	7.6513		7.849	9.14751		10.849	9.44684
1.85	4.32605		4.85	7.65132		7.85	9.14751		10.85	9.44684
1.851	4.32606		4.851	7.65133		7.851	9.14751		10.851	9.44685
1.852	4.32606		4.852	7.65134		7.852	9.14751		10.852	9.44685
1.853	4.32606		4.853	7.65135		7.853	9.1475		10.853	9.44685
1.854	4.32606		4.854	7.65136		7.854	9.1475		10.854	9.44686
1.855	4.32606		4.855	7.65136		7.855	9.1475		10.855	9.44686
1.856	4.32606		4.856	7.65138		7.856	9.1475		10.856	9.44686
1.857	4.32606		4.857	7.6514		7.857	9.14751		10.857	9.44686
1.858	4.32606		4.858	7.65141		7.858	9.14751		10.858	9.44687
1.859	4.32606		4.859	7.65143		7.859	9.14752		10.859	9.44687
1.86	4.32606		4.86	7.65145		7.86	9.14752		10.86	9.44687
1.861	4.32606		4.861	7.65148		7.861	9.14752		10.861	9.44688
1.862	4.32606		4.862	7.6515		7.862	9.14751		10.862	9.44689
1.863	4.32606		4.863	7.65151		7.863	9.14751		10.863	9.44689
1.864	4.32607		4.864	7.65152		7.864	9.1475		10.864	9.4469
1.865	4.32607		4.865	7.65154		7.865	9.1475		10.865	9.4469
1.866	4.32607		4.866	7.65156		7.866	9.1475		10.866	9.44689
1.867	4.32608		4.867	7.65158		7.867	9.14751		10.867	9.44689
1.868	4.32608		4.868	7.65159		7.868	9.14751		10.868	9.44689
1.869	4.32608		4.869	7.65161		7.869	9.14752		10.869	9.4469
1.87	4.32609		4.87	7.65162		7.87	9.14752		10.87	9.4469
1.871	4.32609		4.871	7.65165		7.871	9.14752		10.871	9.4469
1.872	4.32609		4.872	7.65166		7.872	9.14751		10.872	9.4469
1.873	4.32609		4.873	7.65168		7.873	9.14751		10.873	9.4469
1.874	4.3261		4.874	7.65169		7.874	9.14752		10.874	9.44691
1.875	4.3261		4.875	7.65171		7.875	9.14752		10.875	9.44692
1.876	4.32609		4.876	7.65172		7.876	9.14751		10.876	9.44692
1.877	4.32609		4.877	7.65174		7.877	9.14751		10.877	9.44692
1.878	4.32609		4.878	7.65175		7.878	9.14751		10.878	9.44693
1.879	4.32609		4.879	7.65177		7.879	9.14751		10.879	9.44693
1.88	4.32608		4.88	7.65179		7.88	9.1475		10.88	9.44691
1.881	4.32608		4.881	7.6518		7.881	9.1475		10.881	9.44691
1.882	4.32608		4.882	7.65182		7.882	9.1475		10.882	9.4469
1.883	4.32608		4.883	7.65183		7.883	9.14749		10.883	9.4469
1.884	4.32609		4.884	7.65184		7.884	9.14749		10.884	9.4469
1.885	4.32609		4.885	7.65186		7.885	9.14749		10.885	9.44691
1.886	4.32609		4.886	7.65188		7.886	9.1475		10.886	9.44691
1.887	4.3261		4.887	7.6519		7.887	9.1475		10.887	9.4469
1.888	4.3261		4.888	7.65192		7.888	9.14751		10.888	9.4469
1.889	4.3261		4.889	7.65194		7.889	9.14751		10.889	9.44689
1.89	4.3261		4.89	7.65196		7.89	9.14751		10.89	9.44688
1.891	4.32611		4.891	7.65199		7.891	9.14751		10.891	9.44688
1.892	4.32611		4.892	7.652		7.892	9.1475		10.892	9.44688
1.893	4.3261		4.893	7.65202		7.893	9.1475		10.893	9.44688
1.894	4.3261		4.894	7.65204		7.894	9.14749		10.894	9.44687
1.895	4.3261		4.895	7.65205		7.895	9.14749		10.895	9.44687
1.896	4.32611		4.896	7.65206		7.896	9.14748		10.896	9.44687
1.897	4.32611		4.897	7.65206		7.897	9.14747		10.897	9.44686
1.898	4.32611		4.898	7.65207		7.898	9.14746		10.898	9.44686
1.899	4.32611		4.899	7.65208		7.899	9.14745		10.899	9.44686
1.9	4.32611		4.9	7.65208		7.9	9.14745		10.9	9.44686
1.901	4.32612		4.901	7.65209		7.901	9.14745		10.901	9.44685
1.902	4.32612		4.902	7.65211		7.902	9.14745		10.902	9.44685
1.903	4.32613		4.903	7.65213		7.903	9.14745		10.903	9.44684
1.904	4.32613		4.904	7.65214		7.904	9.14745		10.904	9.44683
1.905	4.32613		4.905	7.65215		7.905	9.14745		10.905	9.44682
1.906	4.32613		4.906	7.65217		7.906	9.14744		10.906	9.44682
1.907	4.32614		4.907	7.65219		7.907	9.14744		10.907	9.44682
1.908	4.32614		4.908	7.6522		7.908	9.14744		10.908	9.44682
1.909	4.32614		4.909	7.65221		7.909	9.14744		10.909	9.4468
1.91	4.32614		4.91	7.65223		7.91	9.14742		10.91	9.44679
1.911	4.32615		4.911	7.65224		7.911	9.14741		10.911	9.44678
1.912	4.32616		4.912	7.65225		7.912	9.14741		10.912	9.44677
1.913	4.32617		4.913	7.65226		7.913	9.14741		10.913	9.44676
1.914	4.32617		4.914	7.65227		7.914	9.1474		10.914	9.44675
1.915	4.32617		4.915	7.65228		7.915	9.14739		10.915	9.44673
1.916	4.32617		4.916	7.65229		7.916	9.14738		10.916	9.44672
1.917	4.32617		4.917	7.65229		7.917	9.14738		10.917	9.44671
1.918	4.32617		4.918	7.6523		7.918	9.14738		10.918	9.44671
1.919	4.32618		4.919	7.65231		7.919	9.14738		10.919	9.44671
1.92	4.32617		4.92	7.65231		7.92	9.14737		10.92	9.4467
1.921	4.32617		4.921	7.65232		7.921	9.14736		10.921	9.44669
1.922	4.32617		4.922	7.65234		7.922	9.14735		10.922	9.44669
1.923	4.32617		4.923	7.65235		7.923	9.14734		10.923	9.44668
1.924	4.32616		4.924	7.65236		7.924	9.14734		10.924	9.44668
1.925	4.32616		4.925	7.65238		7.925	9.14733		10.925	9.44667
1.926	4.32616		4.926	7.6524		7.926	9.14733		10.926	9.44667
1.927	4.32616		4.927	7.65241		7.927	9.14733		10.927	9.44667
1.928	4.32616		4.928	7.65242		7.928	9.14732		10.928	9.44666
1.929	4.32617		4.929	7.65244		7.929	9.14732		10.929	9.44666
1.93	4.32617		4.93	7.65245		7.93	9.14732		10.93	9.44667
1.931	4.32618		4.931	7.65246		7.931	9.14732		10.931	9.44666
1.932	4.32618		4.932	7.65248		7.932	9.14731		10.932	9.44665
1.933	4.32618		4.933	7.65249		7.933	9.1473		10.933	9.44665
1.934	4.32619		4.934	7.65251		7.934	9.1473		10.934	9.44664
1.935	4.32619		4.935	7.65252		7.935	9.14729		10.935	9.44662
1.936	4.32619		4.936	7.65253		7.936	9.14729		10.936	9.44661
1.937	4.32619		4.937	7.65254		7.937	9.14729		10.937	9.44661
1.938	4.32619		4.938	7.65255		7.938	9.14729		10.938	9.44661
1.939	4.32619		4.939	7.65255		7.939	9.14728		10.939	9.4466
1.94	4.32618		4.94	7.65255		7.94	9.14727		10.94	9.44659
1.941	4.32618		4.941	7.65256		7.941	9.14726		10.941	9.44658
1.942	4.32618		4.942	7.65256		7.942	9.14726		10.942	9.44658
1.943	4.32618		4.943	7.65257		7.943	9.14725		10.943	9.44657
1.944	4.32618		4.944	7.65259		7.944	9.14724		10.944	9.44657
1.945	4.32618		4.945	7.6526		7.945	9.14724		10.945	9.44656
1.946	4.32619		4.946	7.65262		7.946	9.14724		10.946	9.44656
1.947	4.32619		4.947	7.65263		7.947	9.14723		10.947	9.44655
1.948	4.32619		4.948	7.65263		7.948	9.14722		10.948	9.44655
1.949	4.32619		4.949	7.65263		7.949	9.1472		10.949	9.44654
1.95	4.32619		4.95	7.65264		7.95	9.14719		10.95	9.44653
1.951	4.32619		4.951	7.65265		7.951	9.14718		10.951	9.44653
1.952	4.3262		4.952	7.65267		7.952	9.14718		10.952	9.44652
1.953	4.3262		4.953	7.65267		7.953	9.14718		10.953	9.44651
1.954	4.3262		4.954	7.65267		7.954	9.14717		10.954	9.4465
1.955	4.3262		4.955	7.65268		7.955	9.14717		10.955	9.44649
1.956	4.3262		4.956	7.65269		7.956	9.14716		10.956	9.44648
1.957	4.32621		4.957	7.6527		7.957	9.14715		10.957	9.44647
1.958	4.3262		4.958	7.65271		7.958	9.14713		10.958	9.44647
1.959	4.32619		4.959	7.65272		7.959	9.14711		10.959	9.44646
1.96	4.32619		4.96	7.65273		7.96	9.14709		10.96	9.44645
1.961	4.32619		4.961	7.65274		7.961	9.14707		10.961	9.44645
1.962	4.32619		4.962	7.65275		7.962	9.14706		10.962	9.44644
1.963	4.32618		4.963	7.65275		7.963	9.14705		10.963	9.44644
1.964	4.32618		4.964	7.65274		7.964	9.14703		10.964	9.44643
1.965	4.32619		4.965	7.65275		7.965	9.14703		10.965	9.44642
1.966	4.32619		4.966	7.65276		7.966	9.14703		10.966	9.44641
1.967	4.32619		4.967	7.65276		7.967	9.14702		10.967	9.44641
1.968	4.32619		4.968	7.65277		7.968	9.14702		10.968	9.4464
1.969	4.32619		4.969	7.65278		7.969	9.14701		10.969	9.44639
1.97	4.32619		4.97	7.65279		7.97	9.147		10.97	9.44639
1.971	4.32619		4.971	7.6528		7.971	9.14699		10.971	9.44639
1.972	4.3262		4.972	7.6528		7.972	9.14698		10.972	9.44638
1.973	4.3262		4.973	7.65281		7.973	9.14697		10.973	9.44637
1.974	4.32621		4.974	7.65281		7.974	9.14695		10.974	9.44637
1.975	4.32621		4.975	7.65282		7.975	9.14694		10.975	9.44636
1.976	4.32622		4.976	7.65283		7.976	9.14693		10.976	9.44634
1.977	4.32622		4.977	7.65284		7.977	9.14692		10.977	9.44633
1.978	4.32622		4.978	7.65285		7.978	9.14691		10.978	9.44632
1.979	4.32623		4.979	7.65286		7.979	9.1469		10.979	9.4463
1.98	4.32623		4.98	7.65287		7.98	9.14689		10.98	9.44629
1.981	4.32622		4.981	7.65288		7.981	9.14689		10.981	9.44628
1.982	4.32623		4.982	7.65287		7.982	9.14689		10.982	9.44626
1.983	4.32622		4.983	7.65288		7.983	9.14688		10.983	9.44625
1.984	4.32622		4.984	7.65288		7.984	9.14687		10.984	9.44624
1.985	4.32622		4.985	7.65289		7.985	9.14686		10.985	9.44622
1.986	4.32622		4.986	7.6529		7.986	9.14685		10.986	9.4462
1.987	4.32622		4.987	7.6529		7.987	9.14683		10.987	9.44619
1.988	4.32621		4.988	7.6529		7.988	9.14684		10.988	9.44618
1.989	4.32621		4.989	7.65291		7.989	9.14684		10.989	9.44617
1.99	4.32621		4.99	7.65292		7.99	9.14682		10.99	9.44617
1.991	4.32621		4.991	7.65292		7.991	9.14682		10.991	9.44617
1.992	4.32621		4.992	7.65293		7.992	9.14681		10.992	9.44616
1.993	4.32621		4.993	7.65293		7.993	9.1468		10.993	9.44615
1.994	4.32621		4.994	7.65293		7.994	9.1468		10.994	9.44614
1.995	4.32621		4.995	7.65294		7.995	9.14679		10.995	9.44612
1.996	4.32621		4.996	7.65294		7.996	9.14679		10.996	9.4461
1.997	4.32622		4.997	7.65295		7.997	9.14679		10.997	9.44609
1.998	4.32622		4.998	7.65296		7.998	9.14678		10.998	9.44608
1.999	4.32622		4.999	7.65297		7.999	9.14676		10.999	9.44607
[truncated: 1 more rows]

## Sheet: S21b
Time (s)	Open-circuit voltage (V)		Time (s)	Open-circuit voltage (V)		Time (s)	Open-circuit voltage (V)		Time (s)	Open-circuit voltage (V)
0.001	0.18462		3.001	0.1962		6.001	0.21758		9.001	0.21618
0.002	0.18458		3.002	0.19686		6.002	0.21796		9.002	0.2162
0.003	0.18455		3.003	0.19706		6.003	0.21832		9.003	0.21622
0.004	0.18451		3.004	0.19712		6.004	0.21866		9.004	0.21625
0.005	0.18449		3.005	0.19673		6.005	0.21898		9.005	0.21627
0.006	0.18447		3.006	0.19745		6.006	0.21929		9.006	0.21629
0.007	0.18446		3.007	0.19785		6.007	0.21957		9.007	0.21632
0.008	0.18445		3.008	0.19798		6.008	0.21983		9.008	0.21635
0.009	0.18444		3.009	0.19804		6.009	0.22007		9.009	0.21638
0.01	0.18445		3.01	0.19811		6.01	0.22029		9.01	0.21641
0.011	0.18446		3.011	0.19778		6.011	0.2205		9.011	0.21644
0.012	0.18447		3.012	0.19765		6.012	0.22068		9.012	0.21647
0.013	0.18449		3.013	0.19771		6.013	0.22084		9.013	0.2165
0.014	0.18451		3.014	0.19817		6.014	0.22098		9.014	0.21654
0.015	0.18454		3.015	0.19765		6.015	0.2211		9.015	0.21657
0.016	0.18458		3.016	0.19791		6.016	0.22121		9.016	0.21661
0.017	0.18454		3.017	0.19732		6.017	0.22092		9.017	0.21645
0.018	0.18459		3.018	0.19804		6.018	0.22063		9.018	0.21624
0.019	0.18463		3.019	0.19798		6.019	0.22029		9.019	0.2162
0.02	0.18471		3.02	0.19791		6.02	0.22003		9.02	0.21614
0.021	0.18487		3.021	0.19778		6.021	0.22		9.021	0.21621
0.022	0.185		3.022	0.19725		6.022	0.22025		9.022	0.21639
0.023	0.18505		3.023	0.19725		6.023	0.22038		9.023	0.21662
0.024	0.18506		3.024	0.19771		6.024	0.22059		9.024	0.21677
0.025	0.18513		3.025	0.19765		6.025	0.22084		9.025	0.21692
0.026	0.18521		3.026	0.19712		6.026	0.22109		9.026	0.21708
0.027	0.18526		3.027	0.19719		6.027	0.22115		9.027	0.21722
0.028	0.18534		3.028	0.19732		6.028	0.22116		9.028	0.2173
0.029	0.18534		3.029	0.19712		6.029	0.22135		9.029	0.21754
0.03	0.18532		3.03	0.19765		6.03	0.22163		9.03	0.21766
0.031	0.18527		3.031	0.19745		6.031	0.22146		9.031	0.21767
0.032	0.18527		3.032	0.19785		6.032	0.22127		9.032	0.21762
0.033	0.18521		3.033	0.19752		6.033	0.22106		9.033	0.21756
0.034	0.18511		3.034	0.19758		6.034	0.22104		9.034	0.21741
0.035	0.18504		3.035	0.19824		6.035	0.22127		9.035	0.21738
0.036	0.18502		3.036	0.19765		6.036	0.22141		9.036	0.21737
0.037	0.18498		3.037	0.19725		6.037	0.22146		9.037	0.21738
0.038	0.18493		3.038	0.19699		6.038	0.2215		9.038	0.2174
0.039	0.18494		3.039	0.19706		6.039	0.22151		9.039	0.21743
0.04	0.18496		3.04	0.19679		6.04	0.2215		9.04	0.21745
0.041	0.18491		3.041	0.19699		6.041	0.22156		9.041	0.21748
0.042	0.18488		3.042	0.1966		6.042	0.22191		9.042	0.21752
0.043	0.18477		3.043	0.1966		6.043	0.22235		9.043	0.21762
0.044	0.18468		3.044	0.19679		6.044	0.22268		9.044	0.21765
0.045	0.1846		3.045	0.1966		6.045	0.2232		9.045	0.21761
0.046	0.18452		3.046	0.19679		6.046	0.22386		9.046	0.21762
0.047	0.18452		3.047	0.19653		6.047	0.22425		9.047	0.21766
0.048	0.18452		3.048	0.19699		6.048	0.22472		9.048	0.2177
0.049	0.18458		3.049	0.19666		6.049	0.2252		9.049	0.21771
0.05	0.18466		3.05	0.19647		6.05	0.22554		9.05	0.21771
0.051	0.1847		3.051	0.19725		6.051	0.22586		9.051	0.2177
0.052	0.18466		3.052	0.19732		6.052	0.22595		9.052	0.21768
0.053	0.18461		3.053	0.19771		6.053	0.22613		9.053	0.21766
0.054	0.18461		3.054	0.19758		6.054	0.22629		9.054	0.21766
0.055	0.18469		3.055	0.19725		6.055	0.22649		9.055	0.21765
0.056	0.18474		3.056	0.19719		6.056	0.22654		9.056	0.21765
0.057	0.18476		3.057	0.19771		6.057	0.22635		9.057	0.21768
0.058	0.18481		3.058	0.19725		6.058	0.22608		9.058	0.21769
0.059	0.18485		3.059	0.19745		6.059	0.22572		9.059	0.21775
0.06	0.18485		3.06	0.19765		6.06	0.22558		9.06	0.2178
0.061	0.18486		3.061	0.19725		6.061	0.22545		9.061	0.21789
0.062	0.18489		3.062	0.19745		6.062	0.22527		9.062	0.218
0.063	0.18488		3.063	0.19811		6.063	0.225		9.063	0.21816
0.064	0.18494		3.064	0.19785		6.064	0.22491		9.064	0.21834
0.065	0.18503		3.065	0.19732		6.065	0.22485		9.065	0.21863
0.066	0.18514		3.066	0.19725		6.066	0.22468		9.066	0.21879
0.067	0.18522		3.067	0.19765		6.067	0.22457		9.067	0.21895
0.068	0.18525		3.068	0.19811		6.068	0.2246		9.068	0.21907
0.069	0.18527		3.069	0.19817		6.069	0.22475		9.069	0.21921
0.07	0.18533		3.07	0.19804		6.07	0.22492		9.07	0.21928
0.071	0.18534		3.071	0.19785		6.071	0.22505		9.071	0.21935
0.072	0.18535		3.072	0.19712		6.072	0.22513		9.072	0.21942
0.073	0.18525		3.073	0.19725		6.073	0.22502		9.073	0.21937
0.074	0.18526		3.074	0.19725		6.074	0.22482		9.074	0.2194
0.075	0.1853		3.075	0.19745		6.075	0.22484		9.075	0.21936
0.076	0.18531		3.076	0.19811		6.076	0.22478		9.076	0.21943
0.077	0.18534		3.077	0.19745		6.077	0.22443		9.077	0.21936
0.078	0.1854		3.078	0.19804		6.078	0.22439		9.078	0.21931
0.079	0.18553		3.079	0.19844		6.079	0.22436		9.079	0.21929
0.08	0.18563		3.08	0.19877		6.08	0.224		9.08	0.21932
0.081	0.18573		3.081	0.1987		6.081	0.22381		9.081	0.21929
0.082	0.18585		3.082	0.19883		6.082	0.22369		9.082	0.21924
0.083	0.18598		3.083	0.19837		6.083	0.22393		9.083	0.21925
0.084	0.18606		3.084	0.19778		6.084	0.22426		9.084	0.21927
0.085	0.18609		3.085	0.19811		6.085	0.22465		9.085	0.21921
0.086	0.18609		3.086	0.19817		6.086	0.22493		9.086	0.2192
0.087	0.1861		3.087	0.19857		6.087	0.22494		9.087	0.21923
0.088	0.18611		3.088	0.19804		6.088	0.225		9.088	0.21938
0.089	0.18603		3.089	0.19804		6.089	0.22507		9.089	0.21942
0.09	0.18594		3.09	0.19798		6.09	0.22524		9.09	0.21946
0.091	0.18592		3.091	0.19798		6.091	0.22536		9.091	0.21953
0.092	0.18586		3.092	0.19798		6.092	0.22538		9.092	0.21963
0.093	0.18584		3.093	0.19791		6.093	0.22538		9.093	0.21975
0.094	0.18585		3.094	0.19824		6.094	0.22544		9.094	0.21988
0.095	0.18585		3.095	0.19837		6.095	0.22546		9.095	0.22005
0.096	0.18589		3.096	0.19863		6.096	0.22561		9.096	0.22023
0.097	0.1859		3.097	0.19857		6.097	0.22592		9.097	0.22038
0.098	0.18591		3.098	0.19877		6.098	0.2262		9.098	0.2205
0.099	0.18595		3.099	0.19903		6.099	0.22627		9.099	0.22056
0.1	0.18607		3.1	0.19936		6.1	0.22624		9.1	0.2206
0.101	0.18611		3.101	0.19962		6.101	0.22636		9.101	0.22078
0.102	0.18611		3.102	0.19962		6.102	0.22634		9.102	0.22092
0.103	0.18611		3.103	0.19942		6.103	0.22643		9.103	0.22098
0.104	0.18618		3.104	0.19929		6.104	0.22659		9.104	0.22122
0.105	0.18618		3.105	0.19916		6.105	0.22699		9.105	0.22132
0.106	0.18618		3.106	0.19923		6.106	0.22727		9.106	0.22144
0.107	0.18627		3.107	0.19909		6.107	0.2274		9.107	0.22143
0.108	0.18637		3.108	0.19883		6.108	0.22761		9.108	0.22159
0.109	0.18644		3.109	0.19877		6.109	0.22772		9.109	0.22166
0.11	0.18644		3.11	0.19883		6.11	0.22761		9.11	0.2216
0.111	0.18648		3.111	0.19883		6.111	0.22785		9.111	0.2215
0.112	0.18648		3.112	0.19877		6.112	0.22804		9.112	0.22136
0.113	0.18645		3.113	0.19896		6.113	0.22832		9.113	0.22123
0.114	0.18639		3.114	0.19903		6.114	0.2285		9.114	0.22109
0.115	0.18635		3.115	0.19923		6.115	0.22845		9.115	0.22082
0.116	0.18636		3.116	0.19929		6.116	0.22828		9.116	0.22062
0.117	0.18638		3.117	0.19949		6.117	0.22796		9.117	0.22054
0.118	0.18638		3.118	0.19955		6.118	0.22779		9.118	0.22059
0.119	0.1864		3.119	0.19975		6.119	0.22756		9.119	0.22054
0.12	0.18646		3.12	0.19982		6.12	0.22753		9.12	0.2206
0.121	0.18655		3.121	0.19988		6.121	0.22755		9.121	0.22079
0.122	0.18663		3.122	0.20008		6.122	0.2276		9.122	0.22106
0.123	0.18673		3.123	0.20008		6.123	0.22769		9.123	0.22121
0.124	0.18683		3.124	0.20015		6.124	0.2279		9.124	0.22133
0.125	0.18692		3.125	0.20001		6.125	0.22811		9.125	0.22155
0.126	0.18699		3.126	0.19988		6.126	0.22829		9.126	0.22167
0.127	0.18705		3.127	0.19988		6.127	0.22838		9.127	0.22182
0.128	0.18711		3.128	0.19969		6.128	0.22837		9.128	0.22201
0.129	0.18719		3.129	0.19975		6.129	0.22835		9.129	0.22219
0.13	0.18726		3.13	0.19975		6.13	0.22842		9.13	0.22244
0.131	0.18731		3.131	0.19955		6.131	0.22859		9.131	0.22274
0.132	0.18737		3.132	0.19969		6.132	0.22857		9.132	0.2229
0.133	0.18744		3.133	0.19975		6.133	0.22862		9.133	0.22306
0.134	0.18751		3.134	0.19975		6.134	0.2286		9.134	0.22324
0.135	0.18757		3.135	0.19995		6.135	0.22862		9.135	0.22327
0.136	0.18766		3.136	0.20008		6.136	0.22852		9.136	0.22328
0.137	0.18776		3.137	0.20034		6.137	0.2284		9.137	0.22333
0.138	0.18781		3.138	0.20028		6.138	0.22834		9.138	0.22341
0.139	0.1879		3.139	0.20001		6.139	0.22829		9.139	0.22343
0.14	0.18796		3.14	0.20034		6.14	0.22825		9.14	0.22343
0.141	0.18804		3.141	0.20015		6.141	0.22826		9.141	0.22349
0.142	0.1881		3.142	0.20061		6.142	0.22829		9.142	0.22355
0.143	0.18817		3.143	0.19988		6.143	0.22834		9.143	0.22367
0.144	0.18825		3.144	0.20074		6.144	0.22843		9.144	0.22379
0.145	0.18833		3.145	0.20054		6.145	0.22854		9.145	0.22388
0.146	0.18841		3.146	0.20034		6.146	0.22867		9.146	0.22409
0.147	0.18844		3.147	0.201		6.147	0.22882		9.147	0.22441
0.148	0.18847		3.148	0.20153		6.148	0.22896		9.148	0.22467
0.149	0.18843		3.149	0.20186		6.149	0.2291		9.149	0.22498
0.15	0.18837		3.15	0.20218		6.15	0.22926		9.15	0.22522
0.151	0.18831		3.151	0.20159		6.151	0.22939		9.151	0.2255
0.152	0.18827		3.152	0.20238		6.152	0.22955		9.152	0.22559
0.153	0.18829		3.153	0.20212		6.153	0.2296		9.153	0.22555
0.154	0.18829		3.154	0.20245		6.154	0.22952		9.154	0.22554
0.155	0.18829		3.155	0.20218		6.155	0.22944		9.155	0.22558
0.156	0.18834		3.156	0.20199		6.156	0.22931		9.156	0.22563
0.157	0.18843		3.157	0.20278		6.157	0.2292		9.157	0.22577
0.158	0.18853		3.158	0.20337		6.158	0.22918		9.158	0.22585
0.159	0.18867		3.159	0.20278		6.159	0.22913		9.159	0.22599
0.16	0.18879		3.16	0.20278		6.16	0.22911		9.16	0.22607
0.161	0.18888		3.161	0.2037		6.161	0.22906		9.161	0.22613
0.162	0.18896		3.162	0.20317		6.162	0.22914		9.162	0.22613
0.163	0.18911		3.163	0.20284		6.163	0.22925		9.163	0.2261
0.164	0.18923		3.164	0.20245		6.164	0.22936		9.164	0.22607
0.165	0.18934		3.165	0.20258		6.165	0.22936		9.165	0.226
0.166	0.18942		3.166	0.2031		6.166	0.22946		9.166	0.22599
0.167	0.18947		3.167	0.20343		6.167	0.22949		9.167	0.226
0.168	0.18952		3.168	0.20278		6.168	0.2297		9.168	0.22606
0.169	0.1896		3.169	0.20258		6.169	0.2299		9.169	0.22618
0.17	0.18969		3.17	0.20278		6.17	0.23007		9.17	0.22635
0.171	0.18974		3.171	0.20324		6.171	0.23022		9.171	0.22651
0.172	0.18977		3.172	0.2033		6.172	0.23013		9.172	0.22663
0.173	0.18981		3.173	0.20284		6.173	0.23		9.173	0.22677
0.174	0.18983		3.174	0.20291		6.174	0.22989		9.174	0.22685
0.175	0.18977		3.175	0.20363		6.175	0.22971		9.175	0.2271
0.176	0.18971		3.176	0.20383		6.176	0.22946		9.176	0.22726
0.177	0.18965		3.177	0.20363		6.177	0.22912		9.177	0.22749
0.178	0.18962		3.178	0.20416		6.178	0.22873		9.178	0.2276
0.179	0.18955		3.179	0.20383		6.179	0.22836		9.179	0.22785
0.18	0.18956		3.18	0.20376		6.18	0.228		9.18	0.22789
0.181	0.18962		3.181	0.20416		6.181	0.22762		9.181	0.22804
0.182	0.18971		3.182	0.20356		6.182	0.22753		9.182	0.22812
0.183	0.18982		3.183	0.20442		6.183	0.22756		9.183	0.22824
0.184	0.18987		3.184	0.20448		6.184	0.22753		9.184	0.22842
0.185	0.18994		3.185	0.20396		6.185	0.22769		9.185	0.22865
0.186	0.19009		3.186	0.20343		6.186	0.22794		9.186	0.2289
0.187	0.19019		3.187	0.20376		6.187	0.22817		9.187	0.2292
0.188	0.19026		3.188	0.20396		6.188	0.22845		9.188	0.22938
0.189	0.19031		3.189	0.20455		6.189	0.22875		9.189	0.22959
0.19	0.19036		3.19	0.20488		6.19	0.2291		9.19	0.22968
0.191	0.19038		3.191	0.20448		6.191	0.22943		9.191	0.22982
0.192	0.19042		3.192	0.20389		6.192	0.22979		9.192	0.22991
0.193	0.19055		3.193	0.2037		6.193	0.23004		9.193	0.22991
0.194	0.19059		3.194	0.20402		6.194	0.23012		9.194	0.22997
0.195	0.19068		3.195	0.20422		6.195	0.23012		9.195	0.22997
0.196	0.19079		3.196	0.20462		6.196	0.23036		9.196	0.22991
0.197	0.19095		3.197	0.20488		6.197	0.23047		9.197	0.22981
0.198	0.19112		3.198	0.20455		6.198	0.23079		9.198	0.2299
0.199	0.19128		3.199	0.20586		6.199	0.23105		9.199	0.22991
0.2	0.19141		3.2	0.20639		6.2	0.23119		9.2	0.22999
0.201	0.19151		3.201	0.20613		6.201	0.23128		9.201	0.22999
0.202	0.19165		3.202	0.20619		6.202	0.23125		9.202	0.23002
0.203	0.19179		3.203	0.20606		6.203	0.23126		9.203	0.23006
0.204	0.19188		3.204	0.20718		6.204	0.23142		9.204	0.23024
0.205	0.19195		3.205	0.20678		6.205	0.23154		9.205	0.23046
0.206	0.19204		3.206	0.20711		6.206	0.23161		9.206	0.23059
0.207	0.19209		3.207	0.20678		6.207	0.23162		9.207	0.2307
0.208	0.19216		3.208	0.20659		6.208	0.23172		9.208	0.2308
0.209	0.19224		3.209	0.20738		6.209	0.23187		9.209	0.23094
0.21	0.1923		3.21	0.20744		6.21	0.23192		9.21	0.231
0.211	0.19236		3.211	0.20764		6.211	0.23195		9.211	0.23121
0.212	0.1924		3.212	0.20751		6.212	0.2322		9.212	0.23129
0.213	0.19243		3.213	0.20757		6.213	0.23222		9.213	0.2314
0.214	0.19251		3.214	0.20718		6.214	0.23215		9.214	0.23157
0.215	0.19266		3.215	0.20738		6.215	0.23222		9.215	0.2317
0.216	0.19277		3.216	0.2077		6.216	0.23224		9.216	0.23182
0.217	0.19283		3.217	0.20784		6.217	0.23219		9.217	0.23192
0.218	0.19291		3.218	0.20738		6.218	0.23227		9.218	0.23194
0.219	0.19304		3.219	0.20777		6.219	0.23229		9.219	0.23209
0.22	0.19317		3.22	0.2081		6.22	0.23232		9.22	0.23223
0.221	0.19329		3.221	0.2083		6.221	0.23248		9.221	0.23233
0.222	0.1934		3.222	0.20777		6.222	0.2325		9.222	0.23227
0.223	0.19351		3.223	0.20744		6.223	0.23262		9.223	0.23228
0.224	0.19353		3.224	0.2081		6.224	0.2326		9.224	0.23228
0.225	0.19362		3.225	0.20869		6.225	0.23293		9.225	0.23227
0.226	0.19369		3.226	0.2083		6.226	0.23329		9.226	0.23225
0.227	0.19377		3.227	0.20816		6.227	0.23367		9.227	0.23229
0.228	0.1938		3.228	0.20764		6.228	0.23415		9.228	0.23236
0.229	0.19386		3.229	0.20816		6.229	0.23444		9.229	0.23236
0.23	0.19395		3.23	0.20849		6.23	0.23484		9.23	0.2325
0.231	0.19403		3.231	0.20843		6.231	0.23515		9.231	0.23262
0.232	0.19409		3.232	0.20902		6.232	0.2354		9.232	0.2328
0.233	0.19413		3.233	0.20922		6.233	0.23567		9.233	0.23291
0.234	0.19413		3.234	0.20908		6.234	0.23611		9.234	0.23313
0.235	0.19413		3.235	0.20974		6.235	0.23638		9.235	0.23317
0.236	0.1941		3.236	0.21046		6.236	0.23659		9.236	0.23339
0.237	0.19408		3.237	0.20981		6.237	0.23669		9.237	0.23361
0.238	0.19417		3.238	0.20889		6.238	0.23682		9.238	0.23386
0.239	0.19424		3.239	0.20961		6.239	0.23704		9.239	0.23394
0.24	0.19426		3.24	0.21014		6.24	0.23712		9.24	0.23411
0.241	0.19432		3.241	0.21007		6.241	0.23728		9.241	0.23431
0.242	0.19436		3.242	0.21027		6.242	0.23724		9.242	0.23448
0.243	0.19443		3.243	0.21046		6.243	0.23711		9.243	0.23476
0.244	0.19458		3.244	0.21066		6.244	0.2372		9.244	0.23491
0.245	0.19465		3.245	0.21079		6.245	0.23735		9.245	0.23501
0.246	0.19469		3.246	0.21092		6.246	0.2375		9.246	0.23512
0.247	0.19475		3.247	0.21112		6.247	0.23757		9.247	0.23521
0.248	0.19477		3.248	0.21092		6.248	0.23765		9.248	0.23523
0.249	0.19479		3.249	0.21119		6.249	0.23768		9.249	0.23521
0.25	0.19476		3.25	0.21171		6.25	0.23764		9.25	0.23514
0.251	0.19476		3.251	0.21053		6.251	0.23771		9.251	0.23498
0.252	0.19478		3.252	0.21112		6.252	0.23768		9.252	0.23482
0.253	0.19482		3.253	0.21092		6.253	0.23761		9.253	0.23483
0.254	0.19488		3.254	0.2106		6.254	0.23763		9.254	0.2348
0.255	0.19495		3.255	0.21132		6.255	0.23782		9.255	0.23483
0.256	0.19505		3.256	0.21119		6.256	0.23787		9.256	0.23474
0.257	0.19517		3.257	0.21138		6.257	0.23801		9.257	0.23467
0.258	0.19536		3.258	0.21152		6.258	0.23793		9.258	0.23462
0.259	0.19558		3.259	0.21152		6.259	0.2381		9.259	0.23463
0.26	0.19575		3.26	0.21224		6.26	0.23822		9.26	0.23474
0.261	0.19591		3.261	0.2125		6.261	0.23823		9.261	0.23486
0.262	0.19607		3.262	0.21237		6.262	0.23832		9.262	0.23498
0.263	0.19629		3.263	0.2123		6.263	0.23848		9.263	0.235
0.264	0.1965		3.264	0.21316		6.264	0.23885		9.264	0.23522
0.265	0.19667		3.265	0.21283		6.265	0.23901		9.265	0.23543
0.266	0.19678		3.266	0.21316		6.266	0.23915		9.266	0.2358
0.267	0.19696		3.267	0.21362		6.267	0.2393		9.267	0.236
0.268	0.19719		3.268	0.2127		6.268	0.23948		9.268	0.23621
0.269	0.19731		3.269	0.21276		6.269	0.23976		9.269	0.23639
0.27	0.19744		3.27	0.21296		6.27	0.23982		9.27	0.2366
0.271	0.19759		3.271	0.21276		6.271	0.23983		9.271	0.23683
0.272	0.19772		3.272	0.21244		6.272	0.23961		9.272	0.23708
0.273	0.19787		3.273	0.21388		6.273	0.23956		9.273	0.23732
0.274	0.19802		3.274	0.21388		6.274	0.23959		9.274	0.23742
0.275	0.19812		3.275	0.21355		6.275	0.23943		9.275	0.23756
0.276	0.1982		3.276	0.21441		6.276	0.23927		9.276	0.23776
0.277	0.19825		3.277	0.21408		6.277	0.23898		9.277	0.23788
0.278	0.19831		3.278	0.2146		6.278	0.23877		9.278	0.23802
0.279	0.1984		3.279	0.2146		6.279	0.23877		9.279	0.23826
0.28	0.19855		3.28	0.21546		6.28	0.23876		9.28	0.23846
0.281	0.19872		3.281	0.21579		6.281	0.23884		9.281	0.23864
0.282	0.19886		3.282	0.21566		6.282	0.2389		9.282	0.23884
0.283	0.19898		3.283	0.21572		6.283	0.23884		9.283	0.23922
0.284	0.19906		3.284	0.21625		6.284	0.23913		9.284	0.23956
0.285	0.19911		3.285	0.21664		6.285	0.23924		9.285	0.23983
0.286	0.19921		3.286	0.21546		6.286	0.23957		9.286	0.23991
0.287	0.1993		3.287	0.21579		6.287	0.2398		9.287	0.23997
0.288	0.19941		3.288	0.21487		6.288	0.23999		9.288	0.24008
0.289	0.19945		3.289	0.21546		6.289	0.24042		9.289	0.24016
0.29	0.19944		3.29	0.21559		6.29	0.24066		9.29	0.24021
0.291	0.1995		3.291	0.21533		6.291	0.24102		9.291	0.24034
0.292	0.19959		3.292	0.21559		6.292	0.24111		9.292	0.24051
0.293	0.19971		3.293	0.21579		6.293	0.24127		9.293	0.24063
0.294	0.1998		3.294	0.21625		6.294	0.24139		9.294	0.24073
0.295	0.1998		3.295	0.21605		6.295	0.24136		9.295	0.24075
0.296	0.19989		3.296	0.21572		6.296	0.24144		9.296	0.24087
0.297	0.20006		3.297	0.21598		6.297	0.24162		9.297	0.24097
0.298	0.20015		3.298	0.21631		6.298	0.24167		9.298	0.24109
0.299	0.20022		3.299	0.21723		6.299	0.24188		9.299	0.24123
0.3	0.20032		3.3	0.21704		6.3	0.24216		9.3	0.24131
0.301	0.20041		3.301	0.21743		6.301	0.24223		9.301	0.2415
0.302	0.20045		3.302	0.21828		6.302	0.24233		9.302	0.2417
0.303	0.20054		3.303	0.21874		6.303	0.24254		9.303	0.24187
0.304	0.20061		3.304	0.21822		6.304	0.24279		9.304	0.24204
0.305	0.20062		3.305	0.21789		6.305	0.24305		9.305	0.24223
0.306	0.20063		3.306	0.21815		6.306	0.24333		9.306	0.24246
0.307	0.20071		3.307	0.21809		6.307	0.24354		9.307	0.24271
0.308	0.20076		3.308	0.21809		6.308	0.24405		9.308	0.24292
0.309	0.2009		3.309	0.21822		6.309	0.24437		9.309	0.24311
0.31	0.201		3.31	0.21769		6.31	0.24447		9.31	0.24311
0.311	0.20111		3.311	0.21828		6.311	0.24435		9.311	0.24313
0.312	0.2012		3.312	0.21874		6.312	0.24427		9.312	0.24321
0.313	0.20128		3.313	0.21868		6.313	0.24417		9.313	0.24339
0.314	0.20136		3.314	0.21927		6.314	0.24426		9.314	0.24342
0.315	0.20149		3.315	0.21835		6.315	0.24428		9.315	0.24341
0.316	0.20161		3.316	0.2194		6.316	0.24433		9.316	0.24331
0.317	0.20168		3.317	0.2194		6.317	0.24435		9.317	0.24332
0.318	0.20171		3.318	0.21973		6.318	0.24445		9.318	0.24352
0.319	0.20181		3.319	0.21927		6.319	0.24449		9.319	0.24373
0.32	0.20189		3.32	0.2194		6.32	0.24451		9.32	0.24405
0.321	0.20208		3.321	0.21986		6.321	0.24444		9.321	0.24449
0.322	0.20222		3.322	0.22039		6.322	0.24432		9.322	0.24485
0.323	0.20243		3.323	0.22065		6.323	0.24437		9.323	0.24508
0.324	0.20254		3.324	0.22104		6.324	0.2444		9.324	0.24531
0.325	0.2026		3.325	0.22032		6.325	0.24451		9.325	0.24554
0.326	0.20269		3.326	0.2196		6.326	0.24448		9.326	0.24588
0.327	0.20283		3.327	0.22019		6.327	0.24462		9.327	0.24619
0.328	0.2029		3.328	0.2194		6.328	0.24465		9.328	0.24652
0.329	0.20306		3.329	0.21999		6.329	0.24464		9.329	0.24691
0.33	0.20309		3.33	0.22091		6.33	0.24467		9.33	0.24722
0.331	0.20313		3.331	0.22052		6.331	0.24458		9.331	0.24751
0.332	0.2032		3.332	0.22085		6.332	0.24465		9.332	0.24777
0.333	0.20329		3.333	0.22058		6.333	0.24458		9.333	0.24796
0.334	0.20334		3.334	0.22045		6.334	0.2445		9.334	0.24819
0.335	0.20337		3.335	0.22052		6.335	0.24459		9.335	0.24837
0.336	0.20338		3.336	0.22203		6.336	0.24448		9.336	0.2486
0.337	0.20335		3.337	0.22289		6.337	0.24452		9.337	0.24881
0.338	0.20338		3.338	0.22275		6.338	0.24458		9.338	0.2489
0.339	0.20346		3.339	0.22269		6.339	0.24453		9.339	0.24902
0.34	0.20349		3.34	0.22275		6.34	0.24456		9.34	0.24912
0.341	0.20362		3.341	0.22249		6.341	0.24472		9.341	0.24933
0.342	0.20371		3.342	0.22249		6.342	0.24502		9.342	0.24958
0.343	0.20381		3.343	0.22328		6.343	0.24529		9.343	0.24981
0.344	0.20386		3.344	0.22308		6.344	0.24562		9.344	0.24998
0.345	0.20393		3.345	0.22242		6.345	0.24592		9.345	0.25025
0.346	0.20393		3.346	0.22282		6.346	0.24621		9.346	0.25039
0.347	0.20388		3.347	0.22282		6.347	0.24643		9.347	0.25062
0.348	0.20389		3.348	0.22315		6.348	0.24665		9.348	0.25086
0.349	0.20399		3.349	0.22249		6.349	0.24698		9.349	0.25109
0.35	0.20409		3.35	0.22381		6.35	0.24737		9.35	0.25123
0.351	0.20421		3.351	0.22289		6.351	0.24766		9.351	0.25128
0.352	0.20427		3.352	0.22335		6.352	0.2479		9.352	0.25124
0.353	0.20438		3.353	0.22387		6.353	0.24817		9.353	0.25122
0.354	0.20449		3.354	0.22446		6.354	0.24846		9.354	0.25127
0.355	0.20472		3.355	0.2242		6.355	0.24857		9.355	0.25136
0.356	0.20495		3.356	0.22551		6.356	0.24859		9.356	0.25152
0.357	0.20523		3.357	0.22604		6.357	0.2487		9.357	0.25171
0.358	0.20539		3.358	0.22571		6.358	0.24878		9.358	0.25189
0.359	0.20554		3.359	0.22604		6.359	0.24875		9.359	0.25204
0.36	0.20567		3.36	0.22545		6.36	0.24894		9.36	0.2521
0.361	0.20594		3.361	0.2265		6.361	0.24924		9.361	0.25212
0.362	0.20619		3.362	0.22663		6.362	0.24966		9.362	0.2522
0.363	0.20639		3.363	0.22676		6.363	0.24996		9.363	0.25232
0.364	0.20655		3.364	0.22696		6.364	0.25047		9.364	0.25258
0.365	0.20664		3.365	0.22696		6.365	0.25093		9.365	0.25282
0.366	0.2067		3.366	0.22762		6.366	0.25135		9.366	0.25308
0.367	0.20679		3.367	0.22703		6.367	0.25188		9.367	0.25331
0.368	0.20701		3.368	0.22729		6.368	0.25254		9.368	0.25361
0.369	0.20716		3.369	0.22827		6.369	0.25296		9.369	0.254
0.37	0.20733		3.37	0.22873		6.37	0.25317		9.37	0.25442
0.371	0.20748		3.371	0.22873		6.371	0.25345		9.371	0.25484
0.372	0.20754		3.372	0.22821		6.372	0.2534		9.372	0.25524
0.373	0.20759		3.373	0.22854		6.373	0.25333		9.373	0.25557
0.374	0.20758		3.374	0.2288		6.374	0.25336		9.374	0.2559
0.375	0.20767		3.375	0.22906		6.375	0.25334		9.375	0.25626
0.376	0.20768		3.376	0.22946		6.376	0.25326		9.376	0.25652
0.377	0.20772		3.377	0.23018		6.377	0.25318		9.377	0.25682
0.378	0.20783		3.378	0.22965		6.378	0.25329		9.378	0.25705
0.379	0.20799		3.379	0.229		6.379	0.25339		9.379	0.25732
0.38	0.20817		3.38	0.22933		6.38	0.25343		9.38	0.25749
0.381	0.20827		3.381	0.22939		6.381	0.25349		9.381	0.25778
0.382	0.20843		3.382	0.22979		6.382	0.25365		9.382	0.25812
0.383	0.20866		3.383	0.23018		6.383	0.2537		9.383	0.25849
0.384	0.20893		3.384	0.23057		6.384	0.25386		9.384	0.25883
0.385	0.20914		3.385	0.23123		6.385	0.25376		9.385	0.25916
0.386	0.2093		3.386	0.23163		6.386	0.25395		9.386	0.25944
0.387	0.20947		3.387	0.23103		6.387	0.25424		9.387	0.25962
0.388	0.20959		3.388	0.23163		6.388	0.25459		9.388	0.25973
0.389	0.20977		3.389	0.23182		6.389	0.25488		9.389	0.2599
0.39	0.20997		3.39	0.23117		6.39	0.25539		9.39	0.25999
0.391	0.21014		3.391	0.23255		6.391	0.25588		9.391	0.26003
0.392	0.21024		3.392	0.23169		6.392	0.25625		9.392	0.26009
0.393	0.2104		3.393	0.23182		6.393	0.25649		9.393	0.26018
0.394	0.21054		3.394	0.23215		6.394	0.2567		9.394	0.2603
0.395	0.21063		3.395	0.23169		6.395	0.25693		9.395	0.2604
0.396	0.21072		3.396	0.23241		6.396	0.25716		9.396	0.26048
0.397	0.21084		3.397	0.23301		6.397	0.25726		9.397	0.26065
0.398	0.21101		3.398	0.23327		6.398	0.25743		9.398	0.26084
0.399	0.21114		3.399	0.23406		6.399	0.25737		9.399	0.26118
0.4	0.21124		3.4	0.23399		6.4	0.25752		9.4	0.26148
0.401	0.21132		3.401	0.23439		6.401	0.25779		9.401	0.26185
0.402	0.21143		3.402	0.23544		6.402	0.25788		9.402	0.26218
0.403	0.21154		3.403	0.23465		6.403	0.25824		9.403	0.26251
0.404	0.21162		3.404	0.23406		6.404	0.25865		9.404	0.26289
0.405	0.21178		3.405	0.23445		6.405	0.25907		9.405	0.26334
0.406	0.21193		3.406	0.23445		6.406	0.25946		9.406	0.26376
0.407	0.21211		3.407	0.23491		6.407	0.25974		9.407	0.26422
0.408	0.21229		3.408	0.23498		6.408	0.25986		9.408	0.26465
0.409	0.21244		3.409	0.23563		6.409	0.25998		9.409	0.26514
0.41	0.21255		3.41	0.23524		6.41	0.26021		9.41	0.26562
0.411	0.21263		3.411	0.23563		6.411	0.26037		9.411	0.26614
0.412	0.21278		3.412	0.23531		6.412	0.26061		9.412	0.26655
0.413	0.21295		3.413	0.23517		6.413	0.26073		9.413	0.26696
0.414	0.21309		3.414	0.23563		6.414	0.26098		9.414	0.26734
0.415	0.2132		3.415	0.23577		6.415	0.26114		9.415	0.26766
0.416	0.21336		3.416	0.23603		6.416	0.2616		9.416	0.26799
0.417	0.21351		3.417	0.23655		6.417	0.26189		9.417	0.26825
0.418	0.2136		3.418	0.23682		6.418	0.26225		9.418	0.26857
0.419	0.21369		3.419	0.23708		6.419	0.2625		9.419	0.26898
0.42	0.21384		3.42	0.23787		6.42	0.26279		9.42	0.26925
0.421	0.21398		3.421	0.238		6.421	0.26291		9.421	0.26949
0.422	0.21412		3.422	0.2382		6.422	0.26319		9.422	0.26981
0.423	0.21426		3.423	0.238		6.423	0.26345		9.423	0.27012
0.424	0.21436		3.424	0.23846		6.424	0.26364		9.424	0.27048
0.425	0.21445		3.425	0.23813		6.425	0.26385		9.425	0.27086
0.426	0.21453		3.426	0.23885		6.426	0.26399		9.426	0.27118
0.427	0.21467		3.427	0.23905		6.427	0.26419		9.427	0.27165
0.428	0.21479		3.428	0.23853		6.428	0.26442		9.428	0.27201
0.429	0.21488		3.429	0.23925		6.429	0.26456		9.429	0.27237
0.43	0.21494		3.43	0.23938		6.43	0.26474		9.43	0.27268
0.431	0.21512		3.431	0.23977		6.431	0.26483		9.431	0.27301
0.432	0.21532		3.432	0.23971		6.432	0.26491		9.432	0.27333
0.433	0.21549		3.433	0.2401		6.433	0.26527		9.433	0.27369
0.434	0.21569		3.434	0.23951		6.434	0.26541		9.434	0.27412
0.435	0.21591		3.435	0.23997		6.435	0.26544		9.435	0.27463
0.436	0.21611		3.436	0.24037		6.436	0.26525		9.436	0.27501
0.437	0.21627		3.437	0.24096		6.437	0.26502		9.437	0.27548
0.438	0.21642		3.438	0.24129		6.438	0.26495		9.438	0.27591
0.439	0.21657		3.439	0.24201		6.439	0.26514		9.439	0.27638
0.44	0.21677		3.44	0.2424		6.44	0.26545		9.44	0.27683
0.441	0.21703		3.441	0.24247		6.441	0.26571		9.441	0.27719
0.442	0.21728		3.442	0.24267		6.442	0.26597		9.442	0.27755
0.443	0.21751		3.443	0.24299		6.443	0.26626		9.443	0.2779
0.444	0.21775		3.444	0.24332		6.444	0.26653		9.444	0.27822
0.445	0.21798		3.445	0.24385		6.445	0.26672		9.445	0.27863
0.446	0.21821		3.446	0.24352		6.446	0.267		9.446	0.27894
0.447	0.21842		3.447	0.24378		6.447	0.2671		9.447	0.27923
0.448	0.21857		3.448	0.24365		6.448	0.26737		9.448	0.27951
0.449	0.21875		3.449	0.24359		6.449	0.26755		9.449	0.27989
0.45	0.21896		3.45	0.24391		6.45	0.26783		9.45	0.28011
0.451	0.2191		3.451	0.24405		6.451	0.26794		9.451	0.28026
0.452	0.21926		3.452	0.24411		6.452	0.26806		9.452	0.2805
0.453	0.2194		3.453	0.24398		6.453	0.26815		9.453	0.28069
0.454	0.21958		3.454	0.24398		6.454	0.26823		9.454	0.28097
0.455	0.2198		3.455	0.24457		6.455	0.26829		9.455	0.28122
0.456	0.21999		3.456	0.24556		6.456	0.26836		9.456	0.28142
0.457	0.2202		3.457	0.24569		6.457	0.26835		9.457	0.28167
0.458	0.22037		3.458	0.24635		6.458	0.26837		9.458	0.28182
0.459	0.22056		3.459	0.24694		6.459	0.26832		9.459	0.28203
0.46	0.22081		3.46	0.247		6.46	0.2683		9.46	0.28235
0.461	0.22107		3.461	0.2472		6.461	0.26838		9.461	0.28272
0.462	0.22135		3.462	0.24733		6.462	0.26849		9.462	0.28306
0.463	0.22151		3.463	0.24766		6.463	0.26864		9.463	0.28351
0.464	0.22165		3.464	0.24792		6.464	0.26862		9.464	0.28395
0.465	0.22179		3.465	0.24766		6.465	0.26876		9.465	0.28432
0.466	0.22193		3.466	0.24819		6.466	0.26896		9.466	0.28469
0.467	0.22213		3.467	0.24858		6.467	0.26927		9.467	0.28509
0.468	0.22232		3.468	0.24865		6.468	0.26968		9.468	0.28532
0.469	0.22254		3.469	0.24812		6.469	0.27002		9.469	0.28555
0.47	0.22274		3.47	0.24832		6.47	0.27026		9.47	0.28574
0.471	0.22294		3.471	0.2493		6.471	0.27039		9.471	0.28585
0.472	0.22307		3.472	0.24957		6.472	0.27047		9.472	0.28595
0.473	0.22321		3.473	0.24957		6.473	0.27054		9.473	0.28599
0.474	0.22343		3.474	0.2493		6.474	0.27046		9.474	0.2861
0.475	0.22357		3.475	0.24983		6.475	0.27047		9.475	0.28607
0.476	0.2237		3.476	0.25055		6.476	0.27065		9.476	0.28596
0.477	0.2238		3.477	0.25029		6.477	0.27087		9.477	0.28591
0.478	0.22395		3.478	0.25016		6.478	0.27117		9.478	0.28577
0.479	0.22413		3.479	0.25101		6.479	0.27153		9.479	0.28563
0.48	0.22428		3.48	0.25174		6.48	0.27178		9.48	0.28535
0.481	0.22448		3.481	0.25154		6.481	0.27194		9.481	0.28507
0.482	0.2247		3.482	0.25154		6.482	0.27223		9.482	0.28487
0.483	0.22491		3.483	0.25226		6.483	0.27257		9.483	0.28463
0.484	0.22515		3.484	0.25259		6.484	0.2728		9.484	0.28442
0.485	0.22542		3.485	0.25292		6.485	0.27305		9.485	0.2848
0.486	0.22565		3.486	0.25298		6.486	0.27343		9.486	0.2856
0.487	0.22588		3.487	0.25305		6.487	0.27365		9.487	0.28589
0.488	0.22613		3.488	0.25292		6.488	0.27378		9.488	0.28571
0.489	0.22637		3.489	0.25292		6.489	0.27386		9.489	0.28511
0.49	0.22666		3.49	0.25305		6.49	0.27385		9.49	0.28408
0.491	0.2269		3.491	0.25325		6.491	0.27402		9.491	0.28263
0.492	0.22715		3.492	0.25515		6.492	0.2741		9.492	0.28074
0.493	0.22736		3.493	0.25443		6.493	0.27421		9.493	0.27862
0.494	0.22758		3.494	0.25502		6.494	0.27416		9.494	0.27612
0.495	0.22789		3.495	0.25542		6.495	0.27411		9.495	0.27337
0.496	0.22818		3.496	0.25555		6.496	0.27387		9.496	0.27045
0.497	0.22852		3.497	0.25601		6.497	0.27363		9.497	0.26734
0.498	0.22884		3.498	0.25666		6.498	0.27339		9.498	0.26408
0.499	0.22924		3.499	0.25653		6.499	0.2732		9.499	0.26084
0.5	0.22957		3.5	0.25726		6.5	0.27313		9.5	0.25757
0.501	0.22993		3.501	0.25758		6.501	0.27318		9.501	0.25429
0.502	0.23028		3.502	0.25791		6.502	0.27333		9.502	0.25107
0.503	0.23067		3.503	0.25824		6.503	0.27363		9.503	0.24797
0.504	0.23107		3.504	0.25864		6.504	0.27399		9.504	0.24503
0.505	0.23139		3.505	0.25818		6.505	0.27443		9.505	0.24226
0.506	0.23163		3.506	0.25844		6.506	0.27484		9.506	0.23975
0.507	0.23191		3.507	0.25811		6.507	0.27534		9.507	0.23746
0.508	0.23221		3.508	0.25864		6.508	0.27582		9.508	0.23546
0.509	0.23254		3.509	0.25929		6.509	0.27634		9.509	0.23382
0.51	0.23286		3.51	0.25982		6.51	0.27673		9.51	0.23251
0.511	0.2332		3.511	0.25975		6.511	0.277		9.511	0.23163
0.512	0.23353		3.512	0.26041		6.512	0.27732		9.512	0.23121
0.513	0.23382		3.513	0.26034		6.513	0.27748		9.513	0.23124
0.514	0.23415		3.514	0.261		6.514	0.27785		9.514	0.23176
0.515	0.23454		3.515	0.26199		6.515	0.27823		9.515	0.23274
0.516	0.23493		3.516	0.26232		6.516	0.27862		9.516	0.23333
0.517	0.23533		3.517	0.26205		6.517	0.27888		9.517	0.23327
0.518	0.23573		3.518	0.26297		6.518	0.27911		9.518	0.23325
0.519	0.23615		3.519	0.26416		6.519	0.27923		9.519	0.23323
0.52	0.23661		3.52	0.26475		6.52	0.27944		9.52	0.23323
0.521	0.23708		3.521	0.26448		6.521	0.27973		9.521	0.23326
0.522	0.23752		3.522	0.26481		6.522	0.27995		9.522	0.23328
0.523	0.23798		3.523	0.26521		6.523	0.28016		9.523	0.23332
0.524	0.23833		3.524	0.26501		6.524	0.28029		9.524	0.23338
0.525	0.23873		3.525	0.26573		6.525	0.28039		9.525	0.23343
0.526	0.2391		3.526	0.26619		6.526	0.28043		9.526	0.23349
0.527	0.23949		3.527	0.26567		6.527	0.2806		9.527	0.23356
0.528	0.23989		3.528	0.26554		6.528	0.28086		9.528	0.23362
0.529	0.24026		3.529	0.26547		6.529	0.28121		9.529	0.23368
0.53	0.2406		3.53	0.26626		6.53	0.2815		9.53	0.23375
0.531	0.24093		3.531	0.26659		6.531	0.28191		9.531	0.2338
0.532	0.24124		3.532	0.26619		6.532	0.28226		9.532	0.23384
0.533	0.24155		3.533	0.26573		6.533	0.28269		9.533	0.2339
0.534	0.24184		3.534	0.26587		6.534	0.28301		9.534	0.23396
0.535	0.24212		3.535	0.26633		6.535	0.28324		9.535	0.234
0.536	0.24234		3.536	0.26613		6.536	0.28348		9.536	0.23403
0.537	0.24257		3.537	0.26593		6.537	0.28375		9.537	0.23408
0.538	0.24279		3.538	0.26639		6.538	0.28388		9.538	0.23412
0.539	0.24304		3.539	0.26672		6.539	0.28399		9.539	0.23415
0.54	0.24325		3.54	0.26613		6.54	0.28408		9.54	0.23418
0.541	0.24345		3.541	0.26613		6.541	0.28411		9.541	0.23422
0.542	0.24365		3.542	0.26679		6.542	0.2843		9.542	0.23426
0.543	0.24383		3.543	0.26659		6.543	0.28447		9.543	0.23429
0.544	0.24401		3.544	0.26659		6.544	0.2848		9.544	0.23432
0.545	0.24421		3.545	0.26587		6.545	0.28503		9.545	0.23436
0.546	0.24438		3.546	0.2658		6.546	0.2853		9.546	0.23439
0.547	0.2445		3.547	0.25811		6.547	0.28551		9.547	0.23442
0.548	0.24464		3.548	0.22637		6.548	0.28575		9.548	0.23445
0.549	0.24481		3.549	0.21802		6.549	0.28592		9.549	0.23447
0.55	0.24496		3.55	0.21723		6.55	0.28624		9.55	0.23449
0.551	0.24508		3.551	0.21769		6.551	0.28646		9.551	0.23451
0.552	0.24515		3.552	0.21809		6.552	0.28658		9.552	0.23451
0.553	0.24524		3.553	0.21855		6.553	0.28657		9.553	0.23451
0.554	0.24644		3.554	0.21828		6.554	0.28648		9.554	0.23452
0.555	0.2479		3.555	0.21782		6.555	0.28623		9.555	0.23454
0.556	0.24873		3.556	0.21789		6.556	0.28601		9.556	0.23454
0.557	0.24893		3.557	0.21776		6.557	0.28585		9.557	0.23457
0.558	0.24856		3.558	0.21776		6.558	0.28575		9.558	0.23457
0.559	0.2477		3.559	0.21789		6.559	0.2856		9.559	0.23457
0.56	0.2464		3.56	0.21769		6.56	0.28548		9.56	0.23459
0.561	0.24464		3.561	0.21789		6.561	0.28562		9.561	0.2346
0.562	0.2425		3.562	0.21782		6.562	0.28594		9.562	0.23462
0.563	0.24004		3.563	0.21782		6.563	0.28628		9.563	0.23463
0.564	0.23729		3.564	0.21802		6.564	0.28637		9.564	0.23464
0.565	0.23428		3.565	0.21809		6.565	0.28632		9.565	0.23465
0.566	0.23102		3.566	0.21802		6.566	0.28636		9.566	0.23468
0.567	0.22763		3.567	0.21802		6.567	0.28645		9.567	0.2347
0.568	0.22417		3.568	0.21809		6.568	0.28664		9.568	0.23472
0.569	0.22067		3.569	0.21809		6.569	0.2868		9.569	0.23475
0.57	0.21718		3.57	0.21815		6.57	0.28711		9.57	0.23476
0.571	0.21372		3.571	0.21809		6.571	0.28737		9.571	0.23477
0.572	0.21036		3.572	0.21809		6.572	0.28769		9.572	0.23478
0.573	0.20712		3.573	0.21809		6.573	0.28798		9.573	0.23478
0.574	0.20408		3.574	0.21796		6.574	0.28827		9.574	0.2348
0.575	0.20131		3.575	0.21815		6.575	0.28852		9.575	0.23482
0.576	0.19883		3.576	0.21802		6.576	0.28885		9.576	0.23481
0.577	0.19672		3.577	0.21802		6.577	0.28915		9.577	0.23482
0.578	0.19502		3.578	0.21789		6.578	0.28951		9.578	0.2348
0.579	0.19376		3.579	0.21802		6.579	0.28958		9.579	0.2348
0.58	0.19298		3.58	0.21802		6.58	0.2897		9.58	0.2348
0.581	0.19273		3.581	0.21809		6.581	0.28969		9.581	0.23481
0.582	0.19309		3.582	0.21802		6.582	0.2894		9.582	0.23482
0.583	0.19406		3.583	0.21809		6.583	0.28894		9.583	0.23483
0.584	0.19565		3.584	0.21815		6.584	0.28836		9.584	0.23485
0.585	0.19631		3.585	0.21809		6.585	0.28765		9.585	0.23486
0.586	0.19631		3.586	0.21815		6.586	0.28693		9.586	0.23487
0.587	0.1963		3.587	0.21802		6.587	0.28617		9.587	0.2349
0.588	0.19631		3.588	0.21809		6.588	0.28525		9.588	0.23491
0.589	0.19632		3.589	0.21809		6.589	0.28425		9.589	0.23496
0.59	0.19632		3.59	0.21809		6.59	0.28492		9.59	0.235
0.591	0.19633		3.591	0.21809		6.591	0.28526		9.591	0.23502
0.592	0.19632		3.592	0.21802		6.592	0.28436		9.592	0.23503
0.593	0.19631		3.593	0.21809		6.593	0.28225		9.593	0.23506
0.594	0.19629		3.594	0.21802		6.594	0.2794		9.594	0.23509
0.595	0.19629		3.595	0.21822		6.595	0.27611		9.595	0.23513
0.596	0.19628		3.596	0.21822		6.596	0.27252		9.596	0.23518
0.597	0.19628		3.597	0.21815		6.597	0.26866		9.597	0.23522
0.598	0.19629		3.598	0.21828		6.598	0.26455		9.598	0.23527
0.599	0.19629		3.599	0.21822		6.599	0.26023		9.599	0.23532
0.6	0.1963		3.6	0.21822		6.6	0.25597		9.6	0.23536
0.601	0.19632		3.601	0.21822		6.601	0.25166		9.601	0.23541
0.602	0.19634		3.602	0.21815		6.602	0.24756		9.602	0.23545
0.603	0.19636		3.603	0.21828		6.603	0.2436		9.603	0.23549
0.604	0.19639		3.604	0.21835		6.604	0.23985		9.604	0.23554
0.605	0.19641		3.605	0.21835		6.605	0.23639		9.605	0.23559
0.606	0.19643		3.606	0.21828		6.606	0.23335		9.606	0.23563
0.607	0.19646		3.607	0.21822		6.607	0.23053		9.607	0.23566
0.608	0.19649		3.608	0.21828		6.608	0.22807		9.608	0.23569
0.609	0.19651		3.609	0.21828		6.609	0.22595		9.609	0.23575
0.61	0.19654		3.61	0.21835		6.61	0.22429		9.61	0.23578
0.611	0.19657		3.611	0.21822		6.611	0.22287		9.611	0.23581
0.612	0.19658		3.612	0.21828		6.612	0.22182		9.612	0.23582
0.613	0.19659		3.613	0.21842		6.613	0.22122		9.613	0.23583
0.614	0.1966		3.614	0.21828		6.614	0.22115		9.614	0.23586
0.615	0.19661		3.615	0.21835		6.615	0.22156		9.615	0.23587
0.616	0.19661		3.616	0.21835		6.616	0.22247		9.616	0.23589
0.617	0.19662		3.617	0.21835		6.617	0.22384		9.617	0.2359
0.618	0.19662		3.618	0.21842		6.618	0.22567		9.618	0.23591
0.619	0.19661		3.619	0.21842		6.619	0.22801		9.619	0.23593
0.62	0.19661		3.62	0.21842		6.62	0.2308		9.62	0.23592
0.621	0.19661		3.621	0.21842		6.621	0.23168		9.621	0.23593
0.622	0.1966		3.622	0.21835		6.622	0.23183		9.622	0.23594
0.623	0.1966		3.623	0.21835		6.623	0.23203		9.623	0.23597
0.624	0.1966		3.624	0.21848		6.624	0.23236		9.624	0.23598
0.625	0.19661		3.625	0.21842		6.625	0.23265		9.625	0.23601
0.626	0.19662		3.626	0.21848		6.626	0.23292		9.626	0.23604
0.627	0.19662		3.627	0.21848		6.627	0.23315		9.627	0.2361
0.628	0.19663		3.628	0.21842		6.628	0.23337		9.628	0.23615
0.629	0.19663		3.629	0.21842		6.629	0.23356		9.629	0.2362
0.63	0.19664		3.63	0.21842		6.63	0.23376		9.63	0.23624
0.631	0.19666		3.631	0.21848		6.631	0.23394		9.631	0.23628
0.632	0.19667		3.632	0.21842		6.632	0.23411		9.632	0.23631
0.633	0.19668		3.633	0.21842		6.633	0.23426		9.633	0.23636
0.634	0.19668		3.634	0.21835		6.634	0.23442		9.634	0.2364
0.635	0.19669		3.635	0.21855		6.635	0.23456		9.635	0.23644
0.636	0.1967		3.636	0.21842		6.636	0.2347		9.636	0.2365
0.637	0.19671		3.637	0.21848		6.637	0.23483		9.637	0.23655
0.638	0.19673		3.638	0.21848		6.638	0.23493		9.638	0.23659
0.639	0.19673		3.639	0.21855		6.639	0.23505		9.639	0.23663
0.64	0.19674		3.64	0.21842		6.64	0.23515		9.64	0.23665
0.641	0.19675		3.641	0.21855		6.641	0.23523		9.641	0.23671
0.642	0.19676		3.642	0.21855		6.642	0.23533		9.642	0.23674
0.643	0.19676		3.643	0.21842		6.643	0.23545		9.643	0.23677
0.644	0.19677		3.644	0.21855		6.644	0.23555		9.644	0.23683
0.645	0.19677		3.645	0.21848		6.645	0.23565		9.645	0.23685
0.646	0.19678		3.646	0.21855		6.646	0.23575		9.646	0.23687
0.647	0.19678		3.647	0.21855		6.647	0.23587		9.647	0.23691
0.648	0.19679		3.648	0.21848		6.648	0.23596		9.648	0.23692
0.649	0.1968		3.649	0.21855		6.649	0.23603		9.649	0.23695
0.65	0.19681		3.65	0.21855		6.65	0.23613		9.65	0.23696
0.651	0.19681		3.651	0.21855		6.651	0.23623		9.651	0.237
0.652	0.19682		3.652	0.21848		6.652	0.23635		9.652	0.23702
0.653	0.19682		3.653	0.21861		6.653	0.23645		9.653	0.23707
0.654	0.19682		3.654	0.21861		6.654	0.23655		9.654	0.23708
0.655	0.19682		3.655	0.21855		6.655	0.23665		9.655	0.23714
0.656	0.19681		3.656	0.21861		6.656	0.23672		9.656	0.23721
0.657	0.19682		3.657	0.21874		6.657	0.23677		9.657	0.23727
0.658	0.19681		3.658	0.21868		6.658	0.23686		9.658	0.2373
0.659	0.19681		3.659	0.21868		6.659	0.23694		9.659	0.23733
0.66	0.19682		3.66	0.21868		6.66	0.23699		9.66	0.23737
0.661	0.19682		3.661	0.21868		6.661	0.23705		9.661	0.23742
0.662	0.19681		3.662	0.21848		6.662	0.23713		9.662	0.23751
0.663	0.19681		3.663	0.21861		6.663	0.23722		9.663	0.23757
0.664	0.1968		3.664	0.21861		6.664	0.2373		9.664	0.23761
0.665	0.1968		3.665	0.21868		6.665	0.23738		9.665	0.23768
0.666	0.19681		3.666	0.21868		6.666	0.23747		9.666	0.23772
0.667	0.19681		3.667	0.21855		6.667	0.23755		9.667	0.23775
0.668	0.19681		3.668	0.21868		6.668	0.23759		9.668	0.23776
0.669	0.19681		3.669	0.21861		6.669	0.23767		9.669	0.23784
0.67	0.19682		3.67	0.21881		6.67	0.23771		9.67	0.23783
0.671	0.19683		3.671	0.21874		6.671	0.23776		9.671	0.23785
0.672	0.19684		3.672	0.21868		6.672	0.2378		9.672	0.23788
0.673	0.19684		3.673	0.21874		6.673	0.23784		9.673	0.23785
0.674	0.19686		3.674	0.21861		6.674	0.23785		9.674	0.23791
0.675	0.19687		3.675	0.21881		6.675	0.23786		9.675	0.23792
0.676	0.19688		3.676	0.21874		6.676	0.23786		9.676	0.23794
0.677	0.19689		3.677	0.21881		6.677	0.23789		9.677	0.23797
0.678	0.19691		3.678	0.21888		6.678	0.23789		9.678	0.23801
0.679	0.19692		3.679	0.21881		6.679	0.2379		9.679	0.23802
0.68	0.19693		3.68	0.21881		6.68	0.23791		9.68	0.23802
0.681	0.19694		3.681	0.21881		6.681	0.23789		9.681	0.23804
0.682	0.19695		3.682	0.21881		6.682	0.23789		9.682	0.23802
0.683	0.19694		3.683	0.21874		6.683	0.23786		9.683	0.23795
0.684	0.19696		3.684	0.21888		6.684	0.23783		9.684	0.23796
0.685	0.19697		3.685	0.21881		6.685	0.23782		9.685	0.23798
0.686	0.19698		3.686	0.21894		6.686	0.2378		9.686	0.23797
0.687	0.19699		3.687	0.21881		6.687	0.23777		9.687	0.23802
0.688	0.197		3.688	0.21855		6.688	0.23777		9.688	0.238
0.689	0.19702		3.689	0.21881		6.689	0.23775		9.689	0.23797
0.69	0.19703		3.69	0.21901		6.69	0.23775		9.69	0.23807
0.691	0.19704		3.691	0.21881		6.691	0.23776		9.691	0.23803
0.692	0.19706		3.692	0.21874		6.692	0.23779		9.692	0.23807
0.693	0.19708		3.693	0.21868		6.693	0.23782		9.693	0.23797
0.694	0.19709		3.694	0.21868		6.694	0.23784		9.694	0.23789
0.695	0.19711		3.695	0.21888		6.695	0.23788		9.695	0.23791
0.696	0.19713		3.696	0.21874		6.696	0.23792		9.696	0.23784
0.697	0.19714		3.697	0.21868		6.697	0.23795		9.697	0.23786
0.698	0.19717		3.698	0.21881		6.698	0.23802		9.698	0.2379
0.699	0.19718		3.699	0.21894		6.699	0.23808		9.699	0.23782
0.7	0.19721		3.7	0.21888		6.7	0.23812		9.7	0.23771
0.701	0.19723		3.701	0.21888		6.701	0.23817		9.701	0.23764
0.702	0.19725		3.702	0.21874		6.702	0.23825		9.702	0.23758
0.703	0.19728		3.703	0.21861		6.703	0.23832		9.703	0.23745
0.704	0.1973		3.704	0.21861		6.704	0.23838		9.704	0.23751
0.705	0.19731		3.705	0.21855		6.705	0.23846		9.705	0.23739
0.706	0.19732		3.706	0.21881		6.706	0.23853		9.706	0.23732
0.707	0.19735		3.707	0.21848		6.707	0.23863		9.707	0.23739
0.708	0.19736		3.708	0.21874		6.708	0.23869		9.708	0.23743
0.709	0.19738		3.709	0.21894		6.709	0.23873		9.709	0.23735
0.71	0.19739		3.71	0.21861		6.71	0.23878		9.71	0.23729
0.711	0.19741		3.711	0.21868		6.711	0.23883		9.711	0.2371
0.712	0.19743		3.712	0.21881		6.712	0.23887		9.712	0.23689
0.713	0.19746		3.713	0.21874		6.713	0.23892		9.713	0.23667
0.714	0.19751		3.714	0.21901		6.714	0.23897		9.714	0.2366
0.715	0.19754		3.715	0.21881		6.715	0.23902		9.715	0.23635
0.716	0.19756		3.716	0.21868		6.716	0.239		9.716	0.23622
0.717	0.1976		3.717	0.21868		6.717	0.23904		9.717	0.23604
0.718	0.19763		3.718	0.21861		6.718	0.23909		9.718	0.23579
0.719	0.19767		3.719	0.21888		6.719	0.23912		9.719	0.23567
0.72	0.19771		3.72	0.21868		6.72	0.23919		9.72	0.23561
0.721	0.19774		3.721	0.21888		6.721	0.23917		9.721	0.2353
0.722	0.19777		3.722	0.21874		6.722	0.2392		9.722	0.23523
0.723	0.1978		3.723	0.21861		6.723	0.23925		9.723	0.23508
0.724	0.19783		3.724	0.21881		6.724	0.23923		9.724	0.23492
0.725	0.19785		3.725	0.21868		6.725	0.23921		9.725	0.23482
0.726	0.19788		3.726	0.21855		6.726	0.23923		9.726	0.23468
0.727	0.1979		3.727	0.21815		6.727	0.23924		9.727	0.23439
0.728	0.19792		3.728	0.21855		6.728	0.23923		9.728	0.23418
0.729	0.19794		3.729	0.21835		6.729	0.23912		9.729	0.23384
0.73	0.19797		3.73	0.21855		6.73	0.23908		9.73	0.23373
0.731	0.19801		3.731	0.21835		6.731	0.23899		9.731	0.2335
0.732	0.19803		3.732	0.21828		6.732	0.23893		9.732	0.2333
0.733	0.19806		3.733	0.21796		6.733	0.23887		9.733	0.23302
0.734	0.19809		3.734	0.21815		6.734	0.23887		9.734	0.23285
0.735	0.19811		3.735	0.21842		6.735	0.23882		9.735	0.23267
0.736	0.19814		3.736	0.21789		6.736	0.23875		9.736	0.23259
0.737	0.19816		3.737	0.21743		6.737	0.23867		9.737	0.23256
0.738	0.1982		3.738	0.21736		6.738	0.23856		9.738	0.23243
0.739	0.19826		3.739	0.21769		6.739	0.23857		9.739	0.23234
0.74	0.1983		3.74	0.21763		6.74	0.23854		9.74	0.23227
0.741	0.19835		3.741	0.21743		6.741	0.2385		9.741	0.23216
0.742	0.19842		3.742	0.21789		6.742	0.23845		9.742	0.2322
0.743	0.19848		3.743	0.2175		6.743	0.23848		9.743	0.23229
0.744	0.19852		3.744	0.21736		6.744	0.23852		9.744	0.23241
0.745	0.19856		3.745	0.21736		6.745	0.23861		9.745	0.23249
0.746	0.19858		3.746	0.2169		6.746	0.23871		9.746	0.23268
0.747	0.19863		3.747	0.21671		6.747	0.23887		9.747	0.23281
0.748	0.19868		3.748	0.21644		6.748	0.23877		9.748	0.23281
0.749	0.19873		3.749	0.21526		6.749	0.23878		9.749	0.23287
0.75	0.19878		3.75	0.215		6.75	0.23891		9.75	0.23285
0.751	0.19881		3.751	0.21559		6.751	0.23892		9.751	0.23281
0.752	0.19881		3.752	0.21513		6.752	0.23882		9.752	0.23297
0.753	0.19883		3.753	0.21388		6.753	0.23856		9.753	0.23292
0.754	0.19886		3.754	0.21401		6.754	0.23827		9.754	0.23279
0.755	0.19891		3.755	0.21368		6.755	0.23796		9.755	0.23264
0.756	0.19895		3.756	0.21342		6.756	0.23779		9.756	0.23252
0.757	0.19898		3.757	0.21388		6.757	0.23766		9.757	0.2322
0.758	0.19899		3.758	0.21401		6.758	0.23747		9.758	0.23202
0.759	0.19897		3.759	0.21368		6.759	0.23719		9.759	0.23165
0.76	0.19898		3.76	0.21283		6.76	0.23702		9.76	0.23128
0.761	0.19898		3.761	0.21309		6.761	0.2369		9.761	0.23094
0.762	0.199		3.762	0.21303		6.762	0.23685		9.762	0.2306
0.763	0.19903		3.763	0.21204		6.763	0.23692		9.763	0.2303
0.764	0.199		3.764	0.21204		6.764	0.23674		9.764	0.23014
0.765	0.19903		3.765	0.21198		6.765	0.23676		9.765	0.22987
0.766	0.19905		3.766	0.21257		6.766	0.23694		9.766	0.22952
0.767	0.19902		3.767	0.21257		6.767	0.23707		9.767	0.22928
0.768	0.19906		3.768	0.21244		6.768	0.23703		9.768	0.22912
0.769	0.19907		3.769	0.21237		6.769	0.23694		9.769	0.22895
0.77	0.19905		3.77	0.21158		6.77	0.23657		9.77	0.22884
0.771	0.19908		3.771	0.21244		6.771	0.23626		9.771	0.22868
0.772	0.19906		3.772	0.21178		6.772	0.23593		9.772	0.22862
0.773	0.19896		3.773	0.21125		6.773	0.23568		9.773	0.22852
0.774	0.19892		3.774	0.21066		6.774	0.23562		9.774	0.22854
0.775	0.19889		3.775	0.21086		6.775	0.23547		9.775	0.2285
0.776	0.19877		3.776	0.21092		6.776	0.23518		9.776	0.22845
0.777	0.19867		3.777	0.21171		6.777	0.23492		9.777	0.22845
0.778	0.1986		3.778	0.21106		6.778	0.23461		9.778	0.22827
0.779	0.19846		3.779	0.21132		6.779	0.23454		9.779	0.22831
0.78	0.19835		3.78	0.21119		6.78	0.23426		9.78	0.22843
0.781	0.19815		3.781	0.21152		6.781	0.23392		9.781	0.22866
0.782	0.19802		3.782	0.21138		6.782	0.2335		9.782	0.22874
0.783	0.19788		3.783	0.21217		6.783	0.2331		9.783	0.2288
0.784	0.19771		3.784	0.21125		6.784	0.23296		9.784	0.22891
0.785	0.19749		3.785	0.21046		6.785	0.2328		9.785	0.229
0.786	0.19715		3.786	0.21053		6.786	0.23269		9.786	0.22919
0.787	0.19685		3.787	0.20981		6.787	0.23239		9.787	0.2292
0.788	0.19659		3.788	0.21		6.788	0.23213		9.788	0.22936
0.789	0.19631		3.789	0.20941		6.789	0.23185		9.789	0.22945
0.79	0.19606		3.79	0.20908		6.79	0.2316		9.79	0.22953
0.791	0.19578		3.791	0.20895		6.791	0.23126		9.791	0.22955
0.792	0.19556		3.792	0.20836		6.792	0.23074		9.792	0.22944
0.793	0.19537		3.793	0.20836		6.793	0.2303		9.793	0.22933
0.794	0.19519		3.794	0.20882		6.794	0.22988		9.794	0.22901
0.795	0.19508		3.795	0.20935		6.795	0.2298		9.795	0.22873
0.796	0.19501		3.796	0.20961		6.796	0.22957		9.796	0.22845
0.797	0.19493		3.797	0.20994		6.797	0.22909		9.797	0.22824
0.798	0.19493		3.798	0.20902		6.798	0.22862		9.798	0.22803
0.799	0.19491		3.799	0.20915		6.799	0.22834		9.799	0.22772
0.8	0.19492		3.8	0.21027		6.8	0.22797		9.8	0.22752
0.801	0.1949		3.801	0.20948		6.801	0.22791		9.801	0.22725
0.802	0.19484		3.802	0.20908		6.802	0.22801		9.802	0.22715
0.803	0.19484		3.803	0.20862		6.803	0.22834		9.803	0.22696
0.804	0.1949		3.804	0.20777		6.804	0.22868		9.804	0.22684
0.805	0.1949		3.805	0.20724		6.805	0.22898		9.805	0.22656
0.806	0.19491		3.806	0.20665		6.806	0.22933		9.806	0.22637
0.807	0.19499		3.807	0.20613		6.807	0.22953		9.807	0.22624
0.808	0.19502		3.808	0.20711		6.808	0.22973		9.808	0.22616
0.809	0.19498		3.809	0.20678		6.809	0.22995		9.809	0.22616
0.81	0.19492		3.81	0.20724		6.81	0.23003		9.81	0.22619
0.811	0.19485		3.811	0.2077		6.811	0.23012		9.811	0.22613
0.812	0.1948		3.812	0.20856		6.812	0.23006		9.812	0.2261
0.813	0.19462		3.813	0.20777		6.813	0.23005		9.813	0.22608
0.814	0.19438		3.814	0.2077		6.814	0.22998		9.814	0.22606
0.815	0.19406		3.815	0.20777		6.815	0.22962		9.815	0.22599
0.816	0.19381		3.816	0.20639		6.816	0.22926		9.816	0.22608
0.817	0.19362		3.817	0.20678		6.817	0.2289		9.817	0.22605
0.818	0.19328		3.818	0.20685		6.818	0.22872		9.818	0.2261
0.819	0.19291		3.819	0.20646		6.819	0.22834		9.819	0.22595
0.82	0.19259		3.82	0.20665		6.82	0.22801		9.82	0.22585
0.821	0.19242		3.821	0.20632		6.821	0.22761		9.821	0.22576
0.822	0.19222		3.822	0.20606		6.822	0.22727		9.822	0.22591
0.823	0.19209		3.823	0.20586		6.823	0.22724		9.823	0.22594
0.824	0.19192		3.824	0.20652		6.824	0.22723		9.824	0.22591
0.825	0.19177		3.825	0.20613		6.825	0.2273		9.825	0.22603
0.826	0.19157		3.826	0.20678		6.826	0.22733		9.826	0.22616
0.827	0.19138		3.827	0.20619		6.827	0.22732		9.827	0.2263
0.828	0.19123		3.828	0.20527		6.828	0.22724		9.828	0.22636
0.829	0.19115		3.829	0.2054		6.829	0.22724		9.829	0.22642
0.83	0.19105		3.83	0.2054		6.83	0.22723		9.83	0.22661
0.831	0.19094		3.831	0.20547		6.831	0.22743		9.831	0.22658
0.832	0.19085		3.832	0.20547		6.832	0.22751		9.832	0.22655
0.833	0.19086		3.833	0.20547		6.833	0.22736		9.833	0.22652
0.834	0.19082		3.834	0.20508		6.834	0.2271		9.834	0.22647
0.835	0.19084		3.835	0.20448		6.835	0.22697		9.835	0.22646
0.836	0.19081		3.836	0.20435		6.836	0.22657		9.836	0.22646
0.837	0.19076		3.837	0.20363		6.837	0.22606		9.837	0.22644
0.838	0.19076		3.838	0.2037		6.838	0.22587		9.838	0.22651
0.839	0.1908		3.839	0.20383		6.839	0.22543		9.839	0.22641
0.84	0.19083		3.84	0.20448		6.84	0.22497		9.84	0.22625
0.841	0.19087		3.841	0.20396		6.841	0.22466		9.841	0.22602
0.842	0.19086		3.842	0.20494		6.842	0.22425		9.842	0.2258
0.843	0.1908		3.843	0.20554		6.843	0.22392		9.843	0.22553
0.844	0.19071		3.844	0.20521		6.844	0.22356		9.844	0.22537
0.845	0.19059		3.845	0.20468		6.845	0.22318		9.845	0.22518
0.846	0.19051		3.846	0.20508		6.846	0.22297		9.846	0.22501
0.847	0.19038		3.847	0.20475		6.847	0.22271		9.847	0.22474
0.848	0.19019		3.848	0.20416		6.848	0.22253		9.848	0.22449
0.849	0.19015		3.849	0.20343		6.849	0.22231		9.849	0.22414
0.85	0.19005		3.85	0.20297		6.85	0.22213		9.85	0.22387
0.851	0.18996		3.851	0.2033		6.851	0.22177		9.851	0.22359
0.852	0.18975		3.852	0.2033		6.852	0.22152		9.852	0.22341
0.853	0.18967		3.853	0.20304		6.853	0.22127		9.853	0.22307
0.854	0.18947		3.854	0.20376		6.854	0.22099		9.854	0.22283
0.855	0.18924		3.855	0.20356		6.855	0.22078		9.855	0.22288
0.856	0.18906		3.856	0.20376		6.856	0.22063		9.856	0.22294
0.857	0.189		3.857	0.20383		6.857	0.22057		9.857	0.22299
0.858	0.1888		3.858	0.20448		6.858	0.22061		9.858	0.22298
0.859	0.18863		3.859	0.20396		6.859	0.22092		9.859	0.22322
0.86	0.18838		3.86	0.20356		6.86	0.22105		9.86	0.22343
0.861	0.18815		3.861	0.20501		6.861	0.22111		9.861	0.22353
0.862	0.1879		3.862	0.20521		6.862	0.22113		9.862	0.22379
0.863	0.18778		3.863	0.20448		6.863	0.22127		9.863	0.22406
0.864	0.18754		3.864	0.2037		6.864	0.22148		9.864	0.22417
0.865	0.1874		3.865	0.20245		6.865	0.22172		9.865	0.22435
0.866	0.1872		3.866	0.20192		6.866	0.2221		9.866	0.22435
0.867	0.18708		3.867	0.20225		6.867	0.22252		9.867	0.22434
0.868	0.18701		3.868	0.20199		6.868	0.22296		9.868	0.22437
0.869	0.18694		3.869	0.20192		6.869	0.22304		9.869	0.22413
0.87	0.18687		3.87	0.20232		6.87	0.22329		9.87	0.22392
0.871	0.1868		3.871	0.2008		6.871	0.22354		9.871	0.22371
0.872	0.18678		3.872	0.20054		6.872	0.22344		9.872	0.22364
0.873	0.18677		3.873	0.20067		6.873	0.22358		9.873	0.22351
0.874	0.18678		3.874	0.20047		6.874	0.22361		9.874	0.22331
0.875	0.18682		3.875	0.2012		6.875	0.22339		9.875	0.22298
0.876	0.18692		3.876	0.20041		6.876	0.22327		9.876	0.2226
0.877	0.18703		3.877	0.19995		6.877	0.22323		9.877	0.22215
0.878	0.18711		3.878	0.19988		6.878	0.22316		9.878	0.22166
0.879	0.18726		3.879	0.19988		6.879	0.22312		9.879	0.22119
0.88	0.18735		3.88	0.19995		6.88	0.22314		9.88	0.22087
0.881	0.1875		3.881	0.20008		6.881	0.22311		9.881	0.22062
0.882	0.18756		3.882	0.20067		6.882	0.2231		9.882	0.22058
0.883	0.18761		3.883	0.20067		6.883	0.22289		9.883	0.22044
0.884	0.18763		3.884	0.20107		6.884	0.22284		9.884	0.22037
0.885	0.18763		3.885	0.20133		6.885	0.22273		9.885	0.22037
0.886	0.18759		3.886	0.20153		6.886	0.22272		9.886	0.2204
0.887	0.18745		3.887	0.20093		6.887	0.22264		9.887	0.22053
0.888	0.18734		3.888	0.20087		6.888	0.2225		9.888	0.22071
0.889	0.18727		3.889	0.20153		6.889	0.22233		9.889	0.22088
0.89	0.1871		3.89	0.20126		6.89	0.22202		9.89	0.22092
0.891	0.18699		3.891	0.20107		6.891	0.2218		9.891	0.22097
0.892	0.18681		3.892	0.20074		6.892	0.22148		9.892	0.22093
0.893	0.18665		3.893	0.20028		6.893	0.22117		9.893	0.22073
0.894	0.18648		3.894	0.19988		6.894	0.22055		9.894	0.22037
0.895	0.18634		3.895	0.19969		6.895	0.22011		9.895	0.2201
0.896	0.18617		3.896	0.19955		6.896	0.21973		9.896	0.21986
0.897	0.18607		3.897	0.20015		6.897	0.21929		9.897	0.21976
0.898	0.18599		3.898	0.20034		6.898	0.2188		9.898	0.2197
0.899	0.18593		3.899	0.20015		6.899	0.2183		9.899	0.21958
0.9	0.18598		3.9	0.20047		6.9	0.21806		9.9	0.21965
0.901	0.18597		3.901	0.20001		6.901	0.21778		9.901	0.21969
0.902	0.18597		3.902	0.20034		6.902	0.21754		9.902	0.21986
0.903	0.18599		3.903	0.20041		6.903	0.21756		9.903	0.21991
0.904	0.18609		3.904	0.20074		6.904	0.21752		9.904	0.21991
0.905	0.18616		3.905	0.20061		6.905	0.21759		9.905	0.21979
0.906	0.18624		3.906	0.20067		6.906	0.21786		9.906	0.21964
0.907	0.18631		3.907	0.20021		6.907	0.21803		9.907	0.21947
0.908	0.18634		3.908	0.19988		6.908	0.21803		9.908	0.21939
0.909	0.18635		3.909	0.19936		6.909	0.21814		9.909	0.21938
0.91	0.18625		3.91	0.19942		6.91	0.21825		9.91	0.21934
0.911	0.18612		3.911	0.19969		6.911	0.2182		9.911	0.2192
0.912	0.18596		3.912	0.19955		6.912	0.21818		9.912	0.2191
0.913	0.18583		3.913	0.19995		6.913	0.21813		9.913	0.21894
0.914	0.18572		3.914	0.19995		6.914	0.21816		9.914	0.21889
0.915	0.1856		3.915	0.19949		6.915	0.21817		9.915	0.21895
0.916	0.18546		3.916	0.19909		6.916	0.21825		9.916	0.21903
0.917	0.18546		3.917	0.19929		6.917	0.21846		9.917	0.21901
0.918	0.18543		3.918	0.19857		6.918	0.21847		9.918	0.21897
0.919	0.18533		3.919	0.19883		6.919	0.21839		9.919	0.21881
0.92	0.18529		3.92	0.19916		6.92	0.21845		9.92	0.2187
0.921	0.18532		3.921	0.20021		6.921	0.21833		9.921	0.21854
0.922	0.18529		3.922	0.19995		6.922	0.21806		9.922	0.21832
0.923	0.18534		3.923	0.19995		6.923	0.21787		9.923	0.21816
0.924	0.18539		3.924	0.20028		6.924	0.21765		9.924	0.21805
0.925	0.18544		3.925	0.19995		6.925	0.21754		9.925	0.2181
0.926	0.18551		3.926	0.19995		6.926	0.2173		9.926	0.21823
0.927	0.18569		3.927	0.20008		6.927	0.21718		9.927	0.21832
0.928	0.18578		3.928	0.19883		6.928	0.21698		9.928	0.21831
0.929	0.18591		3.929	0.19883		6.929	0.21668		9.929	0.21828
0.93	0.18598		3.93	0.1985		6.93	0.21636		9.93	0.21827
0.931	0.18602		3.931	0.19883		6.931	0.21616		9.931	0.21825
0.932	0.1861		3.932	0.19837		6.932	0.21604		9.932	0.21816
0.933	0.18622		3.933	0.19804		6.933	0.2158		9.933	0.21799
0.934	0.18635		3.934	0.19837		6.934	0.21555		9.934	0.21767
0.935	0.18642		3.935	0.19923		6.935	0.21531		9.935	0.21746
0.936	0.18646		3.936	0.20015		6.936	0.21494		9.936	0.21728
0.937	0.18644		3.937	0.20001		6.937	0.21447		9.937	0.21718
0.938	0.1863		3.938	0.19975		6.938	0.21417		9.938	0.21713
0.939	0.18618		3.939	0.19896		6.939	0.21397		9.939	0.21712
0.94	0.18602		3.94	0.19857		6.94	0.21386		9.94	0.21712
0.941	0.18593		3.941	0.1985		6.941	0.21372		9.941	0.21726
0.942	0.18585		3.942	0.19863		6.942	0.2137		9.942	0.21755
0.943	0.18576		3.943	0.19975		6.943	0.21354		9.943	0.21782
0.944	0.1856		3.944	0.19969		6.944	0.2134		9.944	0.21806
0.945	0.18542		3.945	0.19962		6.945	0.21341		9.945	0.21826
0.946	0.18524		3.946	0.19955		6.946	0.2132		9.946	0.2184
0.947	0.18509		3.947	0.19896		6.947	0.21296		9.947	0.21857
0.948	0.18486		3.948	0.19942		6.948	0.21264		9.948	0.21871
0.949	0.18472		3.949	0.19811		6.949	0.21242		9.949	0.21867
0.95	0.18462		3.95	0.19791		6.95	0.21234		9.95	0.21865
0.951	0.18452		3.951	0.19745		6.951	0.21212		9.951	0.21884
0.952	0.18443		3.952	0.19791		6.952	0.21197		9.952	0.21898
0.953	0.18436		3.953	0.19857		6.953	0.21184		9.953	0.21901
0.954	0.18425		3.954	0.19857		6.954	0.21176		9.954	0.21892
0.955	0.18423		3.955	0.19844		6.955	0.21159		9.955	0.2188
0.956	0.18428		3.956	0.19745		6.956	0.21134		9.956	0.21885
0.957	0.18435		3.957	0.19844		6.957	0.2112		9.957	0.21889
0.958	0.18443		3.958	0.19844		6.958	0.21115		9.958	0.21884
0.959	0.18453		3.959	0.1987		6.959	0.21117		9.959	0.21885
0.96	0.18468		3.96	0.19844		6.96	0.21129		9.96	0.21884
0.961	0.1849		3.961	0.19804		6.961	0.21152		9.961	0.2188
0.962	0.18505		3.962	0.19804		6.962	0.21175		9.962	0.21868
0.963	0.18521		3.963	0.19811		6.963	0.2119		9.963	0.21874
0.964	0.18536		3.964	0.19863		6.964	0.21219		9.964	0.21867
0.965	0.18544		3.965	0.19811		6.965	0.21254		9.965	0.21873
0.966	0.1855		3.966	0.19916		6.966	0.21291		9.966	0.2188
0.967	0.18554		3.967	0.19909		6.967	0.21331		9.967	0.21884
0.968	0.18551		3.968	0.19955		6.968	0.21351		9.968	0.21894
0.969	0.18549		3.969	0.19883		6.969	0.21365		9.969	0.2191
0.97	0.18556		3.97	0.19831		6.97	0.21375		9.97	0.21922
0.971	0.18554		3.971	0.19877		6.971	0.21374		9.971	0.21937
0.972	0.18547		3.972	0.19785		6.972	0.21374		9.972	0.21932
0.973	0.1854		3.973	0.19798		6.973	0.2137		9.973	0.21929
0.974	0.18524		3.974	0.19732		6.974	0.21367		9.974	0.2192
0.975	0.18517		3.975	0.19824		6.975	0.21376		9.975	0.21922
0.976	0.18511		3.976	0.19745		6.976	0.21375		9.976	0.21914
0.977	0.185		3.977	0.19771		6.977	0.21384		9.977	0.21899
0.978	0.18499		3.978	0.19844		6.978	0.21382		9.978	0.21879
0.979	0.18501		3.979	0.1989		6.979	0.2139		9.979	0.21866
0.98	0.18503		3.98	0.19778		6.98	0.214		9.98	0.21871
0.981	0.185		3.981	0.19739		6.981	0.21426		9.981	0.2188
0.982	0.18497		3.982	0.19712		6.982	0.21446		9.982	0.21864
0.983	0.18493		3.983	0.19771		6.983	0.21481		9.983	0.21839
0.984	0.18489		3.984	0.19686		6.984	0.21507		9.984	0.21841
0.985	0.18486		3.985	0.19719		6.985	0.21524		9.985	0.21856
0.986	0.1848		3.986	0.19752		6.986	0.21525		9.986	0.21872
0.987	0.18477		3.987	0.19706		6.987	0.21541		9.987	0.21862
0.988	0.18477		3.988	0.19633		6.988	0.21563		9.988	0.21853
0.989	0.18469		3.989	0.19601		6.989	0.21557		9.989	0.21844
0.99	0.18466		3.99	0.19647		6.99	0.21526		9.99	0.21837
0.991	0.18457		3.991	0.19673		6.991	0.21501		9.991	0.2183
0.992	0.18451		3.992	0.19686		6.992	0.21484		9.992	0.21839
0.993	0.18449		3.993	0.19673		6.993	0.21468		9.993	0.21849
0.994	0.18448		3.994	0.19686		6.994	0.21462		9.994	0.21843
0.995	0.18452		3.995	0.19686		6.995	0.2147		9.995	0.21845
0.996	0.18455		3.996	0.1966		6.996	0.21457		9.996	0.21842
0.997	0.18457		3.997	0.19666		6.997	0.21438		9.997	0.21834
0.998	0.18453		3.998	0.19778		6.998	0.21408		9.998	0.21831
0.999	0.18458		3.999	0.19647		6.999	0.21396		9.999	0.21831
1	0.18458		4	0.1966		7	0.21382		10	0.21835
1.001	0.18448		4.001	0.19719		7.001	0.21373		10.001	0.2184
1.002	0.18449		4.002	0.19739		7.002	0.21377		10.002	0.21843
1.003	0.18451		4.003	0.19798		7.003	0.21402		10.003	0.21852
1.004	0.1844		4.004	0.19752		7.004	0.21426		10.004	0.21852
1.005	0.1844		4.005	0.19719		7.005	0.21451		10.005	0.21855
1.006	0.18434		4.006	0.1964		7.006	0.21467		10.006	0.21845
1.007	0.18434		4.007	0.19706		7.007	0.21471		10.007	0.2185
1.008	0.18438		4.008	0.19693		7.008	0.21475		10.008	0.21853
1.009	0.18437		4.009	0.19587		7.009	0.215		10.009	0.21853
1.01	0.18428		4.01	0.19693		7.01	0.21513		10.01	0.21848
1.011	0.1842		4.011	0.19561		7.011	0.21527		10.011	0.21833
1.012	0.18417		4.012	0.19463		7.012	0.21532		10.012	0.21816
1.013	0.18413		4.013	0.19587		7.013	0.21536		10.013	0.21807
1.014	0.18405		4.014	0.19587		7.014	0.21525		10.014	0.2181
1.015	0.18393		4.015	0.19535		7.015	0.2152		10.015	0.21797
1.016	0.1839		4.016	0.19568		7.016	0.2151		10.016	0.21771
1.017	0.18394		4.017	0.19647		7.017	0.21502		10.017	0.21744
1.018	0.18394		4.018	0.19627		7.018	0.2147		10.018	0.2173
1.019	0.184		4.019	0.19679		7.019	0.21449		10.019	0.21719
1.02	0.18408		4.02	0.19541		7.02	0.21423		10.02	0.21723
1.021	0.18418		4.021	0.19653		7.021	0.21418		10.021	0.21731
1.022	0.18431		4.022	0.1962		7.022	0.21448		10.022	0.21746
1.023	0.18447		4.023	0.19673		7.023	0.21491		10.023	0.21748
1.024	0.18462		4.024	0.19693		7.024	0.21528		10.024	0.21751
1.025	0.18473		4.025	0.19614		7.025	0.21574		10.025	0.21755
1.026	0.18477		4.026	0.19601		7.026	0.21602		10.026	0.2176
1.027	0.18479		4.027	0.1966		7.027	0.21629		10.027	0.21771
1.028	0.18482		4.028	0.19673		7.028	0.21653		10.028	0.21787
1.029	0.18483		4.029	0.1962		7.029	0.21674		10.029	0.21801
1.03	0.18475		4.03	0.19686		7.03	0.21694		10.03	0.21814
1.031	0.1847		4.031	0.19633		7.031	0.2172		10.031	0.21818
1.032	0.18465		4.032	0.19679		7.032	0.21753		10.032	0.21821
1.033	0.18458		4.033	0.19627		7.033	0.21776		10.033	0.21825
1.034	0.18447		4.034	0.1966		7.034	0.21789		10.034	0.21831
1.035	0.18444		4.035	0.19693		7.035	0.21784		10.035	0.21846
1.036	0.18436		4.036	0.19587		7.036	0.21799		10.036	0.21865
1.037	0.18429		4.037	0.19594		7.037	0.2181		10.037	0.21883
1.038	0.18423		4.038	0.19647		7.038	0.21815		10.038	0.21886
1.039	0.18413		4.039	0.19647		7.039	0.2182		10.039	0.21893
1.04	0.184		4.04	0.19647		7.04	0.21823		10.04	0.21902
1.041	0.18397		4.041	0.19666		7.041	0.21817		10.041	0.2191
1.042	0.18389		4.042	0.19614		7.042	0.21826		10.042	0.21925
1.043	0.18381		4.043	0.19653		7.043	0.21852		10.043	0.21936
1.044	0.18365		4.044	0.19725		7.044	0.21879		10.044	0.21946
1.045	0.1835		4.045	0.19601		7.045	0.21913		10.045	0.21952
1.046	0.18342		4.046	0.19647		7.046	0.21925		10.046	0.21956
1.047	0.18332		4.047	0.19594		7.047	0.21934		10.047	0.21958
1.048	0.18321		4.048	0.19601		7.048	0.21923		10.048	0.2196
1.049	0.18313		4.049	0.19587		7.049	0.21918		10.049	0.21968
1.05	0.18301		4.05	0.19601		7.05	0.21906		10.05	0.21974
1.051	0.18296		4.051	0.19581		7.051	0.21912		10.051	0.21976
1.052	0.18287		4.052	0.19614		7.052	0.21911		10.052	0.21974
1.053	0.18285		4.053	0.19535		7.053	0.21904		10.053	0.21969
1.054	0.18287		4.054	0.19633		7.054	0.21867		10.054	0.21964
1.055	0.18283		4.055	0.19679		7.055	0.21829		10.055	0.21957
1.056	0.1828		4.056	0.19594		7.056	0.21793		10.056	0.21951
1.057	0.18287		4.057	0.1962		7.057	0.21752		10.057	0.21942
1.058	0.18301		4.058	0.1966		7.058	0.21717		10.058	0.21933
1.059	0.18313		4.059	0.19725		7.059	0.21693		10.059	0.21923
1.06	0.18328		4.06	0.19679		7.06	0.21673		10.06	0.21926
1.061	0.18347		4.061	0.19686		7.061	0.21668		10.061	0.21933
1.062	0.18357		4.062	0.19633		7.062	0.21659		10.062	0.21946
1.063	0.18368		4.063	0.19587		7.063	0.21656		10.063	0.21966
1.064	0.18375		4.064	0.19666		7.064	0.21654		10.064	0.21985
1.065	0.18385		4.065	0.19673		7.065	0.21649		10.065	0.22001
1.066	0.18393		4.066	0.19712		7.066	0.21668		10.066	0.22014
1.067	0.184		4.067	0.19725		7.067	0.21678		10.067	0.22022
1.068	0.18404		4.068	0.19699		7.068	0.21685		10.068	0.22033
1.069	0.18405		4.069	0.19686		7.069	0.21701		10.069	0.22043
1.07	0.18412		4.07	0.19574		7.07	0.21723		10.07	0.22049
1.071	0.1841		4.071	0.19555		7.071	0.21749		10.071	0.22055
1.072	0.18403		4.072	0.19548		7.072	0.21783		10.072	0.22056
1.073	0.184		4.073	0.19528		7.073	0.21825		10.073	0.2205
1.074	0.18394		4.074	0.19541		7.074	0.21841		10.074	0.22053
1.075	0.18395		4.075	0.19574		7.075	0.21866		10.075	0.22058
1.076	0.18396		4.076	0.19587		7.076	0.21849		10.076	0.22049
1.077	0.18391		4.077	0.19725		7.077	0.21851		10.077	0.22045
1.078	0.18391		4.078	0.19719		7.078	0.21842		10.078	0.22049
1.079	0.18388		4.079	0.19752		7.079	0.21857		10.079	0.2206
1.08	0.18387		4.08	0.19739		7.08	0.21889		10.08	0.22061
1.081	0.18388		4.081	0.19725		7.081	0.21904		10.081	0.22067
1.082	0.18391		4.082	0.19752		7.082	0.21913		10.082	0.2207
1.083	0.18396		4.083	0.19732		7.083	0.21936		10.083	0.22075
1.084	0.18398		4.084	0.19752		7.084	0.21937		10.084	0.22068
1.085	0.18393		4.085	0.19758		7.085	0.21953		10.085	0.22061
1.086	0.1839		4.086	0.19712		7.086	0.21979		10.086	0.22069
1.087	0.18392		4.087	0.19732		7.087	0.21992		10.087	0.22068
1.088	0.18395		4.088	0.19719		7.088	0.22018		10.088	0.22081
1.089	0.18392		4.089	0.19706		7.089	0.22037		10.089	0.22099
1.09	0.18384		4.09	0.19706		7.09	0.22035		10.09	0.22114
1.091	0.18376		4.091	0.19706		7.091	0.22033		10.091	0.22138
1.092	0.18368		4.092	0.19712		7.092	0.22024		10.092	0.22147
1.093	0.18367		4.093	0.19732		7.093	0.22017		10.093	0.22155
1.094	0.18368		4.094	0.19719		7.094	0.21991		10.094	0.22151
1.095	0.1837		4.095	0.19712		7.095	0.21978		10.095	0.22154
1.096	0.18372		4.096	0.19765		7.096	0.21964		10.096	0.22161
1.097	0.18375		4.097	0.19732		7.097	0.21945		10.097	0.22164
1.098	0.18379		4.098	0.19824		7.098	0.21933		10.098	0.22173
1.099	0.18386		4.099	0.19844		7.099	0.21939		10.099	0.22181
1.1	0.18394		4.1	0.19844		7.1	0.21953		10.1	0.22186
1.101	0.18397		4.101	0.19857		7.101	0.21972		10.101	0.22193
1.102	0.18406		4.102	0.1987		7.102	0.21984		10.102	0.22193
1.103	0.18417		4.103	0.19844		7.103	0.22004		10.103	0.22211
1.104	0.18424		4.104	0.19909		7.104	0.22021		10.104	0.22229
1.105	0.18437		4.105	0.19883		7.105	0.2206		10.105	0.22251
1.106	0.18444		4.106	0.19916		7.106	0.22083		10.106	0.2226
1.107	0.18453		4.107	0.1989		7.107	0.22122		10.107	0.22269
1.108	0.18462		4.108	0.19877		7.108	0.22161		10.108	0.2228
1.109	0.18466		4.109	0.19863		7.109	0.22199		10.109	0.22289
1.11	0.18473		4.11	0.19863		7.11	0.2223		10.11	0.22287
1.111	0.18481		4.111	0.19863		7.111	0.22253		10.111	0.22298
1.112	0.18489		4.112	0.1987		7.112	0.22274		10.112	0.22298
1.113	0.1849		4.113	0.19863		7.113	0.22289		10.113	0.22296
1.114	0.18492		4.114	0.19883		7.114	0.22288		10.114	0.2229
1.115	0.18491		4.115	0.1987		7.115	0.2229		10.115	0.22301
1.116	0.18487		4.116	0.19877		7.116	0.22292		10.116	0.22321
1.117	0.18488		4.117	0.19896		7.117	0.22296		10.117	0.22329
1.118	0.18492		4.118	0.19909		7.118	0.22296		10.118	0.22348
1.119	0.1849		4.119	0.19916		7.119	0.22287		10.119	0.22364
1.12	0.18491		4.12	0.19936		7.12	0.22276		10.12	0.22369
1.121	0.18497		4.121	0.19962		7.121	0.22275		10.121	0.22375
1.122	0.18504		4.122	0.19955		7.122	0.22286		10.122	0.2237
1.123	0.18508		4.123	0.19955		7.123	0.22288		10.123	0.22374
1.124	0.18512		4.124	0.19955		7.124	0.22286		10.124	0.22375
1.125	0.18515		4.125	0.19942		7.125	0.22291		10.125	0.22389
1.126	0.18519		4.126	0.19942		7.126	0.22286		10.126	0.22406
1.127	0.18523		4.127	0.19929		7.127	0.2229		10.127	0.22417
1.128	0.18526		4.128	0.19923		7.128	0.22304		10.128	0.22425
1.129	0.1853		4.129	0.19916		7.129	0.22321		10.129	0.22426
1.13	0.18533		4.13	0.19923		7.13	0.22336		10.13	0.22419
1.131	0.18537		4.131	0.19909		7.131	0.22342		10.131	0.22422
1.132	0.18543		4.132	0.19896		7.132	0.2234		10.132	0.22421
1.133	0.18549		4.133	0.19916		7.133	0.22343		10.133	0.22432
1.134	0.18558		4.134	0.19923		7.134	0.22346		10.134	0.22421
1.135	0.18568		4.135	0.19942		7.135	0.22345		10.135	0.22415
1.136	0.18577		4.136	0.19962		7.136	0.22332		10.136	0.22385
1.137	0.18588		4.137	0.20008		7.137	0.22323		10.137	0.2236
1.138	0.18597		4.138	0.20041		7.138	0.22322		10.138	0.22359
1.139	0.1861		4.139	0.20021		7.139	0.22323		10.139	0.2237
1.14	0.18625		4.14	0.20047		7.14	0.22324		10.14	0.22373
1.141	0.18639		4.141	0.20067		7.141	0.22329		10.141	0.22385
1.142	0.18649		4.142	0.20061		7.142	0.22335		10.142	0.22394
1.143	0.18659		4.143	0.20061		7.143	0.22339		10.143	0.22406
1.144	0.18668		4.144	0.20126		7.144	0.22348		10.144	0.22422
1.145	0.18678		4.145	0.20061		7.145	0.22365		10.145	0.2245
1.146	0.18685		4.146	0.2008		7.146	0.22386		10.146	0.22456
1.147	0.1869		4.147	0.20113		7.147	0.22406		10.147	0.22468
1.148	0.1869		4.148	0.201		7.148	0.22423		10.148	0.22487
1.149	0.18687		4.149	0.2008		7.149	0.22439		10.149	0.22509
1.15	0.18688		4.15	0.20093		7.15	0.22451		10.15	0.22514
1.151	0.18691		4.151	0.20047		7.151	0.22462		10.151	0.22518
1.152	0.18693		4.152	0.20041		7.152	0.22472		10.152	0.22521
1.153	0.1869		4.153	0.201		7.153	0.22472		10.153	0.22515
1.154	0.18684		4.154	0.201		7.154	0.22466		10.154	0.22511
1.155	0.18683		4.155	0.201		7.155	0.2246		10.155	0.2251
1.156	0.18685		4.156	0.20146		7.156	0.22448		10.156	0.22513
1.157	0.18692		4.157	0.20146		7.157	0.22446		10.157	0.22515
1.158	0.18698		4.158	0.20199		7.158	0.22446		10.158	0.22512
1.159	0.18707		4.159	0.20245		7.159	0.22446		10.159	0.22509
1.16	0.18714		4.16	0.20232		7.16	0.22458		10.16	0.22508
1.161	0.18725		4.161	0.20225		7.161	0.22459		10.161	0.22509
1.162	0.18736		4.162	0.20271		7.162	0.22452		10.162	0.22506
1.163	0.18754		4.163	0.20291		7.163	0.22453		10.163	0.22505
1.164	0.18774		4.164	0.20304		7.164	0.22459		10.164	0.22494
1.165	0.18789		4.165	0.20304		7.165	0.22459		10.165	0.22496
1.166	0.18806		4.166	0.20218		7.166	0.2247		10.166	0.22491
1.167	0.18822		4.167	0.20271		7.167	0.2249		10.167	0.22504
1.168	0.18838		4.168	0.20258		7.168	0.22507		10.168	0.22513
1.169	0.18856		4.169	0.20278		7.169	0.22534		10.169	0.22516
1.17	0.18868		4.17	0.20225		7.17	0.22551		10.17	0.22509
1.171	0.18876		4.171	0.20179		7.171	0.22567		10.171	0.22514
1.172	0.18886		4.172	0.20264		7.172	0.22574		10.172	0.22512
1.173	0.18895		4.173	0.20324		7.173	0.22567		10.173	0.22509
1.174	0.18902		4.174	0.20291		7.174	0.2257		10.174	0.22505
1.175	0.18909		4.175	0.2033		7.175	0.22567		10.175	0.22505
1.176	0.18915		4.176	0.20337		7.176	0.22565		10.176	0.22501
1.177	0.18925		4.177	0.20343		7.177	0.22562		10.177	0.22524
1.178	0.1893		4.178	0.20363		7.178	0.22564		10.178	0.22544
1.179	0.18939		4.179	0.20448		7.179	0.22574		10.179	0.22561
1.18	0.18946		4.18	0.20501		7.18	0.22586		10.18	0.22575
1.181	0.18954		4.181	0.20448		7.181	0.22618		10.181	0.22588
1.182	0.18962		4.182	0.20481		7.182	0.2266		10.182	0.22608
1.183	0.18967		4.183	0.20422		7.183	0.2269		10.183	0.22627
1.184	0.18973		4.184	0.20481		7.184	0.22737		10.184	0.22645
1.185	0.18986		4.185	0.20475		7.185	0.22763		10.185	0.22669
1.186	0.19		4.186	0.2054		7.186	0.22787		10.186	0.227
1.187	0.19009		4.187	0.20468		7.187	0.22811		10.187	0.2274
1.188	0.19011		4.188	0.20468		7.188	0.2284		10.188	0.22764
1.189	0.19019		4.189	0.20462		7.189	0.22852		10.189	0.22789
1.19	0.19024		4.19	0.20468		7.19	0.2287		10.19	0.22811
1.191	0.19031		4.191	0.2054		7.191	0.22866		10.191	0.22823
1.192	0.19042		4.192	0.20527		7.192	0.22865		10.192	0.22839
1.193	0.19056		4.193	0.20508		7.193	0.22874		10.193	0.22853
1.194	0.19064		4.194	0.20573		7.194	0.22869		10.194	0.22861
1.195	0.19065		4.195	0.2058		7.195	0.22853		10.195	0.22874
1.196	0.19071		4.196	0.20626		7.196	0.22851		10.196	0.22884
1.197	0.19076		4.197	0.20613		7.197	0.22844		10.197	0.22889
1.198	0.19081		4.198	0.20619		7.198	0.22831		10.198	0.22886
1.199	0.19086		4.199	0.20613		7.199	0.22827		10.199	0.22881
1.2	0.19085		4.2	0.20593		7.2	0.2282		10.2	0.22884
1.201	0.19085		4.201	0.20613		7.201	0.22809		10.201	0.22882
1.202	0.19088		4.202	0.20659		7.202	0.2281		10.202	0.22878
1.203	0.19084		4.203	0.20672		7.203	0.22806		10.203	0.2288
1.204	0.1908		4.204	0.20711		7.204	0.22826		10.204	0.22892
1.205	0.19077		4.205	0.20711		7.205	0.22832		10.205	0.22909
1.206	0.19082		4.206	0.20705		7.206	0.22836		10.206	0.22929
1.207	0.1908		4.207	0.20731		7.207	0.22863		10.207	0.22944
1.208	0.19076		4.208	0.20692		7.208	0.22895		10.208	0.22965
1.209	0.19074		4.209	0.20718		7.209	0.22923		10.209	0.22978
1.21	0.19075		4.21	0.20705		7.21	0.22955		10.21	0.22982
1.211	0.19081		4.211	0.20685		7.211	0.23		10.211	0.22982
1.212	0.19088		4.212	0.20678		7.212	0.23017		10.212	0.22989
1.213	0.19091		4.213	0.20731		7.213	0.23022		10.213	0.22987
1.214	0.19097		4.214	0.20738		7.214	0.23031		10.214	0.22987
1.215	0.19107		4.215	0.20751		7.215	0.23012		10.215	0.23001
1.216	0.19115		4.216	0.20678		7.216	0.23014		10.216	0.23021
1.217	0.19122		4.217	0.20744		7.217	0.2302		10.217	0.23043
1.218	0.19129		4.218	0.20731		7.218	0.23027		10.218	0.23051
1.219	0.19141		4.219	0.20764		7.219	0.23025		10.219	0.23065
1.22	0.19153		4.22	0.20738		7.22	0.2303		10.22	0.23085
1.221	0.19167		4.221	0.20751		7.221	0.23026		10.221	0.23108
1.222	0.19185		4.222	0.20823		7.222	0.23035		10.222	0.23142
1.223	0.19199		4.223	0.20803		7.223	0.23031		10.223	0.23178
1.224	0.19206		4.224	0.20889		7.224	0.2303		10.224	0.23211
1.225	0.19214		4.225	0.2081		7.225	0.23035		10.225	0.23246
1.226	0.19223		4.226	0.2083		7.226	0.23045		10.226	0.23277
1.227	0.1923		4.227	0.20836		7.227	0.2305		10.227	0.23298
1.228	0.19233		4.228	0.20869		7.228	0.23075		10.228	0.23323
1.229	0.19239		4.229	0.20856		7.229	0.23104		10.229	0.23348
1.23	0.19241		4.23	0.20823		7.23	0.23139		10.23	0.23368
1.231	0.19233		4.231	0.20869		7.231	0.23174		10.231	0.23384
1.232	0.19228		4.232	0.20869		7.232	0.232		10.232	0.234
1.233	0.19225		4.233	0.20935		7.233	0.23198		10.233	0.23417
1.234	0.19226		4.234	0.20961		7.234	0.23206		10.234	0.23434
1.235	0.19227		4.235	0.20968		7.235	0.23209		10.235	0.23439
1.236	0.19236		4.236	0.20935		7.236	0.23223		10.236	0.23441
1.237	0.19245		4.237	0.21014		7.237	0.23254		10.237	0.23449
1.238	0.19263		4.238	0.20915		7.238	0.23285		10.238	0.2345
1.239	0.19278		4.239	0.20974		7.239	0.23304		10.239	0.23451
1.24	0.19297		4.24	0.2102		7.24	0.23337		10.24	0.23447
1.241	0.19314		4.241	0.21066		7.241	0.23354		10.241	0.2345
1.242	0.19331		4.242	0.2106		7.242	0.23348		10.242	0.23453
1.243	0.1935		4.243	0.21092		7.243	0.23356		10.243	0.2345
1.244	0.19362		4.244	0.21132		7.244	0.23364		10.244	0.23449
1.245	0.19379		4.245	0.21099		7.245	0.23385		10.245	0.23458
1.246	0.19395		4.246	0.21053		7.246	0.2341		10.246	0.23481
1.247	0.19409		4.247	0.21099		7.247	0.23418		10.247	0.23498
1.248	0.19428		4.248	0.21119		7.248	0.23415		10.248	0.23508
1.249	0.19447		4.249	0.21073		7.249	0.23403		10.249	0.23519
1.25	0.19466		4.25	0.2106		7.25	0.23385		10.25	0.23534
1.251	0.19483		4.251	0.2102		7.251	0.23359		10.251	0.23545
1.252	0.19494		4.252	0.21033		7.252	0.23347		10.252	0.23554
1.253	0.19502		4.253	0.21079		7.253	0.2333		10.253	0.23567
1.254	0.19506		4.254	0.21079		7.254	0.23308		10.254	0.2357
1.255	0.19513		4.255	0.21145		7.255	0.23292		10.255	0.23572
1.256	0.19514		4.256	0.21119		7.256	0.23278		10.256	0.23569
1.257	0.19515		4.257	0.21145		7.257	0.23287		10.257	0.23578
1.258	0.19518		4.258	0.21132		7.258	0.23291		10.258	0.23579
1.259	0.19523		4.259	0.21191		7.259	0.23292		10.259	0.23586
1.26	0.19527		4.26	0.21184		7.26	0.23293		10.26	0.23596
1.261	0.19532		4.261	0.21204		7.261	0.23295		10.261	0.23619
1.262	0.19545		4.262	0.2123		7.262	0.2328		10.262	0.23642
1.263	0.19557		4.263	0.21171		7.263	0.23286		10.263	0.2367
1.264	0.19562		4.264	0.21191		7.264	0.23298		10.264	0.23697
1.265	0.19573		4.265	0.21237		7.265	0.23316		10.265	0.23722
1.266	0.19586		4.266	0.21276		7.266	0.2335		10.266	0.23746
1.267	0.196		4.267	0.21329		7.267	0.23394		10.267	0.23772
1.268	0.19608		4.268	0.21276		7.268	0.23429		10.268	0.23787
1.269	0.19619		4.269	0.21276		7.269	0.23442		10.269	0.23803
1.27	0.19633		4.27	0.21316		7.27	0.23452		10.27	0.23809
1.271	0.19643		4.271	0.21349		7.271	0.23451		10.271	0.23825
1.272	0.19653		4.272	0.21329		7.272	0.23454		10.272	0.23836
1.273	0.19671		4.273	0.21329		7.273	0.2347		10.273	0.23846
1.274	0.19686		4.274	0.21342		7.274	0.23486		10.274	0.23866
1.275	0.19705		4.275	0.21368		7.275	0.23496		10.275	0.23886
1.276	0.19722		4.276	0.21349		7.276	0.235		10.276	0.23908
1.277	0.19741		4.277	0.21368		7.277	0.23511		10.277	0.23919
1.278	0.19764		4.278	0.21388		7.278	0.23525		10.278	0.23933
1.279	0.19782		4.279	0.21408		7.279	0.23536		10.279	0.23949
1.28	0.19805		4.28	0.21447		7.28	0.23546		10.28	0.23979
1.281	0.19824		4.281	0.215		7.281	0.23555		10.281	0.24002
1.282	0.19836		4.282	0.21447		7.282	0.23578		10.282	0.24025
1.283	0.19847		4.283	0.215		7.283	0.23597		10.283	0.24039
1.284	0.19856		4.284	0.21533		7.284	0.23631		10.284	0.24051
1.285	0.19859		4.285	0.215		7.285	0.23663		10.285	0.2407
1.286	0.19862		4.286	0.2152		7.286	0.23693		10.286	0.24093
1.287	0.19865		4.287	0.21572		7.287	0.23722		10.287	0.24121
1.288	0.19867		4.288	0.21552		7.288	0.23735		10.288	0.24137
1.289	0.19868		4.289	0.21506		7.289	0.23755		10.289	0.24162
1.29	0.19874		4.29	0.21539		7.29	0.23771		10.29	0.24188
1.291	0.19874		4.291	0.2152		7.291	0.23798		10.291	0.24206
1.292	0.1987		4.292	0.215		7.292	0.23826		10.292	0.24213
1.293	0.19865		4.293	0.21539		7.293	0.23848		10.293	0.24222
1.294	0.1986		4.294	0.21539		7.294	0.23853		10.294	0.24219
1.295	0.19862		4.295	0.21598		7.295	0.23869		10.295	0.24206
1.296	0.19864		4.296	0.21592		7.296	0.23885		10.296	0.24191
1.297	0.19873		4.297	0.21579		7.297	0.23894		10.297	0.24186
1.298	0.19878		4.298	0.21677		7.298	0.23897		10.298	0.24173
1.299	0.19887		4.299	0.21658		7.299	0.23904		10.299	0.24168
1.3	0.199		4.3	0.21717		7.3	0.23905		10.3	0.24165
1.301	0.19908		4.301	0.21756		7.301	0.23926		10.301	0.24169
1.302	0.19913		4.302	0.21756		7.302	0.23926		10.302	0.24177
1.303	0.19923		4.303	0.21736		7.303	0.23924		10.303	0.24191
1.304	0.19926		4.304	0.21809		7.304	0.23946		10.304	0.24208
1.305	0.19925		4.305	0.21809		7.305	0.23971		10.305	0.2422
1.306	0.19935		4.306	0.21769		7.306	0.23993		10.306	0.24234
1.307	0.19942		4.307	0.2171		7.307	0.24021		10.307	0.24249
1.308	0.19951		4.308	0.21723		7.308	0.24032		10.308	0.24264
1.309	0.19958		4.309	0.21769		7.309	0.24025		10.309	0.24274
1.31	0.19967		4.31	0.21815		7.31	0.24021		10.31	0.24279
1.311	0.19972		4.311	0.21802		7.311	0.24021		10.311	0.24283
1.312	0.19977		4.312	0.21789		7.312	0.24007		10.312	0.24291
1.313	0.19979		4.313	0.21855		7.313	0.2398		10.313	0.24295
1.314	0.19982		4.314	0.21828		7.314	0.23963		10.314	0.24313
1.315	0.19985		4.315	0.21874		7.315	0.23933		10.315	0.24332
1.316	0.19991		4.316	0.21927		7.316	0.23918		10.316	0.24348
1.317	0.19992		4.317	0.2196		7.317	0.23905		10.317	0.24353
1.318	0.19999		4.318	0.22012		7.318	0.23895		10.318	0.24376
1.319	0.20009		4.319	0.21999		7.319	0.23891		10.319	0.24396
1.32	0.20023		4.32	0.22072		7.32	0.23889		10.32	0.24428
1.321	0.20032		4.321	0.22098		7.321	0.23895		10.321	0.24447
1.322	0.20045		4.322	0.2198		7.322	0.23906		10.322	0.24479
1.323	0.20058		4.323	0.22006		7.323	0.23911		10.323	0.24509
1.324	0.20065		4.324	0.22072		7.324	0.23944		10.324	0.24548
1.325	0.20078		4.325	0.22072		7.325	0.23975		10.325	0.24577
1.326	0.20094		4.326	0.22039		7.326	0.24015		10.326	0.24614
1.327	0.20109		4.327	0.22118		7.327	0.24053		10.327	0.24651
1.328	0.20119		4.328	0.22052		7.328	0.24087		10.328	0.24678
1.329	0.20127		4.329	0.22098		7.329	0.24112		10.329	0.24721
1.33	0.20141		4.33	0.22137		7.33	0.24139		10.33	0.24754
1.331	0.20154		4.331	0.22118		7.331	0.24174		10.331	0.24789
1.332	0.20168		4.332	0.22104		7.332	0.24189		10.332	0.24822
1.333	0.20183		4.333	0.2215		7.333	0.24214		10.333	0.24847
1.334	0.20199		4.334	0.22118		7.334	0.24257		10.334	0.24871
1.335	0.20214		4.335	0.2221		7.335	0.24263		10.335	0.24887
1.336	0.20238		4.336	0.22229		7.336	0.2427		10.336	0.24907
1.337	0.20257		4.337	0.22216		7.337	0.24302		10.337	0.24925
1.338	0.20278		4.338	0.22236		7.338	0.24306		10.338	0.24945
1.339	0.20296		4.339	0.22315		7.339	0.24297		10.339	0.24964
1.34	0.20317		4.34	0.22275		7.34	0.24297		10.34	0.24982
1.341	0.20337		4.341	0.22308		7.341	0.24302		10.341	0.25008
1.342	0.20354		4.342	0.22335		7.342	0.24293		10.342	0.25022
1.343	0.2037		4.343	0.22381		7.343	0.24301		10.343	0.25037
1.344	0.20384		4.344	0.22394		7.344	0.24323		10.344	0.25057
1.345	0.20393		4.345	0.22433		7.345	0.24341		10.345	0.25067
1.346	0.204		4.346	0.22459		7.346	0.24364		10.346	0.2508
1.347	0.20405		4.347	0.22446		7.347	0.24371		10.347	0.2509
1.348	0.20414		4.348	0.2244		7.348	0.2438		10.348	0.25111
1.349	0.20411		4.349	0.22394		7.349	0.24379		10.349	0.2512
1.35	0.20411		4.35	0.22446		7.35	0.24381		10.35	0.25132
1.351	0.20411		4.351	0.2242		7.351	0.24392		10.351	0.25137
1.352	0.20402		4.352	0.22446		7.352	0.24409		10.352	0.25155
1.353	0.20396		4.353	0.22466		7.353	0.24432		10.353	0.25165
1.354	0.20395		4.354	0.22446		7.354	0.24467		10.354	0.25175
1.355	0.20403		4.355	0.22512		7.355	0.24489		10.355	0.25167
1.356	0.20414		4.356	0.22565		7.356	0.24511		10.356	0.25157
1.357	0.20422		4.357	0.22604		7.357	0.2452		10.357	0.25155
1.358	0.20423		4.358	0.22551		7.358	0.24522		10.358	0.25153
1.359	0.20437		4.359	0.22578		7.359	0.2454		10.359	0.25162
1.36	0.20458		4.36	0.22617		7.36	0.24556		10.36	0.25177
1.361	0.20484		4.361	0.22624		7.361	0.2458		10.361	0.25207
1.362	0.20502		4.362	0.22617		7.362	0.24597		10.362	0.25234
1.363	0.20519		4.363	0.22643		7.363	0.24624		10.363	0.25268
1.364	0.20546		4.364	0.22663		7.364	0.24658		10.364	0.25308
1.365	0.20567		4.365	0.22643		7.365	0.24681		10.365	0.2536
1.366	0.20586		4.366	0.22689		7.366	0.24709		10.366	0.25409
1.367	0.20603		4.367	0.22676		7.367	0.24742		10.367	0.25459
1.368	0.20616		4.368	0.22735		7.368	0.24757		10.368	0.25508
1.369	0.20624		4.369	0.22755		7.369	0.2477		10.369	0.25553
1.37	0.20639		4.37	0.22775		7.37	0.248		10.37	0.25589
1.371	0.20658		4.371	0.22762		7.371	0.24839		10.371	0.25627
1.372	0.20674		4.372	0.22768		7.372	0.2486		10.372	0.25656
1.373	0.20686		4.373	0.22755		7.373	0.24893		10.373	0.25684
1.374	0.20699		4.374	0.22808		7.374	0.24916		10.374	0.25702
1.375	0.20707		4.375	0.22841		7.375	0.24929		10.375	0.2571
1.376	0.20715		4.376	0.2288		7.376	0.2495		10.376	0.25732
1.377	0.20716		4.377	0.2286		7.377	0.24951		10.377	0.25743
1.378	0.20725		4.378	0.22919		7.378	0.2496		10.378	0.25768
1.379	0.20726		4.379	0.22985		7.379	0.2497		10.379	0.25779
1.38	0.20738		4.38	0.23103		7.38	0.24998		10.38	0.258
1.381	0.20749		4.381	0.2309		7.381	0.25024		10.381	0.25824
1.382	0.20757		4.382	0.23117		7.382	0.25072		10.382	0.25851
1.383	0.20776		4.383	0.23097		7.383	0.25117		10.383	0.25872
1.384	0.20791		4.384	0.2309		7.384	0.25171		10.384	0.25887
1.385	0.20796		4.385	0.2313		7.385	0.25225		10.385	0.25893
1.386	0.20803		4.386	0.2313		7.386	0.25268		10.386	0.25901
1.387	0.20809		4.387	0.23097		7.387	0.25309		10.387	0.25923
1.388	0.20818		4.388	0.23143		7.388	0.25335		10.388	0.25942
1.389	0.20837		4.389	0.23103		7.389	0.25379		10.389	0.25981
1.39	0.2085		4.39	0.23103		7.39	0.25403		10.39	0.26013
1.391	0.20865		4.391	0.23143		7.391	0.25433		10.391	0.26036
1.392	0.20878		4.392	0.23182		7.392	0.25466		10.392	0.26057
1.393	0.20889		4.393	0.23248		7.393	0.25496		10.393	0.26091
1.394	0.20904		4.394	0.23248		7.394	0.2552		10.394	0.26123
1.395	0.20923		4.395	0.23235		7.395	0.25532		10.395	0.26159
1.396	0.20945		4.396	0.23281		7.396	0.25541		10.396	0.26178
1.397	0.20968		4.397	0.23353		7.397	0.25561		10.397	0.26204
1.398	0.20984		4.398	0.23327		7.398	0.25571		10.398	0.26226
1.399	0.21008		4.399	0.23353		7.399	0.25581		10.399	0.26254
1.4	0.2104		4.4	0.23366		7.4	0.25608		10.4	0.26277
1.401	0.21069		4.401	0.23406		7.401	0.25635		10.401	0.26298
1.402	0.21095		4.402	0.23432		7.402	0.25651		10.402	0.26318
1.403	0.21116		4.403	0.23458		7.403	0.25673		10.403	0.26341
1.404	0.21134		4.404	0.23458		7.404	0.2567		10.404	0.26361
1.405	0.21148		4.405	0.23439		7.405	0.25668		10.405	0.26388
1.406	0.21166		4.406	0.23439		7.406	0.25673		10.406	0.26409
1.407	0.21187		4.407	0.23432		7.407	0.25656		10.407	0.26425
1.408	0.2121		4.408	0.23432		7.408	0.25659		10.408	0.26442
1.409	0.21218		4.409	0.23445		7.409	0.25667		10.409	0.26456
1.41	0.21233		4.41	0.23439		7.41	0.25675		10.41	0.26478
1.411	0.21245		4.411	0.23478		7.411	0.2568		10.411	0.26499
1.412	0.21258		4.412	0.23491		7.412	0.25685		10.412	0.26516
1.413	0.21257		4.413	0.23544		7.413	0.25677		10.413	0.26538
1.414	0.21256		4.414	0.2359		7.414	0.25677		10.414	0.26554
1.415	0.21252		4.415	0.23655		7.415	0.25679		10.415	0.2657
1.416	0.21257		4.416	0.23649		7.416	0.25662		10.416	0.26595
1.417	0.21263		4.417	0.23708		7.417	0.25637		10.417	0.26618
1.418	0.21268		4.418	0.23708		7.418	0.25606		10.418	0.26642
1.419	0.21275		4.419	0.23747		7.419	0.25591		10.419	0.26677
1.42	0.21288		4.42	0.23734		7.42	0.25575		10.42	0.26711
1.421	0.2131		4.421	0.2378		7.421	0.2558		10.421	0.26751
1.422	0.2133		4.422	0.23839		7.422	0.25599		10.422	0.26805
1.423	0.21352		4.423	0.23859		7.423	0.2562		10.423	0.26858
1.424	0.2138		4.424	0.23879		7.424	0.25648		10.424	0.26902
1.425	0.21408		4.425	0.23833		7.425	0.25673		10.425	0.26951
1.426	0.21425		4.426	0.23833		7.426	0.25698		10.426	0.27002
1.427	0.2144		4.427	0.2382		7.427	0.25731		10.427	0.27051
1.428	0.2145		4.428	0.23866		7.428	0.25755		10.428	0.27113
1.429	0.21465		4.429	0.23859		7.429	0.25797		10.429	0.2717
1.43	0.21482		4.43	0.23866		7.43	0.2583		10.43	0.27214
1.431	0.21495		4.431	0.23859		7.431	0.25866		10.431	0.27258
1.432	0.21509		4.432	0.23931		7.432	0.25883		10.432	0.2732
1.433	0.21521		4.433	0.23951		7.433	0.25892		10.433	0.27369
1.434	0.21535		4.434	0.23997		7.434	0.2589		10.434	0.27409
1.435	0.21555		4.435	0.24043		7.435	0.25901		10.435	0.27443
1.436	0.21577		4.436	0.24096		7.436	0.25908		10.436	0.27472
1.437	0.21588		4.437	0.24096		7.437	0.25914		10.437	0.27505
1.438	0.21595		4.438	0.24076		7.438	0.25943		10.438	0.27535
1.439	0.21604		4.439	0.24129		7.439	0.25969		10.439	0.27555
1.44	0.21617		4.44	0.24142		7.44	0.25989		10.44	0.27579
1.441	0.21625		4.441	0.24148		7.441	0.26002		10.441	0.2762
1.442	0.21629		4.442	0.24161		7.442	0.26021		10.442	0.27668
1.443	0.2163		4.443	0.24247		7.443	0.26043		10.443	0.27717
1.444	0.21641		4.444	0.24188		7.444	0.26062		10.444	0.27758
1.445	0.21652		4.445	0.24161		7.445	0.2609		10.445	0.27795
1.446	0.2166		4.446	0.2426		7.446	0.26103		10.446	0.27836
1.447	0.2167		4.447	0.24201		7.447	0.2612		10.447	0.27879
1.448	0.21686		4.448	0.24286		7.448	0.26158		10.448	0.27922
1.449	0.21707		4.449	0.24332		7.449	0.26185		10.449	0.27969
1.45	0.21731		4.45	0.24332		7.45	0.26227		10.45	0.28004
1.451	0.21752		4.451	0.24306		7.451	0.26266		10.451	0.28028
1.452	0.21764		4.452	0.24299		7.452	0.263		10.452	0.2806
1.453	0.21781		4.453	0.24293		7.453	0.26329		10.453	0.28081
1.454	0.21794		4.454	0.24372		7.454	0.26347		10.454	0.28107
1.455	0.21802		4.455	0.24424		7.455	0.26366		10.455	0.28131
1.456	0.21818		4.456	0.24424		7.456	0.26389		10.456	0.28145
1.457	0.21838		4.457	0.24484		7.457	0.26415		10.457	0.28157
1.458	0.2186		4.458	0.2447		7.458	0.26432		10.458	0.28167
1.459	0.21885		4.459	0.24516		7.459	0.26464		10.459	0.28177
1.46	0.21914		4.46	0.24549		7.46	0.26482		10.46	0.28192
1.461	0.21939		4.461	0.24641		7.461	0.26501		10.461	0.28216
1.462	0.21968		4.462	0.24641		7.462	0.26504		10.462	0.28248
1.463	0.21996		4.463	0.24714		7.463	0.26513		10.463	0.2826
1.464	0.22019		4.464	0.24714		7.464	0.26531		10.464	0.28275
1.465	0.22041		4.465	0.24674		7.465	0.26558		10.465	0.28288
1.466	0.2206		4.466	0.24727		7.466	0.26577		10.466	0.28297
1.467	0.22071		4.467	0.2474		7.467	0.26591		10.467	0.28298
1.468	0.22091		4.468	0.24733		7.468	0.26608		10.468	0.28295
1.469	0.22112		4.469	0.24786		7.469	0.26616		10.469	0.2829
1.47	0.22133		4.47	0.24792		7.47	0.26604		10.47	0.2831
1.471	0.22155		4.471	0.24773		7.471	0.26607		10.471	0.28324
1.472	0.2218		4.472	0.24799		7.472	0.26619		10.472	0.28325
1.473	0.22209		4.473	0.24852		7.473	0.26626		10.473	0.28309
1.474	0.22236		4.474	0.24904		7.474	0.26627		10.474	0.28283
1.475	0.22258		4.475	0.24917		7.475	0.26639		10.475	0.28262
1.476	0.22276		4.476	0.2493		7.476	0.26655		10.476	0.28242
1.477	0.223		4.477	0.25068		7.477	0.26672		10.477	0.28221
1.478	0.2233		4.478	0.25068		7.478	0.26687		10.478	0.28196
1.479	0.22355		4.479	0.25055		7.479	0.26706		10.479	0.28169
1.48	0.22379		4.48	0.25036		7.48	0.26749		10.48	0.28136
1.481	0.224		4.481	0.25075		7.481	0.26778		10.481	0.28107
1.482	0.22425		4.482	0.25141		7.482	0.26809		10.482	0.28081
1.483	0.22451		4.483	0.25128		7.483	0.26838		10.483	0.28049
1.484	0.22477		4.484	0.25154		7.484	0.26871		10.484	0.28014
1.485	0.22504		4.485	0.25154		7.485	0.26899		10.485	0.27966
1.486	0.22542		4.486	0.25154		7.486	0.26925		10.486	0.28023
1.487	0.22576		4.487	0.25174		7.487	0.26946		10.487	0.28056
1.488	0.22604		4.488	0.2522		7.488	0.26965		10.488	0.2805
1.489	0.22626		4.489	0.25331		7.489	0.26984		10.489	0.28015
1.49	0.22647		4.49	0.25351		7.49	0.26993		10.49	0.2794
1.491	0.22666		4.491	0.25384		7.491	0.26995		10.491	0.27827
1.492	0.22682		4.492	0.25456		7.492	0.27		10.492	0.27681
1.493	0.22698		4.493	0.25476		7.493	0.27011		10.493	0.275
1.494	0.22715		4.494	0.25456		7.494	0.27016		10.494	0.27288
1.495	0.22734		4.495	0.25482		7.495	0.2701		10.495	0.2705
1.496	0.22756		4.496	0.25574		7.496	0.26993		10.496	0.26787
1.497	0.22783		4.497	0.25594		7.497	0.26987		10.497	0.26509
1.498	0.22817		4.498	0.25627		7.498	0.26982		10.498	0.26219
1.499	0.22847		4.499	0.25666		7.499	0.26975		10.499	0.2592
1.5	0.22883		4.5	0.25745		7.5	0.26966		10.5	0.2562
1.501	0.22919		4.501	0.25765		7.501	0.26973		10.501	0.25308
1.502	0.22958		4.502	0.25745		7.502	0.26981		10.502	0.24996
1.503	0.22998		4.503	0.25804		7.503	0.26992		10.503	0.24692
1.504	0.23034		4.504	0.25883		7.504	0.27009		10.504	0.24405
1.505	0.23067		4.505	0.25864		7.505	0.27047		10.505	0.24142
1.506	0.231		4.506	0.2585		7.506	0.27082		10.506	0.23897
1.507	0.23132		4.507	0.2585		7.507	0.27107		10.507	0.23674
1.508	0.2316		4.508	0.25896		7.508	0.27145		10.508	0.23476
1.509	0.23178		4.509	0.25936		7.509	0.27193		10.509	0.23307
1.51	0.23201		4.51	0.2591		7.51	0.27224		10.51	0.2317
1.511	0.2323		4.511	0.25969		7.511	0.27238		10.511	0.23069
1.512	0.23257		4.512	0.25962		7.512	0.27268		10.512	0.23003
1.513	0.23288		4.513	0.2608		7.513	0.273		10.513	0.22978
1.514	0.23326		4.514	0.2612		7.514	0.27331		10.514	0.22992
1.515	0.23367		4.515	0.26199		7.515	0.27345		10.515	0.23054
1.516	0.2341		4.516	0.26245		7.516	0.27351		10.516	0.23161
1.517	0.23443		4.517	0.26258		7.517	0.27364		10.517	0.23173
1.518	0.23481		4.518	0.26356		7.518	0.27377		10.518	0.23175
1.519	0.23525		4.519	0.26396		7.519	0.27385		10.519	0.23179
1.52	0.23568		4.52	0.26416		7.52	0.27398		10.52	0.23187
1.521	0.23615		4.521	0.26468		7.521	0.27419		10.521	0.23193
1.522	0.23657		4.522	0.26514		7.522	0.27445		10.522	0.232
1.523	0.23711		4.523	0.26527		7.523	0.2746		10.523	0.23205
1.524	0.23762		4.524	0.2656		7.524	0.27481		10.524	0.23211
1.525	0.23814		4.525	0.26567		7.525	0.27506		10.525	0.23217
1.526	0.23864		4.526	0.26573		7.526	0.27527		10.526	0.23225
1.527	0.23914		4.527	0.26554		7.527	0.27559		10.527	0.23231
1.528	0.23958		4.528	0.26633		7.528	0.27563		10.528	0.23239
1.529	0.24003		4.529	0.26593		7.529	0.27571		10.529	0.23248
1.53	0.24049		4.53	0.26593		7.53	0.27582		10.53	0.23255
1.531	0.24098		4.531	0.26633		7.531	0.27598		10.531	0.2326
1.532	0.24137		4.532	0.266		7.532	0.27616		10.532	0.23267
1.533	0.24172		4.533	0.26665		7.533	0.27626		10.533	0.2327
1.534	0.24202		4.534	0.26587		7.534	0.27641		10.534	0.23275
1.535	0.24222		4.535	0.26639		7.535	0.27646		10.535	0.23279
1.536	0.24238		4.536	0.26619		7.536	0.27645		10.536	0.23283
1.537	0.24252		4.537	0.26633		7.537	0.27652		10.537	0.23286
1.538	0.24262		4.538	0.266		7.538	0.27671		10.538	0.2329
1.539	0.24274		4.539	0.26619		7.539	0.27706		10.539	0.23293
1.54	0.24294		4.54	0.26672		7.54	0.27733		10.54	0.23296
1.541	0.24315		4.541	0.26665		7.541	0.27775		10.541	0.23299
1.542	0.24333		4.542	0.26659		7.542	0.27841		10.542	0.23304
1.543	0.24357		4.543	0.26639		7.543	0.27879		10.543	0.23307
1.544	0.24371		4.544	0.26619		7.544	0.27922		10.544	0.2331
1.545	0.24385		4.545	0.26534		7.545	0.27956		10.545	0.23314
1.546	0.24394		4.546	0.26514		7.546	0.28002		10.546	0.23318
1.547	0.24408		4.547	0.24727		7.547	0.28049		10.547	0.23323
1.548	0.24428		4.548	0.22177		7.548	0.28092		10.548	0.23327
1.549	0.24444		4.549	0.21769		7.549	0.28116		10.549	0.2333
1.55	0.24461		4.55	0.21736		7.55	0.28152		10.55	0.23332
1.551	0.24481		4.551	0.21796		7.551	0.28173		10.551	0.23333
1.552	0.24495		4.552	0.21828		7.552	0.2818		10.552	0.23334
1.553	0.24523		4.553	0.21861		7.553	0.2818		10.553	0.23335
1.554	0.24711		4.554	0.21815		7.554	0.28192		10.554	0.23336
1.555	0.24847		4.555	0.21789		7.555	0.28193		10.555	0.23338
1.556	0.24914		4.556	0.21782		7.556	0.28186		10.556	0.2334
1.557	0.24921		4.557	0.21776		7.557	0.28191		10.557	0.23342
1.558	0.24873		4.558	0.21769		7.558	0.28174		10.558	0.23342
1.559	0.24778		4.559	0.21796		7.559	0.28174		10.559	0.23343
1.56	0.24635		4.56	0.21789		7.56	0.28173		10.56	0.23344
1.561	0.24451		4.561	0.21802		7.561	0.28166		10.561	0.23345
1.562	0.24223		4.562	0.21789		7.562	0.28166		10.562	0.23346
1.563	0.23966		4.563	0.21796		7.563	0.28172		10.563	0.23347
1.564	0.23681		4.564	0.21809		7.564	0.28182		10.564	0.23348
1.565	0.2337		4.565	0.21822		7.565	0.28195		10.565	0.23349
1.566	0.23044		4.566	0.21809		7.566	0.28213		10.566	0.23351
1.567	0.22705		4.567	0.21815		7.567	0.2825		10.567	0.23354
1.568	0.22357		4.568	0.21809		7.568	0.28304		10.568	0.23356
1.569	0.22006		4.569	0.21815		7.569	0.28355		10.569	0.23357
1.57	0.21657		4.57	0.21822		7.57	0.28377		10.57	0.23359
1.571	0.21313		4.571	0.21815		7.571	0.28411		10.571	0.23361
1.572	0.2098		4.572	0.21822		7.572	0.28448		10.572	0.23363
1.573	0.20661		4.573	0.21822		7.573	0.28474		10.573	0.23366
1.574	0.20359		4.574	0.21809		7.574	0.28512		10.574	0.23366
1.575	0.20093		4.575	0.21809		7.575	0.28545		10.575	0.23369
1.576	0.19856		4.576	0.21809		7.576	0.28577		10.576	0.23371
1.577	0.19661		4.577	0.21802		7.577	0.28582		10.577	0.23373
1.578	0.19506		4.578	0.21802		7.578	0.28597		10.578	0.23373
1.579	0.19398		4.579	0.21815		7.579	0.28598		10.579	0.23373
1.58	0.19342		4.58	0.21809		7.58	0.28596		10.58	0.23373
1.581	0.19338		4.581	0.21822		7.581	0.28586		10.581	0.23373
1.582	0.19391		4.582	0.21809		7.582	0.28574		10.582	0.23373
1.583	0.19511		4.583	0.21809		7.583	0.2855		10.583	0.23374
1.584	0.19687		4.584	0.21828		7.584	0.28597		10.584	0.23374
1.585	0.19696		4.585	0.21815		7.585	0.28609		10.585	0.23375
1.586	0.19691		4.586	0.21815		7.586	0.28571		10.586	0.23374
1.587	0.1969		4.587	0.21815		7.587	0.28511		10.587	0.23372
1.588	0.19691		4.588	0.21809		7.588	0.28415		10.588	0.23373
1.589	0.19692		4.589	0.21815		7.589	0.2828		10.589	0.23374
1.59	0.19694		4.59	0.21815		7.59	0.28096		10.59	0.23376
1.591	0.19694		4.591	0.21809		7.591	0.27877		10.591	0.23377
1.592	0.19694		4.592	0.21815		7.592	0.27602		10.592	0.23377
1.593	0.19694		4.593	0.21828		7.593	0.27267		10.593	0.23377
1.594	0.19694		4.594	0.21796		7.594	0.26883		10.594	0.23379
1.595	0.19694		4.595	0.21815		7.595	0.26476		10.595	0.23381
1.596	0.19694		4.596	0.21822		7.596	0.2604		10.596	0.23382
1.597	0.19695		4.597	0.21828		7.597	0.25611		10.597	0.23383
1.598	0.19697		4.598	0.21828		7.598	0.25171		10.598	0.23384
1.599	0.19698		4.599	0.21828		7.599	0.24723		10.599	0.23385
1.6	0.197		4.6	0.21835		7.6	0.24292		10.6	0.23388
1.601	0.19703		4.601	0.21835		7.601	0.23891		10.601	0.23392
1.602	0.19705		4.602	0.21828		7.602	0.23518		10.602	0.23396
1.603	0.19708		4.603	0.21835		7.603	0.23175		10.603	0.234
1.604	0.19711		4.604	0.21842		7.604	0.22874		10.604	0.23402
1.605	0.19713		4.605	0.21835		7.605	0.22617		10.605	0.23407
1.606	0.19715		4.606	0.21828		7.606	0.22396		10.606	0.23409
1.607	0.19717		4.607	0.21842		7.607	0.22217		10.607	0.2341
1.608	0.1972		4.608	0.21842		7.608	0.22099		10.608	0.23414
1.609	0.19722		4.609	0.21835		7.609	0.22024		10.609	0.23417
1.61	0.19724		4.61	0.21835		7.61	0.22		10.61	0.23419
1.611	0.19726		4.611	0.21835		7.611	0.22035		10.611	0.23421
1.612	0.19728		4.612	0.21842		7.612	0.22114		10.612	0.23423
1.613	0.19728		4.613	0.21828		7.613	0.22237		10.613	0.23424
1.614	0.19729		4.614	0.21822		7.614	0.22412		10.614	0.23423
1.615	0.19729		4.615	0.21842		7.615	0.22527		10.615	0.23425
1.616	0.19729		4.616	0.21848		7.616	0.22646		10.616	0.23424
1.617	0.19731		4.617	0.21848		7.617	0.22782		10.617	0.23426
1.618	0.19731		4.618	0.21842		7.618	0.22904		10.618	0.23428
1.619	0.19732		4.619	0.21855		7.619	0.23001		10.619	0.23428
1.62	0.19732		4.62	0.21842		7.62	0.23085		10.62	0.23431
1.621	0.19732		4.621	0.21855		7.621	0.23153		10.621	0.23432
1.622	0.19732		4.622	0.21842		7.622	0.23187		10.622	0.23433
1.623	0.19733		4.623	0.21842		7.623	0.23212		10.623	0.23437
1.624	0.19734		4.624	0.21861		7.624	0.23238		10.624	0.2344
1.625	0.19735		4.625	0.21848		7.625	0.23261		10.625	0.23441
1.626	0.19736		4.626	0.21855		7.626	0.23283		10.626	0.23441
1.627	0.19738		4.627	0.21848		7.627	0.23306		10.627	0.23444
1.628	0.19739		4.628	0.21855		7.628	0.23328		10.628	0.23448
1.629	0.19739		4.629	0.21848		7.629	0.2335		10.629	0.23452
1.63	0.19741		4.63	0.21848		7.63	0.23371		10.63	0.23457
1.631	0.19742		4.631	0.21842		7.631	0.23388		10.631	0.2346
1.632	0.19742		4.632	0.21855		7.632	0.23406		10.632	0.23464
1.633	0.19743		4.633	0.21855		7.633	0.23423		10.633	0.23467
1.634	0.19743		4.634	0.21822		7.634	0.23439		10.634	0.23471
1.635	0.19744		4.635	0.21855		7.635	0.23452		10.635	0.23477
1.636	0.19744		4.636	0.21855		7.636	0.23467		10.636	0.23478
1.637	0.19746		4.637	0.21855		7.637	0.23481		10.637	0.2348
1.638	0.19747		4.638	0.21855		7.638	0.23495		10.638	0.23486
1.639	0.19747		4.639	0.21855		7.639	0.23507		10.639	0.23489
1.64	0.19748		4.64	0.21855		7.64	0.23521		10.64	0.23494
1.641	0.19749		4.641	0.21855		7.641	0.23532		10.641	0.23497
1.642	0.1975		4.642	0.21855		7.642	0.23541		10.642	0.23502
1.643	0.1975		4.643	0.21861		7.643	0.23553		10.643	0.23505
1.644	0.19752		4.644	0.21868		7.644	0.23563		10.644	0.23507
1.645	0.19752		4.645	0.21868		7.645	0.23574		10.645	0.23511
1.646	0.19753		4.646	0.21861		7.646	0.23586		10.646	0.23514
1.647	0.19754		4.647	0.21855		7.647	0.23598		10.647	0.2352
1.648	0.19754		4.648	0.21855		7.648	0.23608		10.648	0.23526
1.649	0.19755		4.649	0.21861		7.649	0.23621		10.649	0.23531
1.65	0.19755		4.65	0.21861		7.65	0.23629		10.65	0.23535
1.651	0.19755		4.651	0.21861		7.651	0.23638		10.651	0.23538
1.652	0.19756		4.652	0.21861		7.652	0.23645		10.652	0.23539
1.653	0.19755		4.653	0.21868		7.653	0.23654		10.653	0.23544
1.654	0.19756		4.654	0.21855		7.654	0.2366		10.654	0.23545
1.655	0.19755		4.655	0.21881		7.655	0.23666		10.655	0.23546
1.656	0.19756		4.656	0.21881		7.656	0.23673		10.656	0.23551
1.657	0.19756		4.657	0.21881		7.657	0.23682		10.657	0.23556
1.658	0.19756		4.658	0.21881		7.658	0.23688		10.658	0.23561
1.659	0.19756		4.659	0.21861		7.659	0.23695		10.659	0.23564
1.66	0.19756		4.66	0.21881		7.66	0.23705		10.66	0.23571
1.661	0.19754		4.661	0.21861		7.661	0.23712		10.661	0.23574
1.662	0.19754		4.662	0.21881		7.662	0.23721		10.662	0.23578
1.663	0.19754		4.663	0.21888		7.663	0.23728		10.663	0.23581
1.664	0.19754		4.664	0.21888		7.664	0.23737		10.664	0.23583
1.665	0.19754		4.665	0.21874		7.665	0.23745		10.665	0.23588
1.666	0.19753		4.666	0.21881		7.666	0.23753		10.666	0.23591
1.667	0.19754		4.667	0.21874		7.667	0.23759		10.667	0.23596
1.668	0.19754		4.668	0.21888		7.668	0.23767		10.668	0.23599
1.669	0.19753		4.669	0.21868		7.669	0.23771		10.669	0.23603
1.67	0.19753		4.67	0.21888		7.67	0.23778		10.67	0.23606
1.671	0.19753		4.671	0.21888		7.671	0.23782		10.671	0.23613
1.672	0.19753		4.672	0.21888		7.672	0.23787		10.672	0.23618
1.673	0.19753		4.673	0.21888		7.673	0.23792		10.673	0.23622
1.674	0.19754		4.674	0.21861		7.674	0.23796		10.674	0.23626
1.675	0.19754		4.675	0.21894		7.675	0.23801		10.675	0.23638
1.676	0.19755		4.676	0.21874		7.676	0.23803		10.676	0.23644
1.677	0.19755		4.677	0.21881		7.677	0.23804		10.677	0.2365
1.678	0.19756		4.678	0.21901		7.678	0.23805		10.678	0.23647
1.679	0.19756		4.679	0.21894		7.679	0.23802		10.679	0.23647
1.68	0.19757		4.68	0.21907		7.68	0.23799		10.68	0.2365
1.681	0.19757		4.681	0.21888		7.681	0.23798		10.681	0.23654
1.682	0.19758		4.682	0.21901		7.682	0.23795		10.682	0.2366
1.683	0.19759		4.683	0.21888		7.683	0.23792		10.683	0.23667
1.684	0.1976		4.684	0.21907		7.684	0.23787		10.684	0.23678
1.685	0.1976		4.685	0.21888		7.685	0.23784		10.685	0.23688
1.686	0.1976		4.686	0.21901		7.686	0.23781		10.686	0.23696
1.687	0.19759		4.687	0.21874		7.687	0.23775		10.687	0.23691
1.688	0.1976		4.688	0.21894		7.688	0.23771		10.688	0.23691
1.689	0.1976		4.689	0.21881		7.689	0.23767		10.689	0.237
1.69	0.1976		4.69	0.21907		7.69	0.23762		10.69	0.23701
1.691	0.19761		4.691	0.21894		7.691	0.23757		10.691	0.23704
1.692	0.19762		4.692	0.21888		7.692	0.23756		10.692	0.23709
1.693	0.19763		4.693	0.21881		7.693	0.23752		10.693	0.23715
1.694	0.19764		4.694	0.21894		7.694	0.23751		10.694	0.2372
1.695	0.19766		4.695	0.21894		7.695	0.23749		10.695	0.23737
1.696	0.19768		4.696	0.21894		7.696	0.23747		10.696	0.23746
1.697	0.19769		4.697	0.2192		7.697	0.23747		10.697	0.23761
1.698	0.1977		4.698	0.21894		7.698	0.23745		10.698	0.23766
1.699	0.1977		4.699	0.21894		7.699	0.23743		10.699	0.23782
1.7	0.19772		4.7	0.21888		7.7	0.23752		10.7	0.23798
1.701	0.19775		4.701	0.21901		7.701	0.23755		10.701	0.23819
1.702	0.19776		4.702	0.21901		7.702	0.23756		10.702	0.23839
1.703	0.19778		4.703	0.21907		7.703	0.23757		10.703	0.23848
1.704	0.1978		4.704	0.21901		7.704	0.23756		10.704	0.23864
1.705	0.19782		4.705	0.21907		7.705	0.23757		10.705	0.23879
1.706	0.19783		4.706	0.21901		7.706	0.23758		10.706	0.23876
1.707	0.19786		4.707	0.21901		7.707	0.23762		10.707	0.23868
1.708	0.19788		4.708	0.21861		7.708	0.23767		10.708	0.23869
1.709	0.19791		4.709	0.21881		7.709	0.23769		10.709	0.2386
1.71	0.19793		4.71	0.21874		7.71	0.2377		10.71	0.23843
1.711	0.19795		4.711	0.21874		7.711	0.23776		10.711	0.23813
1.712	0.19796		4.712	0.21894		7.712	0.2378		10.712	0.23793
1.713	0.19798		4.713	0.21894		7.713	0.23779		10.713	0.23776
1.714	0.19799		4.714	0.21894		7.714	0.23781		10.714	0.23747
1.715	0.198		4.715	0.21901		7.715	0.23782		10.715	0.23723
1.716	0.19803		4.716	0.21901		7.716	0.23784		10.716	0.237
1.717	0.19806		4.717	0.21848		7.717	0.23783		10.717	0.23681
1.718	0.19809		4.718	0.21881		7.718	0.2378		10.718	0.23658
1.719	0.19812		4.719	0.21907		7.719	0.23775		10.719	0.2363
1.72	0.19814		4.72	0.21888		7.72	0.23776		10.72	0.2361
1.721	0.19816		4.721	0.21914		7.721	0.23781		10.721	0.23594
1.722	0.19819		4.722	0.21855		7.722	0.23783		10.722	0.2358
1.723	0.19821		4.723	0.21881		7.723	0.23783		10.723	0.23573
1.724	0.19822		4.724	0.21881		7.724	0.23782		10.724	0.2357
1.725	0.19824		4.725	0.21861		7.725	0.23784		10.725	0.23573
1.726	0.19826		4.726	0.21901		7.726	0.23776		10.726	0.23565
1.727	0.19827		4.727	0.21861		7.727	0.23772		10.727	0.23571
1.728	0.1983		4.728	0.21855		7.728	0.23761		10.728	0.23568
1.729	0.19833		4.729	0.21861		7.729	0.23754		10.729	0.2357
1.73	0.19834		4.73	0.21855		7.73	0.23748		10.73	0.23579
1.731	0.19837		4.731	0.21842		7.731	0.23733		10.731	0.23586
1.732	0.1984		4.732	0.21848		7.732	0.23724		10.732	0.23596
1.733	0.19844		4.733	0.21888		7.733	0.23717		10.733	0.2359
1.734	0.19848		4.734	0.21914		7.734	0.23708		10.734	0.23592
1.735	0.1985		4.735	0.21901		7.735	0.23707		10.735	0.23583
1.736	0.19854		4.736	0.21855		7.736	0.237		10.736	0.23568
1.737	0.19858		4.737	0.21802		7.737	0.23703		10.737	0.23557
1.738	0.19861		4.738	0.21802		7.738	0.23701		10.738	0.23539
1.739	0.19863		4.739	0.21743		7.739	0.23694		10.739	0.23498
1.74	0.19864		4.74	0.2171		7.74	0.23696		10.74	0.23474
1.741	0.19868		4.741	0.21776		7.741	0.23695		10.741	0.23454
1.742	0.1987		4.742	0.2173		7.742	0.23696		10.742	0.23449
1.743	0.19875		4.743	0.2173		7.743	0.23702		10.743	0.23445
1.744	0.19878		4.744	0.21782		7.744	0.23706		10.744	0.23427
1.745	0.19878		4.745	0.2169		7.745	0.2371		10.745	0.23422
1.746	0.19884		4.746	0.21631		7.746	0.23711		10.746	0.23398
1.747	0.19885		4.747	0.21684		7.747	0.23704		10.747	0.23385
1.748	0.19888		4.748	0.21664		7.748	0.23699		10.748	0.23358
1.749	0.19889		4.749	0.21644		7.749	0.23687		10.749	0.23337
1.75	0.19892		4.75	0.21612		7.75	0.23693		10.75	0.23332
1.751	0.19895		4.751	0.215		7.751	0.23684		10.751	0.23299
1.752	0.199		4.752	0.21533		7.752	0.23678		10.752	0.23277
1.753	0.19899		4.753	0.21533		7.753	0.23664		10.753	0.23261
1.754	0.19899		4.754	0.21368		7.754	0.23651		10.754	0.23233
1.755	0.199		4.755	0.21408		7.755	0.23641		10.755	0.23204
1.756	0.19907		4.756	0.2127		7.756	0.23629		10.756	0.2318
1.757	0.19912		4.757	0.2127		7.757	0.23638		10.757	0.23155
1.758	0.19913		4.758	0.21401		7.758	0.23625		10.758	0.23128
1.759	0.1991		4.759	0.21414		7.759	0.23606		10.759	0.23118
1.76	0.19917		4.76	0.21428		7.76	0.23599		10.76	0.23112
1.761	0.19925		4.761	0.21454		7.761	0.23587		10.761	0.2309
1.762	0.1993		4.762	0.21421		7.762	0.23591		10.762	0.23078
1.763	0.19938		4.763	0.21355		7.763	0.23592		10.763	0.2306
1.764	0.19938		4.764	0.215		7.764	0.23568		10.764	0.23046
1.765	0.19933		4.765	0.21474		7.765	0.23555		10.765	0.23039
1.766	0.1993		4.766	0.21414		7.766	0.23524		10.766	0.23031
1.767	0.19924		4.767	0.21296		7.767	0.23493		10.767	0.23018
1.768	0.19908		4.768	0.21263		7.768	0.23469		10.768	0.23001
1.769	0.19892		4.769	0.21296		7.769	0.23447		10.769	0.22981
1.77	0.19876		4.77	0.21244		7.77	0.23416		10.77	0.22971
1.771	0.1986		4.771	0.21224		7.771	0.23372		10.771	0.22953
1.772	0.19839		4.772	0.2127		7.772	0.23343		10.772	0.22943
1.773	0.19813		4.773	0.21178		7.773	0.23313		10.773	0.2294
1.774	0.19778		4.774	0.21086		7.774	0.2328		10.774	0.22921
1.775	0.19754		4.775	0.21073		7.775	0.23254		10.775	0.22916
1.776	0.19734		4.776	0.21053		7.776	0.23238		10.776	0.22904
1.777	0.19708		4.777	0.21079		7.777	0.23212		10.777	0.22909
1.778	0.1969		4.778	0.21145		7.778	0.23201		10.778	0.22905
1.779	0.1967		4.779	0.2106		7.779	0.23173		10.779	0.22892
1.78	0.19645		4.78	0.21053		7.78	0.23155		10.78	0.2288
1.781	0.19618		4.781	0.21092		7.781	0.23111		10.781	0.22856
1.782	0.19599		4.782	0.20954		7.782	0.23083		10.782	0.22848
1.783	0.1957		4.783	0.21073		7.783	0.23069		10.783	0.22844
1.784	0.19553		4.784	0.21138		7.784	0.23069		10.784	0.22839
1.785	0.19539		4.785	0.21119		7.785	0.23049		10.785	0.22847
1.786	0.19521		4.786	0.2102		7.786	0.23036		10.786	0.22854
1.787	0.19501		4.787	0.2104		7.787	0.23009		10.787	0.22857
1.788	0.1948		4.788	0.2104		7.788	0.22968		10.788	0.22867
1.789	0.19466		4.789	0.20968		7.789	0.22954		10.789	0.22876
1.79	0.19455		4.79	0.20961		7.79	0.22937		10.79	0.22868
1.791	0.19435		4.791	0.20974		7.791	0.2291		10.791	0.22856
1.792	0.19421		4.792	0.20941		7.792	0.22883		10.792	0.22843
1.793	0.19404		4.793	0.20908		7.793	0.22849		10.793	0.22828
1.794	0.19378		4.794	0.20856		7.794	0.22798		10.794	0.2281
1.795	0.19358		4.795	0.20856		7.795	0.22772		10.795	0.22793
1.796	0.1934		4.796	0.20803		7.796	0.22758		10.796	0.22771
1.797	0.19326		4.797	0.20777		7.797	0.2275		10.797	0.22739
1.798	0.1931		4.798	0.20803		7.798	0.22743		10.798	0.22705
1.799	0.19303		4.799	0.20797		7.799	0.22714		10.799	0.2268
1.8	0.19297		4.8	0.20836		7.8	0.22691		10.8	0.22668
1.801	0.19288		4.801	0.2081		7.801	0.22681		10.801	0.2265
1.802	0.19276		4.802	0.2079		7.802	0.22681		10.802	0.22647
1.803	0.1926		4.803	0.2077		7.803	0.22687		10.803	0.22645
1.804	0.19249		4.804	0.20764		7.804	0.22682		10.804	0.22642
1.805	0.19243		4.805	0.20731		7.805	0.22699		10.805	0.22648
1.806	0.19233		4.806	0.20724		7.806	0.22698		10.806	0.22646
1.807	0.19229		4.807	0.20685		7.807	0.22677		10.807	0.22646
1.808	0.19222		4.808	0.20659		7.808	0.2266		10.808	0.2264
1.809	0.19208		4.809	0.20731		7.809	0.22636		10.809	0.22628
1.81	0.19188		4.81	0.20698		7.81	0.22621		10.81	0.22621
1.811	0.19176		4.811	0.20757		7.811	0.22587		10.811	0.22615
1.812	0.1917		4.812	0.20646		7.812	0.22568		10.812	0.22614
1.813	0.19155		4.813	0.20606		7.813	0.22552		10.813	0.22606
1.814	0.19147		4.814	0.206		7.814	0.22533		10.814	0.22594
1.815	0.1914		4.815	0.20777		7.815	0.22498		10.815	0.22579
1.816	0.19118		4.816	0.20784		7.816	0.22471		10.816	0.22555
1.817	0.19106		4.817	0.20744		7.817	0.22438		10.817	0.22537
1.818	0.19095		4.818	0.2079		7.818	0.22432		10.818	0.2252
1.819	0.19082		4.819	0.20803		7.819	0.22421		10.819	0.22513
1.82	0.19072		4.82	0.20784		7.82	0.22394		10.82	0.225
1.821	0.19059		4.821	0.20731		7.821	0.22387		10.821	0.22487
1.822	0.19053		4.822	0.20744		7.822	0.22378		10.822	0.22484
1.823	0.19042		4.823	0.20705		7.823	0.22389		10.823	0.22488
1.824	0.19025		4.824	0.20659		7.824	0.22407		10.824	0.22504
1.825	0.19015		4.825	0.20494		7.825	0.2243		10.825	0.22526
1.826	0.19008		4.826	0.2054		7.826	0.22448		10.826	0.22548
1.827	0.19		4.827	0.20567		7.827	0.22437		10.827	0.2257
1.828	0.1899		4.828	0.20573		7.828	0.22423		10.828	0.22592
1.829	0.18973		4.829	0.20567		7.829	0.22428		10.829	0.22623
1.83	0.18956		4.83	0.20514		7.83	0.22436		10.83	0.2264
1.831	0.18935		4.831	0.20488		7.831	0.22429		10.831	0.22652
1.832	0.18915		4.832	0.20468		7.832	0.22415		10.832	0.22669
1.833	0.18905		4.833	0.20455		7.833	0.22405		10.833	0.2269
1.834	0.18897		4.834	0.20448		7.834	0.22372		10.834	0.22712
1.835	0.1888		4.835	0.20508		7.835	0.22348		10.835	0.22727
1.836	0.18871		4.836	0.20409		7.836	0.22307		10.836	0.22732
1.837	0.18864		4.837	0.20396		7.837	0.22274		10.837	0.22736
1.838	0.1885		4.838	0.20383		7.838	0.22249		10.838	0.22742
1.839	0.18835		4.839	0.20416		7.839	0.22244		10.839	0.22746
1.84	0.18821		4.84	0.20409		7.84	0.22214		10.84	0.22754
1.841	0.18815		4.841	0.20422		7.841	0.22188		10.841	0.22762
1.842	0.1881		4.842	0.20389		7.842	0.22184		10.842	0.22762
1.843	0.18801		4.843	0.20422		7.843	0.222		10.843	0.22758
1.844	0.18798		4.844	0.2037		7.844	0.2221		10.844	0.22765
1.845	0.18794		4.845	0.20343		7.845	0.22223		10.845	0.22779
1.846	0.18786		4.846	0.20343		7.846	0.22244		10.846	0.22786
1.847	0.18789		4.847	0.20291		7.847	0.2227		10.847	0.22783
1.848	0.18792		4.848	0.20264		7.848	0.22295		10.848	0.22788
1.849	0.18785		4.849	0.2031		7.849	0.22305		10.849	0.22795
1.85	0.18786		4.85	0.2031		7.85	0.22307		10.85	0.22798
1.851	0.18782		4.851	0.20284		7.851	0.22308		10.851	0.22799
1.852	0.18786		4.852	0.20238		7.852	0.22307		10.852	0.22793
1.853	0.18783		4.853	0.20159		7.853	0.2231		10.853	0.22792
1.854	0.18778		4.854	0.20258		7.854	0.22311		10.854	0.22781
1.855	0.18775		4.855	0.20225		7.855	0.22294		10.855	0.22756
1.856	0.18773		4.856	0.20238		7.856	0.22271		10.856	0.22727
1.857	0.18767		4.857	0.20258		7.857	0.22257		10.857	0.22705
1.858	0.18762		4.858	0.20271		7.858	0.22249		10.858	0.2267
1.859	0.18754		4.859	0.20291		7.859	0.22263		10.859	0.22643
1.86	0.18754		4.86	0.20166		7.86	0.22253		10.86	0.2262
1.861	0.18751		4.861	0.20179		7.861	0.22237		10.861	0.22592
1.862	0.18755		4.862	0.20172		7.862	0.22208		10.862	0.22576
1.863	0.18753		4.863	0.20172		7.863	0.22163		10.863	0.22576
1.864	0.18736		4.864	0.20166		7.864	0.22115		10.864	0.22561
1.865	0.18721		4.865	0.20205		7.865	0.22069		10.865	0.22546
1.866	0.18717		4.866	0.20126		7.866	0.22038		10.866	0.22546
1.867	0.18713		4.867	0.20087		7.867	0.21996		10.867	0.22551
1.868	0.18701		4.868	0.20047		7.868	0.21972		10.868	0.2256
1.869	0.18689		4.869	0.20028		7.869	0.21937		10.869	0.22569
1.87	0.18683		4.87	0.20054		7.87	0.21897		10.87	0.22588
1.871	0.18682		4.871	0.201		7.871	0.21856		10.871	0.22602
1.872	0.18674		4.872	0.20028		7.872	0.21824		10.872	0.22602
1.873	0.18667		4.873	0.19969		7.873	0.21803		10.873	0.226
1.874	0.18655		4.874	0.19975		7.874	0.21781		10.874	0.22584
1.875	0.18651		4.875	0.19949		7.875	0.21781		10.875	0.22567
1.876	0.18654		4.876	0.19949		7.876	0.21756		10.876	0.22553
1.877	0.18655		4.877	0.19923		7.877	0.21735		10.877	0.22537
1.878	0.18652		4.878	0.19923		7.878	0.21712		10.878	0.22517
1.879	0.18652		4.879	0.19916		7.879	0.21708		10.879	0.22495
1.88	0.18661		4.88	0.19923		7.88	0.21682		10.88	0.22465
1.881	0.18663		4.881	0.19923		7.881	0.21665		10.881	0.22418
1.882	0.18668		4.882	0.19962		7.882	0.21669		10.882	0.22383
1.883	0.18665		4.883	0.19909		7.883	0.2166		10.883	0.22348
1.884	0.18657		4.884	0.19896		7.884	0.21667		10.884	0.2229
1.885	0.18641		4.885	0.19824		7.885	0.21661		10.885	0.22243
1.886	0.18624		4.886	0.19785		7.886	0.21656		10.886	0.22215
1.887	0.18598		4.887	0.19791		7.887	0.21672		10.887	0.22185
1.888	0.18573		4.888	0.19844		7.888	0.21693		10.888	0.22165
1.889	0.18551		4.889	0.19883		7.889	0.21716		10.889	0.22156
1.89	0.18528		4.89	0.19877		7.89	0.21709		10.89	0.2215
1.891	0.185		4.891	0.19936		7.891	0.21692		10.891	0.22136
1.892	0.18476		4.892	0.19863		7.892	0.21652		10.892	0.22133
1.893	0.18447		4.893	0.19936		7.893	0.21615		10.893	0.22134
1.894	0.18431		4.894	0.19883		7.894	0.2159		10.894	0.22123
1.895	0.18427		4.895	0.19877		7.895	0.21564		10.895	0.22129
1.896	0.18419		4.896	0.19923		7.896	0.21538		10.896	0.22147
1.897	0.18416		4.897	0.19903		7.897	0.21511		10.897	0.22165
1.898	0.18407		4.898	0.19883		7.898	0.21497		10.898	0.22182
1.899	0.18407		4.899	0.19969		7.899	0.21486		10.899	0.22204
1.9	0.18407		4.9	0.19982		7.9	0.21486		10.9	0.22242
1.901	0.18405		4.901	0.19942		7.901	0.21482		10.901	0.22277
1.902	0.18393		4.902	0.1987		7.902	0.215		10.902	0.22311
1.903	0.18385		4.903	0.19877		7.903	0.21532		10.903	0.22346
1.904	0.18382		4.904	0.19903		7.904	0.21575		10.904	0.22375
1.905	0.1839		4.905	0.1989		7.905	0.21603		10.905	0.22408
1.906	0.18398		4.906	0.19837		7.906	0.21635		10.906	0.22445
1.907	0.18401		4.907	0.19817		7.907	0.21671		10.907	0.22453
1.908	0.18405		4.908	0.19785		7.908	0.21689		10.908	0.22449
1.909	0.18414		4.909	0.19765		7.909	0.21708		10.909	0.22453
1.91	0.18422		4.91	0.19758		7.91	0.21694		10.91	0.22441
1.911	0.18426		4.911	0.19699		7.911	0.21701		10.911	0.22429
1.912	0.18429		4.912	0.19673		7.912	0.21696		10.912	0.22422
1.913	0.18421		4.913	0.19791		7.913	0.21676		10.913	0.22387
1.914	0.18413		4.914	0.19778		7.914	0.21651		10.914	0.22351
1.915	0.18405		4.915	0.19824		7.915	0.21617		10.915	0.22329
1.916	0.18401		4.916	0.19831		7.916	0.21575		10.916	0.22312
1.917	0.18399		4.917	0.19725		7.917	0.21555		10.917	0.22287
1.918	0.18398		4.918	0.19673		7.918	0.2151		10.918	0.22261
1.919	0.18401		4.919	0.19811		7.919	0.21483		10.919	0.22217
1.92	0.18398		4.92	0.19785		7.92	0.21441		10.92	0.22177
1.921	0.184		4.921	0.1987		7.921	0.21405		10.921	0.22137
1.922	0.184		4.922	0.19877		7.922	0.21369		10.922	0.22113
1.923	0.18404		4.923	0.19739		7.923	0.21356		10.923	0.22093
1.924	0.1841		4.924	0.19837		7.924	0.21349		10.924	0.22062
1.925	0.18414		4.925	0.19831		7.925	0.21337		10.925	0.22038
1.926	0.18414		4.926	0.19739		7.926	0.21335		10.926	0.22026
1.927	0.18415		4.927	0.19719		7.927	0.21337		10.927	0.22022
1.928	0.18408		4.928	0.19666		7.928	0.21346		10.928	0.22018
1.929	0.18401		4.929	0.19614		7.929	0.21365		10.929	0.22029
1.93	0.18394		4.93	0.19706		7.93	0.2137		10.93	0.2203
1.931	0.18385		4.931	0.19693		7.931	0.21388		10.931	0.2202
1.932	0.18372		4.932	0.19712		7.932	0.21423		10.932	0.22018
1.933	0.1837		4.933	0.19673		7.933	0.21444		10.933	0.21995
1.934	0.18374		4.934	0.19693		7.934	0.21453		10.934	0.21983
1.935	0.18382		4.935	0.1962		7.935	0.21462		10.935	0.21971
1.936	0.18389		4.936	0.19647		7.936	0.21484		10.936	0.21969
1.937	0.18399		4.937	0.19601		7.937	0.2147		10.937	0.21973
1.938	0.18404		4.938	0.19686		7.938	0.21468		10.938	0.21981
1.939	0.1841		4.939	0.19686		7.939	0.2147		10.939	0.21993
1.94	0.18411		4.94	0.19679		7.94	0.21467		10.94	0.22011
1.941	0.18408		4.941	0.19791		7.941	0.21457		10.941	0.22025
1.942	0.18408		4.942	0.19693		7.942	0.21444		10.942	0.22033
1.943	0.18405		4.943	0.19706		7.943	0.21431		10.943	0.22033
1.944	0.18413		4.944	0.19706		7.944	0.21408		10.944	0.22046
1.945	0.1842		4.945	0.19693		7.945	0.21383		10.945	0.22054
1.946	0.18424		4.946	0.19666		7.946	0.21373		10.946	0.22059
1.947	0.18429		4.947	0.19594		7.947	0.21383		10.947	0.22052
1.948	0.18426		4.948	0.19548		7.948	0.21374		10.948	0.22037
1.949	0.18426		4.949	0.19528		7.949	0.21398		10.949	0.22039
1.95	0.18423		4.95	0.19522		7.95	0.21396		10.95	0.22049
1.951	0.18419		4.951	0.19548		7.951	0.21403		10.951	0.22059
1.952	0.18411		4.952	0.19528		7.952	0.21398		10.952	0.22072
1.953	0.18405		4.953	0.19561		7.953	0.21388		10.953	0.22067
1.954	0.18402		4.954	0.19522		7.954	0.21369		10.954	0.22058
1.955	0.18399		4.955	0.1962		7.955	0.21342		10.955	0.22057
1.956	0.18394		4.956	0.1962		7.956	0.21318		10.956	0.22055
1.957	0.18388		4.957	0.19699		7.957	0.21287		10.957	0.22067
1.958	0.18381		4.958	0.19725		7.958	0.21267		10.958	0.22072
1.959	0.18381		4.959	0.19765		7.959	0.21262		10.959	0.22081
1.96	0.18384		4.96	0.19673		7.96	0.21259		10.96	0.22076
1.961	0.18383		4.961	0.19594		7.961	0.2127		10.961	0.22073
1.962	0.18371		4.962	0.19712		7.962	0.21286		10.962	0.22086
1.963	0.18365		4.963	0.19574		7.963	0.21273		10.963	0.22087
1.964	0.18361		4.964	0.19647		7.964	0.2128		10.964	0.22109
1.965	0.18357		4.965	0.19568		7.965	0.21284		10.965	0.22116
1.966	0.18348		4.966	0.19522		7.966	0.21289		10.966	0.22122
1.967	0.18339		4.967	0.19581		7.967	0.2128		10.967	0.22135
1.968	0.18325		4.968	0.19601		7.968	0.21296		10.968	0.2214
1.969	0.18315		4.969	0.19614		7.969	0.21289		10.969	0.22135
1.97	0.18306		4.97	0.19568		7.97	0.21284		10.97	0.22121
1.971	0.18299		4.971	0.19548		7.971	0.21273		10.971	0.22095
1.972	0.18295		4.972	0.19555		7.972	0.21284		10.972	0.22064
1.973	0.18292		4.973	0.19515		7.973	0.21278		10.973	0.22031
1.974	0.18299		4.974	0.19463		7.974	0.21279		10.974	0.22003
1.975	0.18302		4.975	0.19476		7.975	0.21285		10.975	0.21969
1.976	0.18304		4.976	0.19489		7.976	0.21298		10.976	0.21944
1.977	0.1831		4.977	0.19522		7.977	0.21301		10.977	0.21913
1.978	0.18311		4.978	0.19522		7.978	0.21307		10.978	0.21895
1.979	0.1832		4.979	0.19561		7.979	0.21311		10.979	0.21884
1.98	0.18329		4.98	0.19673		7.98	0.21307		10.98	0.21889
1.981	0.18344		4.981	0.19568		7.981	0.21305		10.981	0.21895
1.982	0.18359		4.982	0.19528		7.982	0.21304		10.982	0.21903
1.983	0.18374		4.983	0.19594		7.983	0.21306		10.983	0.21905
1.984	0.18394		4.984	0.1962		7.984	0.2131		10.984	0.21917
1.985	0.18408		4.985	0.19581		7.985	0.21317		10.985	0.21936
1.986	0.18422		4.986	0.19666		7.986	0.21331		10.986	0.21943
1.987	0.18424		4.987	0.1962		7.987	0.21343		10.987	0.21941
1.988	0.18425		4.988	0.19587		7.988	0.21358		10.988	0.2194
1.989	0.18424		4.989	0.19568		7.989	0.21375		10.989	0.21939
1.99	0.18422		4.99	0.19555		7.99	0.21395		10.99	0.21938
1.991	0.18418		4.991	0.19555		7.991	0.21417		10.991	0.21938
1.992	0.18412		4.992	0.19456		7.992	0.21441		10.992	0.21938
1.993	0.18405		4.993	0.19443		7.993	0.21468		10.993	0.21938
1.994	0.18396		4.994	0.19522		7.994	0.21498		10.994	0.21939
1.995	0.18386		4.995	0.19548		7.995	0.2153		10.995	0.2194
1.996	0.18373		4.996	0.19436		7.996	0.21564		10.996	0.21941
1.997	0.1836		4.997	0.19423		7.997	0.21601		10.997	0.21943
1.998	0.18344		4.998	0.19443		7.998	0.2164		10.998	0.21945
1.999	0.18327		4.999	0.19574		7.999	0.21681		10.999	0.21947
[truncated: 1 more rows]
