# Supplementary material for: Triboiontronics with temporal control of electrical double layer formation
Source: Nat Commun. 2024 Jul 23;15:6182. doi: 10.1038/s41467-024-50518-3 (PMC11263338; doi:10.1038/s41467-024-50518-3)
Supplement: Supplementary file 7 — Source Data [file 41467_2024_50518_MOESM7_ESM.zip › Supplementary Figure 22.xlsx]

## Sheet: S22a
Time (s)	Transferred charge (μC)		Time (s)	Transferred charge (μC)		Time (s)	Transferred charge (μC)		Time (s)	Transferred charge (μC)
0.001	0		3.001	0		6.001	0		9.001	0
0.002	-3.00683e-06		3.002	-6.9334e-06		6.002	7.9868e-05		9.002	7.9868e-05
0.003	-7.27056e-06		3.003	-1.09694e-05		6.003	0.000159736		9.003	0.000291172
0.004	-1.15343e-05		3.004	-1.79037e-05		6.004	0.00037104		9.004	0.000502476
0.005	-1.70545e-05		3.005	-2.4838e-05		6.005	0.000450908		9.005	0.000582344
0.006	-2.00614e-05		3.006	-3.46697e-05		6.006	0.00039934		9.006	0.000530776
0.007	-2.18117e-05		3.007	-4.73987e-05		6.007	0.000216336		9.007	0.000479208
0.008	-2.48189e-05		3.008	-6.01277e-05		6.008	0.000164768		9.008	0.000296204
0.009	-2.78261e-05		3.009	-7.28567e-05		6.009	0.000244636		9.009	0.0001132
0.01	-3.08333e-05		3.01	-8.26884e-05		6.01	0.000193068		9.01	0.000193068
0.011	-3.38405e-05		3.011	-8.96227e-05		6.011	0.0001415		9.011	0.000404372
0.012	-3.55909e-05		3.012	-9.65569e-05		6.012	0.000221368		9.012	0.000747116
0.013	-3.73412e-05		3.013	-0.000103491		6.013	0.000301236		9.013	0.000958424
0.014	-4.03484e-05		3.014	-0.000110426		6.014	0.000249668		9.014	0.000906856
0.015	-4.20987e-05		3.015	-0.00011736		6.015	0.0001981		9.015	0.000986724
0.016	-4.3849e-05		3.016	-0.000124294		6.016	0.000146532		9.016	0.0012
0.017	-4.68562e-05		3.017	-0.000134126		6.017	0.00035784		9.017	0.00141
0.018	-4.73497e-05		3.018	-0.000146855		6.018	0.000569148		9.018	0.00149
0.019	-4.90996e-05		3.019	-0.000153788		6.019	0.00051758		9.019	0.00144
0.02	-5.46199e-05		3.02	-0.000160722		6.02	0.000597448		9.02	0.00139
0.021	-5.88836e-05		3.021	-0.000170553		6.021	0.000808752		9.021	0.00147
0.022	-6.18908e-05		3.022	-0.000177488		6.022	0.00102		9.022	0.00155
0.023	-6.4898e-05		3.023	-0.000187319		6.023	0.0011		9.023	0.00149
0.024	-6.66483e-05		3.024	-0.000200048		6.024	0.00118		9.024	0.00144
0.025	-6.83986e-05		3.025	-0.000212777		6.025	0.00139		9.025	0.00139
0.026	-7.14059e-05		3.026	-0.000225506		6.026	0.0016		9.026	0.00134
0.027	-7.56696e-05		3.027	-0.000238235		6.027	0.00168		9.027	0.00129
0.028	-7.99333e-05		3.028	-0.000250964		6.028	0.00176		9.028	0.00137
0.029	-8.29405e-05		3.029	-0.000260796		6.029	0.00197		9.029	0.00145
0.03	-8.72043e-05		3.03	-0.00026773		6.03	0.00205		9.03	0.0014
0.031	-9.1468e-05		3.031	-0.000274665		6.031	0.00226		9.031	0.00134
0.032	-9.57317e-05		3.032	-0.000281599		6.032	0.00261		9.032	0.00142
0.033	-9.99954e-05		3.033	-0.000288533		6.033	0.00282		9.033	0.0015
0.034	-0.000101746		3.034	-0.000298365		6.034	0.00303		9.034	0.00145
0.035	-0.000102239		3.035	-0.000308196		6.035	0.00337		9.035	0.0014
0.036	-0.00010399		3.036	-0.000315131		6.036	0.00358		9.036	0.00148
0.037	-0.00010574		3.037	-0.000324962		6.037	0.0038		9.037	0.00169
0.038	-0.000108747		3.038	-0.000337691		6.038	0.00414		9.038	0.0019
0.039	-0.00011301		3.039	-0.00035042		6.039	0.00448		9.039	0.00185
0.04	-0.000116018		3.04	-0.000366048		6.04	0.00482		9.04	0.00167
0.041	-0.000117768		3.041	-0.000378778		6.041	0.0049		9.041	0.00175
0.042	-0.000119518		3.042	-0.000391507		6.042	0.00498		9.042	0.00183
0.043	-0.000122525		3.043	-0.000404237		6.043	0.00493		9.043	0.00191
0.044	-0.000125533		3.044	-0.000414069		6.044	0.00488		9.044	0.00225
0.045	-0.00012854		3.045	-0.000426798		6.045	0.00509		9.045	0.00246
0.046	-0.000131547		3.046	-0.000439527		6.046	0.0053		9.046	0.00254
0.047	-0.000133297		3.047	-0.000449359		6.047	0.00551		9.047	0.00275
0.048	-0.000135048		3.048	-0.000453395		6.048	0.00573		9.048	0.00283
0.049	-0.000138055		3.049	-0.000460328		6.049	0.00594		9.049	0.00278
0.05	-0.000141062		3.05	-0.00047016		6.05	0.00615		9.05	0.00286
0.051	-0.000145326		3.051	-0.000479991		6.051	0.00636		9.051	0.00281
0.052	-0.00014959		3.052	-0.000489823		6.052	0.00657		9.052	0.00276
0.053	-0.000152597		3.053	-0.000499655		6.053	0.00691		9.053	0.00284
0.054	-0.000155604		3.054	-0.000512384		6.054	0.00712		9.054	0.00292
0.055	-0.000159868		3.055	-0.000528011		6.055	0.0072		9.055	0.00313
0.056	-0.000165388		3.056	-0.000543638		6.056	0.00742		9.056	0.00321
0.057	-0.000168395		3.057	-0.000556367		6.057	0.00763		9.057	0.00316
0.058	-0.000168888		3.058	-0.000571995		6.058	0.00784		9.058	0.00311
0.059	-0.000170639		3.059	-0.00059052		6.059	0.00792		9.059	0.00319
0.06	-0.000173646		3.06	-0.000606147		6.06	0.008		9.06	0.0034
0.061	-0.000175396		3.061	-0.000618876		6.061	0.00821		9.061	0.00361
0.062	-0.000178403		3.062	-0.000634504		6.062	0.00829		9.062	0.00382
0.063	-0.000182667		3.063	-0.000644335		6.063	0.00824		9.063	0.0039
0.064	-0.00018693		3.064	-0.000651269		6.064	0.00819		9.064	0.00385
0.065	-0.000191194		3.065	-0.000663998		6.065	0.00827		9.065	0.00393
0.066	-0.000194201		3.066	-0.000673829		6.066	0.00848		9.066	0.00401
0.067	-0.000197209		3.067	-0.000680764		6.067	0.00856		9.067	0.00396
0.068	-0.000200216		3.068	-0.000687698		6.068	0.00851		9.068	0.00404
0.069	-0.000201966		3.069	-0.00069753		6.069	0.00845		9.069	0.00425
0.07	-0.000203716		3.07	-0.000707361		6.07	0.00853		9.07	0.00446
0.071	-0.000206724		3.071	-0.000717193		6.071	0.00875		9.071	0.00454
0.072	-0.000207217		3.072	-0.00073282		6.072	0.00896		9.072	0.00462
0.073	-0.000208967		3.073	-0.000751346		6.073	0.00917		9.073	0.0047
0.074	-0.000211974		3.074	-0.000769871		6.074	0.00912		9.074	0.00465
0.075	-0.000213724		3.075	-0.000785499		6.075	0.00906		9.075	0.00473
0.076	-0.000216731		3.076	-0.00079533		6.076	0.00941		9.076	0.00481
0.077	-0.000219739		3.077	-0.00080806		6.077	0.00975		9.077	0.00476
0.078	-0.000221489		3.078	-0.000823687		6.078	0.00996		9.078	0.0047
0.079	-0.000221982		3.079	-0.000833519		6.079	0.01004		9.079	0.00465
0.08	-0.000223733		3.08	-0.000840453		6.08	0.01012		9.08	0.00447
0.081	-0.000225483		3.081	-0.000844489		6.081	0.01033		9.081	0.00429
0.082	-0.000227233		3.082	-0.000851423		6.082	0.01054		9.082	0.00423
0.083	-0.000230241		3.083	-0.00086705		6.083	0.01076		9.083	0.00418
0.084	-0.000233248		3.084	-0.000882677		6.084	0.01084		9.084	0.004
0.085	-0.000234998		3.085	-0.000895406		6.085	0.01091		9.085	0.00395
0.086	-0.000236748		3.086	-0.000908135		6.086	0.01126		9.086	0.00416
0.087	-0.000238499		3.087	-0.000923763		6.087	0.01147		9.087	0.00437
0.088	-0.000238992		3.088	-0.000936493		6.088	0.01142		9.088	0.00445
0.089	-0.000239486		3.089	-0.000946324		6.089	0.01137		9.089	0.00427
0.09	-0.000239979		3.09	-0.000956156		6.09	0.01145		9.09	0.00395
0.091	-0.000240472		3.091	-0.000965988		6.091	0.01166		9.091	0.00377
0.092	-0.000242223		3.092	-0.000981615		6.092	0.01187		9.092	0.00372
0.093	-0.00024523		3.093	-0.000994345		6.093	0.01208		9.093	0.00367
0.094	-0.00024698		3.094	-0.001		6.094	0.01242		9.094	0.00375
0.095	-0.000247474		3.095	-0.00101		6.095	0.01277		9.095	0.00396
0.096	-0.00024671		3.096	-0.00102		6.096	0.01284		9.096	0.00404
0.097	-0.000247204		3.097	-0.00104		6.097	0.01279		9.097	0.00412
0.098	-0.000250211		3.098	-0.00105		6.098	0.013		9.098	0.00433
0.099	-0.000251961		3.099	-0.00105		6.099	0.01335		9.099	0.00441
0.1	-0.000253711		3.1	-0.00107		6.1	0.01356		9.1	0.00436
0.101	-0.000255462		3.101	-0.00108		6.101	0.01377		9.101	0.00444
0.102	-0.000257212		3.102	-0.00109		6.102	0.01385		9.102	0.00452
0.103	-0.000258962		3.103	-0.0011		6.103	0.0138		9.103	0.00447
0.104	-0.000260713		3.104	-0.00111		6.104	0.01388		9.104	0.00441
0.105	-0.000262463		3.105	-0.00112		6.105	0.01409		9.105	0.00436
0.106	-0.000264213		3.106	-0.00113		6.106	0.0143		9.106	0.00444
0.107	-0.000265964		3.107	-0.00115		6.107	0.01438		9.107	0.00452
0.108	-0.000267714		3.108	-0.00116		6.108	0.01433		9.108	0.0046
0.109	-0.000268207		3.109	-0.00117		6.109	0.01428		9.109	0.00481
0.11	-0.000267444		3.11	-0.00118		6.11	0.01436		9.11	0.00476
0.111	-0.000267937		3.111	-0.00119		6.111	0.01431		9.111	0.00458
0.112	-0.000269688		3.112	-0.0012		6.112	0.01412		9.112	0.00466
0.113	-0.000271438		3.113	-0.0012		6.113	0.0142		9.113	0.00474
0.114	-0.000270675		3.114	-0.00121		6.114	0.01441		9.114	0.00456
0.115	-0.000269911		3.115	-0.00122		6.115	0.01463		9.115	0.0045
0.116	-0.000271661		3.116	-0.00123		6.116	0.01471		9.116	0.00472
0.117	-0.000272155		3.117	-0.00125		6.117	0.01479		9.117	0.0048
0.118	-0.000271391		3.118	-0.00126		6.118	0.015		9.118	0.00461
0.119	-0.000271885		3.119	-0.00127		6.119	0.01521		9.119	0.00443
0.12	-0.000273635		3.12	-0.00128		6.12	0.01542		9.12	0.00438
0.121	-0.000275385		3.121	-0.00129		6.121	0.01576		9.121	0.0042
0.122	-0.000275879		3.122	-0.0013		6.122	0.01597		9.122	0.00414
0.123	-0.000275115		3.123	-0.00132		6.123	0.01579		9.123	0.00436
0.124	-0.000275609		3.124	-0.00133		6.124	0.01561		9.124	0.00443
0.125	-0.000278616		3.125	-0.00134		6.125	0.01569		9.125	0.00438
0.126	-0.000280366		3.126	-0.00134		6.126	0.01577		9.126	0.0042
0.127	-0.00028086		3.127	-0.00135		6.127	0.01572		9.127	0.00402
0.128	-0.000280096		3.128	-0.00137		6.128	0.0158		9.128	0.0041
0.129	-0.000279333		3.129	-0.00139		6.129	0.01601		9.129	0.00431
0.13	-0.000281083		3.13	-0.0014		6.13	0.01622		9.13	0.00426
0.131	-0.00028409		3.131	-0.00141		6.131	0.01656		9.131	0.00407
0.132	-0.000283327		3.132	-0.00143		6.132	0.01677		9.132	0.00389
0.133	-0.000281307		3.133	-0.00144		6.133	0.01672		9.133	0.00371
0.134	-0.0002818		3.134	-0.00146		6.134	0.01667		9.134	0.00352
0.135	-0.00028355		3.135	-0.00147		6.135	0.01662		9.135	0.00334
0.136	-0.000286558		3.136	-0.00148		6.136	0.01657		9.136	0.00329
0.137	-0.000288308		3.137	-0.00149		6.137	0.01651		9.137	0.00337
0.138	-0.000290058		3.138	-0.00151		6.138	0.01633		9.138	0.00345
0.139	-0.000291808		3.139	-0.00152		6.139	0.01615		9.139	0.0034
0.14	-0.000292302		3.14	-0.00153		6.14	0.01623		9.14	0.00322
0.141	-0.000291538		3.141	-0.00154		6.141	0.01618		9.141	0.0029
0.142	-0.000290775		3.142	-0.00155		6.142	0.01612		9.142	0.00259
0.143	-0.000290011		3.143	-0.00156		6.143	0.01607		9.143	0.00254
0.144	-0.000289248		3.144	-0.00157		6.144	0.01602		9.144	0.00261
0.145	-0.000289741		3.145	-0.00158		6.145	0.01597		9.145	0.00243
0.146	-0.000290235		3.146	-0.00159		6.146	0.01605		9.146	0.00212
0.147	-0.000290728		3.147	-0.0016		6.147	0.01639		9.147	0.00207
0.148	-0.000289965		3.148	-0.00161		6.148	0.01647		9.148	0.00215
0.149	-0.000287944		3.149	-0.00162		6.149	0.01668		9.149	0.00209
0.15	-0.000287181		3.15	-0.00163		6.15	0.01703		9.15	0.00231
0.151	-0.000286418		3.151	-0.00164		6.151	0.01724		9.151	0.00265
0.152	-0.000285654		3.152	-0.00165		6.152	0.01745		9.152	0.00273
0.153	-0.000284891		3.153	-0.00166		6.153	0.01766		9.153	0.00281
0.154	-0.000284127		3.154	-0.00167		6.154	0.018		9.154	0.00289
0.155	-0.000283364		3.155	-0.00169		6.155	0.01808		9.155	0.0027
0.156	-0.0002826		3.156	-0.0017		6.156	0.01816		9.156	0.00239
0.157	-0.000283094		3.157	-0.00171		6.157	0.01864		9.157	0.00221
0.158	-0.000284844		3.158	-0.00172		6.158	0.01885		9.158	0.00216
0.159	-0.000286594		3.159	-0.00173		6.159	0.01906		9.159	0.0021
0.16	-0.000287088		3.16	-0.00174		6.16	0.0194		9.16	0.00192
0.161	-0.000286324		3.161	-0.00175		6.161	0.01961		9.161	0.00187
0.162	-0.000284304		3.162	-0.00177		6.162	0.01969		9.162	0.00182
0.163	-0.000282283		3.163	-0.00178		6.163	0.01977		9.163	0.00164
0.164	-0.000280263		3.164	-0.00179		6.164	0.01998		9.164	0.00145
0.165	-0.0002795		3.165	-0.00179		6.165	0.0202		9.165	0.0014
0.166	-0.000279993		3.166	-0.0018		6.166	0.02041		9.166	0.00135
0.167	-0.00027923		3.167	-0.00181		6.167	0.02062		9.167	0.0013
0.168	-0.000278466		3.168	-0.00182		6.168	0.02083		9.168	0.00138
0.169	-0.00027896		3.169	-0.00184		6.169	0.02091		9.169	0.00133
0.17	-0.000279453		3.17	-0.00186		6.17	0.02086		9.17	0.00101
0.171	-0.000279946		3.171	-0.00187		6.171	0.02081		9.171	0.000565412
0.172	-0.000281697		3.172	-0.00188		6.172	0.02076		9.172	0.000250972
0.173	-0.000283447		3.173	-0.00189		6.173	0.0207		9.173	-6.3468e-05
0.174	-0.000282684		3.174	-0.00191		6.174	0.02065		9.174	-0.000115036
0.175	-0.00028192		3.175	-0.00191		6.175	0.02073		9.175	9.6268e-05
0.176	-0.000282414		3.176	-0.00192		6.176	0.02081		9.176	0.000176136
0.177	-0.00028165		3.177	-0.00192		6.177	0.02089		9.177	-6.868e-06
0.178	-0.00027963		3.178	-0.00193		6.178	0.02097		9.178	-0.000189872
0.179	-0.000278866		3.179	-0.00195		6.179	0.02105		9.179	-0.00024144
0.18	-0.000280617		3.18	-0.00196		6.18	0.021		9.18	-0.000424444
0.181	-0.00028111		3.181	-0.00196		6.181	0.02082		9.181	-0.000738884
0.182	-0.000280346		3.182	-0.00198		6.182	0.02077		9.182	-0.00105
0.183	-0.00028084		3.183	-0.00199		6.183	0.02085		9.183	-0.00124
0.184	-0.000280076		3.184	-0.00199		6.184	0.02106		9.184	-0.00142
0.185	-0.000278056		3.185	-0.002		6.185	0.02127		9.185	-0.0016
0.186	-0.000274779		3.186	-0.00201		6.186	0.02135		9.186	-0.00179
0.187	-0.000271502		3.187	-0.00201		6.187	0.02116		9.187	-0.0021
0.188	-0.000268224		3.188	-0.00202		6.188	0.02098		9.188	-0.00228
0.189	-0.000264947		3.189	-0.00203		6.189	0.02093		9.189	-0.0022
0.19	-0.00026167		3.19	-0.00205		6.19	0.02101		9.19	-0.00212
0.191	-0.000258393		3.191	-0.00206		6.191	0.02135		9.191	-0.00231
0.192	-0.000256372		3.192	-0.00207		6.192	0.02143		9.192	-0.00262
0.193	-0.000254352		3.193	-0.00208		6.193	0.02138		9.193	-0.0028
0.194	-0.000252331		3.194	-0.00209		6.194	0.02159		9.194	-0.00286
0.195	-0.000251568		3.195	-0.0021		6.195	0.02167		9.195	-0.00291
0.196	-0.000250804		3.196	-0.00211		6.196	0.02162		9.196	-0.00309
0.197	-0.000247527		3.197	-0.00212		6.197	0.0217		9.197	-0.0034
0.198	-0.000242993		3.198	-0.00213		6.198	0.02204		9.198	-0.00346
0.199	-0.000240973		3.199	-0.00215		6.199	0.02239		9.199	-0.00324
0.2	-0.000240209		3.2	-0.00216		6.2	0.02247		9.2	-0.00303
0.201	-0.000239446		3.201	-0.00217		6.201	0.02241		9.201	-0.00295
0.202	-0.000238682		3.202	-0.00217		6.202	0.02236		9.202	-0.00287
0.203	-0.000236662		3.203	-0.00218		6.203	0.02244		9.203	-0.00266
0.204	-0.000233385		3.204	-0.00219		6.204	0.02265		9.204	-0.00271
0.205	-0.000230107		3.205	-0.0022		6.205	0.0226		9.205	-0.0029
0.206	-0.000228087		3.206	-0.00221		6.206	0.02242		9.206	-0.00295
0.207	-0.00022481		3.207	-0.00222		6.207	0.02263		9.207	-0.00313
0.208	-0.000224046		3.208	-0.00223		6.208	0.02297		9.208	-0.00331
0.209	-0.00022454		3.209	-0.00224		6.209	0.02318		9.209	-0.0035
0.21	-0.000222519		3.21	-0.00225		6.21	0.0234		9.21	-0.00381
0.211	-0.000221756		3.211	-0.00225		6.211	0.02361		9.211	-0.00399
0.212	-0.000220992		3.212	-0.00226		6.212	0.02369		9.212	-0.00391
0.213	-0.000218972		3.213	-0.00227		6.213	0.02377		9.213	-0.00397
0.214	-0.000215695		3.214	-0.00228		6.214	0.02372		9.214	-0.00402
0.215	-0.000212418		3.215	-0.00229		6.215	0.02366		9.215	-0.00394
0.216	-0.00020914		3.216	-0.0023		6.216	0.02388		9.216	-0.00386
0.217	-0.000205863		3.217	-0.00231		6.217	0.02395		9.217	-0.00378
0.218	-0.000202586		3.218	-0.00232		6.218	0.02417		9.218	-0.00383
0.219	-0.000199309		3.219	-0.00233		6.219	0.02425		9.219	-0.00375
0.22	-0.000197288		3.22	-0.00234		6.22	0.02419		9.22	-0.00354
0.221	-0.000195268		3.221	-0.00235		6.221	0.02427		9.221	-0.00333
0.222	-0.000193247		3.222	-0.00236		6.222	0.02422		9.222	-0.00325
0.223	-0.000191227		3.223	-0.00237		6.223	0.02417		9.223	-0.0033
0.224	-0.000189207		3.224	-0.00238		6.224	0.02425		9.224	-0.00348
0.225	-0.000187186		3.225	-0.00239		6.225	0.02446		9.225	-0.0038
0.226	-0.000185166		3.226	-0.0024		6.226	0.02454		9.226	-0.00411
0.227	-0.000184402		3.227	-0.0024		6.227	0.02436		9.227	-0.00416
0.228	-0.000182382		3.228	-0.00241		6.228	0.02404		9.228	-0.00395
0.229	-0.000180362		3.229	-0.00243		6.229	0.02386		9.229	-0.00387
0.23	-0.000178341		3.23	-0.00244		6.23	0.02381		9.23	-0.00392
0.231	-0.000175064		3.231	-0.00245		6.231	0.02376		9.231	-0.00384
0.232	-0.000171787		3.232	-0.00246		6.232	0.02384		9.232	-0.00389
0.233	-0.000167253		3.233	-0.00247		6.233	0.02392		9.233	-0.00408
0.234	-0.000163975		3.234	-0.00248		6.234	0.024		9.234	-0.00426
0.235	-0.000160698		3.235	-0.00249		6.235	0.02421		9.235	-0.00431
0.236	-0.000154907		3.236	-0.0025		6.236	0.02416		9.236	-0.00423
0.237	-0.000150373		3.237	-0.00252		6.237	0.02411		9.237	-0.00442
0.238	-0.000147096		3.238	-0.00253		6.238	0.02419		9.238	-0.00473
0.239	-0.000145075		3.239	-0.00254		6.239	0.02427		9.239	-0.00504
0.24	-0.000144312		3.24	-0.00255		6.24	0.02448		9.24	-0.00523
0.241	-0.000141035		3.241	-0.00256		6.241	0.02469		9.241	-0.00541
0.242	-0.000135244		3.242	-0.00258		6.242	0.02464		9.242	-0.00546
0.243	-0.000130709		3.243	-0.00259		6.243	0.02445		9.243	-0.00538
0.244	-0.000128689		3.244	-0.0026		6.244	0.02453		9.244	-0.0053
0.245	-0.000126669		3.245	-0.0026		6.245	0.02461		9.245	-0.00522
0.246	-0.000123391		3.246	-0.00261		6.246	0.02456		9.246	-0.00527
0.247	-0.000118857		3.247	-0.00262		6.247	0.02464		9.247	-0.00546
0.248	-0.000114323		3.248	-0.00263		6.248	0.02485		9.248	-0.00551
0.249	-0.000112303		3.249	-0.00264		6.249	0.02493		9.249	-0.00543
0.25	-0.000111539		3.25	-0.00265		6.25	0.02501		9.25	-0.00548
0.251	-0.000109519		3.251	-0.00266		6.251	0.02509		9.251	-0.00566
0.252	-0.000106242		3.252	-0.00267		6.252	0.02517		9.252	-0.00585
0.253	-0.000101708		3.253	-0.00268		6.253	0.02525		9.253	-0.0059
0.254	-9.59165e-05		3.254	-0.00268		6.254	0.02546		9.254	-0.00608
0.255	-9.13823e-05		3.255	-0.00269		6.255	0.02568		9.255	-0.00626
0.256	-8.68482e-05		3.256	-0.0027		6.256	0.02562		9.256	-0.00632
0.257	-8.10571e-05		3.257	-0.00271		6.257	0.02557		9.257	-0.0065
0.258	-7.65229e-05		3.258	-0.00271		6.258	0.02565		9.258	-0.00668
0.259	-7.19888e-05		3.259	-0.00272		6.259	0.02586		9.259	-0.0066
0.26	-6.61977e-05		3.26	-0.00273		6.26	0.02594		9.26	-0.00665
0.261	-6.04067e-05		3.261	-0.00274		6.261	0.02589		9.261	-0.00684
0.262	-5.71294e-05		3.262	-0.00275		6.262	0.02597		9.262	-0.00702
0.263	-5.51091e-05		3.263	-0.00275		6.263	0.02605		9.263	-0.0072
0.264	-5.30887e-05		3.264	-0.00276		6.264	0.026		9.264	-0.00752
0.265	-4.98114e-05		3.265	-0.00277		6.265	0.02608		9.265	-0.0077
0.266	-4.52773e-05		3.266	-0.00278		6.266	0.02616		9.266	-0.00775
0.267	-4.2e-05		3.267	-0.00278		6.267	0.02611		9.267	-0.00807
0.268	-3.99797e-05		3.268	-0.00278		6.268	0.02619		9.268	-0.00799
0.269	-3.79593e-05		3.269	-0.00278		6.269	0.02614		9.269	-0.00791
0.27	-3.59389e-05		3.27	-0.00279		6.27	0.02608		9.27	-0.00809
0.271	-3.26617e-05		3.271	-0.00279		6.271	0.02616		9.271	-0.00814
0.272	-2.93844e-05		3.272	-0.00279		6.272	0.02611		9.272	-0.00819
0.273	-2.61072e-05		3.273	-0.00279		6.273	0.02606		9.273	-0.00824
0.274	-2.1573e-05		3.274	-0.0028		6.274	0.02588		9.274	-0.00829
0.275	-1.70388e-05		3.275	-0.0028		6.275	0.0257		9.275	-0.00848
0.276	-1.37616e-05		3.276	-0.00281		6.276	0.02578		9.276	-0.00879
0.277	-1.04843e-05		3.277	-0.00281		6.277	0.02586		9.277	-0.00898
0.278	-5.95017e-06		3.278	-0.00282		6.278	0.0258		9.278	-0.00903
0.279	-2.67291e-06		3.279	-0.00282		6.279	0.02562		9.279	-0.00908
0.28	6.0435e-07		3.28	-0.00283		6.28	0.02544		9.28	-0.009
0.281	5.13851e-06		3.281	-0.00284		6.281	0.02539		9.281	-0.00892
0.282	8.41577e-06		3.282	-0.00284		6.282	0.02547		9.282	-0.00897
0.283	1.1693e-05		3.283	-0.00284		6.283	0.02568		9.283	-0.00915
0.284	1.74841e-05		3.284	-0.00285		6.284	0.02589		9.284	-0.0092
0.285	2.20182e-05		3.285	-0.00286		6.285	0.0261		9.285	-0.00926
0.286	2.65524e-05		3.286	-0.00287		6.286	0.02618		9.286	-0.00944
0.287	3.23434e-05		3.287	-0.00287		6.287	0.026		9.287	-0.00949
0.288	3.56207e-05		3.288	-0.00287		6.288	0.02581		9.288	-0.00967
0.289	3.8898e-05		3.289	-0.00287		6.289	0.02589		9.289	-0.00986
0.29	4.34321e-05		3.29	-0.00288		6.29	0.02597		9.29	-0.00991
0.291	4.79663e-05		3.291	-0.00289		6.291	0.02605		9.291	-0.00983
0.292	5.25004e-05		3.292	-0.00289		6.292	0.026		9.292	-0.00988
0.293	5.57777e-05		3.293	-0.0029		6.293	0.02582		9.293	-0.01006
0.294	6.03118e-05		3.294	-0.0029		6.294	0.0259		9.294	-0.01011
0.295	6.73598e-05		3.295	-0.00291		6.295	0.02598		9.295	-0.01017
0.296	7.44077e-05		3.296	-0.00291		6.296	0.02593		9.296	-0.01022
0.297	8.01988e-05		3.297	-0.00292		6.297	0.02601		9.297	-0.01027
0.298	8.47329e-05		3.298	-0.00293		6.298	0.02609		9.298	-0.01045
0.299	8.80102e-05		3.299	-0.00294		6.299	0.02617		9.299	-0.01064
0.3	9.25443e-05		3.3	-0.00295		6.3	0.02638		9.3	-0.01069
0.301	9.70785e-05		3.301	-0.00296		6.301	0.02659		9.301	-0.01074
0.302	0.000100356		3.302	-0.00297		6.302	0.02667		9.302	-0.01079
0.303	0.00010489		3.303	-0.00297		6.303	0.02688		9.303	-0.01097
0.304	0.000109424		3.304	-0.00298		6.304	0.02709		9.304	-0.01129
0.305	0.000115215		3.305	-0.00299		6.305	0.02717		9.305	-0.0116
0.306	0.000122263		3.306	-0.00299		6.306	0.02712		9.306	-0.01179
0.307	0.000128054		3.307	-0.00299		6.307	0.02707		9.307	-0.01197
0.308	0.000132588		3.308	-0.003		6.308	0.02702		9.308	-0.01215
0.309	0.000137122		3.309	-0.003		6.309	0.02683		9.309	-0.01207
0.31	0.000141657		3.31	-0.00301		6.31	0.02691		9.31	-0.01199
0.311	0.000146191		3.311	-0.003		6.311	0.02699		9.311	-0.01217
0.312	0.000151982		3.312	-0.003		6.312	0.02694		9.312	-0.01236
0.313	0.000157773		3.313	-0.003		6.313	0.02689		9.313	-0.01241
0.314	0.000162307		3.314	-0.003		6.314	0.02671		9.314	-0.01259
0.315	0.000168098		3.315	-0.00301		6.315	0.02652		9.315	-0.01264
0.316	0.000173889		3.316	-0.00302		6.316	0.02647		9.316	-0.01256
0.317	0.00017968		3.317	-0.00303		6.317	0.02642		9.317	-0.01262
0.318	0.000186728		3.318	-0.00303		6.318	0.02637		9.318	-0.0128
0.319	0.000192519		3.319	-0.00303		6.319	0.02645		9.319	-0.01298
0.32	0.00019831		3.32	-0.00303		6.32	0.02666		9.32	-0.01316
0.321	0.000204101		3.321	-0.00303		6.321	0.02687		9.321	-0.01322
0.322	0.000208635		3.322	-0.00303		6.322	0.02695		9.322	-0.01327
0.323	0.00021317		3.323	-0.00303		6.323	0.02677		9.323	-0.01332
0.324	0.000217704		3.324	-0.00304		6.324	0.02659		9.324	-0.01337
0.325	0.000223495		3.325	-0.00304		6.325	0.0264		9.325	-0.01368
0.326	0.000230543		3.326	-0.00305		6.326	0.02635		9.326	-0.014
0.327	0.000238848		3.327	-0.00305		6.327	0.02656		9.327	-0.01431
0.328	0.000245895		3.328	-0.00307		6.328	0.02677		9.328	-0.0145
0.329	0.000251687		3.329	-0.00307		6.329	0.02685		9.329	-0.01468
0.33	0.000257478		3.33	-0.00308		6.33	0.0268		9.33	-0.01499
0.331	0.000263269		3.331	-0.00308		6.331	0.02662		9.331	-0.01491
0.332	0.000270317		3.332	-0.00308		6.332	0.02644		9.332	-0.01483
0.333	0.000277365		3.333	-0.00308		6.333	0.02638		9.333	-0.01502
0.334	0.000283156		3.334	-0.00308		6.334	0.0262		9.334	-0.0152
0.335	0.00028769		3.335	-0.00308		6.335	0.02602		9.335	-0.01552
0.336	0.000290967		3.336	-0.00309		6.336	0.0261		9.336	-0.01583
0.337	0.000295501		3.337	-0.00309		6.337	0.02618		9.337	-0.01588
0.338	0.000302549		3.338	-0.00309		6.338	0.02626		9.338	-0.01593
0.339	0.00030834		3.339	-0.0031		6.339	0.02621		9.339	-0.01638
0.34	0.000315388		3.34	-0.0031		6.34	0.02602		9.34	-0.01669
0.341	0.000323693		3.341	-0.0031		6.341	0.02597		9.341	-0.01674
0.342	0.000330741		3.342	-0.0031		6.342	0.02592		9.342	-0.01693
0.343	0.000337789		3.343	-0.0031		6.343	0.02587		9.343	-0.01711
0.344	0.00034358		3.344	-0.00311		6.344	0.02595		9.344	-0.01729
0.345	0.000348114		3.345	-0.00312		6.345	0.02603		9.345	-0.01748
0.346	0.000353905		3.346	-0.00312		6.346	0.02598		9.346	-0.01766
0.347	0.000360953		3.347	-0.00312		6.347	0.02593		9.347	-0.01784
0.348	0.000366744		3.348	-0.00312		6.348	0.02587		9.348	-0.01789
0.349	0.000371278		3.349	-0.00312		6.349	0.02569		9.349	-0.01795
0.35	0.000377069		3.35	-0.00312		6.35	0.02551		9.35	-0.018
0.351	0.00038286		3.351	-0.00311		6.351	0.02546		9.351	-0.01818
0.352	0.000388651		3.352	-0.00311		6.352	0.02541		9.352	-0.01836
0.353	0.000395699		3.353	-0.00311		6.353	0.02535		9.353	-0.01855
0.354	0.00040149		3.354	-0.00311		6.354	0.02543		9.354	-0.01873
0.355	0.000407281		3.355	-0.00312		6.355	0.02538		9.355	-0.01878
0.356	0.000414329		3.356	-0.00312		6.356	0.0252		9.356	-0.01883
0.357	0.00042012		3.357	-0.00312		6.357	0.02515		9.357	-0.01888
0.358	0.000423398		3.358	-0.00312		6.358	0.02496		9.358	-0.0188
0.359	0.000429189		3.359	-0.00312		6.359	0.02491		9.359	-0.01872
0.36	0.000436237		3.36	-0.00313		6.36	0.02512		9.36	-0.01891
0.361	0.000440771		3.361	-0.00313		6.361	0.0252		9.361	-0.01922
0.362	0.000446562		3.362	-0.00313		6.362	0.02528		9.362	-0.0194
0.363	0.00045361		3.363	-0.00313		6.363	0.02536		9.363	-0.01946
0.364	0.000460658		3.364	-0.00313		6.364	0.02531		9.364	-0.01964
0.365	0.000468963		3.365	-0.00313		6.365	0.02513		9.365	-0.01982
0.366	0.000478524		3.366	-0.00312		6.366	0.02494		9.366	-0.02001
0.367	0.000486829		3.367	-0.00312		6.367	0.02483		9.367	-0.02045
0.368	0.000495134		3.368	-0.00312		6.368	0.05191		9.368	-0.02077
0.369	0.000504696		3.369	-0.00313		6.369	0.15794		9.369	-0.02069
0.37	0.000511744		3.37	-0.00313		6.37	0.34998		9.37	-0.02047
0.371	0.000518792		3.371	-0.00313		6.371	0.59442		9.371	-0.02026
0.372	0.000527096		3.372	-0.00313		6.372	0.87111		9.372	-0.02005
0.373	0.000534144		3.373	-0.00313		6.373	1.18073		9.373	-0.01997
0.374	0.000541192		3.374	-0.00312		6.374	1.52529		9.374	-0.02002
0.375	0.00054824		3.375	-0.00312		6.375	1.87858		9.375	-0.02008
0.376	0.000555288		3.376	-0.00312		6.376	2.20197		9.376	-0.02
0.377	0.000562336		3.377	-0.00312		6.377	2.47766		9.377	-0.01978
0.378	0.000569384		3.378	-0.00312		6.378	2.70732		9.378	-0.01997
0.379	0.000575175		3.379	-0.00312		6.379	2.90002		9.379	-0.02028
0.38	0.000582223		3.38	-0.00312		6.38	3.06518		9.38	-0.02046
0.381	0.000589271		3.381	-0.00312		6.381	3.2122		9.381	-0.02078
0.382	0.000593805		3.382	-0.00312		6.382	3.34913		9.382	-0.02096
0.383	0.000597083		3.383	-0.00312		6.383	3.48204		9.383	-0.02088
0.384	0.000606621		3.384	-0.00312		6.384	3.61461		9.384	-0.02093
0.385	0.000970422		3.385	-0.00312		6.385	3.74752		9.385	-0.02112
0.386	0.00233		3.386	-0.00312		6.386	3.88009		9.386	-0.02117
0.387	0.0048		3.387	-0.00313		6.387	4.01165		9.387	-0.02122
0.388	0.00814		3.388	-0.00313		6.388	4.14187		9.388	-0.0214
0.389	0.0123		3.389	-0.00313		6.389	4.2694		9.389	-0.02159
0.39	0.01716		3.39	-0.00313		6.39	4.3939		9.39	-0.02151
0.391	0.0225		3.391	-0.00314		6.391	4.51606		9.391	-0.02143
0.392	0.0282		3.392	-0.00313		6.392	4.63586		9.392	-0.02148
0.393	0.03416		3.393	-0.00313		6.393	4.75365		9.393	-0.02179
0.394	0.04035		3.394	-0.00312		6.394	4.86942		9.394	-0.02224
0.395	0.04674		3.395	-0.00311		6.395	4.98318		9.395	-0.02229
0.396	0.05332		3.396	-0.00311		6.396	5.09492		9.396	-0.02221
0.397	0.06006		3.397	-0.00311		6.397	5.20465		9.397	-0.02226
0.398	0.06699		3.398	-0.00311		6.398	5.31168		9.398	-0.02231
0.399	0.0741		3.399	-0.0031		6.399	5.41536		9.399	-0.02223
0.4	0.08139		3.4	-0.0031		6.4	5.51501		9.4	-0.02228
0.401	0.08888		3.401	-0.0031		6.401	5.61029		9.401	-0.02247
0.402	0.09658		3.402	-0.00309		6.402	5.70154		9.402	-0.02265
0.403	0.1045		3.403	-0.00309		6.403	5.78875		9.403	-0.02296
0.404	0.11264		3.404	-0.00309		6.404	5.87227		9.404	-0.02315
0.405	0.12099		3.405	-0.00309		6.405	5.95311		9.405	-0.02333
0.406	0.12957		3.406	-0.00309		6.406	6.03159		9.406	-0.02365
0.407	0.13839		3.407	-0.00309		6.407	6.10805		9.407	-0.02396
0.408	0.14742		3.408	-0.00309		6.408	6.18317		9.408	-0.02427
0.409	0.15667		3.409	-0.00308		6.409	6.25729		9.409	-0.02459
0.41	0.16612		3.41	-0.00308		6.41	6.33006		9.41	-0.0249
0.411	0.17573		3.411	-0.00307		6.411	6.40115		9.411	-0.02495
0.412	0.18549		3.412	-0.00308		6.412	6.4709		9.412	-0.02501
0.413	0.19537		3.413	-0.00307		6.413	6.53963		9.413	-0.02532
0.414	0.20529		3.414	-0.00306		6.414	6.60669		9.414	-0.02559
0.415	0.21521		3.415	-0.00306		6.415	6.67207		9.415	-0.02524
0.416	0.22509		3.416	-0.00305		6.416	6.73611		9.416	0.23818
0.417	0.23486		3.417	-0.00304		6.417	6.7988		9.417	0.93519
0.418	0.24451		3.418	-0.00303		6.418	6.86082		9.418	1.83475
0.419	0.25401		3.419	-0.00302		6.419	6.92217		9.419	2.70636
0.42	0.26331		3.42	-0.00302		6.42	6.98318		9.42	3.46972
0.421	0.27243		3.421	-0.00301		6.421	7.04385		9.421	4.18128
0.422	0.28134		3.422	-0.00301		6.422	7.10386		9.422	4.92602
0.423	0.29003		3.423	-0.003		6.423	7.16319		9.423	5.75457
0.424	0.29848		3.424	-0.003		6.424	7.22151		9.424	6.67333
0.425	0.30669		3.425	-0.00299		6.425	7.27816		9.425	7.66309
0.426	0.31466		3.426	-0.00298		6.426	7.33346		9.426	8.6901
0.427	0.32237		3.427	-0.00298		6.427	7.38775		9.427	9.71536
0.428	0.32984		3.428	-0.00298		6.428	7.44104		9.428	10.7051
0.429	0.33706		3.429	-0.00297		6.429	7.49399		9.429	11.6303
0.43	0.34406		3.43	-0.00296		6.43	7.54626		9.43	12.4676
0.431	0.35085		3.431	-0.00295		6.431	7.59753		9.431	13.2024
0.432	0.35747		3.432	-0.00294		6.432	7.6488		9.432	13.8296
0.433	0.36392		3.433	-0.00293		6.433	7.70041		9.433	14.3537
0.434	0.37024		3.434	-0.00293		6.434	7.75168		9.434	14.7848
0.435	0.37643		3.435	-0.00291		6.435	7.80227		9.435	15.1378
0.436	0.3825		3.436	-0.00254		6.436	7.85253		9.436	15.4315
0.437	0.38848		3.437	0.00085529		6.437	7.9028		9.437	15.6844
0.438	0.39436		3.438	0.00892		6.438	7.95272		9.438	15.9124
0.439	0.40018		3.439	0.02049		6.439	8.00231		9.439	16.1298
0.44	0.40593		3.44	0.0351		6.44	8.0519		9.44	16.3467
0.441	0.41162		3.441	0.05266		6.441	8.10149		9.441	16.5693
0.442	0.41724		3.442	0.07261		6.442	8.15041		9.442	16.8042
0.443	0.42281		3.443	0.09425		6.443	8.19832		9.443	17.0525
0.444	0.42833		3.444	0.11709		6.444	8.24589		9.444	17.3142
0.445	0.43379		3.445	0.1409		6.445	8.29313		9.445	17.5881
0.446	0.43919		3.446	0.16551		6.446	8.33969		9.446	17.8713
0.447	0.44454		3.447	0.19081		6.447	8.38626		9.447	18.1603
0.448	0.44984		3.448	0.21682		6.448	8.43249		9.448	18.4511
0.449	0.45509		3.449	0.24351		6.449	8.47771		9.449	18.7378
0.45	0.46029		3.45	0.27087		6.45	8.52226		9.45	19.0146
0.451	0.46544		3.451	0.2989		6.451	8.56614		9.451	19.2775
0.452	0.47054		3.452	0.32765		6.452	8.60901		9.452	19.5228
0.453	0.4756		3.453	0.35715		6.453	8.65121		9.453	19.749
0.454	0.48063		3.454	0.38746		6.454	8.69307		9.454	19.9548
0.455	0.4856		3.455	0.41852		6.455	8.73392		9.455	20.1408
0.456	0.49054		3.456	0.45043		6.456	8.7731		9.456	20.3088
0.457	0.49545		3.457	0.48317		6.457	8.81127		9.457	20.4599
0.458	0.50033		3.458	0.51674		6.458	8.84943		9.458	20.5958
0.459	0.50518		3.459	0.55118		6.459	8.88659		9.459	20.719
0.46	0.51001		3.46	0.58647		6.46	8.92207		9.46	20.8317
0.461	0.5148		3.461	0.62259		6.461	8.95621		9.461	20.9362
0.462	0.51955		3.462	0.65956		6.462	8.989		9.462	21.0361
0.463	0.52428		3.463	0.69727		6.463	9.02045		9.463	21.1336
0.464	0.52896		3.464	0.73558		6.464	9.05021		9.464	21.2318
0.465	0.53361		3.465	0.7744		6.465	9.07797		9.465	21.3322
0.466	0.53821		3.466	0.81349		6.466	9.10471		9.466	21.4356
0.467	0.54278		3.467	0.85263		6.467	9.13078		9.467	21.5436
0.468	0.54731		3.468	0.89165		6.468	9.15585		9.468	21.6551
0.469	0.55179		3.469	0.93036		6.469	9.18024		9.469	21.7701
0.47	0.55621		3.47	0.96858		6.47	9.20363		9.47	21.8886
0.471	0.56055		3.471	1.0062		6.471	9.22668		9.471	22.0095
0.472	0.56479		3.472	1.04321		6.472	9.24939		9.472	22.1315
0.473	0.5689		3.473	1.07954		6.473	9.27177		9.473	22.2535
0.474	0.57286		3.474	1.11509		6.474	9.29381		9.474	22.376
0.475	0.57666		3.475	1.1498		6.475	9.31518		9.475	22.4998
0.476	0.58029		3.476	1.18359		6.476	9.33621		9.476	22.6241
0.477	0.58376		3.477	1.2165		6.477	9.35691		9.477	22.7478
0.478	0.58708		3.478	1.24855		6.478	9.37727		9.478	22.8704
0.479	0.59024		3.479	1.27969		6.479	9.39696		9.479	22.993
0.48	0.59324		3.48	1.30994		6.48	9.41597		9.48	23.1138
0.481	0.5961		3.481	1.33928		6.481	9.43466		9.481	23.2306
0.482	0.5988		3.482	1.36778		6.482	9.45334		9.482	23.345
0.483	0.60137		3.483	1.39553		6.483	9.47202		9.483	23.4588
0.484	0.6038		3.484	1.42257		6.484	9.49037		9.484	23.5715
0.485	0.60611		3.485	1.44901		6.485	9.50804		9.485	23.6819
0.486	0.6083		3.486	1.47495		6.486	9.52504		9.486	23.7899
0.487	0.61037		3.487	1.50045		6.487	9.54204		9.487	23.8962
0.488	0.61233		3.488	1.52553		6.488	9.55938		9.488	24.0007
0.489	0.61419		3.489	1.5502		6.489	9.57605		9.489	24.1029
0.49	0.61596		3.49	1.57452		6.49	9.59204		9.49	24.2028
0.491	0.61765		3.491	1.59854		6.491	9.6077		9.491	24.3009
0.492	0.61926		3.492	1.6223		6.492	9.62369		9.492	24.3967
0.493	0.62079		3.493	1.64587		6.493	9.63935		9.493	24.4896
0.494	0.62227		3.494	1.6692		6.494	9.65434		9.494	24.5807
0.495	0.62368		3.495	1.69234		6.495	9.66932		9.495	24.6707
0.496	0.62502		3.496	1.71526		6.496	9.68364		9.496	24.7596
0.497	0.62632		3.497	1.73796		6.497	9.69728		9.497	24.8472
0.498	0.62758		3.498	1.7605		6.498	9.71025		9.498	24.9349
0.499	0.62879		3.499	1.7829		6.499	9.72322		9.499	25.0225
0.5	0.62996		3.5	1.80509		6.5	9.73585		9.5	25.1073
0.501	0.63109		3.501	1.82707		6.501	9.74815		9.501	25.1897
0.502	0.63219		3.502	1.84889		6.502	9.76112		9.502	25.2715
0.503	0.63325		3.503	1.87063		6.503	9.77376		9.503	25.3516
0.504	0.63428		3.504	1.89226		6.504	9.78538		9.504	25.4299
0.505	0.63529		3.505	1.91374		6.505	9.79701		9.505	25.5065
0.506	0.63627		3.506	1.93506		6.506	9.80797		9.506	25.5808
0.507	0.63722		3.507	1.95631		6.507	9.81892		9.507	25.6528
0.508	0.63815		3.508	1.97747		6.508	9.82987		9.508	25.7224
0.509	0.63906		3.509	1.99852		6.509	9.84016		9.509	25.7896
0.51	0.63994		3.51	2.01941		6.51	9.85078		9.51	25.8529
0.511	0.6408		3.511	2.04019		6.511	9.86106		9.511	25.912
0.512	0.64164		3.512	2.06088		6.512	9.87067		9.512	25.9676
0.513	0.64245		3.513	2.08149		6.513	9.87994		9.513	26.0192
0.514	0.64326		3.514	2.10198		6.514	9.88922		9.514	26.0673
0.515	0.64405		3.515	2.12235		6.515	9.89816		9.515	26.1119
0.516	0.64482		3.516	2.14257		6.516	9.90609		9.516	26.1541
0.517	0.64557		3.517	2.16258		6.517	9.91335		9.517	26.1935
0.518	0.64631		3.518	2.18246		6.518	9.92061		9.518	26.2305
0.519	0.64702		3.519	2.20225		6.519	9.9282		9.519	26.2658
0.52	0.64774		3.52	2.22187		6.52	9.93613		9.52	26.2976
0.521	0.64843		3.521	2.24124		6.521	9.94373		9.521	26.327
0.522	0.6491		3.522	2.26031		6.522	9.95065		9.522	26.3559
0.523	0.64976		3.523	2.27903		6.523	9.95758		9.523	26.3836
0.524	0.65041		3.524	2.29733		6.524	9.96416		9.524	26.4107
0.525	0.65104		3.525	2.31507		6.525	9.97008		9.525	26.4378
0.526	0.65166		3.526	2.33216		6.526	9.97633		9.526	26.465
0.527	0.65227		3.527	2.34857		6.527	9.98258		9.527	26.4927
0.528	0.65286		3.528	2.36428		6.528	9.9885		9.528	26.5215
0.529	0.65343		3.529	2.37925		6.529	9.99441		9.529	26.551
0.53	0.65399		3.53	2.39351		6.53	9.99999		9.53	26.5799
0.531	0.65454		3.531	2.40711		6.531	10.0056		9.531	26.607
0.532	0.65507		3.532	2.4201		6.532	10.0108		9.532	26.6324
0.533	0.6556		3.533	2.43247		6.533	10.0151		9.533	26.6578
0.534	0.65611		3.534	2.44421		6.534	10.0186		9.534	26.682
0.535	0.65661		3.535	2.45535		6.535	10.0229		9.535	26.7044
0.536	0.6571		3.536	2.46592		6.536	10.0274		9.536	26.7269
0.537	0.65758		3.537	2.47591		6.537	10.031		9.537	26.7494
0.538	0.65805		3.538	2.48537		6.538	10.0345		9.538	26.7701
0.539	0.65851		3.539	2.49438		6.539	10.0381		9.539	26.7891
0.54	0.65896		3.54	2.50296		6.54	10.0417		9.54	26.8069
0.541	0.65939		3.541	2.51109		6.541	10.0449		9.541	26.823
0.542	0.65982		3.542	2.51883		6.542	10.0468		9.542	26.8379
0.543	0.66023		3.543	2.52624		6.543	10.0487		9.543	26.8528
0.544	0.66063		3.544	2.5333		6.544	10.0516		9.544	26.8682
0.545	0.66103		3.545	2.54006		6.545	10.0544		9.545	26.8826
0.546	0.66141		3.546	2.54655		6.546	10.057		9.546	26.8952
0.547	0.66179		3.547	2.55279		6.547	10.0596		9.547	26.9077
0.548	0.66216		3.548	2.55881		6.548	10.0618		9.548	26.9203
0.549	0.66252		3.549	2.56462		6.549	10.0633		9.549	26.9329
0.55	0.66287		3.55	2.57023		6.55	10.0642		9.55	26.9443
0.551	0.66322		3.551	2.57561		6.551	10.0654		9.551	26.9545
0.552	0.66355		3.552	2.58081		6.552	10.0666		9.552	26.9648
0.553	0.66388		3.553	2.58584		6.553	10.0675		9.553	26.975
0.554	0.66419		3.554	2.59076		6.554	10.0684		9.554	26.9853
0.555	0.6645		3.555	2.59552		6.555	10.0689		9.555	26.9955
0.556	0.66479		3.556	2.60015		6.556	10.0698		9.556	27.0052
0.557	0.66507		3.557	2.60465		6.557	10.0707		9.557	27.0137
0.558	0.66534		3.558	2.60905		6.558	10.0709		9.558	27.0205
0.559	0.66561		3.559	2.61334		6.559	10.0714		9.559	27.026
0.56	0.66587		3.56	2.61747		6.56	10.0723		9.56	27.0311
0.561	0.66612		3.561	2.6215		6.561	10.0722		9.561	27.0349
0.562	0.66636		3.562	2.62547		6.562	10.0717		9.562	27.0382
0.563	0.6666		3.563	2.62934		6.563	10.0719		9.563	27.0414
0.564	0.66682		3.564	2.6331		6.564	10.0718		9.564	27.0435
0.565	0.66704		3.565	2.63678		6.565	10.0714		9.565	27.0445
0.566	0.66724		3.566	2.6404		6.566	10.0711		9.566	27.0454
0.567	0.66745		3.567	2.64398		6.567	10.0705		9.567	27.0469
0.568	0.66764		3.568	2.64748		6.568	10.0702		9.568	27.049
0.569	0.66782		3.569	2.65087		6.569	10.0701		9.569	27.0502
0.57	0.66799		3.57	2.65418		6.57	10.0699		9.57	27.0501
0.571	0.66816		3.571	2.65744		6.571	10.0698		9.571	27.0501
0.572	0.66832		3.572	2.66065		6.572	10.0696		9.572	27.0507
0.573	0.66846		3.573	2.66379		6.573	10.0694		9.573	27.0512
0.574	0.6686		3.574	2.66688		6.574	10.0694		9.574	27.0517
0.575	0.66873		3.575	2.66989		6.575	10.0691		9.575	27.0521
0.576	0.66886		3.576	2.67281		6.576	10.0688		9.576	27.0525
0.577	0.66897		3.577	2.67567		6.577	10.0686		9.577	27.0532
0.578	0.66909		3.578	2.67847		6.578	10.0683		9.578	27.0541
0.579	0.66919		3.579	2.68123		6.579	10.0681		9.579	27.0547
0.58	0.66929		3.58	2.68395		6.58	10.0679		9.58	27.055
0.581	0.66937		3.581	2.68658		6.581	10.0677		9.581	27.0553
0.582	0.66945		3.582	2.68916		6.582	10.0677		9.582	27.0557
0.583	0.66953		3.583	2.69171		6.583	10.0675		9.583	27.0564
0.584	0.66959		3.584	2.69422		6.584	10.0673		9.584	27.0572
0.585	0.66965		3.585	2.69668		6.585	10.0671		9.585	27.0579
0.586	0.6697		3.586	2.69907		6.586	10.0669		9.586	27.0587
0.587	0.66975		3.587	2.70139		6.587	10.0669		9.587	27.0592
0.588	0.66979		3.588	2.70366		6.588	10.0667		9.588	27.0602
0.589	0.66982		3.589	2.70591		6.589	10.0665		9.589	27.0614
0.59	0.66984		3.59	2.70811		6.59	10.0665		9.59	27.0624
0.591	0.66987		3.591	2.71024		6.591	10.0662		9.591	27.0635
0.592	0.66989		3.592	2.71232		6.592	10.0658		9.592	27.0646
0.593	0.6699		3.593	2.71438		6.593	10.0657		9.593	27.0652
0.594	0.6699		3.594	2.7164		6.594	10.0656		9.594	27.0653
0.595	0.66991		3.595	2.71838		6.595	10.0656		9.595	27.0654
0.596	0.66991		3.596	2.7203		6.596	10.0652		9.596	27.0656
0.597	0.66991		3.597	2.72218		6.597	10.0651		9.597	27.0659
0.598	0.66992		3.598	2.72404		6.598	10.0651		9.598	27.0661
0.599	0.66992		3.599	2.72585		6.599	10.0652		9.599	27.0661
0.6	0.66992		3.6	2.72759		6.6	10.0649		9.6	27.066
0.601	0.66993		3.601	2.72926		6.601	10.0646		9.601	27.0662
0.602	0.66993		3.602	2.73093		6.602	10.0644		9.602	27.0664
0.603	0.66993		3.603	2.73256		6.603	10.0642		9.603	27.0666
0.604	0.66993		3.604	2.73415		6.604	10.0642		9.604	27.0667
0.605	0.66993		3.605	2.7357		6.605	10.0641		9.605	27.0666
0.606	0.66993		3.606	2.73721		6.606	10.0641		9.606	27.0666
0.607	0.66994		3.607	2.73866		6.607	10.0638		9.607	27.0667
0.608	0.66994		3.608	2.74007		6.608	10.0633		9.608	27.0666
0.609	0.66994		3.609	2.74143		6.609	10.063		9.609	27.0663
0.61	0.66994		3.61	2.74273		6.61	10.0629		9.61	27.0661
0.611	0.66995		3.611	2.74404		6.611	10.0629		9.611	27.0662
0.612	0.66995		3.612	2.7453		6.612	10.0626		9.612	27.0663
0.613	0.66996		3.613	2.74648		6.613	10.0624		9.613	27.0661
0.614	0.66996		3.614	2.74758		6.614	10.0623		9.614	27.0659
0.615	0.66996		3.615	2.74868		6.615	10.0623		9.615	27.0659
0.616	0.66997		3.616	2.74978		6.616	10.0622		9.616	27.066
0.617	0.66997		3.617	2.75081		6.617	10.0622		9.617	27.066
0.618	0.66997		3.618	2.75183		6.618	10.062		9.618	27.066
0.619	0.66997		3.619	2.75283		6.619	10.0619		9.619	27.0658
0.62	0.66998		3.62	2.75378		6.62	10.062		9.62	27.0658
0.621	0.66998		3.621	2.7547		6.621	10.062		9.621	27.066
0.622	0.66998		3.622	2.75553		6.622	10.0619		9.622	27.066
0.623	0.66998		3.623	2.7563		6.623	10.0619		9.623	27.066
0.624	0.66998		3.624	2.75707		6.624	10.0617		9.624	27.0661
0.625	0.66999		3.625	2.7578		6.625	10.0616		9.625	27.0662
0.626	0.66999		3.626	2.75847		6.626	10.0617		9.626	27.0661
0.627	0.66999		3.627	2.75912		6.627	10.0615		9.627	27.066
0.628	0.67		3.628	2.75979		6.628	10.0615		9.628	27.0661
0.629	0.67		3.629	2.76041		6.629	10.0616		9.629	27.0662
0.63	0.67		3.63	2.76096		6.63	10.0614		9.63	27.0663
0.631	0.67		3.631	2.76148		6.631	10.0613		9.631	27.0664
0.632	0.67001		3.632	2.76199		6.632	10.0613		9.632	27.0662
0.633	0.67001		3.633	2.76245		6.633	10.061		9.633	27.0659
0.634	0.67002		3.634	2.76287		6.634	10.0607		9.634	27.0657
0.635	0.67002		3.635	2.76327		6.635	10.0605		9.635	27.0656
0.636	0.67002		3.636	2.76368		6.636	10.0604		9.636	27.0656
0.637	0.67003		3.637	2.76404		6.637	10.0604		9.637	27.0655
0.638	0.67003		3.638	2.76438		6.638	10.0603		9.638	27.0655
0.639	0.67003		3.639	2.76468		6.639	10.0603		9.639	27.0654
0.64	0.67003		3.64	2.76489		6.64	10.0602		9.64	27.0654
0.641	0.67004		3.641	2.76509		6.641	10.06		9.641	27.0653
0.642	0.67004		3.642	2.76529		6.642	10.0599		9.642	27.0653
0.643	0.67004		3.643	2.76544		6.643	10.0598		9.643	27.0653
0.644	0.67005		3.644	2.76558		6.644	10.0597		9.644	27.0654
0.645	0.67005		3.645	2.76567		6.645	10.0597		9.645	27.0654
0.646	0.67005		3.646	2.7657		6.646	10.0596		9.646	27.0653
0.647	0.67005		3.647	2.76571		6.647	10.0596		9.647	27.0653
0.648	0.67005		3.648	2.76572		6.648	10.0595		9.648	27.0652
0.649	0.67006		3.649	2.76573		6.649	10.0595		9.649	27.0652
0.65	0.67006		3.65	2.76575		6.65	10.0594		9.65	27.065
0.651	0.67007		3.651	2.76576		6.651	10.0594		9.651	27.0648
0.652	0.67007		3.652	2.76577		6.652	10.0593		9.652	27.0649
0.653	0.67007		3.653	2.76578		6.653	10.0593		9.653	27.0651
0.654	0.67008		3.654	2.76578		6.654	10.0592		9.654	27.0653
0.655	0.67008		3.655	2.76579		6.655	10.059		9.655	27.0654
0.656	0.67008		3.656	2.7658		6.656	10.0587		9.656	27.0653
0.657	0.67008		3.657	2.76581		6.657	10.0587		9.657	27.0654
0.658	0.67009		3.658	2.76582		6.658	10.0588		9.658	27.0658
0.659	0.67009		3.659	2.76583		6.659	10.0586		9.659	27.0661
0.66	0.67009		3.66	2.76583		6.66	10.0584		9.66	27.0661
0.661	0.67009		3.661	2.76584		6.661	10.0582		9.661	27.0657
0.662	0.67009		3.662	2.76585		6.662	10.058		9.662	27.0657
0.663	0.67009		3.663	2.76587		6.663	10.0578		9.663	27.0658
0.664	0.6701		3.664	2.76588		6.664	10.0575		9.664	27.0658
0.665	0.6701		3.665	2.7659		6.665	10.0573		9.665	27.0661
0.666	0.6701		3.666	2.76591		6.666	10.0572		9.666	27.0661
0.667	0.6701		3.667	2.76592		6.667	10.057		9.667	27.0662
0.668	0.6701		3.668	2.76593		6.668	10.0568		9.668	27.0664
0.669	0.6701		3.669	2.76594		6.669	10.0566		9.669	27.0666
0.67	0.6701		3.67	2.76596		6.67	10.0566		9.67	27.0667
0.671	0.67011		3.671	2.76597		6.671	10.0564		9.671	27.0668
0.672	0.67011		3.672	2.76599		6.672	10.0561		9.672	27.0669
0.673	0.67011		3.673	2.766		6.673	10.0557		9.673	27.067
0.674	0.67011		3.674	2.76601		6.674	10.0556		9.674	27.067
0.675	0.67012		3.675	2.76602		6.675	10.0555		9.675	27.0671
0.676	0.67012		3.676	2.76603		6.676	10.0555		9.676	27.0673
0.677	0.67012		3.677	2.76605		6.677	10.0556		9.677	27.0675
0.678	0.67012		3.678	2.76606		6.678	10.0556		9.678	27.0678
0.679	0.67013		3.679	2.76607		6.679	10.0556		9.679	27.0678
0.68	0.67013		3.68	2.76608		6.68	10.0555		9.68	27.0678
0.681	0.67013		3.681	2.76609		6.681	10.0553		9.681	27.0679
0.682	0.67013		3.682	2.76611		6.682	10.0552		9.682	27.0679
0.683	0.67013		3.683	2.76612		6.683	10.0551		9.683	27.068
0.684	0.67013		3.684	2.76614		6.684	10.0549		9.684	27.0684
0.685	0.67013		3.685	2.76615		6.685	10.0546		9.685	27.0687
0.686	0.67013		3.686	2.76616		6.686	10.0544		9.686	27.0691
0.687	0.67013		3.687	2.76618		6.687	10.0544		9.687	27.0693
0.688	0.67013		3.688	2.76619		6.688	10.0543		9.688	27.0695
0.689	0.67013		3.689	2.76621		6.689	10.0541		9.689	27.0699
0.69	0.67013		3.69	2.76622		6.69	10.0538		9.69	27.0703
0.691	0.67013		3.691	2.76623		6.691	10.0535		9.691	27.0705
0.692	0.67013		3.692	2.76625		6.692	10.0532		9.692	27.0707
0.693	0.67013		3.693	2.76626		6.693	10.053		9.693	27.0708
0.694	0.67014		3.694	2.76627		6.694	10.053		9.694	27.0707
0.695	0.67014		3.695	2.76628		6.695	10.0529		9.695	27.0708
0.696	0.67014		3.696	2.76629		6.696	10.0529		9.696	27.071
0.697	0.67014		3.697	2.76631		6.697	10.0527		9.697	27.0711
0.698	0.67014		3.698	2.76633		6.698	10.0525		9.698	27.0712
0.699	0.67014		3.699	2.76634		6.699	10.0526		9.699	27.0714
0.7	0.67014		3.7	2.76636		6.7	10.0526		9.7	27.0715
0.701	0.67014		3.701	2.76637		6.701	10.0526		9.701	27.0717
0.702	0.67014		3.702	2.76638		6.702	10.0526		9.702	27.072
0.703	0.67014		3.703	2.76638		6.703	10.0525		9.703	27.0724
0.704	0.67014		3.704	2.76639		6.704	10.0523		9.704	27.0727
0.705	0.67014		3.705	2.7664		6.705	10.0523		9.705	27.0729
0.706	0.67015		3.706	2.76641		6.706	10.0523		9.706	27.0731
0.707	0.67015		3.707	2.76642		6.707	10.0522		9.707	27.0734
0.708	0.67015		3.708	2.76644		6.708	10.052		9.708	27.0734
0.709	0.67015		3.709	2.76646		6.709	10.0519		9.709	27.0734
0.71	0.67015		3.71	2.76648		6.71	10.0519		9.71	27.0736
0.711	0.67015		3.711	2.76649		6.711	10.0517		9.711	27.0738
0.712	0.67015		3.712	2.7665		6.712	10.0514		9.712	27.0739
0.713	0.67015		3.713	2.76651		6.713	10.0512		9.713	27.0741
0.714	0.67015		3.714	2.76653		6.714	10.051		9.714	27.0742
0.715	0.67015		3.715	2.76654		6.715	10.0507		9.715	27.0742
0.716	0.67015		3.716	2.76656		6.716	10.0505		9.716	27.0745
0.717	0.67015		3.717	2.76657		6.717	10.0503		9.717	27.0747
0.718	0.67015		3.718	2.76658		6.718	10.0502		9.718	27.0749
0.719	0.67015		3.719	2.76659		6.719	10.0502		9.719	27.0751
0.72	0.67015		3.72	2.76659		6.72	10.0502		9.72	27.0752
0.721	0.67016		3.721	2.7666		6.721	10.05		9.721	27.0751
0.722	0.67016		3.722	2.76661		6.722	10.0498		9.722	27.0751
0.723	0.67016		3.723	2.76662		6.723	10.0496		9.723	27.0753
0.724	0.67016		3.724	2.76663		6.724	10.0496		9.724	27.0755
0.725	0.67016		3.725	2.76664		6.725	10.0496		9.725	27.0755
0.726	0.67016		3.726	2.76665		6.726	10.0499		9.726	27.0754
0.727	0.67016		3.727	2.76666		6.727	10.0498		9.727	27.0753
0.728	0.67016		3.728	2.76668		6.728	10.0495		9.728	27.0753
0.729	0.67016		3.729	2.76669		6.729	10.0492		9.729	27.0752
0.73	0.67015		3.73	2.76671		6.73	10.049		9.73	27.0755
0.731	0.67016		3.731	2.76673		6.731	10.0491		9.731	27.0758
0.732	0.67016		3.732	2.76674		6.732	10.0492		9.732	27.076
0.733	0.67016		3.733	2.76674		6.733	10.0491		9.733	27.0764
0.734	0.67016		3.734	2.76676		6.734	10.0491		9.734	27.0767
0.735	0.67015		3.735	2.76677		6.735	10.049		9.735	27.0769
0.736	0.67016		3.736	2.76678		6.736	10.0489		9.736	27.0772
0.737	0.67016		3.737	2.7668		6.737	10.0489		9.737	27.0776
0.738	0.67016		3.738	2.76681		6.738	10.0487		9.738	27.0778
0.739	0.67016		3.739	2.76683		6.739	10.0487		9.739	27.0781
0.74	0.67016		3.74	2.76684		6.74	10.0489		9.74	27.0784
0.741	0.67016		3.741	2.76685		6.741	10.0488		9.741	27.0783
0.742	0.67016		3.742	2.76686		6.742	10.0488		9.742	27.0784
0.743	0.67016		3.743	2.76687		6.743	10.0489		9.743	27.0786
0.744	0.67016		3.744	2.76689		6.744	10.0487		9.744	27.0787
0.745	0.67016		3.745	2.7669		6.745	10.0485		9.745	27.0786
0.746	0.67016		3.746	2.76691		6.746	10.0483		9.746	27.0788
0.747	0.67016		3.747	2.76692		6.747	10.048		9.747	27.0792
0.748	0.67016		3.748	2.76694		6.748	10.0479		9.748	27.0792
0.749	0.67016		3.749	2.76695		6.749	10.0483		9.749	27.0795
0.75	0.67016		3.75	2.76695		6.75	10.0485		9.75	27.0798
0.751	0.67015		3.751	2.76696		6.751	10.0486		9.751	27.08
0.752	0.67015		3.752	2.76697		6.752	10.0488		9.752	27.0802
0.753	0.67015		3.753	2.76698		6.753	10.0487		9.753	27.0803
0.754	0.67015		3.754	2.767		6.754	10.0487		9.754	27.0804
0.755	0.67015		3.755	2.76701		6.755	10.0488		9.755	27.0807
0.756	0.67015		3.756	2.76702		6.756	10.0487		9.756	27.081
0.757	0.67015		3.757	2.76703		6.757	10.0485		9.757	27.0812
0.758	0.67015		3.758	2.76704		6.758	10.0483		9.758	27.0815
0.759	0.67015		3.759	2.76705		6.759	10.0482		9.759	27.0817
0.76	0.67015		3.76	2.76707		6.76	10.0481		9.76	27.0819
0.761	0.67015		3.761	2.76708		6.761	10.0482		9.761	27.0821
0.762	0.67015		3.762	2.7671		6.762	10.0481		9.762	27.0822
0.763	0.67015		3.763	2.76711		6.763	10.048		9.763	27.0823
0.764	0.67015		3.764	2.76712		6.764	10.0476		9.764	27.0825
0.765	0.67015		3.765	2.76713		6.765	10.0475		9.765	27.0827
0.766	0.67015		3.766	2.76715		6.766	10.0474		9.766	27.0829
0.767	0.67015		3.767	2.76717		6.767	10.0474		9.767	27.0831
0.768	0.67015		3.768	2.76718		6.768	10.0474		9.768	27.0835
0.769	0.67015		3.769	2.7672		6.769	10.0475		9.769	27.0838
0.77	0.67015		3.77	2.76721		6.77	10.0473		9.77	27.084
0.771	0.67015		3.771	2.76722		6.771	10.0472		9.771	27.0843
0.772	0.67014		3.772	2.76724		6.772	10.0471		9.772	27.0846
0.773	0.67014		3.773	2.76725		6.773	10.0471		9.773	27.0851
0.774	0.67014		3.774	2.76725		6.774	10.0469		9.774	27.0854
0.775	0.67014		3.775	2.76726		6.775	10.0465		9.775	27.0858
0.776	0.67013		3.776	2.76728		6.776	10.0462		9.776	27.0861
0.777	0.67013		3.777	2.76729		6.777	10.046		9.777	27.0864
0.778	0.67013		3.778	2.7673		6.778	10.0459		9.778	27.0868
0.779	0.67013		3.779	2.76731		6.779	10.0457		9.779	27.0871
0.78	0.67012		3.78	2.76732		6.78	10.0455		9.78	27.0875
0.781	0.67012		3.781	2.76733		6.781	10.0453		9.781	27.0877
0.782	0.67012		3.782	2.76735		6.782	10.0451		9.782	27.0879
0.783	0.67012		3.783	2.76736		6.783	10.045		9.783	27.0881
0.784	0.67012		3.784	2.76737		6.784	10.045		9.784	27.0884
0.785	0.67012		3.785	2.76738		6.785	10.0452		9.785	27.0888
0.786	0.67012		3.786	2.76738		6.786	10.0455		9.786	27.0889
0.787	0.67012		3.787	2.76739		6.787	10.0458		9.787	27.0888
0.788	0.67012		3.788	2.7674		6.788	10.0461		9.788	27.0889
0.789	0.67012		3.789	2.76741		6.789	10.0462		9.789	27.0891
0.79	0.67012		3.79	2.76743		6.79	10.0463		9.79	27.0892
0.791	0.67011		3.791	2.76744		6.791	10.0463		9.791	27.0894
0.792	0.67011		3.792	2.76745		6.792	10.0459		9.792	27.0896
0.793	0.67011		3.793	2.76746		6.793	10.0459		9.793	27.0897
0.794	0.67011		3.794	2.76746		6.794	10.046		9.794	27.0899
0.795	0.6701		3.795	2.76747		6.795	10.0459		9.795	27.0901
0.796	0.6701		3.796	2.76748		6.796	10.046		9.796	27.0905
0.797	0.6701		3.797	2.76749		6.797	10.0461		9.797	27.0908
0.798	0.67009		3.798	2.7675		6.798	10.046		9.798	27.0911
0.799	0.67009		3.799	2.76751		6.799	10.046		9.799	27.0915
0.8	0.67009		3.8	2.76752		6.8	10.0458		9.8	27.0917
0.801	0.67009		3.801	2.76753		6.801	10.0456		9.801	27.0919
0.802	0.67009		3.802	2.76754		6.802	10.0456		9.802	27.092
0.803	0.67008		3.803	2.76755		6.803	10.0455		9.803	27.0919
0.804	0.67008		3.804	2.76756		6.804	10.0455		9.804	27.0921
0.805	0.67008		3.805	2.76756		6.805	10.0455		9.805	27.0925
0.806	0.67008		3.806	2.76756		6.806	10.0456		9.806	27.0927
0.807	0.67008		3.807	2.76757		6.807	10.0456		9.807	27.0929
0.808	0.67008		3.808	2.76759		6.808	10.0454		9.808	27.093
0.809	0.67008		3.809	2.7676		6.809	10.0452		9.809	27.0931
0.81	0.67007		3.81	2.7676		6.81	10.0451		9.81	27.0933
0.811	0.67007		3.811	2.76761		6.811	10.0451		9.811	27.0935
0.812	0.67007		3.812	2.76763		6.812	10.045		9.812	27.0937
0.813	0.67007		3.813	2.76765		6.813	10.0451		9.813	27.0938
0.814	0.67007		3.814	2.76766		6.814	10.0452		9.814	27.0937
0.815	0.67006		3.815	2.76767		6.815	10.0451		9.815	27.0939
0.816	0.67006		3.816	2.76768		6.816	10.0452		9.816	27.0943
0.817	0.67006		3.817	2.76769		6.817	10.0454		9.817	27.0945
0.818	0.67006		3.818	2.7677		6.818	10.0455		9.818	27.0947
0.819	0.67005		3.819	2.76771		6.819	10.0455		9.819	27.0952
0.82	0.67005		3.82	2.76771		6.82	10.0453		9.82	27.0958
0.821	0.67004		3.821	2.76772		6.821	10.0451		9.821	27.0963
0.822	0.67004		3.822	2.76773		6.822	10.045		9.822	27.0966
0.823	0.67003		3.823	2.76773		6.823	10.0449		9.823	27.0968
0.824	0.67003		3.824	2.76775		6.824	10.0447		9.824	27.0971
0.825	0.67003		3.825	2.76776		6.825	10.0448		9.825	27.0975
0.826	0.67003		3.826	2.76777		6.826	10.0447		9.826	27.0977
0.827	0.67002		3.827	2.76777		6.827	10.0445		9.827	27.0978
0.828	0.67002		3.828	2.76778		6.828	10.0445		9.828	27.0977
0.829	0.67002		3.829	2.76779		6.829	10.0444		9.829	27.0978
0.83	0.67001		3.83	2.7678		6.83	10.0444		9.83	27.098
0.831	0.67		3.831	2.76781		6.831	10.0443		9.831	27.0984
0.832	0.67		3.832	2.76781		6.832	10.0441		9.832	27.0986
0.833	0.67		3.833	2.76782		6.833	10.0441		9.833	27.0987
0.834	0.66999		3.834	2.76783		6.834	10.0442		9.834	27.0989
0.835	0.66999		3.835	2.76784		6.835	10.0441		9.835	27.0992
0.836	0.66999		3.836	2.76785		6.836	10.0441		9.836	27.0994
0.837	0.66999		3.837	2.76786		6.837	10.0443		9.837	27.0992
0.838	0.66998		3.838	2.76786		6.838	10.0443		9.838	27.0992
0.839	0.66998		3.839	2.76787		6.839	10.0442		9.839	27.0994
0.84	0.66998		3.84	2.76788		6.84	10.044		9.84	27.0996
0.841	0.66998		3.841	2.76789		6.841	10.0438		9.841	27.1
0.842	0.66998		3.842	2.7679		6.842	10.0437		9.842	27.1004
0.843	0.66997		3.843	2.76791		6.843	10.0437		9.843	27.1009
0.844	0.66997		3.844	2.76792		6.844	10.0436		9.844	27.1013
0.845	0.66996		3.845	2.76793		6.845	10.0437		9.845	27.1016
0.846	0.66996		3.846	2.76794		6.846	10.0438		9.846	27.1021
0.847	0.66995		3.847	2.76794		6.847	10.0439		9.847	27.1024
0.848	0.66995		3.848	2.76795		6.848	10.044		9.848	27.1026
0.849	0.66995		3.849	2.76795		6.849	10.0439		9.849	27.1028
0.85	0.66995		3.85	2.76796		6.85	10.044		9.85	27.103
0.851	0.66995		3.851	2.76797		6.851	10.0441		9.851	27.1032
0.852	0.66994		3.852	2.76798		6.852	10.0442		9.852	27.1035
0.853	0.66994		3.853	2.76799		6.853	10.0445		9.853	27.1038
0.854	0.66994		3.854	2.76799		6.854	10.0447		9.854	27.1043
0.855	0.66993		3.855	2.768		6.855	10.0448		9.855	27.1048
0.856	0.66993		3.856	2.76801		6.856	10.045		9.856	27.1051
0.857	0.66992		3.857	2.76801		6.857	10.0452		9.857	27.1054
0.858	0.66992		3.858	2.76802		6.858	10.0454		9.858	27.1058
0.859	0.66992		3.859	2.76802		6.859	10.0456		9.859	27.1059
0.86	0.66991		3.86	2.76803		6.86	10.0456		9.86	27.1061
0.861	0.66991		3.861	2.76804		6.861	10.0455		9.861	27.1063
0.862	0.6699		3.862	2.76805		6.862	10.0457		9.862	27.1062
0.863	0.6699		3.863	2.76805		6.863	10.0459		9.863	27.1063
0.864	0.6699		3.864	2.76806		6.864	10.0462		9.864	27.1067
0.865	0.6699		3.865	2.76807		6.865	10.0461		9.865	27.107
0.866	0.66989		3.866	2.76807		6.866	10.0461		9.866	27.1071
0.867	0.66989		3.867	2.76808		6.867	10.0463		9.867	27.1072
0.868	0.66988		3.868	2.76809		6.868	10.0462		9.868	27.1075
0.869	0.66988		3.869	2.76809		6.869	10.0462		9.869	27.108
0.87	0.66988		3.87	2.7681		6.87	10.0463		9.87	27.1085
0.871	0.66988		3.871	2.76811		6.871	10.0462		9.871	27.1088
0.872	0.66987		3.872	2.76812		6.872	10.0463		9.872	27.1089
0.873	0.66987		3.873	2.76812		6.873	10.0466		9.873	27.1092
0.874	0.66986		3.874	2.76813		6.874	10.047		9.874	27.1097
0.875	0.66986		3.875	2.76813		6.875	10.047		9.875	27.1099
0.876	0.66985		3.876	2.76813		6.876	10.0473		9.876	27.11
0.877	0.66985		3.877	2.76813		6.877	10.0475		9.877	27.1102
0.878	0.66984		3.878	2.76814		6.878	10.0474		9.878	27.1103
0.879	0.66984		3.879	2.76814		6.879	10.0474		9.879	27.1102
0.88	0.66984		3.88	2.76815		6.88	10.0474		9.88	27.1104
0.881	0.66983		3.881	2.76816		6.881	10.0475		9.881	27.1106
0.882	0.66983		3.882	2.76817		6.882	10.0475		9.882	27.1109
0.883	0.66982		3.883	2.76817		6.883	10.0474		9.883	27.1109
0.884	0.66982		3.884	2.76818		6.884	10.0475		9.884	27.1109
0.885	0.66981		3.885	2.76819		6.885	10.0476		9.885	27.1107
0.886	0.66981		3.886	2.7682		6.886	10.0477		9.886	27.1106
0.887	0.6698		3.887	2.76821		6.887	10.0479		9.887	27.1107
0.888	0.6698		3.888	2.76821		6.888	10.048		9.888	27.1108
0.889	0.66979		3.889	2.76822		6.889	10.0479		9.889	27.111
0.89	0.66979		3.89	2.76823		6.89	10.048		9.89	27.1112
0.891	0.66978		3.891	2.76823		6.891	10.0481		9.891	27.1113
0.892	0.66977		3.892	2.76824		6.892	10.0481		9.892	27.1117
0.893	0.66977		3.893	2.76825		6.893	10.0483		9.893	27.1123
0.894	0.66977		3.894	2.76826		6.894	10.0484		9.894	27.1126
0.895	0.66977		3.895	2.76827		6.895	10.0484		9.895	27.1128
0.896	0.66976		3.896	2.76828		6.896	10.0485		9.896	27.1132
0.897	0.66976		3.897	2.76828		6.897	10.0488		9.897	27.1134
0.898	0.66975		3.898	2.76829		6.898	10.0491		9.898	27.1135
0.899	0.66975		3.899	2.7683		6.899	10.0494		9.899	27.1137
0.9	0.66975		3.9	2.76831		6.9	10.0494		9.9	27.1139
0.901	0.66974		3.901	2.76831		6.901	10.0495		9.901	27.1141
0.902	0.66974		3.902	2.76831		6.902	10.0497		9.902	27.1142
0.903	0.66973		3.903	2.76831		6.903	10.0498		9.903	27.1141
0.904	0.66973		3.904	2.76832		6.904	10.0499		9.904	27.1142
0.905	0.66973		3.905	2.76832		6.905	10.05		9.905	27.1144
0.906	0.66972		3.906	2.76833		6.906	10.0501		9.906	27.1144
0.907	0.66972		3.907	2.76833		6.907	10.0504		9.907	27.1142
0.908	0.66971		3.908	2.76833		6.908	10.0506		9.908	27.1142
0.909	0.6697		3.909	2.76834		6.909	10.0507		9.909	27.1145
0.91	0.6697		3.91	2.76835		6.91	10.0508		9.91	27.1147
0.911	0.66969		3.911	2.76836		6.911	10.0508		9.911	27.1149
0.912	0.66969		3.912	2.76836		6.912	10.0511		9.912	27.1152
0.913	0.66968		3.913	2.76836		6.913	10.0513		9.913	27.1156
0.914	0.66968		3.914	2.76837		6.914	10.0516		9.914	27.1158
0.915	0.66968		3.915	2.76837		6.915	10.0518		9.915	27.1159
0.916	0.66967		3.916	2.76837		6.916	10.0519		9.916	27.1159
0.917	0.66967		3.917	2.76837		6.917	10.052		9.917	27.1162
0.918	0.66967		3.918	2.76838		6.918	10.0521		9.918	27.1162
0.919	0.66966		3.919	2.76839		6.919	10.0523		9.919	27.1162
0.92	0.66966		3.92	2.76839		6.92	10.0525		9.92	27.1163
0.921	0.66966		3.921	2.76839		6.921	10.0527		9.921	27.1165
0.922	0.66965		3.922	2.7684		6.922	10.0529		9.922	27.1166
0.923	0.66965		3.923	2.76839		6.923	10.0531		9.923	27.1166
0.924	0.66964		3.924	2.76839		6.924	10.0532		9.924	27.1168
0.925	0.66964		3.925	2.76839		6.925	10.0531		9.925	27.1169
0.926	0.66963		3.926	2.76839		6.926	10.0532		9.926	27.117
0.927	0.66963		3.927	2.76839		6.927	10.0533		9.927	27.1172
0.928	0.66962		3.928	2.76839		6.928	10.0533		9.928	27.1174
0.929	0.66961		3.929	2.7684		6.929	10.0532		9.929	27.1176
0.93	0.66961		3.93	2.7684		6.93	10.0533		9.93	27.1178
0.931	0.6696		3.931	2.76841		6.931	10.0534		9.931	27.1181
0.932	0.6696		3.932	2.76841		6.932	10.0533		9.932	27.1184
0.933	0.66959		3.933	2.76841		6.933	10.0534		9.933	27.1187
0.934	0.66959		3.934	2.76842		6.934	10.0536		9.934	27.1191
0.935	0.66958		3.935	2.76842		6.935	10.0538		9.935	27.1194
0.936	0.66958		3.936	2.76843		6.936	10.0541		9.936	27.1198
0.937	0.66957		3.937	2.76843		6.937	10.0545		9.937	27.12
0.938	0.66957		3.938	2.76844		6.938	10.0547		9.938	27.1199
0.939	0.66957		3.939	2.76845		6.939	10.055		9.939	27.1199
0.94	0.66956		3.94	2.76845		6.94	10.0554		9.94	27.1201
0.941	0.66956		3.941	2.76845		6.941	10.0556		9.941	27.1203
0.942	0.66955		3.942	2.76844		6.942	10.0558		9.942	27.1202
0.943	0.66955		3.943	2.76844		6.943	10.056		9.943	27.1202
0.944	0.66954		3.944	2.76845		6.944	10.0562		9.944	27.1203
0.945	0.66954		3.945	2.76845		6.945	10.0564		9.945	27.1206
0.946	0.66953		3.946	2.76845		6.946	10.0567		9.946	27.1208
0.947	0.66952		3.947	2.76845		6.947	10.0569		9.947	27.121
0.948	0.66952		3.948	2.76845		6.948	10.0571		9.948	27.1214
0.949	0.66952		3.949	2.76845		6.949	10.0573		9.949	27.1216
0.95	0.66951		3.95	2.76845		6.95	10.0574		9.95	27.1218
0.951	0.66951		3.951	2.76846		6.951	10.0574		9.951	27.122
0.952	0.6695		3.952	2.76847		6.952	10.0577		9.952	27.1222
0.953	0.6695		3.953	2.76847		6.953	10.0576		9.953	27.1226
0.954	0.66949		3.954	2.76847		6.954	10.0574		9.954	27.123
0.955	0.66949		3.955	2.76847		6.955	10.0575		9.955	27.1234
0.956	0.66948		3.956	2.76846		6.956	10.0577		9.956	27.1237
0.957	0.66948		3.957	2.76846		6.957	10.0579		9.957	27.1239
0.958	0.66947		3.958	2.76846		6.958	10.0581		9.958	27.1238
0.959	0.66946		3.959	2.76847		6.959	10.0582		9.959	27.1237
0.96	0.66946		3.96	2.76846		6.96	10.0583		9.96	27.1239
0.961	0.66945		3.961	2.76847		6.961	10.0588		9.961	27.124
0.962	0.66945		3.962	2.76847		6.962	10.0593		9.962	27.1241
0.963	0.66944		3.963	2.76847		6.963	10.0595		9.963	27.1243
0.964	0.66944		3.964	2.76847		6.964	10.0597		9.964	27.1246
0.965	0.66944		3.965	2.76847		6.965	10.0599		9.965	27.125
0.966	0.66944		3.966	2.76847		6.966	10.06		9.966	27.1252
0.967	0.66944		3.967	2.76847		6.967	10.06		9.967	27.1257
0.968	0.66943		3.968	2.76846		6.968	10.0602		9.968	27.1263
0.969	0.66942		3.969	2.76845		6.969	10.0605		9.969	27.1266
0.97	0.66942		3.97	2.76845		6.97	10.0607		9.97	27.1267
0.971	0.66941		3.971	2.76845		6.971	10.0609		9.971	27.1268
0.972	0.66941		3.972	2.76845		6.972	10.0611		9.972	27.127
0.973	0.66941		3.973	2.76846		6.973	10.0613		9.973	27.1272
0.974	0.6694		3.974	2.76846		6.974	10.0614		9.974	27.1275
0.975	0.6694		3.975	2.76846		6.975	10.0615		9.975	27.128
0.976	0.6694		3.976	2.76846		6.976	10.0616		9.976	27.1284
0.977	0.6694		3.977	2.76845		6.977	10.0615		9.977	27.1284
0.978	0.66939		3.978	2.76845		6.978	10.0617		9.978	27.1286
0.979	0.66939		3.979	2.76845		6.979	10.062		9.979	27.1289
0.98	0.66939		3.98	2.76845		6.98	10.0623		9.98	27.1289
0.981	0.66939		3.981	2.76845		6.981	10.0625		9.981	27.1291
0.982	0.66938		3.982	2.76845		6.982	10.0628		9.982	27.1294
0.983	0.66938		3.983	2.76845		6.983	10.063		9.983	27.1296
0.984	0.66938		3.984	2.76844		6.984	10.063		9.984	27.1297
0.985	0.66937		3.985	2.76843		6.985	10.0631		9.985	27.1296
0.986	0.66937		3.986	2.76843		6.986	10.0633		9.986	27.1294
0.987	0.66937		3.987	2.76843		6.987	10.0635		9.987	27.1295
0.988	0.66936		3.988	2.76843		6.988	10.0637		9.988	27.1297
0.989	0.66936		3.989	2.76843		6.989	10.0639		9.989	27.1299
0.99	0.66935		3.99	2.76843		6.99	10.064		9.99	27.1304
0.991	0.66935		3.991	2.76844		6.991	10.0641		9.991	27.1307
0.992	0.66935		3.992	2.76843		6.992	10.0644		9.992	27.1308
0.993	0.66934		3.993	2.76843		6.993	10.0648		9.993	27.1308
0.994	0.66933		3.994	2.76843		6.994	10.065		9.994	27.1307
0.995	0.66933		3.995	2.76843		6.995	10.0652		9.995	27.1308
0.996	0.66932		3.996	2.76842		6.996	10.0654		9.996	27.131
0.997	0.66932		3.997	2.76842		6.997	10.0656		9.997	27.1311
0.998	0.66931		3.998	2.76842		6.998	10.0658		9.998	27.1313
0.999	0.6693		3.999	2.76842		6.999	10.0662		9.999	27.1318
1	0.6693		4	2.76842		7	10.0664		10	27.1321
1.001	0.66929		4.001	2.76843		7.001	10.0664		10.001	27.1322
1.002	0.66928		4.002	2.76843		7.002	10.0665		10.002	27.1321
1.003	0.66928		4.003	2.76842		7.003	10.0665		10.003	27.1322
1.004	0.66928		4.004	2.76843		7.004	10.0665		10.004	27.1323
1.005	0.66927		4.005	2.76843		7.005	10.0668		10.005	27.1324
1.006	0.66927		4.006	2.76843		7.006	10.067		10.006	27.1326
1.007	0.66926		4.007	2.76843		7.007	10.0671		10.007	27.1325
1.008	0.66926		4.008	2.76842		7.008	10.0673		10.008	27.1326
1.009	0.66925		4.009	2.76841		7.009	10.0676		10.009	27.133
1.01	0.66924		4.01	2.76841		7.01	10.0679		10.01	27.1332
1.011	0.66924		4.011	2.76841		7.011	10.0683		10.011	27.1334
1.012	0.66923		4.012	2.76841		7.012	10.0685		10.012	27.1336
1.013	0.66923		4.013	2.7684		7.013	10.0686		10.013	27.1337
1.014	0.66922		4.014	2.7684		7.014	10.0687		10.014	27.1337
1.015	0.66922		4.015	2.76838		7.015	10.0687		10.015	27.134
1.016	0.66921		4.016	2.76838		7.016	10.0687		10.016	27.1342
1.017	0.66921		4.017	2.76838		7.017	10.0686		10.017	27.1344
1.018	0.6692		4.018	2.76838		7.018	10.0687		10.018	27.1346
1.019	0.6692		4.019	2.76837		7.019	10.0691		10.019	27.1348
1.02	0.66919		4.02	2.76836		7.02	10.0694		10.02	27.1351
1.021	0.66918		4.021	2.76836		7.021	10.0695		10.021	27.1356
1.022	0.66918		4.022	2.76836		7.022	10.0696		10.022	27.136
1.023	0.66917		4.023	2.76835		7.023	10.0696		10.023	27.1362
1.024	0.66917		4.024	2.76835		7.024	10.0699		10.024	27.1364
1.025	0.66916		4.025	2.76834		7.025	10.0701		10.025	27.1366
1.026	0.66916		4.026	2.76833		7.026	10.07		10.026	27.1368
1.027	0.66915		4.027	2.76833		7.027	10.07		10.027	27.137
1.028	0.66915		4.028	2.76833		7.028	10.07		10.028	27.1371
1.029	0.66915		4.029	2.76832		7.029	10.0702		10.029	27.137
1.03	0.66914		4.03	2.76832		7.03	10.0705		10.03	27.137
1.031	0.66914		4.031	2.76832		7.031	10.0707		10.031	27.1371
1.032	0.66913		4.032	2.76832		7.032	10.0709		10.032	27.1373
1.033	0.66913		4.033	2.76832		7.033	10.0711		10.033	27.1375
1.034	0.66912		4.034	2.76831		7.034	10.0713		10.034	27.1377
1.035	0.66912		4.035	2.76831		7.035	10.0714		10.035	27.1378
1.036	0.66911		4.036	2.76831		7.036	10.0716		10.036	27.1378
1.037	0.6691		4.037	2.7683		7.037	10.0719		10.037	27.1377
1.038	0.6691		4.038	2.7683		7.038	10.072		10.038	27.1376
1.039	0.66909		4.039	2.76829		7.039	10.072		10.039	27.1377
1.04	0.66909		4.04	2.76828		7.04	10.0721		10.04	27.1378
1.041	0.66908		4.041	2.76828		7.041	10.0723		10.041	27.1378
1.042	0.66907		4.042	2.76827		7.042	10.0725		10.042	27.1378
1.043	0.66907		4.043	2.76826		7.043	10.0725		10.043	27.1378
1.044	0.66906		4.044	2.76825		7.044	10.0724		10.044	27.1377
1.045	0.66906		4.045	2.76825		7.045	10.0724		10.045	27.1377
1.046	0.66905		4.046	2.76825		7.046	10.0728		10.046	27.1378
1.047	0.66905		4.047	2.76825		7.047	10.0729		10.047	27.138
1.048	0.66904		4.048	2.76824		7.048	10.073		10.048	27.1379
1.049	0.66904		4.049	2.76824		7.049	10.0732		10.049	27.1379
1.05	0.66903		4.05	2.76823		7.05	10.0734		10.05	27.1378
1.051	0.66903		4.051	2.76822		7.051	10.0736		10.051	27.1379
1.052	0.66902		4.052	2.76821		7.052	10.0738		10.052	27.1381
1.053	0.66902		4.053	2.7682		7.053	10.074		10.053	27.1383
1.054	0.66902		4.054	2.76819		7.054	10.0742		10.054	27.1387
1.055	0.66901		4.055	2.76819		7.055	10.0743		10.055	27.139
1.056	0.66901		4.056	2.76818		7.056	10.0744		10.056	27.1392
1.057	0.669		4.057	2.76817		7.057	10.0743		10.057	27.1394
1.058	0.669		4.058	2.76816		7.058	10.0743		10.058	27.1398
1.059	0.66899		4.059	2.76816		7.059	10.0745		10.059	27.1401
1.06	0.66898		4.06	2.76816		7.06	10.0746		10.06	27.1402
1.061	0.66898		4.061	2.76816		7.061	10.0745		10.061	27.1403
1.062	0.66898		4.062	2.76815		7.062	10.0745		10.062	27.1405
1.063	0.66897		4.063	2.76814		7.063	10.0747		10.063	27.1406
1.064	0.66897		4.064	2.76813		7.064	10.075		10.064	27.1405
1.065	0.66896		4.065	2.76813		7.065	10.0751		10.065	27.1406
1.066	0.66895		4.066	2.76812		7.066	10.0752		10.066	27.1408
1.067	0.66895		4.067	2.76812		7.067	10.0754		10.067	27.1409
1.068	0.66894		4.068	2.76812		7.068	10.0756		10.068	27.1411
1.069	0.66894		4.069	2.76811		7.069	10.0759		10.069	27.1413
1.07	0.66894		4.07	2.76811		7.07	10.0762		10.07	27.1414
1.071	0.66893		4.071	2.7681		7.071	10.0762		10.071	27.1417
1.072	0.66893		4.072	2.76809		7.072	10.0763		10.072	27.1419
1.073	0.66893		4.073	2.76808		7.073	10.0764		10.073	27.142
1.074	0.66892		4.074	2.76808		7.074	10.0766		10.074	27.1424
1.075	0.66891		4.075	2.76807		7.075	10.0767		10.075	27.1428
1.076	0.66891		4.076	2.76806		7.076	10.0768		10.076	27.1432
1.077	0.66891		4.077	2.76805		7.077	10.077		10.077	27.1434
1.078	0.66891		4.078	2.76804		7.078	10.0772		10.078	27.1436
1.079	0.6689		4.079	2.76803		7.079	10.0773		10.079	27.1438
1.08	0.6689		4.08	2.76802		7.08	10.0772		10.08	27.144
1.081	0.66889		4.081	2.76801		7.081	10.0774		10.081	27.1441
1.082	0.66889		4.082	2.768		7.082	10.0779		10.082	27.1443
1.083	0.66889		4.083	2.76799		7.083	10.0783		10.083	27.1445
1.084	0.66889		4.084	2.76799		7.084	10.0785		10.084	27.1447
1.085	0.66888		4.085	2.76799		7.085	10.0787		10.085	27.1449
1.086	0.66888		4.086	2.76798		7.086	10.0789		10.086	27.1449
1.087	0.66887		4.087	2.76797		7.087	10.0788		10.087	27.145
1.088	0.66887		4.088	2.76796		7.088	10.0788		10.088	27.1453
1.089	0.66886		4.089	2.76796		7.089	10.079		10.089	27.1455
1.09	0.66886		4.09	2.76795		7.09	10.0791		10.09	27.1456
1.091	0.66886		4.091	2.76793		7.091	10.0792		10.091	27.1459
1.092	0.66885		4.092	2.76793		7.092	10.0792		10.092	27.1463
1.093	0.66885		4.093	2.76793		7.093	10.0793		10.093	27.1465
1.094	0.66884		4.094	2.76792		7.094	10.0797		10.094	27.1467
1.095	0.66884		4.095	2.7679		7.095	10.0799		10.095	27.1469
1.096	0.66883		4.096	2.76789		7.096	10.0798		10.096	27.147
1.097	0.66883		4.097	2.76788		7.097	10.0798		10.097	27.147
1.098	0.66883		4.098	2.76787		7.098	10.08		10.098	27.147
1.099	0.66882		4.099	2.76787		7.099	10.0804		10.099	27.1471
1.1	0.66882		4.1	2.76786		7.1	10.0809		10.1	27.1472
1.101	0.66882		4.101	2.76786		7.101	10.0814		10.101	27.1474
1.102	0.66881		4.102	2.76785		7.102	10.0816		10.102	27.1475
1.103	0.66881		4.103	2.76783		7.103	10.0817		10.103	27.1476
1.104	0.66881		4.104	2.76782		7.104	10.0818		10.104	27.1476
1.105	0.6688		4.105	2.76782		7.105	10.0818		10.105	27.1477
1.106	0.6688		4.106	2.76781		7.106	10.0821		10.106	27.1479
1.107	0.6688		4.107	2.7678		7.107	10.0823		10.107	27.1482
1.108	0.66879		4.108	2.76779		7.108	10.0825		10.108	27.1484
1.109	0.66879		4.109	2.76778		7.109	10.0826		10.109	27.1486
1.11	0.66878		4.11	2.76778		7.11	10.0822		10.11	27.1488
1.111	0.66878		4.111	2.76777		7.111	10.0822		10.111	27.149
1.112	0.66877		4.112	2.76776		7.112	10.0825		10.112	27.1492
1.113	0.66877		4.113	2.76776		7.113	10.0826		10.113	27.1494
1.114	0.66876		4.114	2.76775		7.114	10.0826		10.114	27.1495
1.115	0.66875		4.115	2.76774		7.115	10.0826		10.115	27.1494
1.116	0.66875		4.116	2.76774		7.116	10.0827		10.116	27.1495
1.117	0.66875		4.117	2.76773		7.117	10.0825		10.117	27.1496
1.118	0.66874		4.118	2.76772		7.118	10.0825		10.118	27.1496
1.119	0.66874		4.119	2.76772		7.119	10.0827		10.119	27.1496
1.12	0.66873		4.12	2.76771		7.12	10.0829		10.12	27.1497
1.121	0.66873		4.121	2.7677		7.121	10.0831		10.121	27.1497
1.122	0.66872		4.122	2.7677		7.122	10.0831		10.122	27.1496
1.123	0.66872		4.123	2.76769		7.123	10.083		10.123	27.1496
1.124	0.66871		4.124	2.76768		7.124	10.0832		10.124	27.1498
1.125	0.6687		4.125	2.76767		7.125	10.0834		10.125	27.15
1.126	0.6687		4.126	2.76766		7.126	10.0837		10.126	27.1501
1.127	0.6687		4.127	2.76765		7.127	10.0839		10.127	27.1503
1.128	0.6687		4.128	2.76765		7.128	10.0841		10.128	27.1503
1.129	0.66869		4.129	2.76764		7.129	10.0843		10.129	27.1504
1.13	0.66869		4.13	2.76763		7.13	10.0844		10.13	27.1508
1.131	0.66869		4.131	2.76762		7.131	10.0846		10.131	27.1513
1.132	0.66868		4.132	2.76761		7.132	10.0849		10.132	27.1515
1.133	0.66868		4.133	2.7676		7.133	10.0851		10.133	27.1515
1.134	0.66868		4.134	2.76759		7.134	10.0853		10.134	27.1517
1.135	0.66867		4.135	2.76758		7.135	10.0854		10.135	27.152
1.136	0.66867		4.136	2.76758		7.136	10.0855		10.136	27.1522
1.137	0.66866		4.137	2.76757		7.137	10.0858		10.137	27.1525
1.138	0.66866		4.138	2.76756		7.138	10.0861		10.138	27.1527
1.139	0.66865		4.139	2.76755		7.139	10.0861		10.139	27.1528
1.14	0.66865		4.14	2.76754		7.14	10.0862		10.14	27.1529
1.141	0.66864		4.141	2.76753		7.141	10.0863		10.141	27.1528
1.142	0.66864		4.142	2.76752		7.142	10.0866		10.142	27.1528
1.143	0.66864		4.143	2.76751		7.143	10.0869		10.143	27.1529
1.144	0.66864		4.144	2.76749		7.144	10.0868		10.144	27.1529
1.145	0.66864		4.145	2.76748		7.145	10.0869		10.145	27.1529
1.146	0.66863		4.146	2.76746		7.146	10.0871		10.146	27.153
1.147	0.66863		4.147	2.76746		7.147	10.0872		10.147	27.1532
1.148	0.66863		4.148	2.76745		7.148	10.0871		10.148	27.1533
1.149	0.66862		4.149	2.76744		7.149	10.0872		10.149	27.1532
1.15	0.66862		4.15	2.76743		7.15	10.0874		10.15	27.1533
1.151	0.66862		4.151	2.76742		7.151	10.0876		10.151	27.1534
1.152	0.66862		4.152	2.76742		7.152	10.0878		10.152	27.1534
1.153	0.66862		4.153	2.76741		7.153	10.0879		10.153	27.1537
1.154	0.66861		4.154	2.7674		7.154	10.088		10.154	27.154
1.155	0.66861		4.155	2.76739		7.155	10.0879		10.155	27.1542
1.156	0.6686		4.156	2.76738		7.156	10.0879		10.156	27.1542
1.157	0.6686		4.157	2.76737		7.157	10.0881		10.157	27.1542
1.158	0.6686		4.158	2.76736		7.158	10.0882		10.158	27.1543
1.159	0.66859		4.159	2.76735		7.159	10.0883		10.159	27.1544
1.16	0.66859		4.16	2.76733		7.16	10.0885		10.16	27.1546
1.161	0.66859		4.161	2.76732		7.161	10.0885		10.161	27.1548
1.162	0.66858		4.162	2.76732		7.162	10.0886		10.162	27.1549
1.163	0.66858		4.163	2.76732		7.163	10.089		10.163	27.1547
1.164	0.66858		4.164	2.76731		7.164	10.0892		10.164	27.1545
1.165	0.66858		4.165	2.76729		7.165	10.0891		10.165	27.1546
1.166	0.66858		4.166	2.76728		7.166	10.0893		10.166	27.1547
1.167	0.66858		4.167	2.76727		7.167	10.0897		10.167	27.1547
1.168	0.66857		4.168	2.76726		7.168	10.0899		10.168	27.1547
1.169	0.66857		4.169	2.76725		7.169	10.0901		10.169	27.1549
1.17	0.66857		4.17	2.76723		7.17	10.0903		10.17	27.1551
1.171	0.66856		4.171	2.76722		7.171	10.0904		10.171	27.1554
1.172	0.66856		4.172	2.76721		7.172	10.0904		10.172	27.1556
1.173	0.66856		4.173	2.7672		7.173	10.0903		10.173	27.1558
1.174	0.66855		4.174	2.76719		7.174	10.0905		10.174	27.1561
1.175	0.66855		4.175	2.76719		7.175	10.091		10.175	27.1565
1.176	0.66855		4.176	2.76718		7.176	10.0913		10.176	27.1568
1.177	0.66855		4.177	2.76717		7.177	10.0915		10.177	27.1573
1.178	0.66855		4.178	2.76716		7.178	10.0917		10.178	27.1576
1.179	0.66855		4.179	2.76716		7.179	10.0921		10.179	27.1578
1.18	0.66854		4.18	2.76714		7.18	10.0924		10.18	27.1579
1.181	0.66854		4.181	2.76713		7.181	10.0926		10.181	27.158
1.182	0.66854		4.182	2.76712		7.182	10.0927		10.182	27.1579
1.183	0.66853		4.183	2.76711		7.183	10.0928		10.183	27.1578
1.184	0.66853		4.184	2.7671		7.184	10.093		10.184	27.1578
1.185	0.66853		4.185	2.76708		7.185	10.0931		10.185	27.1579
1.186	0.66853		4.186	2.76707		7.186	10.093		10.186	27.1579
1.187	0.66852		4.187	2.76706		7.187	10.0931		10.187	27.1579
1.188	0.66852		4.188	2.76705		7.188	10.0933		10.188	27.1582
1.189	0.66852		4.189	2.76703		7.189	10.0937		10.189	27.1584
1.19	0.66852		4.19	2.76701		7.19	10.094		10.19	27.1585
1.191	0.66852		4.191	2.76699		7.191	10.0942		10.191	27.1587
1.192	0.66852		4.192	2.76698		7.192	10.0944		10.192	27.1586
1.193	0.66852		4.193	2.76698		7.193	10.0948		10.193	27.1586
1.194	0.66852		4.194	2.76697		7.194	10.095		10.194	27.1589
1.195	0.66852		4.195	2.76697		7.195	10.095		10.195	27.1591
1.196	0.66851		4.196	2.76696		7.196	10.0952		10.196	27.1592
1.197	0.66851		4.197	2.76695		7.197	10.0955		10.197	27.1592
1.198	0.66851		4.198	2.76694		7.198	10.0956		10.198	27.1592
1.199	0.66851		4.199	2.76693		7.199	10.0955		10.199	27.1593
1.2	0.66851		4.2	2.76692		7.2	10.0956		10.2	27.1595
1.201	0.66851		4.201	2.76691		7.201	10.0958		10.201	27.1599
1.202	0.6685		4.202	2.7669		7.202	10.096		10.202	27.1601
1.203	0.6685		4.203	2.76689		7.203	10.0964		10.203	27.1604
1.204	0.6685		4.204	2.76688		7.204	10.0967		10.204	27.1606
1.205	0.6685		4.205	2.76687		7.205	10.0969		10.205	27.1607
1.206	0.6685		4.206	2.76686		7.206	10.0971		10.206	27.1607
1.207	0.6685		4.207	2.76685		7.207	10.0974		10.207	27.1603
1.208	0.6685		4.208	2.76684		7.208	10.0976		10.208	27.1602
1.209	0.6685		4.209	2.76683		7.209	10.0976		10.209	27.1602
1.21	0.6685		4.21	2.76682		7.21	10.0977		10.21	27.1603
1.211	0.6685		4.211	2.76681		7.211	10.0979		10.211	27.1601
1.212	0.6685		4.212	2.7668		7.212	10.0983		10.212	27.1601
1.213	0.6685		4.213	2.76679		7.213	10.0985		10.213	27.1603
1.214	0.6685		4.214	2.76678		7.214	10.0986		10.214	27.1605
1.215	0.6685		4.215	2.76677		7.215	10.0988		10.215	27.1607
1.216	0.6685		4.216	2.76677		7.216	10.0989		10.216	27.1609
1.217	0.6685		4.217	2.76676		7.217	10.0989		10.217	27.1611
1.218	0.6685		4.218	2.76675		7.218	10.099		10.218	27.1612
1.219	0.66849		4.219	2.76674		7.219	10.0991		10.219	27.1612
1.22	0.66849		4.22	2.76673		7.22	10.0993		10.22	27.161
1.221	0.66849		4.221	2.76672		7.221	10.0994		10.221	27.1609
1.222	0.66849		4.222	2.76671		7.222	10.0995		10.222	27.1611
1.223	0.66849		4.223	2.7667		7.223	10.0997		10.223	27.1612
1.224	0.66849		4.224	2.76669		7.224	10.0999		10.224	27.1613
1.225	0.66849		4.225	2.76667		7.225	10.1		10.225	27.1615
1.226	0.66849		4.226	2.76666		7.226	10.0999		10.226	27.1616
1.227	0.66848		4.227	2.76664		7.227	10.0997		10.227	27.1615
1.228	0.66848		4.228	2.76663		7.228	10.0996		10.228	27.1615
1.229	0.66848		4.229	2.76663		7.229	10.0998		10.229	27.1616
1.23	0.66848		4.23	2.76662		7.23	10.1001		10.23	27.1617
1.231	0.66848		4.231	2.76661		7.231	10.1002		10.231	27.1617
1.232	0.66848		4.232	2.7666		7.232	10.1004		10.232	27.1619
1.233	0.66848		4.233	2.76659		7.233	10.1007		10.233	27.1619
1.234	0.66848		4.234	2.76658		7.234	10.1009		10.234	27.1617
1.235	0.66848		4.235	2.76657		7.235	10.101		10.235	27.1617
1.236	0.66848		4.236	2.76655		7.236	10.101		10.236	27.1617
1.237	0.66848		4.237	2.76654		7.237	10.1011		10.237	27.162
1.238	0.66848		4.238	2.76653		7.238	10.1011		10.238	27.162
1.239	0.66848		4.239	2.76652		7.239	10.1012		10.239	27.162
1.24	0.66848		4.24	2.76651		7.24	10.1013		10.24	27.1618
1.241	0.66848		4.241	2.7665		7.241	10.1013		10.241	27.1616
1.242	0.66847		4.242	2.76649		7.242	10.1011		10.242	27.1616
1.243	0.66847		4.243	2.76648		7.243	10.101		10.243	27.1615
1.244	0.66847		4.244	2.76647		7.244	10.1011		10.244	27.1615
1.245	0.66847		4.245	2.76645		7.245	10.101		10.245	27.1615
1.246	0.66847		4.246	2.76644		7.246	10.101		10.246	27.1616
1.247	0.66847		4.247	2.76643		7.247	10.1009		10.247	27.1616
1.248	0.66848		4.248	2.76642		7.248	10.1009		10.248	27.1615
1.249	0.66848		4.249	2.76641		7.249	10.101		10.249	27.1613
1.25	0.66848		4.25	2.7664		7.25	10.1011		10.25	27.1611
1.251	0.66847		4.251	2.7664		7.251	10.1011		10.251	27.161
1.252	0.66848		4.252	2.76639		7.252	10.1013		10.252	27.161
1.253	0.66848		4.253	2.76638		7.253	10.1017		10.253	27.1614
1.254	0.66848		4.254	2.76636		7.254	10.102		10.254	27.1613
1.255	0.66848		4.255	2.76635		7.255	10.1022		10.255	27.1611
1.256	0.66847		4.256	2.76633		7.256	10.1024		10.256	27.1611
1.257	0.66847		4.257	2.76632		7.257	10.1027		10.257	27.1609
1.258	0.66847		4.258	2.76631		7.258	10.1029		10.258	27.1607
1.259	0.66847		4.259	2.76629		7.259	10.1031		10.259	27.1607
1.26	0.66847		4.26	2.76628		7.26	10.1033		10.26	27.1606
1.261	0.66846		4.261	2.76627		7.261	10.1035		10.261	27.1605
1.262	0.66846		4.262	2.76627		7.262	10.1037		10.262	27.1603
1.263	0.66846		4.263	2.76626		7.263	10.1038		10.263	27.1602
1.264	0.66846		4.264	2.76625		7.264	10.1036		10.264	27.1602
1.265	0.66846		4.265	2.76623		7.265	10.1034		10.265	27.16
1.266	0.66846		4.266	2.76622		7.266	10.1034		10.266	27.1599
1.267	0.66846		4.267	2.76621		7.267	10.1035		10.267	27.1599
1.268	0.66845		4.268	2.7662		7.268	10.1035		10.268	27.1597
1.269	0.66845		4.269	2.76618		7.269	10.1036		10.269	27.1596
1.27	0.66846		4.27	2.76616		7.27	10.1038		10.27	27.1595
1.271	0.66846		4.271	2.76615		7.271	10.1042		10.271	27.1593
1.272	0.66846		4.272	2.76615		7.272	10.1044		10.272	27.1592
1.273	0.66846		4.273	2.76614		7.273	10.1045		10.273	27.1592
1.274	0.66846		4.274	2.76613		7.274	10.1047		10.274	27.159
1.275	0.66846		4.275	2.76612		7.275	10.1049		10.275	27.1588
1.276	0.66845		4.276	2.76611		7.276	10.1052		10.276	27.1588
1.277	0.66845		4.277	2.7661		7.277	10.1053		10.277	27.1588
1.278	0.66845		4.278	2.76609		7.278	10.1051		10.278	27.1588
1.279	0.66845		4.279	2.76608		7.279	10.1052		10.279	27.1586
1.28	0.66845		4.28	2.76607		7.28	10.1055		10.28	27.1584
1.281	0.66846		4.281	2.76606		7.281	10.1058		10.281	27.1582
1.282	0.66846		4.282	2.76605		7.282	10.1058		10.282	27.1582
1.283	0.66846		4.283	2.76603		7.283	10.106		10.283	27.1579
1.284	0.66846		4.284	2.76602		7.284	10.1061		10.284	27.1576
1.285	0.66846		4.285	2.76601		7.285	10.1062		10.285	27.1574
1.286	0.66846		4.286	2.766		7.286	10.1063		10.286	27.1572
1.287	0.66846		4.287	2.76598		7.287	10.1064		10.287	27.1571
1.288	0.66846		4.288	2.76597		7.288	10.1065		10.288	27.1571
1.289	0.66846		4.289	2.76595		7.289	10.1065		10.289	27.157
1.29	0.66846		4.29	2.76594		7.29	10.1065		10.29	27.157
1.291	0.66847		4.291	2.76594		7.291	10.1064		10.291	27.1568
1.292	0.66847		4.292	2.76593		7.292	10.1064		10.292	27.1565
1.293	0.66847		4.293	2.76592		7.293	10.1063		10.293	27.1564
1.294	0.66847		4.294	2.76591		7.294	10.1067		10.294	27.1565
1.295	0.66847		4.295	2.7659		7.295	10.1069		10.295	27.1563
1.296	0.66847		4.296	2.76588		7.296	10.107		10.296	27.1562
1.297	0.66847		4.297	2.76587		7.297	10.107		10.297	27.156
1.298	0.66847		4.298	2.76586		7.298	10.1068		10.298	27.1559
1.299	0.66848		4.299	2.76585		7.299	10.1068		10.299	27.1559
1.3	0.66848		4.3	2.76584		7.3	10.107		10.3	27.1558
1.301	0.66848		4.301	2.76583		7.301	10.1072		10.301	27.1559
1.302	0.66848		4.302	2.76582		7.302	10.1074		10.302	27.1558
1.303	0.66848		4.303	2.76581		7.303	10.1076		10.303	27.1558
1.304	0.66848		4.304	2.7658		7.304	10.1079		10.304	27.1557
1.305	0.66848		4.305	2.76579		7.305	10.1081		10.305	27.1556
1.306	0.66848		4.306	2.76578		7.306	10.1083		10.306	27.1554
1.307	0.66848		4.307	2.76576		7.307	10.1085		10.307	27.1553
1.308	0.66849		4.308	2.76575		7.308	10.1086		10.308	27.1551
1.309	0.66849		4.309	2.76574		7.309	10.1085		10.309	27.1551
1.31	0.66849		4.31	2.76573		7.31	10.1083		10.31	27.1552
1.311	0.66849		4.311	2.76573		7.311	10.1083		10.311	27.155
1.312	0.66849		4.312	2.76572		7.312	10.1084		10.312	27.1547
1.313	0.66849		4.313	2.76571		7.313	10.1084		10.313	27.1545
1.314	0.66849		4.314	2.7657		7.314	10.1088		10.314	27.1544
1.315	0.66849		4.315	2.76569		7.315	10.1093		10.315	27.1543
1.316	0.6685		4.316	2.76568		7.316	10.1096		10.316	27.1542
1.317	0.6685		4.317	2.76566		7.317	10.1097		10.317	27.1543
1.318	0.66849		4.318	2.76566		7.318	10.1099		10.318	27.1541
1.319	0.66849		4.319	2.76565		7.319	10.1101		10.319	27.1539
1.32	0.66849		4.32	2.76563		7.32	10.1102		10.32	27.1539
1.321	0.66849		4.321	2.76562		7.321	10.1103		10.321	27.1538
1.322	0.66849		4.322	2.76561		7.322	10.1105		10.322	27.1536
1.323	0.66849		4.323	2.7656		7.323	10.1108		10.323	27.1536
1.324	0.6685		4.324	2.76558		7.324	10.111		10.324	27.1538
1.325	0.6685		4.325	2.76558		7.325	10.1111		10.325	27.1537
1.326	0.6685		4.326	2.76557		7.326	10.1111		10.326	27.1534
1.327	0.6685		4.327	2.76556		7.327	10.111		10.327	27.1532
1.328	0.6685		4.328	2.76555		7.328	10.111		10.328	27.1531
1.329	0.6685		4.329	2.76554		7.329	10.1109		10.329	27.1529
1.33	0.6685		4.33	2.76553		7.33	10.1108		10.33	27.1527
1.331	0.6685		4.331	2.76552		7.331	10.1108		10.331	27.1525
1.332	0.6685		4.332	2.76552		7.332	10.1109		10.332	27.1525
1.333	0.6685		4.333	2.76551		7.333	10.1108		10.333	27.1524
1.334	0.6685		4.334	2.7655		7.334	10.1108		10.334	27.1523
1.335	0.6685		4.335	2.76549		7.335	10.1109		10.335	27.1522
1.336	0.66851		4.336	2.76548		7.336	10.1109		10.336	27.1518
1.337	0.66851		4.337	2.76547		7.337	10.1109		10.337	27.1515
1.338	0.66851		4.338	2.76547		7.338	10.1108		10.338	27.1514
1.339	0.66851		4.339	2.76546		7.339	10.1112		10.339	27.1513
1.34	0.66852		4.34	2.76545		7.34	10.1115		10.34	27.1511
1.341	0.66852		4.341	2.76544		7.341	10.1117		10.341	27.1509
1.342	0.66852		4.342	2.76543		7.342	10.1121		10.342	27.1509
1.343	0.66853		4.343	2.76543		7.343	10.1124		10.343	27.1508
1.344	0.66853		4.344	2.76542		7.344	10.1125		10.344	27.1506
1.345	0.66854		4.345	2.76541		7.345	10.1127		10.345	27.1505
1.346	0.66855		4.346	2.76541		7.346	10.113		10.346	27.1503
1.347	0.66855		4.347	2.7654		7.347	10.1133		10.347	27.15
1.348	0.66856		4.348	2.76539		7.348	10.1135		10.348	27.1499
1.349	0.66856		4.349	2.76539		7.349	10.1137		10.349	27.1501
1.35	0.66856		4.35	2.76538		7.35	10.1138		10.35	27.1502
1.351	0.66857		4.351	2.76537		7.351	10.1136		10.351	27.1502
1.352	0.66857		4.352	2.76537		7.352	10.1134		10.352	27.15
1.353	0.66857		4.353	2.76537		7.353	10.1135		10.353	27.1498
1.354	0.66857		4.354	2.76536		7.354	10.1136		10.354	27.1499
1.355	0.66858		4.355	2.76536		7.355	10.1135		10.355	27.15
1.356	0.66858		4.356	2.76535		7.356	10.1135		10.356	27.1502
1.357	0.66859		4.357	2.76534		7.357	10.1134		10.357	27.1505
1.358	0.66859		4.358	2.76534		7.358	10.1133		10.358	27.1506
1.359	0.6686		4.359	2.76534		7.359	10.1158		10.359	27.1505
1.36	0.6686		4.36	2.76533		7.36	10.1394		10.36	27.1505
1.361	0.66861		4.361	2.76533		7.361	10.1939		10.361	27.1504
1.362	0.66861		4.362	2.76533		7.362	10.2619		10.362	27.1501
1.363	0.66862		4.363	2.76533		7.363	10.3265		10.363	27.1498
1.364	0.66862		4.364	2.76532		7.364	10.3818		10.364	27.1496
1.365	0.66863		4.365	2.76531		7.365	10.4281		10.365	27.1494
1.366	0.66863		4.366	2.7653		7.366	10.4682		10.366	27.1492
1.367	0.66864		4.367	2.7653		7.367	10.5058		10.367	27.1491
1.368	0.66864		4.368	2.7653		7.368	10.5435		10.368	27.149
1.369	0.66864		4.369	2.76529		7.369	10.5839		10.369	27.1488
1.37	0.66865		4.37	2.76529		7.37	10.6282		10.37	27.1486
1.371	0.66865		4.371	2.76528		7.371	10.6768		10.371	27.1486
1.372	0.66866		4.372	2.76528		7.372	10.7288		10.372	27.1487
1.373	0.66866		4.373	2.76527		7.373	10.7827		10.373	27.1488
1.374	0.66866		4.374	2.76526		7.374	10.8378		10.374	27.1486
1.375	0.66867		4.375	2.76526		7.375	10.8938		10.375	27.1484
1.376	0.66867		4.376	2.76525		7.376	10.9499		10.376	27.1483
1.377	0.66868		4.377	2.76525		7.377	11.005		10.377	27.1483
1.378	0.66868		4.378	2.76524		7.378	11.0579		10.378	27.1482
1.379	0.66869		4.379	2.76524		7.379	11.1081		10.379	27.1483
1.38	0.66869		4.38	2.76523		7.38	11.1556		10.38	27.1485
1.381	0.66869		4.381	2.76522		7.381	11.2003		10.381	27.1486
1.382	0.6687		4.382	2.76521		7.382	11.2462		10.382	27.1487
1.383	0.6687		4.383	2.7652		7.383	11.3004		10.383	27.1485
1.384	0.66871		4.384	2.7652		7.384	11.3655		10.384	27.1481
1.385	0.66871		4.385	2.76519		7.385	11.4511		10.385	27.1477
1.386	0.66872		4.386	2.76519		7.386	11.5617		10.386	27.1476
1.387	0.66872		4.387	2.76518		7.387	11.6857		10.387	27.1476
1.388	0.66873		4.388	2.76517		7.388	11.8244		10.388	27.1477
1.389	0.66874		4.389	2.76516		7.389	11.9841		10.389	27.1475
1.39	0.66874		4.39	2.76515		7.39	12.1495		10.39	27.1473
1.391	0.66875		4.391	2.76514		7.391	12.2996		10.391	27.1473
1.392	0.66875		4.392	2.76514		7.392	12.4261		10.392	27.1474
1.393	0.66876		4.393	2.76513		7.393	12.5293		10.393	27.1473
1.394	0.66876		4.394	2.76512		7.394	12.6133		10.394	27.1471
1.395	0.66876		4.395	2.76511		7.395	12.6838		10.395	27.1471
1.396	0.66877		4.396	2.7651		7.396	12.7468		10.396	27.1471
1.397	0.66878		4.397	2.7651		7.397	12.806		10.397	27.1469
1.398	0.66878		4.398	2.7651		7.398	12.8641		10.398	27.1467
1.399	0.66879		4.399	2.76509		7.399	12.9219		10.399	27.1466
1.4	0.66879		4.4	2.76509		7.4	12.9797		10.4	27.1466
1.401	0.6688		4.401	2.76509		7.401	13.0372		10.401	27.1467
1.402	0.6688		4.402	2.76508		7.402	13.0939		10.402	27.1466
1.403	0.66881		4.403	2.76507		7.403	13.1488		10.403	27.1464
1.404	0.66881		4.404	2.76506		7.404	13.2021		10.404	27.1464
1.405	0.66882		4.405	2.76506		7.405	13.2539		10.405	27.1463
1.406	0.66882		4.406	2.76507		7.406	13.3044		10.406	27.1461
1.407	0.66883		4.407	2.76506		7.407	13.3537		10.407	27.1459
1.408	0.66884		4.408	2.76505		7.408	13.4015		10.408	27.1458
1.409	0.66885		4.409	2.76505		7.409	13.4488		10.409	27.1456
1.41	0.66885		4.41	2.76504		7.41	13.4955		10.41	27.1457
1.411	0.66886		4.411	2.76503		7.411	13.5414		10.411	27.1457
1.412	0.66888		4.412	2.76502		7.412	13.5865		10.412	27.1456
1.413	0.66935		4.413	2.76502		7.413	13.6298		10.413	27.1454
1.414	0.67064		4.414	2.76502		7.414	13.6714		10.414	27.1452
1.415	0.6726		4.415	2.76502		7.415	13.7116		10.415	27.1452
1.416	0.67513		4.416	2.76502		7.416	13.7507		10.416	27.1452
1.417	0.67821		4.417	2.76502		7.417	13.7889		10.417	27.1959
1.418	0.6817		4.418	2.76501		7.418	13.8263		10.418	27.4027
1.419	0.68548		4.419	2.76501		7.419	13.8625		10.419	27.7561
1.42	0.68947		4.42	2.765		7.42	13.8981		10.42	28.1427
1.421	0.69361		4.421	2.765		7.421	13.9338		10.421	28.5204
1.422	0.69791		4.422	2.765		7.422	13.9689		10.422	28.9076
1.423	0.70234		4.423	2.76499		7.423	14.0034		10.423	29.3184
1.424	0.70688		4.424	2.76498		7.424	14.0374		10.424	29.7571
1.425	0.71154		4.425	2.76497		7.425	14.0705		10.425	30.2194
1.426	0.71632		4.426	2.76498		7.426	14.1033		10.426	30.6929
1.427	0.72123		4.427	2.76498		7.427	14.1358		10.427	31.1611
1.428	0.72625		4.428	2.76497		7.428	14.1681		10.428	31.6092
1.429	0.73142		4.429	2.76497		7.429	14.2001		10.429	32.0248
1.43	0.73672		4.43	2.76498		7.43	14.2312		10.43	32.399
1.431	0.74215		4.431	2.76498		7.431	14.2617		10.431	32.7264
1.432	0.74773		4.432	2.76498		7.432	14.2923		10.432	33.0059
1.433	0.75346		4.433	2.76498		7.433	14.3223		10.433	33.2399
1.434	0.75933		4.434	2.76498		7.434	14.3517		10.434	33.4337
1.435	0.76535		4.435	2.76497		7.435	14.3808		10.435	33.5949
1.436	0.77153		4.436	2.76498		7.436	14.41		10.436	33.7313
1.437	0.77787		4.437	2.76498		7.437	14.4391		10.437	33.8512
1.438	0.78434		4.438	2.76498		7.438	14.4674		10.438	33.9615
1.439	0.79095		4.439	2.76498		7.439	14.4951		10.439	34.0684
1.44	0.79766		4.44	2.76497		7.44	14.5228		10.44	34.1758
1.441	0.80445		4.441	2.76497		7.441	14.5499		10.441	34.2873
1.442	0.8113		4.442	2.76497		7.442	14.5768		10.442	34.4054
1.443	0.81817		4.443	2.76497		7.443	14.6034		10.443	34.5317
1.444	0.82503		4.444	2.76498		7.444	14.6294		10.444	34.6664
1.445	0.83182		4.445	2.76498		7.445	14.6554		10.445	34.8087
1.446	0.83854		4.446	2.76499		7.446	14.6814		10.446	34.9563
1.447	0.84516		4.447	2.76499		7.447	14.7071		10.447	35.1069
1.448	0.85167		4.448	2.76499		7.448	14.7323		10.448	35.2599
1.449	0.85805		4.449	2.765		7.449	14.7571		10.449	35.4128
1.45	0.86431		4.45	2.76499		7.45	14.782		10.45	35.5628
1.451	0.87042		4.451	2.76499		7.451	14.8072		10.451	35.7063
1.452	0.87639		4.452	2.765		7.452	14.8326		10.452	35.8421
1.453	0.88221		4.453	2.76499		7.453	14.8578		10.453	35.9696
1.454	0.88785		4.454	2.76499		7.454	14.8824		10.454	36.0883
1.455	0.89333		4.455	2.76499		7.455	14.9069		10.455	36.1975
1.456	0.89865		4.456	2.765		7.456	14.9321		10.456	36.2972
1.457	0.90381		4.457	2.765		7.457	14.9578		10.457	36.3886
1.458	0.90882		4.458	2.765		7.458	14.9833		10.458	36.4724
1.459	0.91369		4.459	2.76499		7.459	15.0078		10.459	36.5491
1.46	0.91844		4.46	2.76499		7.46	15.0321		10.46	36.6192
1.461	0.92308		4.461	2.76499		7.461	15.0567		10.461	36.6846
1.462	0.92762		4.462	2.765		7.462	15.0813		10.462	36.7471
1.463	0.93208		4.463	2.76501		7.463	15.1053		10.463	36.8078
1.464	0.93646		4.464	2.76498		7.464	15.1294		10.464	36.8691
1.465	0.94077		4.465	2.7656		7.465	15.1534		10.465	36.9315
1.466	0.94503		4.466	2.76848		7.466	15.1771		10.466	36.9946
1.467	0.94924		4.467	2.77398		7.467	15.2003		10.467	37.0588
1.468	0.95341		4.468	2.78148		7.468	15.2229		10.468	37.1248
1.469	0.95754		4.469	2.79077		7.469	15.2452		10.469	37.1926
1.47	0.96162		4.47	2.8015		7.47	15.267		10.47	37.2616
1.471	0.96568		4.471	2.81328		7.471	15.2879		10.471	37.3312
1.472	0.9697		4.472	2.82574		7.472	15.3082		10.472	37.4013
1.473	0.97368		4.473	2.8387		7.473	15.3279		10.473	37.4727
1.474	0.97764		4.474	2.85211		7.474	15.3471		10.474	37.5446
1.475	0.98155		4.475	2.8659		7.475	15.3655		10.475	37.6171
1.476	0.98544		4.476	2.88005		7.476	15.383		10.476	37.6908
1.477	0.98929		4.477	2.89457		7.477	15.4002		10.477	37.7645
1.478	0.99311		4.478	2.90947		7.478	15.4168		10.478	37.8376
1.479	0.9969		4.479	2.92474		7.479	15.4326		10.479	37.9101
1.48	1.00067		4.48	2.94036		7.48	15.4478		10.48	37.9826
1.481	1.0044		4.481	2.95638		7.481	15.4631		10.481	38.054
1.482	1.00812		4.482	2.97282		7.482	15.4777		10.482	38.1235
1.483	1.01181		4.483	2.98967		7.483	15.4915		10.483	38.1931
1.484	1.01549		4.484	3.00693		7.484	15.505		10.484	38.2621
1.485	1.01914		4.485	3.02459		7.485	15.5185		10.485	38.3299
1.486	1.02277		4.486	3.04271		7.486	15.5318		10.486	38.3971
1.487	1.02638		4.487	3.06131		7.487	15.5442		10.487	38.4625
1.488	1.02998		4.488	3.08037		7.488	15.556		10.488	38.5267
1.489	1.03355		4.489	3.0999		7.489	15.5678		10.489	38.5898
1.49	1.0371		4.49	3.11987		7.49	15.5799		10.49	38.6516
1.491	1.04063		4.491	3.14022		7.491	15.592		10.491	38.7123
1.492	1.04414		4.492	3.16089		7.492	15.6032		10.492	38.7712
1.493	1.04763		4.493	3.18188		7.493	15.6142		10.493	38.8296
1.494	1.05108		4.494	3.20307		7.494	15.6254		10.494	38.8867
1.495	1.05451		4.495	3.22433		7.495	15.6361		10.495	38.9433
1.496	1.05791		4.496	3.24557		7.496	15.6462		10.496	38.9992
1.497	1.06128		4.497	3.26668		7.497	15.6563		10.497	39.0546
1.498	1.06461		4.498	3.28758		7.498	15.6667		10.498	39.1105
1.499	1.06787		4.499	3.30817		7.499	15.6768		10.499	39.1659
1.5	1.07105		4.5	3.32843		7.5	15.6866		10.5	39.2207
1.501	1.07414		4.501	3.34834		7.501	15.6967		10.501	39.2743
1.502	1.07713		4.502	3.36786		7.502	15.7069		10.502	39.3255
1.503	1.08		4.503	3.38693		7.503	15.7167		10.503	39.3761
1.504	1.08275		4.504	3.40551		7.504	15.7265		10.504	39.4262
1.505	1.08537		4.505	3.42357		7.505	15.7361		10.505	39.475
1.506	1.08787		4.506	3.44113		7.506	15.745		10.506	39.5215
1.507	1.09026		4.507	3.45821		7.507	15.7537		10.507	39.5651
1.508	1.09253		4.508	3.47481		7.508	15.7624		10.508	39.6068
1.509	1.09469		4.509	3.4909		7.509	15.7714		10.509	39.6474
1.51	1.09675		4.51	3.5065		7.51	15.7801		10.51	39.6856
1.511	1.09871		4.511	3.52168		7.511	15.7879		10.511	39.7185
1.512	1.10056		4.512	3.53649		7.512	15.7952		10.512	39.7473
1.513	1.10232		4.513	3.55096		7.513	15.8022		10.513	39.7736
1.514	1.10399		4.514	3.56513		7.514	15.8089		10.514	39.7965
1.515	1.10556		4.515	3.57906		7.515	15.8153		10.515	39.8175
1.516	1.10705		4.516	3.59276		7.516	15.8217		10.516	39.8374
1.517	1.10847		4.517	3.60621		7.517	15.8278		10.517	39.8555
1.518	1.10982		4.518	3.61946		7.518	15.8343		10.518	39.8713
1.519	1.11112		4.519	3.63256		7.519	15.8412		10.519	39.8846
1.52	1.11235		4.52	3.64553		7.52	15.8476		10.52	39.8968
1.521	1.11353		4.521	3.65837		7.521	15.8535		10.521	39.9072
1.522	1.11466		4.522	3.67109		7.522	15.8591		10.522	39.9177
1.523	1.11574		4.523	3.6837		7.523	15.8643		10.523	39.9292
1.524	1.11678		4.524	3.6962		7.524	15.8691		10.524	39.9408
1.525	1.11778		4.525	3.70856		7.525	15.8738		10.525	39.953
1.526	1.11874		4.526	3.72086		7.526	15.8785		10.526	39.9664
1.527	1.11968		4.527	3.73306		7.527	15.8832		10.527	39.9804
1.528	1.12058		4.528	3.74515		7.528	15.8879		10.528	39.9949
1.529	1.12146		4.529	3.75716		7.529	15.8921		10.529	40.0089
1.53	1.1223		4.53	3.7691		7.53	15.8962		10.53	40.0222
1.531	1.12312		4.531	3.78098		7.531	15.9001		10.531	40.0356
1.532	1.12391		4.532	3.79281		7.532	15.9037		10.532	40.0478
1.533	1.12469		4.533	3.80462		7.533	15.9072		10.533	40.0582
1.534	1.12545		4.534	3.81635		7.534	15.9105		10.534	40.068
1.535	1.12619		4.535	3.82798		7.535	15.9138		10.535	40.0779
1.536	1.12691		4.536	3.83956		7.536	15.9169		10.536	40.0877
1.537	1.12761		4.537	3.85109		7.537	15.9196		10.537	40.0963
1.538	1.1283		4.538	3.86256		7.538	15.9223		10.538	40.1038
1.539	1.12897		4.539	3.87396		7.539	15.9253		10.539	40.1107
1.54	1.12963		4.54	3.88531		7.54	15.9283		10.54	40.1163
1.541	1.13027		4.541	3.89658		7.541	15.9311		10.541	40.122
1.542	1.1309		4.542	3.90778		7.542	15.9341		10.542	40.1271
1.543	1.13152		4.543	3.91889		7.543	15.9362		10.543	40.1304
1.544	1.13212		4.544	3.92989		7.544	15.9378		10.544	40.1332
1.545	1.13271		4.545	3.94076		7.545	15.9397		10.545	40.1365
1.546	1.13329		4.546	3.95158		7.546	15.9413		10.546	40.1392
1.547	1.13386		4.547	3.96234		7.547	15.9429		10.547	40.1419
1.548	1.13441		4.548	3.97306		7.548	15.9445		10.548	40.1446
1.549	1.13496		4.549	3.98369		7.549	15.9458		10.549	40.1468
1.55	1.13549		4.55	3.99414		7.55	15.9471		10.55	40.1495
1.551	1.13601		4.551	4.0044		7.551	15.9487		10.551	40.1516
1.552	1.13652		4.552	4.01447		7.552	15.95		10.552	40.1538
1.553	1.13702		4.553	4.02423		7.553	15.951		10.553	40.1559
1.554	1.1375		4.554	4.03364		7.554	15.9518		10.554	40.1569
1.555	1.13797		4.555	4.04268		7.555	15.9522		10.555	40.1584
1.556	1.13843		4.556	4.05135		7.556	15.9529		10.556	40.16
1.557	1.13888		4.557	4.05967		7.557	15.954		10.557	40.1602
1.558	1.13933		4.558	4.06758		7.558	15.955		10.558	40.1599
1.559	1.13977		4.559	4.07514		7.559	15.9557		10.559	40.1596
1.56	1.14019		4.56	4.08235		7.56	15.9562		10.56	40.1592
1.561	1.14061		4.561	4.0892		7.561	15.9566		10.561	40.1581
1.562	1.14102		4.562	4.09569		7.562	15.9568		10.562	40.1567
1.563	1.14143		4.563	4.10184		7.563	15.957		10.563	40.1556
1.564	1.14182		4.564	4.10764		7.564	15.9572		10.564	40.1546
1.565	1.14219		4.565	4.11313		7.565	15.9571		10.565	40.1539
1.566	1.14256		4.566	4.11833		7.566	15.9568		10.566	40.1534
1.567	1.14293		4.567	4.12327		7.567	15.9563		10.567	40.1527
1.568	1.14328		4.568	4.12796		7.568	15.9561		10.568	40.1523
1.569	1.14363		4.569	4.13239		7.569	15.9562		10.569	40.1523
1.57	1.14398		4.57	4.13661		7.57	15.9565		10.57	40.1518
1.571	1.14431		4.571	4.14065		7.571	15.9564		10.571	40.1511
1.572	1.14463		4.572	4.14449		7.572	15.9561		10.572	40.1502
1.573	1.14496		4.573	4.14815		7.573	15.9562		10.573	40.1492
1.574	1.14528		4.574	4.15167		7.574	15.9563		10.574	40.1485
1.575	1.14559		4.575	4.15506		7.575	15.9563		10.575	40.148
1.576	1.14588		4.576	4.15832		7.576	15.9561		10.576	40.1477
1.577	1.14617		4.577	4.16146		7.577	15.956		10.577	40.1474
1.578	1.14645		4.578	4.16449		7.578	15.956		10.578	40.1471
1.579	1.14673		4.579	4.16741		7.579	15.9558		10.579	40.1469
1.58	1.14699		4.58	4.17026		7.58	15.9559		10.58	40.1467
1.581	1.14725		4.581	4.17302		7.581	15.9559		10.581	40.1463
1.582	1.1475		4.582	4.17567		7.582	15.956		10.582	40.146
1.583	1.14775		4.583	4.17824		7.583	15.956		10.583	40.1459
1.584	1.148		4.584	4.18074		7.584	15.9558		10.584	40.1461
1.585	1.14823		4.585	4.18316		7.585	15.9556		10.585	40.1465
1.586	1.14847		4.586	4.18552		7.586	15.9553		10.586	40.1464
1.587	1.14869		4.587	4.18783		7.587	15.9551		10.587	40.1464
1.588	1.14891		4.588	4.19008		7.588	15.9549		10.588	40.1467
1.589	1.14912		4.589	4.19226		7.589	15.9548		10.589	40.1471
1.59	1.14933		4.59	4.19437		7.59	15.9548		10.59	40.1473
1.591	1.14952		4.591	4.19646		7.591	15.9549		10.591	40.1475
1.592	1.14971		4.592	4.1985		7.592	15.9547		10.592	40.1477
1.593	1.1499		4.593	4.20049		7.593	15.9544		10.593	40.1478
1.594	1.15007		4.594	4.20244		7.594	15.9541		10.594	40.1476
1.595	1.15023		4.595	4.20432		7.595	15.9539		10.595	40.1474
1.596	1.15039		4.596	4.20618		7.596	15.9537		10.596	40.1474
1.597	1.15055		4.597	4.208		7.597	15.9537		10.597	40.1472
1.598	1.15069		4.598	4.2098		7.598	15.9536		10.598	40.147
1.599	1.15082		4.599	4.21156		7.599	15.9534		10.599	40.1468
1.6	1.15096		4.6	4.21326		7.6	15.9531		10.6	40.1466
1.601	1.15108		4.601	4.21494		7.601	15.9529		10.601	40.1466
1.602	1.1512		4.602	4.21658		7.602	15.9532		10.602	40.1466
1.603	1.15132		4.603	4.21819		7.603	15.9532		10.603	40.1466
1.604	1.15143		4.604	4.21976		7.604	15.9532		10.604	40.1463
1.605	1.15153		4.605	4.22128		7.605	15.9531		10.605	40.1458
1.606	1.15163		4.606	4.22281		7.606	15.9531		10.606	40.1455
1.607	1.15172		4.607	4.22433		7.607	15.9528		10.607	40.1455
1.608	1.1518		4.608	4.22577		7.608	15.9523		10.608	40.1454
1.609	1.15188		4.609	4.22717		7.609	15.9521		10.609	40.1452
1.61	1.15195		4.61	4.22855		7.61	15.9521		10.61	40.145
1.611	1.15201		4.611	4.22991		7.611	15.9522		10.611	40.1449
1.612	1.15206		4.612	4.23123		7.612	15.9521		10.612	40.1446
1.613	1.15212		4.613	4.23253		7.613	15.9519		10.613	40.1445
1.614	1.15217		4.614	4.23383		7.614	15.9519		10.614	40.1446
1.615	1.15221		4.615	4.23509		7.615	15.9517		10.615	40.1445
1.616	1.15225		4.616	4.23632		7.616	15.9514		10.616	40.1446
1.617	1.15229		4.617	4.2375		7.617	15.9511		10.617	40.1446
1.618	1.15232		4.618	4.23865		7.618	15.9509		10.618	40.1444
1.619	1.15234		4.619	4.23979		7.619	15.9508		10.619	40.1443
1.62	1.15236		4.62	4.24093		7.62	15.9508		10.62	40.1443
1.621	1.15238		4.621	4.24205		7.621	15.9507		10.621	40.1441
1.622	1.15239		4.622	4.24313		7.622	15.9507		10.622	40.1439
1.623	1.1524		4.623	4.24418		7.623	15.9508		10.623	40.1439
1.624	1.15241		4.624	4.24518		7.624	15.9508		10.624	40.1439
1.625	1.15241		4.625	4.24615		7.625	15.9508		10.625	40.1441
1.626	1.15242		4.626	4.24711		7.626	15.9506		10.626	40.1441
1.627	1.15242		4.627	4.24805		7.627	15.9503		10.627	40.1439
1.628	1.15243		4.628	4.24899		7.628	15.9501		10.628	40.144
1.629	1.15243		4.629	4.2499		7.629	15.9502		10.629	40.1441
1.63	1.15243		4.63	4.25077		7.63	15.9503		10.63	40.144
1.631	1.15244		4.631	4.25162		7.631	15.9502		10.631	40.144
1.632	1.15244		4.632	4.25246		7.632	15.9502		10.632	40.1439
1.633	1.15245		4.633	4.25327		7.633	15.9501		10.633	40.1439
1.634	1.15245		4.634	4.25405		7.634	15.9499		10.634	40.1438
1.635	1.15246		4.635	4.2548		7.635	15.9497		10.635	40.1439
1.636	1.15246		4.636	4.25554		7.636	15.9496		10.636	40.144
1.637	1.15247		4.637	4.25627		7.637	15.9495		10.637	40.1439
1.638	1.15248		4.638	4.25697		7.638	15.9495		10.638	40.144
1.639	1.15248		4.639	4.25765		7.639	15.9493		10.639	40.1439
1.64	1.15248		4.64	4.2583		7.64	15.9492		10.64	40.1438
1.641	1.15248		4.641	4.2589		7.641	15.949		10.641	40.1436
1.642	1.15249		4.642	4.25951		7.642	15.9489		10.642	40.1435
1.643	1.15249		4.643	4.26007		7.643	15.9488		10.643	40.1435
1.644	1.1525		4.644	4.26058		7.644	15.9486		10.644	40.1433
1.645	1.1525		4.645	4.26109		7.645	15.9486		10.645	40.1432
1.646	1.15251		4.646	4.26157		7.646	15.9487		10.646	40.1432
1.647	1.15251		4.647	4.26203		7.647	15.9487		10.647	40.1431
1.648	1.15251		4.648	4.26246		7.648	15.9487		10.648	40.1431
1.649	1.15252		4.649	4.2629		7.649	15.9485		10.649	40.143
1.65	1.15252		4.65	4.26332		7.65	15.9483		10.65	40.1431
1.651	1.15253		4.651	4.26373		7.651	15.9481		10.651	40.1432
1.652	1.15253		4.652	4.2641		7.652	15.948		10.652	40.1431
1.653	1.15254		4.653	4.26443		7.653	15.948		10.653	40.1432
1.654	1.15254		4.654	4.26475		7.654	15.9481		10.654	40.1433
1.655	1.15255		4.655	4.26506		7.655	15.9481		10.655	40.1431
1.656	1.15255		4.656	4.26539		7.656	15.948		10.656	40.1428
1.657	1.15256		4.657	4.26567		7.657	15.9478		10.657	40.1426
1.658	1.15256		4.658	4.26591		7.658	15.9478		10.658	40.1427
1.659	1.15257		4.659	4.26613		7.659	15.9476		10.659	40.1429
1.66	1.15257		4.66	4.26636		7.66	15.9473		10.66	40.143
1.661	1.15257		4.661	4.26656		7.661	15.9471		10.661	40.1429
1.662	1.15258		4.662	4.26673		7.662	15.9469		10.662	40.143
1.663	1.15258		4.663	4.26686		7.663	15.9467		10.663	40.1431
1.664	1.15259		4.664	4.26697		7.664	15.9465		10.664	40.1431
1.665	1.1526		4.665	4.26707		7.665	15.9464		10.665	40.1431
1.666	1.1526		4.666	4.26715		7.666	15.9462		10.666	40.1433
1.667	1.1526		4.667	4.26722		7.667	15.946		10.667	40.1434
1.668	1.15261		4.668	4.26729		7.668	15.9459		10.668	40.1434
1.669	1.15261		4.669	4.26733		7.669	15.9458		10.669	40.1433
1.67	1.15262		4.67	4.26733		7.67	15.9454		10.67	40.1433
1.671	1.15262		4.671	4.26733		7.671	15.9451		10.671	40.1432
1.672	1.15263		4.672	4.26732		7.672	15.9448		10.672	40.1432
1.673	1.15263		4.673	4.2673		7.673	15.9445		10.673	40.1432
1.674	1.15264		4.674	4.26727		7.674	15.9442		10.674	40.1432
1.675	1.15264		4.675	4.26723		7.675	15.944		10.675	40.1429
1.676	1.15264		4.676	4.26718		7.676	15.9439		10.676	40.1426
1.677	1.15265		4.677	4.26711		7.677	15.9439		10.677	40.1421
1.678	1.15265		4.678	4.26707		7.678	15.9438		10.678	40.1419
1.679	1.15265		4.679	4.26705		7.679	15.9437		10.679	40.142
1.68	1.15265		4.68	4.26702		7.68	15.9435		10.68	40.142
1.681	1.15266		4.681	4.26698		7.681	15.9433		10.681	40.1419
1.682	1.15266		4.682	4.26691		7.682	15.9431		10.682	40.1417
1.683	1.15266		4.683	4.26685		7.683	15.9432		10.683	40.1417
1.684	1.15267		4.684	4.26684		7.684	15.9433		10.684	40.1419
1.685	1.15267		4.685	4.26683		7.685	15.9434		10.685	40.1418
1.686	1.15267		4.686	4.26681		7.686	15.9433		10.686	40.1415
1.687	1.15268		4.687	4.2668		7.687	15.9431		10.687	40.1413
1.688	1.15268		4.688	4.2668		7.688	15.9431		10.688	40.1413
1.689	1.15268		4.689	4.26679		7.689	15.943		10.689	40.1411
1.69	1.15268		4.69	4.26678		7.69	15.943		10.69	40.1408
1.691	1.15269		4.691	4.26677		7.691	15.9429		10.691	40.1406
1.692	1.15269		4.692	4.26676		7.692	15.9427		10.692	40.1406
1.693	1.1527		4.693	4.26675		7.693	15.9424		10.693	40.1405
1.694	1.1527		4.694	4.26674		7.694	15.9421		10.694	40.1405
1.695	1.1527		4.695	4.26674		7.695	15.9418		10.695	40.1405
1.696	1.15271		4.696	4.26673		7.696	15.9416		10.696	40.1406
1.697	1.15271		4.697	4.26672		7.697	15.9416		10.697	40.1406
1.698	1.15272		4.698	4.26671		7.698	15.9415		10.698	40.1405
1.699	1.15272		4.699	4.2667		7.699	15.9414		10.699	40.1405
1.7	1.15272		4.7	4.26669		7.7	15.9413		10.7	40.1404
1.701	1.15273		4.701	4.26668		7.701	15.9411		10.701	40.1403
1.702	1.15273		4.702	4.26667		7.702	15.9409		10.702	40.1403
1.703	1.15273		4.703	4.26666		7.703	15.9407		10.703	40.1404
1.704	1.15273		4.704	4.26665		7.704	15.9408		10.704	40.1406
1.705	1.15274		4.705	4.26664		7.705	15.9409		10.705	40.1408
1.706	1.15274		4.706	4.26664		7.706	15.9408		10.706	40.141
1.707	1.15275		4.707	4.26663		7.707	15.9408		10.707	40.1411
1.708	1.15275		4.708	4.26662		7.708	15.9407		10.708	40.1412
1.709	1.15276		4.709	4.26661		7.709	15.9408		10.709	40.1413
1.71	1.15276		4.71	4.2666		7.71	15.9407		10.71	40.1411
1.711	1.15276		4.711	4.26659		7.711	15.9406		10.711	40.141
1.712	1.15277		4.712	4.26658		7.712	15.9404		10.712	40.1411
1.713	1.15277		4.713	4.26657		7.713	15.9402		10.713	40.141
1.714	1.15278		4.714	4.26656		7.714	15.94		10.714	40.1409
1.715	1.15278		4.715	4.26656		7.715	15.94		10.715	40.1408
1.716	1.15278		4.716	4.26655		7.716	15.94		10.716	40.141
1.717	1.15279		4.717	4.26654		7.717	15.9399		10.717	40.1412
1.718	1.15279		4.718	4.26653		7.718	15.9397		10.718	40.1414
1.719	1.15279		4.719	4.26652		7.719	15.9395		10.719	40.1415
1.72	1.1528		4.72	4.26652		7.72	15.9395		10.72	40.1415
1.721	1.1528		4.721	4.26652		7.721	15.9395		10.721	40.1414
1.722	1.1528		4.722	4.26652		7.722	15.9393		10.722	40.1414
1.723	1.15281		4.723	4.26652		7.723	15.9392		10.723	40.1412
1.724	1.15281		4.724	4.26651		7.724	15.939		10.724	40.141
1.725	1.15281		4.725	4.26651		7.725	15.9387		10.725	40.1411
1.726	1.15282		4.726	4.2665		7.726	15.9385		10.726	40.1413
1.727	1.15282		4.727	4.2665		7.727	15.9383		10.727	40.1415
1.728	1.15282		4.728	4.26649		7.728	15.9383		10.728	40.1416
1.729	1.15283		4.729	4.26648		7.729	15.9385		10.729	40.1417
1.73	1.15283		4.73	4.26647		7.73	15.9385		10.73	40.1418
1.731	1.15283		4.731	4.26647		7.731	15.9385		10.731	40.1417
1.732	1.15284		4.732	4.26646		7.732	15.9384		10.732	40.1416
1.733	1.15284		4.733	4.26645		7.733	15.9381		10.733	40.1416
1.734	1.15284		4.734	4.26645		7.734	15.9377		10.734	40.1415
1.735	1.15285		4.735	4.26645		7.735	15.9374		10.735	40.1415
1.736	1.15285		4.736	4.26644		7.736	15.9372		10.736	40.1414
1.737	1.15285		4.737	4.26644		7.737	15.9369		10.737	40.1415
1.738	1.15286		4.738	4.26643		7.738	15.9366		10.738	40.1416
1.739	1.15286		4.739	4.26643		7.739	15.9365		10.739	40.1416
1.74	1.15286		4.74	4.26642		7.74	15.9363		10.74	40.1416
1.741	1.15287		4.741	4.26642		7.741	15.936		10.741	40.1417
1.742	1.15287		4.742	4.26642		7.742	15.9358		10.742	40.1418
1.743	1.15287		4.743	4.26642		7.743	15.9358		10.743	40.1419
1.744	1.15288		4.744	4.26641		7.744	15.9356		10.744	40.142
1.745	1.15288		4.745	4.26641		7.745	15.9354		10.745	40.142
1.746	1.15288		4.746	4.26641		7.746	15.9352		10.746	40.142
1.747	1.15289		4.747	4.2664		7.747	15.9349		10.747	40.1419
1.748	1.15289		4.748	4.26639		7.748	15.9346		10.748	40.1419
1.749	1.1529		4.749	4.26638		7.749	15.9344		10.749	40.1418
1.75	1.1529		4.75	4.26637		7.75	15.9342		10.75	40.1418
1.751	1.1529		4.751	4.26636		7.751	15.9339		10.751	40.1418
1.752	1.1529		4.752	4.26636		7.752	15.9336		10.752	40.1419
1.753	1.15291		4.753	4.26635		7.753	15.9334		10.753	40.1418
1.754	1.15291		4.754	4.26635		7.754	15.9332		10.754	40.1416
1.755	1.15291		4.755	4.26634		7.755	15.9329		10.755	40.1414
1.756	1.15291		4.756	4.26633		7.756	15.9326		10.756	40.1412
1.757	1.15291		4.757	4.26633		7.757	15.9323		10.757	40.1412
1.758	1.15292		4.758	4.26633		7.758	15.9321		10.758	40.1411
1.759	1.15292		4.759	4.26633		7.759	15.9319		10.759	40.141
1.76	1.15293		4.76	4.26632		7.76	15.9316		10.76	40.1409
1.761	1.15293		4.761	4.26632		7.761	15.9313		10.761	40.1405
1.762	1.15293		4.762	4.26631		7.762	15.9311		10.762	40.1402
1.763	1.15294		4.763	4.26631		7.763	15.9311		10.763	40.1402
1.764	1.15294		4.764	4.26631		7.764	15.9309		10.764	40.1401
1.765	1.15294		4.765	4.26631		7.765	15.9307		10.765	40.1399
1.766	1.15295		4.766	4.26631		7.766	15.9305		10.766	40.1402
1.767	1.15295		4.767	4.26631		7.767	15.9303		10.767	40.1405
1.768	1.15295		4.768	4.26631		7.768	15.9304		10.768	40.1407
1.769	1.15296		4.769	4.2663		7.769	15.9305		10.769	40.1408
1.77	1.15296		4.77	4.2663		7.77	15.9304		10.77	40.1409
1.771	1.15296		4.771	4.26629		7.771	15.9304		10.771	40.1411
1.772	1.15296		4.772	4.26629		7.772	15.9303		10.772	40.1413
1.773	1.15297		4.773	4.26628		7.773	15.9301		10.773	40.1415
1.774	1.15297		4.774	4.26628		7.774	15.93		10.774	40.1416
1.775	1.15297		4.775	4.26628		7.775	15.9298		10.775	40.1415
1.776	1.15297		4.776	4.26628		7.776	15.9295		10.776	40.1415
1.777	1.15297		4.777	4.26628		7.777	15.9291		10.777	40.1416
1.778	1.15297		4.778	4.26628		7.778	15.9288		10.778	40.1416
1.779	1.15297		4.779	4.26628		7.779	15.9286		10.779	40.1415
1.78	1.15297		4.78	4.26627		7.78	15.9286		10.78	40.1411
1.781	1.15298		4.781	4.26627		7.781	15.9284		10.781	40.141
1.782	1.15298		4.782	4.26626		7.782	15.9281		10.782	40.141
1.783	1.15298		4.783	4.26626		7.783	15.9279		10.783	40.1411
1.784	1.15299		4.784	4.26626		7.784	15.9279		10.784	40.1412
1.785	1.15299		4.785	4.26625		7.785	15.9278		10.785	40.1414
1.786	1.15299		4.786	4.26625		7.786	15.9279		10.786	40.1415
1.787	1.15299		4.787	4.26625		7.787	15.928		10.787	40.1417
1.788	1.15299		4.788	4.26625		7.788	15.9278		10.788	40.142
1.789	1.15299		4.789	4.26624		7.789	15.9275		10.789	40.1421
1.79	1.153		4.79	4.26624		7.79	15.9272		10.79	40.1422
1.791	1.153		4.791	4.26623		7.791	15.9271		10.791	40.1424
1.792	1.15301		4.792	4.26622		7.792	15.9273		10.792	40.1428
1.793	1.15301		4.793	4.26622		7.793	15.9274		10.793	40.143
1.794	1.15301		4.794	4.26621		7.794	15.9274		10.794	40.1429
1.795	1.15301		4.795	4.2662		7.795	15.9273		10.795	40.1429
1.796	1.15301		4.796	4.26619		7.796	15.9273		10.796	40.1427
1.797	1.15301		4.797	4.26619		7.797	15.9271		10.797	40.1425
1.798	1.15302		4.798	4.26619		7.798	15.9269		10.798	40.1426
1.799	1.15302		4.799	4.26619		7.799	15.9266		10.799	40.1427
1.8	1.15302		4.8	4.26619		7.8	15.9262		10.8	40.1426
1.801	1.15302		4.801	4.26619		7.801	15.9261		10.801	40.1427
1.802	1.15303		4.802	4.26619		7.802	15.9258		10.802	40.1429
1.803	1.15303		4.803	4.26619		7.803	15.9256		10.803	40.143
1.804	1.15303		4.804	4.26618		7.804	15.9255		10.804	40.1431
1.805	1.15303		4.805	4.26618		7.805	15.9255		10.805	40.1434
1.806	1.15303		4.806	4.26618		7.806	15.9254		10.806	40.1436
1.807	1.15304		4.807	4.26618		7.807	15.9252		10.807	40.1438
1.808	1.15304		4.808	4.26617		7.808	15.9252		10.808	40.1442
1.809	1.15304		4.809	4.26617		7.809	15.9253		10.809	40.1445
1.81	1.15304		4.81	4.26617		7.81	15.9253		10.81	40.1447
1.811	1.15304		4.811	4.26616		7.811	15.9254		10.811	40.1447
1.812	1.15304		4.812	4.26616		7.812	15.9255		10.812	40.1446
1.813	1.15304		4.813	4.26616		7.813	15.9256		10.813	40.1447
1.814	1.15304		4.814	4.26616		7.814	15.9255		10.814	40.1449
1.815	1.15305		4.815	4.26617		7.815	15.9255		10.815	40.1452
1.816	1.15305		4.816	4.26617		7.816	15.9253		10.816	40.1456
1.817	1.15305		4.817	4.26617		7.817	15.9251		10.817	40.1458
1.818	1.15305		4.818	4.26617		7.818	15.9252		10.818	40.146
1.819	1.15305		4.819	4.26617		7.819	15.9251		10.819	40.1461
1.82	1.15306		4.82	4.26617		7.82	15.925		10.82	40.1462
1.821	1.15306		4.821	4.26617		7.821	15.9248		10.821	40.1463
1.822	1.15306		4.822	4.26618		7.822	15.9246		10.822	40.1465
1.823	1.15307		4.823	4.26618		7.823	15.9244		10.823	40.1468
1.824	1.15307		4.824	4.26618		7.824	15.9242		10.824	40.147
1.825	1.15307		4.825	4.26617		7.825	15.924		10.825	40.1472
1.826	1.15307		4.826	4.26617		7.826	15.9239		10.826	40.1473
1.827	1.15307		4.827	4.26618		7.827	15.9238		10.827	40.1473
1.828	1.15307		4.828	4.26618		7.828	15.9236		10.828	40.1472
1.829	1.15308		4.829	4.26618		7.829	15.9233		10.829	40.1473
1.83	1.15308		4.83	4.26619		7.83	15.9231		10.83	40.1475
1.831	1.15308		4.831	4.26619		7.831	15.9231		10.831	40.1478
1.832	1.15308		4.832	4.26619		7.832	15.9232		10.832	40.1482
1.833	1.15308		4.833	4.26619		7.833	15.9234		10.833	40.1484
1.834	1.15308		4.834	4.26618		7.834	15.9235		10.834	40.1486
1.835	1.15308		4.835	4.26618		7.835	15.9234		10.835	40.1488
1.836	1.15309		4.836	4.26619		7.836	15.9233		10.836	40.149
1.837	1.15309		4.837	4.26619		7.837	15.9233		10.837	40.1491
1.838	1.15309		4.838	4.26619		7.838	15.9231		10.838	40.1492
1.839	1.15309		4.839	4.26619		7.839	15.9229		10.839	40.1493
1.84	1.15308		4.84	4.26619		7.84	15.9228		10.84	40.1493
1.841	1.15308		4.841	4.26619		7.841	15.9226		10.841	40.1496
1.842	1.15308		4.842	4.26619		7.842	15.9224		10.842	40.1496
1.843	1.15308		4.843	4.26619		7.843	15.9222		10.843	40.1496
1.844	1.15308		4.844	4.26618		7.844	15.9222		10.844	40.1497
1.845	1.15308		4.845	4.26618		7.845	15.9221		10.845	40.1497
1.846	1.15308		4.846	4.26618		7.846	15.922		10.846	40.1497
1.847	1.15308		4.847	4.26618		7.847	15.922		10.847	40.1497
1.848	1.15308		4.848	4.26618		7.848	15.9218		10.848	40.1495
1.849	1.15308		4.849	4.26617		7.849	15.9216		10.849	40.1494
1.85	1.15308		4.85	4.26617		7.85	15.9216		10.85	40.1495
1.851	1.15308		4.851	4.26617		7.851	15.9215		10.851	40.1496
1.852	1.15308		4.852	4.26618		7.852	15.9215		10.852	40.1499
1.853	1.15308		4.853	4.26618		7.853	15.9213		10.853	40.1503
1.854	1.15309		4.854	4.26619		7.854	15.9211		10.854	40.1505
1.855	1.15308		4.855	4.26619		7.855	15.921		10.855	40.1506
1.856	1.15308		4.856	4.26619		7.856	15.9211		10.856	40.1506
1.857	1.15309		4.857	4.26619		7.857	15.9212		10.857	40.1508
1.858	1.15309		4.858	4.26619		7.858	15.9212		10.858	40.151
1.859	1.15309		4.859	4.26619		7.859	15.921		10.859	40.1514
1.86	1.15309		4.86	4.2662		7.86	15.9207		10.86	40.1517
1.861	1.15309		4.861	4.26621		7.861	15.9205		10.861	40.1519
1.862	1.15309		4.862	4.26621		7.862	15.9206		10.862	40.1522
1.863	1.15309		4.863	4.26621		7.863	15.9208		10.863	40.1525
1.864	1.15309		4.864	4.26621		7.864	15.9208		10.864	40.153
1.865	1.15309		4.865	4.2662		7.865	15.9207		10.865	40.1532
1.866	1.15309		4.866	4.26621		7.866	15.9205		10.866	40.1533
1.867	1.15309		4.867	4.26621		7.867	15.9202		10.867	40.1535
1.868	1.15309		4.868	4.26621		7.868	15.9199		10.868	40.1537
1.869	1.15309		4.869	4.26621		7.869	15.9199		10.869	40.1539
1.87	1.1531		4.87	4.26622		7.87	15.92		10.87	40.1541
1.871	1.15309		4.871	4.26622		7.871	15.9201		10.871	40.1543
1.872	1.15309		4.872	4.26622		7.872	15.92		10.872	40.1545
1.873	1.15309		4.873	4.26622		7.873	15.9196		10.873	40.1547
1.874	1.15309		4.874	4.26623		7.874	15.9192		10.874	40.1548
1.875	1.15309		4.875	4.26623		7.875	15.919		10.875	40.155
1.876	1.15309		4.876	4.26624		7.876	15.9189		10.876	40.1554
1.877	1.15309		4.877	4.26624		7.877	15.9187		10.877	40.1555
1.878	1.15309		4.878	4.26625		7.878	15.9187		10.878	40.1555
1.879	1.15309		4.879	4.26626		7.879	15.9188		10.879	40.1557
1.88	1.15309		4.88	4.26627		7.88	15.9187		10.88	40.156
1.881	1.15308		4.881	4.26628		7.881	15.9187		10.881	40.1562
1.882	1.15308		4.882	4.26628		7.882	15.9186		10.882	40.1564
1.883	1.15308		4.883	4.26628		7.883	15.9187		10.883	40.1565
1.884	1.15308		4.884	4.26628		7.884	15.9188		10.884	40.1567
1.885	1.15308		4.885	4.26629		7.885	15.9186		10.885	40.157
1.886	1.15307		4.886	4.2663		7.886	15.9184		10.886	40.1571
1.887	1.15307		4.887	4.2663		7.887	15.9182		10.887	40.1572
1.888	1.15307		4.888	4.26631		7.888	15.918		10.888	40.1574
1.889	1.15307		4.889	4.26631		7.889	15.9178		10.889	40.1576
1.89	1.15307		4.89	4.26631		7.89	15.9177		10.89	40.1577
1.891	1.15307		4.891	4.26631		7.891	15.9176		10.891	40.1576
1.892	1.15307		4.892	4.26632		7.892	15.9176		10.892	40.1577
1.893	1.15307		4.893	4.26633		7.893	15.9175		10.893	40.1579
1.894	1.15307		4.894	4.26633		7.894	15.9173		10.894	40.158
1.895	1.15306		4.895	4.26633		7.895	15.9171		10.895	40.1579
1.896	1.15306		4.896	4.26634		7.896	15.9172		10.896	40.158
1.897	1.15306		4.897	4.26635		7.897	15.9173		10.897	40.1581
1.898	1.15306		4.898	4.26636		7.898	15.9173		10.898	40.1582
1.899	1.15306		4.899	4.26636		7.899	15.9172		10.899	40.1583
1.9	1.15306		4.9	4.26637		7.9	15.9171		10.9	40.1583
1.901	1.15306		4.901	4.26638		7.901	15.917		10.901	40.1584
1.902	1.15306		4.902	4.26639		7.902	15.9167		10.902	40.1585
1.903	1.15306		4.903	4.2664		7.903	15.9165		10.903	40.1589
1.904	1.15306		4.904	4.2664		7.904	15.9164		10.904	40.1592
1.905	1.15306		4.905	4.26641		7.905	15.9165		10.905	40.1594
1.906	1.15305		4.906	4.26642		7.906	15.9164		10.906	40.1596
1.907	1.15305		4.907	4.26642		7.907	15.9161		10.907	40.1597
1.908	1.15305		4.908	4.26643		7.908	15.916		10.908	40.1598
1.909	1.15304		4.909	4.26644		7.909	15.9159		10.909	40.16
1.91	1.15304		4.91	4.26645		7.91	15.9157		10.91	40.1603
1.911	1.15304		4.911	4.26645		7.911	15.9155		10.911	40.1605
1.912	1.15304		4.912	4.26646		7.912	15.9156		10.912	40.1608
1.913	1.15304		4.913	4.26646		7.913	15.9157		10.913	40.1611
1.914	1.15303		4.914	4.26647		7.914	15.9155		10.914	40.1613
1.915	1.15303		4.915	4.26647		7.915	15.9153		10.915	40.1615
1.916	1.15303		4.916	4.26647		7.916	15.9153		10.916	40.1617
1.917	1.15303		4.917	4.26648		7.917	15.9152		10.917	40.1619
1.918	1.15302		4.918	4.26649		7.918	15.9152		10.918	40.1623
1.919	1.15302		4.919	4.26649		7.919	15.9151		10.919	40.1626
1.92	1.15302		4.92	4.2665		7.92	15.9151		10.92	40.1628
1.921	1.15302		4.921	4.2665		7.921	15.9152		10.921	40.1632
1.922	1.15302		4.922	4.26651		7.922	15.9154		10.922	40.1635
1.923	1.15301		4.923	4.26652		7.923	15.9154		10.923	40.1637
1.924	1.15301		4.924	4.26653		7.924	15.9154		10.924	40.1639
1.925	1.15301		4.925	4.26654		7.925	15.9152		10.925	40.1642
1.926	1.153		4.926	4.26655		7.926	15.9152		10.926	40.1642
1.927	1.153		4.927	4.26656		7.927	15.9154		10.927	40.1645
1.928	1.153		4.928	4.26657		7.928	15.9154		10.928	40.1648
1.929	1.153		4.929	4.26658		7.929	15.9154		10.929	40.1651
1.93	1.153		4.93	4.26659		7.93	15.9153		10.93	40.1655
1.931	1.153		4.931	4.2666		7.931	15.9153		10.931	40.1658
1.932	1.153		4.932	4.2666		7.932	15.9152		10.932	40.1662
1.933	1.15299		4.933	4.26661		7.933	15.9152		10.933	40.1664
1.934	1.15299		4.934	4.26662		7.934	15.915		10.934	40.1665
1.935	1.15299		4.935	4.26662		7.935	15.915		10.935	40.1665
1.936	1.15299		4.936	4.26663		7.936	15.9149		10.936	40.1668
1.937	1.15298		4.937	4.26664		7.937	15.9148		10.937	40.167
1.938	1.15298		4.938	4.26665		7.938	15.9148		10.938	40.1672
1.939	1.15298		4.939	4.26666		7.939	15.9146		10.939	40.1674
1.94	1.15298		4.94	4.26666		7.94	15.9146		10.94	40.1677
1.941	1.15298		4.941	4.26667		7.941	15.9144		10.941	40.1681
1.942	1.15297		4.942	4.26668		7.942	15.9141		10.942	40.1683
1.943	1.15297		4.943	4.26669		7.943	15.9138		10.943	40.1686
1.944	1.15297		4.944	4.26669		7.944	15.9137		10.944	40.1691
1.945	1.15297		4.945	4.2667		7.945	15.9139		10.945	40.1696
1.946	1.15297		4.946	4.2667		7.946	15.914		10.946	40.1699
1.947	1.15296		4.947	4.26671		7.947	15.9138		10.947	40.1701
1.948	1.15296		4.948	4.26672		7.948	15.9135		10.948	40.1702
1.949	1.15296		4.949	4.26673		7.949	15.9134		10.949	40.1703
1.95	1.15296		4.95	4.26674		7.95	15.9134		10.95	40.1706
1.951	1.15296		4.951	4.26675		7.951	15.9132		10.951	40.171
1.952	1.15296		4.952	4.26676		7.952	15.9133		10.952	40.1712
1.953	1.15295		4.953	4.26677		7.953	15.9134		10.953	40.1713
1.954	1.15295		4.954	4.26677		7.954	15.9133		10.954	40.1713
1.955	1.15295		4.955	4.26677		7.955	15.913		10.955	40.1716
1.956	1.15294		4.956	4.26677		7.956	15.9127		10.956	40.1718
1.957	1.15294		4.957	4.26678		7.957	15.9126		10.957	40.172
1.958	1.15294		4.958	4.26679		7.958	15.9125		10.958	40.1719
1.959	1.15294		4.959	4.2668		7.959	15.9121		10.959	40.172
1.96	1.15294		4.96	4.26681		7.96	15.912		10.96	40.1722
1.961	1.15293		4.961	4.26682		7.961	15.912		10.961	40.1722
1.962	1.15293		4.962	4.26683		7.962	15.9123		10.962	40.1722
1.963	1.15292		4.963	4.26685		7.963	15.9122		10.963	40.1724
1.964	1.15292		4.964	4.26686		7.964	15.9119		10.964	40.1725
1.965	1.15292		4.965	4.26687		7.965	15.9117		10.965	40.1726
1.966	1.15292		4.966	4.26688		7.966	15.9116		10.966	40.1727
1.967	1.15292		4.967	4.26689		7.967	15.9115		10.967	40.1726
1.968	1.15292		4.968	4.2669		7.968	15.9114		10.968	40.1728
1.969	1.15291		4.969	4.26691		7.969	15.9115		10.969	40.1732
1.97	1.15291		4.97	4.26693		7.97	15.9114		10.97	40.1734
1.971	1.15291		4.971	4.26693		7.971	15.9114		10.971	40.1737
1.972	1.1529		4.972	4.26694		7.972	15.9115		10.972	40.1742
1.973	1.1529		4.973	4.26694		7.973	15.9114		10.973	40.1744
1.974	1.1529		4.974	4.26695		7.974	15.9111		10.974	40.1746
1.975	1.15289		4.975	4.26695		7.975	15.9108		10.975	40.1751
1.976	1.15289		4.976	4.26696		7.976	15.9105		10.976	40.1756
1.977	1.15289		4.977	4.26697		7.977	15.9103		10.977	40.1761
1.978	1.15288		4.978	4.26698		7.978	15.9104		10.978	40.1765
1.979	1.15288		4.979	4.26699		7.979	15.9105		10.979	40.1767
1.98	1.15288		4.98	4.267		7.98	15.9103		10.98	40.1767
1.981	1.15288		4.981	4.26701		7.981	15.9101		10.981	40.1768
1.982	1.15288		4.982	4.26703		7.982	15.9098		10.982	40.177
1.983	1.15287		4.983	4.26705		7.983	15.9095		10.983	40.1772
1.984	1.15287		4.984	4.26706		7.984	15.9095		10.984	40.1773
1.985	1.15287		4.985	4.26707		7.985	15.9096		10.985	40.1772
1.986	1.15287		4.986	4.26708		7.986	15.9096		10.986	40.1773
1.987	1.15286		4.987	4.26709		7.987	15.9095		10.987	40.1774
1.988	1.15286		4.988	4.2671		7.988	15.9096		10.988	40.1775
1.989	1.15286		4.989	4.2671		7.989	15.9097		10.989	40.1777
1.99	1.15285		4.99	4.26711		7.99	15.9095		10.99	40.1779
1.991	1.15285		4.991	4.26713		7.991	15.9093		10.991	40.1781
1.992	1.15285		4.992	4.26715		7.992	15.9093		10.992	40.1783
1.993	1.15284		4.993	4.26716		7.993	15.9092		10.993	40.1785
1.994	1.15284		4.994	4.26717		7.994	15.9092		10.994	40.1787
1.995	1.15283		4.995	4.26719		7.995	15.909		10.995	40.1791
1.996	1.15283		4.996	4.2672		7.996	15.9087		10.996	40.1796
1.997	1.15282		4.997	4.26721		7.997	15.9085		10.997	40.1799
1.998	1.15282		4.998	4.26722		7.998	15.9083		10.998	40.1801
1.999	1.15282		4.999	4.26722		7.999	15.908		10.999	40.1802
[truncated: 1 more rows]

## Sheet: S22b
Time (s)	Open-circuit voltage (V)		Time (s)	Open-circuit voltage (V)		Time (s)	Open-circuit voltage (V)		Time (s)	Open-circuit voltage (V)
0.001	0.20468		3.001	0.20075		6.001	0.21699		9.001	0.2171
0.002	0.20477		3.002	0.20068		6.002	0.2168		9.002	0.21723
0.003	0.20485		3.003	0.20056		6.003	0.21713		9.003	0.21736
0.004	0.20493		3.004	0.2006		6.004	0.21719		9.004	0.21748
0.005	0.20501		3.005	0.20067		6.005	0.21721		9.005	0.2176
0.006	0.20508		3.006	0.20058		6.006	0.2172		9.006	0.21771
0.007	0.20515		3.007	0.20071		6.007	0.21694		9.007	0.21781
0.008	0.20522		3.008	0.2006		6.008	0.21706		9.008	0.2179
0.009	0.20528		3.009	0.20054		6.009	0.21724		9.009	0.21799
0.01	0.20533		3.01	0.20046		6.01	0.21726		9.01	0.21807
0.011	0.20538		3.011	0.20059		6.011	0.21741		9.011	0.21814
0.012	0.20542		3.012	0.20079		6.012	0.21745		9.012	0.2182
0.013	0.20547		3.013	0.20072		6.013	0.21756		9.013	0.21826
0.014	0.2055		3.014	0.20051		6.014	0.21761		9.014	0.21831
0.015	0.20553		3.015	0.20077		6.015	0.21782		9.015	0.21836
0.016	0.20556		3.016	0.20071		6.016	0.2179		9.016	0.21839
0.017	0.20556		3.017	0.20063		6.017	0.21802		9.017	0.21839
0.018	0.20548		3.018	0.20064		6.018	0.21799		9.018	0.21839
0.019	0.20545		3.019	0.20051		6.019	0.21803		9.019	0.21833
0.02	0.20543		3.02	0.20047		6.02	0.21828		9.02	0.2183
0.021	0.20541		3.021	0.20084		6.021	0.21855		9.021	0.21827
0.022	0.2054		3.022	0.20086		6.022	0.21858		9.022	0.21827
0.023	0.2054		3.023	0.20077		6.023	0.21893		9.023	0.21825
0.024	0.20548		3.024	0.20089		6.024	0.21913		9.024	0.21825
0.025	0.20551		3.025	0.20083		6.025	0.21915		9.025	0.21824
0.026	0.20551		3.026	0.20079		6.026	0.21913		9.026	0.21826
0.027	0.20559		3.027	0.20064		6.027	0.21941		9.027	0.21834
0.028	0.20565		3.028	0.20054		6.028	0.21944		9.028	0.21842
0.029	0.20569		3.029	0.20064		6.029	0.21941		9.029	0.21845
0.03	0.20568		3.03	0.20067		6.03	0.21966		9.03	0.2185
0.031	0.20572		3.031	0.20055		6.031	0.21957		9.031	0.21857
0.032	0.20569		3.032	0.20047		6.032	0.2196		9.032	0.21863
0.033	0.20575		3.033	0.2006		6.033	0.21967		9.033	0.21867
0.034	0.20576		3.034	0.20075		6.034	0.21966		9.034	0.21873
0.035	0.2058		3.035	0.20079		6.035	0.21962		9.035	0.21878
0.036	0.20578		3.036	0.20092		6.036	0.21975		9.036	0.21883
0.037	0.20577		3.037	0.2008		6.037	0.22		9.037	0.21888
0.038	0.20577		3.038	0.20077		6.038	0.21999		9.038	0.21894
0.039	0.20575		3.039	0.20075		6.039	0.22006		9.039	0.21907
0.04	0.20572		3.04	0.20076		6.04	0.22011		9.04	0.21912
0.041	0.20576		3.041	0.2009		6.041	0.22029		9.041	0.21913
0.042	0.20577		3.042	0.20085		6.042	0.22054		9.042	0.21914
0.043	0.20586		3.043	0.20083		6.043	0.22075		9.043	0.21917
0.044	0.20588		3.044	0.20092		6.044	0.22075		9.044	0.21926
0.045	0.20595		3.045	0.20084		6.045	0.22091		9.045	0.21927
0.046	0.20599		3.046	0.20089		6.046	0.22119		9.046	0.21936
0.047	0.20602		3.047	0.20114		6.047	0.22126		9.047	0.21942
0.048	0.20605		3.048	0.20092		6.048	0.22133		9.048	0.21946
0.049	0.20611		3.049	0.20096		6.049	0.22151		9.049	0.21944
0.05	0.20617		3.05	0.20093		6.05	0.22156		9.05	0.21949
0.051	0.20624		3.051	0.20086		6.051	0.22171		9.051	0.21955
0.052	0.20631		3.052	0.20084		6.052	0.222		9.052	0.2196
0.053	0.20638		3.053	0.20085		6.053	0.22211		9.053	0.21963
0.054	0.20648		3.054	0.20097		6.054	0.22214		9.054	0.21965
0.055	0.20654		3.055	0.201		6.055	0.2224		9.055	0.21968
0.056	0.20657		3.056	0.20108		6.056	0.22245		9.056	0.2197
0.057	0.20663		3.057	0.20101		6.057	0.22256		9.057	0.2197
0.058	0.20664		3.058	0.20106		6.058	0.22261		9.058	0.21964
0.059	0.20667		3.059	0.20109		6.059	0.22275		9.059	0.21957
0.06	0.20668		3.06	0.20113		6.06	0.22272		9.06	0.21954
0.061	0.20676		3.061	0.201		6.061	0.22286		9.061	0.21951
0.062	0.20675		3.062	0.20118		6.062	0.22314		9.062	0.21944
0.063	0.20682		3.063	0.20119		6.063	0.22312		9.063	0.21943
0.064	0.20686		3.064	0.2013		6.064	0.2233		9.064	0.21944
0.065	0.20691		3.065	0.20122		6.065	0.22359		9.065	0.21941
0.066	0.20693		3.066	0.20129		6.066	0.22384		9.066	0.2194
0.067	0.20697		3.067	0.20105		6.067	0.22396		9.067	0.21944
0.068	0.20703		3.068	0.2011		6.068	0.22406		9.068	0.21951
0.069	0.20706		3.069	0.20121		6.069	0.22413		9.069	0.21955
0.07	0.20706		3.07	0.20117		6.07	0.22443		9.07	0.21957
0.071	0.20707		3.071	0.20105		6.071	0.22457		9.071	0.21963
0.072	0.20703		3.072	0.20117		6.072	0.22478		9.072	0.21972
0.073	0.20703		3.073	0.20117		6.073	0.22501		9.073	0.21978
0.074	0.20696		3.074	0.20126		6.074	0.22504		9.074	0.21984
0.075	0.20686		3.075	0.20132		6.075	0.22516		9.075	0.21994
0.076	0.20679		3.076	0.20134		6.076	0.2253		9.076	0.22002
0.077	0.20669		3.077	0.20134		6.077	0.22534		9.077	0.22003
0.078	0.20666		3.078	0.20148		6.078	0.22536		9.078	0.22006
0.079	0.20662		3.079	0.20142		6.079	0.22561		9.079	0.22009
0.08	0.20663		3.08	0.20144		6.08	0.22577		9.08	0.22013
0.081	0.20661		3.081	0.20165		6.081	0.22587		9.081	0.22016
0.082	0.20665		3.082	0.20167		6.082	0.22614		9.082	0.22016
0.083	0.20667		3.083	0.20155		6.083	0.22638		9.083	0.22014
0.084	0.20674		3.084	0.2016		6.084	0.22672		9.084	0.22015
0.085	0.20681		3.085	0.20172		6.085	0.22696		9.085	0.22019
0.086	0.20687		3.086	0.20165		6.086	0.22717		9.086	0.2202
0.087	0.20697		3.087	0.20163		6.087	0.22729		9.087	0.22023
0.088	0.20713		3.088	0.20172		6.088	0.22751		9.088	0.22028
0.089	0.20725		3.089	0.20163		6.089	0.22774		9.089	0.22036
0.09	0.20732		3.09	0.20161		6.09	0.2279		9.09	0.22039
0.091	0.20741		3.091	0.20165		6.091	0.22799		9.091	0.22045
0.092	0.20744		3.092	0.20165		6.092	0.22815		9.092	0.22052
0.093	0.20749		3.093	0.2016		6.093	0.22835		9.093	0.22058
0.094	0.20756		3.094	0.20165		6.094	0.22848		9.094	0.22062
0.095	0.20758		3.095	0.20167		6.095	0.22848		9.095	0.22063
0.096	0.20761		3.096	0.20176		6.096	0.22879		9.096	0.2207
0.097	0.20762		3.097	0.20173		6.097	0.22895		9.097	0.22077
0.098	0.2076		3.098	0.20186		6.098	0.22928		9.098	0.22085
0.099	0.20759		3.099	0.20188		6.099	0.22932		9.099	0.22089
0.1	0.20754		3.1	0.20198		6.1	0.22948		9.1	0.22098
0.101	0.20751		3.101	0.20221		6.101	0.22986		9.101	0.22108
0.102	0.20749		3.102	0.20228		6.102	0.23022		9.102	0.22115
0.103	0.20749		3.103	0.20209		6.103	0.23042		9.103	0.22118
0.104	0.20748		3.104	0.2021		6.104	0.23051		9.104	0.22121
0.105	0.20747		3.105	0.20202		6.105	0.23079		9.105	0.22123
0.106	0.20752		3.106	0.20206		6.106	0.23124		9.106	0.22123
0.107	0.20759		3.107	0.20214		6.107	0.23154		9.107	0.22125
0.108	0.20768		3.108	0.20225		6.108	0.23191		9.108	0.22131
0.109	0.20776		3.109	0.20213		6.109	0.23194		9.109	0.22138
0.11	0.20786		3.11	0.20222		6.11	0.23224		9.11	0.22147
0.111	0.20796		3.111	0.20203		6.111	0.23259		9.111	0.22151
0.112	0.20807		3.112	0.20201		6.112	0.23293		9.112	0.22156
0.113	0.2081		3.113	0.20227		6.113	0.23289		9.113	0.2216
0.114	0.20817		3.114	0.20218		6.114	0.23317		9.114	0.22167
0.115	0.20824		3.115	0.2021		6.115	0.23356		9.115	0.2217
0.116	0.20831		3.116	0.2023		6.116	0.23373		9.116	0.2217
0.117	0.20843		3.117	0.20227		6.117	0.23405		9.117	0.22171
0.118	0.20851		3.118	0.20235		6.118	0.2342		9.118	0.22171
0.119	0.20851		3.119	0.20243		6.119	0.23451		9.119	0.22171
0.12	0.20858		3.12	0.20249		6.12	0.23478		9.12	0.2217
0.121	0.20863		3.121	0.20263		6.121	0.23518		9.121	0.22172
0.122	0.20866		3.122	0.20268		6.122	0.23558		9.122	0.22172
0.123	0.20868		3.123	0.20271		6.123	0.23596		9.123	0.22173
0.124	0.20874		3.124	0.20271		6.124	0.23626		9.124	0.2218
0.125	0.20876		3.125	0.20277		6.125	0.23666		9.125	0.22188
0.126	0.20879		3.126	0.2028		6.126	0.23701		9.126	0.2219
0.127	0.20879		3.127	0.20286		6.127	0.23725		9.127	0.22197
0.128	0.20874		3.128	0.2029		6.128	0.23752		9.128	0.22205
0.129	0.20874		3.129	0.20278		6.129	0.23796		9.129	0.22211
0.13	0.20866		3.13	0.20284		6.13	0.23825		9.13	0.22217
0.131	0.20861		3.131	0.20286		6.131	0.23827		9.131	0.22221
0.132	0.20858		3.132	0.20285		6.132	0.2384		9.132	0.22222
0.133	0.20857		3.133	0.20269		6.133	0.23866		9.133	0.22225
0.134	0.20859		3.134	0.20271		6.134	0.23881		9.134	0.22224
0.135	0.20859		3.135	0.20281		6.135	0.23908		9.135	0.22226
0.136	0.20859		3.136	0.20299		6.136	0.23928		9.136	0.22231
0.137	0.20861		3.137	0.20284		6.137	0.23959		9.137	0.22239
0.138	0.20858		3.138	0.20295		6.138	0.23985		9.138	0.22247
0.139	0.20855		3.139	0.20318		6.139	0.24022		9.139	0.22253
0.14	0.20856		3.14	0.20315		6.14	0.24046		9.14	0.22255
0.141	0.2086		3.141	0.20317		6.141	0.24061		9.141	0.22255
0.142	0.20861		3.142	0.20326		6.142	0.24105		9.142	0.22262
0.143	0.20866		3.143	0.20322		6.143	0.24124		9.143	0.22269
0.144	0.20876		3.144	0.20331		6.144	0.24148		9.144	0.22272
0.145	0.20885		3.145	0.20326		6.145	0.24188		9.145	0.22279
0.146	0.20898		3.146	0.2032		6.146	0.24201		9.146	0.22288
0.147	0.2091		3.147	0.20348		6.147	0.24224		9.147	0.22299
0.148	0.20917		3.148	0.2034		6.148	0.24243		9.148	0.2231
0.149	0.20929		3.149	0.20343		6.149	0.24276		9.149	0.22325
0.15	0.20938		3.15	0.2034		6.15	0.24275		9.15	0.22338
0.151	0.20941		3.151	0.20355		6.151	0.24297		9.151	0.2235
0.152	0.20942		3.152	0.20363		6.152	0.24341		9.152	0.22364
0.153	0.20949		3.153	0.20349		6.153	0.24352		9.153	0.22377
0.154	0.20952		3.154	0.20364		6.154	0.24359		9.154	0.2239
0.155	0.20955		3.155	0.20368		6.155	0.22388		9.155	0.22396
0.156	0.20953		3.156	0.20378		6.156	0.20655		9.156	0.22398
0.157	0.20947		3.157	0.20378		6.157	0.20615		9.157	0.22408
0.158	0.20942		3.158	0.2039		6.158	0.20608		9.158	0.22415
0.159	0.20943		3.159	0.2039		6.159	0.20609		9.159	0.22417
0.16	0.20943		3.16	0.20394		6.16	0.20599		9.16	0.2242
0.161	0.20943		3.161	0.20395		6.161	0.20597		9.161	0.22428
0.162	0.20945		3.162	0.20391		6.162	0.20595		9.162	0.22433
0.163	0.20952		3.163	0.20406		6.163	0.20595		9.163	0.22439
0.164	0.20962		3.164	0.20414		6.164	0.20594		9.164	0.22442
0.165	0.20967		3.165	0.20418		6.165	0.20593		9.165	0.22449
0.166	0.20976		3.166	0.2043		6.166	0.20595		9.166	0.22454
0.167	0.20988		3.167	0.20431		6.167	0.20594		9.167	0.22462
0.168	0.20996		3.168	0.20437		6.168	0.20594		9.168	0.22467
0.169	0.21007		3.169	0.20426		6.169	0.2059		9.169	0.22473
0.17	0.21017		3.17	0.20423		6.17	0.2059		9.17	0.22479
0.171	0.21027		3.171	0.20412		6.171	0.20588		9.171	0.22486
0.172	0.21031		3.172	0.20416		6.172	0.2059		9.172	0.22493
0.173	0.21036		3.173	0.20431		6.173	0.20586		9.173	0.22498
0.174	0.2104		3.174	0.20431		6.174	0.20584		9.174	0.22498
0.175	0.21039		3.175	0.20432		6.175	0.20582		9.175	0.22504
0.176	0.21041		3.176	0.20455		6.176	0.2058		9.176	0.22507
0.177	0.21039		3.177	0.20452		6.177	0.20576		9.177	0.2251
0.178	0.21044		3.178	0.20464		6.178	0.20575		9.178	0.22512
0.179	0.21046		3.179	0.20462		6.179	0.20575		9.179	0.22516
0.18	0.21044		3.18	0.20482		6.18	0.2057		9.18	0.22519
0.181	0.21044		3.181	0.20479		6.181	0.2057		9.181	0.22524
0.182	0.21043		3.182	0.20481		6.182	0.20569		9.182	0.22531
0.183	0.21046		3.183	0.20499		6.183	0.20569		9.183	0.22539
0.184	0.21049		3.184	0.20491		6.184	0.20568		9.184	0.22547
0.185	0.21052		3.185	0.20482		6.185	0.2057		9.185	0.22556
0.186	0.21056		3.186	0.20486		6.186	0.20569		9.186	0.22568
0.187	0.21062		3.187	0.20501		6.187	0.20569		9.187	0.22584
0.188	0.21075		3.188	0.2052		6.188	0.20569		9.188	0.22597
0.189	0.21085		3.189	0.2052		6.189	0.20568		9.189	0.22612
0.19	0.2109		3.19	0.20519		6.19	0.20569		9.19	0.22631
0.191	0.21097		3.191	0.20527		6.191	0.2057		9.191	0.22643
0.192	0.21108		3.192	0.20531		6.192	0.2057		9.192	0.22653
0.193	0.2112		3.193	0.20535		6.193	0.20569		9.193	0.22665
0.194	0.21131		3.194	0.20537		6.194	0.20569		9.194	0.22673
0.195	0.21137		3.195	0.20541		6.195	0.20569		9.195	0.22681
0.196	0.21146		3.196	0.20541		6.196	0.20569		9.196	0.22688
0.197	0.21164		3.197	0.20554		6.197	0.2057		9.197	0.22696
0.198	0.21174		3.198	0.2057		6.198	0.2057		9.198	0.22702
0.199	0.21177		3.199	0.20579		6.199	0.20572		9.199	0.22703
0.2	0.21178		3.2	0.20586		6.2	0.2057		9.2	0.2271
0.201	0.21178		3.201	0.20573		6.201	0.20572		9.201	0.22713
0.202	0.21181		3.202	0.20586		6.202	0.20572		9.202	0.22716
0.203	0.21185		3.203	0.20581		6.203	0.20572		9.203	0.2272
0.204	0.21193		3.204	0.20575		6.204	0.20575		9.204	0.22722
0.205	0.21197		3.205	0.20594		6.205	0.20572		9.205	0.22728
0.206	0.21206		3.206	0.2059		6.206	0.20572		9.206	0.22733
0.207	0.21215		3.207	0.20604		6.207	0.2057		9.207	0.22738
0.208	0.21223		3.208	0.20612		6.208	0.2057		9.208	0.22744
0.209	0.21226		3.209	0.20624		6.209	0.20569		9.209	0.2275
0.21	0.21231		3.21	0.20623		6.21	0.20569		9.21	0.22759
0.211	0.21233		3.211	0.20636		6.211	0.20569		9.211	0.22766
0.212	0.21234		3.212	0.20633		6.212	0.2057		9.212	0.22776
0.213	0.21238		3.213	0.20645		6.213	0.20569		9.213	0.22783
0.214	0.2124		3.214	0.20635		6.214	0.2057		9.214	0.22789
0.215	0.21242		3.215	0.20646		6.215	0.20569		9.215	0.228
0.216	0.21244		3.216	0.20645		6.216	0.20569		9.216	0.22806
0.217	0.21245		3.217	0.20658		6.217	0.20569		9.217	0.22814
0.218	0.21244		3.218	0.20661		6.218	0.20569		9.218	0.22818
0.219	0.21242		3.219	0.2069		6.219	0.20568		9.219	0.22822
0.22	0.21243		3.22	0.20694		6.22	0.20569		9.22	0.22823
0.221	0.21248		3.221	0.20702		6.221	0.20568		9.221	0.22822
0.222	0.21255		3.222	0.2072		6.222	0.20569		9.222	0.22827
0.223	0.21267		3.223	0.20717		6.223	0.20569		9.223	0.22831
0.224	0.21282		3.224	0.20733		6.224	0.2057		9.224	0.22831
0.225	0.21298		3.225	0.20728		6.225	0.2057		9.225	0.22837
0.226	0.21315		3.226	0.20717		6.226	0.2057		9.226	0.22842
0.227	0.2133		3.227	0.20736		6.227	0.20569		9.227	0.22848
0.228	0.21336		3.228	0.20736		6.228	0.2057		9.228	0.22855
0.229	0.21345		3.229	0.20748		6.229	0.20569		9.229	0.22864
0.23	0.21355		3.23	0.20766		6.23	0.2057		9.23	0.22878
0.231	0.21362		3.231	0.20748		6.231	0.20568		9.231	0.22889
0.232	0.21379		3.232	0.20767		6.232	0.20572		9.232	0.229
0.233	0.21395		3.233	0.20765		6.233	0.20569		9.233	0.22909
0.234	0.21406		3.234	0.2077		6.234	0.2057		9.234	0.22919
0.235	0.21413		3.235	0.20763		6.235	0.2057		9.235	0.2293
0.236	0.21419		3.236	0.20762		6.236	0.20569		9.236	0.22941
0.237	0.21428		3.237	0.20782		6.237	0.2057		9.237	0.22952
0.238	0.21434		3.238	0.20794		6.238	0.20569		9.238	0.22964
0.239	0.21439		3.239	0.20811		6.239	0.20569		9.239	0.22972
0.24	0.21443		3.24	0.20825		6.24	0.2057		9.24	0.22981
0.241	0.21443		3.241	0.20833		6.241	0.20569		9.241	0.22991
0.242	0.21446		3.242	0.20823		6.242	0.20568		9.242	0.23001
0.243	0.21448		3.243	0.20848		6.243	0.20573		9.243	0.23011
0.244	0.21446		3.244	0.20865		6.244	0.2057		9.244	0.23025
0.245	0.21452		3.245	0.20876		6.245	0.20573		9.245	0.23036
0.246	0.21455		3.246	0.20887		6.246	0.20573		9.246	0.23048
0.247	0.2146		3.247	0.20894		6.247	0.2057		9.247	0.23059
0.248	0.21468		3.248	0.20909		6.248	0.20573		9.248	0.2307
0.249	0.2148		3.249	0.20921		6.249	0.20572		9.249	0.2308
0.25	0.21491		3.25	0.2092		6.25	0.20575		9.25	0.2309
0.251	0.21503		3.251	0.20915		6.251	0.20573		9.251	0.23099
0.252	0.21515		3.252	0.20938		6.252	0.20576		9.252	0.23104
0.253	0.21525		3.253	0.20954		6.253	0.20575		9.253	0.23108
0.254	0.21535		3.254	0.20957		6.254	0.20575		9.254	0.2311
0.255	0.21543		3.255	0.20951		6.255	0.20579		9.255	0.23115
0.256	0.21552		3.256	0.20974		6.256	0.20575		9.256	0.2312
0.257	0.21562		3.257	0.20983		6.257	0.20577		9.257	0.23125
0.258	0.21572		3.258	0.21005		6.258	0.20579		9.258	0.23128
0.259	0.2158		3.259	0.2102		6.259	0.20576		9.259	0.2313
0.26	0.21592		3.26	0.21035		6.26	0.20579		9.26	0.2313
0.261	0.21604		3.261	0.21041		6.261	0.20579		9.261	0.23132
0.262	0.21618		3.262	0.21062		6.262	0.20582		9.262	0.23132
0.263	0.21627		3.263	0.2106		6.263	0.20582		9.263	0.23133
0.264	0.21631		3.264	0.2106		6.264	0.2058		9.264	0.23136
0.265	0.21641		3.265	0.21084		6.265	0.20582		9.265	0.23144
0.266	0.21655		3.266	0.21096		6.266	0.20582		9.266	0.23153
0.267	0.21677		3.267	0.21078		6.267	0.20579		9.267	0.23161
0.268	0.21691		3.268	0.21079		6.268	0.20584		9.268	0.23171
0.269	0.21703		3.269	0.21096		6.269	0.20582		9.269	0.23181
0.27	0.21715		3.27	0.21097		6.27	0.20582		9.27	0.2319
0.271	0.21729		3.271	0.21103		6.271	0.2058		9.271	0.23201
0.272	0.21748		3.272	0.21109		6.272	0.20583		9.272	0.23211
0.273	0.2176		3.273	0.21114		6.273	0.20583		9.273	0.23223
0.274	0.21773		3.274	0.21137		6.274	0.20582		9.274	0.23234
0.275	0.21785		3.275	0.21152		6.275	0.20582		9.275	0.23242
0.276	0.21793		3.276	0.21173		6.276	0.2058		9.276	0.23251
0.277	0.21804		3.277	0.2118		6.277	0.20583		9.277	0.23261
0.278	0.21815		3.278	0.21191		6.278	0.20583		9.278	0.23272
0.279	0.21822		3.279	0.21198		6.279	0.20582		9.279	0.2328
0.28	0.21827		3.28	0.21219		6.28	0.20583		9.28	0.2329
0.281	0.21831		3.281	0.21231		6.281	0.20583		9.281	0.233
0.282	0.2184		3.282	0.21233		6.282	0.20584		9.282	0.23313
0.283	0.21847		3.283	0.21254		6.283	0.20582		9.283	0.23331
0.284	0.21854		3.284	0.21255		6.284	0.20584		9.284	0.23346
0.285	0.21866		3.285	0.21267		6.285	0.20582		9.285	0.23363
0.286	0.21877		3.286	0.21263		6.286	0.20586		9.286	0.23377
0.287	0.21886		3.287	0.2128		6.287	0.20586		9.287	0.23389
0.288	0.2189		3.288	0.21287		6.288	0.20583		9.288	0.23399
0.289	0.21895		3.289	0.21287		6.289	0.20583		9.289	0.23411
0.29	0.21898		3.29	0.21294		6.29	0.20582		9.29	0.23419
0.291	0.21898		3.291	0.21297		6.291	0.20582		9.291	0.23431
0.292	0.21904		3.292	0.2131		6.292	0.2058		9.292	0.23438
0.293	0.21909		3.293	0.21315		6.293	0.2058		9.293	0.23445
0.294	0.21909		3.294	0.21321		6.294	0.20582		9.294	0.23453
0.295	0.21917		3.295	0.21347		6.295	0.2058		9.295	0.23461
0.296	0.21924		3.296	0.21376		6.296	0.20583		9.296	0.23467
0.297	0.21932		3.297	0.21365		6.297	0.2058		9.297	0.23473
0.298	0.21936		3.298	0.21386		6.298	0.20579		9.298	0.23477
0.299	0.21939		3.299	0.21403		6.299	0.20584		9.299	0.2348
0.3	0.21947		3.3	0.21393		6.3	0.20586		9.3	0.23479
0.301	0.21954		3.301	0.21421		6.301	0.20582		9.301	0.23487
0.302	0.21963		3.302	0.2143		6.302	0.20582		9.302	0.23496
0.303	0.21969		3.303	0.21435		6.303	0.2058		9.303	0.23505
0.304	0.21977		3.304	0.21438		6.304	0.20583		9.304	0.23518
0.305	0.21986		3.305	0.21442		6.305	0.20582		9.305	0.23534
0.306	0.21997		3.306	0.21453		6.306	0.20582		9.306	0.23551
0.307	0.22009		3.307	0.21467		6.307	0.20582		9.307	0.23571
0.308	0.22021		3.308	0.21464		6.308	0.20583		9.308	0.23592
0.309	0.2203		3.309	0.21473		6.309	0.20582		9.309	0.23616
0.31	0.22039		3.31	0.21486		6.31	0.20583		9.31	0.23644
0.311	0.22051		3.311	0.21503		6.311	0.20583		9.311	0.23671
0.312	0.22061		3.312	0.21519		6.312	0.20584		9.312	0.23698
0.313	0.22066		3.313	0.21517		6.313	0.20584		9.313	0.23723
0.314	0.22072		3.314	0.21515		6.314	0.20584		9.314	0.23743
0.315	0.22087		3.315	0.21542		6.315	0.2058		9.315	0.23765
0.316	0.22094		3.316	0.21559		6.316	0.20588		9.316	0.23783
0.317	0.22101		3.317	0.2158		6.317	0.20586		9.317	0.23803
0.318	0.22105		3.318	0.21584		6.318	0.20587		9.318	0.23825
0.319	0.22111		3.319	0.21598		6.319	0.20584		9.319	0.23846
0.32	0.22115		3.32	0.21615		6.32	0.20584		9.32	0.23857
0.321	0.22127		3.321	0.21632		6.321	0.20586		9.321	0.23878
0.322	0.22143		3.322	0.21651		6.322	0.20583		9.322	0.23895
0.323	0.22149		3.323	0.21672		6.323	0.20586		9.323	0.23913
0.324	0.22153		3.324	0.21678		6.324	0.20586		9.324	0.23932
0.325	0.22166		3.325	0.21689		6.325	0.20587		9.325	0.23953
0.326	0.22178		3.326	0.21702		6.326	0.20586		9.326	0.2398
0.327	0.2219		3.327	0.21707		6.327	0.20586		9.327	0.24005
0.328	0.22201		3.328	0.2171		6.328	0.20584		9.328	0.24027
0.329	0.22212		3.329	0.2172		6.329	0.20591		9.329	0.24055
0.33	0.22223		3.33	0.21739		6.33	0.20586		9.33	0.24086
0.331	0.22232		3.331	0.2175		6.331	0.20583		9.331	0.24122
0.332	0.22243		3.332	0.21765		6.332	0.20587		9.332	0.2415
0.333	0.22251		3.333	0.21777		6.333	0.20587		9.333	0.24179
0.334	0.22262		3.334	0.21786		6.334	0.20579		9.334	0.24209
0.335	0.22268		3.335	0.21799		6.335	0.2059		9.335	0.24239
0.336	0.22275		3.336	0.21815		6.336	0.20588		9.336	0.24265
0.337	0.22282		3.337	0.21824		6.337	0.20583		9.337	0.24295
0.338	0.22291		3.338	0.2184		6.338	0.20584		9.338	0.24326
0.339	0.22296		3.339	0.21862		6.339	0.2058		9.339	0.24356
0.34	0.22305		3.34	0.21891		6.34	0.20583		9.34	0.24382
0.341	0.22313		3.341	0.21889		6.341	0.20593		9.341	0.24405
0.342	0.22322		3.342	0.21907		6.342	0.20582		9.342	0.2443
0.343	0.22337		3.343	0.21931		6.343	0.20588		9.343	0.24461
0.344	0.22355		3.344	0.21954		6.344	0.20582		9.344	0.24489
0.345	0.22371		3.345	0.21973		6.345	0.2058		9.345	0.24519
0.346	0.22384		3.346	0.21982		6.346	0.20584		9.346	0.24546
0.347	0.22399		3.347	0.22002		6.347	0.20587		9.347	0.24579
0.348	0.22414		3.348	0.22011		6.348	0.20584		9.348	0.24613
0.349	0.22432		3.349	0.2203		6.349	0.20568		9.349	0.24645
0.35	0.22446		3.35	0.22046		6.35	0.20579		9.35	0.24678
0.351	0.22464		3.351	0.22063		6.351	0.20575		9.351	0.24717
0.352	0.22478		3.352	0.22083		6.352	0.20572		9.352	0.24753
0.353	0.22484		3.353	0.22086		6.353	0.20576		9.353	0.24792
0.354	0.22495		3.354	0.22099		6.354	0.20583		9.354	0.24829
0.355	0.22504		3.355	0.22112		6.355	0.20565		9.355	0.24996
0.356	0.22514		3.356	0.22134		6.356	0.20568		9.356	0.25119
0.357	0.22523		3.357	0.22151		6.357	0.20575		9.357	0.25187
0.358	0.22531		3.358	0.22167		6.358	0.20551		9.358	0.25208
0.359	0.22532		3.359	0.22196		6.359	0.20558		9.359	0.25188
0.36	0.22536		3.36	0.22225		6.36	0.20559		9.36	0.25124
0.361	0.22542		3.361	0.22245		6.361	0.20555		9.361	0.25025
0.362	0.22547		3.362	0.2226		6.362	0.2055		9.362	0.24889
0.363	0.22555		3.363	0.22281		6.363	0.2053		9.363	0.24727
0.364	0.22564		3.364	0.22304		6.364	0.20522		9.364	0.2454
0.365	0.22568		3.365	0.2233		6.365	0.20515		9.365	0.24333
0.366	0.22583		3.366	0.22343		6.366	0.20513		9.366	0.24109
0.367	0.22592		3.367	0.22368		6.367	0.20503		9.367	0.23872
0.368	0.22605		3.368	0.22368		6.368	0.20497		9.368	0.23623
0.369	0.2262		3.369	0.22389		6.369	0.20504		9.369	0.23367
0.37	0.22637		3.37	0.22412		6.37	0.20503		9.37	0.23111
0.371	0.22651		3.371	0.22434		6.371	0.20486		9.371	0.22856
0.372	0.22667		3.372	0.22443		6.372	0.20459		9.372	0.22609
0.373	0.22687		3.373	0.22467		6.373	0.20457		9.373	0.22373
0.374	0.22701		3.374	0.22492		6.374	0.20457		9.374	0.22144
0.375	0.22712		3.375	0.22531		6.375	0.20445		9.375	0.21933
0.376	0.22726		3.376	0.2256		6.376	0.20435		9.376	0.21745
0.377	0.2274		3.377	0.22584		6.377	0.20423		9.377	0.2158
0.378	0.22755		3.378	0.22618		6.378	0.20408		9.378	0.21442
0.379	0.2277		3.379	0.22635		6.379	0.2041		9.379	0.21334
0.38	0.22778		3.38	0.22656		6.38	0.20403		9.38	0.2126
0.381	0.22792		3.381	0.22656		6.381	0.20431		9.381	0.21225
0.382	0.22807		3.382	0.22677		6.382	0.20417		9.382	0.2123
0.383	0.22818		3.383	0.22693		6.383	0.20428		9.383	0.21277
0.384	0.22831		3.384	0.22705		6.384	0.20419		9.384	0.21368
0.385	0.22854		3.385	0.22717		6.385	0.20397		9.385	0.21508
0.386	0.22979		3.386	0.22743		6.386	0.2041		9.386	0.21516
0.387	0.2306		3.387	0.22768		6.387	0.2039		9.387	0.21516
0.388	0.23096		3.388	0.22782		6.388	0.20391		9.388	0.21516
0.389	0.23093		3.389	0.22786		6.389	0.20408		9.389	0.21516
0.39	0.2306		3.39	0.22836		6.39	0.20386		9.39	0.21516
0.391	0.22993		3.391	0.22851		6.391	0.2038		9.391	0.21515
0.392	0.22896		3.392	0.22852		6.392	0.20377		9.392	0.21515
0.393	0.2277		3.393	0.22861		6.393	0.20357		9.393	0.21513
0.394	0.22621		3.394	0.2287		6.394	0.20352		9.394	0.21512
0.395	0.22451		3.395	0.22862		6.395	0.2033		9.395	0.21511
0.396	0.22263		3.396	0.22872		6.396	0.20328		9.396	0.2151
0.397	0.22057		3.397	0.2289		6.397	0.20315		9.397	0.21508
0.398	0.2184		3.398	0.22906		6.398	0.20314		9.398	0.21507
0.399	0.21614		3.399	0.22924		6.399	0.20304		9.399	0.21506
0.4	0.21379		3.4	0.22927		6.4	0.203		9.4	0.21504
0.401	0.21142		3.401	0.19829		6.401	0.2031		9.401	0.21501
0.402	0.20907		3.402	0.19704		6.402	0.20292		9.402	0.215
0.403	0.20679		3.403	0.19703		6.403	0.20299		9.403	0.21499
0.404	0.20457		3.404	0.197		6.404	0.20293		9.404	0.21497
0.405	0.20247		3.405	0.19696		6.405	0.20308		9.405	0.21496
0.406	0.20054		3.406	0.19697		6.406	0.20312		9.406	0.21494
0.407	0.1988		3.407	0.19696		6.407	0.20294		9.407	0.21493
0.408	0.19727		3.408	0.19695		6.408	0.20297		9.408	0.21494
0.409	0.19601		3.409	0.19688		6.409	0.203		9.409	0.21494
0.41	0.19501		3.41	0.19683		6.41	0.20304		9.41	0.21493
0.411	0.19434		3.411	0.19675		6.411	0.20286		9.411	0.21493
0.412	0.19399		3.412	0.1967		6.412	0.20281		9.412	0.21494
0.413	0.19399		3.413	0.19663		6.413	0.2027		9.413	0.21494
0.414	0.19436		3.414	0.19658		6.414	0.20274		9.414	0.21494
0.415	0.19516		3.415	0.19655		6.415	0.20267		9.415	0.21494
0.416	0.19622		3.416	0.19653		6.416	0.20253		9.416	0.21494
0.417	0.19624		3.417	0.1965		6.417	0.20248		9.417	0.21493
0.418	0.19625		3.418	0.19647		6.418	0.20261		9.418	0.21494
0.419	0.19628		3.419	0.19647		6.419	0.2026		9.419	0.21493
0.42	0.19633		3.42	0.19646		6.42	0.20256		9.42	0.21493
0.421	0.19638		3.421	0.19646		6.421	0.20253		9.421	0.21492
0.422	0.19643		3.422	0.19645		6.422	0.2025		9.422	0.21493
0.423	0.19648		3.423	0.19644		6.423	0.20241		9.423	0.21492
0.424	0.19654		3.424	0.19646		6.424	0.20228		9.424	0.21492
0.425	0.19658		3.425	0.19646		6.425	0.20243		9.425	0.21492
0.426	0.19662		3.426	0.19646		6.426	0.20259		9.426	0.21492
0.427	0.19665		3.427	0.19647		6.427	0.20253		9.427	0.21492
0.428	0.19668		3.428	0.19649		6.428	0.20225		9.428	0.21492
0.429	0.1967		3.429	0.19646		6.429	0.2022		9.429	0.21492
0.43	0.19673		3.43	0.19645		6.43	0.20223		9.43	0.21492
0.431	0.19675		3.431	0.19642		6.431	0.20241		9.431	0.21492
0.432	0.19678		3.432	0.19642		6.432	0.20241		9.432	0.21493
0.433	0.1968		3.433	0.19644		6.433	0.20249		9.433	0.21493
0.434	0.19683		3.434	0.1964		6.434	0.20241		9.434	0.21493
0.435	0.19686		3.435	0.19637		6.435	0.20234		9.435	0.21493
0.436	0.19689		3.436	0.1964		6.436	0.20203		9.436	0.21493
0.437	0.19692		3.437	0.1964		6.437	0.20187		9.437	0.21494
0.438	0.19695		3.438	0.19638		6.438	0.20181		9.438	0.21495
0.439	0.19698		3.439	0.19637		6.439	0.20181		9.439	0.21494
0.44	0.197		3.44	0.19638		6.44	0.20181		9.44	0.21494
0.441	0.19703		3.441	0.19638		6.441	0.20196		9.441	0.21495
0.442	0.19705		3.442	0.19637		6.442	0.20217		9.442	0.21494
0.443	0.19707		3.443	0.19637		6.443	0.20217		9.443	0.21494
0.444	0.19708		3.444	0.19636		6.444	0.20203		9.444	0.21493
0.445	0.1971		3.445	0.19637		6.445	0.20209		9.445	0.21493
0.446	0.19711		3.446	0.19634		6.446	0.20202		9.446	0.21493
0.447	0.19713		3.447	0.19634		6.447	0.20213		9.447	0.21493
0.448	0.19714		3.448	0.19637		6.448	0.20209		9.448	0.21494
0.449	0.19716		3.449	0.19636		6.449	0.20217		9.449	0.21495
0.45	0.19717		3.45	0.19636		6.45	0.20206		9.45	0.21496
0.451	0.19718		3.451	0.19636		6.451	0.20187		9.451	0.21496
0.452	0.19719		3.452	0.19637		6.452	0.20198		9.452	0.21496
0.453	0.1972		3.453	0.19637		6.453	0.20201		9.453	0.21496
0.454	0.19721		3.454	0.19636		6.454	0.20203		9.454	0.21497
0.455	0.19721		3.455	0.19634		6.455	0.20195		9.455	0.21497
0.456	0.19721		3.456	0.19637		6.456	0.20173		9.456	0.21498
0.457	0.19722		3.457	0.19638		6.457	0.20162		9.457	0.21498
0.458	0.19722		3.458	0.19638		6.458	0.20159		9.458	0.21499
0.459	0.19721		3.459	0.19637		6.459	0.20194		9.459	0.21498
0.46	0.19721		3.46	0.19637		6.46	0.20192		9.46	0.21499
0.461	0.19722		3.461	0.19637		6.461	0.20201		9.461	0.21499
0.462	0.19722		3.462	0.19638		6.462	0.20195		9.462	0.215
0.463	0.19723		3.463	0.19637		6.463	0.20187		9.463	0.215
0.464	0.19723		3.464	0.19638		6.464	0.2019		9.464	0.215
0.465	0.19724		3.465	0.1964		6.465	0.2019		9.465	0.21499
0.466	0.19724		3.466	0.19637		6.466	0.20205		9.466	0.21499
0.467	0.19725		3.467	0.1964		6.467	0.20214		9.467	0.21499
0.468	0.19725		3.468	0.19641		6.468	0.20219		9.468	0.21499
0.469	0.19725		3.469	0.1964		6.469	0.2023		9.469	0.21499
0.47	0.19725		3.47	0.1964		6.47	0.20201		9.47	0.21498
0.471	0.19725		3.471	0.19637		6.471	0.20201		9.471	0.21497
0.472	0.19726		3.472	0.19641		6.472	0.20185		9.472	0.21496
0.473	0.19727		3.473	0.1964		6.473	0.20198		9.473	0.21495
0.474	0.19726		3.474	0.1964		6.474	0.20181		9.474	0.21494
0.475	0.19727		3.475	0.19638		6.475	0.20199		9.475	0.21494
0.476	0.19727		3.476	0.19641		6.476	0.20203		9.476	0.21493
0.477	0.19728		3.477	0.1964		6.477	0.20198		9.477	0.21493
0.478	0.19728		3.478	0.19641		6.478	0.20208		9.478	0.21492
0.479	0.19728		3.479	0.1964		6.479	0.20216		9.479	0.21492
0.48	0.19729		3.48	0.1964		6.48	0.20213		9.48	0.2149
0.481	0.19729		3.481	0.19641		6.481	0.20194		9.481	0.2149
0.482	0.19729		3.482	0.1964		6.482	0.20201		9.482	0.21489
0.483	0.19729		3.483	0.19642		6.483	0.20192		9.483	0.21488
0.484	0.1973		3.484	0.1964		6.484	0.2022		9.484	0.21487
0.485	0.1973		3.485	0.19642		6.485	0.20213		9.485	0.21486
0.486	0.19729		3.486	0.19641		6.486	0.20206		9.486	0.21485
0.487	0.1973		3.487	0.19642		6.487	0.20214		9.487	0.21485
0.488	0.19729		3.488	0.19642		6.488	0.20228		9.488	0.21484
0.489	0.1973		3.489	0.19642		6.489	0.20232		9.489	0.21483
0.49	0.19731		3.49	0.19642		6.49	0.20225		9.49	0.21483
0.491	0.19731		3.491	0.19642		6.491	0.20225		9.491	0.21482
0.492	0.19732		3.492	0.19644		6.492	0.20224		9.492	0.21481
0.493	0.19733		3.493	0.19642		6.493	0.20223		9.493	0.2148
0.494	0.19733		3.494	0.19642		6.494	0.2023		9.494	0.21479
0.495	0.19733		3.495	0.1964		6.495	0.20243		9.495	0.21478
0.496	0.19733		3.496	0.19644		6.496	0.20231		9.496	0.21477
0.497	0.19734		3.497	0.19644		6.497	0.20248		9.497	0.21477
0.498	0.19733		3.498	0.19642		6.498	0.20241		9.498	0.21476
0.499	0.19734		3.499	0.19641		6.499	0.20238		9.499	0.21475
0.5	0.19734		3.5	0.19645		6.5	0.20242		9.5	0.21475
0.501	0.19734		3.501	0.19644		6.501	0.20249		9.501	0.21474
0.502	0.19734		3.502	0.19644		6.502	0.20271		9.502	0.21474
0.503	0.19733		3.503	0.19644		6.503	0.20257		9.503	0.21473
0.504	0.19733		3.504	0.19644		6.504	0.20246		9.504	0.21472
0.505	0.19733		3.505	0.19645		6.505	0.20265		9.505	0.21473
0.506	0.19733		3.506	0.19644		6.506	0.2026		9.506	0.21473
0.507	0.19733		3.507	0.19644		6.507	0.20268		9.507	0.21472
0.508	0.19733		3.508	0.19646		6.508	0.20277		9.508	0.21472
0.509	0.19732		3.509	0.19644		6.509	0.20279		9.509	0.21472
0.51	0.19732		3.51	0.19644		6.51	0.20271		9.51	0.21472
0.511	0.19731		3.511	0.19645		6.511	0.20265		9.511	0.21472
0.512	0.19729		3.512	0.19646		6.512	0.20264		9.512	0.21457
0.513	0.19728		3.513	0.19645		6.513	0.20265		9.513	0.21442
0.514	0.19727		3.514	0.19646		6.514	0.20285		9.514	0.21431
0.515	0.19726		3.515	0.19646		6.515	0.20272		9.515	0.21425
0.516	0.19725		3.516	0.19649		6.516	0.20283		9.516	0.21426
0.517	0.19725		3.517	0.1965		6.517	0.20274		9.517	0.21436
0.518	0.19724		3.518	0.19647		6.518	0.20281		9.518	0.21451
0.519	0.19723		3.519	0.19649		6.519	0.20292		9.519	0.21467
0.52	0.19723		3.52	0.19651		6.52	0.2027		9.52	0.21489
0.521	0.19722		3.521	0.19653		6.521	0.20282		9.521	0.21516
0.522	0.19721		3.522	0.19654		6.522	0.20294		9.522	0.21549
0.523	0.19721		3.523	0.19655		6.523	0.20303		9.523	0.21586
0.524	0.1972		3.524	0.19654		6.524	0.20312		9.524	0.21632
0.525	0.19719		3.525	0.19657		6.525	0.20315		9.525	0.21678
0.526	0.19719		3.526	0.19655		6.526	0.20321		9.526	0.21723
0.527	0.19718		3.527	0.19657		6.527	0.20325		9.527	0.21771
0.528	0.19716		3.528	0.19658		6.528	0.20333		9.528	0.21813
0.529	0.19715		3.529	0.19658		6.529	0.20326		9.529	0.21855
0.53	0.19714		3.53	0.19658		6.53	0.20346		9.53	0.21895
0.531	0.19712		3.531	0.19659		6.531	0.20337		9.531	0.21931
0.532	0.19711		3.532	0.19661		6.532	0.20326		9.532	0.21964
0.533	0.1971		3.533	0.19659		6.533	0.20323		9.533	0.21991
0.534	0.19709		3.534	0.19659		6.534	0.20323		9.534	0.22018
0.535	0.19708		3.535	0.19659		6.535	0.20328		9.535	0.22034
0.536	0.19707		3.536	0.19662		6.536	0.20319		9.536	0.22044
0.537	0.19705		3.537	0.19662		6.537	0.20333		9.537	0.22051
0.538	0.19703		3.538	0.19662		6.538	0.20326		9.538	0.22051
0.539	0.19701		3.539	0.19663		6.539	0.20333		9.539	0.22042
0.54	0.19699		3.54	0.19662		6.54	0.20333		9.54	0.22029
0.541	0.19698		3.541	0.19665		6.541	0.2037		9.541	0.22013
0.542	0.19696		3.542	0.19665		6.542	0.20376		9.542	0.21982
0.543	0.19694		3.543	0.19663		6.543	0.2039		9.543	0.21966
0.544	0.19693		3.544	0.19665		6.544	0.20375		9.544	0.21957
0.545	0.19691		3.545	0.19667		6.545	0.2039		9.545	0.21949
0.546	0.1969		3.546	0.19663		6.546	0.20408		9.546	0.21946
0.547	0.19689		3.547	0.19666		6.547	0.2041		9.547	0.21944
0.548	0.19687		3.548	0.19666		6.548	0.20395		9.548	0.21939
0.549	0.19687		3.549	0.19665		6.549	0.20403		9.549	0.21936
0.55	0.19686		3.55	0.19665		6.55	0.20412		9.55	0.21936
0.551	0.19684		3.551	0.19665		6.551	0.20401		9.551	0.21935
0.552	0.19682		3.552	0.19665		6.552	0.20397		9.552	0.21939
0.553	0.19681		3.553	0.19663		6.553	0.20419		9.553	0.21944
0.554	0.19679		3.554	0.19663		6.554	0.20394		9.554	0.21951
0.555	0.19677		3.555	0.19665		6.555	0.20394		9.555	0.21956
0.556	0.19675		3.556	0.19666		6.556	0.20415		9.556	0.2196
0.557	0.19674		3.557	0.19666		6.557	0.20406		9.557	0.2197
0.558	0.19672		3.558	0.19663		6.558	0.20408		9.558	0.21974
0.559	0.19669		3.559	0.19666		6.559	0.20413		9.559	0.21978
0.56	0.19668		3.56	0.19665		6.56	0.20415		9.56	0.2198
0.561	0.19667		3.561	0.19663		6.561	0.20427		9.561	0.21984
0.562	0.19665		3.562	0.19665		6.562	0.2043		9.562	0.21989
0.563	0.19664		3.563	0.19662		6.563	0.20435		9.563	0.21992
0.564	0.19662		3.564	0.19665		6.564	0.20439		9.564	0.21994
0.565	0.19661		3.565	0.19665		6.565	0.20448		9.565	0.21991
0.566	0.19659		3.566	0.19662		6.566	0.20455		9.566	0.21992
0.567	0.19657		3.567	0.19663		6.567	0.2046		9.567	0.21993
0.568	0.19656		3.568	0.19663		6.568	0.20457		9.568	0.21988
0.569	0.19656		3.569	0.19662		6.569	0.20463		9.569	0.2198
0.57	0.19638		3.57	0.19661		6.57	0.20467		9.57	0.21979
0.571	0.19605		3.571	0.19662		6.571	0.20464		9.571	0.21976
0.572	0.19582		3.572	0.19661		6.572	0.20478		9.572	0.21966
0.573	0.19577		3.573	0.19659		6.573	0.20464		9.573	0.21961
0.574	0.19582		3.574	0.19659		6.574	0.20474		9.574	0.21958
0.575	0.19595		3.575	0.19659		6.575	0.20461		9.575	0.2195
0.576	0.19613		3.576	0.19661		6.576	0.2047		9.576	0.21938
0.577	0.19642		3.577	0.19659		6.577	0.20474		9.577	0.21924
0.578	0.19682		3.578	0.19659		6.578	0.20477		9.578	0.2191
0.579	0.19726		3.579	0.19657		6.579	0.20485		9.579	0.21892
0.58	0.19778		3.58	0.19658		6.58	0.20482		9.58	0.21868
0.581	0.19836		3.581	0.19657		6.581	0.2049		9.581	0.21846
0.582	0.19899		3.582	0.19657		6.582	0.20481		9.582	0.21832
0.583	0.19969		3.583	0.19657		6.583	0.20493		9.583	0.21819
0.584	0.20036		3.584	0.19655		6.584	0.20522		9.584	0.21811
0.585	0.20111		3.585	0.19655		6.585	0.20511		9.585	0.21808
0.586	0.20185		3.586	0.19654		6.586	0.20514		9.586	0.2181
0.587	0.20255		3.587	0.19654		6.587	0.20501		9.587	0.21815
0.588	0.2032		3.588	0.19654		6.588	0.20508		9.588	0.21819
0.589	0.20375		3.589	0.19654		6.589	0.20526		9.589	0.21822
0.59	0.20427		3.59	0.19651		6.59	0.20544		9.59	0.21829
0.591	0.20474		3.591	0.1965		6.591	0.20533		9.591	0.21841
0.592	0.20514		3.592	0.19651		6.592	0.20511		9.592	0.21849
0.593	0.20551		3.593	0.19649		6.593	0.20528		9.593	0.21855
0.594	0.20581		3.594	0.19649		6.594	0.20518		9.594	0.21861
0.595	0.20595		3.595	0.19647		6.595	0.20543		9.595	0.21864
0.596	0.20604		3.596	0.19649		6.596	0.20541		9.596	0.21867
0.597	0.20606		3.597	0.19645		6.597	0.20535		9.597	0.21867
0.598	0.20594		3.598	0.19645		6.598	0.20526		9.598	0.21865
0.599	0.20573		3.599	0.19642		6.599	0.20544		9.599	0.21861
0.6	0.20536		3.6	0.19642		6.6	0.20547		9.6	0.21865
0.601	0.20509		3.601	0.19642		6.601	0.20557		9.601	0.21868
0.602	0.20502		3.602	0.19638		6.602	0.20557		9.602	0.21868
0.603	0.20499		3.603	0.19638		6.603	0.20557		9.603	0.21866
0.604	0.20495		3.604	0.19637		6.604	0.20576		9.604	0.21864
0.605	0.20494		3.605	0.19636		6.605	0.20583		9.605	0.21855
0.606	0.20494		3.606	0.19636		6.606	0.20598		9.606	0.21844
0.607	0.20494		3.607	0.19636		6.607	0.20594		9.607	0.21839
0.608	0.20494		3.608	0.19633		6.608	0.20608		9.608	0.21831
0.609	0.20491		3.609	0.19633		6.609	0.20602		9.609	0.21821
0.61	0.20488		3.61	0.1962		6.61	0.20604		9.61	0.21816
0.611	0.20485		3.611	0.19619		6.611	0.20588		9.611	0.21819
0.612	0.20486		3.612	0.19599		6.612	0.20595		9.612	0.21821
0.613	0.20494		3.613	0.19595		6.613	0.20577		9.613	0.2183
0.614	0.20493		3.614	0.19586		6.614	0.20583		9.614	0.21838
0.615	0.20493		3.615	0.19573		6.615	0.20593		9.615	0.21843
0.616	0.20486		3.616	0.19563		6.616	0.20586		9.616	0.21856
0.617	0.20473		3.617	0.19555		6.617	0.2057		9.617	0.21866
0.618	0.20461		3.618	0.19565		6.618	0.20587		9.618	0.21872
0.619	0.20449		3.619	0.19565		6.619	0.20595		9.619	0.21876
0.62	0.20446		3.62	0.19548		6.62	0.20584		9.62	0.21882
0.621	0.20444		3.621	0.19524		6.621	0.20604		9.621	0.21884
0.622	0.20442		3.622	0.19548		6.622	0.2061		9.622	0.21887
0.623	0.20438		3.623	0.19525		6.623	0.20604		9.623	0.21892
0.624	0.2044		3.624	0.19509		6.624	0.20615		9.624	0.21896
0.625	0.20436		3.625	0.19494		6.625	0.20626		9.625	0.21902
0.626	0.20443		3.626	0.19498		6.626	0.20651		9.626	0.21902
0.627	0.20448		3.627	0.19488		6.627	0.20644		9.627	0.21902
0.628	0.20447		3.628	0.19496		6.628	0.20649		9.628	0.21902
0.629	0.20447		3.629	0.19477		6.629	0.20651		9.629	0.21903
0.63	0.20441		3.63	0.19465		6.63	0.20639		9.63	0.2191
0.631	0.2044		3.631	0.19431		6.631	0.20646		9.631	0.21917
0.632	0.20443		3.632	0.19424		6.632	0.20662		9.632	0.21917
0.633	0.20443		3.633	0.19417		6.633	0.20653		9.633	0.21912
0.634	0.20441		3.634	0.19416		6.634	0.20651		9.634	0.21913
0.635	0.20437		3.635	0.19402		6.635	0.20645		9.635	0.21907
0.636	0.2043		3.636	0.19404		6.636	0.20644		9.636	0.21907
0.637	0.20422		3.637	0.19394		6.637	0.20642		9.637	0.21905
0.638	0.2042		3.638	0.1937		6.638	0.20644		9.638	0.21901
0.639	0.20416		3.639	0.19364		6.639	0.20657		9.639	0.21897
0.64	0.20413		3.64	0.19356		6.64	0.20651		9.64	0.21894
0.641	0.20411		3.641	0.1936		6.641	0.2066		9.641	0.21891
0.642	0.20415		3.642	0.19356		6.642	0.20668		9.642	0.21888
0.643	0.20412		3.643	0.19352		6.643	0.20682		9.643	0.21887
0.644	0.20404		3.644	0.19329		6.644	0.20697		9.644	0.21885
0.645	0.20397		3.645	0.19323		6.645	0.20678		9.645	0.21879
0.646	0.20396		3.646	0.19315		6.646	0.20697		9.646	0.21882
0.647	0.20396		3.647	0.19295		6.647	0.20699		9.647	0.21882
0.648	0.20406		3.648	0.19308		6.648	0.20724		9.648	0.21879
0.649	0.20417		3.649	0.19304		6.649	0.20724		9.649	0.21878
0.65	0.20417		3.65	0.19302		6.65	0.20724		9.65	0.21876
0.651	0.20419		3.651	0.19293		6.651	0.2072		9.651	0.21877
0.652	0.20417		3.652	0.19302		6.652	0.20713		9.652	0.21882
0.653	0.20419		3.653	0.19287		6.653	0.20718		9.653	0.21886
0.654	0.20427		3.654	0.1927		6.654	0.20714		9.654	0.21887
0.655	0.20425		3.655	0.19274		6.655	0.20704		9.655	0.21885
0.656	0.20424		3.656	0.19274		6.656	0.20708		9.656	0.21878
0.657	0.20418		3.657	0.19272		6.657	0.20713		9.657	0.21875
0.658	0.20414		3.658	0.19276		6.658	0.20692		9.658	0.21875
0.659	0.20408		3.659	0.19272		6.659	0.20708		9.659	0.21874
0.66	0.20404		3.66	0.19279		6.66	0.20703		9.66	0.21876
0.661	0.20395		3.661	0.19273		6.661	0.20718		9.661	0.21876
0.662	0.20389		3.662	0.19272		6.662	0.20718		9.662	0.21868
0.663	0.20382		3.663	0.19272		6.663	0.20724		9.663	0.21864
0.664	0.20372		3.664	0.19258		6.664	0.20746		9.664	0.21865
0.665	0.20364		3.665	0.19243		6.665	0.20742		9.665	0.21863
0.666	0.2036		3.666	0.1924		6.666	0.20747		9.666	0.21863
0.667	0.20354		3.667	0.19228		6.667	0.20758		9.667	0.21859
0.668	0.20346		3.668	0.19235		6.668	0.20779		9.668	0.21859
0.669	0.20337		3.669	0.19247		6.669	0.20754		9.669	0.21859
0.67	0.20326		3.67	0.19231		6.67	0.20772		9.67	0.21862
0.671	0.20315		3.671	0.19227		6.671	0.20758		9.671	0.21864
0.672	0.20311		3.672	0.19233		6.672	0.20771		9.672	0.21867
0.673	0.20304		3.673	0.19223		6.673	0.20775		9.673	0.21868
0.674	0.20305		3.674	0.19222		6.674	0.20783		9.674	0.21875
0.675	0.20305		3.675	0.19224		6.675	0.20764		9.675	0.21875
0.676	0.20307		3.676	0.19219		6.676	0.20769		9.676	0.21881
0.677	0.20314		3.677	0.19224		6.677	0.20761		9.677	0.21882
0.678	0.20311		3.678	0.19219		6.678	0.20758		9.678	0.21882
0.679	0.20306		3.679	0.19211		6.679	0.20762		9.679	0.21883
0.68	0.20302		3.68	0.19218		6.68	0.20753		9.68	0.2188
0.681	0.20309		3.681	0.19231		6.681	0.20775		9.681	0.21881
0.682	0.20303		3.682	0.19222		6.682	0.20786		9.682	0.21882
0.683	0.20305		3.683	0.19212		6.683	0.208		9.683	0.2188
0.684	0.20309		3.684	0.19203		6.684	0.20789		9.684	0.21874
0.685	0.20311		3.685	0.19205		6.685	0.20791		9.685	0.21867
0.686	0.20311		3.686	0.19202		6.686	0.20789		9.686	0.21861
0.687	0.20318		3.687	0.19197		6.687	0.20818		9.687	0.21858
0.688	0.20327		3.688	0.19172		6.688	0.20824		9.688	0.21857
0.689	0.20335		3.689	0.19165		6.689	0.20809		9.689	0.21854
0.69	0.20344		3.69	0.19172		6.69	0.20827		9.69	0.21853
0.691	0.20348		3.691	0.19157		6.691	0.20818		9.691	0.21848
0.692	0.20349		3.692	0.19155		6.692	0.20818		9.692	0.21844
0.693	0.20344		3.693	0.19151		6.693	0.20802		9.693	0.21841
0.694	0.20335		3.694	0.19143		6.694	0.20815		9.694	0.21833
0.695	0.20331		3.695	0.19149		6.695	0.20806		9.695	0.21827
0.696	0.20328		3.696	0.1914		6.696	0.20806		9.696	0.21822
0.697	0.20324		3.697	0.19141		6.697	0.20827		9.697	0.21815
0.698	0.20327		3.698	0.19157		6.698	0.20826		9.698	0.21817
0.699	0.2033		3.699	0.19135		6.699	0.20838		9.699	0.21813
0.7	0.20331		3.7	0.19143		6.7	0.20837		9.7	0.2181
0.701	0.20334		3.701	0.19143		6.701	0.2084		9.701	0.21805
0.702	0.20338		3.702	0.19147		6.702	0.20838		9.702	0.21798
0.703	0.20342		3.703	0.19141		6.703	0.20852		9.703	0.21796
0.704	0.20342		3.704	0.19122		6.704	0.20851		9.704	0.21799
0.705	0.2034		3.705	0.19135		6.705	0.20866		9.705	0.21799
0.706	0.20339		3.706	0.19143		6.706	0.20869		9.706	0.21804
0.707	0.2034		3.707	0.1913		6.707	0.2087		9.707	0.21808
0.708	0.20331		3.708	0.1913		6.708	0.20873		9.708	0.21819
0.709	0.20334		3.709	0.19136		6.709	0.20875		9.709	0.21826
0.71	0.20334		3.71	0.19148		6.71	0.20875		9.71	0.21832
0.711	0.2033		3.711	0.19159		6.711	0.20873		9.711	0.21843
0.712	0.20321		3.712	0.19152		6.712	0.2088		9.712	0.21853
0.713	0.20321		3.713	0.19159		6.713	0.20869		9.713	0.2186
0.714	0.20321		3.714	0.19153		6.714	0.20867		9.714	0.21861
0.715	0.20321		3.715	0.19141		6.715	0.20867		9.715	0.21863
0.716	0.20328		3.716	0.19134		6.716	0.20875		9.716	0.21865
0.717	0.20346		3.717	0.19134		6.717	0.20877		9.717	0.21871
0.718	0.2036		3.718	0.19122		6.718	0.20871		9.718	0.2187
0.719	0.20373		3.719	0.19134		6.719	0.20877		9.719	0.21864
0.72	0.2038		3.72	0.19127		6.72	0.2087		9.72	0.21856
0.721	0.20386		3.721	0.19147		6.721	0.20871		9.721	0.21845
0.722	0.20386		3.722	0.19153		6.722	0.20877		9.722	0.21835
0.723	0.20398		3.723	0.19161		6.723	0.20885		9.723	0.21826
0.724	0.20408		3.724	0.19166		6.724	0.20885		9.724	0.21819
0.725	0.20413		3.725	0.19157		6.725	0.20888		9.725	0.21816
0.726	0.20419		3.726	0.19162		6.726	0.20893		9.726	0.21813
0.727	0.20431		3.727	0.19157		6.727	0.20899		9.727	0.2181
0.728	0.20439		3.728	0.19161		6.728	0.209		9.728	0.21811
0.729	0.2044		3.729	0.19159		6.729	0.209		9.729	0.21807
0.73	0.20444		3.73	0.19151		6.73	0.209		9.73	0.21805
0.731	0.20446		3.731	0.19128		6.731	0.20896		9.731	0.21802
0.732	0.20453		3.732	0.19139		6.732	0.20896		9.732	0.21803
0.733	0.20455		3.733	0.19147		6.733	0.20893		9.733	0.21809
0.734	0.20451		3.734	0.19139		6.734	0.20891		9.734	0.21816
0.735	0.20451		3.735	0.19136		6.735	0.20889		9.735	0.21821
0.736	0.20445		3.736	0.19151		6.736	0.20885		9.736	0.21828
0.737	0.20445		3.737	0.19148		6.737	0.20887		9.737	0.21832
0.738	0.20437		3.738	0.19145		6.738	0.20885		9.738	0.21834
0.739	0.20433		3.739	0.19172		6.739	0.20888		9.739	0.21829
0.74	0.20426		3.74	0.19176		6.74	0.20887		9.74	0.21825
0.741	0.20423		3.741	0.1918		6.741	0.20891		9.741	0.2182
0.742	0.20419		3.742	0.19174		6.742	0.20892		9.742	0.21814
0.743	0.20416		3.743	0.19164		6.743	0.20896		9.743	0.21807
0.744	0.20413		3.744	0.19165		6.744	0.20902		9.744	0.21797
0.745	0.20415		3.745	0.1918		6.745	0.20904		9.745	0.21793
0.746	0.20427		3.746	0.19172		6.746	0.20907		9.746	0.21791
0.747	0.2043		3.747	0.19172		6.747	0.20911		9.747	0.21787
0.748	0.20429		3.748	0.19177		6.748	0.2091		9.748	0.21782
0.749	0.20429		3.749	0.19169		6.749	0.2091		9.749	0.21778
0.75	0.20421		3.75	0.19168		6.75	0.20911		9.75	0.21775
0.751	0.20416		3.751	0.19169		6.751	0.20907		9.751	0.21769
0.752	0.20411		3.752	0.1917		6.752	0.20904		9.752	0.21762
0.753	0.20407		3.753	0.19174		6.753	0.20902		9.753	0.21756
0.754	0.20395		3.754	0.19181		6.754	0.20895		9.754	0.21748
0.755	0.20388		3.755	0.19198		6.755	0.20888		9.755	0.21738
0.756	0.20382		3.756	0.19211		6.756	0.20887		9.756	0.21732
0.757	0.20376		3.757	0.1919		6.757	0.20892		9.757	0.21728
0.758	0.2037		3.758	0.19201		6.758	0.20889		9.758	0.21721
0.759	0.20368		3.759	0.19216		6.759	0.2087		9.759	0.21715
0.76	0.20372		3.76	0.19219		6.76	0.20874		9.76	0.21709
0.761	0.20373		3.761	0.19203		6.761	0.20875		9.761	0.21702
0.762	0.20378		3.762	0.19219		6.762	0.20889		9.762	0.21704
0.763	0.20372		3.763	0.19239		6.763	0.20895		9.763	0.21701
0.764	0.20372		3.764	0.19247		6.764	0.20888		9.764	0.217
0.765	0.20377		3.765	0.19232		6.765	0.20887		9.765	0.21702
0.766	0.20374		3.766	0.19222		6.766	0.20891		9.766	0.21704
0.767	0.20382		3.767	0.19227		6.767	0.20891		9.767	0.21711
0.768	0.20379		3.768	0.19223		6.768	0.20889		9.768	0.21712
0.769	0.2038		3.769	0.19244		6.769	0.20892		9.769	0.21713
0.77	0.20384		3.77	0.19239		6.77	0.2091		9.77	0.21717
0.771	0.20393		3.771	0.19237		6.771	0.20904		9.771	0.2172
0.772	0.20395		3.772	0.19248		6.772	0.20915		9.772	0.21727
0.773	0.20396		3.773	0.19252		6.773	0.20892		9.773	0.21732
0.774	0.20394		3.774	0.19251		6.774	0.20878		9.774	0.21737
0.775	0.20401		3.775	0.19252		6.775	0.20881		9.775	0.21747
0.776	0.20405		3.776	0.19253		6.776	0.20869		9.776	0.21751
0.777	0.20401		3.777	0.19254		6.777	0.20871		9.777	0.21753
0.778	0.20398		3.778	0.19282		6.778	0.20874		9.778	0.21753
0.779	0.20396		3.779	0.19287		6.779	0.20866		9.779	0.21751
0.78	0.20391		3.78	0.19293		6.78	0.20859		9.78	0.21747
0.781	0.20392		3.781	0.19306		6.781	0.20885		9.781	0.21744
0.782	0.20403		3.782	0.19294		6.782	0.209		9.782	0.21737
0.783	0.20404		3.783	0.19295		6.783	0.20895		9.783	0.21734
0.784	0.20404		3.784	0.19302		6.784	0.20887		9.784	0.21734
0.785	0.20403		3.785	0.19297		6.785	0.20904		9.785	0.2173
0.786	0.20404		3.786	0.19306		6.786	0.20889		9.786	0.21731
0.787	0.20415		3.787	0.19303		6.787	0.209		9.787	0.2173
0.788	0.20424		3.788	0.19307		6.788	0.20899		9.788	0.21728
0.789	0.20432		3.789	0.19289		6.789	0.2091		9.789	0.21733
0.79	0.20439		3.79	0.19303		6.79	0.20888		9.79	0.21734
0.791	0.20435		3.791	0.19304		6.791	0.20882		9.791	0.21738
0.792	0.20434		3.792	0.19299		6.792	0.20893		9.792	0.21749
0.793	0.20429		3.793	0.19303		6.793	0.20884		9.793	0.21753
0.794	0.20432		3.794	0.193		6.794	0.20888		9.794	0.21756
0.795	0.20434		3.795	0.19302		6.795	0.20884		9.795	0.2176
0.796	0.20436		3.796	0.19318		6.796	0.20878		9.796	0.21767
0.797	0.20433		3.797	0.19311		6.797	0.20882		9.797	0.21771
0.798	0.20424		3.798	0.1932		6.798	0.20859		9.798	0.21766
0.799	0.20424		3.799	0.19327		6.799	0.20863		9.799	0.2176
0.8	0.20422		3.8	0.19337		6.8	0.20862		9.8	0.21754
0.801	0.20416		3.801	0.1935		6.801	0.2086		9.801	0.21747
0.802	0.2041		3.802	0.1935		6.802	0.20871		9.802	0.21742
0.803	0.20409		3.803	0.19356		6.803	0.20874		9.803	0.21734
0.804	0.20405		3.804	0.1935		6.804	0.2087		9.804	0.21728
0.805	0.20408		3.805	0.19368		6.805	0.20874		9.805	0.21724
0.806	0.20402		3.806	0.1936		6.806	0.20887		9.806	0.21715
0.807	0.20394		3.807	0.19356		6.807	0.20891		9.807	0.21708
0.808	0.20389		3.808	0.19358		6.808	0.20888		9.808	0.21704
0.809	0.20388		3.809	0.19348		6.809	0.20892		9.809	0.21707
0.81	0.20384		3.81	0.19344		6.81	0.20887		9.81	0.21707
0.811	0.20387		3.811	0.1936		6.811	0.20896		9.811	0.2171
0.812	0.20392		3.812	0.19343		6.812	0.20893		9.812	0.21708
0.813	0.20389		3.813	0.19353		6.813	0.20902		9.813	0.21712
0.814	0.20386		3.814	0.1936		6.814	0.20891		9.814	0.21714
0.815	0.20384		3.815	0.19387		6.815	0.20866		9.815	0.21716
0.816	0.20387		3.816	0.19389		6.816	0.2086		9.816	0.21715
0.817	0.20386		3.817	0.19371		6.817	0.20856		9.817	0.21713
0.818	0.20381		3.818	0.19395		6.818	0.20853		9.818	0.21714
0.819	0.20377		3.819	0.19403		6.819	0.20875		9.819	0.21713
0.82	0.20378		3.82	0.19406		6.82	0.20873		9.82	0.21713
0.821	0.20376		3.821	0.19412		6.821	0.20874		9.821	0.21716
0.822	0.20378		3.822	0.19414		6.822	0.20874		9.822	0.21719
0.823	0.2039		3.823	0.19424		6.823	0.20869		9.823	0.21717
0.824	0.20404		3.824	0.19423		6.824	0.20862		9.824	0.21716
0.825	0.20415		3.825	0.19423		6.825	0.2086		9.825	0.21719
0.826	0.20423		3.826	0.19445		6.826	0.20878		9.826	0.21723
0.827	0.20426		3.827	0.19429		6.827	0.20884		9.827	0.21724
0.828	0.20436		3.828	0.19423		6.828	0.20891		9.828	0.21721
0.829	0.20448		3.829	0.19437		6.829	0.20891		9.829	0.21719
0.83	0.20449		3.83	0.19441		6.83	0.20898		9.83	0.21717
0.831	0.20458		3.831	0.19437		6.831	0.20896		9.831	0.21719
0.832	0.20472		3.832	0.19448		6.832	0.20892		9.832	0.2172
0.833	0.20479		3.833	0.19441		6.833	0.20898		9.833	0.2172
0.834	0.20486		3.834	0.1945		6.834	0.20889		9.834	0.21722
0.835	0.205		3.835	0.19448		6.835	0.20878		9.835	0.21724
0.836	0.20509		3.836	0.19456		6.836	0.20884		9.836	0.21721
0.837	0.20514		3.837	0.19463		6.837	0.20881		9.837	0.21721
0.838	0.20523		3.838	0.19466		6.838	0.20891		9.838	0.2172
0.839	0.20526		3.839	0.19494		6.839	0.20895		9.839	0.21716
0.84	0.20526		3.84	0.195		6.84	0.20895		9.84	0.21706
0.841	0.20531		3.841	0.195		6.841	0.20899		9.841	0.21699
0.842	0.20531		3.842	0.19513		6.842	0.20903		9.842	0.21693
0.843	0.20526		3.843	0.19492		6.843	0.20895		9.843	0.21685
0.844	0.20518		3.844	0.195		6.844	0.20898		9.844	0.21678
0.845	0.20512		3.845	0.19516		6.845	0.20904		9.845	0.2167
0.846	0.205		3.846	0.19517		6.846	0.2091		9.846	0.21661
0.847	0.20486		3.847	0.1952		6.847	0.2091		9.847	0.21661
0.848	0.20478		3.848	0.19523		6.848	0.20911		9.848	0.21665
0.849	0.2047		3.849	0.19519		6.849	0.20906		9.849	0.21668
0.85	0.20465		3.85	0.19521		6.85	0.20929		9.85	0.21675
0.851	0.20456		3.851	0.19533		6.851	0.2091		9.851	0.2168
0.852	0.20456		3.852	0.19521		6.852	0.20915		9.852	0.21686
0.853	0.20461		3.853	0.19528		6.853	0.20907		9.853	0.2169
0.854	0.20455		3.854	0.19531		6.854	0.20902		9.854	0.21696
0.855	0.20452		3.855	0.19521		6.855	0.20899		9.855	0.217
0.856	0.20452		3.856	0.19531		6.856	0.20903		9.856	0.21704
0.857	0.2045		3.857	0.19536		6.857	0.20907		9.857	0.21705
0.858	0.2045		3.858	0.19559		6.858	0.20907		9.858	0.21709
0.859	0.2045		3.859	0.19546		6.859	0.20921		9.859	0.21715
0.86	0.20447		3.86	0.19558		6.86	0.20904		9.86	0.21718
0.861	0.20449		3.861	0.19578		6.861	0.20913		9.861	0.21722
0.862	0.20456		3.862	0.19579		6.862	0.20913		9.862	0.2173
0.863	0.20458		3.863	0.19592		6.863	0.20913		9.863	0.21735
0.864	0.20468		3.864	0.19594		6.864	0.2094		9.864	0.21741
0.865	0.20477		3.865	0.19591		6.865	0.2094		9.865	0.21743
0.866	0.20484		3.866	0.196		6.866	0.20947		9.866	0.21743
0.867	0.20489		3.867	0.19588		6.867	0.2094		9.867	0.21743
0.868	0.20485		3.868	0.19598		6.868	0.20939		9.868	0.21739
0.869	0.20484		3.869	0.19584		6.869	0.20939		9.869	0.21738
0.87	0.20487		3.87	0.19584		6.87	0.20938		9.87	0.21736
0.871	0.20486		3.871	0.19584		6.871	0.20932		9.871	0.21736
0.872	0.20483		3.872	0.1959		6.872	0.20935		9.872	0.21735
0.873	0.20474		3.873	0.19575		6.873	0.20933		9.873	0.21729
0.874	0.20467		3.874	0.19588		6.874	0.20947		9.874	0.21728
0.875	0.2046		3.875	0.19605		6.875	0.20924		9.875	0.2172
0.876	0.20449		3.876	0.19609		6.876	0.20933		9.876	0.21715
0.877	0.20445		3.877	0.19608		6.877	0.20925		9.877	0.21713
0.878	0.20447		3.878	0.19623		6.878	0.20946		9.878	0.21709
0.879	0.20449		3.879	0.19626		6.879	0.20957		9.879	0.21708
0.88	0.20451		3.88	0.19638		6.88	0.20947		9.88	0.21705
0.881	0.20456		3.881	0.19642		6.881	0.20957		9.881	0.21706
0.882	0.20464		3.882	0.19641		6.882	0.20956		9.882	0.21706
0.883	0.20469		3.883	0.19649		6.883	0.20949		9.883	0.21707
0.884	0.20473		3.884	0.19653		6.884	0.20956		9.884	0.21709
0.885	0.20483		3.885	0.19667		6.885	0.20965		9.885	0.2171
0.886	0.20488		3.886	0.19662		6.886	0.20976		9.886	0.21714
0.887	0.20495		3.887	0.19661		6.887	0.20985		9.887	0.2172
0.888	0.20502		3.888	0.19667		6.888	0.20998		9.888	0.21728
0.889	0.20507		3.889	0.19679		6.889	0.21		9.889	0.21735
0.89	0.20503		3.89	0.1968		6.89	0.20996		9.89	0.21741
0.891	0.20505		3.891	0.19671		6.891	0.20993		9.891	0.21749
0.892	0.2051		3.892	0.19684		6.892	0.21		9.892	0.21761
0.893	0.20507		3.893	0.19671		6.893	0.21		9.893	0.21765
0.894	0.20506		3.894	0.19682		6.894	0.20996		9.894	0.21769
0.895	0.20501		3.895	0.19678		6.895	0.21004		9.895	0.21769
0.896	0.20494		3.896	0.19682		6.896	0.21005		9.896	0.21768
0.897	0.20484		3.897	0.19671		6.897	0.20997		9.897	0.21766
0.898	0.20468		3.898	0.19691		6.898	0.20993		9.898	0.21765
0.899	0.20457		3.899	0.19701		6.899	0.21005		9.899	0.2176
0.9	0.20446		3.9	0.19703		6.9	0.20998		9.9	0.21755
0.901	0.20436		3.901	0.19717		6.901	0.20997		9.901	0.21747
0.902	0.20427		3.902	0.19732		6.902	0.21007		9.902	0.21737
0.903	0.20419		3.903	0.19741		6.903	0.21013		9.903	0.21726
0.904	0.20414		3.904	0.19746		6.904	0.21016		9.904	0.21721
0.905	0.20417		3.905	0.1973		6.905	0.21029		9.905	0.21717
0.906	0.20422		3.906	0.19726		6.906	0.21037		9.906	0.21717
0.907	0.20429		3.907	0.19746		6.907	0.21054		9.907	0.21716
0.908	0.20435		3.908	0.19742		6.908	0.21045		9.908	0.21722
0.909	0.20441		3.909	0.19754		6.909	0.21048		9.909	0.21729
0.91	0.20451		3.91	0.1975		6.91	0.21069		9.91	0.21732
0.911	0.20458		3.911	0.19757		6.911	0.21066		9.911	0.21743
0.912	0.20464		3.912	0.19761		6.912	0.21059		9.912	0.21746
0.913	0.20466		3.913	0.19746		6.913	0.21042		9.913	0.21751
0.914	0.20468		3.914	0.19739		6.914	0.21052		9.914	0.21754
0.915	0.20472		3.915	0.19755		6.915	0.21054		9.915	0.21759
0.916	0.20475		3.916	0.19774		6.916	0.21059		9.916	0.21765
0.917	0.20478		3.917	0.19775		6.917	0.21051		9.917	0.21772
0.918	0.2048		3.918	0.19779		6.918	0.21058		9.918	0.21778
0.919	0.20482		3.919	0.19774		6.919	0.21045		9.919	0.21785
0.92	0.20482		3.92	0.1978		6.92	0.21062		9.92	0.21793
0.921	0.20489		3.921	0.19774		6.921	0.21078		9.921	0.21805
0.922	0.2049		3.922	0.19795		6.922	0.21087		9.922	0.21817
0.923	0.20489		3.923	0.19805		6.923	0.21092		9.923	0.21823
0.924	0.2049		3.924	0.19818		6.924	0.21082		9.924	0.21826
0.925	0.20492		3.925	0.19821		6.925	0.21087		9.925	0.21831
0.926	0.20491		3.926	0.19825		6.926	0.21088		9.926	0.21835
0.927	0.20492		3.927	0.19829		6.927	0.21102		9.927	0.21839
0.928	0.20492		3.928	0.19829		6.928	0.21099		9.928	0.21849
0.929	0.20496		3.929	0.19833		6.929	0.21107		9.929	0.21857
0.93	0.20501		3.93	0.19842		6.93	0.21114		9.93	0.21866
0.931	0.20508		3.931	0.19835		6.931	0.21118		9.931	0.21874
0.932	0.20512		3.932	0.19817		6.932	0.21128		9.932	0.21884
0.933	0.20515		3.933	0.19825		6.933	0.21114		9.933	0.21896
0.934	0.20522		3.934	0.19817		6.934	0.2111		9.934	0.21908
0.935	0.20529		3.935	0.19828		6.935	0.21111		9.935	0.21918
0.936	0.20533		3.936	0.19847		6.936	0.21116		9.936	0.21926
0.937	0.20536		3.937	0.19839		6.937	0.21118		9.937	0.21932
0.938	0.20541		3.938	0.19851		6.938	0.21114		9.938	0.21938
0.939	0.20547		3.939	0.1986		6.939	0.21113		9.939	0.21939
0.94	0.20553		3.94	0.19866		6.94	0.21128		9.94	0.21938
0.941	0.20551		3.941	0.19853		6.941	0.21138		9.941	0.21938
0.942	0.20553		3.942	0.1988		6.942	0.21147		9.942	0.21932
0.943	0.20557		3.943	0.19883		6.943	0.21149		9.943	0.21929
0.944	0.20564		3.944	0.19892		6.944	0.21168		9.944	0.21927
0.945	0.20571		3.945	0.19879		6.945	0.21172		9.945	0.21927
0.946	0.20577		3.946	0.19889		6.946	0.21169		9.946	0.21929
0.947	0.20581		3.947	0.19884		6.947	0.21192		9.947	0.21931
0.948	0.20589		3.948	0.19878		6.948	0.212		9.948	0.21934
0.949	0.20596		3.949	0.19884		6.949	0.21203		9.949	0.21934
0.95	0.20599		3.95	0.19887		6.95	0.21196		9.95	0.21936
0.951	0.20603		3.951	0.19879		6.951	0.21207		9.951	0.21941
0.952	0.20606		3.952	0.19889		6.952	0.21209		9.952	0.21941
0.953	0.20607		3.953	0.19895		6.953	0.2122		9.953	0.21939
0.954	0.20609		3.954	0.19881		6.954	0.21207		9.954	0.21941
0.955	0.2061		3.955	0.19887		6.955	0.21207		9.955	0.21943
0.956	0.20609		3.956	0.199		6.956	0.21207		9.956	0.21947
0.957	0.20611		3.957	0.19908		6.957	0.21203		9.957	0.21952
0.958	0.20611		3.958	0.19913		6.958	0.21208		9.958	0.21958
0.959	0.20611		3.959	0.1992		6.959	0.21212		9.959	0.21962
0.96	0.20612		3.96	0.19927		6.96	0.21225		9.96	0.21968
0.961	0.20612		3.961	0.19938		6.961	0.2124		9.961	0.21976
0.962	0.20612		3.962	0.19941		6.962	0.2124		9.962	0.21983
0.963	0.20611		3.963	0.19943		6.963	0.21249		9.963	0.21986
0.964	0.20612		3.964	0.19942		6.964	0.21247		9.964	0.21988
0.965	0.20613		3.965	0.19945		6.965	0.21269		9.965	0.21999
0.966	0.20618		3.966	0.19943		6.966	0.21277		9.966	0.22009
0.967	0.20622		3.967	0.19946		6.967	0.21283		9.967	0.22017
0.968	0.20625		3.968	0.19951		6.968	0.21287		9.968	0.22028
0.969	0.20628		3.969	0.19952		6.969	0.21301		9.969	0.22038
0.97	0.2063		3.97	0.19954		6.97	0.2132		9.97	0.22046
0.971	0.2063		3.971	0.19943		6.971	0.2131		9.971	0.22055
0.972	0.2063		3.972	0.19947		6.972	0.21303		9.972	0.22063
0.973	0.20631		3.973	0.19948		6.973	0.21307		9.973	0.22071
0.974	0.2063		3.974	0.19951		6.974	0.21298		9.974	0.2208
0.975	0.20631		3.975	0.19952		6.975	0.21299		9.975	0.22081
0.976	0.20631		3.976	0.19954		6.976	0.21323		9.976	0.22087
0.977	0.20629		3.977	0.19959		6.977	0.21313		9.977	0.22088
0.978	0.20629		3.978	0.19964		6.978	0.21323		9.978	0.22089
0.979	0.2063		3.979	0.19975		6.979	0.21331		9.979	0.22086
0.98	0.20632		3.98	0.19981		6.98	0.21341		9.98	0.22084
0.981	0.20636		3.981	0.19981		6.981	0.21349		9.981	0.2208
0.982	0.2064		3.982	0.19985		6.982	0.21371		9.982	0.22076
0.983	0.20646		3.983	0.19987		6.983	0.21386		9.983	0.22073
0.984	0.20652		3.984	0.19987		6.984	0.21393		9.984	0.22073
0.985	0.20657		3.985	0.19991		6.985	0.21399		9.985	0.22075
0.986	0.20663		3.986	0.19988		6.986	0.21397		9.986	0.22077
0.987	0.20674		3.987	0.19989		6.987	0.21389		9.987	0.22074
0.988	0.20683		3.988	0.19989		6.988	0.21405		9.988	0.22078
0.989	0.20687		3.989	0.19987		6.989	0.2143		9.989	0.22083
0.99	0.2069		3.99	0.19987		6.99	0.21439		9.99	0.22087
0.991	0.20696		3.991	0.19987		6.991	0.2145		9.991	0.22092
0.992	0.20698		3.992	0.19987		6.992	0.2145		9.992	0.22101
0.993	0.20701		3.993	0.19988		6.993	0.21441		9.993	0.22107
0.994	0.20705		3.994	0.19991		6.994	0.21445		9.994	0.22117
0.995	0.20707		3.995	0.19991		6.995	0.21448		9.995	0.22127
0.996	0.20709		3.996	0.19998		6.996	0.2145		9.996	0.22135
0.997	0.20712		3.997	0.20001		6.997	0.21469		9.997	0.22139
0.998	0.20712		3.998	0.20004		6.998	0.21473		9.998	0.22142
0.999	0.20713		3.999	0.2001		6.999	0.21483		9.999	0.22144
1	0.20711		4	0.20016		7	0.21503		10	0.22144
1.001	0.2071		4.001	0.20018		7.001	0.21492		10.001	0.22149
1.002	0.20708		4.002	0.20022		7.002	0.2152		10.002	0.22154
1.003	0.20707		4.003	0.20025		7.003	0.21539		10.003	0.22157
1.004	0.20711		4.004	0.20025		7.004	0.21548		10.004	0.22157
1.005	0.20714		4.005	0.20026		7.005	0.21539		10.005	0.2216
1.006	0.20715		4.006	0.20018		7.006	0.21556		10.006	0.2217
1.007	0.20718		4.007	0.20025		7.007	0.21572		10.007	0.22172
1.008	0.20723		4.008	0.20021		7.008	0.21575		10.008	0.22178
1.009	0.20727		4.009	0.20019		7.009	0.21588		10.009	0.22184
1.01	0.2073		4.01	0.20009		7.01	0.2159		10.01	0.22188
1.011	0.20732		4.011	0.20006		7.011	0.21588		10.011	0.22189
1.012	0.20732		4.012	0.20001		7.012	0.21577		10.012	0.22191
1.013	0.20733		4.013	0.20005		7.013	0.21595		10.013	0.22198
1.014	0.20727		4.014	0.20018		7.014	0.21599		10.014	0.22204
1.015	0.20724		4.015	0.20013		7.015	0.21615		10.015	0.22203
1.016	0.20722		4.016	0.20027		7.016	0.21617		10.016	0.22203
1.017	0.20718		4.017	0.20026		7.017	0.21633		10.017	0.22204
1.018	0.20709		4.018	0.2004		7.018	0.21652		10.018	0.22209
1.019	0.20701		4.019	0.20034		7.019	0.21659		10.019	0.22212
1.02	0.207		4.02	0.20043		7.02	0.21652		10.02	0.22213
1.021	0.20702		4.021	0.2005		7.021	0.21662		10.021	0.22217
1.022	0.20703		4.022	0.20056		7.022	0.21686		10.022	0.22217
1.023	0.20707		4.023	0.20069		7.023	0.2169		10.023	0.22213
1.024	0.20709		4.024	0.20052		7.024	0.21697		10.024	0.22212
1.025	0.20715		4.025	0.20052		7.025	0.21717		10.025	0.22207
1.026	0.20722		4.026	0.20051		7.026	0.2172		10.026	0.22208
1.027	0.20726		4.027	0.20048		7.027	0.21731		10.027	0.22207
1.028	0.20729		4.028	0.20037		7.028	0.21734		10.028	0.2221
1.029	0.20736		4.029	0.20031		7.029	0.21742		10.029	0.22213
1.03	0.2074		4.03	0.20042		7.03	0.21745		10.03	0.22219
1.031	0.20748		4.031	0.20042		7.031	0.21755		10.031	0.22226
1.032	0.20751		4.032	0.20035		7.032	0.21738		10.032	0.22227
1.033	0.20759		4.033	0.20038		7.033	0.21735		10.033	0.2223
1.034	0.20768		4.034	0.20022		7.034	0.21734		10.034	0.22236
1.035	0.20771		4.035	0.20037		7.035	0.21719		10.035	0.22245
1.036	0.20771		4.036	0.20034		7.036	0.21726		10.036	0.22248
1.037	0.20776		4.037	0.20038		7.037	0.21748		10.037	0.22251
1.038	0.20774		4.038	0.20043		7.038	0.2175		10.038	0.22256
1.039	0.20772		4.039	0.20052		7.039	0.21741		10.039	0.22257
1.04	0.20773		4.04	0.20062		7.04	0.21785		10.04	0.22257
1.041	0.2077		4.041	0.20071		7.041	0.21802		10.041	0.22252
1.042	0.20767		4.042	0.20058		7.042	0.21822		10.042	0.22253
1.043	0.20767		4.043	0.20059		7.043	0.21829		10.043	0.22259
1.044	0.20764		4.044	0.20067		7.044	0.21833		10.044	0.22261
1.045	0.20767		4.045	0.20071		7.045	0.21851		10.045	0.22268
1.046	0.20768		4.046	0.20072		7.046	0.21876		10.046	0.22278
1.047	0.20769		4.047	0.20067		7.047	0.21866		10.047	0.22285
1.048	0.20773		4.048	0.20064		7.048	0.21859		10.048	0.22293
1.049	0.20775		4.049	0.2008		7.049	0.21884		10.049	0.22304
1.05	0.20774		4.05	0.20059		7.05	0.21911		10.05	0.22309
1.051	0.20773		4.051	0.20063		7.051	0.21915		10.051	0.22314
1.052	0.20769		4.052	0.20069		7.052	0.21919		10.052	0.22315
1.053	0.20763		4.053	0.20058		7.053	0.2193		10.053	0.22323
1.054	0.20761		4.054	0.20064		7.054	0.21915		10.054	0.22327
1.055	0.20757		4.055	0.20073		7.055	0.21928		10.055	0.22329
1.056	0.20755		4.056	0.20075		7.056	0.21928		10.056	0.22332
1.057	0.20753		4.057	0.20079		7.057	0.21934		10.057	0.22333
1.058	0.20755		4.058	0.20081		7.058	0.21959		10.058	0.22332
1.059	0.20755		4.059	0.20069		7.059	0.21959		10.059	0.22329
1.06	0.20755		4.06	0.20083		7.06	0.21962		10.06	0.22327
1.061	0.20756		4.061	0.20085		7.061	0.21969		10.061	0.22324
1.062	0.20758		4.062	0.20102		7.062	0.21992		10.062	0.22319
1.063	0.20766		4.063	0.20094		7.063	0.22007		10.063	0.22317
1.064	0.20767		4.064	0.20096		7.064	0.22017		10.064	0.22319
1.065	0.2077		4.065	0.20102		7.065	0.22029		10.065	0.22319
1.066	0.20773		4.066	0.20108		7.066	0.2205		10.066	0.22317
1.067	0.20778		4.067	0.201		7.067	0.22071		10.067	0.22322
1.068	0.20781		4.068	0.2009		7.068	0.22082		10.068	0.22325
1.069	0.20788		4.069	0.20072		7.069	0.22087		10.069	0.22332
1.07	0.20797		4.07	0.20079		7.07	0.22095		10.07	0.22343
1.071	0.20799		4.071	0.20088		7.071	0.22115		10.071	0.22355
1.072	0.20805		4.072	0.20079		7.072	0.22102		10.072	0.2237
1.073	0.20812		4.073	0.20081		7.073	0.22108		10.073	0.22383
1.074	0.20817		4.074	0.20089		7.074	0.22116		10.074	0.22393
1.075	0.20822		4.075	0.20086		7.075	0.22136		10.075	0.22403
1.076	0.20828		4.076	0.20102		7.076	0.22176		10.076	0.2241
1.077	0.20834		4.077	0.20104		7.077	0.22155		10.077	0.22419
1.078	0.20839		4.078	0.20105		7.078	0.22191		10.078	0.22427
1.079	0.2084		4.079	0.20102		7.079	0.22207		10.079	0.22432
1.08	0.20842		4.08	0.2011		7.08	0.2222		10.08	0.22436
1.081	0.20844		4.081	0.20106		7.081	0.22225		10.081	0.22438
1.082	0.20846		4.082	0.20109		7.082	0.22218		10.082	0.22438
1.083	0.20847		4.083	0.2011		7.083	0.22249		10.083	0.22442
1.084	0.20851		4.084	0.20119		7.084	0.22274		10.084	0.22444
1.085	0.20854		4.085	0.20131		7.085	0.22282		10.085	0.22448
1.086	0.20865		4.086	0.20134		7.086	0.223		10.086	0.22452
1.087	0.2087		4.087	0.20119		7.087	0.22307		10.087	0.22457
1.088	0.20878		4.088	0.20123		7.088	0.2233		10.088	0.22462
1.089	0.2088		4.089	0.2013		7.089	0.22309		10.089	0.22466
1.09	0.20881		4.09	0.20129		7.09	0.22343		10.09	0.22471
1.091	0.20884		4.091	0.20132		7.091	0.22338		10.091	0.22479
1.092	0.20886		4.092	0.20113		7.092	0.22359		10.092	0.22484
1.093	0.20884		4.093	0.20139		7.093	0.22362		10.093	0.2249
1.094	0.20882		4.094	0.20132		7.094	0.22381		10.094	0.22496
1.095	0.20881		4.095	0.20123		7.095	0.22389		10.095	0.225
1.096	0.20883		4.096	0.20131		7.096	0.22396		10.096	0.22505
1.097	0.20882		4.097	0.20161		7.097	0.22421		10.097	0.22513
1.098	0.20887		4.098	0.20139		7.098	0.22443		10.098	0.22518
1.099	0.20888		4.099	0.20155		7.099	0.22461		10.099	0.22528
1.1	0.20888		4.1	0.20164		7.1	0.22463		10.1	0.22531
1.101	0.20889		4.101	0.20154		7.101	0.22496		10.101	0.22537
1.102	0.2089		4.102	0.20177		7.102	0.22525		10.102	0.22536
1.103	0.20899		4.103	0.2018		7.103	0.22529		10.103	0.22534
1.104	0.20909		4.104	0.20176		7.104	0.22562		10.104	0.22533
1.105	0.20917		4.105	0.20171		7.105	0.22569		10.105	0.22533
1.106	0.20925		4.106	0.20151		7.106	0.22588		10.106	0.22531
1.107	0.20931		4.107	0.20161		7.107	0.22603		10.107	0.22532
1.108	0.20937		4.108	0.20164		7.108	0.22624		10.108	0.22532
1.109	0.20941		4.109	0.20151		7.109	0.2262		10.109	0.22529
1.11	0.20941		4.11	0.20156		7.11	0.22643		10.11	0.2253
1.111	0.2094		4.111	0.2016		7.111	0.22667		10.111	0.22528
1.112	0.20941		4.112	0.20161		7.112	0.22679		10.112	0.2253
1.113	0.2094		4.113	0.20152		7.113	0.22682		10.113	0.22533
1.114	0.20943		4.114	0.2016		7.114	0.22692		10.114	0.22534
1.115	0.20942		4.115	0.20181		7.115	0.22736		10.115	0.22539
1.116	0.20942		4.116	0.2018		7.116	0.2274		10.116	0.22537
1.117	0.20942		4.117	0.20182		7.117	0.22752		10.117	0.22537
1.118	0.20941		4.118	0.20194		7.118	0.2278		10.118	0.22535
1.119	0.20933		4.119	0.20198		7.119	0.22815		10.119	0.22534
1.12	0.20926		4.12	0.20201		7.12	0.22827		10.12	0.22536
1.121	0.20923		4.121	0.20217		7.121	0.22841		10.121	0.22537
1.122	0.20916		4.122	0.20226		7.122	0.22871		10.122	0.22534
1.123	0.20917		4.123	0.20217		7.123	0.22875		10.123	0.22533
1.124	0.20919		4.124	0.20219		7.124	0.22917		10.124	0.22535
1.125	0.20914		4.125	0.20215		7.125	0.22936		10.125	0.22541
1.126	0.2092		4.126	0.20214		7.126	0.22965		10.126	0.22546
1.127	0.20919		4.127	0.20226		7.127	0.22995		10.127	0.22555
1.128	0.20922		4.128	0.20232		7.128	0.22998		10.128	0.2257
1.129	0.20918		4.129	0.20221		7.129	0.23022		10.129	0.22585
1.13	0.20916		4.13	0.20228		7.13	0.23035		10.13	0.22597
1.131	0.20921		4.131	0.20228		7.131	0.23073		10.131	0.22609
1.132	0.20921		4.132	0.20231		7.132	0.23079		10.132	0.22618
1.133	0.20926		4.133	0.20225		7.133	0.23092		10.133	0.22627
1.134	0.20924		4.134	0.20239		7.134	0.23111		10.134	0.22636
1.135	0.20924		4.135	0.20226		7.135	0.23131		10.135	0.22643
1.136	0.20924		4.136	0.20215		7.136	0.23153		10.136	0.22653
1.137	0.20925		4.137	0.2024		7.137	0.23187		10.137	0.22663
1.138	0.2093		4.138	0.20257		7.138	0.23217		10.138	0.2267
1.139	0.20933		4.139	0.20256		7.139	0.23246		10.139	0.22674
1.14	0.20933		4.14	0.20257		7.14	0.23281		10.14	0.2268
1.141	0.20934		4.141	0.20269		7.141	0.23311		10.141	0.22685
1.142	0.20936		4.142	0.20272		7.142	0.2335		10.142	0.22685
1.143	0.2094		4.143	0.20268		7.143	0.23375		10.143	0.22683
1.144	0.2095		4.144	0.20273		7.144	0.23413		10.144	0.22685
1.145	0.20959		4.145	0.20284		7.145	0.2343		10.145	0.22684
1.146	0.2097		4.146	0.20278		7.146	0.2346		10.146	0.22679
1.147	0.20978		4.147	0.20271		7.147	0.23492		10.147	0.22682
1.148	0.20983		4.148	0.20282		7.148	0.23517		10.148	0.22685
1.149	0.20986		4.149	0.20292		7.149	0.23574		10.149	0.22688
1.15	0.2099		4.15	0.20288		7.15	0.23586		10.15	0.22692
1.151	0.20993		4.151	0.20282		7.151	0.23637		10.151	0.22693
1.152	0.21		4.152	0.20277		7.152	0.23669		10.152	0.22696
1.153	0.21007		4.153	0.20295		7.153	0.23689		10.153	0.22702
1.154	0.21013		4.154	0.20309		7.154	0.23705		10.154	0.22706
1.155	0.21017		4.155	0.20297		7.155	0.2372		10.155	0.22714
1.156	0.21023		4.156	0.20295		7.156	0.23742		10.156	0.22722
1.157	0.21021		4.157	0.20299		7.157	0.2379		10.157	0.22732
1.158	0.2102		4.158	0.20324		7.158	0.23821		10.158	0.22745
1.159	0.21017		4.159	0.20324		7.159	0.23827		10.159	0.22752
1.16	0.21022		4.16	0.20317		7.16	0.23847		10.16	0.22758
1.161	0.21031		4.161	0.20322		7.161	0.23892		10.161	0.22765
1.162	0.21036		4.162	0.2033		7.162	0.23931		10.162	0.22768
1.163	0.21045		4.163	0.20332		7.163	0.2395		10.163	0.22773
1.164	0.21051		4.164	0.20336		7.164	0.23992		10.164	0.22778
1.165	0.21067		4.165	0.20348		7.165	0.24006		10.165	0.22785
1.166	0.21078		4.166	0.20349		7.166	0.24021		10.166	0.22793
1.167	0.21094		4.167	0.20355		7.167	0.24048		10.167	0.22801
1.168	0.2111		4.168	0.20363		7.168	0.24076		10.168	0.2281
1.169	0.2112		4.169	0.20353		7.169	0.24119		10.169	0.22816
1.17	0.2113		4.17	0.20363		7.17	0.24139		10.17	0.22825
1.171	0.21132		4.171	0.2037		7.171	0.24144		10.171	0.22832
1.172	0.21135		4.172	0.20352		7.172	0.24164		10.172	0.2284
1.173	0.21138		4.173	0.20361		7.173	0.24177		10.173	0.22853
1.174	0.21141		4.174	0.20369		7.174	0.24215		10.174	0.22865
1.175	0.2114		4.175	0.20364		7.175	0.24226		10.175	0.22872
1.176	0.21136		4.176	0.20381		7.176	0.24247		10.176	0.22883
1.177	0.21131		4.177	0.20378		7.177	0.24251		10.177	0.22895
1.178	0.2113		4.178	0.20377		7.178	0.24268		10.178	0.22902
1.179	0.21129		4.179	0.2039		7.179	0.24288		10.179	0.22905
1.18	0.21131		4.18	0.20394		7.18	0.24313		10.18	0.22913
1.181	0.21134		4.181	0.20411		7.181	0.24345		10.181	0.22917
1.182	0.21141		4.182	0.20423		7.182	0.24349		10.182	0.22925
1.183	0.21151		4.183	0.2042		7.183	0.21415		10.183	0.22934
1.184	0.21165		4.184	0.20426		7.184	0.20617		10.184	0.22939
1.185	0.2117		4.185	0.20437		7.185	0.20598		10.185	0.22947
1.186	0.21172		4.186	0.20422		7.186	0.20595		10.186	0.22952
1.187	0.21176		4.187	0.20422		7.187	0.20594		10.187	0.22958
1.188	0.21183		4.188	0.20439		7.188	0.20584		10.188	0.22968
1.189	0.21193		4.189	0.20447		7.189	0.20583		10.189	0.22975
1.19	0.21202		4.19	0.20433		7.19	0.20584		10.19	0.22977
1.191	0.21212		4.191	0.20443		7.191	0.20582		10.191	0.22979
1.192	0.21219		4.192	0.20432		7.192	0.20582		10.192	0.22981
1.193	0.21226		4.193	0.20443		7.193	0.20579		10.193	0.22987
1.194	0.21236		4.194	0.20458		7.194	0.20579		10.194	0.22987
1.195	0.21253		4.195	0.20456		7.195	0.20579		10.195	0.22989
1.196	0.2126		4.196	0.20462		7.196	0.20576		10.196	0.22992
1.197	0.2127		4.197	0.20483		7.197	0.20575		10.197	0.23003
1.198	0.2128		4.198	0.20487		7.198	0.20576		10.198	0.23005
1.199	0.21285		4.199	0.20489		7.199	0.20573		10.199	0.2301
1.2	0.21287		4.2	0.20502		7.2	0.20573		10.2	0.23019
1.201	0.21284		4.201	0.20518		7.201	0.20569		10.201	0.2303
1.202	0.21291		4.202	0.20515		7.202	0.20569		10.202	0.23041
1.203	0.213		4.203	0.20506		7.203	0.20568		10.203	0.23049
1.204	0.21313		4.204	0.20524		7.204	0.20566		10.204	0.23054
1.205	0.21322		4.205	0.20522		7.205	0.20564		10.205	0.23063
1.206	0.21329		4.206	0.2052		7.206	0.20564		10.206	0.23076
1.207	0.21337		4.207	0.20527		7.207	0.20561		10.207	0.23088
1.208	0.21353		4.208	0.20536		7.208	0.20559		10.208	0.23097
1.209	0.21366		4.209	0.20533		7.209	0.20559		10.209	0.23109
1.21	0.2138		4.21	0.20533		7.21	0.20558		10.21	0.23122
1.211	0.21391		4.211	0.20537		7.211	0.20558		10.211	0.2313
1.212	0.21401		4.212	0.20536		7.212	0.20557		10.212	0.2314
1.213	0.21412		4.213	0.20549		7.213	0.20558		10.213	0.2315
1.214	0.21415		4.214	0.20558		7.214	0.20558		10.214	0.23153
1.215	0.21417		4.215	0.20564		7.215	0.20555		10.215	0.23159
1.216	0.21422		4.216	0.20577		7.216	0.20557		10.216	0.23165
1.217	0.21424		4.217	0.20579		7.217	0.20557		10.217	0.23168
1.218	0.21431		4.218	0.20585		7.218	0.20557		10.218	0.23165
1.219	0.21435		4.219	0.20596		7.219	0.20557		10.219	0.2316
1.22	0.21438		4.22	0.20615		7.22	0.20555		10.22	0.23156
1.221	0.21448		4.221	0.20612		7.221	0.20555		10.221	0.23155
1.222	0.21456		4.222	0.20625		7.222	0.20558		10.222	0.23154
1.223	0.21466		4.223	0.20636		7.223	0.20558		10.223	0.2315
1.224	0.21479		4.224	0.20623		7.224	0.20558		10.224	0.23148
1.225	0.21491		4.225	0.20624		7.225	0.20558		10.225	0.2315
1.226	0.21504		4.226	0.20627		7.226	0.20559		10.226	0.23156
1.227	0.21519		4.227	0.20631		7.227	0.20561		10.227	0.23163
1.228	0.21536		4.228	0.20652		7.228	0.20561		10.228	0.23166
1.229	0.21553		4.229	0.2065		7.229	0.20561		10.229	0.23177
1.23	0.21572		4.23	0.2065		7.23	0.20561		10.23	0.23185
1.231	0.21589		4.231	0.20652		7.231	0.20564		10.231	0.23196
1.232	0.21605		4.232	0.20654		7.232	0.20561		10.232	0.23201
1.233	0.21616		4.233	0.20665		7.233	0.20561		10.233	0.23213
1.234	0.21623		4.234	0.20673		7.234	0.20559		10.234	0.23227
1.235	0.21626		4.235	0.20683		7.235	0.20559		10.235	0.23243
1.236	0.21627		4.236	0.20695		7.236	0.20558		10.236	0.23258
1.237	0.21636		4.237	0.20706		7.237	0.20559		10.237	0.23269
1.238	0.21639		4.238	0.20715		7.238	0.20559		10.238	0.23279
1.239	0.21639		4.239	0.2072		7.239	0.20559		10.239	0.2329
1.24	0.2164		4.24	0.20729		7.24	0.20559		10.24	0.233
1.241	0.21638		4.241	0.20734		7.241	0.20559		10.241	0.23307
1.242	0.21637		4.242	0.20741		7.242	0.20561		10.242	0.23316
1.243	0.21635		4.243	0.20759		7.243	0.20559		10.243	0.23325
1.244	0.2163		4.244	0.20756		7.244	0.20558		10.244	0.23334
1.245	0.21637		4.245	0.20762		7.245	0.20559		10.245	0.23346
1.246	0.21642		4.246	0.20767		7.246	0.20558		10.246	0.23357
1.247	0.21646		4.247	0.20775		7.247	0.20561		10.247	0.2336
1.248	0.21649		4.248	0.20771		7.248	0.20561		10.248	0.23366
1.249	0.21652		4.249	0.20778		7.249	0.20559		10.249	0.23373
1.25	0.21659		4.25	0.20782		7.25	0.20561		10.25	0.23378
1.251	0.21669		4.251	0.20791		7.251	0.20561		10.251	0.23388
1.252	0.21675		4.252	0.20796		7.252	0.20559		10.252	0.23395
1.253	0.21681		4.253	0.20802		7.253	0.20559		10.253	0.234
1.254	0.21692		4.254	0.20821		7.254	0.20559		10.254	0.23411
1.255	0.21698		4.255	0.20838		7.255	0.20561		10.255	0.23419
1.256	0.21706		4.256	0.20844		7.256	0.20559		10.256	0.23427
1.257	0.21716		4.257	0.20853		7.257	0.20559		10.257	0.23432
1.258	0.21732		4.258	0.20867		7.258	0.20557		10.258	0.23441
1.259	0.21741		4.259	0.20894		7.259	0.20561		10.259	0.2345
1.26	0.21748		4.26	0.2088		7.26	0.20559		10.26	0.23459
1.261	0.21753		4.261	0.20904		7.261	0.20559		10.261	0.23471
1.262	0.21757		4.262	0.20901		7.262	0.20559		10.262	0.23481
1.263	0.21762		4.263	0.20929		7.263	0.20559		10.263	0.23494
1.264	0.21772		4.264	0.20928		7.264	0.20561		10.264	0.23508
1.265	0.21784		4.265	0.20937		7.265	0.20562		10.265	0.23519
1.266	0.21792		4.266	0.2094		7.266	0.20561		10.266	0.2353
1.267	0.21802		4.267	0.20934		7.267	0.20562		10.267	0.2354
1.268	0.21802		4.268	0.20946		7.268	0.20561		10.268	0.23549
1.269	0.21808		4.269	0.20949		7.269	0.20561		10.269	0.2356
1.27	0.21816		4.27	0.20961		7.27	0.20562		10.27	0.23571
1.271	0.2182		4.271	0.20966		7.271	0.20564		10.271	0.2358
1.272	0.21824		4.272	0.20979		7.272	0.20561		10.272	0.23592
1.273	0.21834		4.273	0.20987		7.273	0.20561		10.273	0.23602
1.274	0.21848		4.274	0.20989		7.274	0.20562		10.274	0.23614
1.275	0.21863		4.275	0.21014		7.275	0.20564		10.275	0.23625
1.276	0.21866		4.276	0.21021		7.276	0.20564		10.276	0.23633
1.277	0.21868		4.277	0.21035		7.277	0.20564		10.277	0.23637
1.278	0.21872		4.278	0.21046		7.278	0.20564		10.278	0.23641
1.279	0.21883		4.279	0.21064		7.279	0.20566		10.279	0.23644
1.28	0.21891		4.28	0.21078		7.28	0.20564		10.28	0.23648
1.281	0.21896		4.281	0.21083		7.281	0.20566		10.281	0.23654
1.282	0.21904		4.282	0.21105		7.282	0.20566		10.282	0.2366
1.283	0.21911		4.283	0.21112		7.283	0.20568		10.283	0.23671
1.284	0.21921		4.284	0.211		7.284	0.20568		10.284	0.23687
1.285	0.21926		4.285	0.21118		7.285	0.2057		10.285	0.23697
1.286	0.21937		4.286	0.21134		7.286	0.2057		10.286	0.2371
1.287	0.21946		4.287	0.21145		7.287	0.20569		10.287	0.2373
1.288	0.21954		4.288	0.21146		7.288	0.20569		10.288	0.23755
1.289	0.21956		4.289	0.21146		7.289	0.20569		10.289	0.23775
1.29	0.21964		4.29	0.21155		7.29	0.2057		10.29	0.23792
1.291	0.21971		4.291	0.21171		7.291	0.20572		10.291	0.23808
1.292	0.21977		4.292	0.2117		7.292	0.2057		10.292	0.23822
1.293	0.21985		4.293	0.21167		7.293	0.2057		10.293	0.23838
1.294	0.21991		4.294	0.21189		7.294	0.20573		10.294	0.2385
1.295	0.21995		4.295	0.21195		7.295	0.20572		10.295	0.23859
1.296	0.21995		4.296	0.212		7.296	0.20573		10.296	0.23866
1.297	0.21998		4.297	0.21225		7.297	0.20573		10.297	0.23872
1.298	0.22006		4.298	0.21242		7.298	0.20572		10.298	0.2388
1.299	0.2201		4.299	0.2126		7.299	0.2057		10.299	0.23886
1.3	0.22021		4.3	0.21264		7.3	0.20572		10.3	0.23888
1.301	0.22033		4.301	0.21272		7.301	0.2057		10.301	0.23889
1.302	0.22046		4.302	0.21298		7.302	0.20573		10.302	0.23894
1.303	0.22061		4.303	0.21298		7.303	0.20572		10.303	0.23901
1.304	0.2207		4.304	0.21309		7.304	0.20575		10.304	0.23911
1.305	0.22076		4.305	0.21319		7.305	0.20575		10.305	0.23924
1.306	0.22089		4.306	0.21311		7.306	0.20572		10.306	0.23938
1.307	0.22102		4.307	0.21321		7.307	0.20573		10.307	0.23948
1.308	0.22118		4.308	0.21329		7.308	0.20573		10.308	0.23958
1.309	0.2213		4.309	0.21331		7.309	0.20573		10.309	0.23974
1.31	0.2214		4.31	0.2134		7.31	0.20575		10.31	0.23993
1.311	0.2215		4.311	0.2135		7.311	0.20576		10.311	0.24013
1.312	0.22166		4.312	0.21361		7.312	0.20573		10.312	0.24039
1.313	0.22178		4.313	0.21372		7.313	0.20573		10.313	0.24065
1.314	0.22185		4.314	0.2139		7.314	0.20573		10.314	0.24093
1.315	0.22192		4.315	0.21401		7.315	0.20573		10.315	0.24112
1.316	0.22195		4.316	0.21417		7.316	0.20572		10.316	0.24141
1.317	0.22198		4.317	0.21436		7.317	0.20573		10.317	0.24167
1.318	0.22204		4.318	0.21447		7.318	0.20572		10.318	0.24193
1.319	0.22214		4.319	0.21459		7.319	0.20575		10.319	0.24214
1.32	0.22225		4.32	0.21477		7.32	0.20575		10.32	0.2423
1.321	0.22233		4.321	0.21482		7.321	0.20576		10.321	0.24248
1.322	0.22244		4.322	0.21484		7.322	0.20575		10.322	0.24266
1.323	0.22254		4.323	0.21509		7.323	0.20575		10.323	0.24285
1.324	0.22263		4.324	0.21501		7.324	0.20573		10.324	0.24307
1.325	0.22273		4.325	0.21517		7.325	0.20572		10.325	0.24324
1.326	0.22282		4.326	0.21515		7.326	0.20575		10.326	0.24344
1.327	0.2229		4.327	0.21527		7.327	0.20575		10.327	0.24371
1.328	0.22297		4.328	0.2154		7.328	0.20575		10.328	0.24393
1.329	0.22304		4.329	0.21555		7.329	0.20575		10.329	0.24412
1.33	0.22316		4.33	0.2157		7.33	0.20573		10.33	0.24434
1.331	0.2232		4.331	0.2158		7.331	0.2057		10.331	0.24462
1.332	0.22322		4.332	0.21598		7.332	0.20572		10.332	0.24485
1.333	0.22329		4.333	0.21603		7.333	0.20575		10.333	0.24506
1.334	0.22339		4.334	0.21615		7.334	0.20572		10.334	0.24532
1.335	0.22348		4.335	0.21624		7.335	0.20573		10.335	0.24557
1.336	0.22358		4.336	0.21647		7.336	0.20575		10.336	0.24576
1.337	0.22364		4.337	0.21651		7.337	0.20575		10.337	0.24593
1.338	0.22374		4.338	0.2167		7.338	0.20575		10.338	0.24616
1.339	0.22385		4.339	0.21683		7.339	0.20579		10.339	0.24641
1.34	0.22397		4.34	0.21691		7.34	0.20575		10.34	0.24664
1.341	0.22408		4.341	0.2171		7.341	0.20575		10.341	0.24687
1.342	0.22422		4.342	0.21731		7.342	0.20575		10.342	0.24716
1.343	0.22432		4.343	0.21732		7.343	0.20573		10.343	0.24747
1.344	0.22443		4.344	0.21748		7.344	0.2058		10.344	0.24776
1.345	0.22459		4.345	0.21766		7.345	0.20579		10.345	0.24803
1.346	0.22475		4.346	0.21766		7.346	0.20575		10.346	0.24836
1.347	0.22496		4.347	0.21782		7.347	0.20579		10.347	0.24867
1.348	0.22519		4.348	0.21793		7.348	0.20575		10.348	0.24898
1.349	0.22539		4.349	0.21802		7.349	0.20579		10.349	0.24923
1.35	0.22555		4.35	0.21811		7.35	0.20579		10.35	0.24947
1.351	0.22567		4.351	0.21829		7.351	0.20576		10.351	0.24976
1.352	0.22582		4.352	0.21844		7.352	0.20579		10.352	0.25008
1.353	0.22592		4.353	0.21853		7.353	0.20575		10.353	0.25038
1.354	0.226		4.354	0.21866		7.354	0.20576		10.354	0.25068
1.355	0.22608		4.355	0.21874		7.355	0.20572		10.355	0.25218
1.356	0.22617		4.356	0.219		7.356	0.20582		10.356	0.25349
1.357	0.22624		4.357	0.21917		7.357	0.20572		10.357	0.25423
1.358	0.22632		4.358	0.21938		7.358	0.20582		10.358	0.25443
1.359	0.22644		4.359	0.21973		7.359	0.20576		10.359	0.25416
1.36	0.2265		4.36	0.21969		7.36	0.20579		10.36	0.25349
1.361	0.22651		4.361	0.22		7.361	0.20579		10.361	0.2524
1.362	0.2266		4.362	0.22011		7.362	0.20584		10.362	0.25094
1.363	0.22675		4.363	0.22044		7.363	0.20575		10.363	0.2492
1.364	0.22686		4.364	0.22042		7.364	0.20577		10.364	0.24721
1.365	0.22696		4.365	0.22076		7.365	0.20584		10.365	0.24497
1.366	0.22713		4.366	0.22088		7.366	0.20586		10.366	0.24254
1.367	0.22731		4.367	0.221		7.367	0.20587		10.367	0.24
1.368	0.22756		4.368	0.22104		7.368	0.20576		10.368	0.23738
1.369	0.22775		4.369	0.22141		7.369	0.20573		10.369	0.2347
1.37	0.22788		4.37	0.22141		7.37	0.20575		10.37	0.23199
1.371	0.22798		4.371	0.22167		7.371	0.20577		10.371	0.22933
1.372	0.22814		4.372	0.2218		7.372	0.2058		10.372	0.22675
1.373	0.2283		4.373	0.22196		7.373	0.20573		10.373	0.22422
1.374	0.22844		4.374	0.222		7.374	0.2057		10.374	0.22183
1.375	0.22861		4.375	0.22238		7.375	0.20575		10.375	0.21961
1.376	0.22873		4.376	0.22274		7.376	0.20579		10.376	0.2176
1.377	0.22885		4.377	0.22285		7.377	0.20562		10.377	0.21583
1.378	0.22892		4.378	0.22303		7.378	0.20566		10.378	0.2143
1.379	0.22898		4.379	0.22335		7.379	0.2058		10.379	0.21311
1.38	0.22906		4.38	0.22341		7.38	0.20575		10.38	0.21229
1.381	0.22913		4.381	0.22358		7.381	0.20566		10.381	0.21187
1.382	0.2292		4.382	0.22389		7.382	0.20582		10.382	0.21185
1.383	0.22924		4.383	0.22408		7.383	0.20557		10.383	0.21228
1.384	0.2293		4.384	0.22437		7.384	0.20562		10.384	0.21321
1.385	0.22932		4.385	0.2245		7.385	0.20554		10.385	0.21465
1.386	0.22934		4.386	0.22466		7.386	0.20573		10.386	0.2149
1.387	0.22935		4.387	0.22476		7.387	0.20565		10.387	0.21491
1.388	0.22937		4.388	0.22504		7.388	0.20562		10.388	0.21493
1.389	0.23048		4.389	0.22526		7.389	0.20537		10.389	0.21495
1.39	0.23129		4.39	0.22564		7.39	0.20533		10.39	0.21495
1.391	0.23168		4.391	0.22592		7.391	0.20518		10.391	0.21495
1.392	0.23166		4.392	0.22613		7.392	0.20513		10.392	0.21495
1.393	0.23128		4.393	0.22627		7.393	0.20496		10.393	0.21495
1.394	0.23057		4.394	0.22638		7.394	0.20497		10.394	0.21494
1.395	0.22957		4.395	0.22661		7.395	0.20464		10.395	0.21493
1.396	0.2283		4.396	0.22678		7.396	0.20479		10.396	0.21492
1.397	0.22677		4.397	0.22703		7.397	0.20479		10.397	0.21491
1.398	0.22499		4.398	0.22719		7.398	0.20463		10.398	0.2149
1.399	0.22294		4.399	0.22734		7.399	0.20421		10.399	0.21489
1.4	0.22073		4.4	0.22751		7.4	0.20444		10.4	0.21488
1.401	0.21842		4.401	0.22757		7.401	0.20459		10.401	0.21487
1.402	0.21606		4.402	0.22777		7.402	0.20463		10.402	0.21485
1.403	0.21361		4.403	0.2279		7.403	0.20441		10.403	0.21483
1.404	0.21114		4.404	0.22837		7.404	0.20427		10.404	0.21482
1.405	0.2087		4.405	0.22874		7.405	0.20427		10.405	0.21481
1.406	0.20629		4.406	0.22874		7.406	0.20431		10.406	0.2148
1.407	0.20398		4.407	0.22874		7.407	0.2042		10.407	0.21479
1.408	0.2018		4.408	0.22885		7.408	0.20416		10.408	0.21478
1.409	0.19977		4.409	0.22881		7.409	0.20417		10.409	0.21478
1.41	0.19795		4.41	0.22887		7.41	0.20406		10.41	0.21477
1.411	0.1963		4.411	0.22898		7.411	0.20428		10.411	0.21477
1.412	0.1949		4.412	0.22897		7.412	0.2042		10.412	0.21476
1.413	0.19377		4.413	0.22928		7.413	0.20383		10.413	0.21477
1.414	0.19295		4.414	0.22931		7.414	0.20376		10.414	0.21477
1.415	0.19247		4.415	0.22943		7.415	0.20384		10.415	0.21477
1.416	0.1924		4.416	0.22941		7.416	0.20351		10.416	0.21478
1.417	0.19273		4.417	0.22952		7.417	0.20354		10.417	0.21478
1.418	0.19347		4.418	0.22949		7.418	0.20339		10.418	0.21479
1.419	0.19468		4.419	0.22951		7.419	0.20337		10.419	0.21479
1.42	0.19484		4.42	0.22952		7.42	0.20337		10.42	0.21479
1.421	0.19486		4.421	0.22973		7.421	0.2034		10.421	0.21478
1.422	0.1949		4.422	0.2296		7.422	0.20322		10.422	0.21478
1.423	0.19496		4.423	0.22969		7.423	0.20323		10.423	0.21477
1.424	0.19504		4.424	0.19795		7.424	0.20311		10.424	0.21477
1.425	0.19511		4.425	0.19666		7.425	0.20321		10.425	0.21477
1.426	0.19516		4.426	0.19662		7.426	0.20308		10.426	0.21476
1.427	0.19521		4.427	0.19661		7.427	0.20311		10.427	0.21476
1.428	0.19524		4.428	0.19654		7.428	0.203		10.428	0.21476
1.429	0.19527		4.429	0.19651		7.429	0.20299		10.429	0.21476
1.43	0.1953		4.43	0.19644		7.43	0.20319		10.43	0.21477
1.431	0.19533		4.431	0.1964		7.431	0.20297		10.431	0.21476
1.432	0.19536		4.432	0.19632		7.432	0.20264		10.432	0.21477
1.433	0.19539		4.433	0.19628		7.433	0.20278		10.433	0.21478
1.434	0.19541		4.434	0.19626		7.434	0.20293		10.434	0.21478
1.435	0.19543		4.435	0.19623		7.435	0.20259		10.435	0.21478
1.436	0.19546		4.436	0.19623		7.436	0.20234		10.436	0.21479
1.437	0.19549		4.437	0.19621		7.437	0.20253		10.437	0.21478
1.438	0.19551		4.438	0.19621		7.438	0.20252		10.438	0.21479
1.439	0.19554		4.439	0.19619		7.439	0.20245		10.439	0.21479
1.44	0.19556		4.44	0.1962		7.44	0.20245		10.44	0.21479
1.441	0.19558		4.441	0.1962		7.441	0.20259		10.441	0.21478
1.442	0.1956		4.442	0.19621		7.442	0.20257		10.442	0.21479
1.443	0.19562		4.443	0.19623		7.443	0.20253		10.443	0.21479
1.444	0.19564		4.444	0.19621		7.444	0.20257		10.444	0.2148
1.445	0.19565		4.445	0.19623		7.445	0.20253		10.445	0.2148
1.446	0.19567		4.446	0.19621		7.446	0.20263		10.446	0.2148
1.447	0.19569		4.447	0.19617		7.447	0.20256		10.447	0.2148
1.448	0.1957		4.448	0.19617		7.448	0.20242		10.448	0.2148
1.449	0.19571		4.449	0.19616		7.449	0.20254		10.449	0.2148
1.45	0.19572		4.45	0.19616		7.45	0.20241		10.45	0.21479
1.451	0.19573		4.451	0.19615		7.451	0.20225		10.451	0.21479
1.452	0.19574		4.452	0.19615		7.452	0.20212		10.452	0.21479
1.453	0.19574		4.453	0.19612		7.453	0.20228		10.453	0.21479
1.454	0.19575		4.454	0.19616		7.454	0.20223		10.454	0.21479
1.455	0.19575		4.455	0.19612		7.455	0.20203		10.455	0.21479
1.456	0.19575		4.456	0.19615		7.456	0.20214		10.456	0.21479
1.457	0.19576		4.457	0.19615		7.457	0.20202		10.457	0.21479
1.458	0.19576		4.458	0.19612		7.458	0.2019		10.458	0.21479
1.459	0.19577		4.459	0.19612		7.459	0.20209		10.459	0.2148
1.46	0.19578		4.46	0.19612		7.46	0.20195		10.46	0.2148
1.461	0.19578		4.461	0.19611		7.461	0.20184		10.461	0.2148
1.462	0.19579		4.462	0.19612		7.462	0.20192		10.462	0.2148
1.463	0.1958		4.463	0.19612		7.463	0.20183		10.463	0.2148
1.464	0.1958		4.464	0.19612		7.464	0.20188		10.464	0.21479
1.465	0.19581		4.465	0.19613		7.465	0.20214		10.465	0.21479
1.466	0.19582		4.466	0.19611		7.466	0.20214		10.466	0.21478
1.467	0.19583		4.467	0.19611		7.467	0.20195		10.467	0.21478
1.468	0.19583		4.468	0.19613		7.468	0.20199		10.468	0.21478
1.469	0.19585		4.469	0.19612		7.469	0.20183		10.469	0.21477
1.47	0.19585		4.47	0.19611		7.47	0.20183		10.47	0.21477
1.471	0.19587		4.471	0.19611		7.471	0.20177		10.471	0.21477
1.472	0.19588		4.472	0.19612		7.472	0.20187		10.472	0.21478
1.473	0.19588		4.473	0.19612		7.473	0.20208		10.473	0.21477
1.474	0.19588		4.474	0.19612		7.474	0.20176		10.474	0.21476
1.475	0.19588		4.475	0.19612		7.475	0.20183		10.475	0.21476
1.476	0.19589		4.476	0.19613		7.476	0.20184		10.476	0.21475
1.477	0.19589		4.477	0.19615		7.477	0.20185		10.477	0.21474
1.478	0.19589		4.478	0.19615		7.478	0.2018		10.478	0.21473
1.479	0.19589		4.479	0.19615		7.479	0.20177		10.479	0.21473
1.48	0.19589		4.48	0.19615		7.48	0.20173		10.48	0.21472
1.481	0.19589		4.481	0.19613		7.481	0.20174		10.481	0.21472
1.482	0.19589		4.482	0.19616		7.482	0.20185		10.482	0.21471
1.483	0.19589		4.483	0.19616		7.483	0.20181		10.483	0.21471
1.484	0.19589		4.484	0.19615		7.484	0.20209		10.484	0.21471
1.485	0.1959		4.485	0.19615		7.485	0.20214		10.485	0.21471
1.486	0.1959		4.486	0.19616		7.486	0.2019		10.486	0.2147
1.487	0.19591		4.487	0.19616		7.487	0.20187		10.487	0.2147
1.488	0.19592		4.488	0.19616		7.488	0.20185		10.488	0.21469
1.489	0.19593		4.489	0.19616		7.489	0.20201		10.489	0.21468
1.49	0.19593		4.49	0.19616		7.49	0.20196		10.49	0.21467
1.491	0.19594		4.491	0.19616		7.491	0.20202		10.491	0.21466
1.492	0.19595		4.492	0.19615		7.492	0.20209		10.492	0.21465
1.493	0.19595		4.493	0.19616		7.493	0.20188		10.493	0.21464
1.494	0.19596		4.494	0.19619		7.494	0.20167		10.494	0.21463
1.495	0.19596		4.495	0.19617		7.495	0.20165		10.495	0.21462
1.496	0.19597		4.496	0.19619		7.496	0.20161		10.496	0.21462
1.497	0.19597		4.497	0.19619		7.497	0.20163		10.497	0.21461
1.498	0.19597		4.498	0.19617		7.498	0.20151		10.498	0.2146
1.499	0.19598		4.499	0.1962		7.499	0.20166		10.499	0.21459
1.5	0.19597		4.5	0.1962		7.5	0.2017		10.5	0.21458
1.501	0.19598		4.501	0.19619		7.501	0.20181		10.501	0.21457
1.502	0.19597		4.502	0.19619		7.502	0.20181		10.502	0.21455
1.503	0.19597		4.503	0.1962		7.503	0.20196		10.503	0.21454
1.504	0.19596		4.504	0.19619		7.504	0.20198		10.504	0.21453
1.505	0.19596		4.505	0.19621		7.505	0.20203		10.505	0.21452
1.506	0.19595		4.506	0.19621		7.506	0.20205		10.506	0.21451
1.507	0.19594		4.507	0.19617		7.507	0.20225		10.507	0.21449
1.508	0.19593		4.508	0.1962		7.508	0.20213		10.508	0.21449
1.509	0.19592		4.509	0.1962		7.509	0.20225		10.509	0.21448
1.51	0.19591		4.51	0.19623		7.51	0.2021		10.51	0.21448
1.511	0.1959		4.511	0.1962		7.511	0.20201		10.511	0.21448
1.512	0.19589		4.512	0.19621		7.512	0.20213		10.512	0.21447
1.513	0.19588		4.513	0.1962		7.513	0.20219		10.513	0.21436
1.514	0.19587		4.514	0.1962		7.514	0.20219		10.514	0.21426
1.515	0.19587		4.515	0.19621		7.515	0.20209		10.515	0.21421
1.516	0.19585		4.516	0.19621		7.516	0.20212		10.516	0.2142
1.517	0.19585		4.517	0.19623		7.517	0.20203		10.517	0.21425
1.518	0.19584		4.518	0.1962		7.518	0.20196		10.518	0.21432
1.519	0.19583		4.519	0.19621		7.519	0.20203		10.519	0.21445
1.52	0.19582		4.52	0.19623		7.52	0.20181		10.52	0.21459
1.521	0.19581		4.521	0.19623		7.521	0.20194		10.521	0.21469
1.522	0.1958		4.522	0.19623		7.522	0.20228		10.522	0.21483
1.523	0.1958		4.523	0.19624		7.523	0.2023		10.523	0.21499
1.524	0.19579		4.524	0.19625		7.524	0.20234		10.524	0.21513
1.525	0.19578		4.525	0.19625		7.525	0.2023		10.525	0.21535
1.526	0.19577		4.526	0.19625		7.526	0.20227		10.526	0.21561
1.527	0.19577		4.527	0.19625		7.527	0.20242		10.527	0.21588
1.528	0.19576		4.528	0.19624		7.528	0.20239		10.528	0.21613
1.529	0.19575		4.529	0.19626		7.529	0.20241		10.529	0.21633
1.53	0.19573		4.53	0.19626		7.53	0.20243		10.53	0.21654
1.531	0.19572		4.531	0.19626		7.531	0.20253		10.531	0.21676
1.532	0.1957		4.532	0.19626		7.532	0.20241		10.532	0.21694
1.533	0.19569		4.533	0.19628		7.533	0.2027		10.533	0.21709
1.534	0.19567		4.534	0.1963		7.534	0.20272		10.534	0.21717
1.535	0.19565		4.535	0.19629		7.535	0.20277		10.535	0.21724
1.536	0.19564		4.536	0.19632		7.536	0.20259		10.536	0.21728
1.537	0.19563		4.537	0.19632		7.537	0.20265		10.537	0.21725
1.538	0.19561		4.538	0.19632		7.538	0.2025		10.538	0.21721
1.539	0.1956		4.539	0.19636		7.539	0.20259		10.539	0.21711
1.54	0.19559		4.54	0.19636		7.54	0.2027		10.54	0.217
1.541	0.19557		4.541	0.19634		7.541	0.20263		10.541	0.2169
1.542	0.19556		4.542	0.19637		7.542	0.20275		10.542	0.21674
1.543	0.19555		4.543	0.19638		7.543	0.20303		10.543	0.21656
1.544	0.19554		4.544	0.19637		7.544	0.203		10.544	0.21643
1.545	0.19553		4.545	0.19641		7.545	0.20297		10.545	0.21634
1.546	0.19551		4.546	0.19638		7.546	0.20311		10.546	0.21625
1.547	0.1955		4.547	0.19638		7.547	0.20312		10.547	0.21615
1.548	0.19548		4.548	0.19637		7.548	0.20308		10.548	0.21609
1.549	0.19547		4.549	0.19637		7.549	0.20305		10.549	0.21604
1.55	0.19545		4.55	0.19638		7.55	0.20305		10.55	0.21597
1.551	0.19543		4.551	0.19638		7.551	0.20303		10.551	0.21589
1.552	0.19541		4.552	0.1964		7.552	0.20336		10.552	0.21587
1.553	0.19539		4.553	0.19641		7.553	0.20325		10.553	0.21588
1.554	0.19537		4.554	0.19641		7.554	0.20299		10.554	0.2159
1.555	0.19535		4.555	0.19637		7.555	0.20285		10.555	0.21602
1.556	0.19533		4.556	0.1964		7.556	0.20299		10.556	0.21612
1.557	0.1953		4.557	0.19641		7.557	0.20307		10.557	0.21617
1.558	0.19527		4.558	0.1964		7.558	0.20317		10.558	0.21618
1.559	0.19525		4.559	0.19641		7.559	0.20323		10.559	0.21619
1.56	0.19523		4.56	0.19641		7.56	0.20329		10.56	0.21625
1.561	0.19521		4.561	0.1964		7.561	0.20333		10.561	0.21636
1.562	0.19519		4.562	0.19642		7.562	0.20333		10.562	0.21644
1.563	0.19518		4.563	0.19641		7.563	0.20357		10.563	0.21653
1.564	0.19517		4.564	0.1964		7.564	0.20373		10.564	0.2166
1.565	0.19516		4.565	0.19642		7.565	0.20377		10.565	0.21666
1.566	0.19515		4.566	0.1964		7.566	0.20375		10.566	0.21672
1.567	0.19514		4.567	0.19641		7.567	0.20366		10.567	0.2168
1.568	0.19513		4.568	0.1964		7.568	0.20387		10.568	0.21691
1.569	0.19513		4.569	0.1964		7.569	0.20413		10.569	0.21699
1.57	0.19493		4.57	0.19638		7.57	0.20368		10.57	0.21713
1.571	0.19479		4.571	0.19638		7.571	0.20362		10.571	0.21722
1.572	0.19475		4.572	0.19638		7.572	0.20372		10.572	0.21726
1.573	0.19477		4.573	0.19637		7.573	0.20376		10.573	0.21728
1.574	0.1948		4.574	0.19637		7.574	0.20379		10.574	0.21721
1.575	0.1949		4.575	0.19636		7.575	0.20368		10.575	0.21721
1.576	0.19504		4.576	0.19638		7.576	0.20362		10.576	0.21717
1.577	0.19522		4.577	0.19636		7.577	0.20391		10.577	0.21711
1.578	0.19541		4.578	0.19636		7.578	0.20368		10.578	0.21709
1.579	0.1956		4.579	0.19636		7.579	0.20358		10.579	0.217
1.58	0.19578		4.58	0.19636		7.58	0.20375		10.58	0.21694
1.581	0.19599		4.581	0.19637		7.581	0.20383		10.581	0.21689
1.582	0.19627		4.582	0.19636		7.582	0.20376		10.582	0.21683
1.583	0.1965		4.583	0.19637		7.583	0.20386		10.583	0.21679
1.584	0.19671		4.584	0.19633		7.584	0.20388		10.584	0.21675
1.585	0.19696		4.585	0.19636		7.585	0.20416		10.585	0.21673
1.586	0.19719		4.586	0.19634		7.586	0.20439		10.586	0.21668
1.587	0.1974		4.587	0.19632		7.587	0.20428		10.587	0.21661
1.588	0.19764		4.588	0.19633		7.588	0.20412		10.588	0.21655
1.589	0.19789		4.589	0.19632		7.589	0.20405		10.589	0.21653
1.59	0.19804		4.59	0.19629		7.59	0.20394		10.59	0.21657
1.591	0.19818		4.591	0.19628		7.591	0.20399		10.591	0.21668
1.592	0.19828		4.592	0.19628		7.592	0.20421		10.592	0.21674
1.593	0.19838		4.593	0.19626		7.593	0.20431		10.593	0.21676
1.594	0.19843		4.594	0.19628		7.594	0.20421		10.594	0.21676
1.595	0.19844		4.595	0.19624		7.595	0.20427		10.595	0.21671
1.596	0.19844		4.596	0.19625		7.596	0.20437		10.596	0.21668
1.597	0.19838		4.597	0.19624		7.597	0.20431		10.597	0.21663
1.598	0.19828		4.598	0.19626		7.598	0.2043		10.598	0.21656
1.599	0.19813		4.599	0.19623		7.599	0.20466		10.599	0.2165
1.6	0.19797		4.6	0.19623		7.6	0.20431		10.6	0.21644
1.601	0.19797		4.601	0.19621		7.601	0.20441		10.601	0.21634
1.602	0.19798		4.602	0.19621		7.602	0.20474		10.602	0.21631
1.603	0.19801		4.603	0.19621		7.603	0.2049		10.603	0.21627
1.604	0.19805		4.604	0.19621		7.604	0.20496		10.604	0.2162
1.605	0.19809		4.605	0.19621		7.605	0.20479		10.605	0.2162
1.606	0.19816		4.606	0.19616		7.606	0.2049		10.606	0.21612
1.607	0.19819		4.607	0.19616		7.607	0.20513		10.607	0.21604
1.608	0.19817		4.608	0.19615		7.608	0.20495		10.608	0.21598
1.609	0.19818		4.609	0.19613		7.609	0.20504		10.609	0.21594
1.61	0.19826		4.61	0.19613		7.61	0.20493		10.61	0.21593
1.611	0.19833		4.611	0.19611		7.611	0.20481		10.611	0.21592
1.612	0.19838		4.612	0.19608		7.612	0.2049		10.612	0.21592
1.613	0.19836		4.613	0.19608		7.613	0.20485		10.613	0.21594
1.614	0.19833		4.614	0.19605		7.614	0.20501		10.614	0.21595
1.615	0.19833		4.615	0.19604		7.615	0.20499		10.615	0.21598
1.616	0.19827		4.616	0.19607		7.616	0.20499		10.616	0.21597
1.617	0.19825		4.617	0.19604		7.617	0.20486		10.617	0.21596
1.618	0.19825		4.618	0.19599		7.618	0.20495		10.618	0.21595
1.619	0.19827		4.619	0.19607		7.619	0.20501		10.619	0.21597
1.62	0.1982		4.62	0.19603		7.62	0.20499		10.62	0.21598
1.621	0.19819		4.621	0.19599		7.621	0.2049		10.621	0.21602
1.622	0.19818		4.622	0.19601		7.622	0.2049		10.622	0.21601
1.623	0.19811		4.623	0.19598		7.623	0.20541		10.623	0.21603
1.624	0.19803		4.624	0.19605		7.624	0.2054		10.624	0.21609
1.625	0.19795		4.625	0.19587		7.625	0.20541		10.625	0.21606
1.626	0.19789		4.626	0.19566		7.626	0.20539		10.626	0.21605
1.627	0.19778		4.627	0.19537		7.627	0.20547		10.627	0.21608
1.628	0.19769		4.628	0.19536		7.628	0.20547		10.628	0.21616
1.629	0.19761		4.629	0.19519		7.629	0.20565		10.629	0.21624
1.63	0.19758		4.63	0.19519		7.63	0.20554		10.63	0.21635
1.631	0.19755		4.631	0.195		7.631	0.20553		10.631	0.21641
1.632	0.19752		4.632	0.19481		7.632	0.20533		10.632	0.21644
1.633	0.19753		4.633	0.19482		7.633	0.20539		10.633	0.21645
1.634	0.19749		4.634	0.19477		7.634	0.20529		10.634	0.21641
1.635	0.19746		4.635	0.1945		7.635	0.20559		10.635	0.21642
1.636	0.19751		4.636	0.19462		7.636	0.20555		10.636	0.21637
1.637	0.19751		4.637	0.19448		7.637	0.20548		10.637	0.21633
1.638	0.19753		4.638	0.19442		7.638	0.20558		10.638	0.21624
1.639	0.1976		4.639	0.19453		7.639	0.20579		10.639	0.21616
1.64	0.19762		4.64	0.19444		7.64	0.20555		10.64	0.21605
1.641	0.19761		4.641	0.19431		7.641	0.20555		10.641	0.21592
1.642	0.1976		4.642	0.19423		7.642	0.20572		10.642	0.21583
1.643	0.19765		4.643	0.19403		7.643	0.2058		10.643	0.21573
1.644	0.19769		4.644	0.19407		7.644	0.20582		10.644	0.21562
1.645	0.19774		4.645	0.19406		7.645	0.20573		10.645	0.21554
1.646	0.1978		4.646	0.19386		7.646	0.20612		10.646	0.21547
1.647	0.19791		4.647	0.19374		7.647	0.2062		10.647	0.21545
1.648	0.19804		4.648	0.19349		7.648	0.20609		10.648	0.21541
1.649	0.19818		4.649	0.19333		7.649	0.20622		10.649	0.21541
1.65	0.19824		4.65	0.19328		7.65	0.20623		10.65	0.21541
1.651	0.1983		4.651	0.19329		7.651	0.20604		10.651	0.21544
1.652	0.19832		4.652	0.19316		7.652	0.20608		10.652	0.21548
1.653	0.19831		4.653	0.1931		7.653	0.20619		10.653	0.21557
1.654	0.19832		4.654	0.1929		7.654	0.20612		10.654	0.21557
1.655	0.19828		4.655	0.1929		7.655	0.20608		10.655	0.21552
1.656	0.19825		4.656	0.1929		7.656	0.20626		10.656	0.21549
1.657	0.1982		4.657	0.19278		7.657	0.20623		10.657	0.21549
1.658	0.1982		4.658	0.19276		7.658	0.20602		10.658	0.21548
1.659	0.19825		4.659	0.19268		7.659	0.20598		10.659	0.21542
1.66	0.19834		4.66	0.19283		7.66	0.20624		10.66	0.21538
1.661	0.19838		4.661	0.19283		7.661	0.20628		10.661	0.2153
1.662	0.19836		4.662	0.19265		7.662	0.20635		10.662	0.21526
1.663	0.19833		4.663	0.19245		7.663	0.2063		10.663	0.21521
1.664	0.19835		4.664	0.19228		7.664	0.20628		10.664	0.21515
1.665	0.1984		4.665	0.19236		7.665	0.20649		10.665	0.21515
1.666	0.19838		4.666	0.19239		7.666	0.20645		10.666	0.2151
1.667	0.19837		4.667	0.19236		7.667	0.20668		10.667	0.21503
1.668	0.19841		4.668	0.19211		7.668	0.20677		10.668	0.21495
1.669	0.19845		4.669	0.19227		7.669	0.20673		10.669	0.21489
1.67	0.19842		4.67	0.19218		7.67	0.20673		10.67	0.21482
1.671	0.19843		4.671	0.19228		7.671	0.20673		10.671	0.21476
1.672	0.19836		4.672	0.19218		7.672	0.20659		10.672	0.2148
1.673	0.1983		4.673	0.19216		7.673	0.20678		10.673	0.21485
1.674	0.19817		4.674	0.19202		7.674	0.20682		10.674	0.21486
1.675	0.19806		4.675	0.19197		7.675	0.20667		10.675	0.21488
1.676	0.19797		4.676	0.19197		7.676	0.20668		10.676	0.21489
1.677	0.19787		4.677	0.19211		7.677	0.2067		10.677	0.21486
1.678	0.19774		4.678	0.19201		7.678	0.20677		10.678	0.21482
1.679	0.19766		4.679	0.1919		7.679	0.20674		10.679	0.21476
1.68	0.19757		4.68	0.19194		7.68	0.20693		10.68	0.21469
1.681	0.19747		4.681	0.19194		7.681	0.20706		10.681	0.21467
1.682	0.19736		4.682	0.19201		7.682	0.20717		10.682	0.21467
1.683	0.19723		4.683	0.1919		7.683	0.20711		10.683	0.21473
1.684	0.19714		4.684	0.19201		7.684	0.20713		10.684	0.21475
1.685	0.19704		4.685	0.19187		7.685	0.2072		10.685	0.21478
1.686	0.19705		4.686	0.19182		7.686	0.20736		10.686	0.21481
1.687	0.19712		4.687	0.19187		7.687	0.20742		10.687	0.21485
1.688	0.19722		4.688	0.19176		7.688	0.20739		10.688	0.21488
1.689	0.19728		4.689	0.19176		7.689	0.20699		10.689	0.21492
1.69	0.19732		4.69	0.19157		7.69	0.20707		10.69	0.215
1.691	0.19733		4.691	0.1914		7.691	0.20718		10.691	0.21508
1.692	0.19735		4.692	0.1914		7.692	0.20724		10.692	0.21515
1.693	0.19739		4.693	0.19126		7.693	0.20717		10.693	0.2152
1.694	0.19746		4.694	0.19119		7.694	0.20735		10.694	0.21527
1.695	0.19749		4.695	0.19122		7.695	0.20714		10.695	0.21533
1.696	0.19753		4.696	0.19135		7.696	0.20717		10.696	0.21539
1.697	0.1976		4.697	0.19123		7.697	0.20722		10.697	0.21537
1.698	0.19766		4.698	0.19135		7.698	0.2072		10.698	0.21539
1.699	0.19771		4.699	0.19145		7.699	0.20714		10.699	0.21543
1.7	0.1977		4.7	0.19135		7.7	0.20726		10.7	0.21545
1.701	0.19768		4.701	0.1913		7.701	0.2075		10.701	0.21546
1.702	0.19762		4.702	0.1914		7.702	0.20742		10.702	0.21546
1.703	0.1976		4.703	0.19151		7.703	0.2074		10.703	0.21541
1.704	0.19758		4.704	0.19132		7.704	0.20764		10.704	0.21535
1.705	0.19751		4.705	0.19119		7.705	0.20764		10.705	0.21531
1.706	0.19744		4.706	0.19107		7.706	0.20765		10.706	0.21523
1.707	0.19737		4.707	0.19113		7.707	0.20782		10.707	0.21518
1.708	0.19731		4.708	0.19116		7.708	0.20776		10.708	0.21515
1.709	0.19728		4.709	0.19098		7.709	0.20773		10.709	0.21508
1.71	0.19718		4.71	0.19107		7.71	0.20791		10.71	0.21507
1.711	0.19708		4.711	0.19092		7.711	0.20786		10.711	0.21512
1.712	0.19701		4.712	0.19101		7.712	0.20773		10.712	0.21517
1.713	0.19693		4.713	0.19101		7.713	0.20764		10.713	0.21526
1.714	0.19692		4.714	0.1909		7.714	0.20773		10.714	0.21524
1.715	0.19689		4.715	0.19106		7.715	0.20769		10.715	0.21525
1.716	0.19697		4.716	0.19107		7.716	0.20784		10.716	0.21525
1.717	0.19695		4.717	0.19085		7.717	0.20791		10.717	0.21524
1.718	0.19689		4.718	0.19082		7.718	0.20787		10.718	0.21521
1.719	0.19678		4.719	0.19076		7.719	0.20791		10.719	0.21515
1.72	0.19673		4.72	0.19082		7.72	0.20802		10.72	0.21507
1.721	0.1967		4.721	0.19094		7.721	0.2078		10.721	0.215
1.722	0.19676		4.722	0.1911		7.722	0.20797		10.722	0.21496
1.723	0.19679		4.723	0.19115		7.723	0.20812		10.723	0.21496
1.724	0.19683		4.724	0.19116		7.724	0.20812		10.724	0.21493
1.725	0.19688		4.725	0.1912		7.725	0.20811		10.725	0.21492
1.726	0.19697		4.726	0.19097		7.726	0.20818		10.726	0.21497
1.727	0.19708		4.727	0.19081		7.727	0.20827		10.727	0.21505
1.728	0.19725		4.728	0.19069		7.728	0.20823		10.728	0.21521
1.729	0.1974		4.729	0.19067		7.729	0.20833		10.729	0.21527
1.73	0.19748		4.73	0.19067		7.73	0.20835		10.73	0.2153
1.731	0.19751		4.731	0.19063		7.731	0.20837		10.731	0.21538
1.732	0.19752		4.732	0.19084		7.732	0.20841		10.732	0.21543
1.733	0.19759		4.733	0.19074		7.733	0.20834		10.733	0.21551
1.734	0.19755		4.734	0.19089		7.734	0.20827		10.734	0.21556
1.735	0.1975		4.735	0.19101		7.735	0.20827		10.735	0.21559
1.736	0.1975		4.736	0.19089		7.736	0.2083		10.736	0.21558
1.737	0.19745		4.737	0.19081		7.737	0.2083		10.737	0.21557
1.738	0.19732		4.738	0.19085		7.738	0.20838		10.738	0.21556
1.739	0.19722		4.739	0.19098		7.739	0.20841		10.739	0.21552
1.74	0.19714		4.74	0.19105		7.74	0.2084		10.74	0.21551
1.741	0.19711		4.741	0.19111		7.741	0.20845		10.741	0.21551
1.742	0.19709		4.742	0.19092		7.742	0.20846		10.742	0.2155
1.743	0.19709		4.743	0.19095		7.743	0.20855		10.743	0.21548
1.744	0.19715		4.744	0.19102		7.744	0.20864		10.744	0.21545
1.745	0.19717		4.745	0.19109		7.745	0.20866		10.745	0.21546
1.746	0.19722		4.746	0.19136		7.746	0.20869		10.746	0.21543
1.747	0.19722		4.747	0.19138		7.747	0.20871		10.747	0.21539
1.748	0.19724		4.748	0.19123		7.748	0.20867		10.748	0.21538
1.749	0.19729		4.749	0.19109		7.749	0.20866		10.749	0.21534
1.75	0.19739		4.75	0.19105		7.75	0.20873		10.75	0.21535
1.751	0.1975		4.751	0.19111		7.751	0.20875		10.751	0.21538
1.752	0.19763		4.752	0.19122		7.752	0.20874		10.752	0.2154
1.753	0.19773		4.753	0.19103		7.753	0.20869		10.753	0.21546
1.754	0.19787		4.754	0.19092		7.754	0.20855		10.754	0.21547
1.755	0.19801		4.755	0.19109		7.755	0.2086		10.755	0.21549
1.756	0.19814		4.756	0.19103		7.756	0.20859		10.756	0.21553
1.757	0.19829		4.757	0.19106		7.757	0.20859		10.757	0.21552
1.758	0.19839		4.758	0.19114		7.758	0.2086		10.758	0.2155
1.759	0.19844		4.759	0.19123		7.759	0.20863		10.759	0.21544
1.76	0.19846		4.76	0.1914		7.76	0.20864		10.76	0.21543
1.761	0.19842		4.761	0.19144		7.761	0.20869		10.761	0.21541
1.762	0.19842		4.762	0.19157		7.762	0.20871		10.762	0.21536
1.763	0.19844		4.763	0.19148		7.763	0.20881		10.763	0.21531
1.764	0.1984		4.764	0.19145		7.764	0.20882		10.764	0.21528
1.765	0.1984		4.765	0.19148		7.765	0.20887		10.765	0.21524
1.766	0.19842		4.766	0.19151		7.766	0.20889		10.766	0.21518
1.767	0.19841		4.767	0.19157		7.767	0.20888		10.767	0.21511
1.768	0.19841		4.768	0.19138		7.768	0.20891		10.768	0.21505
1.769	0.19848		4.769	0.19148		7.769	0.20888		10.769	0.21496
1.77	0.19852		4.77	0.19148		7.77	0.20888		10.77	0.21493
1.771	0.19855		4.771	0.19147		7.771	0.20887		10.771	0.21492
1.772	0.19853		4.772	0.19144		7.772	0.20881		10.772	0.21494
1.773	0.19849		4.773	0.19161		7.773	0.20878		10.773	0.21501
1.774	0.19847		4.774	0.19162		7.774	0.20875		10.774	0.2151
1.775	0.19834		4.775	0.19162		7.775	0.20871		10.775	0.21515
1.776	0.19827		4.776	0.19176		7.776	0.2087		10.776	0.21518
1.777	0.19821		4.777	0.19173		7.777	0.20869		10.777	0.21518
1.778	0.19815		4.778	0.19181		7.778	0.2087		10.778	0.21513
1.779	0.19804		4.779	0.19198		7.779	0.2087		10.779	0.21506
1.78	0.198		4.78	0.19207		7.78	0.20875		10.78	0.215
1.781	0.19798		4.781	0.19226		7.781	0.20877		10.781	0.21491
1.782	0.198		4.782	0.19206		7.782	0.2088		10.782	0.2148
1.783	0.1981		4.783	0.19211		7.783	0.20881		10.783	0.21468
1.784	0.19819		4.784	0.19201		7.784	0.20887		10.784	0.21456
1.785	0.1983		4.785	0.19206		7.785	0.20871		10.785	0.21451
1.786	0.19843		4.786	0.19205		7.786	0.20885		10.786	0.2145
1.787	0.19855		4.787	0.19208		7.787	0.20895		10.787	0.21447
1.788	0.19865		4.788	0.19203		7.788	0.20874		10.788	0.2145
1.789	0.19871		4.789	0.19206		7.789	0.20869		10.789	0.21451
1.79	0.19871		4.79	0.19211		7.79	0.20858		10.79	0.21454
1.791	0.19872		4.791	0.1922		7.791	0.20851		10.791	0.21459
1.792	0.19871		4.792	0.19218		7.792	0.20845		10.792	0.21467
1.793	0.19872		4.793	0.19228		7.793	0.20867		10.793	0.21469
1.794	0.19878		4.794	0.19218		7.794	0.20859		10.794	0.21477
1.795	0.19879		4.795	0.19219		7.795	0.2086		10.795	0.21477
1.796	0.19885		4.796	0.19251		7.796	0.20851		10.796	0.21481
1.797	0.19885		4.797	0.19256		7.797	0.20835		10.797	0.21483
1.798	0.19884		4.798	0.19264		7.798	0.2083		10.798	0.21485
1.799	0.19881		4.799	0.19276		7.799	0.20851		10.799	0.21487
1.8	0.19873		4.8	0.19277		7.8	0.20863		10.8	0.21489
1.801	0.19867		4.801	0.19272		7.801	0.20873		10.801	0.21492
1.802	0.19855		4.802	0.19282		7.802	0.20878		10.802	0.21495
1.803	0.19843		4.803	0.19295		7.803	0.20859		10.803	0.21495
1.804	0.19838		4.804	0.19278		7.804	0.20869		10.804	0.21488
1.805	0.19831		4.805	0.19269		7.805	0.2086		10.805	0.2148
1.806	0.19833		4.806	0.19287		7.806	0.20856		10.806	0.2147
1.807	0.19839		4.807	0.19297		7.807	0.20858		10.807	0.21459
1.808	0.19845		4.808	0.19291		7.808	0.20863		10.808	0.2145
1.809	0.19847		4.809	0.19291		7.809	0.20866		10.809	0.21446
1.81	0.1986		4.81	0.19295		7.81	0.20873		10.81	0.21436
1.811	0.19873		4.811	0.19299		7.811	0.2086		10.811	0.21423
1.812	0.19885		4.812	0.19283		7.812	0.20851		10.812	0.21419
1.813	0.19901		4.813	0.19283		7.813	0.20848		10.813	0.21418
1.814	0.19907		4.814	0.19291		7.814	0.20848		10.814	0.21416
1.815	0.19915		4.815	0.19311		7.815	0.20858		10.815	0.21415
1.816	0.19919		4.816	0.19324		7.816	0.20846		10.816	0.21413
1.817	0.19918		4.817	0.19314		7.817	0.2084		10.817	0.21409
1.818	0.19921		4.818	0.19333		7.818	0.20846		10.818	0.21409
1.819	0.19914		4.819	0.19325		7.819	0.20855		10.819	0.21413
1.82	0.19908		4.82	0.19344		7.82	0.2086		10.82	0.2142
1.821	0.19907		4.821	0.1935		7.821	0.20849		10.821	0.21424
1.822	0.19902		4.822	0.19361		7.822	0.20862		10.822	0.21426
1.823	0.19898		4.823	0.19339		7.823	0.20852		10.823	0.21425
1.824	0.199		4.824	0.19337		7.824	0.20867		10.824	0.21427
1.825	0.19891		4.825	0.19354		7.825	0.20855		10.825	0.21427
1.826	0.19887		4.826	0.1935		7.826	0.20845		10.826	0.2143
1.827	0.19881		4.827	0.19348		7.827	0.2087		10.827	0.21427
1.828	0.19877		4.828	0.19328		7.828	0.2086		10.828	0.21423
1.829	0.19877		4.829	0.19335		7.829	0.20866		10.829	0.21422
1.83	0.19874		4.83	0.19356		7.83	0.20852		10.83	0.21426
1.831	0.19863		4.831	0.19349		7.831	0.20864		10.831	0.21432
1.832	0.1986		4.832	0.19356		7.832	0.20863		10.832	0.21435
1.833	0.19853		4.833	0.19369		7.833	0.20848		10.833	0.21432
1.834	0.19855		4.834	0.19361		7.834	0.20842		10.834	0.21434
1.835	0.19857		4.835	0.1935		7.835	0.2086		10.835	0.21434
1.836	0.19859		4.836	0.1937		7.836	0.20849		10.836	0.21428
1.837	0.19863		4.837	0.19369		7.837	0.20853		10.837	0.21423
1.838	0.19865		4.838	0.194		7.838	0.20853		10.838	0.21416
1.839	0.19862		4.839	0.19398		7.839	0.20853		10.839	0.21408
1.84	0.19863		4.84	0.19415		7.84	0.20845		10.84	0.21403
1.841	0.19864		4.841	0.19416		7.841	0.20859		10.841	0.21401
1.842	0.1986		4.842	0.19411		7.842	0.2086		10.842	0.21405
1.843	0.19863		4.843	0.1941		7.843	0.20871		10.843	0.21402
1.844	0.19864		4.844	0.19412		7.844	0.2087		10.844	0.21399
1.845	0.19864		4.845	0.19417		7.845	0.20877		10.845	0.21406
1.846	0.19865		4.846	0.19427		7.846	0.20873		10.846	0.21417
1.847	0.1987		4.847	0.19417		7.847	0.20884		10.847	0.21428
1.848	0.19877		4.848	0.19414		7.848	0.20873		10.848	0.21443
1.849	0.19881		4.849	0.19414		7.849	0.20867		10.849	0.21459
1.85	0.1989		4.85	0.19437		7.85	0.2086		10.85	0.21467
1.851	0.19895		4.851	0.1944		7.851	0.20866		10.851	0.21469
1.852	0.19892		4.852	0.19441		7.852	0.20863		10.852	0.2148
1.853	0.19886		4.853	0.19439		7.853	0.20866		10.853	0.21493
1.854	0.19883		4.854	0.19435		7.854	0.20856		10.854	0.21503
1.855	0.19871		4.855	0.19435		7.855	0.20852		10.855	0.21512
1.856	0.19867		4.856	0.19449		7.856	0.20863		10.856	0.21514
1.857	0.1987		4.857	0.19446		7.857	0.20862		10.857	0.21518
1.858	0.19871		4.858	0.1945		7.858	0.20845		10.858	0.21526
1.859	0.19878		4.859	0.19463		7.859	0.2086		10.859	0.21531
1.86	0.19878		4.86	0.19474		7.86	0.20853		10.86	0.21534
1.861	0.19876		4.861	0.19474		7.861	0.20849		10.861	0.21529
1.862	0.19889		4.862	0.19483		7.862	0.20856		10.862	0.21516
1.863	0.19894		4.863	0.19492		7.863	0.20862		10.863	0.21503
1.864	0.1991		4.864	0.19481		7.864	0.20866		10.864	0.21497
1.865	0.19916		4.865	0.19491		7.865	0.20874		10.865	0.21486
1.866	0.19921		4.866	0.19499		7.866	0.20869		10.866	0.21475
1.867	0.19926		4.867	0.19498		7.867	0.20875		10.867	0.21468
1.868	0.19932		4.868	0.19487		7.868	0.20877		10.868	0.21457
1.869	0.19934		4.869	0.19478		7.869	0.2087		10.869	0.21449
1.87	0.19934		4.87	0.19485		7.87	0.20881		10.87	0.21447
1.871	0.19936		4.871	0.19496		7.871	0.20882		10.871	0.21442
1.872	0.19935		4.872	0.19517		7.872	0.20888		10.872	0.21441
1.873	0.19935		4.873	0.19511		7.873	0.20862		10.873	0.21438
1.874	0.19925		4.874	0.19524		7.874	0.20859		10.874	0.21435
1.875	0.19913		4.875	0.19541		7.875	0.20877		10.875	0.21429
1.876	0.19907		4.876	0.19546		7.876	0.20844		10.876	0.2142
1.877	0.19904		4.877	0.19527		7.877	0.20878		10.877	0.2141
1.878	0.19897		4.878	0.19544		7.878	0.2087		10.878	0.21402
1.879	0.1989		4.879	0.19552		7.879	0.2086		10.879	0.21389
1.88	0.19882		4.88	0.19563		7.88	0.20869		10.88	0.21378
1.881	0.19875		4.881	0.19562		7.881	0.20878		10.881	0.21373
1.882	0.19867		4.882	0.19578		7.882	0.20885		10.882	0.21376
1.883	0.19862		4.883	0.19595		7.883	0.20899		10.883	0.21376
1.884	0.19861		4.884	0.19594		7.884	0.20915		10.884	0.21368
1.885	0.19862		4.885	0.19596		7.885	0.2091		10.885	0.21362
1.886	0.1987		4.886	0.19583		7.886	0.20913		10.886	0.21357
1.887	0.19882		4.887	0.19577		7.887	0.20914		10.887	0.21357
1.888	0.1989		4.888	0.19573		7.888	0.20921		10.888	0.21355
1.889	0.199		4.889	0.19591		7.889	0.20924		10.889	0.21352
1.89	0.19908		4.89	0.19601		7.89	0.20918		10.89	0.21351
1.891	0.19915		4.891	0.19598		7.891	0.20903		10.891	0.21354
1.892	0.19929		4.892	0.19592		7.892	0.20924		10.892	0.21358
1.893	0.19939		4.893	0.19571		7.893	0.20913		10.893	0.21367
1.894	0.19946		4.894	0.19588		7.894	0.20907		10.894	0.21377
1.895	0.19943		4.895	0.19607		7.895	0.20907		10.895	0.21386
1.896	0.1995		4.896	0.19607		7.896	0.20914		10.896	0.2139
1.897	0.19953		4.897	0.19616		7.897	0.20888		10.897	0.21395
1.898	0.19951		4.898	0.19628		7.898	0.20899		10.898	0.21394
1.899	0.19951		4.899	0.19642		7.899	0.20904		10.899	0.21394
1.9	0.1995		4.9	0.19644		7.9	0.20914		10.9	0.214
1.901	0.19949		4.901	0.19637		7.901	0.2091		10.901	0.21401
1.902	0.19946		4.902	0.19654		7.902	0.20931		10.902	0.21403
1.903	0.19937		4.903	0.19655		7.903	0.20943		10.903	0.21405
1.904	0.19931		4.904	0.19647		7.904	0.2092		10.904	0.21408
1.905	0.19926		4.905	0.19655		7.905	0.20932		10.905	0.21411
1.906	0.19923		4.906	0.19646		7.906	0.20921		10.906	0.21417
1.907	0.1992		4.907	0.19654		7.907	0.2094		10.907	0.21422
1.908	0.19915		4.908	0.1965		7.908	0.20939		10.908	0.21429
1.909	0.19908		4.909	0.19655		7.909	0.20939		10.909	0.21433
1.91	0.19904		4.91	0.19659		7.91	0.20924		10.91	0.21437
1.911	0.19898		4.911	0.19645		7.911	0.20954		10.911	0.21441
1.912	0.19896		4.912	0.19653		7.912	0.20922		10.912	0.21452
1.913	0.19894		4.913	0.19666		7.913	0.20932		10.913	0.21458
1.914	0.19891		4.914	0.1967		7.914	0.20935		10.914	0.21464
1.915	0.19889		4.915	0.19683		7.915	0.20936		10.915	0.21468
1.916	0.19884		4.916	0.19684		7.916	0.20929		10.916	0.21475
1.917	0.19878		4.917	0.19684		7.917	0.20925		10.917	0.21481
1.918	0.19872		4.918	0.19684		7.918	0.20944		10.918	0.21484
1.919	0.19869		4.919	0.19692		7.919	0.20953		10.919	0.21488
1.92	0.19869		4.92	0.19704		7.92	0.20947		10.92	0.21491
1.921	0.19868		4.921	0.19721		7.921	0.20947		10.921	0.21499
1.922	0.19875		4.922	0.19718		7.922	0.2095		10.922	0.21507
1.923	0.1988		4.923	0.19729		7.923	0.2095		10.923	0.21511
1.924	0.19885		4.924	0.19741		7.924	0.20957		10.924	0.21513
1.925	0.19892		4.925	0.19733		7.925	0.20973		10.925	0.21519
1.926	0.19904		4.926	0.19725		7.926	0.20973		10.926	0.21524
1.927	0.19912		4.927	0.19734		7.927	0.20986		10.927	0.21532
1.928	0.19922		4.928	0.19738		7.928	0.20998		10.928	0.21541
1.929	0.19935		4.929	0.19743		7.929	0.20993		10.929	0.21555
1.93	0.19938		4.93	0.19738		7.93	0.20991		10.93	0.21572
1.931	0.19941		4.931	0.19738		7.931	0.20982		10.931	0.21587
1.932	0.19944		4.932	0.19737		7.932	0.20985		10.932	0.216
1.933	0.19949		4.933	0.19745		7.933	0.20983		10.933	0.21614
1.934	0.19954		4.934	0.19758		7.934	0.2099		10.934	0.21626
1.935	0.19954		4.935	0.19753		7.935	0.20976		10.935	0.21636
1.936	0.19957		4.936	0.19753		7.936	0.20975		10.936	0.21644
1.937	0.19958		4.937	0.19761		7.937	0.20987		10.937	0.2165
1.938	0.19957		4.938	0.19768		7.938	0.21011		10.938	0.21651
1.939	0.19956		4.939	0.19778		7.939	0.21015		10.939	0.21652
1.94	0.19957		4.94	0.1977		7.94	0.21007		10.94	0.21655
1.941	0.1996		4.941	0.19786		7.941	0.21005		10.941	0.21661
1.942	0.19966		4.942	0.19779		7.942	0.21025		10.942	0.21666
1.943	0.1997		4.943	0.19776		7.943	0.21038		10.943	0.21666
1.944	0.19976		4.944	0.19789		7.944	0.2103		10.944	0.21665
1.945	0.19981		4.945	0.19786		7.945	0.21052		10.945	0.21664
1.946	0.19983		4.946	0.19782		7.946	0.21029		10.946	0.21666
1.947	0.19989		4.947	0.19786		7.947	0.21036		10.947	0.21667
1.948	0.19995		4.948	0.19792		7.948	0.21051		10.948	0.21672
1.949	0.2		4.949	0.19805		7.949	0.2104		10.949	0.21678
1.95	0.20005		4.95	0.19804		7.95	0.21048		10.95	0.21688
1.951	0.2001		4.951	0.19799		7.951	0.21065		10.951	0.217
1.952	0.20013		4.952	0.19818		7.952	0.2106		10.952	0.21706
1.953	0.20016		4.953	0.1982		7.953	0.21063		10.953	0.21708
1.954	0.20017		4.954	0.1983		7.954	0.21063		10.954	0.21715
1.955	0.20017		4.955	0.19833		7.955	0.21051		10.955	0.21725
1.956	0.20017		4.956	0.19838		7.956	0.21042		10.956	0.21733
1.957	0.20015		4.957	0.19839		7.957	0.21062		10.957	0.21737
1.958	0.20011		4.958	0.19849		7.958	0.2106		10.958	0.21744
1.959	0.20007		4.959	0.19855		7.959	0.21069		10.959	0.21742
1.96	0.20001		4.96	0.19866		7.96	0.21088		10.96	0.2174
1.961	0.2		4.961	0.19863		7.961	0.21088		10.961	0.21739
1.962	0.20002		4.962	0.19878		7.962	0.21082		10.962	0.21736
1.963	0.20006		4.963	0.19868		7.963	0.21106		10.963	0.21731
1.964	0.20007		4.964	0.19871		7.964	0.21117		10.964	0.2173
1.965	0.20009		4.965	0.19875		7.965	0.21131		10.965	0.21727
1.966	0.20011		4.966	0.19875		7.966	0.21132		10.966	0.21726
1.967	0.20013		4.967	0.19876		7.967	0.21125		10.967	0.21724
1.968	0.20015		4.968	0.19875		7.968	0.21123		10.968	0.21727
1.969	0.20017		4.969	0.19874		7.969	0.21114		10.969	0.21735
1.97	0.20018		4.97	0.19878		7.97	0.21129		10.97	0.21743
1.971	0.2002		4.971	0.1988		7.971	0.21134		10.971	0.21748
1.972	0.2002		4.972	0.19881		7.972	0.21143		10.972	0.21757
1.973	0.2002		4.973	0.19884		7.973	0.21124		10.973	0.21764
1.974	0.20018		4.974	0.19888		7.974	0.21135		10.974	0.21773
1.975	0.20021		4.975	0.19891		7.975	0.21131		10.975	0.21782
1.976	0.20022		4.976	0.19906		7.976	0.21135		10.976	0.21788
1.977	0.20023		4.977	0.19902		7.977	0.21142		10.977	0.21792
1.978	0.20023		4.978	0.19908		7.978	0.21153		10.978	0.21798
1.979	0.20029		4.979	0.19913		7.979	0.21157		10.979	0.21802
1.98	0.20036		4.98	0.19926		7.98	0.21164		10.98	0.21806
1.981	0.20038		4.981	0.19931		7.981	0.2116		10.981	0.21808
1.982	0.20047		4.982	0.19941		7.982	0.21178		10.982	0.21809
1.983	0.20057		4.983	0.19931		7.983	0.21193		10.983	0.21813
1.984	0.20061		4.984	0.19933		7.984	0.21203		10.984	0.21818
1.985	0.20066		4.985	0.19937		7.985	0.21205		10.985	0.21819
1.986	0.20071		4.986	0.19929		7.986	0.21216		10.986	0.2182
1.987	0.20073		4.987	0.19929		7.987	0.21194		10.987	0.21822
1.988	0.20074		4.988	0.19927		7.988	0.21222		10.988	0.21824
1.989	0.20076		4.989	0.19927		7.989	0.21233		10.989	0.21826
1.99	0.20077		4.99	0.19927		7.99	0.21238		10.99	0.21828
1.991	0.20078		4.991	0.19927		7.991	0.21243		10.991	0.21829
1.992	0.20079		4.992	0.19927		7.992	0.21236		10.992	0.2183
1.993	0.2008		4.993	0.1993		7.993	0.21243		10.993	0.21832
1.994	0.2008		4.994	0.19934		7.994	0.21248		10.994	0.21832
1.995	0.20081		4.995	0.19934		7.995	0.21249		10.995	0.21833
1.996	0.20081		4.996	0.19939		7.996	0.21236		10.996	0.21834
1.997	0.20081		4.997	0.19943		7.997	0.21247		10.997	0.21834
1.998	0.2008		4.998	0.1995		7.998	0.21243		10.998	0.21834
1.999	0.2008		4.999	0.19955		7.999	0.21259		10.999	0.21834
[truncated: 1 more rows]
