# Supplementary material for: Triboiontronics with temporal control of electrical double layer formation
Source: Nat Commun. 2024 Jul 23;15:6182. doi: 10.1038/s41467-024-50518-3 (PMC11263338; doi:10.1038/s41467-024-50518-3)
Supplement: Supplementary file 7 — Source Data [file 41467_2024_50518_MOESM7_ESM.zip › Supplementary Figure 23.xlsx]

## Sheet: S23
Time (s)	Short-circuit current (μA)		Time (s)	Short-circuit current (μA)		Time (s)	Short-circuit current (μA)		Time (s)	Short-circuit current (μA)		Time (s)	Short-circuit current (μA)		Time (s)	Short-circuit current (μA)		Time (s)	Short-circuit current (μA)		Time (s)	Short-circuit current (μA)		Time (s)	Short-circuit current (μA)
0.001	-0.00393		3.001	-0.01273		6.001	0.00264		9.001	-0.73514		0.001	0.2113		0.001	-0.04512		0.001	0.27734		0.001	-0.05157		0.001	0.06768
0.002	-0.00722		3.002	-0.00114		6.002	0.00593		9.002	-0.50512		0.002	-0.05157		0.002	-0.04512		0.002	-0.06768		0.002	0.2113		0.002	0.75773
0.003	-0.00393		3.003	-0.00693		6.003	0.00593		9.003	-0.73514		0.003	0.2113		0.003	-0.27513		0.003	0.27734		0.003	0.2113		0.003	0.4127
0.004	-0.00393		3.004	-0.00693		6.004	0.00921		9.004	-0.73514		0.004	0.2113		0.004	-0.04512		0.004	-0.06768		0.004	0.2113		0.004	0.75773
0.005	-0.00722		3.005	-0.00693		6.005	0.00264		9.005	-0.50512		0.005	-0.05157		0.005	-0.04512		0.005	-0.06768		0.005	-0.05157		0.005	0.4127
0.006	-0.000645		3.006	-0.01273		6.006	0.00921		9.006	-0.27517		0.006	-0.05157		0.006	-0.04512		0.006	0.27734		0.006	-0.05157		0.006	0.4127
0.007	-0.000645		3.007	-0.01273		6.007	0.00593		9.007	-0.50512		0.007	-0.31444		0.007	-0.04512		0.007	0.27734		0.007	-0.05157		0.007	0.06768
0.008	-0.000645		3.008	-0.01273		6.008	0.00264		9.008	-0.73514		0.008	0.2113		0.008	-0.04512		0.008	-0.06768		0.008	-0.31444		0.008	0.06768
0.009	-0.000645		3.009	-0.01273		6.009	0.00264		9.009	-0.50512		0.009	-0.05157		0.009	-0.04512		0.009	0.27734		0.009	-0.05157		0.009	0.4127
0.01	-0.00393		3.01	-0.00693		6.01	0.00593		9.01	-0.50512		0.01	-0.05157		0.01	-0.04512		0.01	-0.06768		0.01	0.2113		0.01	0.06768
0.011	-0.00393		3.011	-0.00693		6.011	0.00264		9.011	-0.73514		0.011	-0.05157		0.011	-0.04512		0.011	-0.4127		0.011	0.2113		0.011	0.75773
0.012	-0.00722		3.012	-0.00693		6.012	0.00264		9.012	-0.73514		0.012	0.2113		0.012	-0.04512		0.012	-0.06768		0.012	0.47418		0.012	0.4127
0.013	-0.00393		3.013	-0.00693		6.013	0.00264		9.013	-0.50512		0.013	-0.05157		0.013	0.18489		0.013	0.27734		0.013	-0.05157		0.013	0.4127
0.014	-0.00393		3.014	-0.00693		6.014	0.00264		9.014	-0.50512		0.014	-0.05157		0.014	-0.04512		0.014	-0.4127		0.014	-0.05157		0.014	0.75773
0.015	-0.00393		3.015	-0.00693		6.015	0.00264		9.015	-0.73514		0.015	-0.05157		0.015	-0.04512		0.015	-0.06768		0.015	0.2113		0.015	0.06768
0.016	-0.00393		3.016	-0.00693		6.016	0.00264		9.016	-0.27517		0.016	-0.05157		0.016	-0.27513		0.016	-0.06768		0.016	0.2113		0.016	0.4127
0.017	-0.00393		3.017	-0.01273		6.017	0.00921		9.017	-0.50512		0.017	0.47418		0.017	-0.04512		0.017	0.27734		0.017	0.2113		0.017	0.06768
0.018	-0.00722		3.018	-0.01273		6.018	0.00593		9.018	-0.50512		0.018	-0.05157		0.018	-0.27513		0.018	0.27734		0.018	-0.05157		0.018	0.4127
0.019	-0.000645		3.019	-0.00114		6.019	0.00593		9.019	-0.73514		0.019	-0.05157		0.019	-0.04512		0.019	-0.06768		0.019	-0.05157		0.019	0.06768
0.02	-0.00393		3.02	-0.01273		6.02	0.00593		9.02	-0.73514		0.02	0.2113		0.02	0.18489		0.02	-0.06768		0.02	-0.05157		0.02	0.4127
0.021	-0.00393		3.021	-0.00693		6.021	0.00921		9.021	-0.50512		0.021	0.2113		0.021	-0.27513		0.021	0.27734		0.021	0.2113		0.021	0.06768
0.022	-0.00393		3.022	-0.00693		6.022	0.00921		9.022	-0.04515		0.022	0.2113		0.022	-0.04512		0.022	0.27734		0.022	-0.05157		0.022	0.06768
0.023	-0.00393		3.023	-0.01273		6.023	0.00593		9.023	-0.50512		0.023	-0.05157		0.023	-0.27513		0.023	0.62237		0.023	-0.05157		0.023	0.06768
0.024	-0.00393		3.024	-0.01273		6.024	0.00593		9.024	-0.27517		0.024	0.2113		0.024	-0.27513		0.024	0.27734		0.024	-0.05157		0.024	0.4127
0.025	-0.00722		3.025	-0.01273		6.025	0.00921		9.025	-0.73514		0.025	0.2113		0.025	0.18489		0.025	0.27734		0.025	-0.05157		0.025	0.06768
0.026	-0.00393		3.026	-0.01273		6.026	0.00593		9.026	-0.27517		0.026	0.2113		0.026	-0.04512		0.026	0.27734		0.026	-0.05157		0.026	0.06768
0.027	-0.00722		3.027	-0.01273		6.027	0.00264		9.027	-0.27517		0.027	-0.05157		0.027	-0.04512		0.027	-0.06768		0.027	-0.05157		0.027	0.4127
0.028	-0.00393		3.028	-0.01273		6.028	0.00264		9.028	-0.27517		0.028	0.2113		0.028	-0.27513		0.028	-0.4127		0.028	0.2113		0.028	0.4127
0.029	-0.00393		3.029	-0.00693		6.029	0.00921		9.029	-0.27517		0.029	0.2113		0.029	0.18489		0.029	0.27734		0.029	-0.05157		0.029	0.75773
0.03	-0.00393		3.03	-0.00693		6.03	0.00593		9.03	-0.50512		0.03	-0.05157		0.03	-0.04512		0.03	-0.06768		0.03	-0.05157		0.03	0.4127
0.031	-0.000645		3.031	-0.00693		6.031	0.00593		9.031	-0.27517		0.031	0.47418		0.031	-0.27513		0.031	-0.06768		0.031	-0.05157		0.031	-0.27734
0.032	-0.00393		3.032	-0.00693		6.032	0.00593		9.032	-0.73514		0.032	0.2113		0.032	-0.04512		0.032	0.27734		0.032	0.2113		0.032	0.4127
0.033	-0.00393		3.033	-0.00693		6.033	0.00264		9.033	-0.50512		0.033	0.2113		0.033	-0.04512		0.033	-0.06768		0.033	-0.05157		0.033	0.4127
0.034	-0.00722		3.034	-0.01273		6.034	0.00593		9.034	-0.27517		0.034	0.2113		0.034	-0.04512		0.034	-0.06768		0.034	-0.05157		0.034	0.4127
0.035	-0.00393		3.035	-0.00693		6.035	0.00264		9.035	-0.50512		0.035	0.47418		0.035	-0.27513		0.035	-0.06768		0.035	-0.05157		0.035	0.75773
0.036	-0.00393		3.036	-0.00693		6.036	0.00593		9.036	-0.50512		0.036	-0.05157		0.036	-0.04512		0.036	-0.06768		0.036	0.2113		0.036	0.4127
0.037	-0.00393		3.037	-0.01273		6.037	0.00593		9.037	-0.50512		0.037	0.47418		0.037	-0.04512		0.037	0.27734		0.037	0.2113		0.037	0.4127
0.038	-0.00393		3.038	-0.01273		6.038	0.00264		9.038	-0.50512		0.038	0.2113		0.038	-0.27513		0.038	-0.06768		0.038	0.2113		0.038	0.4127
0.039	-0.00393		3.039	-0.01273		6.039	0.00264		9.039	-0.27517		0.039	0.47418		0.039	-0.04512		0.039	-0.4127		0.039	-0.31444		0.039	0.4127
0.04	-0.00393		3.04	-0.01853		6.04	0.00264		9.04	-0.73514		0.04	0.2113		0.04	-0.04512		0.04	0.27734		0.04	-0.05157		0.04	0.4127
0.041	-0.00722		3.041	-0.00693		6.041	0.00593		9.041	-0.27517		0.041	-0.05157		0.041	0.18489		0.041	-0.06768		0.041	0.2113		0.041	0.4127
0.042	-0.00393		3.042	-0.01853		6.042	0.00593		9.042	-0.27517		0.042	0.2113		0.042	-0.04512		0.042	0.62237		0.042	-0.05157		0.042	0.06768
0.043	-0.00722		3.043	-0.00693		6.043	0.00264		9.043	-0.50512		0.043	-0.31444		0.043	-0.27513		0.043	-0.06768		0.043	0.2113		0.043	0.4127
0.044	-0.00393		3.044	-0.01273		6.044	0.00921		9.044	-0.50512		0.044	0.2113		0.044	-0.27513		0.044	-0.06768		0.044	0.47418		0.044	0.4127
0.045	-0.000645		3.045	-0.01273		6.045	0.00921		9.045	-0.04515		0.045	0.2113		0.045	-0.27513		0.045	-0.06768		0.045	-0.05157		0.045	0.4127
0.046	-0.00393		3.046	-0.01273		6.046	0.00921		9.046	-0.50512		0.046	0.2113		0.046	-0.04512		0.046	0.27734		0.046	0.2113		0.046	0.06768
0.047	-0.00393		3.047	-0.00693		6.047	0.00264		9.047	-0.50512		0.047	0.2113		0.047	-0.04512		0.047	0.27734		0.047	0.2113		0.047	0.4127
0.048	-0.00393		3.048	-0.00114		6.048	0.00921		9.048	-0.50512		0.048	0.2113		0.048	-0.27513		0.048	0.27734		0.048	-0.05157		0.048	0.4127
0.049	-0.00722		3.049	-0.01273		6.049	0.00921		9.049	-0.50512		0.049	0.2113		0.049	-0.04512		0.049	-0.06768		0.049	-0.05157		0.049	0.06768
0.05	-0.00393		3.05	-0.00693		6.05	0.00593		9.05	-0.50512		0.05	0.2113		0.05	0.18489		0.05	0.27734		0.05	0.2113		0.05	0.4127
0.051	-0.00393		3.051	-0.01273		6.051	0.00593		9.051	-0.73514		0.051	0.2113		0.051	-0.04512		0.051	-0.4127		0.051	-0.31444		0.051	0.06768
0.052	-0.00722		3.052	-0.00693		6.052	0.00593		9.052	-0.27517		0.052	0.2113		0.052	0.18489		0.052	-0.06768		0.052	0.2113		0.052	0.06768
0.053	-0.00393		3.053	-0.01273		6.053	0.00593		9.053	-0.27517		0.053	0.47418		0.053	-0.04512		0.053	-0.4127		0.053	-0.05157		0.053	0.06768
0.054	-0.00722		3.054	-0.01273		6.054	0.00593		9.054	-0.73514		0.054	-0.05157		0.054	-0.27513		0.054	-0.06768		0.054	0.2113		0.054	0.75773
0.055	-0.00722		3.055	-0.01853		6.055	0.00264		9.055	-0.73514		0.055	0.2113		0.055	0.18489		0.055	-0.06768		0.055	0.2113		0.055	0.75773
0.056	-0.00722		3.056	-0.01273		6.056	0.00264		9.056	-0.50512		0.056	0.2113		0.056	-0.04512		0.056	-0.06768		0.056	-0.05157		0.056	0.4127
0.057	-0.00722		3.057	-0.01273		6.057	0.00921		9.057	-0.73514		0.057	0.2113		0.057	-0.73517		0.057	-0.06768		0.057	-0.05157		0.057	0.4127
0.058	-0.00393		3.058	-0.01853		6.058	0.00593		9.058	-0.73514		0.058	0.2113		0.058	-0.04512		0.058	-0.06768		0.058	-0.05157		0.058	0.4127
0.059	-0.00393		3.059	-0.01853		6.059	0.00593		9.059	-0.50512		0.059	-0.05157		0.059	-0.04512		0.059	0.27734		0.059	0.2113		0.059	0.4127
0.06	-0.000645		3.06	-0.01273		6.06	0.00264		9.06	-0.50512		0.06	0.2113		0.06	0.18489		0.06	-0.06768		0.06	0.2113		0.06	0.06768
0.061	-0.00722		3.061	-0.01273		6.061	0.00264		9.061	-0.27517		0.061	0.2113		0.061	0.18489		0.061	-0.4127		0.061	0.2113		0.061	0.4127
0.062	-0.00393		3.062	-0.01853		6.062	0.00921		9.062	-0.73514		0.062	-0.05157		0.062	0.18489		0.062	0.27734		0.062	0.2113		0.062	0.75773
0.063	-0.0105		3.063	-0.00114		6.063	0.00593		9.063	-0.27517		0.063	-0.05157		0.063	0.18489		0.063	-0.06768		0.063	-0.05157		0.063	0.4127
0.064	-0.00393		3.064	-0.01273		6.064	0.00593		9.064	-0.50512		0.064	-0.05157		0.064	-0.04512		0.064	-0.06768		0.064	-0.05157		0.064	0.4127
0.065	-0.00722		3.065	-0.01273		6.065	0.00264		9.065	-0.50512		0.065	0.2113		0.065	-0.04512		0.065	-0.4127		0.065	0.2113		0.065	0.4127
0.066	-0.00393		3.066	-0.00693		6.066	0.00264		9.066	-0.04515		0.066	0.2113		0.066	-0.27513		0.066	-0.06768		0.066	-0.05157		0.066	0.06768
0.067	-0.00722		3.067	-0.00693		6.067	0.00593		9.067	-0.73514		0.067	-0.05157		0.067	-0.04512		0.067	-0.06768		0.067	-0.05157		0.067	0.4127
0.068	-0.00722		3.068	-0.00693		6.068	0.00593		9.068	-0.50512		0.068	-0.05157		0.068	-0.04512		0.068	-0.06768		0.068	0.2113		0.068	0.4127
0.069	-0.00393		3.069	-0.01273		6.069	0.00264		9.069	-0.73514		0.069	-0.05157		0.069	-0.27513		0.069	0.27734		0.069	0.2113		0.069	0.06768
0.07	-0.00393		3.07	-0.00693		6.07	0.00921		9.07	-0.50512		0.07	0.2113		0.07	-0.04512		0.07	-0.4127		0.07	0.2113		0.07	0.06768
0.071	-0.00722		3.071	-0.01273		6.071	0.00921		9.071	-0.50512		0.071	0.2113		0.071	0.18489		0.071	-0.06768		0.071	-0.05157		0.071	0.4127
0.072	-0.00722		3.072	-0.01853		6.072	0.00264		9.072	-0.27517		0.072	0.2113		0.072	-0.04512		0.072	0.27734		0.072	0.2113		0.072	0.4127
0.073	-0.00393		3.073	-0.01853		6.073	0.00593		9.073	-0.50512		0.073	0.2113		0.073	0.18489		0.073	0.27734		0.073	-0.05157		0.073	0.06768
0.074	-0.00722		3.074	-0.01853		6.074	0.00264		9.074	-0.27517		0.074	-0.31444		0.074	0.18489		0.074	0.27734		0.074	-0.05157		0.074	0.4127
0.075	-0.0105		3.075	-0.01273		6.075	0.00921		9.075	-0.50512		0.075	0.2113		0.075	-0.27513		0.075	-0.06768		0.075	0.2113		0.075	0.4127
0.076	-0.00722		3.076	-0.00693		6.076	0.00264		9.076	-0.27517		0.076	0.47418		0.076	-0.27513		0.076	-0.06768		0.076	-0.05157		0.076	1.10275
0.077	-0.00722		3.077	-0.01853		6.077	0.00593		9.077	-0.27517		0.077	0.2113		0.077	-0.50516		0.077	-0.4127		0.077	-0.05157		0.077	0.06768
0.078	-0.0105		3.078	-0.01273		6.078	0.00264		9.078	-0.04515		0.078	0.2113		0.078	0.18489		0.078	0.27734		0.078	-0.05157		0.078	0.06768
0.079	-0.00722		3.079	-0.00693		6.079	0.00264		9.079	-0.50512		0.079	-0.05157		0.079	-0.04512		0.079	-0.06768		0.079	-0.05157		0.079	0.4127
0.08	-0.0105		3.08	-0.00693		6.08	0.00264		9.08	-0.50512		0.08	0.2113		0.08	-0.04512		0.08	0.62237		0.08	-0.31444		0.08	0.06768
0.081	-0.00722		3.081	-0.00114		6.081	0.0125		9.081	-0.73514		0.081	0.2113		0.081	-0.04512		0.081	-0.4127		0.081	-0.05157		0.081	0.4127
0.082	-0.00393		3.082	-0.01273		6.082	0.00264		9.082	-0.50512		0.082	0.2113		0.082	-0.04512		0.082	0.27734		0.082	-0.05157		0.082	0.06768
0.083	-0.00722		3.083	-0.01853		6.083	0.00264		9.083	-0.50512		0.083	0.2113		0.083	0.18489		0.083	0.27734		0.083	-0.05157		0.083	0.4127
0.084	-0.00393		3.084	-0.01273		6.084	0.00593		9.084	-0.50512		0.084	-0.05157		0.084	-0.27513		0.084	0.27734		0.084	-0.31444		0.084	0.4127
0.085	-0.00722		3.085	-0.01273		6.085	0.00593		9.085	-0.73514		0.085	0.2113		0.085	-0.04512		0.085	-0.06768		0.085	0.2113		0.085	0.4127
0.086	-0.00722		3.086	-0.01273		6.086	0.00921		9.086	-0.27517		0.086	0.47418		0.086	-0.04512		0.086	0.27734		0.086	0.2113		0.086	0.4127
0.087	-0.00722		3.087	-0.01853		6.087	0.00264		9.087	-0.50512		0.087	-0.05157		0.087	-0.04512		0.087	-0.06768		0.087	0.2113		0.087	0.06768
0.088	-0.00393		3.088	-0.00693		6.088	0.00264		9.088	-0.27517		0.088	-0.05157		0.088	-0.04512		0.088	0.27734		0.088	-0.05157		0.088	0.75773
0.089	-0.000645		3.089	-0.01273		6.089	0.00264		9.089	-0.27517		0.089	-0.05157		0.089	-0.04512		0.089	-0.06768		0.089	-0.31444		0.089	0.75773
0.09	-0.00722		3.09	-0.00693		6.09	0.00921		9.09	-0.27517		0.09	0.2113		0.09	-0.04512		0.09	0.27734		0.09	-0.31444		0.09	0.4127
0.091	-0.00722		3.091	-0.01273		6.091	0.00593		9.091	-0.27517		0.091	0.2113		0.091	-0.27513		0.091	-0.75773		0.091	-0.05157		0.091	0.4127
0.092	-0.0105		3.092	-0.01853		6.092	0.00593		9.092	-0.50512		0.092	0.2113		0.092	-0.04512		0.092	-0.06768		0.092	-0.05157		0.092	0.4127
0.093	-0.00722		3.093	-0.00693		6.093	0.00264		9.093	-0.27517		0.093	0.2113		0.093	-0.27513		0.093	0.27734		0.093	-0.05157		0.093	0.4127
0.094	-0.00393		3.094	-0.01273		6.094	0.00264		9.094	-0.27517		0.094	0.47418		0.094	-0.04512		0.094	-0.06768		0.094	0.2113		0.094	-0.27734
0.095	-0.00393		3.095	-0.00693		6.095	0.00264		9.095	-0.27517		0.095	0.2113		0.095	-0.04512		0.095	-0.06768		0.095	0.2113		0.095	0.4127
0.096	-0.00722		3.096	-0.01273		6.096	0.00264		9.096	-0.27517		0.096	-0.05157		0.096	-0.27513		0.096	-0.06768		0.096	-0.05157		0.096	0.4127
0.097	-0.00722		3.097	-0.01273		6.097	0.00264		9.097	-0.27517		0.097	-0.05157		0.097	-0.04512		0.097	0.27734		0.097	0.2113		0.097	0.4127
0.098	-0.00393		3.098	-0.00693		6.098	0.00264		9.098	-0.27517		0.098	0.47418		0.098	-0.04512		0.098	0.27734		0.098	0.2113		0.098	0.4127
0.099	-0.00393		3.099	-0.00693		6.099	0.00593		9.099	-0.27517		0.099	0.2113		0.099	0.18489		0.099	0.27734		0.099	-0.05157		0.099	0.06768
0.1	-0.00393		3.1	-0.01853		6.1	0.00264		9.1	-0.27517		0.1	0.2113		0.1	-0.04512		0.1	0.27734		0.1	-0.05157		0.1	0.4127
0.101	-0.0105		3.101	-0.01273		6.101	0.00593		9.101	-0.27517		0.101	0.2113		0.101	-0.27513		0.101	-0.4127		0.101	0.2113		0.101	0.06768
0.102	-0.00722		3.102	-0.00693		6.102	0.00593		9.102	-0.50512		0.102	-0.05157		0.102	-0.04512		0.102	-0.06768		0.102	-0.05157		0.102	0.4127
0.103	-0.00722		3.103	-0.01273		6.103	0.00264		9.103	-0.50512		0.103	-0.05157		0.103	-0.27513		0.103	-0.4127		0.103	-0.05157		0.103	-0.27734
0.104	-0.00722		3.104	-0.01273		6.104	0.00593		9.104	-0.04515		0.104	0.2113		0.104	-0.04512		0.104	-0.4127		0.104	-0.05157		0.104	0.4127
0.105	-0.0105		3.105	-0.00693		6.105	0.00264		9.105	-0.27517		0.105	0.2113		0.105	0.18489		0.105	-0.06768		0.105	-0.05157		0.105	0.4127
0.106	-0.00393		3.106	-0.01273		6.106	0.00264		9.106	-0.27517		0.106	0.2113		0.106	0.41491		0.106	-0.06768		0.106	0.2113		0.106	0.4127
0.107	-0.00722		3.107	-0.01273		6.107	-0.000645		9.107	-0.27517		0.107	-0.05157		0.107	-0.27513		0.107	-0.06768		0.107	-0.05157		0.107	0.06768
0.108	-0.00393		3.108	-0.00693		6.108	-0.000645		9.108	-0.27517		0.108	-0.05157		0.108	-0.04512		0.108	0.27734		0.108	0.2113		0.108	0.4127
0.109	-0.00722		3.109	-0.01273		6.109	0.00593		9.109	-0.27517		0.109	-0.05157		0.109	-0.04512		0.109	0.27734		0.109	0.2113		0.109	0.4127
0.11	-0.01379		3.11	-0.00693		6.11	0.00593		9.11	-0.50512		0.11	0.2113		0.11	-0.04512		0.11	-0.06768		0.11	-0.31444		0.11	0.06768
0.111	-0.00722		3.111	-0.01273		6.111	0.00593		9.111	-0.27517		0.111	-0.31444		0.111	-0.04512		0.111	-0.06768		0.111	-0.05157		0.111	0.06768
0.112	-0.00393		3.112	-0.00693		6.112	0.00264		9.112	-0.50512		0.112	-0.05157		0.112	-0.04512		0.112	0.27734		0.112	0.2113		0.112	0.75773
0.113	-0.00722		3.113	-0.00693		6.113	-0.000645		9.113	-0.27517		0.113	0.2113		0.113	-0.04512		0.113	0.27734		0.113	-0.05157		0.113	0.4127
0.114	-0.00722		3.114	-0.00693		6.114	0.00264		9.114	-0.27517		0.114	0.2113		0.114	-0.04512		0.114	-0.06768		0.114	-0.31444		0.114	0.4127
0.115	-0.00722		3.115	-0.01273		6.115	0.00593		9.115	-0.50512		0.115	0.2113		0.115	0.18489		0.115	-0.4127		0.115	0.2113		0.115	0.06768
0.116	-0.00722		3.116	-0.01853		6.116	0.00593		9.116	-0.50512		0.116	-0.05157		0.116	0.18489		0.116	0.27734		0.116	0.2113		0.116	0.75773
0.117	-0.00722		3.117	-0.00693		6.117	0.00593		9.117	-0.27517		0.117	0.2113		0.117	-0.27513		0.117	0.62237		0.117	-0.05157		0.117	0.4127
0.118	-0.00722		3.118	-0.01273		6.118	0.00264		9.118	-0.27517		0.118	0.2113		0.118	0.18489		0.118	0.27734		0.118	-0.31444		0.118	0.4127
0.119	-0.00393		3.119	-0.01273		6.119	0.00264		9.119	-0.27517		0.119	0.2113		0.119	0.18489		0.119	-0.06768		0.119	-0.05157		0.119	0.4127
0.12	-0.00722		3.12	-0.00693		6.12	0.00593		9.12	-0.04515		0.12	0.2113		0.12	0.18489		0.12	-0.4127		0.12	-0.05157		0.12	0.06768
0.121	-0.000645		3.121	-0.00693		6.121	0.00593		9.121	-0.27517		0.121	0.47418		0.121	-0.04512		0.121	0.27734		0.121	-0.31444		0.121	0.4127
0.122	-0.00393		3.122	-0.01853		6.122	0.00593		9.122	-0.50512		0.122	-0.05157		0.122	-0.04512		0.122	-0.06768		0.122	0.2113		0.122	0.4127
0.123	-0.0105		3.123	-0.01273		6.123	0.00921		9.123	-0.27517		0.123	-0.31444		0.123	-0.27513		0.123	0.62237		0.123	0.2113		0.123	0.06768
0.124	-0.000645		3.124	-0.01273		6.124	0.00593		9.124	-0.50512		0.124	-0.05157		0.124	0.18489		0.124	-0.4127		0.124	-0.05157		0.124	0.06768
0.125	-0.00722		3.125	-0.00693		6.125	-0.000645		9.125	-0.27517		0.125	0.2113		0.125	-0.50516		0.125	-0.4127		0.125	-0.05157		0.125	0.75773
0.126	-0.00722		3.126	-0.00693		6.126	0.00264		9.126	-0.50512		0.126	-0.05157		0.126	0.18489		0.126	-0.06768		0.126	-0.31444		0.126	0.4127
0.127	-0.00722		3.127	-0.01273		6.127	0.00264		9.127	-0.27517		0.127	-0.05157		0.127	0.18489		0.127	0.27734		0.127	-0.05157		0.127	0.4127
0.128	-0.00393		3.128	-0.01853		6.128	0.00593		9.128	-0.27517		0.128	0.2113		0.128	-0.04512		0.128	0.27734		0.128	0.2113		0.128	0.4127
0.129	-0.00393		3.129	-0.01853		6.129	0.00593		9.129	-0.73514		0.129	0.2113		0.129	0.18489		0.129	-0.4127		0.129	0.2113		0.129	0.4127
0.13	-0.0105		3.13	-0.01273		6.13	0.00593		9.13	-0.27517		0.13	0.2113		0.13	-0.04512		0.13	-0.06768		0.13	-0.31444		0.13	0.75773
0.131	-0.00393		3.131	-0.00693		6.131	0.00593		9.131	-0.50512		0.131	0.47418		0.131	-0.27513		0.131	-0.06768		0.131	-0.05157		0.131	0.06768
0.132	-0.00722		3.132	-0.01853		6.132	0.00921		9.132	-0.50512		0.132	-0.05157		0.132	0.41491		0.132	-0.4127		0.132	-0.31444		0.132	0.4127
0.133	-0.00393		3.133	-0.01273		6.133	0.00593		9.133	-0.50512		0.133	-0.05157		0.133	-0.04512		0.133	-0.4127		0.133	-0.05157		0.133	0.06768
0.134	-0.00393		3.134	-0.01273		6.134	0.00264		9.134	-0.50512		0.134	-0.05157		0.134	0.18489		0.134	-0.4127		0.134	-0.31444		0.134	0.06768
0.135	-0.0105		3.135	-0.01273		6.135	0.00593		9.135	-0.27517		0.135	-0.05157		0.135	-0.04512		0.135	0.27734		0.135	-0.05157		0.135	0.4127
0.136	-0.01379		3.136	-0.00693		6.136	0.00593		9.136	-0.50512		0.136	-0.05157		0.136	0.18489		0.136	0.27734		0.136	-0.05157		0.136	0.75773
0.137	-0.0105		3.137	-0.01853		6.137	0.00593		9.137	-0.04515		0.137	-0.05157		0.137	0.18489		0.137	-0.06768		0.137	0.2113		0.137	0.06768
0.138	-0.00722		3.138	-0.01273		6.138	0.00264		9.138	-0.27517		0.138	-0.31444		0.138	-0.04512		0.138	-0.4127		0.138	-0.05157		0.138	0.06768
0.139	-0.00722		3.139	-0.00693		6.139	0.00264		9.139	-0.50512		0.139	-0.05157		0.139	0.18489		0.139	0.27734		0.139	-0.05157		0.139	0.4127
0.14	-0.00393		3.14	-0.01273		6.14	0.00593		9.14	-0.50512		0.14	0.2113		0.14	0.18489		0.14	-0.06768		0.14	-0.31444		0.14	0.06768
0.141	-0.00722		3.141	-0.01273		6.141	0.00264		9.141	-0.50512		0.141	-0.31444		0.141	0.18489		0.141	-0.4127		0.141	-0.31444		0.141	0.06768
0.142	-0.00393		3.142	-0.00693		6.142	0.00264		9.142	-0.27517		0.142	0.2113		0.142	-0.04512		0.142	-0.06768		0.142	-0.31444		0.142	0.75773
0.143	-0.00722		3.143	-0.01273		6.143	0.00264		9.143	-0.27517		0.143	-0.31444		0.143	0.18489		0.143	-0.4127		0.143	0.2113		0.143	0.4127
0.144	-0.00722		3.144	-0.01273		6.144	0.00264		9.144	-0.50512		0.144	0.2113		0.144	-0.04512		0.144	-0.06768		0.144	-0.05157		0.144	0.4127
0.145	-0.00393		3.145	-0.00693		6.145	0.00921		9.145	-0.27517		0.145	-0.31444		0.145	0.18489		0.145	-0.4127		0.145	-0.31444		0.145	0.4127
0.146	-0.0105		3.146	-0.01273		6.146	0.00264		9.146	-0.73514		0.146	0.47418		0.146	0.18489		0.146	0.27734		0.146	-0.31444		0.146	0.4127
0.147	-0.00722		3.147	-0.01273		6.147	0.00593		9.147	-0.27517		0.147	0.2113		0.147	-0.04512		0.147	-0.06768		0.147	0.2113		0.147	0.06768
0.148	-0.00393		3.148	-0.00693		6.148	0.00593		9.148	-0.27517		0.148	-0.05157		0.148	-0.04512		0.148	-0.06768		0.148	-0.05157		0.148	0.4127
0.149	-0.00722		3.149	-0.00693		6.149	0.00264		9.149	-0.50512		0.149	0.47418		0.149	-0.04512		0.149	-0.06768		0.149	-0.05157		0.149	0.4127
0.15	-0.00722		3.15	-0.01273		6.15	0.00593		9.15	-0.04515		0.15	0.2113		0.15	-0.04512		0.15	-0.75773		0.15	0.47418		0.15	-0.27734
0.151	-0.00722		3.151	-0.01273		6.151	0.00593		9.151	-0.27517		0.151	0.2113		0.151	-0.04512		0.151	-0.06768		0.151	0.2113		0.151	0.4127
0.152	-0.0105		3.152	-0.00693		6.152	0.00593		9.152	-0.04515		0.152	0.2113		0.152	0.18489		0.152	0.27734		0.152	-0.05157		0.152	0.4127
0.153	-0.00722		3.153	-0.00693		6.153	0.00921		9.153	-0.27517		0.153	0.2113		0.153	-0.04512		0.153	-0.06768		0.153	0.2113		0.153	0.4127
0.154	-0.00722		3.154	-0.01853		6.154	0.00264		9.154	-0.27517		0.154	0.47418		0.154	0.41491		0.154	-0.06768		0.154	-0.05157		0.154	0.4127
0.155	-0.00722		3.155	-0.01273		6.155	0.00593		9.155	-0.27517		0.155	-0.31444		0.155	0.41491		0.155	0.27734		0.155	-0.31444		0.155	0.4127
0.156	-0.00722		3.156	-0.01273		6.156	0.00593		9.156	-0.27517		0.156	0.47418		0.156	0.41491		0.156	0.27734		0.156	-0.31444		0.156	0.4127
0.157	-0.0105		3.157	-0.01273		6.157	0.00593		9.157	-0.27517		0.157	0.47418		0.157	-0.04512		0.157	-0.06768		0.157	-0.05157		0.157	0.4127
0.158	-0.00722		3.158	-0.00693		6.158	0.00264		9.158	-0.50512		0.158	-0.05157		0.158	0.18489		0.158	-0.4127		0.158	-0.05157		0.158	0.4127
0.159	-0.00393		3.159	-0.01273		6.159	0.00593		9.159	-0.27517		0.159	0.47418		0.159	0.18489		0.159	-0.4127		0.159	-0.05157		0.159	0.06768
0.16	-0.01379		3.16	-0.00693		6.16	0.00264		9.16	-0.04515		0.16	0.2113		0.16	0.18489		0.16	-0.06768		0.16	-0.31444		0.16	0.75773
0.161	-0.0105		3.161	-0.01273		6.161	0.00921		9.161	-0.27517		0.161	0.2113		0.161	-0.27513		0.161	-0.06768		0.161	0.2113		0.161	0.4127
0.162	-0.0105		3.162	-0.01273		6.162	0.00264		9.162	-0.04515		0.162	-0.05157		0.162	-0.04512		0.162	-0.06768		0.162	-0.31444		0.162	0.06768
0.163	-0.0105		3.163	-0.01273		6.163	0.00264		9.163	-0.27517		0.163	0.2113		0.163	0.18489		0.163	-0.06768		0.163	-0.05157		0.163	0.4127
0.164	-0.00393		3.164	-0.00693		6.164	0.00264		9.164	-0.04515		0.164	0.2113		0.164	-0.04512		0.164	-0.06768		0.164	-0.31444		0.164	0.4127
0.165	-0.00393		3.165	-0.00693		6.165	0.00264		9.165	-0.27517		0.165	0.2113		0.165	0.18489		0.165	-0.4127		0.165	0.2113		0.165	0.06768
0.166	-0.00722		3.166	-0.00693		6.166	0.00264		9.166	-0.04515		0.166	0.2113		0.166	-0.27513		0.166	-0.06768		0.166	-0.31444		0.166	0.06768
0.167	-0.0105		3.167	-0.01273		6.167	0.00264		9.167	-0.73514		0.167	0.2113		0.167	-0.04512		0.167	-0.4127		0.167	0.2113		0.167	0.4127
0.168	-0.00393		3.168	-0.01273		6.168	0.00593		9.168	-0.27517		0.168	0.2113		0.168	0.41491		0.168	-0.4127		0.168	-0.05157		0.168	0.4127
0.169	-0.00722		3.169	-0.01853		6.169	0.00264		9.169	-0.27517		0.169	-0.05157		0.169	-0.04512		0.169	-0.4127		0.169	-0.05157		0.169	0.4127
0.17	-0.00722		3.17	-0.01273		6.17	0.00264		9.17	-0.04515		0.17	-0.05157		0.17	-0.27513		0.17	0.27734		0.17	-0.57732		0.17	0.4127
0.171	-0.00722		3.171	-0.00693		6.171	0.00264		9.171	-0.27517		0.171	-0.05157		0.171	0.41491		0.171	-0.4127		0.171	-0.31444		0.171	0.06768
0.172	-0.0105		3.172	-0.01853		6.172	0.00264		9.172	-0.27517		0.172	-0.05157		0.172	-0.04512		0.172	-0.06768		0.172	-0.31444		0.172	0.4127
0.173	-0.00722		3.173	-0.01273		6.173	-0.000645		9.173	-0.27517		0.173	-0.05157		0.173	0.18489		0.173	-0.06768		0.173	-0.31444		0.173	0.06768
0.174	-0.00722		3.174	-0.01273		6.174	-0.000645		9.174	-0.27517		0.174	-0.05157		0.174	0.18489		0.174	0.27734		0.174	0.2113		0.174	0.4127
0.175	-0.00722		3.175	-0.00114		6.175	0.00593		9.175	-0.50512		0.175	0.2113		0.175	-0.04512		0.175	-0.06768		0.175	0.2113		0.175	0.06768
0.176	-0.0105		3.176	-0.00693		6.176	0.00264		9.176	-0.04515		0.176	-0.05157		0.176	-0.04512		0.176	-0.06768		0.176	-0.05157		0.176	0.4127
0.177	-0.00393		3.177	-0.00693		6.177	0.00264		9.177	-0.04515		0.177	0.2113		0.177	-0.04512		0.177	-0.4127		0.177	-0.31444		0.177	0.06768
0.178	-0.00393		3.178	-0.01273		6.178	0.00593		9.178	-0.27517		0.178	-0.05157		0.178	-0.04512		0.178	0.27734		0.178	-0.05157		0.178	0.06768
0.179	-0.0105		3.179	-0.01273		6.179	0.00264		9.179	-0.27517		0.179	0.2113		0.179	0.18489		0.179	0.27734		0.179	-0.05157		0.179	0.06768
0.18	-0.00722		3.18	-0.00693		6.18	-0.000645		9.18	-0.27517		0.18	-0.31444		0.18	-0.04512		0.18	-0.4127		0.18	-0.31444		0.18	0.4127
0.181	-0.0105		3.181	-0.00693		6.181	0.00264		9.181	-0.04515		0.181	-0.05157		0.181	0.18489		0.181	-0.06768		0.181	-0.31444		0.181	0.4127
0.182	-0.0105		3.182	-0.01853		6.182	0.00264		9.182	-0.27517		0.182	-0.05157		0.182	-0.04512		0.182	-0.06768		0.182	-0.31444		0.182	0.4127
0.183	-0.0105		3.183	-0.00693		6.183	0.00264		9.183	-0.27517		0.183	0.2113		0.183	-0.04512		0.183	-0.06768		0.183	-0.05157		0.183	0.06768
0.184	-0.00393		3.184	-0.00114		6.184	0.00264		9.184	-0.04515		0.184	0.2113		0.184	-0.04512		0.184	-0.4127		0.184	-0.31444		0.184	0.75773
0.185	-0.00393		3.185	-0.00693		6.185	0.00264		9.185	-0.27517		0.185	0.2113		0.185	0.18489		0.185	-0.06768		0.185	-0.05157		0.185	0.06768
0.186	-0.01379		3.186	-0.01273		6.186	0.00593		9.186	-0.73514		0.186	-0.05157		0.186	-0.04512		0.186	-0.4127		0.186	-0.31444		0.186	0.06768
0.187	-0.0105		3.187	-0.00114		6.187	0.00593		9.187	-0.27517		0.187	-0.31444		0.187	0.18489		0.187	0.27734		0.187	-0.31444		0.187	0.75773
0.188	-0.0105		3.188	-0.01273		6.188	0.00264		9.188	-0.50512		0.188	-0.05157		0.188	0.18489		0.188	0.27734		0.188	-0.05157		0.188	0.06768
0.189	-0.00722		3.189	-0.01273		6.189	0.00921		9.189	-0.27517		0.189	-0.05157		0.189	0.18489		0.189	-0.06768		0.189	0.2113		0.189	0.4127
0.19	-0.00722		3.19	-0.01273		6.19	0.00264		9.19	-0.27517		0.19	0.2113		0.19	0.18489		0.19	-0.06768		0.19	-0.05157		0.19	0.4127
0.191	-0.00722		3.191	-0.00693		6.191	0.00593		9.191	-0.04515		0.191	0.47418		0.191	-0.04512		0.191	0.27734		0.191	-0.31444		0.191	0.4127
0.192	-0.00722		3.192	-0.01273		6.192	0.00264		9.192	-0.27517		0.192	-0.31444		0.192	-0.04512		0.192	-0.06768		0.192	-0.31444		0.192	0.4127
0.193	-0.0105		3.193	-0.01273		6.193	0.00593		9.193	-0.50512		0.193	0.2113		0.193	0.18489		0.193	-0.4127		0.193	-0.05157		0.193	0.06768
0.194	-0.00722		3.194	-0.01273		6.194	0.00921		9.194	-0.27517		0.194	0.2113		0.194	-0.04512		0.194	0.27734		0.194	-0.05157		0.194	0.4127
0.195	-0.0105		3.195	-0.01273		6.195	-0.000645		9.195	-0.27517		0.195	-0.05157		0.195	-0.27513		0.195	-0.06768		0.195	-0.05157		0.195	0.4127
0.196	-0.00722		3.196	-0.00693		6.196	0.00264		9.196	-0.27517		0.196	-0.05157		0.196	-0.04512		0.196	-0.06768		0.196	-0.31444		0.196	-0.27734
0.197	-0.0105		3.197	-0.00693		6.197	0.00921		9.197	-0.27517		0.197	0.2113		0.197	0.41491		0.197	-0.06768		0.197	-0.31444		0.197	0.06768
0.198	-0.0105		3.198	-0.01853		6.198	0.00264		9.198	-0.50512		0.198	0.47418		0.198	0.18489		0.198	-0.06768		0.198	0.2113		0.198	0.06768
0.199	-0.00722		3.199	-0.01273		6.199	0.00264		9.199	-0.27517		0.199	0.2113		0.199	0.18489		0.199	0.27734		0.199	0.2113		0.199	0.4127
0.2	-0.00722		3.2	-0.00693		6.2	0.00921		9.2	-0.04515		0.2	-0.05157		0.2	-0.04512		0.2	-0.4127		0.2	0.2113		0.2	0.4127
0.201	-0.00393		3.201	-0.00693		6.201	0.00264		9.201	-0.04515		0.201	-0.05157		0.201	-0.04512		0.201	-0.06768		0.201	-0.05157		0.201	0.06768
0.202	-0.0105		3.202	-0.00693		6.202	-0.000645		9.202	-0.04515		0.202	-0.05157		0.202	0.18489		0.202	-0.06768		0.202	0.2113		0.202	0.4127
0.203	-0.0105		3.203	-0.01273		6.203	0.00264		9.203	-0.27517		0.203	0.2113		0.203	-0.04512		0.203	0.27734		0.203	0.2113		0.203	0.06768
0.204	-0.0105		3.204	-0.00693		6.204	0.00593		9.204	-0.04515		0.204	0.2113		0.204	0.18489		0.204	-0.06768		0.204	-0.31444		0.204	0.4127
0.205	-0.0105		3.205	-0.00693		6.205	0.00264		9.205	-0.04515		0.205	-0.31444		0.205	-0.04512		0.205	0.27734		0.205	-0.05157		0.205	0.06768
0.206	-0.00722		3.206	-0.01273		6.206	0.00264		9.206	-0.04515		0.206	-0.05157		0.206	0.18489		0.206	-0.06768		0.206	-0.05157		0.206	0.75773
0.207	-0.00393		3.207	-0.00693		6.207	-0.000645		9.207	-0.27517		0.207	0.47418		0.207	-0.27513		0.207	-0.06768		0.207	-0.31444		0.207	0.4127
0.208	-0.0105		3.208	-0.00693		6.208	0.00593		9.208	-0.50512		0.208	0.2113		0.208	-0.27513		0.208	-0.06768		0.208	-0.05157		0.208	0.06768
0.209	-0.0105		3.209	-0.01273		6.209	0.00264		9.209	-0.04515		0.209	0.2113		0.209	-0.04512		0.209	-0.06768		0.209	-0.31444		0.209	0.4127
0.21	-0.00722		3.21	-0.00693		6.21	-0.000645		9.21	-0.04515		0.21	0.2113		0.21	-0.27513		0.21	-0.06768		0.21	-0.31444		0.21	0.4127
0.211	-0.00722		3.211	-0.00693		6.211	0.00264		9.211	-0.27517		0.211	0.2113		0.211	0.18489		0.211	-0.06768		0.211	-0.05157		0.211	0.06768
0.212	-0.0105		3.212	-0.00693		6.212	0.00921		9.212	-0.27517		0.212	-0.05157		0.212	-0.04512		0.212	-0.4127		0.212	0.2113		0.212	0.06768
0.213	-0.00722		3.213	-0.01273		6.213	0.00264		9.213	-0.04515		0.213	0.2113		0.213	0.18489		0.213	-0.4127		0.213	-0.31444		0.213	0.4127
0.214	-0.00722		3.214	-0.00114		6.214	-0.000645		9.214	-0.04515		0.214	-0.31444		0.214	0.18489		0.214	-0.06768		0.214	0.2113		0.214	0.4127
0.215	-0.00722		3.215	-0.01853		6.215	0.00593		9.215	-0.27517		0.215	0.2113		0.215	0.18489		0.215	-0.06768		0.215	-0.05157		0.215	0.4127
0.216	-0.00393		3.216	-0.00693		6.216	0.00264		9.216	-0.04515		0.216	0.2113		0.216	-0.04512		0.216	0.27734		0.216	0.2113		0.216	0.4127
0.217	-0.000645		3.217	-0.01273		6.217	-0.000645		9.217	-0.04515		0.217	-0.05157		0.217	0.18489		0.217	-0.4127		0.217	-0.05157		0.217	0.06768
0.218	-0.0105		3.218	-0.01273		6.218	0.00264		9.218	-0.27517		0.218	0.47418		0.218	0.18489		0.218	-0.4127		0.218	-0.05157		0.218	0.06768
0.219	-0.00393		3.219	-0.00693		6.219	-0.000645		9.219	-0.50512		0.219	-0.31444		0.219	-0.04512		0.219	-0.4127		0.219	0.2113		0.219	0.4127
0.22	-0.00722		3.22	-0.00693		6.22	0.00264		9.22	-0.04515		0.22	0.2113		0.22	0.18489		0.22	-0.06768		0.22	0.2113		0.22	0.06768
0.221	-0.00722		3.221	-0.01273		6.221	0.00593		9.221	-0.04515		0.221	-0.05157		0.221	0.18489		0.221	-0.4127		0.221	0.2113		0.221	0.75773
0.222	-0.00393		3.222	-0.00693		6.222	0.00264		9.222	-0.04515		0.222	-0.05157		0.222	0.18489		0.222	-0.4127		0.222	-0.05157		0.222	0.06768
0.223	-0.00393		3.223	-0.01273		6.223	-0.000645		9.223	-0.04515		0.223	-0.05157		0.223	-0.04512		0.223	0.27734		0.223	-0.05157		0.223	0.75773
0.224	-0.00722		3.224	-0.01273		6.224	0.00264		9.224	-0.04515		0.224	0.2113		0.224	0.18489		0.224	-0.4127		0.224	-0.31444		0.224	0.75773
0.225	-0.00722		3.225	-0.00693		6.225	-0.000645		9.225	-0.73514		0.225	0.2113		0.225	0.18489		0.225	-0.4127		0.225	-0.31444		0.225	0.75773
0.226	-0.00722		3.226	-0.00693		6.226	0.00264		9.226	0.18487		0.226	-0.05157		0.226	0.41491		0.226	-0.06768		0.226	-0.31444		0.226	0.4127
0.227	-0.0105		3.227	-0.00693		6.227	0.00264		9.227	-0.27517		0.227	-0.31444		0.227	-0.04512		0.227	-0.4127		0.227	0.2113		0.227	0.06768
0.228	-0.00722		3.228	-0.01273		6.228	-0.000645		9.228	-0.04515		0.228	-0.31444		0.228	0.18489		0.228	-0.06768		0.228	0.2113		0.228	0.06768
0.229	-0.00393		3.229	-0.01273		6.229	-0.000645		9.229	-0.27517		0.229	-0.05157		0.229	-0.04512		0.229	-0.4127		0.229	-0.05157		0.229	0.75773
0.23	-0.0105		3.23	-0.00693		6.23	-0.000645		9.23	-0.04515		0.23	-0.05157		0.23	-0.27513		0.23	-0.4127		0.23	-0.05157		0.23	0.4127
0.231	-0.00722		3.231	-0.01273		6.231	-0.000645		9.231	0.18487		0.231	-0.05157		0.231	-0.27513		0.231	-0.4127		0.231	0.2113		0.231	0.4127
0.232	-0.00722		3.232	-0.00693		6.232	0.00264		9.232	-0.04515		0.232	0.2113		0.232	0.18489		0.232	0.27734		0.232	-0.31444		0.232	0.4127
0.233	-0.00722		3.233	-0.01273		6.233	-0.000645		9.233	-0.04515		0.233	-0.05157		0.233	-0.27513		0.233	-0.4127		0.233	-0.05157		0.233	0.06768
0.234	-0.00722		3.234	-0.01273		6.234	-0.00393		9.234	-0.27517		0.234	0.2113		0.234	-0.27513		0.234	-0.06768		0.234	-0.31444		0.234	0.4127
0.235	-0.00393		3.235	-0.01273		6.235	0.00593		9.235	-0.27517		0.235	0.2113		0.235	0.18489		0.235	-0.4127		0.235	0.2113		0.235	0.4127
0.236	-0.0105		3.236	-0.01273		6.236	-0.000645		9.236	-0.50512		0.236	-0.31444		0.236	-0.04512		0.236	-0.06768		0.236	-0.05157		0.236	0.06768
0.237	-0.00722		3.237	-0.01273		6.237	0.00264		9.237	0.18487		0.237	0.2113		0.237	0.18489		0.237	-0.06768		0.237	-0.31444		0.237	0.4127
0.238	-0.00722		3.238	-0.01273		6.238	0.00593		9.238	-0.04515		0.238	-0.05157		0.238	0.18489		0.238	-0.06768		0.238	-0.31444		0.238	0.4127
0.239	-0.00393		3.239	-0.00693		6.239	-0.000645		9.239	-0.27517		0.239	0.2113		0.239	-0.27513		0.239	-0.06768		0.239	-0.31444		0.239	0.4127
0.24	-0.00722		3.24	-0.01273		6.24	-0.000645		9.24	-0.04515		0.24	0.2113		0.24	-0.04512		0.24	-0.06768		0.24	-0.05157		0.24	0.75773
0.241	-0.00722		3.241	-0.01273		6.241	-0.000645		9.241	0.18487		0.241	0.2113		0.241	0.18489		0.241	-0.06768		0.241	-0.31444		0.241	0.06768
0.242	-0.00393		3.242	-0.01273		6.242	0.00264		9.242	-0.04515		0.242	-0.31444		0.242	0.18489		0.242	-0.4127		0.242	0.2113		0.242	0.06768
0.243	-0.00393		3.243	-0.01273		6.243	-0.000645		9.243	-0.04515		0.243	-0.05157		0.243	-0.04512		0.243	-0.06768		0.243	-0.05157		0.243	0.06768
0.244	-0.00722		3.244	-0.00693		6.244	-0.000645		9.244	-0.04515		0.244	0.2113		0.244	-0.04512		0.244	-0.4127		0.244	0.2113		0.244	0.75773
0.245	-0.00722		3.245	-0.00693		6.245	-0.000645		9.245	-0.04515		0.245	-0.05157		0.245	-0.04512		0.245	0.27734		0.245	-0.05157		0.245	0.4127
0.246	-0.0105		3.246	-0.00693		6.246	0.00264		9.246	-0.04515		0.246	-0.05157		0.246	-0.04512		0.246	-0.4127		0.246	-0.05157		0.246	0.4127
0.247	-0.00722		3.247	-0.00693		6.247	-0.000645		9.247	0.18487		0.247	0.2113		0.247	0.18489		0.247	-0.75773		0.247	-0.31444		0.247	0.4127
0.248	-0.00722		3.248	-0.01273		6.248	-0.000645		9.248	-0.04515		0.248	0.2113		0.248	0.18489		0.248	-0.06768		0.248	0.2113		0.248	0.06768
0.249	-0.00722		3.249	-0.01273		6.249	-0.000645		9.249	-0.04515		0.249	-0.05157		0.249	-0.04512		0.249	-0.4127		0.249	-0.05157		0.249	0.4127
0.25	-0.00722		3.25	-0.00693		6.25	-0.000645		9.25	-0.04515		0.25	0.2113		0.25	0.18489		0.25	-0.06768		0.25	-0.05157		0.25	0.06768
0.251	-0.00722		3.251	-0.01273		6.251	-0.000645		9.251	-0.27517		0.251	-0.05157		0.251	-0.04512		0.251	0.27734		0.251	-0.31444		0.251	0.4127
0.252	-0.00393		3.252	-0.00693		6.252	0.00593		9.252	-0.04515		0.252	0.2113		0.252	-0.04512		0.252	-0.06768		0.252	-0.05157		0.252	0.4127
0.253	-0.00722		3.253	-0.00693		6.253	0.00264		9.253	-0.27517		0.253	-0.05157		0.253	-0.27513		0.253	-0.4127		0.253	-0.05157		0.253	0.4127
0.254	-0.0105		3.254	-0.00693		6.254	0.00264		9.254	-0.27517		0.254	0.47418		0.254	-0.04512		0.254	-0.06768		0.254	-0.31444		0.254	0.06768
0.255	-0.00722		3.255	-0.01273		6.255	0.00264		9.255	-0.04515		0.255	-0.05157		0.255	0.18489		0.255	-0.4127		0.255	-0.05157		0.255	0.4127
0.256	-0.0105		3.256	-0.00114		6.256	0.00264		9.256	-0.04515		0.256	-0.05157		0.256	-0.50516		0.256	-0.4127		0.256	-0.05157		0.256	0.06768
0.257	-0.0105		3.257	-0.00693		6.257	0.00593		9.257	-0.04515		0.257	-0.05157		0.257	-0.04512		0.257	-0.06768		0.257	-0.31444		0.257	0.4127
0.258	-0.0105		3.258	-0.00693		6.258	-0.00722		9.258	-0.04515		0.258	0.2113		0.258	0.41491		0.258	-0.06768		0.258	-0.05157		0.258	0.06768
0.259	-0.00722		3.259	-0.01273		6.259	0.00264		9.259	-0.27517		0.259	0.2113		0.259	-0.04512		0.259	-0.4127		0.259	0.2113		0.259	-0.27734
0.26	-0.0105		3.26	-0.00693		6.26	0.00264		9.26	-0.04515		0.26	-0.05157		0.26	0.18489		0.26	-0.4127		0.26	-0.31444		0.26	0.75773
0.261	-0.00722		3.261	-0.00693		6.261	0.00264		9.261	0.41489		0.261	-0.05157		0.261	0.41491		0.261	-0.06768		0.261	-0.05157		0.261	0.06768
0.262	-0.0105		3.262	-0.00693		6.262	0.00264		9.262	-0.04515		0.262	0.2113		0.262	0.18489		0.262	-0.06768		0.262	-0.31444		0.262	0.75773
0.263	-0.0105		3.263	-0.00693		6.263	0.00593		9.263	-0.04515		0.263	-0.05157		0.263	0.18489		0.263	-0.4127		0.263	-0.05157		0.263	0.4127
0.264	-0.0105		3.264	-0.01273		6.264	-0.000645		9.264	-0.04515		0.264	-0.05157		0.264	0.18489		0.264	-0.4127		0.264	-0.57732		0.264	0.4127
0.265	-0.00722		3.265	-0.00693		6.265	0.00264		9.265	-0.27517		0.265	0.2113		0.265	-0.04512		0.265	-0.4127		0.265	0.2113		0.265	0.4127
0.266	-0.00722		3.266	-0.00693		6.266	-0.000645		9.266	-0.04515		0.266	-0.05157		0.266	-0.04512		0.266	-0.06768		0.266	-0.31444		0.266	0.06768
0.267	-0.000645		3.267	0.00466		6.267	0.00264		9.267	-0.04515		0.267	-0.05157		0.267	0.18489		0.267	-0.75773		0.267	-0.31444		0.267	0.06768
0.268	-0.00722		3.268	-0.00114		6.268	-0.000645		9.268	-0.04515		0.268	0.2113		0.268	-0.50516		0.268	-0.06768		0.268	0.47418		0.268	0.4127
0.269	-0.00722		3.269	-0.00693		6.269	0.00593		9.269	0.18487		0.269	-0.31444		0.269	-0.27513		0.269	-0.4127		0.269	-0.31444		0.269	0.4127
0.27	-0.0105		3.27	-0.00114		6.27	0.00264		9.27	0.18487		0.27	0.2113		0.27	-0.04512		0.27	-0.06768		0.27	-0.05157		0.27	0.06768
0.271	-0.0105		3.271	-0.00114		6.271	-0.00393		9.271	-0.04515		0.271	-0.05157		0.271	-0.04512		0.271	0.27734		0.271	-0.05157		0.271	0.4127
0.272	-0.00393		3.272	-0.00114		6.272	-0.000645		9.272	0.41489		0.272	-0.05157		0.272	0.18489		0.272	-0.75773		0.272	-0.05157		0.272	0.06768
0.273	-0.00722		3.273	-0.00693		6.273	0.00264		9.273	-0.04515		0.273	-0.05157		0.273	-0.04512		0.273	-0.4127		0.273	-0.05157		0.273	0.75773
0.274	-0.0105		3.274	-0.00693		6.274	0.00264		9.274	-0.04515		0.274	-0.31444		0.274	-0.27513		0.274	-0.4127		0.274	-0.05157		0.274	0.06768
0.275	-0.0105		3.275	-0.00114		6.275	0.00264		9.275	-0.27517		0.275	-0.05157		0.275	0.18489		0.275	-0.06768		0.275	-0.31444		0.275	0.4127
0.276	-0.00722		3.276	-0.00693		6.276	0.00264		9.276	-0.73514		0.276	0.2113		0.276	-0.27513		0.276	-0.75773		0.276	-0.31444		0.276	-0.27734
0.277	-0.0105		3.277	-0.00693		6.277	-0.00393		9.277	-0.27517		0.277	-0.05157		0.277	-0.04512		0.277	-0.4127		0.277	-0.05157		0.277	-0.27734
0.278	-0.00722		3.278	-0.00114		6.278	0.00593		9.278	0.18487		0.278	-0.05157		0.278	-0.27513		0.278	-0.4127		0.278	-0.05157		0.278	0.06768
0.279	-0.00722		3.279	-0.00693		6.279	0.00264		9.279	0.18487		0.279	-0.31444		0.279	0.18489		0.279	-0.4127		0.279	-0.05157		0.279	0.4127
0.28	-0.00722		3.28	-0.00693		6.28	0.00264		9.28	0.18487		0.28	-0.05157		0.28	0.18489		0.28	-0.4127		0.28	0.2113		0.28	0.06768
0.281	-0.0105		3.281	-0.00693		6.281	-0.000645		9.281	-0.04515		0.281	-0.05157		0.281	-0.04512		0.281	-0.06768		0.281	-0.05157		0.281	0.4127
0.282	-0.00722		3.282	-0.00114		6.282	-0.000645		9.282	0.18487		0.282	0.2113		0.282	0.18489		0.282	-0.4127		0.282	-0.05157		0.282	0.06768
0.283	-0.00393		3.283	-0.00693		6.283	-0.000645		9.283	0.18487		0.283	0.2113		0.283	-0.04512		0.283	-0.06768		0.283	-0.31444		0.283	0.06768
0.284	-0.0105		3.284	-0.00114		6.284	0.00264		9.284	0.18487		0.284	0.2113		0.284	0.18489		0.284	-0.06768		0.284	0.2113		0.284	0.06768
0.285	-0.00722		3.285	-0.01273		6.285	-0.000645		9.285	-0.04515		0.285	0.2113		0.285	0.18489		0.285	-0.06768		0.285	-0.31444		0.285	0.06768
0.286	-0.00722		3.286	-0.00693		6.286	-0.000645		9.286	0.18487		0.286	-0.05157		0.286	0.18489		0.286	-0.4127		0.286	-0.05157		0.286	0.4127
0.287	-0.00722		3.287	-0.00114		6.287	-0.000645		9.287	-0.27517		0.287	-0.31444		0.287	0.18489		0.287	-0.06768		0.287	-0.05157		0.287	0.06768
0.288	-0.00393		3.288	-0.00114		6.288	0.00264		9.288	-0.04515		0.288	-0.05157		0.288	0.18489		0.288	-0.4127		0.288	-0.31444		0.288	0.06768
0.289	-0.00722		3.289	-0.00693		6.289	0.00264		9.289	0.64491		0.289	0.2113		0.289	0.18489		0.289	-0.4127		0.289	-0.05157		0.289	0.4127
0.29	-0.00722		3.29	-0.00693		6.29	-0.000645		9.29	0.41489		0.29	-0.05157		0.29	-0.04512		0.29	0.27734		0.29	-0.05157		0.29	0.4127
0.291	-0.00722		3.291	-0.00693		6.291	0.00264		9.291	-0.27517		0.291	0.2113		0.291	-0.27513		0.291	-0.4127		0.291	0.2113		0.291	0.4127
0.292	-0.00393		3.292	-0.00114		6.292	-0.000645		9.292	-0.04515		0.292	-0.31444		0.292	0.18489		0.292	-0.4127		0.292	-0.31444		0.292	0.06768
0.293	-0.00722		3.293	-0.00693		6.293	0.00264		9.293	0.18487		0.293	-0.05157		0.293	-0.04512		0.293	-0.4127		0.293	-0.05157		0.293	0.06768
0.294	-0.00722		3.294	-0.00693		6.294	0.00593		9.294	0.41489		0.294	0.2113		0.294	0.18489		0.294	-0.4127		0.294	-0.05157		0.294	0.75773
0.295	-0.0105		3.295	-0.00114		6.295	-0.000645		9.295	0.18487		0.295	-0.05157		0.295	-0.04512		0.295	-0.4127		0.295	-0.05157		0.295	0.4127
0.296	-0.00722		3.296	-0.01273		6.296	-0.000645		9.296	0.18487		0.296	-0.05157		0.296	-0.27513		0.296	-0.75773		0.296	-0.05157		0.296	0.4127
0.297	-0.00722		3.297	-0.00693		6.297	-0.000645		9.297	-0.04515		0.297	0.2113		0.297	-0.04512		0.297	-0.4127		0.297	-0.05157		0.297	0.06768
0.298	-0.0105		3.298	-0.00693		6.298	0.00264		9.298	0.41489		0.298	-0.05157		0.298	-0.04512		0.298	-0.4127		0.298	-0.31444		0.298	0.06768
0.299	-0.0105		3.299	-0.00693		6.299	-0.000645		9.299	0.18487		0.299	0.2113		0.299	-0.04512		0.299	0.27734		0.299	-0.05157		0.299	0.06768
0.3	-0.00393		3.3	-0.01273		6.3	0.00593		9.3	0.18487		0.3	0.2113		0.3	0.18489		0.3	-0.06768		0.3	-0.05157		0.3	0.4127
0.301	-0.00722		3.301	-0.00693		6.301	0.00264		9.301	0.18487		0.301	0.2113		0.301	-0.04512		0.301	-0.4127		0.301	-0.05157		0.301	0.4127
0.302	-0.00393		3.302	-0.00693		6.302	0.00264		9.302	0.18487		0.302	-0.05157		0.302	0.18489		0.302	-0.4127		0.302	-0.05157		0.302	0.4127
0.303	-0.00393		3.303	-0.00693		6.303	0.00264		9.303	0.18487		0.303	0.47418		0.303	0.18489		0.303	-0.4127		0.303	-0.31444		0.303	0.4127
0.304	-0.00722		3.304	-0.01273		6.304	0.00264		9.304	0.18487		0.304	-0.05157		0.304	0.18489		0.304	-0.4127		0.304	-0.31444		0.304	0.06768
0.305	-0.00393		3.305	-0.00693		6.305	-0.00393		9.305	-0.04515		0.305	0.2113		0.305	0.18489		0.305	-0.4127		0.305	-0.31444		0.305	0.06768
0.306	-0.00393		3.306	0.00466		6.306	0.00264		9.306	-0.04515		0.306	-0.31444		0.306	-0.04512		0.306	-0.4127		0.306	-0.05157		0.306	0.4127
0.307	-0.00722		3.307	-0.00693		6.307	-0.000645		9.307	-0.04515		0.307	0.2113		0.307	0.18489		0.307	-0.4127		0.307	-0.31444		0.307	0.4127
0.308	-0.0105		3.308	-0.00693		6.308	0.00264		9.308	0.18487		0.308	-0.31444		0.308	0.18489		0.308	-0.06768		0.308	-0.05157		0.308	-0.27734
0.309	-0.0105		3.309	-0.00114		6.309	-0.000645		9.309	-0.04515		0.309	-0.05157		0.309	0.18489		0.309	-0.4127		0.309	0.2113		0.309	0.06768
0.31	-0.0105		3.31	-0.00114		6.31	-0.000645		9.31	-0.04515		0.31	0.2113		0.31	-0.04512		0.31	-0.06768		0.31	-0.05157		0.31	0.06768
0.311	-0.00722		3.311	0.00466		6.311	-0.000645		9.311	0.18487		0.311	-0.05157		0.311	-0.27513		0.311	-0.4127		0.311	-0.31444		0.311	0.06768
0.312	-0.00722		3.312	-0.00114		6.312	0.00264		9.312	0.18487		0.312	-0.05157		0.312	0.18489		0.312	-0.75773		0.312	-0.05157		0.312	0.75773
0.313	-0.0105		3.313	0.00466		6.313	-0.000645		9.313	-0.04515		0.313	-0.05157		0.313	0.18489		0.313	-0.06768		0.313	-0.05157		0.313	0.4127
0.314	-0.01379		3.314	-0.00693		6.314	0.00264		9.314	-0.04515		0.314	-0.31444		0.314	-0.04512		0.314	-0.06768		0.314	-0.31444		0.314	-0.27734
0.315	-0.0105		3.315	-0.01273		6.315	0.00264		9.315	0.18487		0.315	-0.05157		0.315	-0.04512		0.315	-0.06768		0.315	0.2113		0.315	0.4127
0.316	-0.00393		3.316	-0.00693		6.316	-0.00393		9.316	0.18487		0.316	-0.05157		0.316	0.18489		0.316	-0.06768		0.316	-0.05157		0.316	0.4127
0.317	-0.00393		3.317	-0.00114		6.317	0.00264		9.317	-0.04515		0.317	-0.05157		0.317	-0.04512		0.317	-0.4127		0.317	-0.05157		0.317	0.4127
0.318	-0.0105		3.318	-0.00114		6.318	-0.000645		9.318	-0.04515		0.318	-0.05157		0.318	-0.04512		0.318	-0.4127		0.318	-0.31444		0.318	0.4127
0.319	-0.00722		3.319	-0.00114		6.319	-0.000645		9.319	0.18487		0.319	0.2113		0.319	-0.27513		0.319	-0.4127		0.319	-0.05157		0.319	0.06768
0.32	-0.00393		3.32	-0.00693		6.32	-0.00393		9.32	-0.04515		0.32	0.2113		0.32	-0.04512		0.32	-0.06768		0.32	-0.31444		0.32	0.06768
0.321	-0.00722		3.321	0.00466		6.321	0.00264		9.321	-0.04515		0.321	0.2113		0.321	-0.04512		0.321	-0.4127		0.321	0.2113		0.321	0.4127
0.322	-0.00722		3.322	-0.00114		6.322	0.00264		9.322	-0.27517		0.322	-0.05157		0.322	-0.27513		0.322	-0.06768		0.322	-0.31444		0.322	0.06768
0.323	-0.00393		3.323	-0.00114		6.323	-0.000645		9.323	-0.04515		0.323	-0.31444		0.323	-0.04512		0.323	-0.4127		0.323	0.2113		0.323	0.06768
0.324	-0.00722		3.324	-0.00693		6.324	-0.000645		9.324	0.18487		0.324	-0.05157		0.324	-0.04512		0.324	-0.75773		0.324	-0.31444		0.324	0.06768
0.325	-0.00722		3.325	-0.00693		6.325	-0.00722		9.325	0.18487		0.325	-0.31444		0.325	0.18489		0.325	-0.75773		0.325	-0.31444		0.325	0.06768
0.326	-0.00722		3.326	-0.00114		6.326	-0.000645		9.326	0.18487		0.326	0.2113		0.326	-0.04512		0.326	-0.06768		0.326	-0.31444		0.326	0.06768
0.327	-0.00722		3.327	-0.01273		6.327	0.00264		9.327	0.18487		0.327	0.2113		0.327	-0.04512		0.327	-0.4127		0.327	-0.31444		0.327	0.4127
0.328	-0.00722		3.328	-0.01273		6.328	-0.000645		9.328	-0.04515		0.328	0.2113		0.328	0.18489		0.328	-0.06768		0.328	-0.05157		0.328	0.4127
0.329	-0.00722		3.329	-0.00114		6.329	0.00264		9.329	-0.04515		0.329	-0.05157		0.329	-0.04512		0.329	-0.06768		0.329	-0.31444		0.329	0.06768
0.33	-0.00722		3.33	-0.00114		6.33	-0.00393		9.33	-0.27517		0.33	-0.05157		0.33	0.18489		0.33	-0.06768		0.33	-0.31444		0.33	0.06768
0.331	-0.00722		3.331	-0.00114		6.331	0.00264		9.331	0.41489		0.331	-0.31444		0.331	-0.04512		0.331	-0.4127		0.331	0.47418		0.331	0.4127
0.332	-0.00393		3.332	-0.00114		6.332	-0.000645		9.332	-0.04515		0.332	-0.05157		0.332	0.18489		0.332	-0.06768		0.332	-0.31444		0.332	0.06768
0.333	-0.00722		3.333	-0.00114		6.333	-0.00393		9.333	0.18487		0.333	-0.05157		0.333	-0.27513		0.333	-0.4127		0.333	-0.05157		0.333	0.4127
0.334	-0.00393		3.334	-0.00114		6.334	-0.00393		9.334	0.18487		0.334	-0.31444		0.334	-0.04512		0.334	-0.06768		0.334	-0.31444		0.334	0.06768
0.335	-0.00722		3.335	-0.00693		6.335	-0.00393		9.335	0.18487		0.335	-0.05157		0.335	0.18489		0.335	-0.06768		0.335	-0.31444		0.335	-0.27734
0.336	-0.00393		3.336	-0.00114		6.336	-0.000645		9.336	0.18487		0.336	0.2113		0.336	-0.27513		0.336	-0.4127		0.336	-0.31444		0.336	0.4127
0.337	-0.00722		3.337	-0.00114		6.337	-0.00722		9.337	-0.04515		0.337	-0.05157		0.337	0.18489		0.337	-0.4127		0.337	0.2113		0.337	0.06768
0.338	-0.0105		3.338	-0.00693		6.338	-0.000645		9.338	-0.04515		0.338	0.2113		0.338	0.18489		0.338	-0.06768		0.338	-0.31444		0.338	0.4127
0.339	-0.00393		3.339	-0.00114		6.339	-0.000645		9.339	-0.04515		0.339	-0.31444		0.339	0.18489		0.339	-0.4127		0.339	-0.57732		0.339	0.06768
0.34	-0.00722		3.34	-0.00114		6.34	-0.000645		9.34	-0.04515		0.34	-0.05157		0.34	0.18489		0.34	-0.4127		0.34	-0.05157		0.34	0.4127
0.341	-0.00722		3.341	-0.00693		6.341	-0.000645		9.341	0.95425		0.341	-0.05157		0.341	-0.27513		0.341	-0.06768		0.341	-0.05157		0.341	0.06768
0.342	-0.00393		3.342	0.00466		6.342	-0.00393		9.342	8.36073		0.342	-0.05157		0.342	-0.27513		0.342	-0.75773		0.342	-0.31444		0.342	-0.27734
0.343	-0.00722		3.343	-0.00693		6.343	-0.00393		9.343	18.9415		0.343	-0.05157		0.343	0.18489		0.343	-0.75773		0.343	-0.05157		0.343	-0.27734
0.344	-0.00722		3.344	-0.01273		6.344	-0.000645		9.344	32.1673		0.344	0.2113		0.344	0.18489		0.344	-0.4127		0.344	-0.31444		0.344	0.06768
0.345	-0.00722		3.345	-0.00114		6.345	-0.000645		9.345	45.9224		0.345	-0.05157		0.345	0.18489		0.345	-0.4127		0.345	-0.05157		0.345	0.4127
0.346	-0.0105		3.346	0.00466		6.346	-0.00393		9.346	58.6191		0.346	-0.05157		0.346	-0.27513		0.346	-0.4127		0.346	-0.31444		0.346	0.4127
0.347	-0.00393		3.347	-0.00114		6.347	0.00264		9.347	74.4902		0.347	-0.05157		0.347	-0.27513		0.347	-0.06768		0.347	-0.05157		0.347	-0.27734
0.348	-0.00722		3.348	-0.00114		6.348	0.00264		9.348	91.4193		0.348	-0.05157		0.348	-0.04512		0.348	-0.06768		0.348	-0.05157		0.348	0.4127
0.349	-0.00722		3.349	-0.00114		6.349	-0.00393		9.349	112.581		0.349	-0.31444		0.349	-0.04512		0.349	-0.06768		0.349	-0.05157		0.349	0.4127
0.35	-0.0105		3.35	0.00466		6.35	-0.00393		9.35	127.394		0.35	-0.05157		0.35	-0.04512		0.35	-0.4127		0.35	-0.05157		0.35	0.06768
0.351	-0.00393		3.351	0.00466		6.351	-0.000645		9.351	145.91		0.351	-0.05157		0.351	0.18489		0.351	-0.4127		0.351	-0.31444		0.351	0.4127
0.352	-0.00393		3.352	0.00466		6.352	-0.000645		9.352	164.426		0.352	-0.05157		0.352	-0.27513		0.352	-0.4127		0.352	-0.05157		0.352	0.06768
0.353	-0.00722		3.353	-0.00693		6.353	-0.00722		9.353	184.53		0.353	-0.05157		0.353	0.18489		0.353	-0.4127		0.353	-0.31444		0.353	0.06768
0.354	-0.000645		3.354	-0.00114		6.354	-0.00393		9.354	203.575		0.354	0.2113		0.354	0.18489		0.354	-0.4127		0.354	-0.05157		0.354	0.06768
0.355	-0.00722		3.355	-0.00114		6.355	-0.000645		9.355	221.562		0.355	-0.31444		0.355	-0.27513		0.355	-0.4127		0.355	-0.05157		0.355	0.4127
0.356	-0.00393		3.356	-0.00693		6.356	-0.000645		9.356	236.375		0.356	-0.05157		0.356	-0.04512		0.356	-0.4127		0.356	-0.05157		0.356	-0.27734
0.357	-0.00393		3.357	-0.00114		6.357	-0.000645		9.357	243.782		0.357	-0.05157		0.357	0.18489		0.357	-0.06768		0.357	-0.05157		0.357	0.4127
0.358	-0.00722		3.358	0.00466		6.358	-0.000645		9.358	242.194		0.358	-0.31444		0.358	0.18489		0.358	-0.06768		0.358	0.2113		0.358	0.06768
0.359	-0.00393		3.359	-0.00693		6.359	-0.000645		9.359	236.904		0.359	0.2113		0.359	-0.04512		0.359	-0.4127		0.359	-0.05157		0.359	0.4127
0.36	-0.00722		3.36	-0.00114		6.36	0.00264		9.36	232.672		0.36	0.2113		0.36	-0.04512		0.36	-0.4127		0.36	-0.31444		0.36	0.06768
0.361	-0.0105		3.361	-0.00693		6.361	0.00264		9.361	228.969		0.361	-0.05157		0.361	-0.04512		0.361	-0.4127		0.361	-0.31444		0.361	0.4127
0.362	-0.00393		3.362	0.00466		6.362	-0.00393		9.362	224.736		0.362	0.2113		0.362	0.18489		0.362	-0.4127		0.362	-0.05157		0.362	0.06768
0.363	-0.00393		3.363	0.00466		6.363	-0.00722		9.363	220.504		0.363	-0.05157		0.363	-0.04512		0.363	-0.06768		0.363	-0.05157		0.363	0.06768
0.364	-0.00393		3.364	-0.00114		6.364	-0.000645		9.364	216.801		0.364	-0.05157		0.364	0.18489		0.364	-0.4127		0.364	-0.31444		0.364	0.06768
0.365	-0.000645		3.365	-0.00114		6.365	-0.000645		9.365	214.156		0.365	-0.31444		0.365	-0.04512		0.365	-0.4127		0.365	-0.05157		0.365	0.06768
0.366	-0.00722		3.366	0.01046		6.366	-0.000645		9.366	210.981		0.366	-0.07323		0.366	-0.04512		0.366	-0.06768		0.366	-0.31444		0.366	0.4127
0.367	-0.0105		3.367	-0.00114		6.367	-0.00393		9.367	208.865		0.367	-0.13181		0.367	-0.04512		0.367	-0.06768		0.367	-0.57732		0.367	0.06768
0.368	-0.00393		3.368	-0.00693		6.368	-0.00393		9.368	206.749		0.368	54.2927		0.368	-0.04512		0.368	-0.06768		0.368	-0.05157		0.368	0.06768
0.369	-0.0105		3.369	-0.00693		6.369	-0.00393		9.369	205.162		0.369	157.767		0.369	0.18489		0.369	-0.06768		0.369	0.2113		0.369	0.06768
0.37	-0.00393		3.37	0.00466		6.37	-0.00393		9.37	203.575		0.37	226.301		0.37	0.18489		0.37	-0.4127		0.37	0.2113		0.37	0.06768
0.371	-0.00393		3.371	-0.00114		6.371	-0.000645		9.371	201.988		0.371	262.584		0.371	-0.04512		0.371	-0.06768		0.371	0.2113		0.371	0.06768
0.372	-0.00393		3.372	-0.00114		6.372	-0.000645		9.372	201.459		0.372	290.804		0.372	-0.04512		0.372	-0.4127		0.372	0.2113		0.372	0.06768
0.373	-0.00393		3.373	0.00466		6.373	-0.00393		9.373	198.285		0.373	328.431		0.373	-0.27513		0.373	-0.4127		0.373	-0.05157		0.373	0.4127
0.374	-0.00393		3.374	0.00466		6.374	-0.000645		9.374	198.285		0.374	360.683		0.374	0.18489		0.374	-0.4127		0.374	-0.05157		0.374	0.4127
0.375	-0.00722		3.375	0.00466		6.375	-0.00393		9.375	196.697		0.375	345.901		0.375	0.18489		0.375	-0.4127		0.375	-0.05157		0.375	0.06768
0.376	-0.00393		3.376	-0.00114		6.376	-0.000645		9.376	196.697		0.376	300.883		0.376	0.18489		0.376	-0.4127		0.376	0.2113		0.376	0.4127
0.377	-0.00722		3.377	-0.00114		6.377	-0.0105		9.377	196.168		0.377	250.49		0.377	0.18489		0.377	-0.06768		0.377	0.2113		0.377	0.06768
0.378	-0.0105		3.378	-0.00114		6.378	-0.00393		9.378	195.639		0.378	208.832		0.378	-0.04512		0.378	-0.4127		0.378	-0.57732		0.378	0.4127
0.379	-0.000645		3.379	-0.00114		6.379	-0.000645		9.379	195.639		0.379	176.58		0.379	-0.04512		0.379	-0.4127		0.379	-0.05157		0.379	0.06768
0.38	-0.00393		3.38	0.00466		6.38	-0.00393		9.38	195.11		0.38	153.735		0.38	0.18489		0.38	0.27734		0.38	-0.31444		0.38	0.06768
0.381	-0.00393		3.381	-0.00114		6.381	-0.000645		9.381	196.697		0.381	140.297		0.381	-0.04512		0.381	-0.4127		0.381	-0.31444		0.381	-0.27734
0.382	-0.00722		3.382	-0.00114		6.382	-0.00393		9.382	196.168		0.382	133.578		0.382	0.18489		0.382	-0.75773		0.382	-0.05157		0.382	0.4127
0.383	-0.00393		3.383	-0.00693		6.383	-0.000645		9.383	195.639		0.383	132.234		0.383	-0.04512		0.383	-0.06768		0.383	0.2113		0.383	-0.27734
0.384	-0.00393		3.384	0.00466		6.384	-0.00393		9.384	196.697		0.384	132.906		0.384	-0.04512		0.384	-0.4127		0.384	-0.31444		0.384	0.06768
0.385	-0.00393		3.385	-0.00114		6.385	-0.00393		9.385	197.755		0.385	132.906		0.385	0.18489		0.385	-0.75773		0.385	-0.05157		0.385	0.06768
0.386	-0.00722		3.386	-0.00114		6.386	-0.000645		9.386	198.285		0.386	132.234		0.386	0.18489		0.386	-0.4127		0.386	-0.05157		0.386	0.06768
0.387	-0.00722		3.387	-0.00693		6.387	0.07923		9.387	199.872		0.387	130.89		0.387	-0.04512		0.387	-0.4127		0.387	-0.05157		0.387	0.06768
0.388	-0.00722		3.388	-0.00114		6.388	0.27639		9.388	201.988		0.388	129.546		0.388	0.18489		0.388	-0.75773		0.388	-0.31444		0.388	2.75688
0.389	-0.00722		3.389	-0.00114		6.389	1.06503		9.389	203.046		0.389	125.515		0.389	-0.27513		0.389	-0.06768		0.389	-0.05157		0.389	71.7615
0.39	-0.00393		3.39	-0.00693		6.39	1.5579		9.39	204.104		0.39	123.499		0.39	-0.27513		0.39	-0.06768		0.39	0.2113		0.39	166.643
0.391	-0.00393		3.391	0.00466		6.391	1.85364		9.391	205.691		0.391	120.812		0.391	0.18489		0.391	-0.06768		0.391	-0.05157		0.391	270.15
0.392	-0.00722		3.392	-0.00114		6.392	1.75506		9.392	204.633		0.392	118.796		0.392	-0.04512		0.392	-0.4127		0.392	-0.05157		0.392	378.832
0.393	-0.00393		3.393	0.00466		6.393	1.85364		9.393	203.575		0.393	116.78		0.393	-0.04512		0.393	-0.4127		0.393	-0.57732		0.393	529.78
0.394	-0.00393		3.394	0.01046		6.394	1.95222		9.394	203.046		0.394	114.764		0.394	-0.04512		0.394	-0.4127		0.394	-0.31444		0.394	691.94
0.395	-0.000645		3.395	0.01046		6.395	1.85364		9.395	200.401		0.395	112.749		0.395	0.18489		0.395	-0.06768		0.395	0.2113		0.395	824.774
0.396	-0.000645		3.396	0.00466		6.396	2.0508		9.396	197.755		0.396	110.733		0.396	-0.04512		0.396	-0.4127		0.396	-0.05157		0.396	906.717
0.397	-0.00393		3.397	-0.00693		6.397	1.85364		9.397	193.523		0.397	108.717		0.397	0.41491		0.397	-0.4127		0.397	-0.05157		0.397	948.12
0.398	-0.00393		3.398	0.00466		6.398	1.65648		9.398	188.762		0.398	105.358		0.398	0.18489		0.398	-0.4127		0.398	-0.05157		0.398	973.134
0.399	-0.00722		3.399	0.00466		6.399	1.65648		9.399	181.884		0.399	101.998		0.399	-0.04512		0.399	-0.4127		0.399	0.2113		0.399	971.409
0.4	-0.0105		3.4	0.00466		6.4	1.65648		9.4	174.478		0.4	97.2948		0.4	0.18489		0.4	-0.06768		0.4	-0.31444		0.4	948.983
0.401	-0.00722		3.401	0.00466		6.401	1.65648		9.401	166.542		0.401	93.2634		0.401	-0.04512		0.401	-0.06768		0.401	-0.05157		0.401	917.068
0.402	-0.00393		3.402	-0.00114		6.402	1.65648		9.402	159.136		0.402	89.2319		0.402	0.18489		0.402	-0.06768		0.402	-0.31444		0.402	879.978
0.403	-0.00722		3.403	-0.00114		6.403	1.85364		9.403	151.2		0.403	85.2005		0.403	-0.04512		0.403	-0.4127		0.403	-0.31444		0.403	824.774
0.404	-0.00722		3.404	0.01046		6.404	2.34654		9.404	144.852		0.404	81.8409		0.404	-0.50516		0.404	-0.4127		0.404	-0.05157		0.404	768.708
0.405	-0.00393		3.405	-0.00114		6.405	2.74086		9.405	138.503		0.405	79.8252		0.405	0.18489		0.405	-0.06768		0.405	-0.31444		0.405	711.779
0.406	-0.00393		3.406	-0.00114		6.406	3.33231		9.406	133.213		0.406	77.1376		0.406	-0.27513		0.406	-0.75773		0.406	-0.31444		0.406	656.576
0.407	-0.00393		3.407	-0.00114		6.407	3.62805		9.407	127.923		0.407	75.7938		0.407	-0.04512		0.407	-0.4127		0.407	-0.31444		0.407	606.547
0.408	-0.00722		3.408	0.00466		6.408	4.12095		9.408	122.632		0.408	74.4499		0.408	-0.04512		0.408	-0.4127		0.408	-0.31444		0.408	559.107
0.409	-0.00393		3.409	0.00466		6.409	4.7124		9.409	117.342		0.409	73.778		0.409	-0.04512		0.409	-0.75773		0.409	-0.31444		0.409	519.429
0.41	-0.00722		3.41	0.00466		6.41	5.00814		9.41	112.581		0.41	71.7623		0.41	0.18489		0.41	-0.06768		0.41	-0.31444		0.41	487.514
0.411	-0.00393		3.411	-0.00114		6.411	5.6982		9.411	107.819		0.411	70.4185		0.411	-0.27513		0.411	-0.4127		0.411	0.2113		0.411	457.325
0.412	-0.00393		3.412	-0.00114		6.412	5.99391		9.412	104.645		0.412	69.0747		0.412	-0.04512		0.412	-0.06768		0.412	-0.31444		0.412	431.448
0.413	0.03962		3.413	0.01046		6.413	6.58539		9.413	100.942		0.413	68.4028		0.413	0.18489		0.413	-0.06768		0.413	-0.31444		0.413	409.022
0.414	0.58181		3.414	0.00466		6.414	6.97971		9.414	97.7677		0.414	65.7151		0.414	-0.04512		0.414	-0.75773		0.414	-0.22834		0.414	391.77
0.415	1.32114		3.415	0.00466		6.415	7.47258		9.415	95.1225		0.415	65.0433		0.415	-0.04512		0.415	-0.4127		0.415	0.93565		0.415	374.519
0.416	1.96189		3.416	0.01046		6.416	7.96548		9.416	92.4774		0.416	63.0275		0.416	-0.04512		0.416	-0.06768		0.416	525.904		0.416	358.131
0.417	2.60265		3.417	0.01625		6.417	8.45838		9.417	89.3032		0.417	62.3556		0.417	-0.04512		0.417	-0.75773		0.417	868.122		0.417	342.605
0.418	3.39128		3.418	0.00466		6.418	8.85267		9.418	87.716		0.418	61.6837		0.418	0.18489		0.418	-0.06768		0.418	930.979		0.418	327.079
0.419	4.22919		3.419	0.00466		6.419	9.34557		9.419	86.129		0.419	61.0118		0.419	0.18489		0.419	-0.06768		0.419	812.25		0.419	314.14
0.42	5.26425		3.42	0.00466		6.42	9.83847		9.42	84.5419		0.42	61.0118		0.42	-0.04512		0.42	-0.75773		0.42	714.473		0.42	299.477
0.421	6.34861		3.421	0.00466		6.421	10.2328		9.421	83.4838		0.421	60.3399		0.421	0.18489		0.421	-0.75773		0.421	708.653		0.421	288.263
0.422	7.13724		3.422	0.00466		6.422	10.7257		9.422	82.4257		0.422	59.668		0.422	-0.27513		0.422	-0.4127		0.422	780.822		0.422	277.05
0.423	7.7287		3.423	0.00466		6.423	11.3171		9.423	80.8386		0.423	58.9961		0.423	-0.04512		0.423	-0.4127		0.423	876.271		0.423	264.974
0.424	8.1723		3.424	0.01046		6.424	11.5143		9.424	80.3095		0.424	57.6523		0.424	-0.04512		0.424	-0.4127		0.424	961.243		0.424	254.624
0.425	8.56662		3.425	0.00466		6.425	12.2043		9.425	79.2514		0.425	55.6365		0.425	-0.27513		0.425	-0.06768		0.425	1018.28		0.425	243.41
0.426	8.91164		3.426	0.00466		6.426	12.7958		9.426	77.1354		0.426	54.9646		0.426	0.18489		0.426	-0.4127		0.426	1035.74		0.426	233.922
0.427	9.20737		3.427	0.00466		6.427	13.2887		9.427	77.1354		0.427	53.6208		0.427	-0.04512		0.427	-0.06768		0.427	1014.79		0.427	222.709
0.428	9.55241		3.428	0.00466		6.428	13.7816		9.428	76.6064		0.428	52.9489		0.428	-0.04512		0.428	-0.4127		0.428	964.735		0.428	215.809
0.429	9.84813		3.429	0.00466		6.429	14.3731		9.429	76.6064		0.429	52.9489		0.429	-0.04512		0.429	-0.4127		0.429	885.583		0.429	204.595
0.43	10.1439		3.43	0.01046		6.43	14.6688		9.43	74.4902		0.43	51.6051		0.43	-0.04512		0.43	-0.4127		0.43	788.97		0.43	195.97
0.431	10.4889		3.431	0.01625		6.431	15.0631		9.431	74.4902		0.431	50.9332		0.431	-0.04512		0.431	-0.4127		0.431	680.717		0.431	189.069
0.432	10.7353		3.432	0.00466		6.432	15.556		9.432	73.4321		0.432	51.6051		0.432	-0.27513		0.432	-0.06768		0.432	573.628		0.432	181.306
0.433	11.0803		3.433	0.00466		6.433	15.8517		9.433	72.903		0.433	51.6051		0.433	0.18489		0.433	-0.75773		0.433	474.687		0.433	174.406
0.434	11.3268		3.434	0.01046		6.434	16.0489		9.434	71.3159		0.434	50.9332		0.434	0.18489		0.434	-0.4127		0.434	387.387		0.434	170.093
0.435	11.6718		3.435	0.01777		6.435	16.5418		9.435	71.3159		0.435	50.2613		0.435	-0.04512		0.435	-0.4127		0.435	318.71		0.435	164.055
0.436	11.9183		3.436	0.72981		6.436	16.8375		9.436	70.258		0.436	50.2613		0.436	-0.04512		0.436	-0.06768		0.436	268.658		0.436	158.88
0.437	12.214		3.437	6.05879		6.437	17.1332		9.437	69.7289		0.437	50.2613		0.437	-0.04512		0.437	-0.75773		0.437	237.23		0.437	154.567
0.438	12.559		3.438	10.076		6.438	17.3304		9.438	69.1999		0.438	49.5894		0.438	0.18489		0.438	-1.44777		0.438	218.605		0.438	151.117
0.439	12.904		3.439	13.0684		6.439	17.7247		9.439	67.0837		0.439	49.5894		0.439	-0.27513		0.439	-81.4931		0.439	216.277		0.439	146.804
0.44	13.1012		3.44	16.1428		6.44	18.119		9.44	67.0837		0.44	49.5894		0.44	0.18489		0.44	-180.515		0.44	217.441		0.44	142.491
0.441	13.3969		3.441	18.9713		6.441	18.2176		9.441	66.0256		0.441	49.5894		0.441	-0.27513		0.441	-269.186		0.441	227.917		0.441	141.629
0.442	13.7913		3.442	20.9389		6.442	18.7105		9.442	64.9675		0.442	48.2455		0.442	0.41491		0.442	-344.401		0.442	241.886		0.442	137.316
0.443	14.087		3.443	22.3326		6.443	19.1048		9.443	63.9094		0.443	47.5736		0.443	0.18489		0.443	-391.669		0.443	254.69		0.443	134.728
0.444	14.3827		3.444	23.3574		6.444	19.6963		9.444	62.8515		0.444	47.5736		0.444	0.18489		0.444	-426.171		0.444	268.658		0.444	133.866
0.445	14.777		3.445	24.2593		6.445	19.992		9.445	60.7353		0.445	46.9017		0.445	-0.04512		0.445	-441.697		0.445	279.134		0.445	132.141
0.446	15.1221		3.446	24.9561		6.446	20.5835		9.446	60.2063		0.446	46.2298		0.446	-0.04512		0.446	-438.937		0.446	287.282		0.446	129.553
0.447	15.4178		3.447	25.653		6.447	20.9778		9.447	59.6772		0.447	46.9017		0.447	0.18489		0.447	-423.066		0.447	290.774		0.447	127.828
0.448	15.8121		3.448	26.3498		6.448	21.4707		9.448	58.0901		0.448	45.5579		0.448	-0.04512		0.448	-398.569		0.448	290.774		0.448	126.103
0.449	16.2064		3.449	27.0467		6.449	21.7664		9.449	56.5029		0.449	44.886		0.449	0.18489		0.449	-369.587		0.449	282.626		0.449	123.515
0.45	16.5514		3.45	27.6616		6.45	22.3579		9.45	55.9739		0.45	44.2141		0.45	-0.27513		0.45	-340.95		0.45	270.986		0.45	121.79
0.451	17.0443		3.451	28.3994		6.451	22.6536		9.451	54.9158		0.451	43.5422		0.451	-0.04512		0.451	-307.483		0.451	254.69		0.451	120.065
0.452	17.4879		3.452	29.0963		6.452	23.1465		9.452	53.3288		0.452	42.1984		0.452	-0.04512		0.452	-275.741		0.452	236.065		0.452	117.477
0.453	17.9315		3.453	29.9161		6.453	23.5408		9.453	51.7417		0.453	42.1984		0.453	-0.04512		0.453	-246.759		0.453	216.277		0.453	117.477
0.454	18.4737		3.454	30.695		6.454	24.3294		9.454	51.7417		0.454	41.5265		0.454	-0.04512		0.454	-222.263		0.454	195.325		0.454	115.752
0.455	18.868		3.455	31.4329		6.455	24.8223		9.455	49.0965		0.455	40.1827		0.455	0.18489		0.455	-201.216		0.455	176.701		0.455	113.164
0.456	19.5581		3.456	32.3757		6.456	25.2166		9.456	48.0384		0.456	38.1669		0.456	0.18489		0.456	-183.62		0.456	159.241		0.456	112.302
0.457	20.1495		3.457	33.1135		6.457	25.8081		9.457	46.9803		0.457	38.1669		0.457	0.18489		0.457	-169.819		0.457	142.945		0.457	111.439
0.458	20.7903		3.458	34.0153		6.458	26.5967		9.458	46.9803		0.458	38.1669		0.458	-0.04512		0.458	-159.123		0.458	128.977		0.458	107.989
0.459	21.4803		3.459	34.8762		6.459	27.2868		9.459	45.3933		0.459	36.1512		0.459	-0.27513		0.459	-151.188		0.459	117.337		0.459	106.264
0.46	22.0225		3.46	35.696		6.46	27.9768		9.46	43.8062		0.46	34.8074		0.46	0.18489		0.46	-144.977		0.46	108.025		0.46	105.401
0.461	22.959		3.461	36.5569		6.461	28.7654		9.461	42.7481		0.461	33.4636		0.461	-0.04512		0.461	-140.492		0.461	101.04		0.461	103.676
0.462	23.7969		3.462	37.3767		6.462	29.4555		9.462	42.7481		0.462	32.1198		0.462	-0.04512		0.462	-136.697		0.462	98.7125		0.462	102.814
0.463	24.832		3.463	38.0326		6.463	30.5399		9.463	41.1609		0.463	30.7759		0.463	-0.04512		0.463	-132.902		0.463	96.3844		0.463	101.088
0.464	25.9656		3.464	38.6065		6.464	31.5256		9.464	40.6319		0.464	28.7602		0.464	-0.04512		0.464	-128.761		0.464	99.8764		0.464	98.5008
0.465	27.2964		3.465	39.0164		6.465	32.5114		9.465	39.5738		0.465	26.7445		0.465	-0.27513		0.465	-124.621		0.465	101.04		0.465	95.9131
0.466	28.923		3.466	39.1804		6.466	33.8915		9.466	37.9868		0.466	26.7445		0.466	-0.04512		0.466	-120.136		0.466	105.697		0.466	94.188
0.467	30.796		3.467	39.0984		6.467	35.4688		9.467	37.9868		0.467	25.4007		0.467	-0.04512		0.467	-115.995		0.467	110.353		0.467	91.6003
0.468	33.1125		3.468	38.9344		6.468	37.1446		9.468	36.9287		0.468	24.7288		0.468	-0.04512		0.468	-110.82		0.468	112.681		0.468	88.1501
0.469	35.6263		3.469	38.4835		6.469	38.8204		9.469	35.8706		0.469	24.0569		0.469	-0.27513		0.469	-106.68		0.469	117.337		0.469	84.6998
0.47	37.3021		3.47	37.9506		6.47	40.3976		9.47	35.3416		0.47	22.713		0.47	-0.04512		0.47	-101.159		0.47	119.665		0.47	82.9748
0.471	37.2528		3.471	37.2947		6.471	39.5104		9.471	35.3416		0.471	23.385		0.471	0.18489		0.471	-96.3291		0.471	121.993		0.471	79.5245
0.472	37.2035		3.472	36.7208		6.472	37.8346		9.472	33.2254		0.472	22.0411		0.472	0.18489		0.472	-91.8438		0.472	121.993		0.472	76.9368
0.473	36.5628		3.473	35.942		6.473	37.1446		9.473	32.6964		0.473	22.713		0.473	0.18489		0.473	-87.3585		0.473	121.993		0.473	73.4866
0.474	35.8727		3.474	35.1631		6.474	36.4545		9.474	32.1673		0.474	21.3692		0.474	-0.04512		0.474	-83.5633		0.474	123.157		0.474	72.6241
0.475	35.0348		3.475	34.2613		6.475	35.9616		9.475	31.1092		0.475	21.3692		0.475	0.41491		0.475	-79.768		0.475	124.321		0.475	68.3113
0.476	34.6405		3.476	33.3185		6.476	35.0744		9.476	30.5803		0.476	20.6973		0.476	-0.04512		0.476	-76.3178		0.476	124.321		0.476	65.7236
0.477	34.3941		3.477	32.4987		6.477	33.7929		9.477	30.0513		0.477	20.6973		0.477	0.18489		0.477	-73.5576		0.477	123.157		0.477	62.2734
0.478	34.049		3.478	31.5968		6.478	32.8071		9.478	28.4642		0.478	20.0254		0.478	0.18489		0.478	-70.1074		0.478	121.993		0.478	61.4108
0.479	33.9997		3.479	30.695		6.479	31.8214		9.479	27.9351		0.479	19.3535		0.479	-0.27513		0.479	-68.3822		0.479	123.157		0.479	59.6857
0.48	33.2111		3.48	29.7932		6.48	29.9484		9.48	27.4061		0.48	18.6816		0.48	0.18489		0.48	-65.277		0.48	118.501		0.48	57.098
0.481	30.8453		3.481	28.8914		6.481	27.6811		9.481	27.4061		0.481	18.6816		0.481	-0.04512		0.481	-63.8969		0.481	115.009		0.481	54.5103
0.482	28.4301		3.482	28.1125		6.482	25.9067		9.482	25.2899		0.482	18.6816		0.482	-0.04512		0.482	-61.8268		0.482	113.845		0.482	53.6478
0.483	26.0642		3.483	27.3746		6.483	24.1323		9.483	25.2899		0.483	18.6816		0.483	0.18489		0.483	-60.1017		0.483	113.845		0.483	51.9227
0.484	24.0927		3.484	26.7188		6.484	22.4564		9.484	24.7608		0.484	18.0097		0.484	-0.04512		0.484	-58.7216		0.484	111.517		0.484	52.7852
0.485	22.3675		3.485	26.1449		6.485	21.0764		9.485	24.2318		0.485	17.3378		0.485	-0.04512		0.485	-57.3415		0.485	109.189		0.485	51.0601
0.486	20.7903		3.486	25.735		6.486	19.8934		9.486	23.1737		0.486	16.6659		0.486	0.18489		0.486	-55.9614		0.486	106.861		0.486	48.4724
0.487	19.4102		3.487	25.2841		6.487	18.6119		9.487	22.6448		0.487	17.3378		0.487	-0.04512		0.487	-54.9263		0.487	105.697		0.487	48.4724
0.488	18.178		3.488	24.8741		6.488	17.9218		9.488	22.1158		0.488	17.3378		0.488	-0.04512		0.488	-54.2363		0.488	103.368		0.488	47.6099
0.489	17.1429		3.489	24.4642		6.489	16.8375		9.489	21.0577		0.489	15.994		0.489	-0.04512		0.489	-53.5463		0.489	101.04		0.489	46.7473
0.49	16.305		3.49	24.1773		6.49	16.1475		9.49	20.5286		0.49	15.994		0.49	-0.04512		0.49	-52.8562		0.49	98.7125		0.49	45.8848
0.491	15.4671		3.491	23.8493		6.491	15.4574		9.491	19.4705		0.491	15.3221		0.491	0.18489		0.491	-51.4761		0.491	97.5484		0.491	44.1596
0.492	14.6785		3.492	23.6854		6.492	14.7674		9.492	19.4705		0.492	16.6659		0.492	0.18489		0.492	-50.441		0.492	94.0564		0.492	43.2971
0.493	13.9884		3.493	23.4394		6.493	14.2745		9.493	18.4124		0.493	14.6502		0.493	0.18489		0.493	-49.406		0.493	91.7284		0.493	43.2971
0.494	13.3476		3.494	23.2344		6.494	13.683		9.494	18.9415		0.494	15.3221		0.494	-0.04512		0.494	-48.3709		0.494	90.5644		0.494	41.572
0.495	12.7069		3.495	23.0295		6.495	13.1901		9.495	17.8834		0.495	14.6502		0.495	-0.04512		0.495	-47.6809		0.495	89.4004		0.495	39.8469
0.496	12.1647		3.496	22.8245		6.496	12.6972		9.496	16.8253		0.496	13.9782		0.496	0.18489		0.496	-46.6458		0.496	88.2364		0.496	38.1217
0.497	11.6718		3.497	22.5786		6.497	12.3029		9.497	16.8253		0.497	13.3064		0.497	0.18489		0.497	-45.2657		0.497	87.0723		0.497	37.2592
0.498	11.3268		3.498	22.4966		6.498	12.0072		9.498	16.8253		0.498	12.6344		0.498	-0.04512		0.498	-44.2306		0.498	88.2364		0.498	38.1217
0.499	10.8832		3.499	22.2916		6.499	11.7115		9.499	15.7672		0.499	13.3064		0.499	-0.04512		0.499	-43.8856		0.499	87.0723		0.499	41.572
0.5	10.4889		3.5	22.0867		6.5	11.4157		9.5	14.1802		0.5	11.9625		0.5	-0.27513		0.5	-43.1956		0.5	82.4163		0.5	44.1596
0.501	10.1439		3.501	21.8817		6.501	11.0214		9.501	14.1802		0.501	12.6344		0.501	0.18489		0.501	-42.5055		0.501	82.4163		0.501	45.0222
0.502	9.89742		3.502	21.7587		6.502	10.7257		9.502	13.6512		0.502	13.3064		0.502	-0.04512		0.502	-41.4704		0.502	81.2523		0.502	44.1596
0.503	9.55241		3.503	21.7177		6.503	10.4299		9.503	12.5931		0.503	11.9625		0.503	-0.27513		0.503	-40.4354		0.503	78.9243		0.503	42.4345
0.504	9.35525		3.504	21.5538		6.504	10.3313		9.504	12.5931		0.504	11.2906		0.504	-0.04512		0.504	-39.4003		0.504	77.7602		0.504	40.7094
0.505	9.0595		3.505	21.3898		6.505	10.2328		9.505	13.1221		0.505	11.9625		0.505	0.18489		0.505	-38.3653		0.505	75.4323		0.505	38.9843
0.506	8.91164		3.506	21.2668		6.506	9.93705		9.506	12.064		0.506	9.94681		0.506	-0.04512		0.506	-36.9851		0.506	73.1042		0.506	36.3966
0.507	8.76378		3.507	21.2258		6.507	9.93705		9.507	12.064		0.507	11.9625		0.507	-0.04512		0.507	-36.6401		0.507	70.7762		0.507	35.5341
0.508	8.56662		3.508	21.1029		6.508	9.64131		9.508	11.535		0.508	9.94681		0.508	-0.04512		0.508	-35.6051		0.508	68.4482		0.508	32.9464
0.509	8.51733		3.509	20.9799		6.509	9.54273		9.509	11.535		0.509	10.6187		0.509	-0.04512		0.509	-35.6051		0.509	66.1202		0.509	30.3587
0.51	8.36946		3.51	20.8159		6.51	9.54273		9.51	10.4769		0.51	10.6187		0.51	-0.27513		0.51	-34.225		0.51	60.3001		0.51	29.4962
0.511	8.22159		3.511	20.7339		6.511	9.34557		9.511	11.006		0.511	9.94681		0.511	0.18489		0.511	-33.1899		0.511	57.9721		0.511	27.7711
0.512	8.1723		3.512	20.6519		6.512	9.24699		9.512	9.94787		0.512	9.27491		0.512	-0.04512		0.512	-32.4999		0.512	53.3161		0.512	26.9085
0.513	8.02445		3.513	20.57		6.513	9.14841		9.513	9.94787		0.513	9.27491		0.513	-0.27513		0.513	-31.1198		0.513	49.824		0.513	24.3208
0.514	7.92587		3.514	20.406		6.514	8.95125		9.514	9.94787		0.514	9.27491		0.514	-0.04512		0.514	-30.7747		0.514	46.332		0.514	24.3208
0.515	7.7287		3.515	20.324		6.515	8.95125		9.515	7.83168		0.515	8.60298		0.515	0.41491		0.515	-29.7397		0.515	42.84		0.515	22.5957
0.516	7.778		3.516	20.1191		6.516	8.75409		9.516	8.88978		0.516	7.25918		0.516	2.90479		0.516	-29.0496		0.516	41.676		0.516	21.7332
0.517	7.67941		3.517	19.9141		6.517	8.65554		9.517	8.88978		0.517	7.25918		0.517	41.0873		0.517	-28.3596		0.517	37.02		0.517	19.1455
0.518	7.48226		3.518	19.8321		6.518	8.65554		9.518	8.36073		0.518	7.25918		0.518	76.9789		0.518	-27.3245		0.518	37.02		0.518	18.2829
0.519	7.28511		3.519	19.7501		6.519	8.45838		9.519	7.30264		0.519	7.93108		0.519	114.398		0.519	-26.9795		0.519	33.5279		0.519	17.4204
0.52	7.18653		3.52	19.5042		6.52	8.3598		9.52	7.30264		0.52	7.93108		0.52	151.817		0.52	-25.2544		0.52	30.0359		0.52	14.8327
0.521	7.08795		3.521	19.2172		6.521	8.26122		9.521	7.30264		0.521	7.25918		0.521	212.909		0.521	-25.2544		0.521	28.8719		0.521	14.8327
0.522	6.94008		3.522	18.9303		6.522	8.06406		9.522	5.71566		0.522	6.58726		0.522	283.165		0.522	-24.5643		0.522	28.8719		0.522	13.9702
0.523	6.8415		3.523	18.5204		6.523	7.8669		9.523	6.77375		0.523	7.25918		0.523	335.093		0.523	-23.5293		0.523	26.5439		0.523	13.9702
0.524	6.64434		3.524	18.0694		6.524	7.8669		9.524	5.18661		0.524	5.91536		0.524	356.475		0.524	-22.8392		0.524	27.7079		0.524	13.1076
0.525	6.59507		3.525	17.4136		6.525	7.66974		9.525	5.71566		0.525	5.91536		0.525	357.239		0.525	-22.1492		0.525	26.5439		0.525	12.245
0.526	6.34861		3.526	16.7577		6.526	7.57116		9.526	5.71566		0.526	6.58726		0.526	346.548		0.526	-21.1141		0.526	27.7079		0.526	10.5199
0.527	6.25004		3.527	16.0608		6.527	7.47258		9.527	5.18661		0.527	5.91536		0.527	325.929		0.527	-20.424		0.527	27.7079		0.527	9.65735
0.528	6.15145		3.528	15.364		6.528	7.47258		9.528	4.12852		0.528	5.91536		0.528	301.492		0.528	-19.734		0.528	30.0359		0.528	9.65735
0.529	6.05288		3.529	14.5851		6.529	7.17687		9.529	4.65757		0.529	5.91536		0.529	274.765		0.529	-19.044		0.529	28.8719		0.529	8.7948
0.53	5.9543		3.53	13.9293		6.53	7.07829		9.53	4.65757		0.53	5.24346		0.53	249.564		0.53	-18.3539		0.53	28.8719		0.53	8.7948
0.531	5.75715		3.531	13.2734		6.531	6.88113		9.531	4.12852		0.531	5.91536		0.531	230.473		0.531	-17.3188		0.531	25.3798		0.531	7.93223
0.532	5.60928		3.532	12.6995		6.532	6.88113		9.532	4.65757		0.532	4.57154		0.532	215.2		0.532	-16.9738		0.532	25.3798		0.532	7.06968
0.533	5.5107		3.533	12.0436		6.533	6.68397		9.533	3.59948		0.533	3.89964		0.533	205.272		0.533	-16.2838		0.533	25.3798		0.533	7.06968
0.534	5.36283		3.534	11.4287		6.534	6.48681		9.534	3.59948		0.534	3.22774		0.534	196.109		0.534	-15.9388		0.534	23.0519		0.534	7.06968
0.535	5.26425		3.535	10.8549		6.535	6.38823		9.535	3.07043		0.535	5.24346		0.535	187.708		0.535	-15.2487		0.535	21.8878		0.535	5.34455
0.536	5.21496		3.536	10.281		6.536	6.38823		9.536	2.01234		0.536	3.89964		0.536	184.654		0.536	-15.2487		0.536	23.0519		0.536	5.34455
0.537	5.01782		3.537	9.70708		6.537	6.19107		9.537	2.54138		0.537	3.22774		0.537	179.308		0.537	-13.8686		0.537	21.8878		0.537	5.34455
0.538	4.96852		3.538	9.21516		6.538	6.09249		9.538	2.01234		0.538	3.89964		0.538	173.963		0.538	-13.8686		0.538	19.5598		0.538	3.61943
0.539	4.86994		3.539	8.80525		6.539	5.79675		9.539	2.01234		0.539	3.22774		0.539	167.09		0.539	-13.5236		0.539	18.3958		0.539	3.61943
0.54	4.72208		3.54	8.35434		6.54	5.6982		9.54	2.01234		0.54	3.89964		0.54	160.217		0.54	-12.4885		0.54	17.2318		0.54	2.75688
0.541	4.6235		3.541	7.90343		6.541	5.6982		9.541	2.01234		0.541	2.55582		0.541	153.344		0.541	-11.7985		0.541	14.9038		0.541	1.89433
0.542	4.52492		3.542	7.57549		6.542	5.59962		9.542	2.54138		0.542	1.21201		0.542	146.471		0.542	-11.4534		0.542	14.9038		0.542	3.61943
0.543	4.47563		3.543	7.24756		6.543	5.6982		9.543	1.48329		0.543	2.55582		0.543	141.889		0.543	-11.1084		0.543	14.9038		0.543	1.03176
0.544	4.32777		3.544	6.87862		6.544	5.40246		9.544	2.01234		0.544	3.22774		0.544	135.016		0.544	-10.4184		0.544	16.0678		0.544	1.89433
0.545	4.27848		3.545	6.63267		6.545	5.50104		9.545	1.48329		0.545	2.55582		0.545	129.671		0.545	-10.4184		0.545	12.5758		0.545	1.89433
0.546	4.1799		3.546	6.34572		6.546	5.30388		9.546	0.95425		0.546	2.55582		0.546	123.562		0.546	-9.72833		0.546	12.5758		0.546	1.89433
0.547	4.1799		3.547	6.14076		6.547	5.2053		9.547	0.4252		0.547	2.55582		0.547	117.452		0.547	-9.72833		0.547	12.5758		0.547	1.03176
0.548	4.08132		3.548	5.89482		6.548	5.30388		9.548	0.41489		0.548	1.88392		0.548	111.343		0.548	-9.3833		0.548	12.5758		0.548	1.03176
0.549	4.03203		3.549	5.73084		6.549	5.10672		9.549	0.18487		0.549	1.21201		0.549	105.234		0.549	-8.34824		0.549	12.5758		0.549	-0.27734
0.55	3.98274		3.55	5.4849		6.55	4.90956		9.55	0.41489		0.55	0.54009		0.55	99.8885		0.55	-8.34824		0.55	10.2477		0.55	0.4127
0.551	3.88416		3.551	5.27993		6.551	4.61382		9.551	0.18487		0.551	1.88392		0.551	94.5429		0.551	-7.6582		0.551	10.2477		0.551	-0.27734
0.552	3.78558		3.552	5.11596		6.552	4.7124		9.552	0.18487		0.552	0.54009		0.552	92.252		0.552	-6.96815		0.552	10.2477		0.552	-0.27734
0.553	3.78558		3.553	4.95199		6.553	4.7124		9.553	0.18487		0.553	1.21201		0.553	88.4337		0.553	-7.31317		0.553	10.2477		0.553	-0.27734
0.554	3.687		3.554	4.87002		6.554	4.61382		9.554	0.41489		0.554	0.54009		0.554	85.3791		0.554	-6.2781		0.554	10.2477		0.554	0.06768
0.555	3.58844		3.555	4.66505		6.555	4.41666		9.555	0.41489		0.555	0.54009		0.555	83.0882		0.555	-6.2781		0.555	10.2477		0.555	0.4127
0.556	3.53915		3.556	4.58307		6.556	4.41666		9.556	0.41489		0.556	1.21201		0.556	81.5609		0.556	-6.62313		0.556	9.08374		0.556	0.06768
0.557	3.53915		3.557	4.4191		6.557	4.31808		9.557	0.41489		0.557	0.54009		0.557	80.0335		0.557	-5.58806		0.557	7.91971		0.557	-0.27734
0.558	3.48985		3.558	4.3781		6.558	4.31808		9.558	0.18487		0.558	-0.13181		0.558	78.5062		0.558	-5.58806		0.558	5.59171		0.558	-0.27734
0.559	3.34198		3.559	4.21415		6.559	4.12095		9.559	0.41489		0.559	1.21201		0.559	77.7426		0.559	-5.24303		0.559	5.59171		0.559	-0.27734
0.56	3.2927		3.56	4.05017		6.56	4.12095		9.56	0.41489		0.56	0.54009		0.56	77.7426		0.56	-4.89801		0.56	4.42768		0.56	0.06768
0.561	3.24341		3.561	4.00918		6.561	4.02237		9.561	0.41489		0.561	-0.80371		0.561	76.2153		0.561	-3.86294		0.561	3.26368		0.561	0.06768
0.562	3.24341		3.562	3.92719		6.562	4.02237		9.562	0.18487		0.562	-0.09282		0.562	75.4516		0.562	-3.17289		0.562	3.26368		0.562	0.4127
0.563	3.09553		3.563	3.80422		6.563	3.92379		9.563	0.18487		0.563	0.38035		0.563	75.4516		0.563	-2.82787		0.563	3.26368		0.563	0.06768
0.564	3.04625		3.564	3.72223		6.564	3.82521		9.564	0.41489		0.564	-0.56599		0.564	75.4516		0.564	-2.82787		0.564	0.93565		0.564	0.06768
0.565	3.04625		3.565	3.64024		6.565	3.72663		9.565	0.64491		0.565	-0.09282		0.565	73.9244		0.565	-2.82787		0.565	0.93565		0.565	0.06768
0.566	2.89838		3.566	3.59926		6.566	3.72663		9.566	0.18487		0.566	-0.56599		0.566	72.397		0.566	-1.7928		0.566	0.93565		0.566	0.4127
0.567	2.89838		3.567	3.55827		6.567	3.62805		9.567	0.64491		0.567	-0.56599		0.567	72.397		0.567	-2.13782		0.567	2.09969		0.567	0.06768
0.568	2.79981		3.568	3.43529		6.568	3.52947		9.568	0.41489		0.568	-0.05157		0.568	70.1061		0.568	-1.7928		0.568	2.09969		0.568	0.06768
0.569	2.75052		3.569	3.35331		6.569	3.43089		9.569	0.18487		0.569	-0.31444		0.569	68.5788		0.569	-1.7928		0.569	0.2599		0.569	0.4127
0.57	2.75052		3.57	3.27132		6.57	3.43089		9.57	0.18487		0.57	-0.05157		0.57	67.0515		0.57	-1.44777		0.57	-0.38676		0.57	0.06768
0.571	2.70123		3.571	3.23033		6.571	3.33231		9.571	0.64491		0.571	-0.05157		0.571	67.8151		0.571	-1.10275		0.571	0.2599		0.571	-0.27734
0.572	2.60265		3.572	3.18934		6.572	3.23373		9.572	0.41489		0.572	-0.31444		0.572	66.2878		0.572	-1.7928		0.572	0.90658		0.572	0.06768
0.573	2.50407		3.573	3.10735		6.573	3.13515		9.573	0.18487		0.573	-0.05157		0.573	65.5242		0.573	-1.7928		0.573	0.2599		0.573	0.06768
0.574	2.50407		3.574	3.06636		6.574	3.23373		9.574	0.18487		0.574	-0.05157		0.574	64.7605		0.574	-3.17289		0.574	0.58325		0.574	-0.27734
0.575	2.45478		3.575	2.94339		6.575	3.03657		9.575	0.18487		0.575	-0.57732		0.575	64.7605		0.575	-3.86294		0.575	0.2599		0.575	-0.27734
0.576	2.40549		3.576	2.9024		6.576	3.03657		9.576	0.41489		0.576	-0.05157		0.576	64.7605		0.576	-3.86294		0.576	0.58325		0.576	0.06768
0.577	2.30691		3.577	2.82041		6.577	2.93799		9.577	0.41489		0.577	-0.31444		0.577	63.2332		0.577	-3.51792		0.577	0.90658		0.577	0.4127
0.578	2.25762		3.578	2.77942		6.578	2.83941		9.578	0.18487		0.578	-0.31444		0.578	63.9969		0.578	-3.17289		0.578	0.90658		0.578	-0.27734
0.579	2.25762		3.579	2.73843		6.579	2.83941		9.579	0.41489		0.579	-0.05157		0.579	61.7059		0.579	-2.13782		0.579	0.2599		0.579	-0.27734
0.58	2.25762		3.58	2.69743		6.58	2.64228		9.58	0.18487		0.58	-0.31444		0.58	62.4696		0.58	-1.7928		0.58	0.2599		0.58	-0.27734
0.581	2.20833		3.581	2.57445		6.581	2.5437		9.581	0.41489		0.581	-0.05157		0.581	61.7059		0.581	-1.10275		0.581	0.2599		0.581	-0.62237
0.582	2.10976		3.582	2.57445		6.582	2.5437		9.582	0.64491		0.582	-0.05157		0.582	60.1786		0.582	-1.10275		0.582	0.58325		0.582	-0.27734
0.583	2.06047		3.583	2.53346		6.583	2.5437		9.583	0.18487		0.583	-0.31444		0.583	60.1786		0.583	-0.4127		0.583	0.90658		0.583	0.06768
0.584	2.06047		3.584	2.49247		6.584	2.44512		9.584	-0.04515		0.584	-0.05157		0.584	59.415		0.584	-0.4127		0.584	0.58325		0.584	0.06768
0.585	2.01119		3.585	2.41048		6.585	2.5437		9.585	0.41489		0.585	-0.31444		0.585	59.415		0.585	-0.4127		0.585	0.90658		0.585	0.06768
0.586	1.91261		3.586	2.3695		6.586	2.24796		9.586	0.41489		0.586	-0.05157		0.586	58.6513		0.586	-0.4127		0.586	0.58325		0.586	0.06768
0.587	1.86332		3.587	2.28752		6.587	2.24796		9.587	0.41489		0.587	-0.05157		0.587	55.5967		0.587	-0.06768		0.587	0.58325		0.587	-0.27734
0.588	1.86332		3.588	2.24652		6.588	2.24796		9.588	0.64491		0.588	-0.31444		0.588	55.5967		0.588	0.27734		0.588	1.22991		0.588	-0.27734
0.589	1.71545		3.589	2.24652		6.589	2.0508		9.589	0.64491		0.589	-0.05157		0.589	53.3058		0.589	-0.4127		0.589	1.22991		0.589	-0.27734
0.59	1.76473		3.59	2.16454		6.59	2.14938		9.59	0.64491		0.59	-0.05157		0.59	51.7785		0.59	-0.06768		0.59	0.90658		0.59	-0.27734
0.591	1.71545		3.591	2.08255		6.591	1.95222		9.591	0.41489		0.591	-0.57732		0.591	51.7785		0.591	-0.06768		0.591	1.22991		0.591	0.06768
0.592	1.61687		3.592	2.08255		6.592	1.95222		9.592	0.18487		0.592	-0.05157		0.592	51.0148		0.592	-0.06768		0.592	0.90658		0.592	0.4127
0.593	1.51829		3.593	2.04156		6.593	1.85364		9.593	0.41489		0.593	-0.31444		0.593	49.4875		0.593	-0.4127		0.593	0.2599		0.593	0.06768
0.594	1.469		3.594	2.00057		6.594	1.85364		9.594	0.41489		0.594	0.2113		0.594	49.4875		0.594	-0.06768		0.594	-0.06343		0.594	-0.27734
0.595	1.41971		3.595	1.95957		6.595	1.65648		9.595	0.64491		0.595	-0.31444		0.595	47.9602		0.595	-0.4127		0.595	0.2599		0.595	-0.27734
0.596	1.37043		3.596	1.87759		6.596	1.5579		9.596	0.41489		0.596	-0.31444		0.596	47.9602		0.596	-0.4127		0.596	0.2599		0.596	0.4127
0.597	1.27185		3.597	1.87759		6.597	1.5579		9.597	0.41489		0.597	-0.05157		0.597	47.1966		0.597	-0.4127		0.597	0.2599		0.597	-0.27734
0.598	1.27185		3.598	1.8366		6.598	1.45932		9.598	0.41489		0.598	0.2113		0.598	47.1966		0.598	-0.4127		0.598	0.2599		0.598	0.06768
0.599	1.17327		3.599	1.7956		6.599	1.45932		9.599	0.41489		0.599	-0.05157		0.599	47.1966		0.599	-0.06768		0.599	-0.38676		0.599	0.06768
0.6	1.12398		3.6	1.67264		6.6	1.36074		9.6	0.41489		0.6	-0.57732		0.6	44.9056		0.6	-0.75773		0.6	0.2113		0.6	-0.27734
0.601	1.12398		3.601	1.67264		6.601	1.16361		9.601	0.18487		0.601	-0.05157		0.601	44.1419		0.601	-0.4127		0.601	0.2113		0.601	-0.27734
0.602	1.0254		3.602	1.67264		6.602	1.36074		9.602	0.41489		0.602	-0.31444		0.602	44.9056		0.602	-0.4127		0.602	0.2113		0.602	-0.27734
0.603	0.87753		3.603	1.59065		6.603	1.06503		9.603	0.64491		0.603	-0.05157		0.603	43.3783		0.603	-0.4127		0.603	0.2113		0.603	-0.27734
0.604	0.97611		3.604	1.59065		6.604	1.06503		9.604	0.64491		0.604	-0.05157		0.604	43.3783		0.604	-0.4127		0.604	-0.05157		0.604	0.4127
0.605	0.87753		3.605	1.50867		6.605	1.06503		9.605	0.41489		0.605	-0.05157		0.605	43.3783		0.605	-0.06768		0.605	-0.05157		0.605	-0.27734
0.606	0.82824		3.606	1.50867		6.606	0.96645		9.606	0.41489		0.606	-0.05157		0.606	42.6146		0.606	-0.4127		0.606	-0.05157		0.606	0.06768
0.607	0.72966		3.607	1.38569		6.607	0.96645		9.607	0.18487		0.607	-0.57732		0.607	41.851		0.607	-0.4127		0.607	0.2113		0.607	0.4127
0.608	0.68037		3.608	1.42668		6.608	0.86787		9.608	0.18487		0.608	-0.31444		0.608	39.56		0.608	-0.75773		0.608	-0.31444		0.608	-0.27734
0.609	0.68037		3.609	1.3037		6.609	0.86787		9.609	0.41489		0.609	-0.31444		0.609	38.7964		0.609	-0.4127		0.609	-0.31444		0.609	0.4127
0.61	0.63109		3.61	1.3037		6.61	0.67071		9.61	0.41489		0.61	0.2113		0.61	39.56		0.61	-0.4127		0.61	-0.05157		0.61	0.06768
0.611	0.48323		3.611	1.3037		6.611	0.67071		9.611	0.41489		0.611	-0.31444		0.611	38.7964		0.611	-0.06768		0.611	0.2113		0.611	-0.62237
0.612	0.58181		3.612	1.22171		6.612	0.47355		9.612	0.41489		0.612	-0.31444		0.612	38.7964		0.612	-0.4127		0.612	-0.05157		0.612	0.06768
0.613	0.43394		3.613	1.13974		6.613	0.47355		9.613	0.41489		0.613	-0.05157		0.613	38.0328		0.613	-0.4127		0.613	-0.31444		0.613	0.4127
0.614	0.43394		3.614	1.05776		6.614	0.57213		9.614	0.41489		0.614	-0.05157		0.614	35.7418		0.614	-0.06768		0.614	-0.05157		0.614	-0.62237
0.615	0.43394		3.615	1.13974		6.615	0.37497		9.615	0.18487		0.615	-0.05157		0.615	35.7418		0.615	-0.06768		0.615	-0.05157		0.615	0.06768
0.616	0.33535		3.616	1.05776		6.616	0.27639		9.616	0.64491		0.616	-0.05157		0.616	35.7418		0.616	-0.4127		0.616	0.2113		0.616	0.4127
0.617	0.28607		3.617	1.01676		6.617	0.27639		9.617	0.41489		0.617	-0.05157		0.617	34.9781		0.617	-0.06768		0.617	-0.05157		0.617	-0.27734
0.618	0.28607		3.618	1.01676		6.618	0.17781		9.618	0.18487		0.618	-0.31444		0.618	32.6872		0.618	-0.4127		0.618	-0.05157		0.618	-0.27734
0.619	0.28607		3.619	0.97577		6.619	0.17781		9.619	0.18487		0.619	0.2113		0.619	32.6872		0.619	-0.4127		0.619	-0.31444		0.619	-0.27734
0.62	0.18748		3.62	0.93478		6.62	0.07923		9.62	-0.04515		0.62	-0.05157		0.62	33.4508		0.62	-0.4127		0.62	0.2113		0.62	0.06768
0.621	0.1382		3.621	0.89378		6.621	0.17781		9.621	0.18487		0.621	-0.05157		0.621	32.6872		0.621	-0.06768		0.621	0.2113		0.621	-0.27734
0.622	0.1382		3.622	0.77081		6.622	-0.000645		9.622	0.41489		0.622	-0.05157		0.622	31.9235		0.622	-0.4127		0.622	-0.05157		0.622	0.4127
0.623	0.0889		3.623	0.77081		6.623	-0.000645		9.623	0.41489		0.623	-0.05157		0.623	30.3962		0.623	-0.06768		0.623	-0.05157		0.623	-0.27734
0.624	0.1382		3.624	0.77081		6.624	-0.000645		9.624	-0.04515		0.624	-0.31444		0.624	31.9235		0.624	-0.4127		0.624	0.2113		0.624	0.06768
0.625	0.0889		3.625	0.68882		6.625	-0.00393		9.625	0.18487		0.625	0.2113		0.625	30.3962		0.625	-0.06768		0.625	-0.05157		0.625	-0.27734
0.626	0.0889		3.626	0.64783		6.626	-0.00722		9.626	0.41489		0.626	-0.05157		0.626	29.6326		0.626	-0.06768		0.626	-0.05157		0.626	0.06768
0.627	0.0889		3.627	0.64783		6.627	-0.00722		9.627	0.18487		0.627	-0.31444		0.627	30.3962		0.627	-0.4127		0.627	-0.05157		0.627	-0.27734
0.628	0.03962		3.628	0.68882		6.628	-0.00722		9.628	0.64491		0.628	0.2113		0.628	28.8689		0.628	-0.4127		0.628	0.2113		0.628	0.06768
0.629	0.00264		3.629	0.56584		6.629	-0.00722		9.629	0.41489		0.629	-0.05157		0.629	27.3416		0.629	-0.4127		0.629	-0.05157		0.629	0.06768
0.63	0.00264		3.63	0.52486		6.63	-0.00722		9.63	0.18487		0.63	-0.31444		0.63	27.3416		0.63	-0.75773		0.63	0.2113		0.63	-0.27734
0.631	0.00264		3.631	0.52486		6.631	-0.0105		9.631	0.41489		0.631	0.2113		0.631	27.3416		0.631	-0.06768		0.631	-0.05157		0.631	0.06768
0.632	-0.000645		3.632	0.48387		6.632	-0.00722		9.632	0.41489		0.632	-0.31444		0.632	26.578		0.632	-0.06768		0.632	-0.31444		0.632	-0.27734
0.633	0.00264		3.633	0.44288		6.633	-0.01379		9.633	0.41489		0.633	-0.31444		0.633	25.8143		0.633	-0.06768		0.633	-0.31444		0.633	0.4127
0.634	0.00593		3.634	0.40188		6.634	-0.00722		9.634	0.41489		0.634	-0.31444		0.634	25.0507		0.634	-0.06768		0.634	-0.05157		0.634	0.06768
0.635	0.00593		3.635	0.40188		6.635	-0.01379		9.635	0.18487		0.635	-0.05157		0.635	25.0507		0.635	-0.4127		0.635	-0.05157		0.635	-0.27734
0.636	-0.000645		3.636	0.40188		6.636	-0.00722		9.636	0.18487		0.636	-0.05157		0.636	25.8143		0.636	-0.75773		0.636	-0.05157		0.636	0.06768
0.637	-0.000645		3.637	0.3199		6.637	-0.00722		9.637	0.41489		0.637	-0.05157		0.637	23.5234		0.637	-0.4127		0.637	-0.05157		0.637	-0.27734
0.638	-0.000645		3.638	0.36089		6.638	-0.0105		9.638	0.18487		0.638	-0.05157		0.638	22.7597		0.638	-0.06768		0.638	-0.05157		0.638	-0.27734
0.639	0.00264		3.639	0.23791		6.639	-0.00722		9.639	0.18487		0.639	-0.05157		0.639	23.5234		0.639	-0.06768		0.639	-0.05157		0.639	-0.62237
0.64	0.00264		3.64	0.19692		6.64	-0.00722		9.64	0.41489		0.64	-0.05157		0.64	22.7597		0.64	-0.06768		0.64	-0.05157		0.64	0.06768
0.641	0.00264		3.641	0.19692		6.641	-0.0105		9.641	0.18487		0.641	-0.31444		0.641	21.9961		0.641	-0.4127		0.641	-0.05157		0.641	0.06768
0.642	0.00264		3.642	0.19692		6.642	-0.00393		9.642	0.18487		0.642	-0.05157		0.642	21.2324		0.642	-0.06768		0.642	-0.05157		0.642	-0.27734
0.643	0.00921		3.643	0.11493		6.643	-0.0105		9.643	0.18487		0.643	-0.05157		0.643	21.9961		0.643	-0.4127		0.643	0.2113		0.643	0.06768
0.644	0.00264		3.644	0.15593		6.644	-0.00393		9.644	0.18487		0.644	-0.05157		0.644	19.7051		0.644	-0.06768		0.644	-0.05157		0.644	-0.27734
0.645	-0.000645		3.645	0.03295		6.645	-0.0105		9.645	0.18487		0.645	-0.05157		0.645	21.2324		0.645	-0.4127		0.645	-0.05157		0.645	0.06768
0.646	0.00264		3.646	0.01777		6.646	-0.00722		9.646	0.41489		0.646	-0.05157		0.646	20.4688		0.646	-0.75773		0.646	-0.05157		0.646	0.06768
0.647	0.00593		3.647	0.01046		6.647	-0.0105		9.647	0.41489		0.647	-0.05157		0.647	20.4688		0.647	-0.06768		0.647	-0.05157		0.647	-0.27734
0.648	0.00264		3.648	0.01046		6.648	-0.00722		9.648	0.18487		0.648	-0.05157		0.648	19.7051		0.648	-0.06768		0.648	-0.05157		0.648	-0.27734
0.649	0.00264		3.649	0.01046		6.649	-0.00722		9.649	0.41489		0.649	-0.05157		0.649	19.7051		0.649	-0.4127		0.649	-0.05157		0.649	-0.27734
0.65	0.00264		3.65	0.01046		6.65	-0.00722		9.65	0.64491		0.65	-0.05157		0.65	18.9415		0.65	-0.75773		0.65	-0.31444		0.65	0.06768
0.651	0.00264		3.651	0.01625		6.651	-0.00722		9.651	0.41489		0.651	-0.05157		0.651	18.1778		0.651	-0.4127		0.651	-0.05157		0.651	-0.27734
0.652	0.00593		3.652	0.00466		6.652	-0.0105		9.652	-0.04515		0.652	-0.05157		0.652	18.1778		0.652	-0.4127		0.652	0.2113		0.652	0.06768
0.653	0.00264		3.653	0.01046		6.653	-0.00393		9.653	0.18487		0.653	-0.05157		0.653	16.6505		0.653	-0.4127		0.653	0.2113		0.653	0.06768
0.654	-0.000645		3.654	0.00466		6.654	-0.0105		9.654	0.41489		0.654	-0.05157		0.654	17.4142		0.654	-0.06768		0.654	0.2113		0.654	-0.27734
0.655	-0.000645		3.655	0.00466		6.655	-0.00722		9.655	0.18487		0.655	-0.31444		0.655	17.4142		0.655	-0.4127		0.655	-0.05157		0.655	-0.27734
0.656	0.00264		3.656	0.01046		6.656	-0.0105		9.656	-0.04515		0.656	-0.31444		0.656	15.8869		0.656	-0.4127		0.656	-0.05157		0.656	-0.27734
0.657	-0.00393		3.657	0.01046		6.657	-0.00722		9.657	0.41489		0.657	0.2113		0.657	15.8869		0.657	-0.06768		0.657	0.2113		0.657	-0.27734
0.658	0.00264		3.658	0.01046		6.658	-0.01379		9.658	0.18487		0.658	-0.05157		0.658	15.1232		0.658	-0.4127		0.658	0.47418		0.658	0.4127
0.659	0.00593		3.659	0.00466		6.659	-0.01707		9.659	0.18487		0.659	-0.31444		0.659	14.3596		0.659	-0.4127		0.659	0.2113		0.659	0.06768
0.66	0.00264		3.66	0.00466		6.66	-0.0105		9.66	0.41489		0.66	-0.05157		0.66	15.1232		0.66	-0.06768		0.66	-0.31444		0.66	-0.62237
0.661	0.00264		3.661	0.01046		6.661	-0.00722		9.661	0.18487		0.661	-0.31444		0.661	12.8323		0.661	-0.06768		0.661	-0.31444		0.661	0.06768
0.662	0.00264		3.662	0.01625		6.662	-0.00722		9.662	0.41489		0.662	-0.05157		0.662	13.5959		0.662	-0.4127		0.662	0.2113		0.662	-0.27734
0.663	0.00593		3.663	0.01625		6.663	-0.00722		9.663	0.41489		0.663	-0.31444		0.663	13.5959		0.663	-0.06768		0.663	-0.05157		0.663	-0.27734
0.664	0.00593		3.664	0.01625		6.664	-0.01379		9.664	0.18487		0.664	-0.31444		0.664	12.0686		0.664	-0.06768		0.664	0.2113		0.664	-0.27734
0.665	0.00593		3.665	0.01046		6.665	-0.00722		9.665	0.41489		0.665	-0.05157		0.665	12.0686		0.665	-0.06768		0.665	0.2113		0.665	0.06768
0.666	-0.000645		3.666	0.01046		6.666	-0.01379		9.666	0.18487		0.666	-0.31444		0.666	12.0686		0.666	-0.4127		0.666	-0.05157		0.666	0.06768
0.667	0.00264		3.667	0.01046		6.667	-0.00722		9.667	0.41489		0.667	-0.05157		0.667	11.305		0.667	-0.4127		0.667	0.2113		0.667	0.4127
0.668	0.00264		3.668	0.01625		6.668	-0.00722		9.668	0.41489		0.668	-0.31444		0.668	9.77765		0.668	-0.06768		0.668	0.2113		0.668	0.06768
0.669	0.00593		3.669	0.01046		6.669	-0.00722		9.669	0.18487		0.669	-0.05157		0.669	10.5413		0.669	-0.4127		0.669	0.2113		0.669	-0.62237
0.67	-0.000645		3.67	0.01625		6.67	-0.00722		9.67	-0.27517		0.67	-0.05157		0.67	9.77765		0.67	-0.75773		0.67	-0.05157		0.67	-0.62237
0.671	0.00593		3.671	0.01625		6.671	-0.00722		9.671	0.41489		0.671	-0.31444		0.671	9.01401		0.671	-0.06768		0.671	0.2113		0.671	-0.27734
0.672	0.00593		3.672	0.01625		6.672	-0.00722		9.672	0.64491		0.672	-0.31444		0.672	8.25036		0.672	-0.06768		0.672	-0.05157		0.672	-0.27734
0.673	0.00593		3.673	0.00466		6.673	-0.00722		9.673	0.41489		0.673	-0.31444		0.673	7.4867		0.673	-0.4127		0.673	0.2113		0.673	-0.62237
0.674	-0.000645		3.674	0.01046		6.674	-0.00722		9.674	0.41489		0.674	-0.05157		0.674	7.4867		0.674	-0.06768		0.674	-0.05157		0.674	-0.27734
0.675	-0.000645		3.675	0.01625		6.675	-0.0105		9.675	0.18487		0.675	-0.05157		0.675	5.95941		0.675	-0.4127		0.675	0.2113		0.675	-0.27734
0.676	0.00264		3.676	0.01046		6.676	-0.0105		9.676	0.18487		0.676	-0.05157		0.676	5.95941		0.676	-0.4127		0.676	0.2113		0.676	-0.27734
0.677	0.00593		3.677	0.01046		6.677	-0.00722		9.677	0.18487		0.677	0.2113		0.677	5.19574		0.677	-0.75773		0.677	0.2113		0.677	0.06768
0.678	0.00264		3.678	0.01046		6.678	-0.00722		9.678	0.41489		0.678	-0.05157		0.678	4.4321		0.678	0.27734		0.678	0.2113		0.678	-0.27734
0.679	-0.000645		3.679	0.01046		6.679	-0.01379		9.679	0.18487		0.679	-0.05157		0.679	4.4321		0.679	-0.06768		0.679	-0.05157		0.679	0.4127
0.68	-0.000645		3.68	0.01046		6.68	-0.0105		9.68	0.41489		0.68	-0.05157		0.68	2.90479		0.68	-0.4127		0.68	-0.05157		0.68	0.06768
0.681	0.00593		3.681	0.02205		6.681	-0.00722		9.681	0.41489		0.681	-0.31444		0.681	2.14115		0.681	-0.06768		0.681	0.2113		0.681	0.06768
0.682	0.00593		3.682	0.01046		6.682	-0.00722		9.682	0.41489		0.682	-0.05157		0.682	2.14115		0.682	-0.4127		0.682	-0.05157		0.682	0.06768
0.683	0.00593		3.683	0.01625		6.683	-0.0105		9.683	0.41489		0.683	-0.05157		0.683	0.61384		0.683	-0.06768		0.683	0.2113		0.683	-0.27734
0.684	0.00264		3.684	0.01046		6.684	-0.00722		9.684	0.18487		0.684	-0.31444		0.684	1.3775		0.684	-0.06768		0.684	0.47418		0.684	-0.27734
0.685	0.00264		3.685	0.01046		6.685	-0.00722		9.685	0.18487		0.685	-0.31444		0.685	1.3775		0.685	-0.06768		0.685	0.2113		0.685	0.06768
0.686	0.00264		3.686	0.02205		6.686	-0.0105		9.686	0.18487		0.686	-0.05157		0.686	1.3775		0.686	-0.4127		0.686	0.47418		0.686	0.06768
0.687	0.00264		3.687	0.01625		6.687	-0.0105		9.687	0.18487		0.687	-0.05157		0.687	1.3775		0.687	-0.4127		0.687	-0.05157		0.687	-0.27734
0.688	0.00264		3.688	0.01046		6.688	-0.00393		9.688	0.41489		0.688	-0.05157		0.688	0.61384		0.688	-0.4127		0.688	0.47418		0.688	-0.27734
0.689	-0.000645		3.689	0.01625		6.689	-0.0105		9.689	-0.04515		0.689	-0.31444		0.689	-0.04512		0.689	-0.4127		0.689	0.47418		0.689	0.06768
0.69	0.00593		3.69	0.01046		6.69	-0.00722		9.69	0.41489		0.69	-0.31444		0.69	-0.04512		0.69	-0.4127		0.69	0.2113		0.69	-0.27734
0.691	0.00593		3.691	0.01625		6.691	-0.00722		9.691	-0.04515		0.691	-0.31444		0.691	-0.04512		0.691	-0.4127		0.691	0.2113		0.691	-0.27734
0.692	0.00593		3.692	0.01046		6.692	-0.01707		9.692	0.41489		0.692	-0.31444		0.692	-0.04512		0.692	-0.4127		0.692	0.2113		0.692	-0.27734
0.693	0.00264		3.693	0.01046		6.693	-0.00393		9.693	-0.04515		0.693	-0.05157		0.693	-0.04512		0.693	-0.4127		0.693	-0.05157		0.693	0.06768
0.694	0.00264		3.694	0.01046		6.694	-0.00722		9.694	0.18487		0.694	-0.05157		0.694	0.18489		0.694	-0.06768		0.694	-0.05157		0.694	0.4127
0.695	0.00264		3.695	0.01046		6.695	-0.0105		9.695	0.18487		0.695	-0.05157		0.695	-0.04512		0.695	-0.06768		0.695	0.2113		0.695	-0.27734
0.696	0.00264		3.696	0.01625		6.696	-0.0105		9.696	0.18487		0.696	-0.05157		0.696	-0.04512		0.696	-0.4127		0.696	0.2113		0.696	0.06768
0.697	0.00264		3.697	0.01625		6.697	-0.00722		9.697	0.18487		0.697	-0.31444		0.697	0.18489		0.697	-0.4127		0.697	-0.05157		0.697	-0.27734
0.698	0.00593		3.698	0.01625		6.698	-0.00393		9.698	0.41489		0.698	-0.05157		0.698	-0.04512		0.698	0.27734		0.698	0.2113		0.698	0.06768
0.699	0.00593		3.699	0.02205		6.699	-0.01379		9.699	0.18487		0.699	0.2113		0.699	-0.27513		0.699	-0.06768		0.699	0.2113		0.699	0.06768
0.7	-0.000645		3.7	0.00466		6.7	-0.0105		9.7	0.41489		0.7	-0.05157		0.7	-0.04512		0.7	-0.06768		0.7	-0.05157		0.7	-0.27734
0.701	0.00593		3.701	0.01046		6.701	-0.00722		9.701	0.41489		0.701	-0.05157		0.701	-0.27513		0.701	-0.06768		0.701	0.47418		0.701	0.06768
0.702	0.00264		3.702	0.01046		6.702	-0.0105		9.702	0.18487		0.702	-0.05157		0.702	-0.27513		0.702	-0.06768		0.702	0.2113		0.702	-0.27734
0.703	-0.000645		3.703	-0.00114		6.703	-0.00393		9.703	0.18487		0.703	-0.05157		0.703	-0.04512		0.703	-0.06768		0.703	0.47418		0.703	0.4127
0.704	0.00593		3.704	0.01046		6.704	-0.01379		9.704	0.18487		0.704	-0.31444		0.704	-0.27513		0.704	-0.4127		0.704	0.2113		0.704	-0.27734
0.705	0.00264		3.705	0.01625		6.705	-0.0105		9.705	-0.04515		0.705	0.2113		0.705	-0.04512		0.705	-0.4127		0.705	0.2113		0.705	-0.27734
0.706	0.00593		3.706	0.01046		6.706	-0.00722		9.706	-0.04515		0.706	-0.05157		0.706	0.18489		0.706	-0.06768		0.706	0.2113		0.706	-0.27734
0.707	0.00593		3.707	0.01046		6.707	-0.00722		9.707	0.18487		0.707	-0.31444		0.707	-0.04512		0.707	-0.4127		0.707	0.2113		0.707	0.06768
0.708	0.00593		3.708	0.02205		6.708	-0.01379		9.708	0.18487		0.708	-0.05157		0.708	-0.27513		0.708	-0.06768		0.708	-0.05157		0.708	0.06768
0.709	0.00264		3.709	0.02205		6.709	-0.00722		9.709	0.18487		0.709	-0.05157		0.709	-0.04512		0.709	-0.4127		0.709	-0.05157		0.709	0.06768
0.71	0.00264		3.71	0.01625		6.71	-0.00722		9.71	0.41489		0.71	-0.05157		0.71	-0.27513		0.71	-0.4127		0.71	0.47418		0.71	-0.27734
0.711	0.00264		3.711	0.01046		6.711	-0.00722		9.711	0.18487		0.711	-0.31444		0.711	-0.27513		0.711	0.27734		0.711	-0.05157		0.711	-0.27734
0.712	0.00264		3.712	0.00466		6.712	-0.00393		9.712	0.18487		0.712	-0.31444		0.712	-0.04512		0.712	-0.4127		0.712	0.2113		0.712	0.06768
0.713	0.00264		3.713	0.01625		6.713	-0.00393		9.713	0.41489		0.713	-0.05157		0.713	-0.04512		0.713	-0.06768		0.713	0.2113		0.713	0.06768
0.714	0.00593		3.714	0.01625		6.714	-0.00722		9.714	-0.04515		0.714	-0.31444		0.714	-0.04512		0.714	-0.75773		0.714	-0.05157		0.714	-0.27734
0.715	0.00593		3.715	0.01625		6.715	-0.00722		9.715	0.18487		0.715	-0.31444		0.715	-0.27513		0.715	-0.06768		0.715	0.2113		0.715	-0.27734
0.716	0.00264		3.716	0.01625		6.716	-0.00722		9.716	-0.27517		0.716	-0.05157		0.716	-0.04512		0.716	-0.06768		0.716	0.2113		0.716	-0.62237
0.717	0.00921		3.717	0.00466		6.717	-0.00722		9.717	-0.04515		0.717	-0.31444		0.717	-0.27513		0.717	-0.06768		0.717	0.2113		0.717	-0.27734
0.718	0.00264		3.718	0.01046		6.718	-0.00722		9.718	0.18487		0.718	-0.05157		0.718	-0.04512		0.718	-0.06768		0.718	0.2113		0.718	-0.27734
0.719	0.00593		3.719	0.00466		6.719	-0.0105		9.719	0.41489		0.719	0.2113		0.719	-0.27513		0.719	-0.06768		0.719	0.2113		0.719	-0.27734
0.72	0.00264		3.72	0.01046		6.72	-0.0105		9.72	0.41489		0.72	-0.31444		0.72	-0.04512		0.72	-0.06768		0.72	-0.05157		0.72	-0.27734
0.721	0.00921		3.721	0.00466		6.721	-0.0105		9.721	0.41489		0.721	-0.05157		0.721	-0.27513		0.721	-0.06768		0.721	-0.05157		0.721	0.06768
0.722	0.00264		3.722	0.01625		6.722	-0.00722		9.722	-0.04515		0.722	-0.31444		0.722	-0.27513		0.722	-0.06768		0.722	-0.05157		0.722	0.06768
0.723	0.00264		3.723	0.01046		6.723	-0.00722		9.723	-0.27517		0.723	-0.05157		0.723	-0.04512		0.723	0.27734		0.723	0.47418		0.723	-0.27734
0.724	0.00921		3.724	0.00466		6.724	-0.0105		9.724	-0.27517		0.724	-0.05157		0.724	-0.04512		0.724	-0.4127		0.724	-0.05157		0.724	0.06768
0.725	0.00593		3.725	0.01046		6.725	-0.0105		9.725	-0.27517		0.725	0.2113		0.725	-0.27513		0.725	-0.06768		0.725	-0.05157		0.725	0.06768
0.726	0.00593		3.726	0.01046		6.726	-0.00393		9.726	0.18487		0.726	0.2113		0.726	-0.04512		0.726	-0.4127		0.726	-0.05157		0.726	-0.27734
0.727	0.00593		3.727	0.01625		6.727	-0.00722		9.727	-0.04515		0.727	-0.31444		0.727	-0.04512		0.727	0.27734		0.727	-0.05157		0.727	-0.27734
0.728	0.00593		3.728	0.01046		6.728	-0.00722		9.728	0.18487		0.728	-0.31444		0.728	-0.27513		0.728	-0.06768		0.728	-0.05157		0.728	0.06768
0.729	0.00593		3.729	0.01625		6.729	-0.00722		9.729	0.18487		0.729	-0.31444		0.729	-0.27513		0.729	-0.4127		0.729	-0.05157		0.729	0.06768
0.73	0.00264		3.73	0.02205		6.73	-0.01379		9.73	0.18487		0.73	-0.05157		0.73	-0.04512		0.73	-0.06768		0.73	0.47418		0.73	-0.27734
0.731	0.00593		3.731	0.01046		6.731	-0.00722		9.731	0.18487		0.731	0.2113		0.731	-0.04512		0.731	-0.4127		0.731	0.2113		0.731	0.06768
0.732	0.00264		3.732	0.01046		6.732	-0.00722		9.732	0.18487		0.732	-0.05157		0.732	-0.50516		0.732	-0.06768		0.732	0.2113		0.732	-0.27734
0.733	0.00264		3.733	0.00466		6.733	-0.00393		9.733	-0.27517		0.733	-0.05157		0.733	-0.27513		0.733	0.27734		0.733	0.47418		0.733	0.06768
0.734	0.00264		3.734	0.02205		6.734	-0.0105		9.734	0.18487		0.734	-0.05157		0.734	-0.04512		0.734	-0.4127		0.734	0.2113		0.734	-0.27734
0.735	0.00921		3.735	0.01046		6.735	-0.0105		9.735	0.18487		0.735	-0.05157		0.735	-0.27513		0.735	0.27734		0.735	0.2113		0.735	-0.27734
0.736	0.00593		3.736	0.01046		6.736	-0.0105		9.736	0.18487		0.736	-0.05157		0.736	-0.50516		0.736	-0.06768		0.736	0.47418		0.736	-0.27734
0.737	0.00264		3.737	0.01625		6.737	-0.0105		9.737	-0.04515		0.737	-0.05157		0.737	0.18489		0.737	-0.4127		0.737	0.2113		0.737	0.06768
0.738	0.00593		3.738	0.01625		6.738	-0.00722		9.738	-0.27517		0.738	-0.31444		0.738	-0.04512		0.738	-0.4127		0.738	0.2113		0.738	-0.27734
0.739	0.00593		3.739	0.01625		6.739	-0.00722		9.739	0.18487		0.739	0.2113		0.739	-0.27513		0.739	-0.06768		0.739	0.47418		0.739	0.06768
0.74	0.00593		3.74	0.01046		6.74	-0.00722		9.74	-0.04515		0.74	0.2113		0.74	-0.04512		0.74	-0.4127		0.74	-0.05157		0.74	0.06768
0.741	0.00921		3.741	0.01046		6.741	-0.0105		9.741	0.18487		0.741	-0.31444		0.741	-0.27513		0.741	-0.4127		0.741	-0.05157		0.741	0.06768
0.742	0.00593		3.742	0.01046		6.742	-0.00393		9.742	-0.27517		0.742	0.2113		0.742	0.18489		0.742	-0.06768		0.742	0.2113		0.742	0.06768
0.743	0.00593		3.743	0.01046		6.743	-0.00722		9.743	0.18487		0.743	-0.05157		0.743	-0.27513		0.743	-0.75773		0.743	0.2113		0.743	0.06768
0.744	0.00593		3.744	0.01625		6.744	-0.00393		9.744	-0.04515		0.744	-0.31444		0.744	-0.27513		0.744	-0.06768		0.744	-0.05157		0.744	0.4127
0.745	0.00264		3.745	0.01046		6.745	-0.00722		9.745	0.41489		0.745	-0.05157		0.745	-0.04512		0.745	0.27734		0.745	-0.05157		0.745	0.4127
0.746	0.00264		3.746	0.01046		6.746	-0.01379		9.746	0.18487		0.746	-0.31444		0.746	-0.27513		0.746	-0.06768		0.746	0.47418		0.746	-0.27734
0.747	0.00264		3.747	0.01625		6.747	-0.00722		9.747	-0.04515		0.747	-0.31444		0.747	-0.27513		0.747	0.27734		0.747	0.2113		0.747	0.06768
0.748	0.00264		3.748	0.01046		6.748	-0.00722		9.748	-0.04515		0.748	0.2113		0.748	-0.27513		0.748	-0.06768		0.748	-0.05157		0.748	0.06768
0.749	0.00593		3.749	0.00466		6.749	-0.0105		9.749	-0.27517		0.749	0.47418		0.749	-0.04512		0.749	-0.06768		0.749	0.47418		0.749	0.06768
0.75	0.00264		3.75	0.01046		6.75	-0.0105		9.75	-0.04515		0.75	-0.05157		0.75	-0.27513		0.75	-0.06768		0.75	0.2113		0.75	-0.27734
0.751	0.00593		3.751	0.01046		6.751	-0.00722		9.751	0.18487		0.751	0.2113		0.751	-0.27513		0.751	-0.06768		0.751	0.2113		0.751	0.06768
0.752	0.00593		3.752	0.01046		6.752	-0.00722		9.752	-0.04515		0.752	0.2113		0.752	-0.27513		0.752	-0.06768		0.752	0.2113		0.752	-0.27734
0.753	0.00921		3.753	0.01046		6.753	-0.00722		9.753	-0.04515		0.753	-0.31444		0.753	-0.50516		0.753	-0.06768		0.753	-0.05157		0.753	0.06768
0.754	0.00593		3.754	0.01046		6.754	-0.0105		9.754	-0.04515		0.754	0.2113		0.754	-0.27513		0.754	-0.4127		0.754	0.2113		0.754	-0.27734
0.755	-0.000645		3.755	0.02205		6.755	-0.00722		9.755	0.18487		0.755	-0.05157		0.755	-0.27513		0.755	-0.06768		0.755	0.47418		0.755	0.06768
0.756	0.00593		3.756	-0.00114		6.756	-0.00393		9.756	-0.27517		0.756	-0.05157		0.756	-0.04512		0.756	-0.06768		0.756	-0.05157		0.756	0.06768
0.757	0.00264		3.757	0.01046		6.757	-0.01379		9.757	0.18487		0.757	-0.31444		0.757	-0.04512		0.757	-0.06768		0.757	0.47418		0.757	-0.27734
0.758	0.00264		3.758	0.01046		6.758	-0.00393		9.758	0.18487		0.758	-0.05157		0.758	-0.50516		0.758	-0.4127		0.758	0.2113		0.758	-0.27734
0.759	0.00593		3.759	0.01625		6.759	-0.000645		9.759	-0.27517		0.759	-0.31444		0.759	-0.27513		0.759	-0.4127		0.759	0.2113		0.759	0.06768
0.76	0.00264		3.76	0.01625		6.76	-0.00393		9.76	0.18487		0.76	0.2113		0.76	-0.50516		0.76	-0.06768		0.76	0.2113		0.76	-0.27734
0.761	0.00264		3.761	0.01625		6.761	-0.00722		9.761	-0.04515		0.761	-0.05157		0.761	-0.50516		0.761	-0.06768		0.761	0.2113		0.761	-0.27734
0.762	0.00264		3.762	0.01046		6.762	-0.00722		9.762	0.18487		0.762	-0.05157		0.762	-0.27513		0.762	-0.06768		0.762	-0.05157		0.762	0.06768
0.763	0.00264		3.763	0.01046		6.763	-0.00722		9.763	0.18487		0.763	-0.31444		0.763	-0.27513		0.763	0.27734		0.763	0.2113		0.763	0.06768
0.764	0.00264		3.764	0.01046		6.764	-0.00722		9.764	0.41489		0.764	-0.31444		0.764	-0.27513		0.764	-0.4127		0.764	0.2113		0.764	0.06768
0.765	0.00593		3.765	0.01625		6.765	-0.00393		9.765	-0.04515		0.765	-0.05157		0.765	-0.04512		0.765	-0.06768		0.765	0.2113		0.765	0.06768
0.766	0.00264		3.766	0.01625		6.766	-0.00393		9.766	-0.04515		0.766	-0.05157		0.766	-0.50516		0.766	-0.06768		0.766	0.2113		0.766	0.06768
0.767	0.00264		3.767	0.02205		6.767	-0.00722		9.767	-0.04515		0.767	-0.05157		0.767	-0.04512		0.767	-0.75773		0.767	0.2113		0.767	0.06768
0.768	0.00264		3.768	0.01625		6.768	-0.00393		9.768	-0.04515		0.768	0.2113		0.768	-0.50516		0.768	-0.06768		0.768	0.47418		0.768	0.06768
0.769	0.00593		3.769	0.01625		6.769	-0.00393		9.769	0.18487		0.769	-0.05157		0.769	-1.1952		0.769	-0.4127		0.769	0.2113		0.769	0.06768
0.77	0.00264		3.77	0.01046		6.77	-0.00393		9.77	-0.04515		0.77	-0.31444		0.77	-0.04512		0.77	-0.4127		0.77	0.2113		0.77	0.06768
0.771	0.00593		3.771	0.01046		6.771	-0.00393		9.771	0.18487		0.771	-0.05157		0.771	-0.50516		0.771	-0.4127		0.771	0.2113		0.771	-0.27734
0.772	0.00593		3.772	0.01046		6.772	-0.00722		9.772	0.18487		0.772	-0.05157		0.772	-0.50516		0.772	-0.06768		0.772	0.47418		0.772	-0.27734
0.773	0.00921		3.773	0.01046		6.773	-0.000645		9.773	-0.27517		0.773	-0.05157		0.773	-0.27513		0.773	-0.4127		0.773	0.47418		0.773	0.4127
0.774	0.00921		3.774	0.00466		6.774	-0.00722		9.774	-0.27517		0.774	-0.31444		0.774	-0.50516		0.774	-0.4127		0.774	0.2113		0.774	-0.27734
0.775	0.00264		3.775	0.01625		6.775	-0.0105		9.775	0.18487		0.775	-0.31444		0.775	-0.27513		0.775	-0.4127		0.775	0.47418		0.775	-0.27734
0.776	0.00264		3.776	0.01046		6.776	-0.00722		9.776	-0.04515		0.776	-0.31444		0.776	-0.27513		0.776	-0.06768		0.776	0.2113		0.776	0.06768
0.777	0.00593		3.777	0.01046		6.777	-0.00393		9.777	-0.27517		0.777	-0.05157		0.777	-0.27513		0.777	0.27734		0.777	0.47418		0.777	-0.62237
0.778	0.00921		3.778	0.01046		6.778	-0.00722		9.778	0.18487		0.778	-0.31444		0.778	0.18489		0.778	-0.06768		0.778	0.2113		0.778	0.06768
0.779	0.00593		3.779	0.00466		6.779	-0.00393		9.779	-0.27517		0.779	-0.05157		0.779	-0.04512		0.779	-0.06768		0.779	0.47418		0.779	-0.27734
0.78	0.00264		3.78	0.01625		6.78	-0.00393		9.78	0.18487		0.78	-0.31444		0.78	-0.27513		0.78	-0.06768		0.78	0.2113		0.78	0.4127
0.781	0.00593		3.781	0.01625		6.781	-0.00393		9.781	-0.04515		0.781	-0.05157		0.781	-0.27513		0.781	0.27734		0.781	0.2113		0.781	0.06768
0.782	0.00593		3.782	0.01625		6.782	-0.00722		9.782	0.18487		0.782	-0.31444		0.782	-0.04512		0.782	-0.06768		0.782	0.2113		0.782	0.06768
0.783	0.00264		3.783	0.01046		6.783	-0.00722		9.783	-0.04515		0.783	-0.05157		0.783	0.18489		0.783	-0.4127		0.783	0.2113		0.783	0.4127
0.784	0.00593		3.784	0.00466		6.784	-0.00722		9.784	0.18487		0.784	0.2113		0.784	0.18489		0.784	-0.06768		0.784	0.47418		0.784	0.06768
0.785	0.00593		3.785	0.01046		6.785	-0.000645		9.785	-0.04515		0.785	0.2113		0.785	-0.27513		0.785	-0.06768		0.785	0.2113		0.785	0.06768
0.786	0.00593		3.786	0.00466		6.786	-0.0105		9.786	0.18487		0.786	0.2113		0.786	-0.50516		0.786	-0.4127		0.786	-0.05157		0.786	0.06768
0.787	0.00264		3.787	0.01046		6.787	-0.00393		9.787	0.18487		0.787	0.47418		0.787	-0.04512		0.787	-0.06768		0.787	-0.05157		0.787	-0.27734
0.788	0.00593		3.788	0.01046		6.788	-0.000645		9.788	-0.04515		0.788	0.2113		0.788	0.18489		0.788	0.27734		0.788	0.2113		0.788	0.06768
0.789	0.00593		3.789	0.01046		6.789	-0.000645		9.789	-0.27517		0.789	-0.05157		0.789	-0.04512		0.789	-0.06768		0.789	0.2113		0.789	0.4127
0.79	0.00264		3.79	0.01625		6.79	-0.00722		9.79	0.18487		0.79	0.2113		0.79	-0.27513		0.79	-0.75773		0.79	-0.05157		0.79	-0.27734
0.791	0.00593		3.791	0.01046		6.791	-0.00722		9.791	-0.04515		0.791	-0.31444		0.791	-0.04512		0.791	0.27734		0.791	0.47418		0.791	0.06768
0.792	0.00593		3.792	0.01046		6.792	-0.00393		9.792	-0.04515		0.792	-0.31444		0.792	-0.04512		0.792	0.27734		0.792	-0.05157		0.792	0.06768
0.793	0.00593		3.793	0.00466		6.793	-0.00393		9.793	-0.27517		0.793	0.2113		0.793	-0.27513		0.793	-0.06768		0.793	0.2113		0.793	0.06768
0.794	0.00593		3.794	0.00466		6.794	-0.00722		9.794	-0.27517		0.794	-0.05157		0.794	-0.50516		0.794	-0.06768		0.794	0.2113		0.794	-0.62237
0.795	0.00921		3.795	0.01046		6.795	-0.00722		9.795	-0.04515		0.795	-0.05157		0.795	-0.27513		0.795	-0.06768		0.795	0.2113		0.795	0.06768
0.796	-0.000645		3.796	0.01046		6.796	-0.0105		9.796	-0.04515		0.796	0.2113		0.796	-0.27513		0.796	-0.06768		0.796	0.47418		0.796	-0.27734
0.797	0.00264		3.797	0.00466		6.797	-0.00393		9.797	-0.04515		0.797	-0.05157		0.797	-0.27513		0.797	-0.06768		0.797	0.2113		0.797	-0.27734
0.798	0.00593		3.798	0.01046		6.798	-0.00393		9.798	-0.04515		0.798	-0.05157		0.798	-0.27513		0.798	0.27734		0.798	0.47418		0.798	0.06768
0.799	0.00921		3.799	0.01046		6.799	-0.00722		9.799	-0.50512		0.799	-0.05157		0.799	-0.27513		0.799	-0.06768		0.799	0.2113		0.799	-0.27734
0.8	0.00593		3.8	0.01046		6.8	-0.00393		9.8	-0.27517		0.8	-0.31444		0.8	-0.27513		0.8	-0.4127		0.8	0.2113		0.8	0.06768
0.801	0.00921		3.801	0.01046		6.801	-0.00722		9.801	-0.04515		0.801	-0.05157		0.801	-0.04512		0.801	-0.06768		0.801	0.2113		0.801	-0.27734
0.802	0.00593		3.802	0.01625		6.802	-0.00722		9.802	-0.04515		0.802	-0.05157		0.802	-0.27513		0.802	-0.06768		0.802	-0.05157		0.802	-0.27734
0.803	-0.00393		3.803	0.00466		6.803	-0.00393		9.803	0.18487		0.803	-0.05157		0.803	-0.04512		0.803	0.27734		0.803	-0.05157		0.803	-0.62237
0.804	0.00264		3.804	0.00466		6.804	-0.00393		9.804	0.18487		0.804	-0.05157		0.804	-0.04512		0.804	-0.06768		0.804	0.47418		0.804	0.4127
0.805	0.00593		3.805	0.00466		6.805	-0.00393		9.805	0.41489		0.805	0.2113		0.805	-0.27513		0.805	-0.06768		0.805	0.2113		0.805	-0.27734
0.806	0.00593		3.806	0.00466		6.806	-0.00393		9.806	-0.04515		0.806	-0.05157		0.806	-0.50516		0.806	-0.06768		0.806	0.2113		0.806	0.06768
0.807	0.00593		3.807	0.01046		6.807	-0.00393		9.807	0.18487		0.807	-0.05157		0.807	-0.27513		0.807	-0.4127		0.807	0.2113		0.807	0.06768
0.808	0.00264		3.808	0.02205		6.808	-0.00393		9.808	-0.27517		0.808	-0.31444		0.808	-0.04512		0.808	-0.06768		0.808	-0.05157		0.808	-0.27734
0.809	0.00593		3.809	-0.00114		6.809	-0.00722		9.809	-0.04515		0.809	-0.05157		0.809	-0.50516		0.809	-0.06768		0.809	0.2113		0.809	-0.27734
0.81	-0.000645		3.81	0.00466		6.81	-0.00393		9.81	-0.04515		0.81	-0.05157		0.81	-0.50516		0.81	-0.06768		0.81	0.2113		0.81	0.4127
0.811	0.00264		3.811	0.01625		6.811	-0.00393		9.811	0.18487		0.811	-0.05157		0.811	-0.27513		0.811	-0.4127		0.811	0.2113		0.811	0.06768
0.812	0.00593		3.812	0.01625		6.812	-0.00722		9.812	-0.04515		0.812	-0.05157		0.812	-0.27513		0.812	-0.06768		0.812	0.2113		0.812	0.06768
0.813	0.00264		3.813	0.02205		6.813	-0.00722		9.813	-0.27517		0.813	0.2113		0.813	-0.04512		0.813	-0.06768		0.813	-0.05157		0.813	-0.27734
0.814	0.00921		3.814	0.01046		6.814	-0.00393		9.814	-0.04515		0.814	-0.05157		0.814	-0.50516		0.814	-0.06768		0.814	-0.05157		0.814	-0.62237
0.815	0.00921		3.815	0.01046		6.815	-0.00393		9.815	-0.04515		0.815	-0.05157		0.815	-0.04512		0.815	-0.06768		0.815	0.47418		0.815	-0.27734
0.816	0.00264		3.816	0.01046		6.816	-0.00722		9.816	-0.04515		0.816	0.2113		0.816	-0.04512		0.816	-0.06768		0.816	0.2113		0.816	-0.27734
0.817	0.00593		3.817	0.00466		6.817	-0.00722		9.817	-0.27517		0.817	0.2113		0.817	-0.27513		0.817	-0.06768		0.817	0.2113		0.817	-0.27734
0.818	0.00264		3.818	0.01046		6.818	-0.00393		9.818	-0.04515		0.818	-0.05157		0.818	-0.04512		0.818	-0.4127		0.818	0.2113		0.818	-0.27734
0.819	0.00593		3.819	0.01046		6.819	-0.00393		9.819	-0.04515		0.819	-0.05157		0.819	-0.04512		0.819	-0.06768		0.819	0.73706		0.819	0.06768
0.82	0.00264		3.82	-0.00114		6.82	-0.00393		9.82	-0.27517		0.82	-0.31444		0.82	-0.50516		0.82	-0.06768		0.82	0.47418		0.82	0.06768
0.821	0.00921		3.821	0.01046		6.821	-0.00393		9.821	-0.04515		0.821	-0.05157		0.821	-0.50516		0.821	-0.06768		0.821	0.47418		0.821	-0.62237
0.822	0.00921		3.822	0.00466		6.822	-0.00393		9.822	0.18487		0.822	-0.05157		0.822	-0.27513		0.822	-0.06768		0.822	0.2113		0.822	0.06768
0.823	0.00264		3.823	0.01046		6.823	-0.00722		9.823	-0.27517		0.823	-0.31444		0.823	-0.27513		0.823	0.27734		0.823	0.2113		0.823	-0.27734
0.824	0.00593		3.824	0.01625		6.824	-0.00393		9.824	-0.04515		0.824	-0.05157		0.824	-0.50516		0.824	0.27734		0.824	0.47418		0.824	-0.27734
0.825	0.00264		3.825	0.00466		6.825	-0.000645		9.825	-0.04515		0.825	0.2113		0.825	-0.27513		0.825	-0.06768		0.825	0.2113		0.825	0.06768
0.826	0.00921		3.826	0.01046		6.826	-0.00393		9.826	-0.04515		0.826	-0.31444		0.826	-0.27513		0.826	-0.06768		0.826	0.2113		0.826	0.06768
0.827	0.00593		3.827	0.00466		6.827	-0.00393		9.827	-0.04515		0.827	-0.05157		0.827	-0.04512		0.827	0.27734		0.827	-0.05157		0.827	0.06768
0.828	0.00593		3.828	0.01046		6.828	-0.00722		9.828	-0.04515		0.828	-0.05157		0.828	-0.27513		0.828	-0.06768		0.828	-0.05157		0.828	-0.27734
0.829	0.00264		3.829	0.01046		6.829	-0.00722		9.829	-0.04515		0.829	-0.05157		0.829	-0.04512		0.829	-0.06768		0.829	0.2113		0.829	-0.27734
0.83	0.00593		3.83	0.00466		6.83	-0.00393		9.83	-0.04515		0.83	-0.05157		0.83	-0.50516		0.83	-0.06768		0.83	0.2113		0.83	-0.27734
0.831	0.00593		3.831	0.01046		6.831	-0.00393		9.831	-0.04515		0.831	-0.05157		0.831	-0.27513		0.831	-0.06768		0.831	0.47418		0.831	0.06768
0.832	0.00921		3.832	0.00466		6.832	-0.00722		9.832	0.18487		0.832	-0.31444		0.832	-0.27513		0.832	-0.4127		0.832	-0.05157		0.832	0.06768
0.833	0.00264		3.833	0.01046		6.833	-0.00393		9.833	-0.04515		0.833	0.2113		0.833	-0.27513		0.833	0.27734		0.833	0.2113		0.833	0.4127
0.834	0.00593		3.834	0.01046		6.834	-0.0105		9.834	-0.27517		0.834	-0.05157		0.834	-0.27513		0.834	0.27734		0.834	0.2113		0.834	-0.27734
0.835	0.00264		3.835	0.01046		6.835	-0.00393		9.835	-0.04515		0.835	-0.05157		0.835	-0.27513		0.835	-0.06768		0.835	0.47418		0.835	-0.27734
0.836	0.00593		3.836	0.00466		6.836	-0.00393		9.836	-0.04515		0.836	-0.05157		0.836	-0.27513		0.836	-0.06768		0.836	-0.05157		0.836	-0.62237
0.837	-0.000645		3.837	0.01046		6.837	-0.00393		9.837	-0.04515		0.837	0.47418		0.837	-0.50516		0.837	-0.06768		0.837	-0.31444		0.837	-0.27734
0.838	0.00593		3.838	0.00466		6.838	-0.00393		9.838	-0.27517		0.838	-0.31444		0.838	-0.04512		0.838	-0.06768		0.838	0.2113		0.838	0.06768
0.839	0.00593		3.839	0.01046		6.839	-0.00722		9.839	-0.27517		0.839	-0.05157		0.839	-0.27513		0.839	-0.06768		0.839	0.2113		0.839	0.4127
0.84	0.00593		3.84	0.01046		6.84	-0.00393		9.84	-0.04515		0.84	-0.31444		0.84	-0.27513		0.84	-0.06768		0.84	0.2113		0.84	0.06768
0.841	0.00264		3.841	0.00466		6.841	-0.00393		9.841	-0.04515		0.841	-0.05157		0.841	-0.27513		0.841	0.27734		0.841	0.47418		0.841	-0.27734
0.842	0.00593		3.842	0.01046		6.842	-0.00393		9.842	-0.27517		0.842	-0.05157		0.842	-0.27513		0.842	0.27734		0.842	0.47418		0.842	0.06768
0.843	0.00593		3.843	0.01046		6.843	-0.00393		9.843	-0.04515		0.843	-0.05157		0.843	-0.04512		0.843	-0.06768		0.843	0.47418		0.843	-0.27734
0.844	0.00593		3.844	0.01046		6.844	-0.00393		9.844	-0.27517		0.844	-0.05157		0.844	-0.04512		0.844	-0.06768		0.844	0.2113		0.844	-0.27734
0.845	0.00593		3.845	0.01046		6.845	-0.00393		9.845	-0.04515		0.845	0.2113		0.845	0.18489		0.845	-0.06768		0.845	0.47418		0.845	-0.27734
0.846	0.00593		3.846	0.00466		6.846	-0.00722		9.846	-0.27517		0.846	-0.05157		0.846	-0.27513		0.846	-0.06768		0.846	0.47418		0.846	-0.27734
0.847	0.00264		3.847	0.00466		6.847	-0.000645		9.847	-0.27517		0.847	0.2113		0.847	-0.27513		0.847	0.27734		0.847	0.2113		0.847	0.06768
0.848	0.00264		3.848	0.01046		6.848	-0.00722		9.848	-0.27517		0.848	-0.05157		0.848	-0.04512		0.848	-0.06768		0.848	0.2113		0.848	0.06768
0.849	0.00593		3.849	-0.00114		6.849	-0.00393		9.849	-0.27517		0.849	-0.05157		0.849	-0.27513		0.849	-0.4127		0.849	0.2113		0.849	-0.27734
0.85	0.00264		3.85	0.01046		6.85	-0.00393		9.85	-0.04515		0.85	0.2113		0.85	-0.50516		0.85	-0.06768		0.85	0.2113		0.85	-0.27734
0.851	0.00264		3.851	0.01046		6.851	-0.000645		9.851	0.18487		0.851	-0.05157		0.851	-0.50516		0.851	0.27734		0.851	0.2113		0.851	0.06768
0.852	0.00264		3.852	0.01046		6.852	-0.00393		9.852	-0.27517		0.852	0.2113		0.852	-0.27513		0.852	0.27734		0.852	0.2113		0.852	-0.27734
0.853	0.00264		3.853	0.00466		6.853	-0.000645		9.853	-0.27517		0.853	0.47418		0.853	-0.04512		0.853	0.27734		0.853	0.47418		0.853	0.06768
0.854	0.00593		3.854	0.01046		6.854	-0.00393		9.854	0.18487		0.854	-0.05157		0.854	-0.27513		0.854	0.27734		0.854	0.47418		0.854	0.06768
0.855	-0.000645		3.855	0.01046		6.855	-0.00393		9.855	-0.04515		0.855	0.2113		0.855	-0.04512		0.855	-0.06768		0.855	0.47418		0.855	0.06768
0.856	0.00593		3.856	-0.00693		6.856	-0.00393		9.856	-0.27517		0.856	0.2113		0.856	-0.04512		0.856	0.62237		0.856	0.2113		0.856	0.4127
0.857	0.00264		3.857	0.01046		6.857	-0.00393		9.857	-0.04515		0.857	0.2113		0.857	-0.27513		0.857	-0.06768		0.857	0.47418		0.857	0.06768
0.858	0.00593		3.858	0.00466		6.858	-0.000645		9.858	0.18487		0.858	0.2113		0.858	-0.50516		0.858	-0.4127		0.858	0.2113		0.858	-0.27734
0.859	0.00264		3.859	0.00466		6.859	-0.00393		9.859	-0.27517		0.859	0.2113		0.859	-0.04512		0.859	-0.4127		0.859	-0.05157		0.859	0.06768
0.86	0.00593		3.86	0.01046		6.86	-0.00393		9.86	-0.27517		0.86	-0.31444		0.86	-0.27513		0.86	0.62237		0.86	0.47418		0.86	0.06768
0.861	0.00593		3.861	0.00466		6.861	-0.00393		9.861	-0.27517		0.861	0.2113		0.861	-0.04512		0.861	-0.4127		0.861	-0.05157		0.861	0.06768
0.862	0.00921		3.862	0.01625		6.862	-0.00393		9.862	-0.50512		0.862	0.2113		0.862	-0.04512		0.862	0.62237		0.862	-0.05157		0.862	0.06768
0.863	0.00264		3.863	-0.00114		6.863	-0.000645		9.863	-0.27517		0.863	0.2113		0.863	-0.27513		0.863	0.27734		0.863	0.2113		0.863	0.06768
0.864	0.00264		3.864	0.01046		6.864	-0.00393		9.864	-0.50512		0.864	0.2113		0.864	-0.27513		0.864	0.27734		0.864	0.47418		0.864	0.06768
0.865	0.00264		3.865	0.00466		6.865	-0.000645		9.865	-0.50512		0.865	-0.31444		0.865	-0.27513		0.865	0.27734		0.865	0.2113		0.865	0.06768
0.866	0.00593		3.866	0.01046		6.866	-0.00393		9.866	-0.04515		0.866	0.2113		0.866	-0.27513		0.866	0.62237		0.866	-0.05157		0.866	0.06768
0.867	0.00264		3.867	0.01046		6.867	-0.00393		9.867	-0.27517		0.867	0.2113		0.867	-0.50516		0.867	-0.06768		0.867	0.2113		0.867	-0.27734
0.868	0.00593		3.868	-0.00114		6.868	-0.00393		9.868	-0.04515		0.868	-0.31444		0.868	-0.50516		0.868	0.27734		0.868	0.47418		0.868	0.4127
0.869	0.00921		3.869	0.01046		6.869	-0.00722		9.869	-0.04515		0.869	0.2113		0.869	-0.27513		0.869	0.27734		0.869	0.47418		0.869	0.4127
0.87	0.00264		3.87	0.01046		6.87	-0.00393		9.87	-0.27517		0.87	-0.05157		0.87	-0.04512		0.87	0.27734		0.87	0.47418		0.87	0.4127
0.871	0.00264		3.871	0.00466		6.871	-0.000645		9.871	-0.27517		0.871	-0.05157		0.871	-0.27513		0.871	-0.06768		0.871	0.2113		0.871	0.06768
0.872	0.00264		3.872	0.01046		6.872	-0.00393		9.872	-0.27517		0.872	0.2113		0.872	-0.04512		0.872	-0.06768		0.872	-0.05157		0.872	-0.27734
0.873	0.00593		3.873	-0.00114		6.873	-0.00393		9.873	-0.27517		0.873	0.47418		0.873	-0.04512		0.873	-0.06768		0.873	0.73706		0.873	-0.27734
0.874	0.00921		3.874	0.00466		6.874	-0.00393		9.874	-0.27517		0.874	0.2113		0.874	-0.27513		0.874	-0.06768		0.874	0.2113		0.874	-0.27734
0.875	0.00264		3.875	-0.00114		6.875	-0.00393		9.875	-0.04515		0.875	-0.05157		0.875	-0.50516		0.875	-0.4127		0.875	0.2113		0.875	-0.27734
0.876	0.00593		3.876	-0.00114		6.876	-0.000645		9.876	-0.27517		0.876	0.47418		0.876	-0.27513		0.876	-0.06768		0.876	-0.05157		0.876	0.06768
0.877	0.00264		3.877	0.01046		6.877	-0.00393		9.877	-0.27517		0.877	-0.05157		0.877	-0.04512		0.877	-0.06768		0.877	0.47418		0.877	-0.27734
0.878	0.00264		3.878	0.00466		6.878	-0.000645		9.878	-0.27517		0.878	-0.05157		0.878	-0.27513		0.878	0.62237		0.878	-0.31444		0.878	0.4127
0.879	0.00593		3.879	0.00466		6.879	-0.00393		9.879	-0.50512		0.879	-0.05157		0.879	-0.04512		0.879	-0.4127		0.879	0.2113		0.879	-0.27734
0.88	-0.000645		3.88	0.01046		6.88	-0.00393		9.88	-0.04515		0.88	0.2113		0.88	-0.50516		0.88	-0.06768		0.88	0.2113		0.88	0.06768
0.881	0.00593		3.881	0.01046		6.881	-0.000645		9.881	-0.50512		0.881	-0.05157		0.881	-0.27513		0.881	0.27734		0.881	0.2113		0.881	-0.27734
0.882	0.00264		3.882	-0.00114		6.882	-0.00393		9.882	-0.50512		0.882	-0.05157		0.882	-0.04512		0.882	-0.06768		0.882	0.2113		0.882	0.4127
0.883	0.00264		3.883	0.01046		6.883	-0.000645		9.883	-0.50512		0.883	-0.05157		0.883	-0.27513		0.883	-0.06768		0.883	-0.05157		0.883	-0.62237
0.884	0.00264		3.884	0.01046		6.884	-0.00393		9.884	-0.04515		0.884	0.2113		0.884	-0.27513		0.884	-0.06768		0.884	-0.05157		0.884	0.06768
0.885	0.00264		3.885	0.01046		6.885	-0.000645		9.885	-0.27517		0.885	-0.05157		0.885	-0.04512		0.885	0.27734		0.885	-0.31444		0.885	0.06768
0.886	0.00264		3.886	0.00466		6.886	-0.000645		9.886	-0.27517		0.886	0.2113		0.886	-0.50516		0.886	0.27734		0.886	0.2113		0.886	0.06768
0.887	0.00593		3.887	0.01046		6.887	-0.00393		9.887	-0.27517		0.887	0.2113		0.887	-0.04512		0.887	-0.06768		0.887	-0.05157		0.887	0.06768
0.888	0.00264		3.888	0.00466		6.888	-0.000645		9.888	-0.04515		0.888	-0.05157		0.888	-0.27513		0.888	0.27734		0.888	0.2113		0.888	0.06768
0.889	0.00264		3.889	0.01046		6.889	-0.000645		9.889	-0.04515		0.889	-0.05157		0.889	-0.04512		0.889	-0.06768		0.889	0.2113		0.889	0.4127
0.89	0.00593		3.89	-0.00114		6.89	-0.00393		9.89	-0.27517		0.89	0.2113		0.89	-0.27513		0.89	0.27734		0.89	0.2113		0.89	0.4127
0.891	0.00264		3.891	0.01046		6.891	-0.000645		9.891	-0.27517		0.891	-0.05157		0.891	-0.04512		0.891	0.27734		0.891	-0.05157		0.891	0.06768
0.892	0.00593		3.892	0.01625		6.892	-0.000645		9.892	-0.27517		0.892	0.2113		0.892	-0.04512		0.892	0.27734		0.892	0.73706		0.892	0.06768
0.893	-0.00393		3.893	-0.00114		6.893	-0.000645		9.893	-0.27517		0.893	0.2113		0.893	-0.04512		0.893	-0.06768		0.893	0.47418		0.893	-0.27734
0.894	0.00593		3.894	0.01625		6.894	-0.000645		9.894	-0.27517		0.894	-0.05157		0.894	-0.27513		0.894	-0.06768		0.894	0.2113		0.894	0.06768
0.895	0.00264		3.895	0.01046		6.895	-0.00393		9.895	-0.27517		0.895	-0.05157		0.895	-0.27513		0.895	0.27734		0.895	0.2113		0.895	-0.62237
0.896	0.00593		3.896	-0.00114		6.896	-0.00393		9.896	-0.27517		0.896	0.2113		0.896	-0.50516		0.896	0.27734		0.896	0.47418		0.896	0.06768
0.897	0.00264		3.897	0.00466		6.897	-0.00393		9.897	-0.27517		0.897	0.47418		0.897	-0.50516		0.897	0.27734		0.897	-0.05157		0.897	0.06768
0.898	0.00593		3.898	0.01046		6.898	-0.00393		9.898	-0.27517		0.898	0.2113		0.898	-0.04512		0.898	0.27734		0.898	0.2113		0.898	0.4127
0.899	0.00264		3.899	0.01046		6.899	-0.00393		9.899	-0.04515		0.899	0.2113		0.899	-0.27513		0.899	-0.06768		0.899	0.2113		0.899	0.06768
0.9	0.00264		3.9	0.01046		6.9	-0.00393		9.9	-0.27517		0.9	-0.05157		0.9	-0.27513		0.9	-0.06768		0.9	0.2113		0.9	-0.27734
0.901	0.00593		3.901	-0.00114		6.901	0.00264		9.901	-0.50512		0.901	0.2113		0.901	-0.04512		0.901	-0.06768		0.901	0.2113		0.901	-0.27734
0.902	-0.000645		3.902	-0.00114		6.902	-0.000645		9.902	-0.27517		0.902	0.2113		0.902	-0.50516		0.902	-0.06768		0.902	-0.05157		0.902	0.06768
0.903	-0.000645		3.903	0.00466		6.903	-0.00393		9.903	-0.27517		0.903	-0.05157		0.903	-0.04512		0.903	0.27734		0.903	-0.05157		0.903	0.4127
0.904	0.00921		3.904	0.01046		6.904	-0.00393		9.904	-0.27517		0.904	0.2113		0.904	-0.27513		0.904	-0.06768		0.904	0.2113		0.904	0.06768
0.905	0.00593		3.905	-0.00114		6.905	-0.000645		9.905	-0.27517		0.905	-0.05157		0.905	-0.27513		0.905	-0.06768		0.905	0.2113		0.905	-0.27734
0.906	0.00264		3.906	0.00466		6.906	0.00264		9.906	-0.50512		0.906	0.2113		0.906	-0.27513		0.906	-0.4127		0.906	-0.31444		0.906	0.06768
0.907	0.00593		3.907	-0.00114		6.907	0.00593		9.907	-0.27517		0.907	0.47418		0.907	-0.27513		0.907	0.27734		0.907	-0.05157		0.907	0.4127
0.908	0.00593		3.908	0.01046		6.908	-0.000645		9.908	-0.27517		0.908	-0.05157		0.908	-0.50516		0.908	-0.06768		0.908	0.2113		0.908	0.4127
0.909	0.00921		3.909	0.01046		6.909	0.00264		9.909	-0.27517		0.909	0.2113		0.909	-0.04512		0.909	0.27734		0.909	0.2113		0.909	0.4127
0.91	0.00264		3.91	0.00466		6.91	-0.000645		9.91	-0.50512		0.91	-0.05157		0.91	-0.27513		0.91	0.27734		0.91	0.2113		0.91	0.06768
0.911	0.00264		3.911	0.00466		6.911	-0.000645		9.911	-0.27517		0.911	0.2113		0.911	-0.27513		0.911	0.27734		0.911	0.2113		0.911	-0.27734
0.912	0.00593		3.912	0.00466		6.912	-0.000645		9.912	-0.50512		0.912	0.2113		0.912	-0.04512		0.912	0.27734		0.912	0.47418		0.912	0.06768
0.913	0.00264		3.913	0.00466		6.913	0.00264		9.913	-0.27517		0.913	0.2113		0.913	-0.27513		0.913	-0.06768		0.913	0.2113		0.913	0.06768
0.914	-0.000645		3.914	0.00466		6.914	-0.000645		9.914	-0.50512		0.914	0.47418		0.914	-0.04512		0.914	-0.06768		0.914	0.2113		0.914	0.06768
0.915	0.00264		3.915	-0.00114		6.915	-0.000645		9.915	-0.50512		0.915	-0.05157		0.915	-0.50516		0.915	0.27734		0.915	-0.05157		0.915	0.4127
0.916	0.00264		3.916	-0.00114		6.916	-0.00393		9.916	-0.27517		0.916	0.2113		0.916	-0.27513		0.916	-0.06768		0.916	0.2113		0.916	-0.27734
0.917	0.00264		3.917	0.01046		6.917	-0.000645		9.917	-0.04515		0.917	-0.05157		0.917	-0.27513		0.917	-0.06768		0.917	0.2113		0.917	-0.62237
0.918	0.00593		3.918	0.00466		6.918	0.00264		9.918	-0.27517		0.918	0.2113		0.918	-0.27513		0.918	0.62237		0.918	-0.05157		0.918	0.4127
0.919	0.00264		3.919	0.00466		6.919	-0.00393		9.919	-0.27517		0.919	0.2113		0.919	-0.50516		0.919	0.27734		0.919	-0.05157		0.919	0.06768
0.92	0.00264		3.92	0.00466		6.92	-0.00393		9.92	-0.04515		0.92	0.2113		0.92	-0.50516		0.92	0.27734		0.92	0.2113		0.92	0.06768
0.921	-0.000645		3.921	-0.00114		6.921	-0.00393		9.921	-0.50512		0.921	0.2113		0.921	-0.27513		0.921	0.27734		0.921	0.2113		0.921	-0.27734
0.922	0.00921		3.922	0.00466		6.922	-0.00393		9.922	-0.50512		0.922	0.2113		0.922	-0.27513		0.922	0.27734		0.922	-0.05157		0.922	0.06768
0.923	0.00264		3.923	-0.00693		6.923	-0.000645		9.923	-0.50512		0.923	0.2113		0.923	-0.27513		0.923	-0.06768		0.923	0.2113		0.923	0.06768
0.924	0.00593		3.924	-0.00114		6.924	-0.000645		9.924	-0.27517		0.924	-0.05157		0.924	-0.50516		0.924	0.27734		0.924	0.2113		0.924	0.06768
0.925	0.00264		3.925	-0.00114		6.925	-0.000645		9.925	-0.27517		0.925	-0.05157		0.925	-0.27513		0.925	0.27734		0.925	-0.05157		0.925	0.06768
0.926	0.00264		3.926	-0.00114		6.926	-0.000645		9.926	-0.50512		0.926	0.2113		0.926	-0.27513		0.926	-0.06768		0.926	0.2113		0.926	0.06768
0.927	-0.000645		3.927	-0.00114		6.927	-0.00393		9.927	-0.50512		0.927	-0.05157		0.927	-0.04512		0.927	-0.4127		0.927	0.2113		0.927	0.06768
0.928	0.00264		3.928	0.01046		6.928	-0.00393		9.928	-0.27517		0.928	-0.05157		0.928	0.18489		0.928	-0.06768		0.928	0.2113		0.928	0.06768
0.929	0.00593		3.929	0.00466		6.929	-0.00393		9.929	-0.04515		0.929	-0.05157		0.929	-0.27513		0.929	0.27734		0.929	0.2113		0.929	0.06768
0.93	0.00593		3.93	0.00466		6.93	-0.000645		9.93	-0.50512		0.93	0.2113		0.93	0.18489		0.93	-0.4127		0.93	0.2113		0.93	0.4127
0.931	0.00264		3.931	-0.00114		6.931	-0.000645		9.931	-0.04515		0.931	-0.05157		0.931	-0.50516		0.931	-0.06768		0.931	0.2113		0.931	0.06768
0.932	0.00264		3.932	0.00466		6.932	-0.000645		9.932	-0.04515		0.932	-0.05157		0.932	-0.04512		0.932	0.27734		0.932	0.47418		0.932	0.4127
0.933	0.00593		3.933	0.00466		6.933	-0.00393		9.933	-0.04515		0.933	0.2113		0.933	-0.27513		0.933	0.27734		0.933	0.2113		0.933	0.06768
0.934	0.00264		3.934	0.00466		6.934	-0.000645		9.934	-0.50512		0.934	0.2113		0.934	-0.04512		0.934	0.27734		0.934	0.47418		0.934	-0.27734
0.935	0.00264		3.935	0.01046		6.935	0.00264		9.935	-0.50512		0.935	0.2113		0.935	-0.50516		0.935	0.27734		0.935	0.2113		0.935	0.06768
0.936	0.00264		3.936	-0.00114		6.936	-0.000645		9.936	-0.27517		0.936	0.47418		0.936	-0.27513		0.936	0.62237		0.936	0.47418		0.936	0.4127
0.937	0.00593		3.937	0.00466		6.937	-0.00393		9.937	-0.04515		0.937	0.2113		0.937	-0.27513		0.937	-0.06768		0.937	-0.05157		0.937	0.06768
0.938	0.00264		3.938	0.01046		6.938	-0.000645		9.938	-0.50512		0.938	0.2113		0.938	-0.27513		0.938	-0.06768		0.938	-0.05157		0.938	0.06768
0.939	0.00593		3.939	0.00466		6.939	-0.000645		9.939	-0.50512		0.939	0.47418		0.939	-0.04512		0.939	0.27734		0.939	-0.05157		0.939	0.06768
0.94	0.00264		3.94	0.00466		6.94	-0.00393		9.94	-0.27517		0.94	0.2113		0.94	-0.27513		0.94	-0.06768		0.94	0.47418		0.94	0.06768
0.941	-0.000645		3.941	-0.00693		6.941	-0.000645		9.941	-0.27517		0.941	0.2113		0.941	-0.27513		0.941	0.27734		0.941	-0.05157		0.941	0.06768
0.942	0.00593		3.942	-0.00114		6.942	-0.000645		9.942	-0.50512		0.942	0.2113		0.942	-0.04512		0.942	-0.4127		0.942	-0.05157		0.942	0.4127
0.943	0.00264		3.943	-0.00114		6.943	-0.00393		9.943	-0.27517		0.943	0.2113		0.943	-0.27513		0.943	0.27734		0.943	-0.05157		0.943	0.06768
0.944	0.00264		3.944	0.00466		6.944	-0.00393		9.944	-0.50512		0.944	0.2113		0.944	-0.04512		0.944	-0.06768		0.944	0.2113		0.944	0.4127
0.945	0.00264		3.945	-0.00114		6.945	-0.000645		9.945	-0.04515		0.945	0.2113		0.945	-0.27513		0.945	-0.06768		0.945	0.47418		0.945	-0.27734
0.946	0.00264		3.946	-0.00114		6.946	0.00264		9.946	-0.27517		0.946	0.2113		0.946	-0.04512		0.946	-0.06768		0.946	-0.05157		0.946	-0.27734
0.947	0.00264		3.947	0.00466		6.947	-0.000645		9.947	-0.50512		0.947	0.2113		0.947	-0.27513		0.947	0.27734		0.947	0.47418		0.947	-0.27734
0.948	0.00921		3.948	-0.00114		6.948	-0.000645		9.948	-0.50512		0.948	0.2113		0.948	-0.27513		0.948	-0.06768		0.948	0.2113		0.948	0.06768
0.949	0.00264		3.949	-0.00114		6.949	-0.000645		9.949	-0.27517		0.949	0.2113		0.949	-0.04512		0.949	-0.06768		0.949	0.2113		0.949	0.06768
0.95	0.00264		3.95	0.00466		6.95	-0.000645		9.95	-0.50512		0.95	-0.05157		0.95	-0.27513		0.95	-0.4127		0.95	0.2113		0.95	0.75773
0.951	0.00593		3.951	0.01046		6.951	-0.00393		9.951	-0.27517		0.951	0.2113		0.951	-0.73517		0.951	-0.06768		0.951	0.2113		0.951	0.06768
0.952	0.00264		3.952	0.00466		6.952	-0.000645		9.952	-0.50512		0.952	0.2113		0.952	-0.04512		0.952	-0.06768		0.952	0.2113		0.952	0.4127
0.953	0.00264		3.953	0.00466		6.953	-0.00393		9.953	-0.27517		0.953	-0.31444		0.953	-0.27513		0.953	-0.06768		0.953	0.47418		0.953	0.4127
0.954	0.00593		3.954	-0.00114		6.954	-0.000645		9.954	-0.27517		0.954	-0.05157		0.954	-0.27513		0.954	-0.4127		0.954	0.47418		0.954	-0.27734
0.955	0.00264		3.955	-0.00693		6.955	-0.00393		9.955	-0.27517		0.955	0.2113		0.955	-0.27513		0.955	-0.06768		0.955	0.2113		0.955	0.4127
0.956	0.00264		3.956	-0.00114		6.956	-0.000645		9.956	-0.27517		0.956	0.2113		0.956	0.18489		0.956	-0.06768		0.956	0.47418		0.956	0.4127
0.957	0.00264		3.957	-0.00114		6.957	-0.000645		9.957	-0.04515		0.957	0.2113		0.957	-0.27513		0.957	-0.06768		0.957	-0.05157		0.957	-0.27734
0.958	0.00593		3.958	0.00466		6.958	-0.00393		9.958	-0.27517		0.958	0.2113		0.958	-0.27513		0.958	0.62237		0.958	-0.31444		0.958	0.06768
0.959	0.00264		3.959	-0.00114		6.959	-0.00393		9.959	-0.50512		0.959	-0.05157		0.959	-0.27513		0.959	-0.06768		0.959	0.2113		0.959	0.06768
0.96	0.00264		3.96	-0.00114		6.96	0.00264		9.96	-0.73514		0.96	0.2113		0.96	-0.27513		0.96	-0.06768		0.96	0.2113		0.96	0.4127
0.961	0.00593		3.961	0.00466		6.961	-0.000645		9.961	-0.50512		0.961	0.73706		0.961	-0.50516		0.961	0.27734		0.961	-0.05157		0.961	0.06768
0.962	0.00264		3.962	-0.00114		6.962	-0.00393		9.962	-0.27517		0.962	0.2113		0.962	-0.04512		0.962	-0.06768		0.962	0.2113		0.962	0.4127
0.963	-0.000645		3.963	0.00466		6.963	-0.00393		9.963	-0.27517		0.963	0.2113		0.963	-0.04512		0.963	-0.4127		0.963	0.2113		0.963	0.06768
0.964	0.00264		3.964	-0.00114		6.964	-0.000645		9.964	-0.27517		0.964	0.2113		0.964	-0.27513		0.964	-0.4127		0.964	0.47418		0.964	0.06768
0.965	0.00593		3.965	-0.00693		6.965	-0.00722		9.965	-0.27517		0.965	0.2113		0.965	-0.27513		0.965	0.27734		0.965	0.2113		0.965	0.4127
0.966	-0.00393		3.966	0.00466		6.966	-0.000645		9.966	-0.27517		0.966	-0.05157		0.966	-0.04512		0.966	-0.4127		0.966	0.2113		0.966	0.75773
0.967	0.00593		3.967	-0.00693		6.967	-0.00393		9.967	-0.27517		0.967	0.2113		0.967	-0.27513		0.967	0.27734		0.967	0.73706		0.967	0.4127
0.968	-0.000645		3.968	-0.00693		6.968	0.00264		9.968	-0.50512		0.968	0.2113		0.968	-0.27513		0.968	-0.06768		0.968	0.47418		0.968	0.06768
0.969	0.00264		3.969	-0.00114		6.969	-0.000645		9.969	-0.27517		0.969	0.2113		0.969	-0.50516		0.969	-0.06768		0.969	0.2113		0.969	0.06768
0.97	-0.000645		3.97	-0.00693		6.97	-0.000645		9.97	-0.50512		0.97	0.2113		0.97	-0.27513		0.97	0.27734		0.97	-0.05157		0.97	-0.27734
0.971	0.00264		3.971	0.00466		6.971	-0.000645		9.971	-0.27517		0.971	0.2113		0.971	-0.27513		0.971	-0.06768		0.971	0.2113		0.971	-0.27734
0.972	0.00264		3.972	0.00466		6.972	-0.00393		9.972	-0.73514		0.972	0.2113		0.972	-0.27513		0.972	-0.06768		0.972	0.2113		0.972	0.06768
0.973	-0.000645		3.973	0.00466		6.973	0.00264		9.973	-0.50512		0.973	0.2113		0.973	-0.27513		0.973	0.27734		0.973	0.2113		0.973	0.4127
0.974	0.00264		3.974	-0.00114		6.974	-0.00393		9.974	-0.73514		0.974	-0.05157		0.974	-0.04512		0.974	0.27734		0.974	0.47418		0.974	0.06768
0.975	0.00264		3.975	-0.00114		6.975	0.00264		9.975	-0.50512		0.975	0.2113		0.975	-0.27513		0.975	-0.06768		0.975	0.47418		0.975	0.06768
0.976	0.00921		3.976	-0.00114		6.976	-0.000645		9.976	-0.50512		0.976	-0.05157		0.976	-0.27513		0.976	0.27734		0.976	0.2113		0.976	0.4127
0.977	0.00593		3.977	-0.00693		6.977	-0.000645		9.977	-0.50512		0.977	-0.05157		0.977	-0.27513		0.977	0.62237		0.977	-0.05157		0.977	0.4127
0.978	0.00593		3.978	-0.00114		6.978	-0.000645		9.978	-0.27517		0.978	0.47418		0.978	-0.27513		0.978	0.27734		0.978	0.47418		0.978	0.06768
0.979	0.00264		3.979	-0.00114		6.979	0.00264		9.979	-0.50512		0.979	0.2113		0.979	-0.73517		0.979	-0.4127		0.979	-0.05157		0.979	0.06768
0.98	0.00264		3.98	0.00466		6.98	0.00264		9.98	-0.50512		0.98	0.2113		0.98	-0.27513		0.98	0.62237		0.98	0.2113		0.98	0.06768
0.981	0.00264		3.981	-0.00114		6.981	0.00264		9.981	-0.27517		0.981	0.2113		0.981	-0.50516		0.981	0.27734		0.981	0.2113		0.981	0.4127
0.982	0.00264		3.982	-0.00114		6.982	-0.000645		9.982	-0.50512		0.982	0.47418		0.982	-0.04512		0.982	-0.06768		0.982	0.2113		0.982	0.06768
0.983	0.00264		3.983	-0.00693		6.983	-0.000645		9.983	-0.73514		0.983	-0.05157		0.983	-0.04512		0.983	-0.06768		0.983	0.2113		0.983	0.06768
0.984	0.00264		3.984	-0.00693		6.984	-0.000645		9.984	-0.27517		0.984	-0.05157		0.984	-0.50516		0.984	-0.4127		0.984	-0.05157		0.984	0.06768
0.985	0.00264		3.985	-0.00693		6.985	-0.000645		9.985	-0.27517		0.985	0.2113		0.985	-0.27513		0.985	-0.06768		0.985	-0.05157		0.985	0.06768
0.986	0.00264		3.986	0.00466		6.986	0.00264		9.986	-0.04515		0.986	0.2113		0.986	-0.50516		0.986	-0.06768		0.986	-0.31444		0.986	0.4127
0.987	0.00593		3.987	-0.00114		6.987	0.00264		9.987	-0.50512		0.987	0.2113		0.987	-0.04512		0.987	-0.06768		0.987	0.47418		0.987	0.06768
0.988	0.00593		3.988	-0.00114		6.988	0.00264		9.988	-0.73514		0.988	0.2113		0.988	-0.50516		0.988	-0.06768		0.988	-0.05157		0.988	0.4127
0.989	0.00593		3.989	-0.00114		6.989	0.00264		9.989	-0.50512		0.989	0.2113		0.989	-0.04512		0.989	-0.4127		0.989	0.47418		0.989	0.06768
0.99	0.00264		3.99	0.00466		6.99	0.00264		9.99	-0.73514		0.99	-0.05157		0.99	-0.50516		0.99	0.27734		0.99	0.47418		0.99	0.06768
0.991	0.00264		3.991	-0.00114		6.991	0.00264		9.991	-0.73514		0.991	0.2113		0.991	-0.27513		0.991	-0.06768		0.991	0.2113		0.991	0.06768
0.992	-0.000645		3.992	-0.00693		6.992	0.00264		9.992	-0.04515		0.992	0.47418		0.992	-0.27513		0.992	0.62237		0.992	-0.05157		0.992	0.4127
0.993	-0.000645		3.993	-0.00114		6.993	-0.000645		9.993	-0.73514		0.993	0.2113		0.993	-0.04512		0.993	-0.75773		0.993	-0.05157		0.993	-0.27734
0.994	0.00264		3.994	-0.00114		6.994	-0.000645		9.994	-0.73514		0.994	0.2113		0.994	-0.50516		0.994	0.27734		0.994	-0.05157		0.994	0.06768
0.995	0.00593		3.995	-0.00114		6.995	-0.000645		9.995	-0.73514		0.995	0.2113		0.995	-0.27513		0.995	0.62237		0.995	0.2113		0.995	-0.27734
0.996	0.00264		3.996	-0.00114		6.996	0.00593		9.996	-0.27517		0.996	0.2113		0.996	-0.27513		0.996	-0.06768		0.996	0.2113		0.996	0.06768
0.997	-0.000645		3.997	-0.00114		6.997	-0.000645		9.997	-0.50512		0.997	0.2113		0.997	-0.27513		0.997	-0.06768		0.997	-0.05157		0.997	0.06768
0.998	0.00264		3.998	-0.00114		6.998	-0.000645		9.998	-0.50512		0.998	0.2113		0.998	-0.27513		0.998	-0.06768		0.998	0.47418		0.998	0.4127
0.999	-0.000645		3.999	-0.00114		6.999	0.00264		9.999	-0.73514		0.999	0.47418		0.999	-0.04512		0.999	0.62237		0.999	0.47418		0.999	0.4127
1	-0.000645		4	0.00466		7	0.00264		10	-0.96516		1	-0.05157		1	0.18489		1	-0.4127		1	0.2113		1	0.4127
1.001	0.00264		4.001	0.00466		7.001	0.00264		10.001	-0.27517		1.001	0.2113		1.001	-0.27513		1.001	0.27734		1.001	-0.05157		1.001	0.06768
1.002	0.00264		4.002	-0.00693		7.002	0.00264		10.002	-0.50512		1.002	-0.05157		1.002	-0.27513		1.002	0.27734		1.002	-0.05157		1.002	0.06768
1.003	0.00593		4.003	0.00466		7.003	0.00264		10.003	-0.27517		1.003	-0.05157		1.003	-0.04512		1.003	0.27734		1.003	0.2113		1.003	0.06768
1.004	0.00264		4.004	-0.00114		7.004	0.00264		10.004	-0.50512		1.004	0.2113		1.004	-0.27513		1.004	-0.4127		1.004	-0.05157		1.004	0.4127
1.005	0.00264		4.005	0.00466		7.005	-0.000645		10.005	-0.50512		1.005	0.2113		1.005	-0.27513		1.005	-0.06768		1.005	0.2113		1.005	0.4127
1.006	0.00264		4.006	-0.00693		7.006	-0.000645		10.006	-0.50512		1.006	0.2113		1.006	-0.04512		1.006	-0.06768		1.006	0.2113		1.006	0.06768
1.007	0.00264		4.007	0.00466		7.007	-0.000645		10.007	-0.27517		1.007	-0.05157		1.007	-0.04512		1.007	-0.4127		1.007	-0.31444		1.007	0.06768
1.008	0.00264		4.008	-0.01273		7.008	-0.00393		10.008	-0.73514		1.008	0.47418		1.008	-0.50516		1.008	-0.06768		1.008	0.47418		1.008	0.06768
1.009	-0.000645		4.009	-0.00693		7.009	0.00593		10.009	-0.73514		1.009	0.2113		1.009	-0.04512		1.009	-0.06768		1.009	0.2113		1.009	0.06768
1.01	0.00264		4.01	-0.00114		7.01	-0.000645		10.01	-0.50512		1.01	0.47418		1.01	-0.04512		1.01	0.27734		1.01	0.2113		1.01	0.4127
1.011	0.00593		4.011	-0.00114		7.011	0.00264		10.011	-0.50512		1.011	0.2113		1.011	-0.27513		1.011	-0.06768		1.011	0.2113		1.011	0.06768
1.012	0.00264		4.012	-0.00114		7.012	-0.000645		10.012	-0.73514		1.012	0.2113		1.012	-0.27513		1.012	-0.4127		1.012	0.2113		1.012	0.06768
1.013	0.00264		4.013	-0.00114		7.013	0.00593		10.013	-0.50512		1.013	-0.05157		1.013	-0.27513		1.013	-0.4127		1.013	-0.05157		1.013	0.75773
1.014	-0.000645		4.014	-0.01273		7.014	0.00593		10.014	-0.50512		1.014	0.2113		1.014	-0.27513		1.014	-0.06768		1.014	0.2113		1.014	0.4127
1.015	-0.000645		4.015	-0.01273		7.015	0.00593		10.015	-0.50512		1.015	-0.05157		1.015	-0.27513		1.015	-0.4127		1.015	0.2113		1.015	0.4127
1.016	0.00264		4.016	-0.00114		7.016	0.00593		10.016	-0.73514		1.016	-0.05157		1.016	-0.27513		1.016	-0.4127		1.016	0.2113		1.016	0.06768
1.017	0.00264		4.017	-0.00114		7.017	0.00264		10.017	-0.96516		1.017	-0.05157		1.017	-0.50516		1.017	0.27734		1.017	0.2113		1.017	-0.62237
1.018	0.00264		4.018	0.00466		7.018	-0.00393		10.018	-0.73514		1.018	0.2113		1.018	-0.04512		1.018	0.27734		1.018	0.2113		1.018	-0.27734
1.019	0.00264		4.019	-0.01273		7.019	0.00264		10.019	-0.96516		1.019	0.47418		1.019	-0.50516		1.019	0.27734		1.019	0.2113		1.019	0.06768
1.02	-0.000645		4.02	-0.00693		7.02	0.00264		10.02	-0.50512		1.02	0.2113		1.02	-0.27513		1.02	0.27734		1.02	0.47418		1.02	0.75773
1.021	0.00264		4.021	0.00466		7.021	0.00593		10.021	-0.73514		1.021	-0.05157		1.021	0.18489		1.021	0.27734		1.021	0.47418		1.021	0.4127
1.022	-0.000645		4.022	-0.00693		7.022	-0.000645		10.022	-0.04515		1.022	0.2113		1.022	-0.04512		1.022	0.27734		1.022	0.2113		1.022	0.06768
1.023	0.00264		4.023	-0.01273		7.023	0.00593		10.023	-0.50512		1.023	-0.05157		1.023	-0.27513		1.023	0.62237		1.023	0.2113		1.023	0.06768
1.024	0.00264		4.024	-0.00114		7.024	-0.00722		10.024	-0.50512		1.024	0.47418		1.024	-0.27513		1.024	0.27734		1.024	0.2113		1.024	0.06768
1.025	-0.000645		4.025	-0.00693		7.025	0.00264		10.025	-0.50512		1.025	-0.05157		1.025	-0.04512		1.025	0.27734		1.025	0.2113		1.025	0.06768
1.026	-0.000645		4.026	-0.00693		7.026	-0.000645		10.026	-0.27517		1.026	-0.05157		1.026	-0.50516		1.026	-0.06768		1.026	0.2113		1.026	0.4127
1.027	-0.000645		4.027	-0.00114		7.027	-0.00393		10.027	-0.50512		1.027	-0.05157		1.027	-0.04512		1.027	-0.06768		1.027	0.2113		1.027	0.06768
1.028	-0.000645		4.028	-0.00693		7.028	0.00264		10.028	-0.73514		1.028	0.2113		1.028	-0.50516		1.028	-0.06768		1.028	-0.05157		1.028	0.06768
1.029	0.00264		4.029	-0.00114		7.029	0.00921		10.029	-0.50512		1.029	0.2113		1.029	-0.27513		1.029	0.27734		1.029	-0.05157		1.029	0.4127
1.03	-0.000645		4.03	0.00466		7.03	0.00593		10.03	-0.27517		1.03	0.2113		1.03	-0.27513		1.03	-0.06768		1.03	-0.05157		1.03	0.06768
1.031	0.00264		4.031	-0.00693		7.031	-0.000645		10.031	-0.73514		1.031	0.2113		1.031	-0.50516		1.031	0.27734		1.031	0.2113		1.031	0.06768
1.032	0.00264		4.032	-0.00114		7.032	-0.000645		10.032	-0.73514		1.032	0.2113		1.032	-0.27513		1.032	0.27734		1.032	0.2113		1.032	0.4127
1.033	0.00593		4.033	-0.00693		7.033	0.00593		10.033	-0.50512		1.033	0.2113		1.033	-0.04512		1.033	-0.06768		1.033	0.2113		1.033	0.4127
1.034	0.00264		4.034	-0.00114		7.034	-0.000645		10.034	-0.27517		1.034	0.2113		1.034	-0.04512		1.034	-0.06768		1.034	0.2113		1.034	0.4127
1.035	0.00264		4.035	-0.00114		7.035	0.00593		10.035	-0.50512		1.035	-0.05157		1.035	-0.04512		1.035	-0.06768		1.035	-0.05157		1.035	0.4127
1.036	-0.000645		4.036	-0.00114		7.036	0.00593		10.036	-0.73514		1.036	0.47418		1.036	-0.27513		1.036	-0.4127		1.036	-0.05157		1.036	0.4127
1.037	-0.000645		4.037	-0.00693		7.037	0.00264		10.037	-0.50512		1.037	0.2113		1.037	-0.04512		1.037	-0.4127		1.037	-0.05157		1.037	0.4127
1.038	0.00264		4.038	-0.00693		7.038	0.00593		10.038	-0.50512		1.038	-0.05157		1.038	-0.27513		1.038	-0.06768		1.038	-0.05157		1.038	0.4127
1.039	0.00264		4.039	-0.00693		7.039	0.00264		10.039	-0.50512		1.039	-0.05157		1.039	-0.27513		1.039	0.62237		1.039	0.2113		1.039	0.75773
1.04	-0.000645		4.04	-0.00693		7.04	0.00264		10.04	-0.73514		1.04	0.2113		1.04	-0.04512		1.04	0.27734		1.04	-0.05157		1.04	0.06768
1.041	0.00593		4.041	-0.00693		7.041	-0.000645		10.041	-0.50512		1.041	0.2113		1.041	-0.27513		1.041	0.27734		1.041	-0.05157		1.041	0.4127
1.042	0.00264		4.042	-0.00693		7.042	0.00921		10.042	-0.73514		1.042	0.2113		1.042	-0.04512		1.042	-0.06768		1.042	0.2113		1.042	0.75773
1.043	0.00264		4.043	-0.01273		7.043	0.00593		10.043	-0.04515		1.043	-0.05157		1.043	-0.27513		1.043	0.27734		1.043	-0.31444		1.043	0.4127
1.044	0.00264		4.044	-0.00114		7.044	0.00593		10.044	-0.50512		1.044	-0.31444		1.044	0.18489		1.044	0.27734		1.044	0.2113		1.044	0.4127
1.045	0.00264		4.045	-0.00114		7.045	0.00264		10.045	-0.27517		1.045	0.47418		1.045	-0.27513		1.045	0.27734		1.045	-0.31444		1.045	0.75773
1.046	-0.00393		4.046	-0.00114		7.046	0.00264		10.046	-0.50512		1.046	0.2113		1.046	-0.27513		1.046	-0.06768		1.046	0.47418		1.046	0.4127
1.047	-0.000645		4.047	-0.00693		7.047	0.00593		10.047	-0.50512		1.047	-0.05157		1.047	-0.04512		1.047	-0.06768		1.047	-0.05157		1.047	0.4127
1.048	-0.00393		4.048	-0.00114		7.048	0.00593		10.048	-0.50512		1.048	0.2113		1.048	-0.27513		1.048	0.27734		1.048	-0.05157		1.048	0.4127
1.049	-0.000645		4.049	-0.01273		7.049	0.00264		10.049	-0.27517		1.049	0.2113		1.049	-0.04512		1.049	-0.06768		1.049	-0.05157		1.049	0.4127
1.05	0.00264		4.05	-0.00693		7.05	0.00264		10.05	-0.50512		1.05	0.2113		1.05	-0.27513		1.05	0.27734		1.05	-0.05157		1.05	0.4127
1.051	-0.000645		4.051	-0.00693		7.051	0.00593		10.051	-0.50512		1.051	0.2113		1.051	0.18489		1.051	-0.06768		1.051	0.2113		1.051	-0.27734
1.052	0.00264		4.052	-0.01853		7.052	0.00264		10.052	-0.73514		1.052	0.2113		1.052	-0.27513		1.052	-0.06768		1.052	0.2113		1.052	0.4127
1.053	-0.000645		4.053	-0.00114		7.053	0.00593		10.053	-0.27517		1.053	0.2113		1.053	-0.04512		1.053	0.27734		1.053	0.2113		1.053	0.06768
1.054	-0.000645		4.054	-0.00693		7.054	0.00264		10.054	-0.50512		1.054	0.2113		1.054	-0.27513		1.054	-0.06768		1.054	0.47418		1.054	0.4127
1.055	0.00264		4.055	-0.00114		7.055	0.00264		10.055	-0.50512		1.055	-0.05157		1.055	-0.04512		1.055	-0.06768		1.055	0.2113		1.055	0.06768
1.056	-0.000645		4.056	-0.00693		7.056	0.00264		10.056	-0.73514		1.056	0.2113		1.056	-0.04512		1.056	-0.06768		1.056	0.2113		1.056	0.4127
1.057	-0.000645		4.057	-0.01273		7.057	-0.000645		10.057	-0.73514		1.057	-0.31444		1.057	-0.27513		1.057	-0.06768		1.057	0.2113		1.057	-0.62237
1.058	0.00264		4.058	-0.00693		7.058	0.00264		10.058	-0.27517		1.058	0.2113		1.058	-0.04512		1.058	-0.4127		1.058	0.47418		1.058	0.4127
1.059	0.00264		4.059	-0.00114		7.059	0.00921		10.059	-0.27517		1.059	0.2113		1.059	-0.04512		1.059	0.27734		1.059	0.2113		1.059	0.06768
1.06	-0.000645		4.06	-0.00114		7.06	0.00264		10.06	-0.73514		1.06	-0.05157		1.06	-0.27513		1.06	0.27734		1.06	-0.05157		1.06	0.06768
1.061	0.00264		4.061	-0.00114		7.061	0.00264		10.061	-0.50512		1.061	-0.05157		1.061	-0.27513		1.061	-0.06768		1.061	0.2113		1.061	0.06768
1.062	-0.000645		4.062	-0.01273		7.062	0.00921		10.062	-0.73514		1.062	-0.05157		1.062	-0.04512		1.062	-0.06768		1.062	0.2113		1.062	0.4127
1.063	0.00264		4.063	-0.00693		7.063	0.00593		10.063	-0.73514		1.063	0.47418		1.063	-0.27513		1.063	0.27734		1.063	-0.05157		1.063	0.4127
1.064	0.00264		4.064	-0.00693		7.064	0.00593		10.064	-0.73514		1.064	0.2113		1.064	0.18489		1.064	0.27734		1.064	-0.05157		1.064	0.06768
1.065	0.00264		4.065	-0.00114		7.065	0.00264		10.065	-0.50512		1.065	-0.05157		1.065	-0.27513		1.065	0.27734		1.065	0.2113		1.065	0.4127
1.066	-0.000645		4.066	-0.01273		7.066	0.00264		10.066	-0.50512		1.066	0.2113		1.066	0.18489		1.066	-0.06768		1.066	0.2113		1.066	0.4127
1.067	-0.000645		4.067	-0.00114		7.067	0.00593		10.067	-0.50512		1.067	0.2113		1.067	-0.04512		1.067	0.27734		1.067	-0.05157		1.067	0.4127
1.068	-0.000645		4.068	-0.00114		7.068	0.00264		10.068	-0.27517		1.068	0.2113		1.068	-0.27513		1.068	0.27734		1.068	0.47418		1.068	0.06768
1.069	-0.00393		4.069	-0.00693		7.069	0.00593		10.069	-0.96516		1.069	0.47418		1.069	-0.27513		1.069	-0.06768		1.069	-0.05157		1.069	0.4127
1.07	0.00264		4.07	-0.00114		7.07	0.00264		10.07	-0.50512		1.07	-0.05157		1.07	-0.27513		1.07	-0.06768		1.07	0.2113		1.07	0.4127
1.071	0.00264		4.071	-0.00693		7.071	0.00593		10.071	-0.73514		1.071	0.2113		1.071	-0.04512		1.071	-0.06768		1.071	0.47418		1.071	0.4127
1.072	-0.000645		4.072	-0.01273		7.072	0.00264		10.072	-0.50512		1.072	-0.05157		1.072	-0.27513		1.072	0.27734		1.072	-0.05157		1.072	0.4127
1.073	-0.00393		4.073	-0.00693		7.073	0.00264		10.073	-0.73514		1.073	0.2113		1.073	-0.27513		1.073	-0.4127		1.073	0.2113		1.073	0.4127
1.074	0.00264		4.074	-0.00693		7.074	0.00264		10.074	-0.50512		1.074	0.2113		1.074	-0.27513		1.074	-0.06768		1.074	0.47418		1.074	0.4127
1.075	-0.00393		4.075	-0.00693		7.075	-0.000645		10.075	-0.50512		1.075	-0.05157		1.075	-0.27513		1.075	0.27734		1.075	0.47418		1.075	0.06768
1.076	-0.000645		4.076	-0.01273		7.076	-0.000645		10.076	-0.96516		1.076	0.2113		1.076	-0.27513		1.076	-0.06768		1.076	0.2113		1.076	0.4127
1.077	-0.00722		4.077	-0.01273		7.077	0.00264		10.077	-0.73514		1.077	0.2113		1.077	-0.04512		1.077	0.27734		1.077	0.2113		1.077	0.06768
1.078	-0.00393		4.078	-0.00693		7.078	0.00264		10.078	-0.50512		1.078	0.2113		1.078	-0.04512		1.078	-0.06768		1.078	0.2113		1.078	0.75773
1.079	-0.00393		4.079	-0.00693		7.079	0.00264		10.079	-0.50512		1.079	-0.05157		1.079	-0.04512		1.079	-0.06768		1.079	0.2113		1.079	-0.27734
1.08	-0.000645		4.08	-0.01273		7.08	0.00264		10.08	-0.50512		1.08	-0.05157		1.08	-0.27513		1.08	-0.4127		1.08	0.2113		1.08	0.06768
1.081	-0.000645		4.081	-0.00693		7.081	0.00264		10.081	-0.50512		1.081	0.47418		1.081	-0.04512		1.081	-0.06768		1.081	-0.05157		1.081	0.06768
1.082	0.00264		4.082	-0.00693		7.082	0.00593		10.082	-0.73514		1.082	0.47418		1.082	-0.27513		1.082	0.96739		1.082	0.47418		1.082	0.06768
1.083	-0.000645		4.083	-0.01273		7.083	0.00593		10.083	-0.73514		1.083	0.2113		1.083	-0.04512		1.083	-0.06768		1.083	-0.05157		1.083	0.4127
1.084	-0.000645		4.084	-0.00114		7.084	0.00921		10.084	-0.50512		1.084	0.2113		1.084	-0.27513		1.084	0.62237		1.084	0.47418		1.084	0.06768
1.085	-0.00393		4.085	-0.00114		7.085	0.00264		10.085	-0.73514		1.085	0.2113		1.085	-0.27513		1.085	0.27734		1.085	-0.05157		1.085	0.4127
1.086	-0.000645		4.086	-0.01273		7.086	-0.000645		10.086	-0.50512		1.086	0.2113		1.086	-0.04512		1.086	0.62237		1.086	-0.05157		1.086	0.4127
1.087	0.00264		4.087	-0.00693		7.087	-0.000645		10.087	-0.50512		1.087	-0.31444		1.087	-0.27513		1.087	0.62237		1.087	0.2113		1.087	0.06768
1.088	0.00264		4.088	-0.00693		7.088	0.00593		10.088	-0.73514		1.088	0.2113		1.088	-0.27513		1.088	-0.06768		1.088	0.47418		1.088	0.4127
1.089	-0.00393		4.089	-0.00693		7.089	-0.000645		10.089	-0.73514		1.089	0.2113		1.089	-0.27513		1.089	0.62237		1.089	-0.05157		1.089	0.06768
1.09	-0.000645		4.09	-0.01273		7.09	0.00593		10.09	-0.27517		1.09	-0.05157		1.09	-0.27513		1.09	0.27734		1.09	0.2113		1.09	0.06768
1.091	-0.000645		4.091	-0.01273		7.091	0.00264		10.091	-0.27517		1.091	0.2113		1.091	-0.27513		1.091	-0.4127		1.091	0.47418		1.091	0.4127
1.092	-0.000645		4.092	-0.00114		7.092	0.00264		10.092	-0.50512		1.092	-0.05157		1.092	-0.27513		1.092	-0.4127		1.092	0.2113		1.092	0.4127
1.093	-0.000645		4.093	-0.00114		7.093	0.00264		10.093	-0.73514		1.093	0.2113		1.093	0.18489		1.093	0.62237		1.093	0.2113		1.093	0.4127
1.094	-0.000645		4.094	-0.01273		7.094	0.00264		10.094	-0.50512		1.094	0.47418		1.094	-0.27513		1.094	-0.06768		1.094	0.2113		1.094	-0.27734
1.095	-0.000645		4.095	-0.01853		7.095	0.00264		10.095	-0.50512		1.095	-0.05157		1.095	-0.27513		1.095	0.27734		1.095	0.2113		1.095	0.06768
1.096	-0.00393		4.096	-0.00693		7.096	0.00593		10.096	-0.27517		1.096	-0.05157		1.096	-0.27513		1.096	0.27734		1.096	-0.05157		1.096	0.06768
1.097	-0.00393		4.097	-0.01273		7.097	0.00593		10.097	-0.50512		1.097	-0.05157		1.097	0.18489		1.097	-0.06768		1.097	-0.05157		1.097	0.06768
1.098	-0.00393		4.098	-0.00693		7.098	0.00593		10.098	-0.50512		1.098	0.47418		1.098	-0.27513		1.098	-0.06768		1.098	0.2113		1.098	0.4127
1.099	-0.00393		4.099	-0.00114		7.099	0.00264		10.099	-0.50512		1.099	0.47418		1.099	-0.04512		1.099	-0.06768		1.099	-0.05157		1.099	0.06768
1.1	-0.00393		4.1	-0.00693		7.1	0.00593		10.1	-0.73514		1.1	0.47418		1.1	-0.27513		1.1	-0.4127		1.1	0.2113		1.1	0.06768
1.101	-0.000645		4.101	-0.00693		7.101	-0.000645		10.101	-0.73514		1.101	0.47418		1.101	-0.27513		1.101	-0.06768		1.101	0.2113		1.101	0.06768
1.102	-0.00393		4.102	-0.01273		7.102	0.00264		10.102	-0.50512		1.102	-0.05157		1.102	-0.27513		1.102	0.27734		1.102	-0.05157		1.102	0.4127
1.103	0.00264		4.103	-0.01273		7.103	0.00264		10.103	-0.50512		1.103	0.2113		1.103	-0.04512		1.103	-0.4127		1.103	0.2113		1.103	0.4127
1.104	-0.000645		4.104	-0.00693		7.104	0.00593		10.104	-0.73514		1.104	-0.05157		1.104	-0.04512		1.104	-0.06768		1.104	-0.05157		1.104	-0.27734
1.105	-0.00393		4.105	-0.00693		7.105	0.00593		10.105	-0.50512		1.105	0.2113		1.105	-0.27513		1.105	-0.4127		1.105	0.2113		1.105	-0.27734
1.106	-0.00393		4.106	-0.00693		7.106	0.00593		10.106	-0.50512		1.106	0.2113		1.106	-0.27513		1.106	0.27734		1.106	0.2113		1.106	0.06768
1.107	-0.00393		4.107	-0.01273		7.107	0.00593		10.107	-0.73514		1.107	0.2113		1.107	-0.27513		1.107	-0.06768		1.107	0.2113		1.107	0.4127
1.108	-0.000645		4.108	-0.00693		7.108	-0.000645		10.108	-0.50512		1.108	0.2113		1.108	-0.27513		1.108	-0.06768		1.108	0.2113		1.108	0.4127
1.109	-0.000645		4.109	-0.00693		7.109	0.00593		10.109	-0.50512		1.109	-0.05157		1.109	-0.27513		1.109	-0.06768		1.109	0.2113		1.109	0.4127
1.11	-0.000645		4.11	-0.00693		7.11	0.00264		10.11	-0.27517		1.11	-0.57732		1.11	-0.27513		1.11	0.27734		1.11	0.2113		1.11	0.75773
1.111	-0.000645		4.111	-0.00693		7.111	0.00921		10.111	-0.50512		1.111	0.47418		1.111	-0.27513		1.111	-0.4127		1.111	0.2113		1.111	0.06768
1.112	-0.000645		4.112	-0.00693		7.112	0.00593		10.112	-0.27517		1.112	0.2113		1.112	0.18489		1.112	-0.06768		1.112	0.2113		1.112	0.4127
1.113	-0.00393		4.113	-0.00114		7.113	0.00264		10.113	-0.50512		1.113	-0.05157		1.113	-0.50516		1.113	-0.06768		1.113	0.2113		1.113	0.4127
1.114	0.00264		4.114	-0.00693		7.114	0.00593		10.114	-0.50512		1.114	-0.05157		1.114	-0.50516		1.114	0.27734		1.114	-0.05157		1.114	0.4127
1.115	-0.00393		4.115	-0.01273		7.115	0.00264		10.115	-0.73514		1.115	0.2113		1.115	-0.04512		1.115	0.27734		1.115	-0.05157		1.115	0.4127
1.116	-0.000645		4.116	-0.00114		7.116	0.00264		10.116	-0.27517		1.116	-0.05157		1.116	-0.04512		1.116	0.62237		1.116	0.2113		1.116	0.06768
1.117	-0.00722		4.117	-0.01273		7.117	0.00264		10.117	-0.50512		1.117	-0.31444		1.117	-0.04512		1.117	0.27734		1.117	-0.05157		1.117	0.4127
1.118	0.00264		4.118	-0.00114		7.118	0.00264		10.118	-0.50512		1.118	0.2113		1.118	-0.04512		1.118	-0.06768		1.118	-0.05157		1.118	0.4127
1.119	-0.00393		4.119	-0.00693		7.119	0.00593		10.119	-0.73514		1.119	0.2113		1.119	-0.50516		1.119	-0.06768		1.119	0.2113		1.119	0.06768
1.12	-0.00393		4.12	-0.00693		7.12	0.00264		10.12	-0.27517		1.12	0.2113		1.12	-0.27513		1.12	0.62237		1.12	-0.05157		1.12	0.06768
1.121	-0.000645		4.121	-0.00693		7.121	0.00264		10.121	-0.73514		1.121	0.2113		1.121	-0.27513		1.121	-0.4127		1.121	-0.05157		1.121	0.4127
1.122	-0.00393		4.122	-0.00693		7.122	0.00921		10.122	-0.50512		1.122	-0.31444		1.122	-0.04512		1.122	0.27734		1.122	-0.05157		1.122	0.75773
1.123	-0.00393		4.123	-0.00693		7.123	0.00593		10.123	-0.73514		1.123	0.2113		1.123	-0.27513		1.123	0.27734		1.123	-0.05157		1.123	0.06768
1.124	-0.00722		4.124	-0.01273		7.124	-0.000645		10.124	-0.50512		1.124	0.2113		1.124	0.18489		1.124	-0.06768		1.124	0.47418		1.124	0.4127
1.125	-0.00393		4.125	-0.01273		7.125	0.00921		10.125	-0.50512		1.125	0.2113		1.125	-0.04512		1.125	-0.4127		1.125	-0.05157		1.125	0.4127
1.126	-0.000645		4.126	-0.00693		7.126	0.00593		10.126	-0.27517		1.126	0.2113		1.126	-0.04512		1.126	-0.06768		1.126	0.2113		1.126	0.75773
1.127	-0.00393		4.127	-0.00693		7.127	0.00921		10.127	-0.50512		1.127	0.2113		1.127	0.18489		1.127	0.27734		1.127	0.2113		1.127	0.06768
1.128	-0.00393		4.128	-0.00114		7.128	0.00264		10.128	-0.50512		1.128	0.2113		1.128	-0.04512		1.128	0.27734		1.128	-0.05157		1.128	0.4127
1.129	-0.00722		4.129	-0.00693		7.129	0.00593		10.129	-0.50512		1.129	0.2113		1.129	-0.27513		1.129	-0.4127		1.129	0.2113		1.129	0.4127
1.13	-0.00393		4.13	-0.01853		7.13	0.00264		10.13	-0.27517		1.13	-0.05157		1.13	-0.04512		1.13	-0.06768		1.13	0.47418		1.13	0.06768
1.131	-0.00393		4.131	-0.01273		7.131	0.00264		10.131	-0.27517		1.131	0.47418		1.131	-0.04512		1.131	-0.06768		1.131	0.47418		1.131	0.4127
1.132	-0.000645		4.132	-0.00114		7.132	0.00593		10.132	-0.50512		1.132	0.2113		1.132	-0.27513		1.132	-0.06768		1.132	-0.05157		1.132	0.06768
1.133	-0.00393		4.133	-0.01273		7.133	0.00593		10.133	-0.50512		1.133	0.2113		1.133	-0.27513		1.133	0.27734		1.133	0.2113		1.133	-0.27734
1.134	-0.00393		4.134	-0.00693		7.134	-0.000645		10.134	-0.50512		1.134	0.2113		1.134	-0.04512		1.134	-0.06768		1.134	0.2113		1.134	0.4127
1.135	-0.00393		4.135	-0.00693		7.135	0.00593		10.135	-0.50512		1.135	-0.05157		1.135	-0.27513		1.135	-0.06768		1.135	0.2113		1.135	0.4127
1.136	-0.00393		4.136	-0.00693		7.136	0.00593		10.136	-0.50512		1.136	0.2113		1.136	-0.27513		1.136	-0.06768		1.136	0.2113		1.136	0.06768
1.137	-0.00393		4.137	-0.00693		7.137	-0.000645		10.137	-0.73514		1.137	0.47418		1.137	-0.27513		1.137	-0.06768		1.137	0.47418		1.137	0.06768
1.138	-0.00393		4.138	-0.00693		7.138	0.00593		10.138	-0.50512		1.138	-0.05157		1.138	-0.27513		1.138	-0.06768		1.138	-0.05157		1.138	0.06768
1.139	-0.000645		4.139	-0.01273		7.139	0.00593		10.139	-0.50512		1.139	0.2113		1.139	-0.04512		1.139	0.27734		1.139	0.2113		1.139	0.06768
1.14	-0.00393		4.14	-0.00693		7.14	0.00921		10.14	-0.73514		1.14	-0.05157		1.14	-0.27513		1.14	-0.06768		1.14	-0.05157		1.14	0.4127
1.141	0.00264		4.141	-0.01273		7.141	0.00593		10.141	-0.73514		1.141	0.2113		1.141	-0.27513		1.141	0.27734		1.141	-0.05157		1.141	0.4127
1.142	-0.00393		4.142	-0.00693		7.142	0.00264		10.142	-0.50512		1.142	0.47418		1.142	-0.27513		1.142	-0.06768		1.142	-0.05157		1.142	0.06768
1.143	-0.00393		4.143	-0.01853		7.143	0.00593		10.143	-0.50512		1.143	-0.05157		1.143	-0.04512		1.143	0.27734		1.143	0.2113		1.143	0.4127
1.144	0.00264		4.144	-0.01853		7.144	0.00264		10.144	-0.73514		1.144	-0.05157		1.144	-0.27513		1.144	-0.06768		1.144	-0.05157		1.144	0.75773
1.145	-0.000645		4.145	-0.01273		7.145	0.00593		10.145	-0.50512		1.145	0.2113		1.145	-0.27513		1.145	-0.06768		1.145	-0.05157		1.145	0.06768
1.146	-0.000645		4.146	-0.01273		7.146	0.00264		10.146	-0.50512		1.146	0.2113		1.146	-0.04512		1.146	0.62237		1.146	0.2113		1.146	0.75773
1.147	0.00264		4.147	-0.00693		7.147	0.00921		10.147	-0.50512		1.147	-0.05157		1.147	-0.04512		1.147	0.27734		1.147	0.2113		1.147	0.4127
1.148	-0.00393		4.148	-0.00693		7.148	0.00593		10.148	-0.50512		1.148	-0.05157		1.148	-0.27513		1.148	-0.06768		1.148	-0.05157		1.148	0.06768
1.149	-0.00393		4.149	-0.01273		7.149	0.00264		10.149	-0.50512		1.149	0.2113		1.149	-0.27513		1.149	-0.06768		1.149	-0.05157		1.149	0.4127
1.15	-0.00393		4.15	-0.00693		7.15	0.00593		10.15	-0.50512		1.15	0.2113		1.15	-0.27513		1.15	-0.06768		1.15	0.2113		1.15	0.4127
1.151	0.00264		4.151	-0.00693		7.151	0.00593		10.151	-0.73514		1.151	0.2113		1.151	-0.50516		1.151	-0.06768		1.151	-0.05157		1.151	0.4127
1.152	0.00264		4.152	-0.00114		7.152	0.00264		10.152	-0.73514		1.152	0.2113		1.152	-0.04512		1.152	0.27734		1.152	0.2113		1.152	0.75773
1.153	-0.00722		4.153	-0.01273		7.153	0.00593		10.153	-0.73514		1.153	-0.05157		1.153	-0.27513		1.153	-0.06768		1.153	0.2113		1.153	0.75773
1.154	-0.00393		4.154	-0.00693		7.154	0.00593		10.154	-0.73514		1.154	0.2113		1.154	-0.27513		1.154	0.27734		1.154	0.47418		1.154	0.4127
1.155	-0.00393		4.155	-0.01273		7.155	0.00593		10.155	-0.50512		1.155	-0.31444		1.155	0.18489		1.155	-0.06768		1.155	-0.05157		1.155	0.4127
1.156	-0.00393		4.156	-0.00693		7.156	-0.000645		10.156	-0.50512		1.156	0.2113		1.156	-0.04512		1.156	-0.06768		1.156	-0.05157		1.156	0.06768
1.157	-0.000645		4.157	-0.01273		7.157	0.00264		10.157	-0.27517		1.157	0.2113		1.157	-0.27513		1.157	0.27734		1.157	0.2113		1.157	0.4127
1.158	-0.00393		4.158	-0.00693		7.158	0.00264		10.158	-0.50512		1.158	-0.05157		1.158	-0.27513		1.158	0.27734		1.158	-0.05157		1.158	0.06768
1.159	-0.000645		4.159	-0.01853		7.159	0.00264		10.159	-0.50512		1.159	0.2113		1.159	-0.50516		1.159	-0.4127		1.159	0.2113		1.159	0.75773
1.16	-0.00722		4.16	-0.01273		7.16	0.00264		10.16	-0.50512		1.16	0.2113		1.16	-0.04512		1.16	-0.06768		1.16	0.2113		1.16	0.75773
1.161	-0.00722		4.161	-0.00693		7.161	0.00593		10.161	-0.50512		1.161	-0.05157		1.161	-0.04512		1.161	0.27734		1.161	0.2113		1.161	0.75773
1.162	-0.00393		4.162	-0.00114		7.162	0.00593		10.162	-0.50512		1.162	0.2113		1.162	-0.27513		1.162	0.27734		1.162	-0.05157		1.162	-0.27734
1.163	-0.000645		4.163	-0.00693		7.163	0.00593		10.163	-0.50512		1.163	0.47418		1.163	-0.04512		1.163	-0.4127		1.163	-0.31444		1.163	0.4127
1.164	0.00264		4.164	-0.01273		7.164	0.00264		10.164	-0.73514		1.164	-0.05157		1.164	-0.04512		1.164	0.27734		1.164	-0.05157		1.164	0.4127
1.165	-0.000645		4.165	-0.01273		7.165	0.00593		10.165	-0.50512		1.165	-0.05157		1.165	-0.04512		1.165	0.27734		1.165	0.2113		1.165	0.4127
1.166	-0.00393		4.166	-0.01273		7.166	0.00264		10.166	-0.73514		1.166	0.47418		1.166	-0.04512		1.166	-0.06768		1.166	-0.05157		1.166	0.06768
1.167	-0.000645		4.167	-0.00693		7.167	0.00593		10.167	-0.50512		1.167	0.2113		1.167	-0.27513		1.167	-0.06768		1.167	-0.05157		1.167	0.75773
1.168	-0.000645		4.168	-0.01273		7.168	0.00264		10.168	-0.50512		1.168	0.2113		1.168	-0.27513		1.168	-0.06768		1.168	0.2113		1.168	0.4127
1.169	-0.00393		4.169	-0.01273		7.169	0.00264		10.169	-0.50512		1.169	0.2113		1.169	-0.04512		1.169	0.27734		1.169	0.2113		1.169	0.4127
1.17	0.00264		4.17	-0.01273		7.17	0.00921		10.17	-0.50512		1.17	0.2113		1.17	-0.04512		1.17	-0.06768		1.17	0.2113		1.17	0.06768
1.171	-0.000645		4.171	-0.01273		7.171	0.00264		10.171	-0.50512		1.171	-0.05157		1.171	0.18489		1.171	0.27734		1.171	0.2113		1.171	0.06768
1.172	-0.00393		4.172	-0.01273		7.172	0.00264		10.172	-0.73514		1.172	-0.05157		1.172	-0.04512		1.172	-0.4127		1.172	0.2113		1.172	0.4127
1.173	-0.000645		4.173	-0.01273		7.173	0.00593		10.173	-0.27517		1.173	-0.05157		1.173	-0.04512		1.173	-0.06768		1.173	0.2113		1.173	0.4127
1.174	-0.00393		4.174	-0.00114		7.174	0.00593		10.174	-0.27517		1.174	0.47418		1.174	-0.04512		1.174	0.27734		1.174	0.47418		1.174	0.06768
1.175	-0.00393		4.175	-0.00693		7.175	0.00264		10.175	-0.50512		1.175	0.47418		1.175	-0.27513		1.175	-0.06768		1.175	0.2113		1.175	0.06768
1.176	-0.00393		4.176	-0.00693		7.176	0.00593		10.176	-0.73514		1.176	0.2113		1.176	-0.04512		1.176	-0.06768		1.176	0.47418		1.176	0.4127
1.177	-0.00722		4.177	-0.00693		7.177	0.00593		10.177	-0.50512		1.177	0.2113		1.177	-0.04512		1.177	0.27734		1.177	0.47418		1.177	0.06768
1.178	-0.00722		4.178	-0.00693		7.178	0.00921		10.178	-0.50512		1.178	0.2113		1.178	-0.04512		1.178	-0.06768		1.178	0.2113		1.178	0.4127
1.179	-0.00722		4.179	-0.01273		7.179	0.00921		10.179	-0.73514		1.179	0.47418		1.179	-0.04512		1.179	0.27734		1.179	0.2113		1.179	0.75773
1.18	-0.000645		4.18	-0.01273		7.18	0.00264		10.18	-0.73514		1.18	0.2113		1.18	-0.27513		1.18	0.27734		1.18	-0.05157		1.18	0.4127
1.181	-0.000645		4.181	-0.01273		7.181	0.00593		10.181	-0.50512		1.181	0.2113		1.181	-0.04512		1.181	-0.06768		1.181	0.2113		1.181	0.4127
1.182	-0.000645		4.182	-0.01273		7.182	0.00264		10.182	-0.73514		1.182	-0.05157		1.182	-0.27513		1.182	-0.06768		1.182	-0.31444		1.182	0.4127
1.183	-0.00722		4.183	-0.00693		7.183	0.00593		10.183	-0.50512		1.183	0.2113		1.183	-0.04512		1.183	0.27734		1.183	-0.05157		1.183	0.4127
1.184	-0.00393		4.184	-0.01273		7.184	0.00593		10.184	-0.27517		1.184	0.2113		1.184	-0.27513		1.184	-0.4127		1.184	0.2113		1.184	0.06768
1.185	-0.00393		4.185	-0.01273		7.185	0.00921		10.185	-0.50512		1.185	-0.05157		1.185	0.18489		1.185	0.27734		1.185	-0.05157		1.185	0.06768
1.186	-0.000645		4.186	-0.01273		7.186	0.00593		10.186	-0.50512		1.186	-0.05157		1.186	-0.27513		1.186	0.27734		1.186	-0.05157		1.186	0.4127
1.187	-0.00722		4.187	-0.01273		7.187	0.00593		10.187	-0.27517		1.187	0.2113		1.187	-0.27513		1.187	0.62237		1.187	0.2113		1.187	0.06768
1.188	-0.000645		4.188	-0.01273		7.188	0.00921		10.188	-0.50512		1.188	0.2113		1.188	-0.04512		1.188	-0.06768		1.188	0.2113		1.188	0.06768
1.189	-0.00722		4.189	-0.01853		7.189	0.00593		10.189	-0.73514		1.189	0.47418		1.189	0.18489		1.189	0.27734		1.189	0.2113		1.189	0.06768
1.19	-0.00722		4.19	-0.02432		7.19	0.00593		10.19	-0.50512		1.19	0.2113		1.19	-0.27513		1.19	0.27734		1.19	-0.05157		1.19	0.06768
1.191	-0.00393		4.191	-0.01273		7.191	0.00264		10.191	-0.73514		1.191	0.2113		1.191	-0.04512		1.191	-0.06768		1.191	0.47418		1.191	0.4127
1.192	-0.000645		4.192	-0.00114		7.192	0.00593		10.192	-0.50512		1.192	0.2113		1.192	-0.04512		1.192	-0.06768		1.192	-0.57732		1.192	0.4127
1.193	-0.00722		4.193	-0.00693		7.193	0.00593		10.193	-0.73514		1.193	0.47418		1.193	-0.27513		1.193	-0.4127		1.193	0.47418		1.193	0.4127
1.194	-0.00722		4.194	-0.00693		7.194	0.00593		10.194	-0.50512		1.194	-0.05157		1.194	-0.27513		1.194	-0.06768		1.194	0.2113		1.194	0.4127
1.195	-0.00393		4.195	-0.00693		7.195	0.00593		10.195	-0.50512		1.195	-0.05157		1.195	-0.73517		1.195	0.27734		1.195	0.2113		1.195	0.4127
1.196	-0.00393		4.196	-0.00693		7.196	0.00264		10.196	-0.27517		1.196	0.47418		1.196	-0.04512		1.196	0.27734		1.196	-0.05157		1.196	0.4127
1.197	-0.00722		4.197	-0.01273		7.197	0.00264		10.197	-0.50512		1.197	0.2113		1.197	-0.27513		1.197	0.27734		1.197	-0.05157		1.197	0.4127
1.198	-0.00393		4.198	-0.01273		7.198	0.00264		10.198	-0.27517		1.198	-0.05157		1.198	-0.50516		1.198	-0.4127		1.198	0.2113		1.198	0.4127
1.199	-0.00393		4.199	-0.00693		7.199	0.00593		10.199	-0.50512		1.199	-0.05157		1.199	-0.27513		1.199	0.27734		1.199	-0.05157		1.199	0.4127
1.2	-0.00393		4.2	-0.00693		7.2	0.00264		10.2	-0.73514		1.2	0.2113		1.2	0.18489		1.2	0.62237		1.2	0.47418		1.2	0.06768
1.201	-0.00722		4.201	-0.00693		7.201	0.00593		10.201	-0.27517		1.201	0.2113		1.201	-0.04512		1.201	0.27734		1.201	0.2113		1.201	0.75773
1.202	-0.00393		4.202	-0.01273		7.202	0.00593		10.202	-0.50512		1.202	0.2113		1.202	-0.04512		1.202	-0.06768		1.202	0.2113		1.202	0.4127
1.203	-0.00722		4.203	-0.00693		7.203	0.00593		10.203	-0.27517		1.203	0.47418		1.203	-0.04512		1.203	0.27734		1.203	0.47418		1.203	0.06768
1.204	-0.00393		4.204	-0.01273		7.204	0.00593		10.204	-0.27517		1.204	0.2113		1.204	-0.27513		1.204	-0.06768		1.204	-0.05157		1.204	0.75773
1.205	-0.00393		4.205	-0.01273		7.205	0.00264		10.205	-0.50512		1.205	0.2113		1.205	-0.04512		1.205	-0.4127		1.205	0.2113		1.205	0.06768
1.206	-0.00722		4.206	-0.00693		7.206	0.00593		10.206	-0.50512		1.206	0.2113		1.206	-0.27513		1.206	-0.06768		1.206	-0.31444		1.206	0.4127
1.207	-0.00393		4.207	-0.01273		7.207	0.0125		10.207	-0.50512		1.207	0.2113		1.207	-0.04512		1.207	0.27734		1.207	-0.31444		1.207	0.4127
1.208	-0.00393		4.208	-0.01273		7.208	0.00264		10.208	-0.73514		1.208	0.2113		1.208	-0.04512		1.208	-0.06768		1.208	-0.05157		1.208	0.4127
1.209	-0.00393		4.209	-0.01273		7.209	0.00921		10.209	-0.27517		1.209	-0.05157		1.209	-0.04512		1.209	-0.4127		1.209	0.2113		1.209	-0.27734
1.21	-0.00393		4.21	-0.00693		7.21	0.00593		10.21	-0.27517		1.21	0.2113		1.21	-0.27513		1.21	-0.06768		1.21	-0.05157		1.21	0.06768
1.211	-0.00393		4.211	-0.00693		7.211	0.00921		10.211	-0.50512		1.211	0.2113		1.211	-0.04512		1.211	-0.06768		1.211	-0.31444		1.211	0.4127
1.212	-0.00393		4.212	-0.01273		7.212	0.00593		10.212	-0.50512		1.212	0.47418		1.212	-0.04512		1.212	-0.4127		1.212	0.2113		1.212	0.4127
1.213	-0.000645		4.213	-0.01273		7.213	0.00921		10.213	-0.50512		1.213	-0.05157		1.213	-0.27513		1.213	-0.4127		1.213	0.2113		1.213	0.06768
1.214	-0.000645		4.214	-0.00693		7.214	0.00264		10.214	-0.50512		1.214	0.2113		1.214	0.18489		1.214	-0.06768		1.214	0.2113		1.214	0.06768
1.215	-0.00722		4.215	-0.00114		7.215	0.00264		10.215	-0.50512		1.215	0.2113		1.215	-0.04512		1.215	-0.06768		1.215	0.2113		1.215	0.4127
1.216	-0.00393		4.216	-0.01273		7.216	0.00593		10.216	-0.50512		1.216	-0.05157		1.216	-0.04512		1.216	0.62237		1.216	0.2113		1.216	0.4127
1.217	-0.00393		4.217	-0.00693		7.217	0.00593		10.217	-0.50512		1.217	0.2113		1.217	-0.04512		1.217	0.27734		1.217	0.2113		1.217	0.4127
1.218	-0.000645		4.218	-0.00693		7.218	0.00264		10.218	-0.73514		1.218	-0.05157		1.218	-0.04512		1.218	0.27734		1.218	-0.05157		1.218	0.4127
1.219	-0.00722		4.219	-0.00114		7.219	0.00593		10.219	-0.50512		1.219	0.2113		1.219	-0.04512		1.219	-0.06768		1.219	-0.05157		1.219	0.4127
1.22	-0.0105		4.22	-0.01853		7.22	0.00593		10.22	-0.27517		1.22	0.2113		1.22	-0.04512		1.22	0.27734		1.22	-0.31444		1.22	0.4127
1.221	-0.00722		4.221	-0.00693		7.221	0.00593		10.221	-0.50512		1.221	-0.05157		1.221	0.18489		1.221	0.27734		1.221	0.2113		1.221	0.06768
1.222	-0.0105		4.222	-0.01273		7.222	0.00593		10.222	-0.50512		1.222	0.2113		1.222	-0.27513		1.222	0.27734		1.222	0.2113		1.222	0.4127
1.223	-0.00393		4.223	-0.01273		7.223	0.00921		10.223	-0.27517		1.223	0.2113		1.223	0.18489		1.223	-0.06768		1.223	-0.05157		1.223	0.06768
1.224	-0.00722		4.224	-0.01273		7.224	0.00593		10.224	-0.50512		1.224	0.2113		1.224	-0.04512		1.224	-0.06768		1.224	0.2113		1.224	0.06768
1.225	-0.00722		4.225	-0.01273		7.225	0.00593		10.225	-0.50512		1.225	-0.05157		1.225	-0.04512		1.225	-0.06768		1.225	0.2113		1.225	0.06768
1.226	-0.00393		4.226	-0.01853		7.226	0.00593		10.226	-0.50512		1.226	-0.05157		1.226	-0.04512		1.226	-0.06768		1.226	-0.05157		1.226	0.06768
1.227	-0.00722		4.227	-0.01273		7.227	0.00921		10.227	-0.50512		1.227	-0.31444		1.227	-0.27513		1.227	-0.4127		1.227	-0.05157		1.227	0.4127
1.228	-0.00722		4.228	-0.00693		7.228	0.00593		10.228	-0.50512		1.228	-0.05157		1.228	-0.04512		1.228	0.27734		1.228	-0.05157		1.228	0.4127
1.229	-0.00722		4.229	-0.00693		7.229	0.00264		10.229	-0.50512		1.229	0.47418		1.229	-0.04512		1.229	-0.06768		1.229	0.2113		1.229	0.06768
1.23	-0.00722		4.23	-0.00693		7.23	0.00921		10.23	-0.50512		1.23	0.2113		1.23	-0.04512		1.23	-0.06768		1.23	-0.05157		1.23	0.4127
1.231	-0.00722		4.231	-0.01273		7.231	0.00921		10.231	-0.50512		1.231	-0.05157		1.231	-0.04512		1.231	-0.4127		1.231	0.2113		1.231	0.06768
1.232	-0.00722		4.232	-0.00693		7.232	0.00593		10.232	-0.27517		1.232	0.47418		1.232	-0.04512		1.232	-0.06768		1.232	0.2113		1.232	0.4127
1.233	-0.00722		4.233	-0.01273		7.233	0.00921		10.233	-0.50512		1.233	0.2113		1.233	0.18489		1.233	-0.06768		1.233	-0.31444		1.233	0.75773
1.234	-0.00393		4.234	-0.01273		7.234	0.00593		10.234	-0.50512		1.234	0.2113		1.234	-0.04512		1.234	-0.06768		1.234	-0.05157		1.234	0.06768
1.235	-0.00393		4.235	-0.00693		7.235	0.00593		10.235	-0.27517		1.235	-0.05157		1.235	-0.04512		1.235	-0.06768		1.235	-0.05157		1.235	0.4127
1.236	-0.00722		4.236	-0.01853		7.236	0.00593		10.236	-0.50512		1.236	-0.05157		1.236	-0.04512		1.236	-0.06768		1.236	0.2113		1.236	0.4127
1.237	-0.00722		4.237	-0.01273		7.237	0.00921		10.237	-0.27517		1.237	0.2113		1.237	-0.04512		1.237	0.27734		1.237	0.2113		1.237	0.06768
1.238	-0.0105		4.238	-0.00693		7.238	0.00264		10.238	-0.27517		1.238	-0.05157		1.238	0.18489		1.238	-0.06768		1.238	-0.05157		1.238	0.4127
1.239	-0.0105		4.239	-0.01273		7.239	0.00593		10.239	-0.27517		1.239	0.2113		1.239	0.18489		1.239	0.27734		1.239	-0.05157		1.239	0.75773
1.24	-0.00722		4.24	-0.01273		7.24	0.00593		10.24	-0.27517		1.24	-0.05157		1.24	-0.04512		1.24	-0.06768		1.24	-0.31444		1.24	0.06768
1.241	-0.00393		4.241	-0.00693		7.241	0.00593		10.241	-0.27517		1.241	-0.05157		1.241	-0.50516		1.241	-0.06768		1.241	-0.05157		1.241	0.4127
1.242	-0.00722		4.242	-0.00693		7.242	0.00264		10.242	-0.04515		1.242	-0.31444		1.242	-0.04512		1.242	-0.06768		1.242	-0.05157		1.242	0.75773
1.243	-0.0105		4.243	-0.00693		7.243	0.00593		10.243	-0.27517		1.243	0.2113		1.243	-0.04512		1.243	-0.06768		1.243	-0.05157		1.243	0.4127
1.244	-0.00722		4.244	-0.01853		7.244	0.00593		10.244	-0.27517		1.244	-0.05157		1.244	0.18489		1.244	-0.4127		1.244	-0.05157		1.244	0.75773
1.245	-0.00722		4.245	-0.01273		7.245	0.00593		10.245	-0.27517		1.245	-0.05157		1.245	-0.04512		1.245	-0.06768		1.245	0.2113		1.245	-0.27734
1.246	-0.00393		4.246	-0.01273		7.246	0.00593		10.246	-0.50512		1.246	-0.05157		1.246	-0.50516		1.246	-0.06768		1.246	-0.05157		1.246	0.4127
1.247	-0.00722		4.247	-0.00693		7.247	0.00264		10.247	-0.27517		1.247	-0.05157		1.247	-0.04512		1.247	-0.06768		1.247	-0.05157		1.247	0.06768
1.248	-0.0105		4.248	-0.00693		7.248	0.00593		10.248	-0.27517		1.248	-0.05157		1.248	-0.04512		1.248	-0.06768		1.248	-0.05157		1.248	0.06768
1.249	-0.00722		4.249	-0.01273		7.249	0.00593		10.249	-0.27517		1.249	0.2113		1.249	-0.04512		1.249	-0.4127		1.249	-0.31444		1.249	0.4127
1.25	-0.00722		4.25	-0.00693		7.25	0.00921		10.25	-0.27517		1.25	-0.05157		1.25	-0.04512		1.25	-0.06768		1.25	-0.05157		1.25	0.4127
1.251	-0.00722		4.251	-0.00693		7.251	0.00921		10.251	-0.27517		1.251	0.2113		1.251	-0.04512		1.251	-0.06768		1.251	-0.31444		1.251	0.4127
1.252	-0.00393		4.252	-0.01273		7.252	0.00593		10.252	-0.27517		1.252	0.2113		1.252	0.18489		1.252	-0.06768		1.252	0.47418		1.252	0.4127
1.253	-0.0105		4.253	-0.01273		7.253	0.00264		10.253	-0.27517		1.253	0.47418		1.253	-0.04512		1.253	-0.06768		1.253	0.2113		1.253	0.4127
1.254	-0.00722		4.254	-0.01273		7.254	0.00264		10.254	-0.27517		1.254	0.2113		1.254	-0.27513		1.254	0.27734		1.254	-0.31444		1.254	0.06768
1.255	-0.00722		4.255	-0.01853		7.255	0.00921		10.255	-0.50512		1.255	0.2113		1.255	0.18489		1.255	0.27734		1.255	-0.05157		1.255	0.4127
1.256	-0.0105		4.256	-0.01273		7.256	0.00593		10.256	-0.27517		1.256	0.2113		1.256	0.41491		1.256	-0.06768		1.256	-0.05157		1.256	0.06768
1.257	-0.00393		4.257	-0.00693		7.257	0.00264		10.257	-0.04515		1.257	0.2113		1.257	-0.27513		1.257	-0.06768		1.257	-0.31444		1.257	0.75773
1.258	-0.00722		4.258	-0.01853		7.258	0.00593		10.258	-0.27517		1.258	0.2113		1.258	-0.04512		1.258	-0.06768		1.258	-0.05157		1.258	0.4127
1.259	-0.00393		4.259	-0.01273		7.259	0.00593		10.259	-0.27517		1.259	0.2113		1.259	-0.04512		1.259	-0.06768		1.259	-0.05157		1.259	0.06768
1.26	-0.0105		4.26	-0.01273		7.26	0.00921		10.26	-0.27517		1.26	0.2113		1.26	0.18489		1.26	0.62237		1.26	-0.05157		1.26	-0.27734
1.261	-0.00722		4.261	-0.00114		7.261	0.00593		10.261	-0.04515		1.261	0.2113		1.261	0.18489		1.261	-0.06768		1.261	-0.31444		1.261	0.06768
1.262	-0.0105		4.262	-0.00693		7.262	0.00593		10.262	-0.04515		1.262	0.2113		1.262	0.18489		1.262	0.62237		1.262	-0.05157		1.262	0.4127
1.263	-0.0105		4.263	-0.01273		7.263	0.00264		10.263	-0.04515		1.263	-0.05157		1.263	-0.04512		1.263	-0.06768		1.263	-0.05157		1.263	0.75773
1.264	-0.00722		4.264	-0.01273		7.264	0.00593		10.264	-0.04515		1.264	-0.31444		1.264	-0.04512		1.264	-0.4127		1.264	-0.05157		1.264	0.4127
1.265	-0.01379		4.265	-0.01273		7.265	0.00264		10.265	-0.50512		1.265	-0.05157		1.265	0.64492		1.265	0.27734		1.265	-0.31444		1.265	0.4127
1.266	-0.00393		4.266	-0.00693		7.266	0.00264		10.266	-0.50512		1.266	-0.05157		1.266	-0.27513		1.266	-0.06768		1.266	0.2113		1.266	0.4127
1.267	-0.00393		4.267	-0.01853		7.267	0.00593		10.267	-0.50512		1.267	0.2113		1.267	0.18489		1.267	0.27734		1.267	-0.31444		1.267	0.06768
1.268	-0.00393		4.268	-0.01273		7.268	0.00593		10.268	-0.04515		1.268	-0.05157		1.268	-0.27513		1.268	0.27734		1.268	-0.05157		1.268	0.4127
1.269	-0.00722		4.269	-0.01853		7.269	0.00264		10.269	-0.04515		1.269	0.2113		1.269	-0.27513		1.269	0.27734		1.269	-0.05157		1.269	0.06768
1.27	-0.00722		4.27	-0.01273		7.27	0.00264		10.27	-0.27517		1.27	0.2113		1.27	0.18489		1.27	0.27734		1.27	-0.31444		1.27	0.06768
1.271	-0.00722		4.271	-0.00693		7.271	0.00593		10.271	-0.04515		1.271	0.47418		1.271	0.18489		1.271	-0.06768		1.271	-0.05157		1.271	-0.27734
1.272	-0.0105		4.272	-0.00693		7.272	0.00593		10.272	-0.27517		1.272	-0.05157		1.272	0.41491		1.272	-0.06768		1.272	-0.05157		1.272	0.06768
1.273	-0.00393		4.273	-0.00693		7.273	0.00264		10.273	-0.27517		1.273	0.2113		1.273	0.18489		1.273	-0.06768		1.273	-0.05157		1.273	0.06768
1.274	-0.00722		4.274	-0.01273		7.274	0.00264		10.274	-0.27517		1.274	0.2113		1.274	-0.04512		1.274	-0.4127		1.274	-0.31444		1.274	0.4127
1.275	-0.00722		4.275	-0.01273		7.275	0.00264		10.275	-0.04515		1.275	0.2113		1.275	-0.04512		1.275	-0.06768		1.275	-0.05157		1.275	0.4127
1.276	-0.00722		4.276	-0.00693		7.276	0.00264		10.276	-0.50512		1.276	0.47418		1.276	-0.27513		1.276	-0.4127		1.276	-0.05157		1.276	0.06768
1.277	-0.00722		4.277	-0.01273		7.277	0.00264		10.277	-0.50512		1.277	-0.31444		1.277	0.18489		1.277	-0.06768		1.277	0.2113		1.277	0.06768
1.278	-0.00393		4.278	-0.00114		7.278	0.00264		10.278	-0.50512		1.278	-0.05157		1.278	-0.04512		1.278	-0.06768		1.278	-0.31444		1.278	0.4127
1.279	-0.00722		4.279	-0.01273		7.279	0.00264		10.279	-0.50512		1.279	0.2113		1.279	-0.04512		1.279	-0.06768		1.279	-0.05157		1.279	0.06768
1.28	-0.00722		4.28	-0.01273		7.28	0.00593		10.28	-0.50512		1.28	0.47418		1.28	-0.04512		1.28	-0.06768		1.28	-0.31444		1.28	0.4127
1.281	-0.00722		4.281	-0.01273		7.281	0.00264		10.281	-0.27517		1.281	-0.05157		1.281	-0.04512		1.281	0.27734		1.281	-0.05157		1.281	0.4127
1.282	-0.00393		4.282	-0.01273		7.282	0.00593		10.282	-0.27517		1.282	0.2113		1.282	0.18489		1.282	-0.06768		1.282	-0.05157		1.282	0.4127
1.283	-0.00393		4.283	-0.01273		7.283	0.00593		10.283	-0.50512		1.283	0.2113		1.283	0.18489		1.283	-0.4127		1.283	-0.57732		1.283	0.4127
1.284	-0.00393		4.284	-0.01273		7.284	0.00264		10.284	-0.50512		1.284	-0.05157		1.284	-0.04512		1.284	0.27734		1.284	-0.05157		1.284	0.4127
1.285	-0.00722		4.285	-0.01273		7.285	-0.000645		10.285	-0.27517		1.285	0.2113		1.285	0.18489		1.285	-0.06768		1.285	-0.31444		1.285	-0.27734
1.286	-0.00393		4.286	-0.01273		7.286	0.00264		10.286	-0.27517		1.286	-0.05157		1.286	-0.04512		1.286	0.27734		1.286	-0.05157		1.286	0.75773
1.287	-0.00393		4.287	-0.01273		7.287	0.00264		10.287	-0.27517		1.287	0.2113		1.287	0.18489		1.287	0.27734		1.287	-0.05157		1.287	0.06768
1.288	-0.00722		4.288	-0.01273		7.288	0.00264		10.288	-0.27517		1.288	-0.05157		1.288	-0.27513		1.288	-0.06768		1.288	-0.05157		1.288	0.4127
1.289	-0.00722		4.289	-0.01853		7.289	0.00593		10.289	-0.50512		1.289	0.2113		1.289	-0.04512		1.289	-0.06768		1.289	-0.05157		1.289	0.4127
1.29	-0.00722		4.29	-0.00693		7.29	0.00264		10.29	-0.27517		1.29	-0.31444		1.29	0.18489		1.29	0.27734		1.29	-0.05157		1.29	-0.27734
1.291	-0.00722		4.291	-0.00693		7.291	-0.000645		10.291	-0.27517		1.291	0.2113		1.291	-0.04512		1.291	-0.06768		1.291	-0.31444		1.291	-0.27734
1.292	-0.00722		4.292	-0.00693		7.292	0.00593		10.292	-0.04515		1.292	-0.31444		1.292	0.18489		1.292	-0.4127		1.292	-0.31444		1.292	0.4127
1.293	-0.00393		4.293	-0.00693		7.293	0.00264		10.293	-0.50512		1.293	0.2113		1.293	-0.04512		1.293	-0.4127		1.293	0.2113		1.293	0.06768
1.294	-0.00722		4.294	-0.01273		7.294	0.00593		10.294	-0.27517		1.294	0.47418		1.294	-0.04512		1.294	-0.4127		1.294	-0.05157		1.294	0.75773
1.295	-0.00393		4.295	-0.01273		7.295	0.00921		10.295	-0.27517		1.295	-0.05157		1.295	0.18489		1.295	-0.4127		1.295	-0.31444		1.295	0.4127
1.296	-0.00393		4.296	-0.01853		7.296	-0.000645		10.296	-0.73514		1.296	0.2113		1.296	0.18489		1.296	0.27734		1.296	-0.05157		1.296	0.4127
1.297	-0.00722		4.297	-0.01273		7.297	0.00593		10.297	-0.50512		1.297	-0.05157		1.297	-0.04512		1.297	-0.4127		1.297	-0.31444		1.297	0.4127
1.298	-0.00722		4.298	-0.00693		7.298	0.00593		10.298	-0.27517		1.298	-0.31444		1.298	0.18489		1.298	-0.06768		1.298	0.2113		1.298	0.06768
1.299	-0.00722		4.299	-0.01273		7.299	0.00264		10.299	-0.50512		1.299	0.2113		1.299	0.18489		1.299	-0.06768		1.299	-0.31444		1.299	0.4127
1.3	-0.00722		4.3	-0.00693		7.3	0.00264		10.3	-0.27517		1.3	0.2113		1.3	-0.04512		1.3	-0.4127		1.3	0.2113		1.3	0.4127
1.301	-0.00722		4.301	-0.00693		7.301	0.00264		10.301	-0.04515		1.301	0.2113		1.301	0.41491		1.301	-0.06768		1.301	-0.05157		1.301	0.06768
1.302	-0.00722		4.302	-0.01273		7.302	0.00593		10.302	-0.27517		1.302	0.2113		1.302	0.18489		1.302	0.27734		1.302	-0.05157		1.302	0.75773
1.303	-0.0105		4.303	-0.00693		7.303	-0.000645		10.303	-0.04515		1.303	0.2113		1.303	-0.04512		1.303	-0.06768		1.303	-0.05157		1.303	0.4127
1.304	-0.00722		4.304	-0.01273		7.304	0.00921		10.304	-0.27517		1.304	0.2113		1.304	0.18489		1.304	0.27734		1.304	-0.05157		1.304	0.06768
1.305	-0.00722		4.305	-0.01273		7.305	0.00264		10.305	-0.50512		1.305	0.2113		1.305	-0.04512		1.305	-0.06768		1.305	-0.31444		1.305	0.4127
1.306	-0.00722		4.306	-0.01273		7.306	0.00264		10.306	-0.27517		1.306	0.2113		1.306	0.41491		1.306	-0.06768		1.306	-0.05157		1.306	0.06768
1.307	-0.00722		4.307	-0.01273		7.307	0.00593		10.307	-0.27517		1.307	0.2113		1.307	0.18489		1.307	-0.06768		1.307	-0.05157		1.307	0.06768
1.308	-0.0105		4.308	-0.01273		7.308	0.00264		10.308	-0.27517		1.308	-0.05157		1.308	-0.04512		1.308	-0.06768		1.308	-0.31444		1.308	0.75773
1.309	-0.00722		4.309	-0.00693		7.309	0.00593		10.309	-0.50512		1.309	-0.05157		1.309	-0.04512		1.309	-0.06768		1.309	0.2113		1.309	0.4127
1.31	-0.00393		4.31	-0.00693		7.31	0.00264		10.31	-0.50512		1.31	-0.31444		1.31	-0.04512		1.31	-0.4127		1.31	-0.05157		1.31	0.06768
1.311	-0.00722		4.311	-0.00693		7.311	0.00593		10.311	-0.27517		1.311	0.2113		1.311	-0.27513		1.311	0.62237		1.311	-0.31444		1.311	0.06768
1.312	-0.00722		4.312	-0.00693		7.312	-0.000645		10.312	-0.27517		1.312	-0.05157		1.312	-0.27513		1.312	-0.4127		1.312	-0.31444		1.312	0.06768
1.313	-0.00722		4.313	-0.00693		7.313	0.00593		10.313	-0.50512		1.313	0.2113		1.313	-0.04512		1.313	0.27734		1.313	-0.05157		1.313	0.4127
1.314	-0.00722		4.314	-0.01273		7.314	0.00593		10.314	-0.27517		1.314	0.47418		1.314	0.41491		1.314	-0.06768		1.314	-0.05157		1.314	0.4127
1.315	-0.00722		4.315	-0.01273		7.315	0.00921		10.315	-0.50512		1.315	0.47418		1.315	0.18489		1.315	-0.06768		1.315	-0.31444		1.315	0.4127
1.316	-0.000645		4.316	-0.01273		7.316	0.00264		10.316	-0.04515		1.316	0.2113		1.316	-0.04512		1.316	0.27734		1.316	0.2113		1.316	0.06768
1.317	-0.00722		4.317	-0.01273		7.317	-0.000645		10.317	-0.50512		1.317	-0.05157		1.317	-0.04512		1.317	-0.06768		1.317	-0.05157		1.317	0.4127
1.318	-0.00722		4.318	-0.00693		7.318	0.00593		10.318	-0.04515		1.318	0.47418		1.318	-0.04512		1.318	0.27734		1.318	-0.31444		1.318	0.4127
1.319	-0.00722		4.319	-0.01273		7.319	0.00593		10.319	-0.04515		1.319	-0.05157		1.319	0.18489		1.319	-0.06768		1.319	-0.05157		1.319	0.75773
1.32	-0.00722		4.32	-0.01273		7.32	0.00264		10.32	-0.50512		1.32	0.2113		1.32	-0.04512		1.32	-0.06768		1.32	-0.05157		1.32	0.06768
1.321	-0.00722		4.321	-0.01273		7.321	0.00593		10.321	-0.27517		1.321	-0.05157		1.321	0.18489		1.321	0.27734		1.321	-0.05157		1.321	0.4127
1.322	-0.00722		4.322	-0.00693		7.322	0.00264		10.322	-0.04515		1.322	0.47418		1.322	0.18489		1.322	-0.4127		1.322	-0.31444		1.322	0.4127
1.323	-0.00722		4.323	-0.01853		7.323	0.00593		10.323	-0.04515		1.323	0.2113		1.323	0.18489		1.323	-0.06768		1.323	0.2113		1.323	0.4127
1.324	-0.00393		4.324	-0.00693		7.324	0.00264		10.324	-0.27517		1.324	0.2113		1.324	0.18489		1.324	-0.06768		1.324	0.2113		1.324	0.75773
1.325	-0.0105		4.325	-0.00114		7.325	0.00593		10.325	-0.04515		1.325	-0.05157		1.325	0.18489		1.325	-0.06768		1.325	-0.31444		1.325	0.75773
1.326	-0.00722		4.326	-0.01273		7.326	0.00264		10.326	-0.27517		1.326	-0.05157		1.326	0.18489		1.326	0.27734		1.326	-0.31444		1.326	0.4127
1.327	-0.00722		4.327	-0.00693		7.327	0.00593		10.327	-0.04515		1.327	-0.05157		1.327	-0.27513		1.327	-0.06768		1.327	-0.05157		1.327	0.06768
1.328	-0.00393		4.328	-0.01273		7.328	0.00264		10.328	-0.27517		1.328	-0.05157		1.328	-0.04512		1.328	-0.4127		1.328	-0.31444		1.328	0.4127
1.329	-0.00393		4.329	-0.00693		7.329	0.00264		10.329	-0.04515		1.329	-0.05157		1.329	0.18489		1.329	-0.4127		1.329	-0.05157		1.329	0.4127
1.33	-0.0105		4.33	-0.01273		7.33	0.00593		10.33	-0.27517		1.33	-0.05157		1.33	-0.04512		1.33	-0.06768		1.33	-0.31444		1.33	0.06768
1.331	-0.0105		4.331	-0.00693		7.331	0.00264		10.331	-0.27517		1.331	-0.05157		1.331	-0.04512		1.331	-0.4127		1.331	-0.05157		1.331	-0.27734
1.332	-0.00722		4.332	-0.00693		7.332	0.00264		10.332	-0.27517		1.332	0.2113		1.332	-0.04512		1.332	-0.4127		1.332	-0.05157		1.332	0.06768
1.333	-0.0105		4.333	-0.01273		7.333	-0.000645		10.333	-0.27517		1.333	-0.31444		1.333	-0.04512		1.333	-0.06768		1.333	-0.05157		1.333	-0.27734
1.334	-0.00722		4.334	-0.00693		7.334	0.00593		10.334	-0.50512		1.334	0.2113		1.334	-0.04512		1.334	-0.06768		1.334	-0.05157		1.334	0.06768
1.335	-0.00722		4.335	-0.00693		7.335	-0.000645		10.335	-0.27517		1.335	-0.05157		1.335	0.18489		1.335	-0.06768		1.335	-0.31444		1.335	0.4127
1.336	-0.00722		4.336	-0.01273		7.336	0.00264		10.336	-0.27517		1.336	0.2113		1.336	0.41491		1.336	-0.75773		1.336	-0.31444		1.336	0.06768
1.337	-0.00722		4.337	-0.00693		7.337	-0.00393		10.337	-0.27517		1.337	-0.31444		1.337	-0.04512		1.337	-0.4127		1.337	-0.31444		1.337	0.4127
1.338	-0.0105		4.338	-0.00114		7.338	0.00593		10.338	-0.27517		1.338	0.2113		1.338	-0.04512		1.338	0.27734		1.338	-0.05157		1.338	0.75773
1.339	-0.00722		4.339	-0.00693		7.339	0.00264		10.339	-0.04515		1.339	0.47418		1.339	-0.04512		1.339	0.27734		1.339	-0.05157		1.339	0.06768
1.34	-0.00393		4.34	-0.01273		7.34	0.00593		10.34	-0.27517		1.34	0.2113		1.34	-0.04512		1.34	-0.06768		1.34	-0.31444		1.34	0.4127
1.341	-0.0105		4.341	-0.01273		7.341	0.00921		10.341	-0.04515		1.341	0.2113		1.341	0.18489		1.341	-0.06768		1.341	-0.05157		1.341	0.4127
1.342	-0.00722		4.342	-0.00114		7.342	0.00264		10.342	-0.50512		1.342	0.47418		1.342	-0.27513		1.342	0.27734		1.342	-0.05157		1.342	0.4127
1.343	-0.0105		4.343	-0.01273		7.343	0.00593		10.343	-0.27517		1.343	0.2113		1.343	-0.04512		1.343	-0.06768		1.343	-0.05157		1.343	0.06768
1.344	-0.00393		4.344	-0.00693		7.344	-0.000645		10.344	-0.04515		1.344	-0.05157		1.344	-0.04512		1.344	-0.06768		1.344	-0.31444		1.344	0.06768
1.345	-0.00393		4.345	-0.00693		7.345	-0.000645		10.345	3.31485		1.345	0.47418		1.345	-0.04512		1.345	-0.06768		1.345	-0.05157		1.345	0.4127
1.346	-0.00722		4.346	-0.00114		7.346	0.00264		10.346	10.9053		1.346	0.2113		1.346	0.18489		1.346	-0.4127		1.346	-0.31444		1.346	0.06768
1.347	-0.00393		4.347	-0.00693		7.347	0.00593		10.347	21.946		1.347	0.2113		1.347	0.18489		1.347	-0.06768		1.347	-0.31444		1.347	0.06768
1.348	-0.00393		4.348	-0.00693		7.348	0.00264		10.348	30.2266		1.348	0.2113		1.348	0.18489		1.348	-0.06768		1.348	0.2113		1.348	0.06768
1.349	-0.00722		4.349	-0.00114		7.349	0.00264		10.349	37.1272		1.349	0.2113		1.349	0.18489		1.349	-0.06768		1.349	0.2113		1.349	0.75773
1.35	-0.00722		4.35	-0.01273		7.35	0.00264		10.35	46.0977		1.35	-0.05157		1.35	-0.04512		1.35	0.27734		1.35	-0.05157		1.35	0.4127
1.351	-0.00722		4.351	-0.00693		7.351	0.00264		10.351	58.5186		1.351	-0.31444		1.351	-0.04512		1.351	-0.75773		1.351	-0.05157		1.351	0.06768
1.352	-0.00393		4.352	-0.00693		7.352	-0.00393		10.352	68.1792		1.352	-0.05157		1.352	0.18489		1.352	-0.06768		1.352	-0.31444		1.352	0.4127
1.353	-0.00722		4.353	0.00466		7.353	-0.000645		10.353	79.91		1.353	0.2113		1.353	-0.04512		1.353	-0.06768		1.353	-0.05157		1.353	0.75773
1.354	-0.00722		4.354	-0.00693		7.354	0.00264		10.354	91.6409		1.354	-0.05157		1.354	-0.04512		1.354	-0.06768		1.354	0.2113		1.354	0.4127
1.355	-0.00393		4.355	-0.01273		7.355	-0.000645		10.355	99.2313		1.355	-0.05157		1.355	0.18489		1.355	-0.4127		1.355	-0.05157		1.355	-0.27734
1.356	-0.00722		4.356	-0.00693		7.356	0.00264		10.356	104.752		1.356	-0.05157		1.356	0.41491		1.356	-0.4127		1.356	0.47418		1.356	0.06768
1.357	-0.0105		4.357	-0.00114		7.357	-0.000645		10.357	104.752		1.357	-0.05157		1.357	0.18489		1.357	-0.06768		1.357	0.2113		1.357	0.4127
1.358	-0.00722		4.358	-0.00114		7.358	-0.000645		10.358	106.822		1.358	-0.07735		1.358	-0.04512		1.358	-0.4127		1.358	-0.05157		1.358	0.06768
1.359	-0.00722		4.359	-0.00693		7.359	0.00264		10.359	108.202		1.359	5.0487		1.359	-0.04512		1.359	-0.06768		1.359	-0.05157		1.359	0.4127
1.36	-0.00722		4.36	-0.00693		7.36	-0.000645		10.36	108.892		1.36	42.114		1.36	-0.04512		1.36	-0.06768		1.36	-0.05157		1.36	32.1779
1.361	-0.00722		4.361	-0.00114		7.361	-0.00393		10.361	107.512		1.361	66.9557		1.361	0.18489		1.361	-0.06768		1.361	-0.05157		1.361	89.8658
1.362	-0.0105		4.362	0.00466		7.362	-0.000645		10.362	106.132		1.362	68.9273		1.362	-0.04512		1.362	0.27734		1.362	-0.57732		1.362	126.3
1.363	-0.0105		4.363	-0.00114		7.363	0.00593		10.363	106.822		1.363	60.2524		1.363	-0.04512		1.363	-0.4127		1.363	-0.05157		1.363	144.517
1.364	-0.00393		4.364	-0.00693		7.364	0.00593		10.364	106.132		1.364	50.3946		1.364	0.18489		1.364	-0.06768		1.364	-0.31444		1.364	144.517
1.365	-0.00393		4.365	-0.01273		7.365	0.00264		10.365	105.442		1.365	42.114		1.365	0.41491		1.365	-0.4127		1.365	-0.05157		1.365	133.891
1.366	-0.00722		4.366	-0.00693		7.366	0.00264		10.366	106.132		1.366	38.1709		1.366	0.18489		1.366	-0.06768		1.366	-0.31444		1.366	117.192
1.367	-0.00393		4.367	-0.00114		7.367	0.00593		10.367	107.512		1.367	36.988		1.367	-0.04512		1.367	-0.06768		1.367	-0.05157		1.367	102.011
1.368	-0.00722		4.368	-0.00693		7.368	0.00264		10.368	106.822		1.368	38.5652		1.368	-0.27513		1.368	-0.4127		1.368	-0.05157		1.368	88.3477
1.369	-0.01379		4.369	-0.00114		7.369	0.00593		10.369	106.822		1.369	42.114		1.369	-0.04512		1.369	-0.06768		1.369	-0.31444		1.369	76.2029
1.37	-0.00722		4.37	-0.00693		7.37	0.00593		10.37	106.822		1.37	46.4515		1.37	0.18489		1.37	0.27734		1.37	-0.05157		1.37	70.1305
1.371	-0.00722		4.371	-0.00693		7.371	0.00593		10.371	106.822		1.371	50.7889		1.371	-0.04512		1.371	-0.4127		1.371	-0.05157		1.371	67.0943
1.372	-0.00722		4.372	-0.00114		7.372	0.00264		10.372	106.132		1.372	53.1548		1.372	-0.04512		1.372	0.27734		1.372	0.2113		1.372	68.6124
1.373	-0.00393		4.373	-0.01273		7.373	-0.000645		10.373	106.132		1.373	54.732		1.373	0.18489		1.373	-0.06768		1.373	-0.05157		1.373	76.2029
1.374	-0.0105		4.374	-0.00693		7.374	0.00593		10.374	106.822		1.374	55.5206		1.374	-0.04512		1.374	-0.4127		1.374	-0.31444		1.374	92.902
1.375	-0.0105		4.375	-0.00114		7.375	0.00593		10.375	105.442		1.375	56.3093		1.375	-0.04512		1.375	-0.06768		1.375	-0.05157		1.375	112.637
1.376	-0.00722		4.376	-0.00693		7.376	-0.000645		10.376	106.132		1.376	55.915		1.376	-0.27513		1.376	-0.06768		1.376	-0.05157		1.376	142.999
1.377	-0.00393		4.377	-0.00693		7.377	0.00264		10.377	104.752		1.377	54.3377		1.377	0.18489		1.377	0.27734		1.377	-0.05157		1.377	174.879
1.378	-0.0105		4.378	-0.00114		7.378	0.00264		10.378	106.132		1.378	51.5775		1.378	0.18489		1.378	-0.4127		1.378	-0.05157		1.378	208.278
1.379	-0.00722		4.379	-0.00693		7.379	-0.000645		10.379	106.132		1.379	48.8173		1.379	0.18489		1.379	-0.4127		1.379	0.2113		1.379	246.23
1.38	-0.00722		4.38	-0.00693		7.38	0.00264		10.38	106.822		1.38	46.0572		1.38	-0.04512		1.38	-0.4127		1.38	0.2113		1.38	285.701
1.381	-0.00722		4.381	-0.01273		7.381	-0.000645		10.381	106.822		1.381	43.297		1.381	-0.04512		1.381	-0.4127		1.381	-0.05157		1.381	329.726
1.382	-0.0105		4.382	-0.00693		7.382	0.00264		10.382	106.132		1.382	48.6792		1.382	-0.04512		1.382	-0.06768		1.382	0.2113		1.382	376.787
1.383	-0.00722		4.383	-0.00693		7.383	0.00593		10.383	106.132		1.383	59.7366		1.383	0.18489		1.383	0.27734		1.383	-0.57732		1.383	422.33
1.384	-0.00722		4.384	-0.00693		7.384	0.00264		10.384	108.202		1.384	70.297		1.384	-0.04512		1.384	-0.4127		1.384	-0.31444		1.384	460.283
1.385	-0.0105		4.385	-0.00114		7.385	0.00264		10.385	108.202		1.385	100.959		1.385	-0.04512		1.385	-0.4127		1.385	-0.31444		1.385	487.608
1.386	-0.00393		4.386	-0.00693		7.386	-0.000645		10.386	108.892		1.386	120.264		1.386	0.18489		1.386	-0.06768		1.386	-0.05157		1.386	510.38
1.387	-0.0105		4.387	-0.01273		7.387	0.00264		10.387	110.272		1.387	127.646		1.387	-0.04512		1.387	-0.06768		1.387	0.2113		1.387	524.043
1.388	-0.00393		4.388	-0.00693		7.388	-0.000645		10.388	111.652		1.388	149.79		1.388	-0.04512		1.388	-0.06768		1.388	-0.05157		1.388	527.079
1.389	-0.00722		4.389	-0.01273		7.389	-0.000645		10.389	113.722		1.389	169.664		1.389	0.18489		1.389	-0.06768		1.389	-0.31444		1.389	525.561
1.39	-0.00722		4.39	-0.00693		7.39	0.00264		10.39	113.722		1.39	161.146		1.39	-0.04512		1.39	-0.4127		1.39	-0.05157		1.39	516.452
1.391	-0.00722		4.391	-0.00693		7.391	0.00264		10.391	115.102		1.391	139.002		1.391	0.18489		1.391	0.27734		1.391	-0.05157		1.391	502.789
1.392	-0.00393		4.392	-0.00693		7.392	-0.000645		10.392	114.412		1.392	114.018		1.392	-0.04512		1.392	-0.4127		1.392	0.2113		1.392	490.645
1.393	-0.0105		4.393	-0.01273		7.393	0.00264		10.393	114.412		1.393	92.4415		1.393	-0.27513		1.393	-0.06768		1.393	-0.31444		1.393	476.982
1.394	-0.00722		4.394	-0.00693		7.394	0.00264		10.394	114.412		1.394	75.4073		1.394	-0.04512		1.394	0.27734		1.394	-0.05157		1.394	464.837
1.395	-0.00722		4.395	-0.00693		7.395	0.00264		10.395	113.722		1.395	65.7545		1.395	0.18489		1.395	-0.4127		1.395	-0.05157		1.395	449.656
1.396	-0.00722		4.396	-0.00693		7.396	0.10728		10.396	110.962		1.396	60.0764		1.396	-0.04512		1.396	-0.4127		1.396	-0.05157		1.396	431.439
1.397	-0.00393		4.397	-0.00114		7.397	0.46414		10.397	108.892		1.397	58.373		1.397	0.18489		1.397	-0.06768		1.397	-0.31444		1.397	414.739
1.398	-0.0105		4.398	-0.00114		7.398	0.58309		10.398	106.822		1.398	57.8052		1.398	0.18489		1.398	-0.4127		1.398	-0.05157		1.398	396.522
1.399	-0.00393		4.399	-0.00693		7.399	0.64257		10.399	102.682		1.399	57.8052		1.399	-0.04512		1.399	-0.06768		1.399	-0.05157		1.399	381.341
1.4	-0.00722		4.4	-0.00114		7.4	0.70204		10.4	98.5412		1.4	57.8052		1.4	0.18489		1.4	-0.4127		1.4	-0.05157		1.4	361.606
1.401	-0.0105		4.401	-0.00114		7.401	0.70204		10.401	93.7108		1.401	57.2374		1.401	0.18489		1.401	-0.06768		1.401	0.2113		1.401	347.943
1.402	-0.00393		4.402	-0.01273		7.402	0.64257		10.402	88.1906		1.402	56.1017		1.402	-0.04512		1.402	-0.06768		1.402	-0.31444		1.402	332.762
1.403	-0.00722		4.403	-0.00693		7.403	0.52361		10.403	84.7403		1.403	53.8305		1.403	0.18489		1.403	-0.4127		1.403	-0.05157		1.403	320.617
1.404	-0.00722		4.404	-0.00693		7.404	0.40466		10.404	79.22		1.404	52.6949		1.404	-0.04512		1.404	-0.4127		1.404	-0.05157		1.404	309.99
1.405	-0.00722		4.405	0.00466		7.405	0.34519		10.405	75.0796		1.405	50.9915		1.405	0.18489		1.405	-0.06768		1.405	-0.05157		1.405	300.882
1.406	-0.00393		4.406	-0.00114		7.406	0.34519		10.406	71.6293		1.406	49.8558		1.406	-0.04512		1.406	-0.06768		1.406	-0.31444		1.406	293.291
1.407	-0.00722		4.407	-0.00693		7.407	0.64257		10.407	66.7991		1.407	48.7202		1.407	0.18489		1.407	-0.4127		1.407	-0.05157		1.407	287.219
1.408	-0.00722		4.408	-0.00693		7.408	0.88046		10.408	63.3488		1.408	47.0168		1.408	-0.04512		1.408	-0.4127		1.408	-0.31444		1.408	281.147
1.409	-0.000645		4.409	-0.00693		7.409	1.11836		10.409	59.8987		1.409	47.5846		1.409	-0.27513		1.409	-0.4127		1.409	-0.05157		1.409	276.592
1.41	0.00264		4.41	-0.01273		7.41	1.35627		10.41	57.8285		1.41	45.8812		1.41	0.18489		1.41	-0.06768		1.41	0.2113		1.41	272.038
1.411	-0.00722		4.411	-0.00693		7.411	1.59418		10.411	53.6882		1.411	45.8812		1.411	0.18489		1.411	-0.4127		1.411	-0.05157		1.411	269.002
1.412	-0.00393		4.412	-0.00114		7.412	1.71311		10.412	49.548		1.412	44.1777		1.412	-0.27513		1.412	-0.06768		1.412	-0.31444		1.412	267.484
1.413	0.03064		4.413	-0.00114		7.413	1.89154		10.413	47.4778		1.413	42.4743		1.413	-0.04512		1.413	-0.4127		1.413	-0.05157		1.413	265.966
1.414	0.18311		4.414	-0.00114		7.414	2.06997		10.414	45.4077		1.414	40.7709		1.414	-0.04512		1.414	-0.4127		1.414	-0.31444		1.414	262.929
1.415	0.44993		4.415	-0.00114		7.415	2.42683		10.415	44.0275		1.415	39.6353		1.415	0.18489		1.415	-0.06768		1.415	0.31696		1.415	261.411
1.416	0.90733		4.416	-0.00114		7.416	2.66472		10.416	41.2673		1.416	38.4997		1.416	-0.04512		1.416	0.27734		1.416	-0.23206		1.416	264.447
1.417	1.40285		4.417	-0.00114		7.417	2.9621		10.417	39.8874		1.417	37.9318		1.417	-0.04512		1.417	-0.75773		1.417	101.5		1.417	265.966
1.418	1.9746		4.418	-0.00693		7.418	3.25948		10.418	39.1973		1.418	36.7962		1.418	-0.04512		1.418	-0.4127		1.418	312.063		1.418	267.484
1.419	2.50823		4.419	-0.00693		7.419	3.49737		10.419	37.8172		1.419	35.6606		1.419	0.18489		1.419	-0.06768		1.419	394.869		1.419	265.966
1.42	3.04187		4.42	-0.00114		7.42	3.85423		10.42	37.8172		1.42	35.6606		1.42	-0.04512		1.42	-0.4127		1.42	378.308		1.42	262.929
1.421	3.5755		4.421	0.00466		7.421	4.09214		10.421	37.1272		1.421	35.6606		1.421	0.18489		1.421	-0.06768		1.421	377.125		1.421	256.857
1.422	4.07102		4.422	-0.01273		7.422	4.27057		10.422	35.747		1.422	34.525		1.422	0.18489		1.422	-0.06768		1.422	397.234		1.422	249.266
1.423	4.41408		4.423	-0.00693		7.423	4.56793		10.423	36.4371		1.423	34.525		1.423	0.18489		1.423	-0.06768		1.423	424.442		1.423	243.194
1.424	4.71901		4.424	-0.01273		7.424	4.86532		10.424	35.057		1.424	33.3894		1.424	-0.27513		1.424	-0.4127		1.424	452.832		1.424	235.604
1.425	5.06207		4.425	-0.00114		7.425	5.1627		10.425	35.747		1.425	32.8216		1.425	-0.04512		1.425	-0.06768		1.425	471.759		1.425	226.495
1.426	5.367		4.426	0.00466		7.426	5.46006		10.426	35.057		1.426	32.8216		1.426	0.18489		1.426	-0.06768		1.426	475.308		1.426	220.423
1.427	5.63382		4.427	-0.00114		7.427	5.75745		10.427	35.747		1.427	32.2537		1.427	-0.04512		1.427	-0.4127		1.427	461.113		1.427	208.278
1.428	5.90063		4.428	-0.00693		7.428	5.99535		10.428	34.3669		1.428	32.2537		1.428	-0.04512		1.428	-0.06768		1.428	435.088		1.428	202.205
1.429	6.12934		4.429	0.00466		7.429	6.29272		10.429	33.6769		1.429	31.6859		1.429	-0.27513		1.429	-0.4127		1.429	396.052		1.429	193.097
1.43	6.39615		4.43	0.00466		7.43	6.64958		10.43	34.3669		1.43	30.5503		1.43	-0.04512		1.43	-0.75773		1.43	352.283		1.43	185.506
1.431	6.54862		4.431	-0.00114		7.431	6.82801		10.431	33.6769		1.431	30.5503		1.431	-0.04512		1.431	-0.06768		1.431	302.6		1.431	177.916
1.432	6.81544		4.432	-0.00114		7.432	7.18485		10.432	32.9868		1.432	30.5503		1.432	-0.04512		1.432	-0.06768		1.432	256.465		1.432	171.843
1.433	6.9679		4.433	0.00466		7.433	7.54171		10.433	32.9868		1.433	29.4147		1.433	-0.04512		1.433	-0.06768		1.433	211.513		1.433	164.253
1.434	7.12037		4.434	-0.00693		7.434	7.77962		10.434	33.6769		1.434	29.4147		1.434	0.18489		1.434	-0.4127		1.434	176.025		1.434	159.698
1.435	7.31096		4.435	-0.00114		7.435	8.07698		10.435	32.9868		1.435	28.8469		1.435	0.18489		1.435	-0.06768		1.435	146.452		1.435	153.626
1.436	7.57777		4.436	0.00466		7.436	8.31489		10.436	32.2967		1.436	29.4147		1.436	-0.04512		1.436	-0.4127		1.436	126.342		1.436	149.072
1.437	7.88271		4.437	-0.00114		7.437	8.55279		10.437	32.9868		1.437	28.8469		1.437	-0.27513		1.437	-0.4127		1.437	113.33		1.437	144.517
1.438	8.07329		4.438	0.00466		7.438	8.7907		10.438	30.9166		1.438	27.7113		1.438	-0.27513		1.438	-2.48285		1.438	107.415		1.438	139.963
1.439	8.26387		4.439	-0.00693		7.439	8.96911		10.439	32.2967		1.439	27.7113		1.439	-0.27513		1.439	-19.389		1.439	106.232		1.439	135.409
1.44	8.45446		4.44	-0.00114		7.44	9.26649		10.44	32.9868		1.44	27.7113		1.44	-0.04512		1.44	-47.3358		1.44	108.598		1.44	133.891
1.441	8.60692		4.441	-0.00693		7.441	9.38545		10.441	30.9166		1.441	26.5757		1.441	0.18489		1.441	-89.0836		1.441	114.513		1.441	129.336
1.442	8.79751		4.442	0.00466		7.442	9.62335		10.442	30.9166		1.442	27.1435		1.442	0.18489		1.442	-152.223		1.442	121.61		1.442	127.818
1.443	8.91186		4.443	0.00466		7.443	9.80177		10.443	30.2266		1.443	26.0078		1.443	-0.27513		1.443	-197.766		1.443	131.074		1.443	126.3
1.444	9.10245		4.444	0.00466		7.444	9.9802		10.444	31.6067		1.444	26.0078		1.444	-0.04512		1.444	-219.847		1.444	138.171		1.444	124.782
1.445	9.25491		4.445	0.00466		7.445	10.1586		10.445	30.9166		1.445	26.0078		1.445	-0.27513		1.445	-224.333		1.445	146.452		1.445	124.782
1.446	9.40738		4.446	0.00466		7.446	10.3965		10.446	30.2266		1.446	26.0078		1.446	0.18489		1.446	-213.982		1.446	148.818		1.446	123.264
1.447	9.55985		4.447	0.00466		7.447	10.6344		10.447	29.5367		1.447	25.44		1.447	0.18489		1.447	-192.936		1.447	152.367		1.447	120.228
1.448	9.75043		4.448	-0.00114		7.448	10.7534		10.448	28.8467		1.448	24.8722		1.448	0.18489		1.448	-167.404		1.448	153.55		1.448	121.746
1.449	9.94101		4.449	0.00466		7.449	11.0508		10.449	29.5367		1.449	24.8722		1.449	-0.04512		1.449	-140.492		1.449	152.367		1.449	118.71
1.45	10.1697		4.45	-0.00693		7.45	11.3481		10.45	28.1566		1.45	24.8722		1.45	-0.27513		1.45	-114.615		1.45	147.635		1.45	118.71
1.451	10.3603		4.451	0.00466		7.451	11.4671		10.451	28.1566		1.451	25.44		1.451	0.18489		1.451	-92.8789		1.451	139.354		1.451	117.192
1.452	10.5128		4.452	-0.00114		7.452	11.7645		10.452	27.4665		1.452	25.44		1.452	0.18489		1.452	-74.9377		1.452	132.257		1.452	117.192
1.453	10.8177		4.453	-0.00114		7.453	11.9429		10.453	25.3964		1.453	24.8722		1.453	-0.27513		1.453	-61.8268		1.453	122.793		1.453	114.155
1.454	10.9702		4.454	-0.00114		7.454	12.2997		10.454	26.7765		1.454	24.3044		1.454	-0.04512		1.454	-53.2012		1.454	114.513		1.454	114.155
1.455	11.1989		4.455	0.00466		7.455	12.5376		10.455	25.3964		1.455	24.8722		1.455	-0.04512		1.455	-48.0259		1.455	103.866		1.455	112.637
1.456	11.5038		4.456	-0.00114		7.456	12.835		10.456	25.3964		1.456	25.44		1.456	0.18489		1.456	-44.5757		1.456	95.5858		1.456	111.119
1.457	11.8087		4.457	0.00466		7.457	13.0729		10.457	23.3262		1.457	26.0078		1.457	-0.04512		1.457	-43.1956		1.457	87.3052		1.457	109.601
1.458	12.0755		4.458	-0.00693		7.458	13.4892		10.458	23.3262		1.458	24.8722		1.458	0.18489		1.458	-43.5406		1.458	80.2076		1.458	106.565
1.459	12.4186		4.459	-0.00114		7.459	13.8461		10.459	22.6361		1.459	24.3044		1.459	0.18489		1.459	-45.9558		1.459	73.11		1.459	102.011
1.46	12.7998		4.46	-0.00114		7.46	14.1435		10.46	22.6361		1.46	24.3044		1.46	0.18489		1.46	-49.061		1.46	67.1953		1.46	100.492
1.461	13.2572		4.461	0.00466		7.461	14.3814		10.461	21.946		1.461	24.8722		1.461	-0.04512		1.461	-52.8562		1.461	63.6465		1.461	95.9382
1.462	13.6765		4.462	0.01046		7.462	14.8572		10.462	21.256		1.462	24.3044		1.462	0.41491		1.462	-56.6515		1.462	61.2806		1.462	94.4201
1.463	14.1339		4.463	0.00466		7.463	15.2735		10.463	21.256		1.463	23.7366		1.463	-0.04512		1.463	-58.7216		1.463	60.0977		1.463	92.902
1.464	14.5913		4.464	-0.06702		7.464	15.7493		10.464	19.8759		1.464	24.3044		1.464	30.9211		1.464	-60.1017		1.464	62.4636		1.464	92.902
1.465	15.2393		4.465	1.30629		7.465	16.2846		10.465	21.256		1.465	23.7366		1.465	53.0026		1.465	-61.1368		1.465	62.4636		1.465	86.8296
1.466	15.9254		4.466	4.44964		7.466	16.8199		10.466	20.5659		1.466	23.7366		1.466	67.7235		1.466	-60.4467		1.466	63.6465		1.466	83.7934
1.467	16.7258		4.467	6.55538		7.467	17.5336		10.467	19.8759		1.467	22.601		1.467	76.9242		1.467	-58.7216		1.467	64.8294		1.467	79.2391
1.468	17.7169		4.468	8.44749		7.468	18.1878		10.468	18.496		1.468	22.601		1.468	78.7643		1.468	-55.9614		1.468	67.1953		1.468	79.2391
1.469	18.8222		4.469	10.126		7.469	18.961		10.469	18.496		1.469	22.0332		1.469	78.7643		1.469	-52.8562		1.469	68.3782		1.469	74.6848
1.47	20.042		4.47	11.3467		7.47	19.5557		10.47	18.496		1.47	21.4654		1.47	78.7643		1.47	-49.061		1.47	69.5612		1.47	73.1667
1.471	20.385		4.471	12.2012		7.471	20.1505		10.471	17.1158		1.471	20.3298		1.471	76.9242		1.471	-45.2657		1.471	69.5612		1.471	71.6486
1.472	20.2707		4.472	12.72		7.472	19.5557		10.472	18.496		1.472	20.3298		1.472	67.7235		1.472	-42.5055		1.472	70.7441		1.472	70.1305
1.473	19.7752		4.473	13.2083		7.473	19.1394		10.473	16.4258		1.473	19.1941		1.473	64.0433		1.473	-39.0553		1.473	71.927		1.473	67.0943
1.474	19.2034		4.474	13.605		7.474	18.7826		10.474	17.1158		1.474	19.1941		1.474	54.8427		1.474	-36.2951		1.474	71.927		1.474	67.0943
1.475	18.7841		4.475	13.9712		7.475	18.4257		10.475	17.1158		1.475	17.4907		1.475	45.6421		1.475	-34.225		1.475	73.11		1.475	62.54
1.476	18.5173		4.476	14.3375		7.476	17.712		10.476	16.4258		1.476	17.4907		1.476	40.1217		1.476	-31.4648		1.476	74.2929		1.476	62.54
1.477	18.2505		4.477	14.7037		7.477	16.9983		10.477	15.7357		1.477	16.9229		1.477	34.6013		1.477	-30.0847		1.477	73.11		1.477	59.5037
1.478	17.8693		4.478	15.1004		7.478	16.4035		10.478	15.7357		1.478	16.3551		1.478	29.081		1.478	-29.0496		1.478	73.11		1.478	57.9857
1.479	17.4882		4.479	15.4361		7.479	16.0467		10.479	15.7357		1.479	15.2195		1.479	25.4008		1.479	-26.9795		1.479	71.927		1.479	56.4676
1.48	17.8312		4.48	15.8023		7.48	15.8088		10.48	15.0457		1.48	15.2195		1.48	19.8804		1.48	-25.2544		1.48	73.11		1.48	56.4676
1.481	17.5263		4.481	16.2296		7.481	15.0951		10.481	15.0457		1.481	15.2195		1.481	19.8804		1.481	-23.8743		1.481	69.5612		1.481	53.4314
1.482	16.5352		4.482	16.6568		7.482	14.1435		10.482	15.0457		1.482	14.0838		1.482	16.2001		1.482	-22.8392		1.482	69.5612		1.482	50.3951
1.483	15.3155		4.483	17.0536		7.483	13.2514		10.483	14.3556		1.483	13.516		1.483	19.8804		1.483	-21.8041		1.483	69.5612		1.483	50.3951
1.484	14.172		4.484	17.4503		7.484	12.4782		10.484	14.3556		1.484	13.516		1.484	18.0402		1.484	-21.1141		1.484	68.3782		1.484	48.8771
1.485	13.1809		4.485	17.8775		7.485	11.8239		10.485	14.3556		1.485	13.516		1.485	18.0402		1.485	-20.424		1.485	67.1953		1.485	47.359
1.486	12.3805		4.486	18.3658		7.486	10.9913		10.486	13.6655		1.486	12.9482		1.486	18.0402		1.486	-20.424		1.486	67.1953		1.486	45.8408
1.487	11.6563		4.487	18.8236		7.487	10.3965		10.487	14.3556		1.487	11.8126		1.487	18.0402		1.487	-20.079		1.487	63.6465		1.487	47.359
1.488	11.0464		4.488	19.3119		7.488	9.86124		10.488	14.3556		1.488	11.8126		1.488	19.8804		1.488	-20.079		1.488	64.8294		1.488	44.3228
1.489	10.4365		4.489	19.7391		7.489	9.38545		10.489	12.9755		1.489	11.8126		1.489	21.7205		1.489	-19.734		1.489	61.2806		1.489	44.3228
1.49	9.97913		4.49	20.1969		7.49	9.02859		10.49	12.2854		1.49	12.3804		1.49	27.2409		1.49	-19.734		1.49	62.4636		1.49	42.8047
1.491	9.55985		4.491	20.5021		7.491	8.49332		10.491	13.6655		1.491	11.8126		1.491	34.6013		1.491	-19.734		1.491	58.9148		1.491	44.3228
1.492	9.10245		4.492	20.8378		7.492	8.13646		10.492	12.9755		1.492	10.677		1.492	38.2816		1.492	-19.389		1.492	58.9148		1.492	42.8047
1.493	8.68316		4.493	21.143		7.493	7.83909		10.493	12.2854		1.493	11.2448		1.493	36.4415		1.493	-20.079		1.493	57.7318		1.493	41.2865
1.494	8.34011		4.494	21.2345		7.494	7.54171		10.494	12.9755		1.494	11.2448		1.494	38.2816		1.494	-19.389		1.494	56.5489		1.494	41.2865
1.495	8.03517		4.495	21.2956		7.495	7.24433		10.495	11.5954		1.495	10.1092		1.495	36.4415		1.495	-19.389		1.495	56.5489		1.495	41.2865
1.496	7.73024		4.496	21.1735		7.496	7.00644		10.496	11.5954		1.496	10.1092		1.496	38.2816		1.496	-18.3539		1.496	55.3659		1.496	38.2504
1.497	7.46342		4.497	21.0514		7.497	6.70905		10.497	10.2152		1.497	10.1092		1.497	45.6421		1.497	-18.3539		1.497	55.3659		1.497	38.2504
1.498	7.23472		4.498	20.7462		7.498	6.53062		10.498	10.9053		1.498	10.677		1.498	47.4822		1.498	-19.044		1.498	56.5489		1.498	38.2504
1.499	6.9679		4.499	20.4411		7.499	6.3522		10.499	10.2152		1.499	9.54138		1.499	56.6828		1.499	-18.3539		1.499	54.183		1.499	36.7322
1.5	6.81544		4.5	20.0748		7.5	6.11431		10.5	10.2152		1.5	10.1092		1.5	64.0433		1.5	-18.0089		1.5	55.3659		1.5	38.2504
1.501	6.66297		4.501	19.7391		7.501	5.99535		10.501	10.2152		1.501	10.1092		1.501	73.2439		1.501	-17.3188		1.501	51.8171		1.501	35.2141
1.502	6.47238		4.502	19.3119		7.502	5.81692		10.502	9.52518		1.502	10.1092		1.502	82.4445		1.502	-17.6639		1.502	50.6342		1.502	35.2141
1.503	6.35803		4.503	18.8236		7.503	5.69797		10.503	8.83533		1.503	9.54138		1.503	89.805		1.503	-16.9738		1.503	50.6342		1.503	36.7322
1.504	6.20557		4.504	18.3353		7.504	5.63849		10.504	8.83533		1.504	10.1092		1.504	93.4853		1.504	-16.6288		1.504	49.4513		1.504	33.6961
1.505	6.12934		4.505	17.786		7.505	5.46006		10.505	7.45521		1.505	8.97356		1.505	95.3254		1.505	-15.9388		1.505	48.2683		1.505	33.6961
1.506	6.01498		4.506	17.3282		7.506	5.40059		10.506	7.45521		1.506	8.97356		1.506	97.1655		1.506	-15.5937		1.506	44.7195		1.506	32.1779
1.507	5.93875		4.507	16.8399		7.507	5.28163		10.507	7.45521		1.507	8.40575		1.507	100.846		1.507	-15.2487		1.507	42.3536		1.507	32.1779
1.508	5.86251		4.508	16.3516		7.508	5.28163		10.508	7.45521		1.508	8.97356		1.508	106.366		1.508	-15.2487		1.508	41.1707		1.508	27.6236
1.509	5.86251		4.509	15.8328		7.509	5.1627		10.509	7.45521		1.509	8.97356		1.509	111.886		1.509	-14.2136		1.509	39.9878		1.509	30.6598
1.51	5.71004		4.51	15.3751		7.51	5.10322		10.51	7.45521		1.51	8.40575		1.51	117.407		1.51	-13.8686		1.51	36.4389		1.51	27.6236
1.511	5.5957		4.511	14.9783		7.511	4.92479		10.511	7.45521		1.511	7.27013		1.511	121.087		1.511	-13.5236		1.511	29.3413		1.511	26.1055
1.512	5.5957		4.512	14.6426		7.512	4.86532		10.512	6.76515		1.512	7.27013		1.512	126.607		1.512	-12.8335		1.512	28.1584		1.512	26.1055
1.513	5.44323		4.513	14.3069		7.513	4.86532		10.513	6.07509		1.513	6.70232		1.513	130.288		1.513	-12.8335		1.513	24.6096		1.513	24.5875
1.514	5.367		4.514	14.0323		7.514	4.80584		10.514	5.38503		1.514	6.70232		1.514	135.808		1.514	-12.1435		1.514	21.0608		1.514	24.5875
1.515	5.29076		4.515	13.8186		7.515	4.68689		10.515	5.38503		1.515	6.13452		1.515	141.328		1.515	-11.4534		1.515	21.0608		1.515	21.5512
1.516	5.25264		4.516	13.5745		7.516	4.56793		10.516	4.69497		1.516	6.70232		1.516	145.009		1.516	-10.7634		1.516	18.6949		1.516	21.5512
1.517	5.21452		4.517	13.3304		7.517	4.56793		10.517	4.69497		1.517	5.5667		1.517	143.169		1.517	-10.4184		1.517	17.512		1.517	21.5512
1.518	5.10018		4.518	13.1778		7.518	4.50846		10.518	5.38503		1.518	7.27013		1.518	146.849		1.518	-11.1084		1.518	13.9632		1.518	15.4788
1.519	5.06207		4.519	13.0252		7.519	4.3895		10.519	4.69497		1.519	6.70232		1.519	145.009		1.519	-10.4184		1.519	12.7803		1.519	16.9969
1.52	4.94771		4.52	12.9031		7.52	4.21109		10.52	5.38503		1.52	6.13452		1.52	139.488		1.52	-10.0733		1.52	11.5973		1.52	16.9969
1.521	4.9096		4.521	12.7811		7.521	4.33004		10.521	4.69497		1.521	5.5667		1.521	139.488		1.521	-9.72833		1.521	9.23144		1.521	16.9969
1.522	4.79524		4.522	12.659		7.522	4.15162		10.522	4.00491		1.522	5.5667		1.522	133.968		1.522	-9.3833		1.522	11.5973		1.522	13.9607
1.523	4.68089		4.523	12.5674		7.523	3.97319		10.523	3.31485		1.523	4.9989		1.523	130.288		1.523	-9.03828		1.523	11.5973		1.523	13.9607
1.524	4.60465		4.524	12.4148		7.524	4.03266		10.524	3.31485		1.524	4.43109		1.524	128.448		1.524	-8.69327		1.524	11.5973		1.524	12.4426
1.525	4.49031		4.525	12.3233		7.525	3.97319		10.525	3.31485		1.525	4.9989		1.525	124.767		1.525	-8.34824		1.525	12.7803		1.525	12.4426
1.526	4.37596		4.526	12.2622		7.526	3.97319		10.526	4.69497		1.526	4.43109		1.526	124.767		1.526	-8.00322		1.526	13.9632		1.526	12.4426
1.527	4.33784		4.527	12.1402		7.527	3.85423		10.527	3.31485		1.527	4.9989		1.527	119.247		1.527	-8.34824		1.527	13.9632		1.527	10.9245
1.528	4.14726		4.528	12.0486		7.528	3.79476		10.528	2.62479		1.528	4.43109		1.528	117.407		1.528	-8.69327		1.528	15.1461		1.528	12.4426
1.529	4.10914		4.529	11.9571		7.529	3.73528		10.529	3.31485		1.529	3.86327		1.529	110.046		1.529	-8.00322		1.529	12.7803		1.529	10.9245
1.53	4.07102		4.53	11.9265		7.53	3.55685		10.53	1.93473		1.53	4.43109		1.53	106.366		1.53	-7.6582		1.53	13.9632		1.53	9.40641
1.531	3.95667		4.531	11.835		7.531	3.55685		10.531	0.64491		1.531	3.29547		1.531	102.686		1.531	-8.00322		1.531	12.7803		1.531	10.9245
1.532	3.88044		4.532	11.835		7.532	3.43791		10.532	0.87493		1.532	3.86327		1.532	97.1655		1.532	-7.31317		1.532	11.5973		1.532	9.40641
1.533	3.84233		4.533	11.7739		7.533	3.25948		10.533	0.64491		1.533	3.29547		1.533	99.0057		1.533	-6.62313		1.533	9.23144		1.533	10.9245
1.534	3.72797		4.534	11.6824		7.534	3.37844		10.534	0.64491		1.534	3.29547		1.534	93.4853		1.534	-6.62313		1.534	10.4144		1.534	7.88833
1.535	3.65174		4.535	11.5908		7.535	3.25948		10.535	0.64491		1.535	3.29547		1.535	87.9649		1.535	-6.2781		1.535	9.23144		1.535	7.88833
1.536	3.61362		4.536	11.5603		7.536	3.14053		10.536	0.64491		1.536	2.72767		1.536	86.1248		1.536	-6.62313		1.536	10.4144		1.536	7.88833
1.537	3.49927		4.537	11.4993		7.537	3.14053		10.537	0.64491		1.537	2.72767		1.537	87.9649		1.537	-5.93308		1.537	6.86556		1.537	4.85211
1.538	3.49927		4.538	11.4383		7.538	3.14053		10.538	0.18487		1.538	2.72767		1.538	86.1248		1.538	-5.58806		1.538	8.04848		1.538	7.88833
1.539	3.34681		4.539	11.3772		7.539	3.02158		10.539	0.64491		1.539	3.29547		1.539	84.2846		1.539	-5.58806		1.539	5.68264		1.539	4.85211
1.54	3.34681		4.54	11.3162		7.54	3.02158		10.54	0.41489		1.54	2.72767		1.54	78.7643		1.54	-4.55299		1.54	5.68264		1.54	4.85211
1.541	3.27057		4.541	11.2246		7.541	2.90262		10.541	0.64491		1.541	2.72767		1.541	76.9242		1.541	-4.89801		1.541	5.68264		1.541	6.37019
1.542	3.19434		4.542	11.1636		7.542	2.90262		10.542	0.41489		1.542	3.29547		1.542	75.0841		1.542	-4.55299		1.542	4.49968		1.542	3.33402
1.543	3.15622		4.543	11.072		7.543	2.72419		10.543	0.64491		1.543	1.02424		1.543	73.2439		1.543	-4.20796		1.543	2.13383		1.543	3.33402
1.544	3.07999		4.544	10.9194		7.544	2.72419		10.544	0.64491		1.544	2.15984		1.544	69.5637		1.544	-4.55299		1.544	3.31675		1.544	4.85211
1.545	3.1181		4.545	10.8279		7.545	2.78367		10.545	0.41489		1.545	1.59204		1.545	67.7235		1.545	-4.20796		1.545	3.31675		1.545	4.85211
1.546	3.00375		4.546	10.7974		7.546	2.54578		10.546	0.18487		1.546	1.59204		1.546	60.3631		1.546	-3.51792		1.546	2.13383		1.546	3.33402
1.547	2.92752		4.547	10.7363		7.547	2.66472		10.547	0.41489		1.547	1.59204		1.547	58.523		1.547	-3.86294		1.547	3.31675		1.547	1.81589
1.548	2.92752		4.548	10.7058		7.548	2.54578		10.548	0.18487		1.548	1.59204		1.548	54.8427		1.548	-3.17289		1.548	2.13383		1.548	0.29781
1.549	2.85128		4.549	10.5532		7.549	2.54578		10.549	0.41489		1.549	1.02424		1.549	49.3223		1.549	-2.82787		1.549	2.13383		1.549	-0.62237
1.55	2.85128		4.55	10.3396		7.55	2.42683		10.55	0.18487		1.55	1.59204		1.55	45.6421		1.55	-3.17289		1.55	3.31675		1.55	0.06768
1.551	2.77506		4.551	10.187		7.551	2.42683		10.551	0.64491		1.551	1.59204		1.551	40.1217		1.551	-2.48285		1.551	0.95087		1.551	0.4127
1.552	2.69882		4.552	9.94288		7.552	2.42683		10.552	0.41489		1.552	1.02424		1.552	38.2816		1.552	-3.51792		1.552	3.31675		1.552	-0.27734
1.553	2.62259		4.553	9.57666		7.553	2.36735		10.553	0.41489		1.553	1.02424		1.553	32.7612		1.553	-4.20796		1.553	0.95087		1.553	0.06768
1.554	2.62259		4.554	9.24096		7.554	2.18892		10.554	0.41489		1.554	0.45642		1.554	29.081		1.554	-3.86294		1.554	0.95087		1.554	0.06768
1.555	2.50823		4.555	8.84423		7.555	2.2484		10.555	0.41489		1.555	0.45642		1.555	25.4008		1.555	-4.89801		1.555	2.13383		1.555	0.06768
1.556	2.50823		4.556	8.50853		7.556	2.18892		10.556	0.41489		1.556	1.02424		1.556	23.5606		1.556	-5.24303		1.556	0.95087		1.556	0.06768
1.557	2.47012		4.557	8.1118		7.557	2.18892		10.557	0.41489		1.557	1.02424		1.557	25.4008		1.557	-5.58806		1.557	-0.47166		1.557	0.06768
1.558	2.47012		4.558	7.71507		7.558	2.2484		10.558	0.18487		1.558	1.02424		1.558	27.2409		1.558	-5.58806		1.558	-0.07735		1.558	0.06768
1.559	2.432		4.559	7.40988		7.559	2.12945		10.559	0.18487		1.559	0.45642		1.559	27.2409		1.559	-4.20796		1.559	-0.47166		1.559	0.06768
1.56	2.39388		4.56	7.01315		7.56	2.06997		10.56	0.41489		1.56	0.45642		1.56	27.2409		1.56	-4.20796		1.56	-0.47166		1.56	0.06768
1.561	2.31765		4.561	6.67745		7.561	2.01049		10.561	0.41489		1.561	0.45642		1.561	30.9211		1.561	-3.17289		1.561	-1.6546		1.561	0.06768
1.562	2.27953		4.562	6.31124		7.562	2.01049		10.562	0.41489		1.562	-0.11139		1.562	34.6013		1.562	-2.48285		1.562	-1.10306		1.562	0.06768
1.563	2.24141		4.563	5.97553		7.563	2.01049		10.563	0.41489		1.563	0.45642		1.563	36.4415		1.563	-2.13782		1.563	-1.10306		1.563	0.4127
1.564	2.16519		4.564	5.63984		7.564	1.89154		10.564	0.64491		1.564	-0.11139		1.564	38.2816		1.564	-1.10275		1.564	-0.84019		1.564	-0.27734
1.565	2.12707		4.565	5.33466		7.565	1.89154		10.565	0.18487		1.565	-0.11139		1.565	38.2816		1.565	-0.75773		1.565	-0.57732		1.565	0.06768
1.566	2.08895		4.566	5.05999		7.566	1.89154		10.566	0.64491		1.566	-0.45279		1.566	38.2816		1.566	-1.10275		1.566	-0.57732		1.566	-0.27734
1.567	2.08895		4.567	4.81585		7.567	1.83206		10.567	0.41489		1.567	-0.45279		1.567	38.2816		1.567	-0.75773		1.567	-0.84019		1.567	0.06768
1.568	1.9746		4.568	4.57171		7.568	1.77259		10.568	0.41489		1.568	-0.07426		1.568	38.2816		1.568	-0.75773		1.568	0.2113		1.568	-0.27734
1.569	1.9746		4.569	4.29705		7.569	1.77259		10.569	0.41489		1.569	0.30428		1.569	41.9619		1.569	-0.06768		1.569	-0.31444		1.569	-0.27734
1.57	1.93648		4.57	4.14445		7.57	1.77259		10.57	0.41489		1.57	0.30428		1.57	36.4415		1.57	-0.75773		1.57	-0.57732		1.57	0.4127
1.571	1.93648		4.571	3.93083		7.571	1.65365		10.571	0.64491		1.571	-0.45279		1.571	40.1217		1.571	-0.4127		1.571	-0.84019		1.571	0.06768
1.572	1.86025		4.572	3.74772		7.572	1.77259		10.572	0.41489		1.572	-0.05157		1.572	41.9619		1.572	-0.4127		1.572	-1.10306		1.572	0.06768
1.573	1.82213		4.573	3.56462		7.573	1.71311		10.573	0.18487		1.573	0.2113		1.573	41.9619		1.573	-0.75773		1.573	-0.84019		1.573	-0.27734
1.574	1.82213		4.574	3.47306		7.574	1.59418		10.574	0.41489		1.574	-0.05157		1.574	43.802		1.574	-0.06768		1.574	-0.57732		1.574	0.06768
1.575	1.78401		4.575	3.32047		7.575	1.59418		10.575	0.41489		1.575	-0.05157		1.575	45.6421		1.575	-0.06768		1.575	-0.31444		1.575	-0.27734
1.576	1.78401		4.576	3.1984		7.576	1.65365		10.576	-0.04515		1.576	-0.31444		1.576	45.6421		1.576	0.62237		1.576	-0.31444		1.576	0.06768
1.577	1.74589		4.577	3.07633		7.577	1.5347		10.577	0.41489		1.577	0.2113		1.577	49.3223		1.577	0.27734		1.577	-0.31444		1.577	0.06768
1.578	1.70778		4.578	2.98478		7.578	1.41575		10.578	-0.27517		1.578	-0.31444		1.578	47.4822		1.578	0.62237		1.578	-0.31444		1.578	-0.27734
1.579	1.63155		4.579	2.8627		7.579	1.41575		10.579	0.41489		1.579	-0.05157		1.579	47.4822		1.579	0.96739		1.579	-0.05157		1.579	-0.27734
1.58	1.59343		4.58	2.83218		7.58	1.47522		10.58	0.18487		1.58	0.2113		1.58	49.3223		1.58	0.96739		1.58	-0.31444		1.58	-0.27734
1.581	1.63155		4.581	2.6796		7.581	1.29679		10.581	0.18487		1.581	-0.05157		1.581	47.4822		1.581	0.96739		1.581	-0.57732		1.581	-0.27734
1.582	1.55532		4.582	2.61856		7.582	1.35627		10.582	0.64491		1.582	0.2113		1.582	49.3223		1.582	0.96739		1.582	-0.05157		1.582	-0.62237
1.583	1.5172		4.583	2.52701		7.583	1.35627		10.583	0.41489		1.583	-0.31444		1.583	45.6421		1.583	1.31241		1.583	-0.05157		1.583	-0.27734
1.584	1.44096		4.584	2.46597		7.584	1.29679		10.584	0.64491		1.584	-0.05157		1.584	49.3223		1.584	0.96739		1.584	0.47418		1.584	-0.27734
1.585	1.47908		4.585	2.37441		7.585	1.29679		10.585	0.18487		1.585	-0.31444		1.585	47.4822		1.585	0.96739		1.585	0.2113		1.585	0.06768
1.586	1.40285		4.586	2.34389		7.586	1.23732		10.586	0.41489		1.586	-0.31444		1.586	45.6421		1.586	0.96739		1.586	-0.31444		1.586	0.4127
1.587	1.32661		4.587	2.28286		7.587	1.17784		10.587	-0.04515		1.587	-0.05157		1.587	45.6421		1.587	0.96739		1.587	0.2113		1.587	0.06768
1.588	1.36473		4.588	2.22183		7.588	1.17784		10.588	-0.04515		1.588	-0.31444		1.588	43.802		1.588	0.96739		1.588	0.47418		1.588	-0.27734
1.589	1.28849		4.589	2.13027		7.589	1.11836		10.589	0.41489		1.589	-0.05157		1.589	43.802		1.589	0.62237		1.589	0.2113		1.589	-0.27734
1.59	1.25038		4.59	2.09976		7.59	1.05889		10.59	0.41489		1.59	0.2113		1.59	36.4415		1.59	1.31241		1.59	0.2113		1.59	0.4127
1.591	1.25038		4.591	2.06924		7.591	1.11836		10.591	0.41489		1.591	-0.05157		1.591	40.1217		1.591	0.96739		1.591	0.2113		1.591	-0.27734
1.592	1.21226		4.592	2.0082		7.592	1.05889		10.592	0.41489		1.592	-0.31444		1.592	36.4415		1.592	0.62237		1.592	0.2113		1.592	0.06768
1.593	1.17414		4.593	1.97768		7.593	1.05889		10.593	0.18487		1.593	-0.31444		1.593	36.4415		1.593	-0.06768		1.593	-0.05157		1.593	-0.27734
1.594	1.17414		4.594	1.91664		7.594	0.93993		10.594	0.18487		1.594	-0.31444		1.594	34.6013		1.594	0.27734		1.594	-0.31444		1.594	0.4127
1.595	1.09791		4.595	1.85561		7.595	0.93993		10.595	0.18487		1.595	-0.05157		1.595	34.6013		1.595	0.27734		1.595	-0.05157		1.595	-0.27734
1.596	1.09791		4.596	1.85561		7.596	0.93993		10.596	0.18487		1.596	-0.31444		1.596	32.7612		1.596	-0.4127		1.596	-0.05157		1.596	0.06768
1.597	1.09791		4.597	1.79457		7.597	0.82098		10.597	0.64491		1.597	0.2113		1.597	34.6013		1.597	0.27734		1.597	-0.31444		1.597	-0.27734
1.598	1.0598		4.598	1.79457		7.598	0.93993		10.598	0.18487		1.598	-0.31444		1.598	30.9211		1.598	-0.75773		1.598	-0.05157		1.598	-0.62237
1.599	0.98356		4.599	1.73354		7.599	0.82098		10.599	0.41489		1.599	-0.05157		1.599	30.9211		1.599	-0.06768		1.599	-0.31444		1.599	-0.62237
1.6	0.98356		4.6	1.6725		7.6	0.76152		10.6	0.18487		1.6	-0.57732		1.6	29.081		1.6	-0.4127		1.6	-0.05157		1.6	0.06768
1.601	0.94545		4.601	1.6725		7.601	0.64257		10.601	0.41489		1.601	0.2113		1.601	29.081		1.601	-0.06768		1.601	-0.05157		1.601	0.4127
1.602	0.86921		4.602	1.61147		7.602	0.76152		10.602	0.18487		1.602	0.2113		1.602	27.2409		1.602	-0.06768		1.602	0.2113		1.602	0.06768
1.603	0.86921		4.603	1.61147		7.603	0.64257		10.603	0.18487		1.603	-0.05157		1.603	30.9211		1.603	-0.75773		1.603	-0.31444		1.603	0.4127
1.604	0.86921		4.604	1.51991		7.604	0.64257		10.604	0.41489		1.604	-0.05157		1.604	29.081		1.604	-0.06768		1.604	-0.31444		1.604	0.06768
1.605	0.79298		4.605	1.51991		7.605	0.52361		10.605	0.64491		1.605	-0.05157		1.605	29.081		1.605	-0.4127		1.605	-0.57732		1.605	0.4127
1.606	0.79298		4.606	1.55043		7.606	0.58309		10.606	0.41489		1.606	-0.05157		1.606	27.2409		1.606	-0.06768		1.606	-0.05157		1.606	-0.27734
1.607	0.67862		4.607	1.48939		7.607	0.52361		10.607	0.18487		1.607	-0.57732		1.607	27.2409		1.607	-0.4127		1.607	-0.05157		1.607	-0.27734
1.608	0.67862		4.608	1.39784		7.608	0.52361		10.608	0.64491		1.608	-0.31444		1.608	27.2409		1.608	-0.4127		1.608	-0.05157		1.608	0.06768
1.609	0.60239		4.609	1.39784		7.609	0.46414		10.609	0.41489		1.609	-0.05157		1.609	25.4008		1.609	-0.06768		1.609	-0.31444		1.609	0.4127
1.61	0.56427		4.61	1.36732		7.61	0.46414		10.61	0.64491		1.61	-0.05157		1.61	23.5606		1.61	-0.4127		1.61	-0.05157		1.61	-0.27734
1.611	0.56427		4.611	1.3368		7.611	0.40466		10.611	0.41489		1.611	0.2113		1.611	23.5606		1.611	-0.06768		1.611	-0.31444		1.611	0.06768
1.612	0.52615		4.612	1.30629		7.612	0.34519		10.612	0.41489		1.612	-0.31444		1.612	25.4008		1.612	-0.06768		1.612	-0.31444		1.612	0.4127
1.613	0.48805		4.613	1.30629		7.613	0.34519		10.613	0.18487		1.613	-0.05157		1.613	25.4008		1.613	-0.4127		1.613	0.2113		1.613	0.06768
1.614	0.44993		4.614	1.27577		7.614	0.28571		10.614	0.41489		1.614	-0.05157		1.614	25.4008		1.614	-0.4127		1.614	-0.05157		1.614	0.06768
1.615	0.41181		4.615	1.24525		7.615	0.22623		10.615	0.41489		1.615	-0.31444		1.615	21.7205		1.615	-0.4127		1.615	-0.05157		1.615	0.06768
1.616	0.37369		4.616	1.21473		7.616	0.22623		10.616	0.64491		1.616	-0.31444		1.616	25.4008		1.616	-0.4127		1.616	0.2113		1.616	0.06768
1.617	0.25934		4.617	1.1537		7.617	0.16676		10.617	0.18487		1.617	-0.31444		1.617	25.4008		1.617	-0.75773		1.617	-0.31444		1.617	0.06768
1.618	0.29746		4.618	1.1537		7.618	0.0478		10.618	0.64491		1.618	-0.05157		1.618	27.2409		1.618	-0.75773		1.618	-0.05157		1.618	0.06768
1.619	0.25934		4.619	1.12318		7.619	0.0478		10.619	0.18487		1.619	-0.05157		1.619	25.4008		1.619	-0.06768		1.619	-0.05157		1.619	-0.27734
1.62	0.18311		4.62	1.1537		7.62	-0.01167		10.62	0.18487		1.62	-0.05157		1.62	19.8804		1.62	-0.06768		1.62	-0.05157		1.62	0.4127
1.621	0.22122		4.621	1.09266		7.621	0.0478		10.621	0.18487		1.621	-0.05157		1.621	21.7205		1.621	-0.06768		1.621	-0.31444		1.621	-0.62237
1.622	0.22122		4.622	1.06214		7.622	-0.000645		10.622	0.41489		1.622	-0.05157		1.622	21.7205		1.622	-0.06768		1.622	-0.05157		1.622	0.75773
1.623	0.18311		4.623	1.03162		7.623	-0.000645		10.623	0.41489		1.623	0.2113		1.623	19.8804		1.623	-0.4127		1.623	-0.05157		1.623	-0.27734
1.624	0.14499		4.624	0.97059		7.624	0.00264		10.624	0.18487		1.624	-0.05157		1.624	19.8804		1.624	-0.06768		1.624	0.2113		1.624	0.4127
1.625	0.10687		4.625	0.97059		7.625	-0.000645		10.625	0.41489		1.625	-0.05157		1.625	23.5606		1.625	-0.06768		1.625	0.2113		1.625	0.06768
1.626	0.14499		4.626	0.94007		7.626	-0.000645		10.626	0.64491		1.626	-0.31444		1.626	23.5606		1.626	-0.06768		1.626	-0.31444		1.626	0.4127
1.627	-0.000645		4.627	0.94007		7.627	-0.000645		10.627	0.18487		1.627	-0.31444		1.627	21.7205		1.627	-0.4127		1.627	-0.05157		1.627	-0.27734
1.628	0.00264		4.628	0.94007		7.628	-0.00393		10.628	0.41489		1.628	-0.05157		1.628	19.8804		1.628	-0.06768		1.628	0.2113		1.628	0.06768
1.629	0.00593		4.629	0.87903		7.629	-0.00722		10.629	0.64491		1.629	0.2113		1.629	19.8804		1.629	-0.4127		1.629	-0.05157		1.629	-0.27734
1.63	0.00264		4.63	0.87903		7.63	-0.00722		10.63	0.18487		1.63	-0.05157		1.63	18.0402		1.63	-0.06768		1.63	-0.05157		1.63	-0.27734
1.631	-0.00393		4.631	0.818		7.631	-0.0105		10.631	0.18487		1.631	-0.05157		1.631	18.0402		1.631	-0.75773		1.631	-0.05157		1.631	0.06768
1.632	-0.000645		4.632	0.84852		7.632	-0.00722		10.632	0.18487		1.632	-0.05157		1.632	18.0402		1.632	-0.06768		1.632	-0.05157		1.632	0.4127
1.633	-0.00393		4.633	0.78748		7.633	-0.00722		10.633	0.18487		1.633	-0.05157		1.633	19.8804		1.633	-0.4127		1.633	-0.05157		1.633	0.06768
1.634	-0.00393		4.634	0.75697		7.634	-0.00722		10.634	0.41489		1.634	-0.31444		1.634	19.8804		1.634	-0.4127		1.634	-0.05157		1.634	-0.27734
1.635	-0.00393		4.635	0.75697		7.635	-0.00722		10.635	0.41489		1.635	-0.05157		1.635	18.0402		1.635	-0.4127		1.635	0.2113		1.635	0.06768
1.636	-0.000645		4.636	0.72645		7.636	-0.0105		10.636	0.18487		1.636	-0.31444		1.636	18.0402		1.636	-0.06768		1.636	-0.05157		1.636	-0.27734
1.637	-0.00393		4.637	0.72645		7.637	-0.00393		10.637	0.18487		1.637	0.2113		1.637	18.0402		1.637	-0.06768		1.637	-0.05157		1.637	-0.27734
1.638	-0.00393		4.638	0.66541		7.638	-0.00393		10.638	0.41489		1.638	-0.31444		1.638	14.36		1.638	-0.06768		1.638	0.2113		1.638	-0.27734
1.639	-0.00393		4.639	0.69593		7.639	-0.0105		10.639	0.18487		1.639	-0.05157		1.639	18.0402		1.639	-0.75773		1.639	-0.31444		1.639	-0.27734
1.64	-0.000645		4.64	0.60437		7.64	-0.00393		10.64	0.41489		1.64	-0.05157		1.64	16.2001		1.64	-0.4127		1.64	-0.05157		1.64	0.06768
1.641	-0.00393		4.641	0.60437		7.641	-0.00722		10.641	0.64491		1.641	-0.31444		1.641	14.36		1.641	-0.4127		1.641	-0.31444		1.641	-0.27734
1.642	0.00264		4.642	0.60437		7.642	-0.00393		10.642	-0.04515		1.642	-0.05157		1.642	14.36		1.642	-0.75773		1.642	0.2113		1.642	0.06768
1.643	-0.000645		4.643	0.51282		7.643	-0.00722		10.643	0.64491		1.643	-0.05157		1.643	12.5199		1.643	-0.4127		1.643	-0.31444		1.643	0.06768
1.644	0.00264		4.644	0.51282		7.644	-0.0105		10.644	0.41489		1.644	-0.31444		1.644	16.2001		1.644	-0.06768		1.644	-0.05157		1.644	0.06768
1.645	-0.000645		4.645	0.51282		7.645	-0.00722		10.645	0.41489		1.645	0.2113		1.645	14.36		1.645	-0.4127		1.645	-0.05157		1.645	0.06768
1.646	-0.000645		4.646	0.45178		7.646	-0.00722		10.646	0.41489		1.646	-0.05157		1.646	12.5199		1.646	-0.06768		1.646	-0.05157		1.646	-0.27734
1.647	-0.00393		4.647	0.45178		7.647	-0.0105		10.647	0.18487		1.647	0.2113		1.647	12.5199		1.647	-0.75773		1.647	-0.05157		1.647	-0.27734
1.648	-0.00393		4.648	0.42126		7.648	-0.00393		10.648	0.18487		1.648	-0.31444		1.648	8.83966		1.648	-0.06768		1.648	-0.05157		1.648	0.4127
1.649	-0.00393		4.649	0.45178		7.649	-0.00722		10.649	0.41489		1.649	-0.05157		1.649	12.5199		1.649	-0.75773		1.649	-0.05157		1.649	0.06768
1.65	-0.000645		4.65	0.39075		7.65	-0.00722		10.65	0.18487		1.65	-0.31444		1.65	8.83966		1.65	-0.4127		1.65	0.2113		1.65	0.06768
1.651	-0.00393		4.651	0.42126		7.651	-0.00393		10.651	0.18487		1.651	-0.05157		1.651	10.6798		1.651	-0.4127		1.651	-0.05157		1.651	-0.27734
1.652	-0.000645		4.652	0.32971		7.652	-0.00722		10.652	0.64491		1.652	-0.31444		1.652	10.6798		1.652	-0.4127		1.652	-0.05157		1.652	0.06768
1.653	-0.000645		4.653	0.32971		7.653	-0.00722		10.653	0.41489		1.653	0.47418		1.653	6.9995		1.653	-0.06768		1.653	0.2113		1.653	-0.62237
1.654	-0.00393		4.654	0.2992		7.654	-0.0105		10.654	0.18487		1.654	-0.31444		1.654	6.9995		1.654	-0.06768		1.654	-0.05157		1.654	0.06768
1.655	-0.00393		4.655	0.32971		7.655	-0.00393		10.655	0.41489		1.655	0.2113		1.655	5.15939		1.655	-0.75773		1.655	-0.31444		1.655	0.06768
1.656	-0.00393		4.656	0.32971		7.656	-0.0105		10.656	0.18487		1.656	-0.31444		1.656	8.83966		1.656	-0.75773		1.656	-0.31444		1.656	0.06768
1.657	-0.00393		4.657	0.23816		7.657	-0.00722		10.657	0.18487		1.657	-0.05157		1.657	6.9995		1.657	-0.4127		1.657	-0.05157		1.657	0.06768
1.658	-0.00722		4.658	0.23816		7.658	-0.0105		10.658	0.41489		1.658	-0.05157		1.658	8.83966		1.658	-0.4127		1.658	0.2113		1.658	-0.27734
1.659	-0.000645		4.659	0.20764		7.659	-0.0105		10.659	0.41489		1.659	-0.31444		1.659	6.9995		1.659	-0.4127		1.659	0.2113		1.659	-0.27734
1.66	-0.00393		4.66	0.23816		7.66	-0.0105		10.66	0.41489		1.66	-0.31444		1.66	5.15939		1.66	-0.06768		1.66	-0.05157		1.66	-0.27734
1.661	-0.00393		4.661	0.17712		7.661	-0.00722		10.661	0.41489		1.661	-0.05157		1.661	8.83966		1.661	-0.75773		1.661	-0.05157		1.661	0.4127
1.662	-0.00393		4.662	0.1466		7.662	-0.00722		10.662	0.41489		1.662	-0.31444		1.662	3.31929		1.662	-0.06768		1.662	0.2113		1.662	-0.27734
1.663	0.00264		4.663	0.11608		7.663	-0.00722		10.663	-0.04515		1.663	-0.05157		1.663	5.15939		1.663	-0.06768		1.663	-0.05157		1.663	-0.27734
1.664	0.00264		4.664	0.11608		7.664	-0.0105		10.664	0.41489		1.664	-0.31444		1.664	3.31929		1.664	0.27734		1.664	-0.05157		1.664	-0.27734
1.665	-0.00393		4.665	0.08557		7.665	-0.00722		10.665	-0.04515		1.665	-0.05157		1.665	5.15939		1.665	-0.4127		1.665	0.2113		1.665	-0.27734
1.666	-0.00722		4.666	0.05505		7.666	-0.0105		10.666	0.41489		1.666	-0.31444		1.666	6.9995		1.666	-0.4127		1.666	0.2113		1.666	0.4127
1.667	-0.000645		4.667	0.08557		7.667	-0.0105		10.667	0.41489		1.667	-0.05157		1.667	3.31929		1.667	-0.06768		1.667	-0.05157		1.667	-0.27734
1.668	-0.000645		4.668	0.05505		7.668	-0.00722		10.668	0.41489		1.668	-0.05157		1.668	3.31929		1.668	-0.06768		1.668	-0.05157		1.668	0.06768
1.669	-0.000645		4.669	0.02453		7.669	-0.00393		10.669	0.41489		1.669	-0.31444		1.669	1.47913		1.669	-0.06768		1.669	-0.05157		1.669	0.4127
1.67	-0.000645		4.67	-0.00599		7.67	-0.00722		10.67	0.41489		1.67	-0.31444		1.67	3.31929		1.67	-0.75773		1.67	-0.05157		1.67	0.06768
1.671	-0.000645		4.671	-0.00599		7.671	-0.00393		10.671	0.18487		1.671	-0.31444		1.671	3.31929		1.671	-0.4127		1.671	-0.05157		1.671	-0.27734
1.672	-0.00393		4.672	-0.00599		7.672	-0.00722		10.672	0.18487		1.672	-0.31444		1.672	3.31929		1.672	-0.4127		1.672	-0.05157		1.672	-0.27734
1.673	0.00264		4.673	-0.03651		7.673	-0.0105		10.673	0.41489		1.673	-0.31444		1.673	-0.27513		1.673	0.27734		1.673	0.2113		1.673	0.06768
1.674	-0.000645		4.674	-0.03651		7.674	-0.00393		10.674	0.41489		1.674	-0.31444		1.674	-0.04512		1.674	-0.4127		1.674	-0.31444		1.674	-0.27734
1.675	-0.000645		4.675	-0.03651		7.675	-0.00722		10.675	0.18487		1.675	-0.05157		1.675	-0.04512		1.675	-0.4127		1.675	-0.31444		1.675	0.06768
1.676	0.00264		4.676	-0.06702		7.676	-0.0105		10.676	0.18487		1.676	-0.05157		1.676	-0.04512		1.676	-0.06768		1.676	-0.31444		1.676	0.06768
1.677	-0.000645		4.677	-0.06702		7.677	-0.00722		10.677	0.18487		1.677	-0.05157		1.677	-0.50516		1.677	-0.4127		1.677	-0.57732		1.677	0.06768
1.678	-0.000645		4.678	-0.00599		7.678	-0.0105		10.678	0.41489		1.678	-0.05157		1.678	-0.27513		1.678	-0.06768		1.678	0.2113		1.678	0.06768
1.679	0.00264		4.679	-0.03651		7.679	-0.0105		10.679	0.41489		1.679	-0.31444		1.679	-0.50516		1.679	-0.4127		1.679	-0.05157		1.679	-0.27734
1.68	0.00264		4.68	-0.03651		7.68	-0.00722		10.68	0.41489		1.68	-0.05157		1.68	-0.27513		1.68	-0.06768		1.68	-0.05157		1.68	0.06768
1.681	-0.000645		4.681	-0.03651		7.681	-0.01379		10.681	0.18487		1.681	-0.31444		1.681	-0.50516		1.681	-0.4127		1.681	-0.05157		1.681	-0.27734
1.682	-0.00393		4.682	-0.09754		7.682	-0.00722		10.682	-0.04515		1.682	-0.05157		1.682	-0.50516		1.682	-0.75773		1.682	-0.31444		1.682	0.06768
1.683	-0.00393		4.683	-0.01718		7.683	-0.00722		10.683	0.41489		1.683	0.2113		1.683	-0.27513		1.683	-0.06768		1.683	0.2113		1.683	-0.27734
1.684	-0.000645		4.684	-0.01273		7.684	-0.0105		10.684	0.18487		1.684	-0.05157		1.684	-0.27513		1.684	-0.4127		1.684	0.2113		1.684	0.06768
1.685	0.00264		4.685	-0.01273		7.685	-0.00722		10.685	0.18487		1.685	0.2113		1.685	-0.73517		1.685	-0.4127		1.685	-0.31444		1.685	0.06768
1.686	-0.00393		4.686	-0.01273		7.686	-0.00393		10.686	0.41489		1.686	-0.31444		1.686	-0.73517		1.686	-0.4127		1.686	-0.31444		1.686	0.06768
1.687	-0.000645		4.687	-0.00693		7.687	-0.0105		10.687	0.18487		1.687	-0.05157		1.687	-0.50516		1.687	-0.4127		1.687	-0.05157		1.687	-0.27734
1.688	-0.000645		4.688	-0.00693		7.688	-0.00722		10.688	0.18487		1.688	-0.05157		1.688	-0.50516		1.688	-0.4127		1.688	-0.05157		1.688	-0.27734
1.689	0.00264		4.689	-0.00693		7.689	-0.0105		10.689	0.18487		1.689	-0.05157		1.689	-0.73517		1.689	-0.4127		1.689	-0.31444		1.689	-0.27734
1.69	0.00264		4.69	-0.00693		7.69	-0.0105		10.69	0.18487		1.69	-0.05157		1.69	-0.50516		1.69	-0.4127		1.69	-0.31444		1.69	0.4127
1.691	-0.000645		4.691	-0.01853		7.691	-0.0105		10.691	0.18487		1.691	-0.05157		1.691	-0.50516		1.691	-0.06768		1.691	-0.05157		1.691	0.06768
1.692	-0.000645		4.692	-0.00693		7.692	-0.00722		10.692	0.41489		1.692	-0.31444		1.692	-0.73517		1.692	-0.06768		1.692	-0.05157		1.692	0.4127
1.693	-0.00393		4.693	-0.01273		7.693	-0.00722		10.693	0.64491		1.693	-0.31444		1.693	-0.50516		1.693	-0.4127		1.693	-0.05157		1.693	-0.27734
1.694	-0.00393		4.694	-0.00114		7.694	-0.0105		10.694	0.64491		1.694	-0.31444		1.694	-0.73517		1.694	-0.06768		1.694	-0.05157		1.694	-0.27734
1.695	0.00264		4.695	-0.00693		7.695	-0.0105		10.695	0.41489		1.695	-0.31444		1.695	-0.50516		1.695	0.27734		1.695	0.2113		1.695	0.06768
1.696	-0.00393		4.696	-0.00693		7.696	-0.00722		10.696	0.41489		1.696	-0.05157		1.696	-0.50516		1.696	-0.4127		1.696	-0.05157		1.696	-0.27734
1.697	-0.000645		4.697	-0.01273		7.697	-0.0105		10.697	0.41489		1.697	-0.05157		1.697	-0.50516		1.697	-0.06768		1.697	-0.05157		1.697	-0.27734
1.698	-0.000645		4.698	-0.00693		7.698	-0.00722		10.698	0.41489		1.698	-0.05157		1.698	-0.50516		1.698	-0.06768		1.698	-0.05157		1.698	-0.27734
1.699	0.00264		4.699	-0.00693		7.699	-0.00722		10.699	0.41489		1.699	-0.05157		1.699	-0.50516		1.699	-0.4127		1.699	-0.05157		1.699	0.4127
1.7	0.00264		4.7	-0.01273		7.7	-0.0105		10.7	0.64491		1.7	-0.31444		1.7	-0.50516		1.7	-0.4127		1.7	-0.05157		1.7	-0.27734
1.701	-0.000645		4.701	-0.01273		7.701	-0.00722		10.701	0.41489		1.701	-0.05157		1.701	-0.27513		1.701	-0.4127		1.701	-0.05157		1.701	0.06768
1.702	-0.000645		4.702	-0.00114		7.702	-0.01379		10.702	0.41489		1.702	-0.31444		1.702	-0.27513		1.702	-0.06768		1.702	-0.05157		1.702	0.06768
1.703	-0.000645		4.703	-0.01853		7.703	-0.01707		10.703	0.41489		1.703	-0.05157		1.703	-0.50516		1.703	-0.4127		1.703	0.2113		1.703	-0.27734
1.704	0.00264		4.704	-0.00693		7.704	-0.01379		10.704	0.41489		1.704	0.2113		1.704	-0.27513		1.704	-0.06768		1.704	0.2113		1.704	0.06768
1.705	-0.00393		4.705	-0.00693		7.705	-0.0105		10.705	0.18487		1.705	-0.05157		1.705	-0.04512		1.705	-0.4127		1.705	0.2113		1.705	0.4127
1.706	-0.000645		4.706	-0.00693		7.706	-0.00722		10.706	0.41489		1.706	-0.05157		1.706	-0.50516		1.706	-0.4127		1.706	0.2113		1.706	0.4127
1.707	0.00264		4.707	-0.01273		7.707	-0.0105		10.707	0.41489		1.707	-0.05157		1.707	-0.27513		1.707	-0.4127		1.707	-0.05157		1.707	0.06768
1.708	0.00264		4.708	-0.00693		7.708	-0.0105		10.708	-0.27517		1.708	-0.05157		1.708	-0.27513		1.708	-0.06768		1.708	0.2113		1.708	-0.27734
1.709	-0.000645		4.709	-0.01273		7.709	-0.00722		10.709	0.41489		1.709	0.2113		1.709	0.41491		1.709	-0.06768		1.709	-0.05157		1.709	-0.27734
1.71	-0.000645		4.71	-0.00693		7.71	-0.00393		10.71	0.41489		1.71	-0.31444		1.71	0.18489		1.71	-0.06768		1.71	-0.31444		1.71	-0.27734
1.711	0.00264		4.711	-0.00693		7.711	-0.00722		10.711	0.64491		1.711	-0.05157		1.711	-0.04512		1.711	-0.75773		1.711	0.2113		1.711	0.06768
1.712	0.00264		4.712	-0.01273		7.712	-0.0105		10.712	0.64491		1.712	-0.31444		1.712	0.18489		1.712	-0.4127		1.712	-0.05157		1.712	-0.62237
1.713	-0.000645		4.713	-0.00693		7.713	-0.00722		10.713	0.18487		1.713	-0.05157		1.713	-0.27513		1.713	-0.4127		1.713	-0.05157		1.713	-0.27734
1.714	-0.000645		4.714	-0.01273		7.714	-0.00722		10.714	0.41489		1.714	-0.31444		1.714	-0.04512		1.714	0.27734		1.714	-0.31444		1.714	-0.27734
1.715	0.00593		4.715	-0.00114		7.715	-0.0105		10.715	0.64491		1.715	0.2113		1.715	-0.27513		1.715	-0.4127		1.715	0.2113		1.715	0.06768
1.716	-0.00393		4.716	-0.01273		7.716	-0.00722		10.716	0.41489		1.716	-0.05157		1.716	-0.04512		1.716	-0.4127		1.716	0.2113		1.716	-0.27734
1.717	0.00593		4.717	-0.00114		7.717	-0.00722		10.717	-0.04515		1.717	-0.31444		1.717	-0.04512		1.717	-0.06768		1.717	0.2113		1.717	0.06768
1.718	-0.000645		4.718	-0.01273		7.718	-0.0105		10.718	0.18487		1.718	-0.05157		1.718	-0.27513		1.718	-0.4127		1.718	0.2113		1.718	-0.27734
1.719	-0.00393		4.719	-0.00693		7.719	-0.0105		10.719	0.41489		1.719	-0.31444		1.719	-0.04512		1.719	-0.06768		1.719	-0.05157		1.719	0.06768
1.72	-0.000645		4.72	-0.00114		7.72	-0.00393		10.72	0.41489		1.72	0.2113		1.72	-0.04512		1.72	-0.4127		1.72	-0.05157		1.72	0.06768
1.721	-0.000645		4.721	0.00466		7.721	-0.00722		10.721	0.18487		1.721	-0.05157		1.721	-0.04512		1.721	-0.4127		1.721	-0.05157		1.721	-0.27734
1.722	-0.000645		4.722	-0.00693		7.722	-0.00722		10.722	0.18487		1.722	-0.31444		1.722	-0.04512		1.722	-0.06768		1.722	-0.05157		1.722	0.06768
1.723	-0.000645		4.723	-0.00114		7.723	-0.00722		10.723	0.41489		1.723	-0.05157		1.723	-0.27513		1.723	-0.06768		1.723	-0.31444		1.723	0.4127
1.724	-0.00393		4.724	-0.00693		7.724	-0.00722		10.724	0.41489		1.724	-0.31444		1.724	-0.27513		1.724	-0.06768		1.724	-0.05157		1.724	0.06768
1.725	0.00264		4.725	-0.00693		7.725	-0.00722		10.725	0.41489		1.725	-0.31444		1.725	-0.04512		1.725	-0.4127		1.725	0.2113		1.725	-0.27734
1.726	-0.00393		4.726	-0.00693		7.726	-0.00722		10.726	0.18487		1.726	-0.05157		1.726	0.18489		1.726	-0.4127		1.726	0.2113		1.726	-0.27734
1.727	-0.000645		4.727	-0.00114		7.727	-0.00722		10.727	0.64491		1.727	-0.31444		1.727	-0.04512		1.727	0.27734		1.727	0.2113		1.727	0.06768
1.728	0.00264		4.728	-0.01273		7.728	-0.00722		10.728	0.18487		1.728	0.2113		1.728	0.41491		1.728	-0.4127		1.728	-0.05157		1.728	-0.62237
1.729	0.00264		4.729	-0.00693		7.729	-0.00722		10.729	0.18487		1.729	0.2113		1.729	0.18489		1.729	-0.06768		1.729	0.2113		1.729	-0.27734
1.73	-0.000645		4.73	-0.00114		7.73	-0.00722		10.73	0.41489		1.73	-0.05157		1.73	0.18489		1.73	-0.75773		1.73	-0.05157		1.73	-0.62237
1.731	0.00264		4.731	-0.01273		7.731	-0.0105		10.731	0.18487		1.731	-0.05157		1.731	0.18489		1.731	-0.4127		1.731	-0.05157		1.731	0.06768
1.732	-0.000645		4.732	-0.00693		7.732	-0.00722		10.732	0.41489		1.732	-0.05157		1.732	-0.27513		1.732	-0.06768		1.732	-0.05157		1.732	-0.27734
1.733	-0.000645		4.733	-0.00114		7.733	-0.000645		10.733	0.41489		1.733	-0.57732		1.733	0.41491		1.733	-0.4127		1.733	-0.05157		1.733	-0.27734
1.734	-0.000645		4.734	-0.00114		7.734	-0.0105		10.734	0.64491		1.734	-0.31444		1.734	-0.04512		1.734	0.27734		1.734	-0.05157		1.734	0.06768
1.735	-0.00393		4.735	-0.00693		7.735	-0.00722		10.735	0.18487		1.735	-0.31444		1.735	-0.27513		1.735	-0.06768		1.735	-0.05157		1.735	0.06768
1.736	0.00593		4.736	-0.00693		7.736	-0.0105		10.736	0.41489		1.736	-0.05157		1.736	0.18489		1.736	-0.4127		1.736	-0.05157		1.736	0.06768
1.737	0.00593		4.737	-0.00114		7.737	-0.0105		10.737	0.41489		1.737	-0.57732		1.737	-0.04512		1.737	-0.4127		1.737	0.2113		1.737	0.06768
1.738	0.00264		4.738	-0.00693		7.738	-0.00722		10.738	0.41489		1.738	-0.05157		1.738	-0.04512		1.738	-0.4127		1.738	-0.05157		1.738	0.06768
1.739	0.00264		4.739	-0.00693		7.739	-0.00722		10.739	0.64491		1.739	-0.05157		1.739	-0.04512		1.739	0.27734		1.739	-0.05157		1.739	-0.27734
1.74	0.00593		4.74	-0.00114		7.74	-0.000645		10.74	0.18487		1.74	-0.31444		1.74	-0.04512		1.74	-0.4127		1.74	0.2113		1.74	-0.27734
1.741	-0.000645		4.741	0.00466		7.741	-0.0105		10.741	0.41489		1.741	-0.31444		1.741	-0.27513		1.741	-0.06768		1.741	-0.05157		1.741	-0.27734
1.742	0.00921		4.742	-0.00693		7.742	-0.00393		10.742	0.41489		1.742	-0.05157		1.742	0.18489		1.742	-0.4127		1.742	0.2113		1.742	-0.27734
1.743	-0.00393		4.743	-0.00114		7.743	-0.00722		10.743	0.18487		1.743	-0.05157		1.743	0.18489		1.743	-0.06768		1.743	-0.05157		1.743	-0.27734
1.744	-0.000645		4.744	-0.00693		7.744	-0.00722		10.744	0.41489		1.744	-0.31444		1.744	-0.04512		1.744	-0.4127		1.744	0.2113		1.744	0.06768
1.745	-0.000645		4.745	0.00466		7.745	-0.01379		10.745	0.18487		1.745	-0.05157		1.745	-0.04512		1.745	-0.4127		1.745	-0.05157		1.745	-0.27734
1.746	0.00264		4.746	-0.01273		7.746	-0.00393		10.746	0.64491		1.746	-0.31444		1.746	0.18489		1.746	-0.06768		1.746	-0.05157		1.746	-0.27734
1.747	0.00264		4.747	-0.01273		7.747	-0.00722		10.747	0.41489		1.747	-0.31444		1.747	-0.04512		1.747	-0.4127		1.747	-0.05157		1.747	-0.27734
1.748	0.00264		4.748	-0.00693		7.748	-0.0105		10.748	0.18487		1.748	-0.31444		1.748	0.18489		1.748	-0.4127		1.748	-0.05157		1.748	0.06768
1.749	0.00264		4.749	-0.01273		7.749	-0.00722		10.749	-0.27517		1.749	-0.05157		1.749	-0.04512		1.749	-0.4127		1.749	-0.05157		1.749	0.06768
1.75	-0.000645		4.75	-0.00693		7.75	-0.0105		10.75	0.41489		1.75	-0.31444		1.75	-0.27513		1.75	-0.06768		1.75	-0.05157		1.75	0.4127
1.751	0.00264		4.751	-0.00114		7.751	-0.00393		10.751	0.41489		1.751	-0.31444		1.751	-0.04512		1.751	-0.06768		1.751	0.2113		1.751	0.4127
1.752	0.00264		4.752	-0.01273		7.752	-0.00393		10.752	-0.04515		1.752	-0.31444		1.752	-0.04512		1.752	-0.06768		1.752	-0.05157		1.752	-0.27734
1.753	0.00264		4.753	-0.00114		7.753	-0.00393		10.753	0.18487		1.753	-0.05157		1.753	-0.04512		1.753	-0.06768		1.753	-0.31444		1.753	-0.27734
1.754	0.00264		4.754	-0.00693		7.754	-0.00722		10.754	-0.04515		1.754	-0.31444		1.754	-0.27513		1.754	-0.06768		1.754	-0.05157		1.754	-0.27734
1.755	-0.00393		4.755	-0.00693		7.755	-0.00722		10.755	0.18487		1.755	-0.31444		1.755	-0.04512		1.755	-0.75773		1.755	-0.31444		1.755	0.06768
1.756	-0.00393		4.756	-0.00693		7.756	-0.0105		10.756	0.18487		1.756	-0.31444		1.756	-0.04512		1.756	-0.06768		1.756	-0.05157		1.756	0.06768
1.757	-0.000645		4.757	0.00466		7.757	-0.00393		10.757	0.41489		1.757	-0.31444		1.757	0.18489		1.757	-0.06768		1.757	-0.05157		1.757	0.4127
1.758	0.00921		4.758	-0.00114		7.758	-0.00393		10.758	0.18487		1.758	-0.05157		1.758	-0.04512		1.758	-0.4127		1.758	-0.05157		1.758	-0.27734
1.759	-0.000645		4.759	-0.01273		7.759	-0.0105		10.759	0.18487		1.759	-0.31444		1.759	-0.27513		1.759	-0.06768		1.759	-0.05157		1.759	-0.27734
1.76	-0.000645		4.76	-0.00114		7.76	-0.00722		10.76	0.41489		1.76	-0.31444		1.76	-0.27513		1.76	-0.06768		1.76	-0.31444		1.76	-0.62237
1.761	0.00264		4.761	-0.00114		7.761	-0.0105		10.761	-0.04515		1.761	-0.31444		1.761	-0.04512		1.761	-0.06768		1.761	-0.31444		1.761	-0.62237
1.762	0.00264		4.762	-0.00693		7.762	-0.0105		10.762	0.18487		1.762	-0.05157		1.762	-0.04512		1.762	-0.4127		1.762	-0.31444		1.762	0.06768
1.763	-0.000645		4.763	-0.00114		7.763	-0.00722		10.763	0.18487		1.763	-0.05157		1.763	-0.04512		1.763	-0.06768		1.763	0.2113		1.763	0.06768
1.764	0.00264		4.764	-0.00114		7.764	-0.0105		10.764	0.41489		1.764	-0.31444		1.764	-0.04512		1.764	0.27734		1.764	-0.31444		1.764	-0.27734
1.765	0.00264		4.765	-0.00114		7.765	-0.0105		10.765	0.18487		1.765	-0.05157		1.765	-0.04512		1.765	-0.06768		1.765	-0.05157		1.765	0.06768
1.766	0.00264		4.766	-0.00114		7.766	-0.00722		10.766	0.18487		1.766	-0.31444		1.766	-0.04512		1.766	-0.06768		1.766	0.47418		1.766	-0.27734
1.767	0.00264		4.767	0.00466		7.767	-0.00722		10.767	0.18487		1.767	-0.05157		1.767	-0.04512		1.767	-0.06768		1.767	0.2113		1.767	-0.27734
1.768	0.00264		4.768	-0.00693		7.768	-0.0105		10.768	0.64491		1.768	0.2113		1.768	-0.27513		1.768	-0.4127		1.768	0.2113		1.768	0.06768
1.769	0.00593		4.769	-0.00693		7.769	-0.00722		10.769	0.18487		1.769	-0.05157		1.769	-0.04512		1.769	-0.4127		1.769	-0.05157		1.769	0.06768
1.77	-0.000645		4.77	-0.00114		7.77	-0.0105		10.77	0.41489		1.77	-0.05157		1.77	-0.27513		1.77	-1.10275		1.77	0.2113		1.77	-0.27734
1.771	-0.000645		4.771	-0.00693		7.771	-0.00722		10.771	0.18487		1.771	-0.05157		1.771	-0.04512		1.771	-0.4127		1.771	0.2113		1.771	-0.27734
1.772	0.00593		4.772	-0.00114		7.772	-0.01379		10.772	0.18487		1.772	-0.05157		1.772	-0.04512		1.772	-0.4127		1.772	0.2113		1.772	0.06768
1.773	0.00264		4.773	-0.00693		7.773	-0.0105		10.773	0.18487		1.773	-0.31444		1.773	-0.27513		1.773	-0.06768		1.773	0.2113		1.773	0.06768
1.774	-0.000645		4.774	-0.00114		7.774	-0.00393		10.774	0.18487		1.774	-0.05157		1.774	-0.04512		1.774	-0.4127		1.774	-0.05157		1.774	0.06768
1.775	-0.000645		4.775	-0.00114		7.775	-0.0105		10.775	0.41489		1.775	-0.31444		1.775	-0.27513		1.775	-0.06768		1.775	-0.05157		1.775	0.06768
1.776	-0.000645		4.776	0.00466		7.776	-0.01379		10.776	0.18487		1.776	-0.31444		1.776	-0.27513		1.776	-0.06768		1.776	-0.05157		1.776	0.06768
1.777	-0.000645		4.777	-0.00693		7.777	-0.0105		10.777	0.41489		1.777	-0.31444		1.777	-0.04512		1.777	-0.4127		1.777	0.2113		1.777	0.4127
1.778	0.00264		4.778	0.00466		7.778	-0.0105		10.778	0.41489		1.778	-0.31444		1.778	0.18489		1.778	0.27734		1.778	-0.05157		1.778	0.06768
1.779	0.00593		4.779	-0.00693		7.779	-0.00722		10.779	0.18487		1.779	-0.05157		1.779	-0.04512		1.779	0.27734		1.779	-0.31444		1.779	0.06768
1.78	-0.000645		4.78	-0.00693		7.78	-0.01379		10.78	0.41489		1.78	-0.05157		1.78	-0.04512		1.78	-0.4127		1.78	-0.31444		1.78	-0.27734
1.781	-0.000645		4.781	-0.00114		7.781	-0.00722		10.781	0.41489		1.781	-0.31444		1.781	-0.04512		1.781	-0.06768		1.781	-0.05157		1.781	-0.27734
1.782	0.00264		4.782	-0.00114		7.782	-0.0105		10.782	0.18487		1.782	-0.31444		1.782	-0.04512		1.782	-0.06768		1.782	0.2113		1.782	0.06768
1.783	0.00264		4.783	-0.00693		7.783	-0.0105		10.783	0.18487		1.783	-0.05157		1.783	-0.27513		1.783	-0.4127		1.783	-0.05157		1.783	0.06768
1.784	0.00264		4.784	-0.00114		7.784	-0.01379		10.784	0.41489		1.784	-0.05157		1.784	-0.04512		1.784	-0.4127		1.784	0.2113		1.784	-0.27734
1.785	0.00264		4.785	-0.00693		7.785	-0.0105		10.785	0.41489		1.785	-0.05157		1.785	-0.04512		1.785	-0.75773		1.785	0.2113		1.785	0.06768
1.786	0.00264		4.786	-0.00114		7.786	-0.00393		10.786	0.41489		1.786	0.2113		1.786	0.18489		1.786	-1.10275		1.786	-0.05157		1.786	0.06768
1.787	0.00264		4.787	-0.00114		7.787	-0.00722		10.787	0.41489		1.787	-0.05157		1.787	-0.27513		1.787	-0.4127		1.787	0.47418		1.787	0.06768
1.788	0.00264		4.788	-0.00114		7.788	-0.00722		10.788	0.18487		1.788	-0.31444		1.788	-0.27513		1.788	-0.06768		1.788	0.2113		1.788	-0.27734
1.789	0.00593		4.789	-0.00693		7.789	-0.0105		10.789	0.18487		1.789	-0.31444		1.789	-0.27513		1.789	-0.4127		1.789	-0.05157		1.789	-0.27734
1.79	0.00264		4.79	-0.00693		7.79	-0.0105		10.79	0.64491		1.79	-0.31444		1.79	-0.27513		1.79	-0.06768		1.79	0.2113		1.79	-0.27734
1.791	-0.000645		4.791	-0.00693		7.791	-0.00393		10.791	0.41489		1.791	0.2113		1.791	-0.04512		1.791	-0.06768		1.791	0.2113		1.791	0.4127
1.792	-0.000645		4.792	-0.00693		7.792	-0.0105		10.792	0.18487		1.792	0.2113		1.792	-0.04512		1.792	-0.75773		1.792	0.47418		1.792	-0.27734
1.793	0.00264		4.793	-0.00114		7.793	-0.00722		10.793	0.41489		1.793	-0.05157		1.793	-0.27513		1.793	-0.06768		1.793	-0.05157		1.793	0.06768
1.794	0.00593		4.794	-0.00693		7.794	-0.0105		10.794	0.18487		1.794	-0.05157		1.794	-0.04512		1.794	-0.75773		1.794	-0.05157		1.794	-0.27734
1.795	0.00264		4.795	-0.01273		7.795	-0.0105		10.795	0.18487		1.795	-0.05157		1.795	0.18489		1.795	-0.4127		1.795	-0.05157		1.795	-0.62237
1.796	0.00264		4.796	-0.00693		7.796	-0.00393		10.796	0.18487		1.796	-0.05157		1.796	-0.04512		1.796	-0.06768		1.796	-0.31444		1.796	-0.27734
1.797	0.00593		4.797	0.00466		7.797	-0.00722		10.797	0.18487		1.797	-0.31444		1.797	-0.04512		1.797	-0.06768		1.797	-0.05157		1.797	0.06768
1.798	0.00264		4.798	-0.00114		7.798	-0.0105		10.798	-0.27517		1.798	-0.05157		1.798	-0.27513		1.798	-0.75773		1.798	0.2113		1.798	0.06768
1.799	0.00593		4.799	-0.00114		7.799	-0.00722		10.799	0.41489		1.799	-0.57732		1.799	-0.04512		1.799	-0.75773		1.799	-0.05157		1.799	0.4127
1.8	0.00264		4.8	-0.00693		7.8	-0.00722		10.8	0.18487		1.8	-0.05157		1.8	-0.04512		1.8	-0.06768		1.8	-0.05157		1.8	0.06768
1.801	0.00264		4.801	0.00466		7.801	-0.0105		10.801	0.41489		1.801	-0.31444		1.801	-0.27513		1.801	-0.06768		1.801	0.2113		1.801	0.06768
1.802	-0.000645		4.802	-0.00114		7.802	-0.0105		10.802	0.18487		1.802	-0.31444		1.802	-0.04512		1.802	-0.06768		1.802	0.2113		1.802	0.06768
1.803	0.00593		4.803	-0.00693		7.803	-0.01379		10.803	0.18487		1.803	-0.05157		1.803	-0.27513		1.803	-0.4127		1.803	-0.05157		1.803	-0.27734
1.804	0.00593		4.804	-0.00693		7.804	-0.00722		10.804	0.18487		1.804	-0.05157		1.804	0.18489		1.804	-0.06768		1.804	0.2113		1.804	-0.27734
1.805	0.00264		4.805	0.00466		7.805	-0.01707		10.805	0.18487		1.805	-0.05157		1.805	-0.27513		1.805	-0.4127		1.805	0.47418		1.805	-0.27734
1.806	0.00264		4.806	-0.00114		7.806	-0.0105		10.806	0.41489		1.806	-0.05157		1.806	-0.27513		1.806	-0.4127		1.806	-0.05157		1.806	-0.27734
1.807	0.00264		4.807	-0.00693		7.807	-0.0105		10.807	0.18487		1.807	-0.31444		1.807	-0.04512		1.807	-0.06768		1.807	0.47418		1.807	-0.27734
1.808	0.00264		4.808	-0.00114		7.808	-0.0105		10.808	0.18487		1.808	0.2113		1.808	-0.04512		1.808	-0.4127		1.808	0.2113		1.808	-0.62237
1.809	0.00593		4.809	-0.00114		7.809	-0.0105		10.809	0.41489		1.809	-0.05157		1.809	-0.04512		1.809	-0.4127		1.809	0.47418		1.809	-0.27734
1.81	0.00264		4.81	-0.00693		7.81	-0.00722		10.81	0.18487		1.81	0.2113		1.81	0.18489		1.81	-0.06768		1.81	-0.05157		1.81	-0.27734
1.811	0.00593		4.811	0.00466		7.811	-0.01379		10.811	0.41489		1.811	-0.05157		1.811	-0.27513		1.811	-0.4127		1.811	-0.05157		1.811	-0.27734
1.812	0.00593		4.812	-0.00693		7.812	-0.00722		10.812	0.18487		1.812	0.2113		1.812	-0.27513		1.812	-0.4127		1.812	-0.05157		1.812	-0.27734
1.813	0.00593		4.813	0.00466		7.813	-0.00722		10.813	0.41489		1.813	-0.05157		1.813	-0.27513		1.813	-0.4127		1.813	0.2113		1.813	-0.27734
1.814	0.00264		4.814	-0.00114		7.814	-0.00722		10.814	0.41489		1.814	-0.05157		1.814	-0.27513		1.814	-0.06768		1.814	0.2113		1.814	0.06768
1.815	0.00264		4.815	0.00466		7.815	-0.0105		10.815	0.18487		1.815	-0.05157		1.815	-0.04512		1.815	0.27734		1.815	0.47418		1.815	0.06768
1.816	0.00264		4.816	0.00466		7.816	-0.0105		10.816	-0.04515		1.816	-0.31444		1.816	-0.04512		1.816	-0.06768		1.816	0.2113		1.816	-0.62237
1.817	0.00264		4.817	-0.00114		7.817	-0.0105		10.817	0.18487		1.817	-0.05157		1.817	-0.50516		1.817	-0.75773		1.817	0.2113		1.817	0.06768
1.818	0.00264		4.818	-0.00114		7.818	-0.01379		10.818	0.18487		1.818	0.2113		1.818	0.18489		1.818	-0.4127		1.818	0.2113		1.818	-0.27734
1.819	0.00264		4.819	-0.00114		7.819	-0.0105		10.819	0.18487		1.819	-0.31444		1.819	-0.04512		1.819	-0.4127		1.819	-0.05157		1.819	-0.27734
1.82	0.00593		4.82	-0.00114		7.82	-0.0105		10.82	-0.27517		1.82	-0.05157		1.82	0.18489		1.82	-0.06768		1.82	0.2113		1.82	-0.27734
1.821	0.00593		4.821	0.00466		7.821	-0.0105		10.821	0.18487		1.821	-0.31444		1.821	-0.04512		1.821	-0.06768		1.821	-0.05157		1.821	0.06768
1.822	0.00593		4.822	0.01046		7.822	-0.00722		10.822	0.18487		1.822	-0.05157		1.822	-0.04512		1.822	0.27734		1.822	0.47418		1.822	0.06768
1.823	0.00264		4.823	-0.00114		7.823	-0.00722		10.823	-0.27517		1.823	-0.31444		1.823	-0.27513		1.823	-0.06768		1.823	0.2113		1.823	-0.27734
1.824	0.00264		4.824	-0.00693		7.824	-0.0105		10.824	-0.04515		1.824	-0.05157		1.824	-0.04512		1.824	-0.4127		1.824	0.2113		1.824	0.06768
1.825	0.00264		4.825	-0.00693		7.825	-0.0105		10.825	0.18487		1.825	-0.31444		1.825	-0.04512		1.825	-0.06768		1.825	0.2113		1.825	0.06768
1.826	0.00264		4.826	0.01046		7.826	-0.00722		10.826	0.18487		1.826	-0.05157		1.826	-0.27513		1.826	-0.06768		1.826	-0.05157		1.826	-0.27734
1.827	-0.000645		4.827	0.00466		7.827	-0.01379		10.827	0.18487		1.827	-0.05157		1.827	-0.04512		1.827	-0.75773		1.827	-0.05157		1.827	-0.27734
1.828	0.00593		4.828	-0.00114		7.828	-0.0105		10.828	0.41489		1.828	-0.31444		1.828	-0.27513		1.828	-0.4127		1.828	-0.05157		1.828	0.06768
1.829	0.00593		4.829	0.00466		7.829	-0.00722		10.829	0.18487		1.829	-0.31444		1.829	-0.27513		1.829	-0.06768		1.829	0.2113		1.829	-0.27734
1.83	0.00264		4.83	0.00466		7.83	-0.00722		10.83	0.41489		1.83	-0.05157		1.83	-0.27513		1.83	-0.4127		1.83	0.2113		1.83	-0.27734
1.831	0.00593		4.831	-0.00114		7.831	-0.00393		10.831	0.18487		1.831	-0.05157		1.831	-0.27513		1.831	-0.4127		1.831	0.47418		1.831	0.06768
1.832	0.00264		4.832	-0.00114		7.832	-0.00722		10.832	0.18487		1.832	0.2113		1.832	-0.27513		1.832	-0.4127		1.832	0.2113		1.832	0.06768
1.833	0.00593		4.833	-0.00693		7.833	-0.00722		10.833	0.18487		1.833	0.2113		1.833	-0.04512		1.833	-0.06768		1.833	0.2113		1.833	0.4127
1.834	0.00264		4.834	-0.00114		7.834	-0.0105		10.834	0.18487		1.834	-0.05157		1.834	-0.27513		1.834	-0.06768		1.834	0.2113		1.834	0.06768
1.835	0.00593		4.835	0.00466		7.835	-0.00393		10.835	0.18487		1.835	-0.05157		1.835	-0.27513		1.835	-0.4127		1.835	0.2113		1.835	-0.62237
1.836	0.00593		4.836	-0.00114		7.836	-0.00722		10.836	-0.04515		1.836	-0.05157		1.836	-0.27513		1.836	-0.4127		1.836	0.2113		1.836	-0.27734
1.837	-0.000645		4.837	0.00466		7.837	-0.00722		10.837	-0.04515		1.837	-0.05157		1.837	-0.04512		1.837	-0.4127		1.837	-0.05157		1.837	-0.27734
1.838	0.00264		4.838	-0.00693		7.838	-0.00393		10.838	0.18487		1.838	-0.31444		1.838	-0.04512		1.838	-0.06768		1.838	0.2113		1.838	-0.27734
1.839	0.00593		4.839	0.00466		7.839	-0.000645		10.839	0.18487		1.839	-0.05157		1.839	-0.27513		1.839	-0.06768		1.839	-0.05157		1.839	-0.62237
1.84	0.00264		4.84	-0.00114		7.84	-0.00393		10.84	-0.04515		1.84	-0.31444		1.84	-0.27513		1.84	-0.4127		1.84	0.2113		1.84	-0.27734
1.841	0.00593		4.841	-0.00114		7.841	-0.00722		10.841	0.18487		1.841	-0.05157		1.841	-0.04512		1.841	-0.4127		1.841	0.2113		1.841	-0.62237
1.842	0.00593		4.842	0.00466		7.842	-0.00393		10.842	0.18487		1.842	-0.31444		1.842	-0.27513		1.842	-0.06768		1.842	-0.05157		1.842	-0.27734
1.843	-0.000645		4.843	-0.00693		7.843	-0.00722		10.843	-0.04515		1.843	-0.05157		1.843	-0.04512		1.843	0.27734		1.843	-0.05157		1.843	0.06768
1.844	-0.000645		4.844	-0.00114		7.844	-0.00393		10.844	0.18487		1.844	-0.05157		1.844	-0.27513		1.844	-0.06768		1.844	0.2113		1.844	0.06768
1.845	0.00593		4.845	0.00466		7.845	-0.00393		10.845	0.18487		1.845	-0.05157		1.845	0.18489		1.845	-0.06768		1.845	-0.05157		1.845	0.4127
1.846	0.00593		4.846	-0.00693		7.846	-0.00393		10.846	0.18487		1.846	-0.05157		1.846	-0.04512		1.846	-0.06768		1.846	-0.05157		1.846	0.06768
1.847	0.00593		4.847	-0.00114		7.847	-0.00393		10.847	0.18487		1.847	-0.05157		1.847	-0.27513		1.847	-0.06768		1.847	-0.05157		1.847	-0.27734
1.848	0.00593		4.848	-0.00114		7.848	-0.00393		10.848	0.41489		1.848	-0.31444		1.848	0.18489		1.848	-0.4127		1.848	-0.31444		1.848	0.06768
1.849	-0.000645		4.849	-0.00693		7.849	-0.00722		10.849	0.18487		1.849	-0.05157		1.849	0.18489		1.849	-0.4127		1.849	0.2113		1.849	0.4127
1.85	0.00264		4.85	0.00466		7.85	-0.00722		10.85	-0.04515		1.85	-0.05157		1.85	-0.27513		1.85	-0.4127		1.85	-0.05157		1.85	-0.27734
1.851	0.00593		4.851	-0.00114		7.851	-0.00722		10.851	0.18487		1.851	-0.05157		1.851	-0.04512		1.851	-0.4127		1.851	0.2113		1.851	0.06768
1.852	0.00593		4.852	0.00466		7.852	-0.00722		10.852	-0.27517		1.852	-0.05157		1.852	-0.04512		1.852	-0.06768		1.852	0.47418		1.852	0.4127
1.853	0.00264		4.853	0.00466		7.853	-0.00393		10.853	0.18487		1.853	-0.31444		1.853	0.18489		1.853	-0.4127		1.853	0.2113		1.853	-0.27734
1.854	0.00593		4.854	0.00466		7.854	-0.00722		10.854	0.18487		1.854	-0.05157		1.854	-0.50516		1.854	-0.4127		1.854	0.2113		1.854	0.06768
1.855	0.00264		4.855	-0.00114		7.855	-0.0105		10.855	0.18487		1.855	-0.05157		1.855	-0.27513		1.855	-0.4127		1.855	-0.05157		1.855	-0.27734
1.856	0.00593		4.856	0.00466		7.856	-0.00722		10.856	0.18487		1.856	0.2113		1.856	0.18489		1.856	-0.4127		1.856	0.2113		1.856	0.06768
1.857	0.00593		4.857	-0.00114		7.857	-0.00722		10.857	-0.04515		1.857	-0.05157		1.857	-0.27513		1.857	-0.4127		1.857	0.2113		1.857	0.06768
1.858	0.00593		4.858	-0.00114		7.858	-0.00722		10.858	0.18487		1.858	-0.05157		1.858	-0.50516		1.858	-0.75773		1.858	0.2113		1.858	-0.27734
1.859	0.00593		4.859	0.00466		7.859	-0.00393		10.859	0.18487		1.859	-0.31444		1.859	-0.27513		1.859	-0.06768		1.859	0.47418		1.859	-0.62237
1.86	-0.000645		4.86	0.01046		7.86	-0.00722		10.86	-0.27517		1.86	-0.31444		1.86	-0.04512		1.86	-0.4127		1.86	0.2113		1.86	-0.27734
1.861	0.00264		4.861	0.00466		7.861	-0.00722		10.861	0.18487		1.861	-0.05157		1.861	-0.04512		1.861	0.27734		1.861	0.2113		1.861	0.06768
1.862	0.00593		4.862	-0.00114		7.862	-0.0105		10.862	-0.04515		1.862	0.2113		1.862	-0.04512		1.862	-0.75773		1.862	0.2113		1.862	-0.27734
1.863	0.00264		4.863	-0.00114		7.863	-0.00722		10.863	-0.27517		1.863	0.2113		1.863	-0.27513		1.863	0.27734		1.863	0.47418		1.863	0.06768
1.864	0.00264		4.864	-0.00114		7.864	-0.00722		10.864	0.18487		1.864	-0.05157		1.864	-0.27513		1.864	0.27734		1.864	0.47418		1.864	-0.27734
1.865	0.00921		4.865	-0.00114		7.865	-0.00722		10.865	0.18487		1.865	-0.31444		1.865	-0.27513		1.865	-0.06768		1.865	-0.05157		1.865	-0.27734
1.866	0.00264		4.866	0.00466		7.866	-0.00722		10.866	0.41489		1.866	-0.05157		1.866	-0.27513		1.866	-0.4127		1.866	0.2113		1.866	-0.27734
1.867	0.00593		4.867	0.00466		7.867	-0.00722		10.867	-0.04515		1.867	-0.57732		1.867	-0.04512		1.867	-0.75773		1.867	0.2113		1.867	0.06768
1.868	-0.000645		4.868	-0.00114		7.868	-0.0105		10.868	-0.04515		1.868	-0.05157		1.868	-0.04512		1.868	-0.06768		1.868	0.2113		1.868	-0.27734
1.869	0.00593		4.869	0.00466		7.869	-0.00722		10.869	0.18487		1.869	0.2113		1.869	-0.27513		1.869	-0.06768		1.869	0.2113		1.869	0.06768
1.87	0.00593		4.87	0.00466		7.87	-0.00722		10.87	0.18487		1.87	-0.05157		1.87	-0.04512		1.87	-0.4127		1.87	0.2113		1.87	0.06768
1.871	0.00264		4.871	-0.00114		7.871	-0.00722		10.871	0.18487		1.871	0.2113		1.871	-0.04512		1.871	-0.4127		1.871	0.2113		1.871	-0.27734
1.872	0.00264		4.872	-0.00114		7.872	-0.00722		10.872	0.18487		1.872	-0.31444		1.872	-0.27513		1.872	-0.06768		1.872	0.2113		1.872	0.06768
1.873	0.00264		4.873	0.00466		7.873	-0.00722		10.873	0.18487		1.873	-0.57732		1.873	-0.27513		1.873	-0.4127		1.873	0.2113		1.873	0.06768
1.874	0.00921		4.874	0.00466		7.874	-0.00722		10.874	-0.04515		1.874	-0.31444		1.874	-0.27513		1.874	-0.06768		1.874	-0.05157		1.874	0.4127
1.875	0.00264		4.875	0.00466		7.875	-0.00393		10.875	0.18487		1.875	-0.05157		1.875	-0.04512		1.875	-0.4127		1.875	0.47418		1.875	-0.27734
1.876	0.00921		4.876	0.00466		7.876	-0.00393		10.876	0.18487		1.876	-0.05157		1.876	-0.27513		1.876	0.27734		1.876	0.2113		1.876	-0.27734
1.877	0.00264		4.877	0.00466		7.877	-0.00722		10.877	-0.27517		1.877	-0.31444		1.877	-0.04512		1.877	-0.4127		1.877	-0.05157		1.877	0.06768
1.878	0.00921		4.878	0.01046		7.878	-0.00722		10.878	-0.04515		1.878	0.2113		1.878	-0.27513		1.878	0.27734		1.878	0.2113		1.878	0.06768
1.879	0.00264		4.879	0.00466		7.879	-0.00722		10.879	0.41489		1.879	-0.05157		1.879	-0.04512		1.879	-0.06768		1.879	0.2113		1.879	-0.62237
1.88	0.00593		4.88	0.01625		7.88	-0.00722		10.88	0.18487		1.88	-0.05157		1.88	-0.04512		1.88	0.27734		1.88	0.2113		1.88	-0.27734
1.881	0.00264		4.881	0.00466		7.881	-0.00393		10.881	0.18487		1.881	-0.05157		1.881	-0.27513		1.881	0.27734		1.881	0.2113		1.881	0.06768
1.882	0.00921		4.882	-0.00114		7.882	-0.00722		10.882	-0.04515		1.882	-0.05157		1.882	-0.27513		1.882	-0.4127		1.882	0.2113		1.882	-0.27734
1.883	0.00593		4.883	-0.00114		7.883	-0.00722		10.883	0.18487		1.883	0.2113		1.883	-0.27513		1.883	-0.06768		1.883	-0.05157		1.883	-0.27734
1.884	0.00264		4.884	0.00466		7.884	-0.00722		10.884	0.41489		1.884	-0.05157		1.884	-0.27513		1.884	-0.06768		1.884	0.47418		1.884	-0.27734
1.885	0.00264		4.885	0.01046		7.885	-0.0105		10.885	0.18487		1.885	-0.31444		1.885	-0.27513		1.885	-0.06768		1.885	0.2113		1.885	0.06768
1.886	0.00593		4.886	0.01046		7.886	-0.00393		10.886	-0.04515		1.886	-0.05157		1.886	-0.04512		1.886	-0.06768		1.886	-0.05157		1.886	0.4127
1.887	0.00593		4.887	0.00466		7.887	-0.00393		10.887	0.41489		1.887	-0.31444		1.887	-0.27513		1.887	0.27734		1.887	0.2113		1.887	-0.27734
1.888	0.00264		4.888	-0.00114		7.888	-0.00722		10.888	-0.04515		1.888	-0.05157		1.888	-0.27513		1.888	0.27734		1.888	0.2113		1.888	-0.27734
1.889	0.00593		4.889	-0.00114		7.889	-0.00393		10.889	-0.27517		1.889	-0.31444		1.889	-0.27513		1.889	-0.4127		1.889	0.2113		1.889	0.4127
1.89	0.00593		4.89	0.00466		7.89	-0.00393		10.89	-0.04515		1.89	-0.05157		1.89	-0.04512		1.89	-0.06768		1.89	-0.05157		1.89	-0.62237
1.891	0.00593		4.891	0.01046		7.891	-0.00722		10.891	0.18487		1.891	-0.05157		1.891	-0.27513		1.891	-0.06768		1.891	-0.05157		1.891	0.4127
1.892	0.00264		4.892	0.01046		7.892	-0.00393		10.892	0.18487		1.892	-0.05157		1.892	-0.27513		1.892	-0.4127		1.892	0.2113		1.892	-0.27734
1.893	0.00593		4.893	-0.00114		7.893	-0.00722		10.893	0.18487		1.893	-0.05157		1.893	-0.50516		1.893	-0.06768		1.893	0.2113		1.893	-0.27734
1.894	0.00593		4.894	0.00466		7.894	-0.0105		10.894	-0.04515		1.894	-0.31444		1.894	-0.27513		1.894	-0.06768		1.894	-0.05157		1.894	-0.27734
1.895	0.00593		4.895	-0.00114		7.895	-0.000645		10.895	-0.04515		1.895	-0.05157		1.895	-0.27513		1.895	-0.06768		1.895	-0.05157		1.895	0.06768
1.896	0.00921		4.896	0.01046		7.896	-0.00393		10.896	0.18487		1.896	0.2113		1.896	-0.27513		1.896	-0.06768		1.896	0.2113		1.896	-0.27734
1.897	-0.000645		4.897	0.01046		7.897	-0.00393		10.897	-0.04515		1.897	-0.05157		1.897	-0.50516		1.897	-0.4127		1.897	-0.05157		1.897	-0.27734
1.898	0.00593		4.898	0.00466		7.898	-0.0105		10.898	-0.04515		1.898	-0.05157		1.898	-0.27513		1.898	-0.06768		1.898	0.2113		1.898	-0.27734
1.899	-0.00393		4.899	0.01046		7.899	-0.00722		10.899	0.18487		1.899	-0.05157		1.899	-0.04512		1.899	-0.06768		1.899	-0.05157		1.899	0.06768
1.9	0.00264		4.9	0.01046		7.9	-0.00393		10.9	-0.04515		1.9	-0.05157		1.9	-0.27513		1.9	-0.06768		1.9	0.2113		1.9	-0.27734
1.901	0.00593		4.901	0.01046		7.901	-0.000645		10.901	0.18487		1.901	-0.31444		1.901	-0.04512		1.901	-0.06768		1.901	-0.05157		1.901	0.06768
1.902	0.00921		4.902	0.00466		7.902	-0.000645		10.902	-0.04515		1.902	-0.31444		1.902	-0.27513		1.902	-0.75773		1.902	0.2113		1.902	0.06768
1.903	0.00593		4.903	0.00466		7.903	-0.00393		10.903	0.18487		1.903	-0.05157		1.903	-0.50516		1.903	-0.06768		1.903	0.47418		1.903	0.06768
1.904	0.00921		4.904	0.01046		7.904	-0.00393		10.904	0.18487		1.904	-0.05157		1.904	-0.27513		1.904	-0.06768		1.904	0.2113		1.904	0.06768
1.905	0.00264		4.905	0.00466		7.905	-0.00393		10.905	0.18487		1.905	0.2113		1.905	-0.04512		1.905	-0.06768		1.905	0.2113		1.905	0.06768
1.906	0.00264		4.906	0.00466		7.906	-0.00722		10.906	-0.27517		1.906	-0.31444		1.906	-0.04512		1.906	0.27734		1.906	0.2113		1.906	0.06768
1.907	0.00593		4.907	0.01046		7.907	-0.00393		10.907	-0.04515		1.907	-0.31444		1.907	-0.04512		1.907	-0.06768		1.907	-0.05157		1.907	-0.27734
1.908	0.00264		4.908	0.01046		7.908	-0.00722		10.908	-0.04515		1.908	-0.05157		1.908	-0.04512		1.908	-0.06768		1.908	0.2113		1.908	0.06768
1.909	0.00264		4.909	0.00466		7.909	-0.00722		10.909	0.18487		1.909	-0.05157		1.909	-0.50516		1.909	-0.06768		1.909	0.2113		1.909	0.4127
1.91	0.00921		4.91	0.00466		7.91	-0.00722		10.91	0.18487		1.91	-0.31444		1.91	-0.27513		1.91	-0.06768		1.91	0.47418		1.91	-0.27734
1.911	0.00264		4.911	0.00466		7.911	-0.0105		10.911	0.41489		1.911	-0.05157		1.911	-0.27513		1.911	-0.06768		1.911	-0.05157		1.911	0.06768
1.912	0.00593		4.912	0.00466		7.912	-0.00393		10.912	-0.04515		1.912	0.2113		1.912	-0.50516		1.912	-0.06768		1.912	0.47418		1.912	0.06768
1.913	0.00264		4.913	0.00466		7.913	-0.00722		10.913	-0.04515		1.913	-0.05157		1.913	-0.50516		1.913	0.27734		1.913	0.2113		1.913	-0.27734
1.914	0.00593		4.914	0.00466		7.914	-0.0105		10.914	0.18487		1.914	-0.31444		1.914	-0.04512		1.914	-0.06768		1.914	0.2113		1.914	-0.27734
1.915	0.00921		4.915	0.00466		7.915	-0.00722		10.915	-0.04515		1.915	-0.05157		1.915	-0.27513		1.915	-0.4127		1.915	0.2113		1.915	-0.27734
1.916	0.00593		4.916	0.00466		7.916	-0.00393		10.916	-0.27517		1.916	-0.05157		1.916	-0.50516		1.916	-0.06768		1.916	0.2113		1.916	-0.27734
1.917	0.00264		4.917	0.01046		7.917	-0.00393		10.917	-0.27517		1.917	-0.05157		1.917	-0.27513		1.917	-0.4127		1.917	0.2113		1.917	0.06768
1.918	0.00921		4.918	0.00466		7.918	-0.0105		10.918	-0.27517		1.918	-0.05157		1.918	-0.04512		1.918	-0.06768		1.918	0.47418		1.918	-0.27734
1.919	0.00921		4.919	0.00466		7.919	-0.00722		10.919	0.18487		1.919	-0.05157		1.919	-0.27513		1.919	-0.06768		1.919	0.2113		1.919	-0.27734
1.92	0.00264		4.92	-0.00114		7.92	-0.00722		10.92	-0.04515		1.92	-0.05157		1.92	-0.27513		1.92	-0.06768		1.92	0.2113		1.92	-0.62237
1.921	0.00264		4.921	0.01046		7.921	-0.00393		10.921	-0.04515		1.921	0.2113		1.921	-0.50516		1.921	-0.4127		1.921	0.47418		1.921	-0.62237
1.922	0.00921		4.922	0.01046		7.922	-0.00722		10.922	-0.04515		1.922	0.2113		1.922	-0.04512		1.922	-0.06768		1.922	0.2113		1.922	-0.27734
1.923	0.00921		4.923	0.01046		7.923	-0.00722		10.923	0.18487		1.923	-0.05157		1.923	-0.50516		1.923	-0.75773		1.923	0.2113		1.923	-0.27734
1.924	0.00593		4.924	0.00466		7.924	-0.00393		10.924	-0.04515		1.924	-0.05157		1.924	-0.27513		1.924	-0.4127		1.924	0.2113		1.924	-0.27734
1.925	0.00264		4.925	0.01625		7.925	-0.00722		10.925	-0.04515		1.925	-0.31444		1.925	-0.27513		1.925	-0.06768		1.925	0.2113		1.925	-0.27734
1.926	0.00921		4.926	0.00466		7.926	-0.00722		10.926	0.18487		1.926	0.2113		1.926	-0.27513		1.926	-0.06768		1.926	-0.05157		1.926	0.06768
1.927	0.00264		4.927	0.01046		7.927	-0.00393		10.927	-0.27517		1.927	0.2113		1.927	-0.27513		1.927	-0.06768		1.927	0.47418		1.927	-0.27734
1.928	0.00921		4.928	0.01625		7.928	-0.0105		10.928	0.18487		1.928	-0.05157		1.928	-0.27513		1.928	-0.06768		1.928	0.2113		1.928	-0.27734
1.929	0.00264		4.929	0.01046		7.929	-0.00393		10.929	-0.04515		1.929	-0.05157		1.929	-0.27513		1.929	-0.4127		1.929	0.47418		1.929	-0.62237
1.93	0.00593		4.93	0.00466		7.93	-0.00722		10.93	-0.04515		1.93	-0.05157		1.93	-0.04512		1.93	-0.06768		1.93	0.2113		1.93	-0.27734
1.931	0.00264		4.931	0.00466		7.931	-0.00722		10.931	-0.27517		1.931	-0.05157		1.931	-0.27513		1.931	0.27734		1.931	0.47418		1.931	0.06768
1.932	0.00593		4.932	0.01046		7.932	-0.00722		10.932	-0.04515		1.932	-0.05157		1.932	-0.27513		1.932	0.27734		1.932	0.2113		1.932	-0.27734
1.933	0.00921		4.933	0.00466		7.933	-0.00722		10.933	-0.27517		1.933	-0.05157		1.933	-0.27513		1.933	-0.06768		1.933	0.2113		1.933	-0.27734
1.934	0.00593		4.934	0.00466		7.934	-0.00722		10.934	-0.04515		1.934	-0.31444		1.934	-0.27513		1.934	-0.4127		1.934	-0.05157		1.934	0.06768
1.935	0.00593		4.935	0.00466		7.935	-0.00393		10.935	0.18487		1.935	0.2113		1.935	-0.04512		1.935	-0.4127		1.935	0.2113		1.935	-0.27734
1.936	0.00593		4.936	0.01046		7.936	-0.00722		10.936	-0.27517		1.936	-0.31444		1.936	-0.27513		1.936	0.62237		1.936	0.2113		1.936	0.06768
1.937	0.00264		4.937	0.01046		7.937	-0.00722		10.937	0.41489		1.937	0.2113		1.937	-0.04512		1.937	-0.06768		1.937	0.2113		1.937	-0.27734
1.938	0.00264		4.938	0.01046		7.938	-0.00722		10.938	-0.04515		1.938	-0.31444		1.938	-0.04512		1.938	-0.4127		1.938	0.2113		1.938	0.06768
1.939	0.00593		4.939	0.00466		7.939	-0.000645		10.939	-0.27517		1.939	-0.05157		1.939	-0.27513		1.939	-0.4127		1.939	0.2113		1.939	0.06768
1.94	0.00593		4.94	0.01046		7.94	-0.00393		10.94	0.18487		1.94	-0.05157		1.94	-0.27513		1.94	-0.06768		1.94	0.47418		1.94	-0.27734
1.941	0.00264		4.941	0.00466		7.941	-0.00722		10.941	-0.04515		1.941	-0.31444		1.941	-0.27513		1.941	-0.06768		1.941	0.2113		1.941	-0.27734
1.942	0.00264		4.942	0.01046		7.942	-0.000645		10.942	-0.27517		1.942	-0.31444		1.942	-0.27513		1.942	-0.06768		1.942	0.2113		1.942	-0.27734
1.943	-0.000645		4.943	0.01046		7.943	-0.00393		10.943	0.18487		1.943	-0.31444		1.943	-0.04512		1.943	-0.75773		1.943	0.47418		1.943	-0.27734
1.944	0.00921		4.944	-0.00114		7.944	-0.00393		10.944	0.18487		1.944	0.2113		1.944	-0.50516		1.944	0.27734		1.944	0.47418		1.944	-0.27734
1.945	-0.000645		4.945	0.00466		7.945	-0.00722		10.945	-0.27517		1.945	0.2113		1.945	-0.04512		1.945	-0.06768		1.945	0.47418		1.945	0.06768
1.946	0.00921		4.946	0.01046		7.946	-0.00393		10.946	0.18487		1.946	-0.05157		1.946	-0.04512		1.946	-0.06768		1.946	0.2113		1.946	0.4127
1.947	0.00921		4.947	0.01046		7.947	-0.00393		10.947	-0.27517		1.947	-0.31444		1.947	-0.04512		1.947	0.27734		1.947	0.2113		1.947	-0.27734
1.948	0.00593		4.948	0.00466		7.948	-0.00722		10.948	-0.04515		1.948	-0.31444		1.948	-0.27513		1.948	-0.4127		1.948	-0.05157		1.948	0.4127
1.949	0.00593		4.949	0.01046		7.949	-0.00393		10.949	-0.27517		1.949	0.2113		1.949	-0.04512		1.949	-0.4127		1.949	0.2113		1.949	0.06768
1.95	0.00264		4.95	0.01046		7.95	-0.000645		10.95	-0.04515		1.95	-0.31444		1.95	-0.27513		1.95	-0.4127		1.95	0.47418		1.95	0.06768
1.951	0.00593		4.951	0.01046		7.951	-0.00393		10.951	-0.27517		1.951	-0.05157		1.951	-0.50516		1.951	-0.4127		1.951	0.2113		1.951	0.06768
1.952	0.00921		4.952	0.00466		7.952	-0.00722		10.952	-0.04515		1.952	0.2113		1.952	-0.04512		1.952	-0.06768		1.952	0.2113		1.952	0.06768
1.953	0.00264		4.953	0.01625		7.953	-0.00393		10.953	0.18487		1.953	-0.05157		1.953	-0.27513		1.953	-0.06768		1.953	-0.05157		1.953	0.06768
1.954	0.00593		4.954	-0.00693		7.954	-0.00722		10.954	0.18487		1.954	-0.05157		1.954	-0.27513		1.954	-0.06768		1.954	0.2113		1.954	0.4127
1.955	-0.000645		4.955	-0.00114		7.955	-0.00722		10.955	-0.27517		1.955	-0.57732		1.955	-0.27513		1.955	-0.4127		1.955	0.2113		1.955	0.4127
1.956	0.00921		4.956	0.01046		7.956	-0.00393		10.956	-0.04515		1.956	-0.05157		1.956	-0.27513		1.956	0.27734		1.956	0.2113		1.956	-0.27734
1.957	0.00593		4.957	0.00466		7.957	-0.00393		10.957	-0.04515		1.957	-0.05157		1.957	-0.27513		1.957	-0.06768		1.957	0.2113		1.957	0.06768
1.958	-0.000645		4.958	0.01046		7.958	-0.000645		10.958	-0.27517		1.958	-0.31444		1.958	-0.27513		1.958	-0.06768		1.958	-0.31444		1.958	0.06768
1.959	0.00264		4.959	0.01046		7.959	-0.000645		10.959	-0.04515		1.959	-0.31444		1.959	-0.27513		1.959	-0.06768		1.959	0.47418		1.959	0.06768
1.96	-0.000645		4.96	0.01046		7.96	-0.00393		10.96	-0.04515		1.96	-0.05157		1.96	-0.04512		1.96	-0.06768		1.96	-0.05157		1.96	0.4127
1.961	0.00593		4.961	0.01046		7.961	-0.000645		10.961	-0.27517		1.961	0.2113		1.961	-0.27513		1.961	-0.06768		1.961	-0.05157		1.961	0.06768
1.962	0.00593		4.962	0.01625		7.962	-0.000645		10.962	-0.04515		1.962	0.2113		1.962	-0.27513		1.962	-0.75773		1.962	0.2113		1.962	-0.27734
1.963	0.00593		4.963	0.01046		7.963	-0.00393		10.963	-0.27517		1.963	-0.31444		1.963	-0.27513		1.963	0.27734		1.963	0.2113		1.963	-0.27734
1.964	0.00921		4.964	0.01625		7.964	-0.00393		10.964	-0.04515		1.964	-0.31444		1.964	-0.27513		1.964	-0.06768		1.964	-0.05157		1.964	-0.62237
1.965	0.00593		4.965	0.01046		7.965	-0.00393		10.965	-0.50512		1.965	-0.05157		1.965	-0.27513		1.965	-0.06768		1.965	0.2113		1.965	0.06768
1.966	0.00921		4.966	0.01046		7.966	-0.00722		10.966	-0.04515		1.966	-0.05157		1.966	-0.27513		1.966	0.27734		1.966	-0.05157		1.966	0.06768
1.967	0.00264		4.967	0.00466		7.967	-0.00393		10.967	-0.27517		1.967	-0.31444		1.967	-0.04512		1.967	-0.4127		1.967	-0.05157		1.967	0.06768
1.968	0.00921		4.968	0.01046		7.968	-0.00722		10.968	-0.04515		1.968	0.2113		1.968	-0.27513		1.968	-0.06768		1.968	0.47418		1.968	0.06768
1.969	0.00264		4.969	0.01625		7.969	-0.00393		10.969	-0.04515		1.969	-0.05157		1.969	-0.27513		1.969	-0.06768		1.969	0.2113		1.969	0.06768
1.97	0.00264		4.97	0.01046		7.97	-0.00722		10.97	-0.27517		1.97	-0.05157		1.97	-0.04512		1.97	-0.06768		1.97	0.2113		1.97	0.06768
1.971	0.00593		4.971	0.00466		7.971	-0.00722		10.971	-0.04515		1.971	-0.05157		1.971	-0.04512		1.971	-0.06768		1.971	0.47418		1.971	-0.27734
1.972	0.00264		4.972	0.00466		7.972	-0.00722		10.972	-0.27517		1.972	0.2113		1.972	-0.27513		1.972	-0.06768		1.972	0.47418		1.972	0.06768
1.973	0.00593		4.973	0.00466		7.973	-0.00722		10.973	-0.04515		1.973	-0.31444		1.973	-0.04512		1.973	0.27734		1.973	-0.05157		1.973	0.06768
1.974	0.00593		4.974	0.00466		7.974	-0.000645		10.974	-0.27517		1.974	-0.31444		1.974	-0.27513		1.974	0.27734		1.974	0.47418		1.974	0.06768
1.975	0.00264		4.975	0.01046		7.975	-0.00722		10.975	0.18487		1.975	-0.31444		1.975	-0.04512		1.975	-0.4127		1.975	0.47418		1.975	-0.27734
1.976	0.00264		4.976	0.00466		7.976	-0.00722		10.976	-0.04515		1.976	-0.31444		1.976	-0.27513		1.976	-0.4127		1.976	0.47418		1.976	0.06768
1.977	0.00593		4.977	0.01046		7.977	-0.000645		10.977	-0.04515		1.977	-0.05157		1.977	-0.04512		1.977	0.27734		1.977	0.47418		1.977	-0.27734
1.978	0.00264		4.978	0.01046		7.978	-0.000645		10.978	-0.04515		1.978	0.2113		1.978	-0.50516		1.978	-0.06768		1.978	0.47418		1.978	-0.27734
1.979	0.00264		4.979	0.00466		7.979	-0.00722		10.979	-0.04515		1.979	-0.05157		1.979	-0.50516		1.979	-0.06768		1.979	-0.05157		1.979	-0.27734
1.98	0.00264		4.98	0.01625		7.98	-0.000645		10.98	-0.04515		1.98	-0.31444		1.98	-0.27513		1.98	-0.06768		1.98	-0.05157		1.98	-0.27734
1.981	0.0125		4.981	0.01625		7.981	-0.00393		10.981	-0.50512		1.981	-0.05157		1.981	-0.27513		1.981	0.27734		1.981	0.2113		1.981	-0.62237
1.982	0.00593		4.982	0.01625		7.982	-0.00393		10.982	-0.27517		1.982	-0.57732		1.982	-0.27513		1.982	-0.06768		1.982	0.2113		1.982	0.06768
1.983	0.00593		4.983	0.01625		7.983	-0.000645		10.983	-0.27517		1.983	-0.05157		1.983	-0.04512		1.983	-0.4127		1.983	0.2113		1.983	0.06768
1.984	0.00593		4.984	0.01046		7.984	-0.00393		10.984	-0.27517		1.984	0.2113		1.984	-0.27513		1.984	0.62237		1.984	-0.05157		1.984	-0.27734
1.985	0.00593		4.985	0.01046		7.985	-0.00393		10.985	0.18487		1.985	-0.05157		1.985	-0.04512		1.985	-0.06768		1.985	-0.05157		1.985	0.4127
1.986	0.00264		4.986	0.01046		7.986	-0.000645		10.986	-0.04515		1.986	-0.05157		1.986	-0.27513		1.986	-0.06768		1.986	0.2113		1.986	0.4127
1.987	0.00593		4.987	0.01046		7.987	-0.00722		10.987	-0.04515		1.987	-0.05157		1.987	-0.04512		1.987	-0.06768		1.987	-0.05157		1.987	0.06768
1.988	0.00264		4.988	0.00466		7.988	-0.00393		10.988	-0.04515		1.988	0.2113		1.988	-0.50516		1.988	-0.06768		1.988	0.2113		1.988	-0.27734
1.989	0.00264		4.989	0.00466		7.989	-0.00393		10.989	0.18487		1.989	-0.05157		1.989	-0.27513		1.989	0.27734		1.989	0.2113		1.989	0.06768
1.99	0.00921		4.99	0.01625		7.99	-0.00722		10.99	-0.04515		1.99	-0.31444		1.99	-0.50516		1.99	-0.06768		1.99	0.2113		1.99	0.06768
1.991	0.00264		4.991	0.01625		7.991	-0.00722		10.991	-0.04515		1.991	-0.05157		1.991	-0.27513		1.991	0.27734		1.991	0.2113		1.991	0.06768
1.992	0.00264		4.992	0.01625		7.992	-0.0105		10.992	-0.27517		1.992	-0.05157		1.992	-0.50516		1.992	0.27734		1.992	0.2113		1.992	0.06768
1.993	0.00593		4.993	0.01046		7.993	-0.000645		10.993	-0.04515		1.993	-0.05157		1.993	-0.50516		1.993	0.27734		1.993	0.2113		1.993	0.4127
1.994	0.00593		4.994	0.01625		7.994	-0.00393		10.994	-0.04515		1.994	-0.05157		1.994	-0.27513		1.994	-0.06768		1.994	0.2113		1.994	0.06768
1.995	0.00264		4.995	0.01046		7.995	-0.00722		10.995	-0.27517		1.995	-0.31444		1.995	-0.04512		1.995	-0.06768		1.995	0.47418		1.995	0.4127
1.996	0.00593		4.996	0.01046		7.996	-0.000645		10.996	-0.04515		1.996	-0.31444		1.996	-0.04512		1.996	-0.4127		1.996	0.47418		1.996	0.4127
1.997	0.00593		4.997	0.01046		7.997	-0.000645		10.997	-0.27517		1.997	-0.05157		1.997	-0.50516		1.997	-0.06768		1.997	0.2113		1.997	0.06768
1.998	0.00593		4.998	0.00466		7.998	-0.00393		10.998	-0.04515		1.998	-0.31444		1.998	-0.27513		1.998	-0.06768		1.998	0.2113		1.998	-0.27734
1.999	-0.000645		4.999	0.01046		7.999	-0.00393		10.999	-0.27517		1.999	-0.31444		1.999	-0.27513		1.999	-0.06768		1.999	-0.05157		1.999	-0.27734
