# Supplementary material for: Triboiontronics with temporal control of electrical double layer formation
Source: Nat Commun. 2024 Jul 23;15:6182. doi: 10.1038/s41467-024-50518-3 (PMC11263338; doi:10.1038/s41467-024-50518-3)
Supplement: Supplementary file 7 — Source Data [file 41467_2024_50518_MOESM7_ESM.zip › Supplementary Figure 24.xlsx]

## Sheet: S24
Time (s)	Open-circuit voltage (V)		Time (s)	Open-circuit voltage (V)		Time (s)	Open-circuit voltage (V)		Time (s)	Open-circuit voltage (V)		Time (s)	Open-circuit voltage (V)
0.001	0.26043		1.501	0.17113		3.001	0.09515		4.501	0.0481		6.001	0.05222
0.002	0.2605		1.502	0.17119		3.002	0.09514		4.502	0.04827		6.002	0.05228
0.003	0.26069		1.503	0.17133		3.003	0.0953		4.503	0.04835		6.003	0.05242
0.004	0.26081		1.504	0.17134		3.004	0.09546		4.504	0.04844		6.004	0.05254
0.005	0.26115		1.505	0.17143		3.005	0.09567		4.505	0.04859		6.005	0.05274
0.006	0.26147		1.506	0.1714		3.006	0.09576		4.506	0.04891		6.006	0.05285
0.007	0.2618		1.507	0.17152		3.007	0.09577		4.507	0.04928		6.007	0.05305
0.008	0.26204		1.508	0.17166		3.008	0.0958		4.508	0.04954		6.008	0.05309
0.009	0.26221		1.509	0.17183		3.009	0.09585		4.509	0.04972		6.009	0.05325
0.01	0.26245		1.51	0.1721		3.01	0.09587		4.51	0.04982		6.01	0.05347
0.011	0.26267		1.511	0.17223		3.011	0.096		4.511	0.04983		6.011	0.05354
0.012	0.26276		1.512	0.17245		3.012	0.09609		4.512	0.04991		6.012	0.05351
0.013	0.26286		1.513	0.17261		3.013	0.09629		4.513	0.05002		6.013	0.05372
0.014	0.26295		1.514	0.17299		3.014	0.09658		4.514	0.05023		6.014	0.05384
0.015	0.26299		1.515	0.17331		3.015	0.09685		4.515	0.05038		6.015	0.05401
0.016	0.26294		1.516	0.17341		3.016	0.09709		4.516	0.05054		6.016	0.05408
0.017	0.26307		1.517	0.17355		3.017	0.09727		4.517	0.05065		6.017	0.05406
0.018	0.26315		1.518	0.17383		3.018	0.09744		4.518	0.05063		6.018	0.05403
0.019	0.2633		1.519	0.17407		3.019	0.09768		4.519	0.05068		6.019	0.05412
0.02	0.26341		1.52	0.17424		3.02	0.09796		4.52	0.05065		6.02	0.0543
0.021	0.26376		1.521	0.17461		3.021	0.09837		4.521	0.05063		6.021	0.05435
0.022	0.26398		1.522	0.17474		3.022	0.09872		4.522	0.05076		6.022	0.05437
0.023	0.26407		1.523	0.17492		3.023	0.09894		4.523	0.0508		6.023	0.05455
0.024	0.26428		1.524	0.17504		3.024	0.09917		4.524	0.0509		6.024	0.05493
0.025	0.26443		1.525	0.17515		3.025	0.09924		4.525	0.05098		6.025	0.05523
0.026	0.26463		1.526	0.17527		3.026	0.09945		4.526	0.05111		6.026	0.05533
0.027	0.26482		1.527	0.17535		3.027	0.09965		4.527	0.05138		6.027	0.05553
0.028	0.26508		1.528	0.1756		3.028	0.09986		4.528	0.05135		6.028	0.05576
0.029	0.26515		1.529	0.17581		3.029	0.10011		4.529	0.05127		6.029	0.05593
0.03	0.26523		1.53	0.17608		3.03	0.10027		4.53	0.05145		6.03	0.05613
0.031	0.26522		1.531	0.17635		3.031	0.10058		4.531	0.05152		6.031	0.05632
0.032	0.26516		1.532	0.17673		3.032	0.1008		4.532	0.05154		6.032	0.05631
0.033	0.2651		1.533	0.17704		3.033	0.10111		4.533	0.05149		6.033	0.05631
0.034	0.26503		1.534	0.17735		3.034	0.10137		4.534	0.05139		6.034	0.05639
0.035	0.26491		1.535	0.17762		3.035	0.10152		4.535	0.05114		6.035	0.05639
0.036	0.26485		1.536	0.17799		3.036	0.10177		4.536	0.05088		6.036	0.05638
0.037	0.26482		1.537	0.17805		3.037	0.10187		4.537	0.05081		6.037	0.05644
0.038	0.26499		1.538	0.17815		3.038	0.10202		4.538	0.05072		6.038	0.05639
0.039	0.26513		1.539	0.17812		3.039	0.10211		4.539	0.05058		6.039	0.05629
0.04	0.26525		1.54	0.17807		3.04	0.10223		4.54	0.05052		6.04	0.05622
0.041	0.26529		1.541	0.17817		3.041	0.10242		4.541	0.0504		6.041	0.05621
0.042	0.26514		1.542	0.17828		3.042	0.10248		4.542	0.05035		6.042	0.0562
0.043	0.26509		1.543	0.17815		3.043	0.10258		4.543	0.05034		6.043	0.05641
0.044	0.26498		1.544	0.17804		3.044	0.10264		4.544	0.05054		6.044	0.05644
0.045	0.26498		1.545	0.17783		3.045	0.10276		4.545	0.05064		6.045	0.05653
0.046	0.26496		1.546	0.17764		3.046	0.10292		4.546	0.05071		6.046	0.05675
0.047	0.26501		1.547	0.17746		3.047	0.10297		4.547	0.05073		6.047	0.0569
0.048	0.26515		1.548	0.17758		3.048	0.10302		4.548	0.0507		6.048	0.05698
0.049	0.26514		1.549	0.17784		3.049	0.10304		4.549	0.05063		6.049	0.05725
0.05	0.26525		1.55	0.17805		3.05	0.10298		4.55	0.05066		6.05	0.05739
0.051	0.26543		1.551	0.17812		3.051	0.10308		4.551	0.05062		6.051	0.05749
0.052	0.26555		1.552	0.17834		3.052	0.10321		4.552	0.05065		6.052	0.0575
0.053	0.26559		1.553	0.17849		3.053	0.10319		4.553	0.05061		6.053	0.05734
0.054	0.26557		1.554	0.17841		3.054	0.1032		4.554	0.05063		6.054	0.05719
0.055	0.26555		1.555	0.17845		3.055	0.1033		4.555	0.05064		6.055	0.05688
0.056	0.26548		1.556	0.17857		3.056	0.10339		4.556	0.0505		6.056	0.0567
0.057	0.26531		1.557	0.17876		3.057	0.10348		4.557	0.05041		6.057	0.05665
0.058	0.26512		1.558	0.17897		3.058	0.10364		4.558	0.05024		6.058	0.05652
0.059	0.26494		1.559	0.17907		3.059	0.10389		4.559	0.05018		6.059	0.0564
0.06	0.26478		1.56	0.1791		3.06	0.104		4.56	0.05016		6.06	0.05631
0.061	0.26476		1.561	0.17902		3.061	0.10414		4.561	0.05013		6.061	0.05605
0.062	0.26483		1.562	0.17893		3.062	0.10426		4.562	0.05022		6.062	0.05599
0.063	0.26497		1.563	0.17895		3.063	0.10453		4.563	0.05019		6.063	0.05609
0.064	0.26516		1.564	0.17891		3.064	0.10469		4.564	0.05031		6.064	0.05627
0.065	0.26531		1.565	0.17877		3.065	0.10463		4.565	0.05032		6.065	0.05647
0.066	0.26551		1.566	0.1788		3.066	0.10453		4.566	0.05034		6.066	0.05657
0.067	0.26584		1.567	0.17892		3.067	0.10454		4.567	0.05032		6.067	0.05669
0.068	0.26601		1.568	0.17907		3.068	0.10465		4.568	0.05026		6.068	0.05689
0.069	0.26635		1.569	0.1792		3.069	0.10478		4.569	0.05029		6.069	0.05711
0.07	0.26652		1.57	0.17946		3.07	0.10478		4.57	0.05023		6.07	0.05743
0.071	0.26678		1.571	0.17974		3.071	0.10473		4.571	0.05017		6.071	0.0575
0.072	0.26675		1.572	0.17982		3.072	0.10477		4.572	0.05028		6.072	0.05752
0.073	0.2667		1.573	0.17996		3.073	0.10476		4.573	0.05031		6.073	0.05751
0.074	0.2667		1.574	0.18015		3.074	0.10478		4.574	0.05039		6.074	0.05757
0.075	0.26674		1.575	0.18038		3.075	0.10488		4.575	0.05033		6.075	0.05742
0.076	0.2668		1.576	0.18055		3.076	0.10508		4.576	0.05041		6.076	0.05719
0.077	0.26687		1.577	0.18073		3.077	0.10522		4.577	0.0506		6.077	0.05703
0.078	0.26689		1.578	0.18096		3.078	0.1054		4.578	0.05068		6.078	0.05705
0.079	0.26699		1.579	0.18122		3.079	0.10572		4.579	0.05091		6.079	0.05697
0.08	0.26702		1.58	0.18125		3.08	0.10611		4.58	0.05119		6.08	0.05686
0.081	0.26708		1.581	0.18136		3.081	0.10654		4.581	0.05145		6.081	0.05691
0.082	0.26711		1.582	0.18141		3.082	0.10684		4.582	0.05169		6.082	0.05681
0.083	0.2672		1.583	0.18138		3.083	0.10702		4.583	0.05186		6.083	0.05685
0.084	0.26736		1.584	0.18148		3.084	0.10727		4.584	0.05199		6.084	0.05702
0.085	0.2675		1.585	0.18156		3.085	0.10757		4.585	0.05212		6.085	0.05708
0.086	0.26776		1.586	0.18163		3.086	0.10773		4.586	0.05239		6.086	0.05717
0.087	0.26792		1.587	0.18164		3.087	0.10785		4.587	0.05261		6.087	0.05739
0.088	0.26816		1.588	0.18178		3.088	0.10786		4.588	0.0527		6.088	0.05738
0.089	0.26824		1.589	0.18183		3.089	0.10804		4.589	0.05286		6.089	0.05747
0.09	0.26826		1.59	0.18202		3.09	0.10812		4.59	0.05308		6.09	0.05757
0.091	0.26827		1.591	0.18234		3.091	0.1082		4.591	0.0531		6.091	0.05765
0.092	0.26832		1.592	0.18239		3.092	0.10817		4.592	0.05296		6.092	0.05773
0.093	0.26843		1.593	0.18239		3.093	0.10823		4.593	0.0529		6.093	0.05786
0.094	0.26847		1.594	0.18251		3.094	0.10837		4.594	0.05279		6.094	0.05792
0.095	0.26862		1.595	0.18255		3.095	0.10849		4.595	0.05269		6.095	0.05796
0.096	0.26865		1.596	0.18265		3.096	0.10861		4.596	0.05262		6.096	0.05802
0.097	0.26863		1.597	0.18272		3.097	0.10856		4.597	0.05254		6.097	0.05788
0.098	0.26861		1.598	0.18291		3.098	0.10876		4.598	0.05247		6.098	0.05784
0.099	0.2684		1.599	0.183		3.099	0.10884		4.599	0.05252		6.099	0.05796
0.1	0.26833		1.6	0.18289		3.1	0.10895		4.6	0.05266		6.1	0.05791
0.101	0.26825		1.601	0.18282		3.101	0.10914		4.601	0.0528		6.101	0.05788
0.102	0.26822		1.602	0.18279		3.102	0.10924		4.602	0.05294		6.102	0.05785
0.103	0.26818		1.603	0.18266		3.103	0.10917		4.603	0.05317		6.103	0.05776
0.104	0.26819		1.604	0.1826		3.104	0.10931		4.604	0.0534		6.104	0.05784
0.105	0.26836		1.605	0.18271		3.105	0.10948		4.605	0.05358		6.105	0.05775
0.106	0.26837		1.606	0.1828		3.106	0.10961		4.606	0.0537		6.106	0.05784
0.107	0.26835		1.607	0.18288		3.107	0.10973		4.607	0.05387		6.107	0.05788
0.108	0.26847		1.608	0.18293		3.108	0.10984		4.608	0.05397		6.108	0.05797
0.109	0.26852		1.609	0.18296		3.109	0.10992		4.609	0.05409		6.109	0.05815
0.11	0.26868		1.61	0.18302		3.11	0.10984		4.61	0.05414		6.11	0.05836
0.111	0.26887		1.611	0.18316		3.111	0.10979		4.611	0.05413		6.111	0.05853
0.112	0.26894		1.612	0.18332		3.112	0.10985		4.612	0.05417		6.112	0.0588
0.113	0.26887		1.613	0.18373		3.113	0.10991		4.613	0.05416		6.113	0.05892
0.114	0.2687		1.614	0.18401		3.114	0.1098		4.614	0.05418		6.114	0.05908
0.115	0.26853		1.615	0.18431		3.115	0.10965		4.615	0.05415		6.115	0.05919
0.116	0.26839		1.616	0.18458		3.116	0.10971		4.616	0.05411		6.116	0.05925
0.117	0.26835		1.617	0.18479		3.117	0.10992		4.617	0.05411		6.117	0.05931
0.118	0.26818		1.618	0.18501		3.118	0.10999		4.618	0.05412		6.118	0.05935
0.119	0.26812		1.619	0.18516		3.119	0.10988		4.619	0.05423		6.119	0.05941
0.12	0.26803		1.62	0.18529		3.12	0.1099		4.62	0.05435		6.12	0.05945
0.121	0.26803		1.621	0.18542		3.121	0.11		4.621	0.05448		6.121	0.05941
0.122	0.26801		1.622	0.18554		3.122	0.1102		4.622	0.05477		6.122	0.05949
0.123	0.26822		1.623	0.18572		3.123	0.11018		4.623	0.05488		6.123	0.05966
0.124	0.26839		1.624	0.18586		3.124	0.11036		4.624	0.05519		6.124	0.05983
0.125	0.26865		1.625	0.18611		3.125	0.11056		4.625	0.05548		6.125	0.05997
0.126	0.26881		1.626	0.18633		3.126	0.11068		4.626	0.05575		6.126	0.06023
0.127	0.26889		1.627	0.18666		3.127	0.11072		4.627	0.05584		6.127	0.06061
0.128	0.26898		1.628	0.18697		3.128	0.11078		4.628	0.05585		6.128	0.0611
0.129	0.26912		1.629	0.18724		3.129	0.11121		4.629	0.05594		6.129	0.06137
0.13	0.26923		1.63	0.1876		3.13	0.11161		4.63	0.0559		6.13	0.06162
0.131	0.26927		1.631	0.18808		3.131	0.11178		4.631	0.05589		6.131	0.06194
0.132	0.26924		1.632	0.18852		3.132	0.1118		4.632	0.05575		6.132	0.06216
0.133	0.2691		1.633	0.18895		3.133	0.11209		4.633	0.05572		6.133	0.06249
0.134	0.26905		1.634	0.18935		3.134	0.11228		4.634	0.05563		6.134	0.06271
0.135	0.26895		1.635	0.18954		3.135	0.11241		4.635	0.05569		6.135	0.06279
0.136	0.26891		1.636	0.18977		3.136	0.11253		4.636	0.05565		6.136	0.06293
0.137	0.26885		1.637	0.18996		3.137	0.11278		4.637	0.0557		6.137	0.06308
0.138	0.26893		1.638	0.19012		3.138	0.11297		4.638	0.05566		6.138	0.06296
0.139	0.26907		1.639	0.19014		3.139	0.11324		4.639	0.05565		6.139	0.06305
0.14	0.26925		1.64	0.19018		3.14	0.11339		4.64	0.05565		6.14	0.06316
0.141	0.26938		1.641	0.19019		3.141	0.11375		4.641	0.05567		6.141	0.06323
0.142	0.26955		1.642	0.19013		3.142	0.114		4.642	0.0557		6.142	0.06346
0.143	0.26972		1.643	0.19007		3.143	0.1144		4.643	0.05585		6.143	0.06378
0.144	0.26996		1.644	0.19007		3.144	0.11464		4.644	0.05611		6.144	0.06415
0.145	0.27032		1.645	0.19		3.145	0.11467		4.645	0.05641		6.145	0.06438
0.146	0.27055		1.646	0.19002		3.146	0.11473		4.646	0.05662		6.146	0.06468
0.147	0.27073		1.647	0.19004		3.147	0.11478		4.647	0.05684		6.147	0.0648
0.148	0.27104		1.648	0.19009		3.148	0.11497		4.648	0.05692		6.148	0.06502
0.149	0.27133		1.649	0.19018		3.149	0.1151		4.649	0.05699		6.149	0.06525
0.15	0.27161		1.65	0.19025		3.15	0.11527		4.65	0.05718		6.15	0.0653
0.151	0.2718		1.651	0.19046		3.151	0.11538		4.651	0.05737		6.151	0.06535
0.152	0.27201		1.652	0.19061		3.152	0.11561		4.652	0.05756		6.152	0.0654
0.153	0.27215		1.653	0.19077		3.153	0.11587		4.653	0.05778		6.153	0.06544
0.154	0.27226		1.654	0.19095		3.154	0.11621		4.654	0.05784		6.154	0.06539
0.155	0.27251		1.655	0.19107		3.155	0.11648		4.655	0.05773		6.155	0.06532
0.156	0.27251		1.656	0.19117		3.156	0.11678		4.656	0.05768		6.156	0.06537
0.157	0.27242		1.657	0.19136		3.157	0.11713		4.657	0.05769		6.157	0.0655
0.158	0.27252		1.658	0.19153		3.158	0.11737		4.658	0.05763		6.158	0.06567
0.159	0.27248		1.659	0.19164		3.159	0.11764		4.659	0.05766		6.159	0.0658
0.16	0.27241		1.66	0.19179		3.16	0.11783		4.66	0.05772		6.16	0.0659
0.161	0.27237		1.661	0.19202		3.161	0.11811		4.661	0.05786		6.161	0.06598
0.162	0.27226		1.662	0.19206		3.162	0.11842		4.662	0.058		6.162	0.06608
0.163	0.27223		1.663	0.19218		3.163	0.11858		4.663	0.05801		6.163	0.06632
0.164	0.27226		1.664	0.19214		3.164	0.11874		4.664	0.05808		6.164	0.06662
0.165	0.2723		1.665	0.19216		3.165	0.11893		4.665	0.05826		6.165	0.06691
0.166	0.2724		1.666	0.19205		3.166	0.11899		4.666	0.05845		6.166	0.06714
0.167	0.27263		1.667	0.19203		3.167	0.11914		4.667	0.05863		6.167	0.06736
0.168	0.27274		1.668	0.19215		3.168	0.11933		4.668	0.05873		6.168	0.06761
0.169	0.27291		1.669	0.19215		3.169	0.11939		4.669	0.05892		6.169	0.06792
0.17	0.27318		1.67	0.19229		3.17	0.11942		4.67	0.05897		6.17	0.0683
0.171	0.2733		1.671	0.19251		3.171	0.11943		4.671	0.05907		6.171	0.06861
0.172	0.27354		1.672	0.19267		3.172	0.11948		4.672	0.05911		6.172	0.06887
0.173	0.27366		1.673	0.19291		3.173	0.11966		4.673	0.05912		6.173	0.06906
0.174	0.2737		1.674	0.19311		3.174	0.11996		4.674	0.05916		6.174	0.06919
0.175	0.27367		1.675	0.19329		3.175	0.12017		4.675	0.05898		6.175	0.06925
0.176	0.27361		1.676	0.19333		3.176	0.12041		4.676	0.05888		6.176	0.06932
0.177	0.27349		1.677	0.19333		3.177	0.12064		4.677	0.05883		6.177	0.06941
0.178	0.27344		1.678	0.19325		3.178	0.12095		4.678	0.0589		6.178	0.06938
0.179	0.27333		1.679	0.19319		3.179	0.12151		4.679	0.059		6.179	0.06932
0.18	0.27325		1.68	0.19309		3.18	0.12165		4.68	0.05896		6.18	0.06948
0.181	0.27318		1.681	0.19299		3.181	0.12185		4.681	0.05907		6.181	0.06955
0.182	0.2731		1.682	0.19282		3.182	0.12196		4.682	0.05914		6.182	0.0697
0.183	0.27304		1.683	0.19273		3.183	0.12218		4.683	0.05927		6.183	0.06979
0.184	0.27314		1.684	0.19252		3.184	0.12213		4.684	0.0594		6.184	0.06982
0.185	0.2733		1.685	0.19232		3.185	0.12228		4.685	0.05954		6.185	0.07003
0.186	0.27357		1.686	0.19234		3.186	0.12253		4.686	0.05964		6.186	0.07022
0.187	0.27387		1.687	0.19233		3.187	0.12255		4.687	0.05975		6.187	0.07033
0.188	0.27399		1.688	0.19231		3.188	0.12253		4.688	0.05969		6.188	0.07052
0.189	0.27418		1.689	0.19235		3.189	0.12259		4.689	0.0597		6.189	0.07079
0.19	0.27426		1.69	0.19252		3.19	0.12269		4.69	0.05974		6.19	0.0709
0.191	0.2743		1.691	0.19263		3.191	0.12271		4.691	0.05968		6.191	0.07095
0.192	0.2744		1.692	0.19278		3.192	0.12272		4.692	0.05964		6.192	0.07105
0.193	0.27445		1.693	0.19294		3.193	0.12283		4.693	0.05956		6.193	0.07108
0.194	0.27452		1.694	0.1932		3.194	0.12289		4.694	0.05953		6.194	0.07114
0.195	0.27463		1.695	0.1934		3.195	0.12307		4.695	0.05941		6.195	0.07106
0.196	0.27471		1.696	0.19363		3.196	0.12328		4.696	0.05938		6.196	0.07106
0.197	0.27474		1.697	0.19368		3.197	0.12344		4.697	0.05935		6.197	0.07102
0.198	0.27472		1.698	0.19377		3.198	0.12357		4.698	0.0593		6.198	0.07098
0.199	0.27464		1.699	0.19391		3.199	0.12388		4.699	0.05937		6.199	0.07098
0.2	0.27473		1.7	0.19401		3.2	0.1241		4.7	0.05954		6.2	0.07087
0.201	0.2749		1.701	0.19419		3.201	0.12425		4.701	0.0596		6.201	0.07084
0.202	0.27514		1.702	0.19423		3.202	0.12446		4.702	0.05968		6.202	0.07087
0.203	0.27539		1.703	0.19422		3.203	0.12468		4.703	0.05967		6.203	0.07084
0.204	0.27553		1.704	0.19428		3.204	0.12487		4.704	0.05972		6.204	0.07082
0.205	0.27572		1.705	0.19442		3.205	0.12506		4.705	0.05973		6.205	0.07093
0.206	0.2757		1.706	0.19453		3.206	0.12529		4.706	0.05984		6.206	0.07114
0.207	0.27589		1.707	0.1948		3.207	0.12541		4.707	0.06001		6.207	0.07133
0.208	0.27624		1.708	0.195		3.208	0.12542		4.708	0.06012		6.208	0.07141
0.209	0.2765		1.709	0.19516		3.209	0.12548		4.709	0.06024		6.209	0.07136
0.21	0.27677		1.71	0.19547		3.21	0.12557		4.71	0.06035		6.21	0.07145
0.211	0.27701		1.711	0.19561		3.211	0.12579		4.711	0.06036		6.211	0.07143
0.212	0.27713		1.712	0.19576		3.212	0.12601		4.712	0.06025		6.212	0.07155
0.213	0.27724		1.713	0.19601		3.213	0.12618		4.713	0.06025		6.213	0.07158
0.214	0.27728		1.714	0.19623		3.214	0.12629		4.714	0.06043		6.214	0.07165
0.215	0.27747		1.715	0.19646		3.215	0.12636		4.715	0.06061		6.215	0.07175
0.216	0.27771		1.716	0.1965		3.216	0.12673		4.716	0.06067		6.216	0.07175
0.217	0.27794		1.717	0.1967		3.217	0.12732		4.717	0.06083		6.217	0.07184
0.218	0.27811		1.718	0.19696		3.218	0.12769		4.718	0.06097		6.218	0.07197
0.219	0.27816		1.719	0.1971		3.219	0.12794		4.719	0.06113		6.219	0.07191
0.22	0.27829		1.72	0.19733		3.22	0.12832		4.72	0.06131		6.22	0.07188
0.221	0.27854		1.721	0.19747		3.221	0.12872		4.721	0.06152		6.221	0.07176
0.222	0.27882		1.722	0.19758		3.222	0.12911		4.722	0.06172		6.222	0.07177
0.223	0.27896		1.723	0.1977		3.223	0.12963		4.723	0.062		6.223	0.07192
0.224	0.27907		1.724	0.1977		3.224	0.13001		4.724	0.06225		6.224	0.07198
0.225	0.27914		1.725	0.19772		3.225	0.13039		4.725	0.06255		6.225	0.07202
0.226	0.2793		1.726	0.19778		3.226	0.13067		4.726	0.06291		6.226	0.07217
0.227	0.27947		1.727	0.19781		3.227	0.13091		4.727	0.06317		6.227	0.07224
0.228	0.27975		1.728	0.19788		3.228	0.13118		4.728	0.06342		6.228	0.07238
0.229	0.28		1.729	0.19804		3.229	0.13149		4.729	0.06357		6.229	0.07255
0.23	0.2802		1.73	0.19823		3.23	0.13171		4.73	0.06369		6.23	0.0729
0.231	0.28042		1.731	0.19847		3.231	0.13216		4.731	0.06391		6.231	0.07302
0.232	0.28058		1.732	0.19858		3.232	0.13235		4.732	0.06413		6.232	0.07313
0.233	0.2809		1.733	0.19872		3.233	0.13253		4.733	0.06427		6.233	0.07302
0.234	0.28114		1.734	0.19875		3.234	0.13278		4.734	0.06438		6.234	0.0729
0.235	0.28129		1.735	0.19905		3.235	0.1332		4.735	0.06441		6.235	0.07284
0.236	0.2814		1.736	0.19927		3.236	0.13352		4.736	0.06452		6.236	0.07274
0.237	0.28154		1.737	0.19947		3.237	0.13382		4.737	0.06459		6.237	0.07268
0.238	0.28165		1.738	0.19964		3.238	0.13429		4.738	0.06462		6.238	0.07266
0.239	0.28195		1.739	0.19975		3.239	0.13485		4.739	0.06471		6.239	0.07255
0.24	0.28219		1.74	0.19977		3.24	0.13533		4.74	0.06478		6.24	0.07235
0.241	0.28245		1.741	0.19976		3.241	0.13573		4.741	0.06484		6.241	0.07232
0.242	0.28269		1.742	0.19989		3.242	0.13628		4.742	0.06501		6.242	0.07237
0.243	0.28306		1.743	0.19994		3.243	0.13674		4.743	0.06519		6.243	0.07253
0.244	0.28346		1.744	0.19999		3.244	0.13709		4.744	0.06546		6.244	0.07267
0.245	0.28387		1.745	0.20012		3.245	0.13735		4.745	0.06564		6.245	0.07277
0.246	0.28426		1.746	0.20023		3.246	0.13748		4.746	0.06573		6.246	0.07296
0.247	0.28447		1.747	0.20018		3.247	0.13753		4.747	0.06584		6.247	0.07315
0.248	0.2847		1.748	0.20029		3.248	0.13767		4.748	0.06583		6.248	0.07319
0.249	0.28519		1.749	0.20046		3.249	0.1378		4.749	0.06585		6.249	0.0734
0.25	0.28571		1.75	0.20068		3.25	0.13774		4.75	0.06587		6.25	0.0736
0.251	0.28606		1.751	0.2009		3.251	0.13776		4.751	0.06576		6.251	0.07397
0.252	0.28636		1.752	0.20104		3.252	0.1378		4.752	0.06574		6.252	0.07428
0.253	0.28675		1.753	0.20139		3.253	0.13774		4.753	0.0657		6.253	0.0746
0.254	0.28717		1.754	0.20173		3.254	0.13771		4.754	0.06558		6.254	0.07477
0.255	0.28752		1.755	0.20203		3.255	0.13782		4.755	0.06546		6.255	0.07485
0.256	0.28773		1.756	0.20222		3.256	0.13798		4.756	0.06541		6.256	0.07493
0.257	0.28816		1.757	0.20239		3.257	0.13806		4.757	0.0654		6.257	0.07503
0.258	0.28854		1.758	0.20235		3.258	0.13825		4.758	0.06526		6.258	0.07518
0.259	0.28886		1.759	0.20238		3.259	0.13857		4.759	0.0652		6.259	0.07529
0.26	0.28914		1.76	0.20239		3.26	0.13892		4.76	0.06522		6.26	0.07559
0.261	0.28935		1.761	0.20246		3.261	0.13916		4.761	0.06524		6.261	0.07583
0.262	0.28969		1.762	0.20264		3.262	0.13934		4.762	0.06543		6.262	0.07622
0.263	0.28998		1.763	0.20283		3.263	0.13959		4.763	0.06567		6.263	0.07656
0.264	0.29021		1.764	0.20312		3.264	0.13985		4.764	0.0657		6.264	0.07713
0.265	0.29059		1.765	0.2033		3.265	0.14024		4.765	0.06567		6.265	0.07762
0.266	0.29077		1.766	0.20357		3.266	0.14063		4.766	0.06564		6.266	0.07813
0.267	0.29085		1.767	0.20399		3.267	0.14076		4.767	0.06567		6.267	0.07864
0.268	0.29097		1.768	0.20441		3.268	0.14085		4.768	0.06562		6.268	0.07899
0.269	0.29113		1.769	0.20483		3.269	0.14104		4.769	0.0656		6.269	0.07922
0.27	0.29131		1.77	0.20518		3.27	0.14118		4.77	0.06562		6.27	0.07945
0.271	0.29155		1.771	0.20561		3.271	0.14128		4.771	0.06565		6.271	0.07972
0.272	0.2916		1.772	0.20589		3.272	0.14157		4.772	0.06559		6.272	0.07997
0.273	0.29159		1.773	0.20623		3.273	0.14197		4.773	0.06547		6.273	0.08009
0.274	0.2916		1.774	0.20652		3.274	0.14238		4.774	0.06545		6.274	0.07997
0.275	0.29165		1.775	0.20684		3.275	0.14266		4.775	0.06541		6.275	0.0799
0.276	0.2917		1.776	0.20691		3.276	0.14301		4.776	0.06541		6.276	0.07987
0.277	0.29191		1.777	0.20699		3.277	0.14344		4.777	0.06534		6.277	0.07972
0.278	0.2919		1.778	0.20708		3.278	0.14392		4.778	0.06532		6.278	0.07972
0.279	0.29185		1.779	0.20723		3.279	0.14448		4.779	0.06536		6.279	0.07964
0.28	0.29185		1.78	0.20721		3.28	0.14497		4.78	0.06542		6.28	0.07951
0.281	0.29205		1.781	0.20725		3.281	0.14543		4.781	0.06556		6.281	0.07932
0.282	0.29222		1.782	0.20725		3.282	0.14574		4.782	0.06576		6.282	0.07926
0.283	0.2924		1.783	0.20723		3.283	0.14615		4.783	0.06595		6.283	0.07921
0.284	0.29262		1.784	0.20725		3.284	0.14668		4.784	0.06614		6.284	0.07917
0.285	0.29292		1.785	0.20737		3.285	0.14723		4.785	0.06635		6.285	0.07917
0.286	0.29333		1.786	0.2074		3.286	0.14763		4.786	0.06657		6.286	0.07919
0.287	0.29356		1.787	0.2075		3.287	0.14803		4.787	0.0666		6.287	0.0791
0.288	0.29383		1.788	0.2076		3.288	0.14845		4.788	0.06667		6.288	0.07905
0.289	0.2941		1.789	0.20768		3.289	0.14884		4.789	0.06682		6.289	0.07901
0.29	0.29422		1.79	0.20787		3.29	0.14917		4.79	0.06702		6.29	0.07896
0.291	0.29426		1.791	0.20807		3.291	0.14953		4.791	0.06707		6.291	0.07907
0.292	0.29421		1.792	0.20832		3.292	0.14997		4.792	0.06724		6.292	0.07902
0.293	0.29428		1.793	0.20849		3.293	0.15031		4.793	0.06734		6.293	0.07893
0.294	0.29433		1.794	0.20881		3.294	0.15071		4.794	0.06737		6.294	0.07878
0.295	0.29427		1.795	0.20885		3.295	0.15113		4.795	0.0673		6.295	0.0787
0.296	0.29414		1.796	0.2089		3.296	0.15145		4.796	0.0672		6.296	0.07866
0.297	0.29412		1.797	0.20892		3.297	0.15191		4.797	0.06723		6.297	0.07854
0.298	0.29422		1.798	0.20913		3.298	0.15225		4.798	0.06734		6.298	0.07849
0.299	0.29443		1.799	0.2093		3.299	0.15265		4.799	0.06734		6.299	0.07873
0.3	0.29461		1.8	0.20949		3.3	0.15314		4.8	0.06735		6.3	0.07891
0.301	0.29474		1.801	0.20943		3.301	0.15361		4.801	0.06741		6.301	0.0791
0.302	0.29492		1.802	0.20956		3.302	0.15395		4.802	0.06764		6.302	0.07927
0.303	0.29527		1.803	0.20961		3.303	0.15432		4.803	0.06784		6.303	0.07952
0.304	0.29556		1.804	0.20964		3.304	0.15492		4.804	0.06801		6.304	0.07974
0.305	0.29574		1.805	0.20983		3.305	0.1555		4.805	0.0682		6.305	0.08017
0.306	0.29622		1.806	0.20986		3.306	0.15592		4.806	0.06845		6.306	0.08073
0.307	0.29678		1.807	0.20998		3.307	0.15623		4.807	0.06866		6.307	0.0812
0.308	0.29715		1.808	0.2103		3.308	0.15664		4.808	0.06891		6.308	0.08172
0.309	0.29747		1.809	0.21045		3.309	0.15713		4.809	0.06913		6.309	0.0822
0.31	0.29775		1.81	0.21083		3.31	0.15746		4.81	0.06924		6.31	0.08278
0.311	0.29797		1.811	0.21126		3.311	0.15772		4.811	0.06953		6.311	0.08338
0.312	0.29814		1.812	0.21163		3.312	0.15815		4.812	0.06976		6.312	0.08391
0.313	0.2982		1.813	0.21203		3.313	0.15859		4.813	0.06983		6.313	0.08436
0.314	0.29824		1.814	0.21254		3.314	0.15893		4.814	0.06973		6.314	0.08484
0.315	0.29836		1.815	0.21284		3.315	0.15923		4.815	0.06991		6.315	0.08514
0.316	0.29856		1.816	0.21337		3.316	0.15961		4.816	0.07003		6.316	0.08535
0.317	0.29854		1.817	0.21379		3.317	0.15997		4.817	0.07003		6.317	0.08551
0.318	0.2988		1.818	0.21417		3.318	0.16037		4.818	0.07015		6.318	0.08566
0.319	0.29908		1.819	0.21445		3.319	0.16072		4.819	0.07024		6.319	0.08577
0.32	0.29918		1.82	0.21458		3.32	0.16108		4.82	0.07041		6.32	0.08592
0.321	0.29957		1.821	0.21478		3.321	0.16143		4.821	0.07055		6.321	0.08619
0.322	0.2998		1.822	0.21487		3.322	0.16193		4.822	0.07063		6.322	0.0864
0.323	0.30002		1.823	0.21508		3.323	0.16234		4.823	0.07076		6.323	0.08665
0.324	0.30038		1.824	0.21521		3.324	0.16267		4.824	0.07104		6.324	0.08696
0.325	0.30064		1.825	0.21534		3.325	0.16286		4.825	0.07122		6.325	0.08733
0.326	0.30098		1.826	0.21551		3.326	0.16308		4.826	0.07159		6.326	0.08767
0.327	0.30139		1.827	0.21572		3.327	0.16324		4.827	0.0719		6.327	0.0879
0.328	0.30166		1.828	0.21607		3.328	0.16342		4.828	0.07222		6.328	0.08823
0.329	0.30206		1.829	0.21637		3.329	0.1636		4.829	0.07256		6.329	0.08851
0.33	0.30249		1.83	0.21657		3.33	0.16363		4.83	0.07284		6.33	0.08877
0.331	0.30287		1.831	0.21688		3.331	0.16379		4.831	0.07309		6.331	0.08905
0.332	0.30333		1.832	0.2171		3.332	0.1639		4.832	0.07322		6.332	0.08921
0.333	0.30369		1.833	0.21735		3.333	0.16395		4.833	0.07331		6.333	0.08915
0.334	0.30402		1.834	0.21763		3.334	0.16399		4.834	0.07345		6.334	0.08914
0.335	0.30402		1.835	0.21803		3.335	0.16411		4.835	0.07358		6.335	0.08915
0.336	0.30408		1.836	0.21833		3.336	0.16428		4.836	0.07369		6.336	0.08915
0.337	0.30412		1.837	0.21853		3.337	0.16442		4.837	0.07373		6.337	0.08916
0.338	0.30437		1.838	0.21871		3.338	0.16473		4.838	0.07399		6.338	0.08917
0.339	0.30445		1.839	0.21894		3.339	0.16629		4.839	0.0742		6.339	0.08909
0.34	0.30455		1.84	0.21916		3.34	0.16773		4.84	0.07435		6.34	0.08902
0.341	0.30469		1.841	0.21932		3.341	0.16863		4.841	0.0744		6.341	0.0891
0.342	0.30496		1.842	0.21936		3.342	0.16914		4.842	0.07465		6.342	0.08911
0.343	0.3053		1.843	0.21938		3.343	0.16926		4.843	0.07481		6.343	0.08921
0.344	0.30563		1.844	0.21953		3.344	0.16902		4.844	0.07494		6.344	0.08931
0.345	0.30584		1.845	0.21957		3.345	0.16839		4.845	0.07512		6.345	0.08961
0.346	0.30612		1.846	0.21995		3.346	0.16734		4.846	0.07533		6.346	0.08993
0.347	0.30648		1.847	0.22019		3.347	0.16603		4.847	0.0755		6.347	0.09011
0.348	0.30662		1.848	0.22045		3.348	0.16432		4.848	0.07569		6.348	0.09045
0.349	0.30694		1.849	0.22079		3.349	0.16253		4.849	0.0757		6.349	0.09082
0.35	0.30723		1.85	0.22111		3.35	0.16041		4.85	0.07588		6.35	0.09105
0.351	0.30741		1.851	0.22138		3.351	0.15798		4.851	0.07596		6.351	0.0913
0.352	0.30786		1.852	0.22183		3.352	0.15541		4.852	0.07608		6.352	0.09154
0.353	0.3083		1.853	0.22231		3.353	0.15275		4.853	0.0761		6.353	0.09174
0.354	0.30869		1.854	0.22289		3.354	0.14998		4.854	0.07612		6.354	0.09195
0.355	0.30915		1.855	0.22337		3.355	0.14704		4.855	0.07609		6.355	0.09208
0.356	0.30958		1.856	0.22374		3.356	0.14392		4.856	0.07629		6.356	0.09218
0.357	0.30979		1.857	0.22416		3.357	0.14072		4.857	0.07647		6.357	0.09221
0.358	0.31		1.858	0.22449		3.358	0.13752		4.858	0.07666		6.358	0.09237
0.359	0.31046		1.859	0.22469		3.359	0.13423		4.859	0.07679		6.359	0.09247
0.36	0.31086		1.86	0.22523		3.36	0.13078		4.86	0.07712		6.36	0.09254
0.361	0.31136		1.861	0.22559		3.361	0.1274		4.861	0.07742		6.361	0.09263
0.362	0.31175		1.862	0.22592		3.362	0.12406		4.862	0.07752		6.362	0.09258
0.363	0.31216		1.863	0.22621		3.363	0.12066		4.863	0.07748		6.363	0.0927
0.364	0.31265		1.864	0.22661		3.364	0.11723		4.864	0.07761		6.364	0.0929
0.365	0.31326		1.865	0.22693		3.365	0.11393		4.865	0.07789		6.365	0.09314
0.366	0.31391		1.866	0.22722		3.366	0.11071		4.866	0.07794		6.366	0.09341
0.367	0.31433		1.867	0.22748		3.367	0.10751		4.867	0.078		6.367	0.09363
0.368	0.31495		1.868	0.22786		3.368	0.10443		4.868	0.07822		6.368	0.09397
0.369	0.31556		1.869	0.22822		3.369	0.10148		4.869	0.07825		6.369	0.09414
0.37	0.31609		1.87	0.22865		3.37	0.09867		4.87	0.07838		6.37	0.09435
0.371	0.31662		1.871	0.22912		3.371	0.096		4.871	0.07842		6.371	0.09462
0.372	0.31718		1.872	0.22945		3.372	0.09352		4.872	0.07838		6.372	0.09487
0.373	0.31779		1.873	0.22986		3.373	0.09114		4.873	0.07843		6.373	0.09513
0.374	0.31833		1.874	0.23033		3.374	0.08889		4.874	0.07858		6.374	0.09532
0.375	0.31868		1.875	0.2308		3.375	0.08688		4.875	0.07874		6.375	0.09549
0.376	0.31913		1.876	0.2314		3.376	0.08514		4.876	0.07897		6.376	0.09563
0.377	0.31968		1.877	0.23176		3.377	0.08368		4.877	0.07899		6.377	0.0958
0.378	0.32003		1.878	0.23231		3.378	0.08248		4.878	0.079		6.378	0.09603
0.379	0.32028		1.879	0.23263		3.379	0.08148		4.879	0.07907		6.379	0.09622
0.38	0.3205		1.88	0.23302		3.38	0.08076		4.88	0.0791		6.38	0.09646
0.381	0.32078		1.881	0.23345		3.381	0.08038		4.881	0.0792		6.381	0.09673
0.382	0.32121		1.882	0.23386		3.382	0.08021		4.882	0.07939		6.382	0.09698
0.383	0.32136		1.883	0.23435		3.383	0.08033		4.883	0.07971		6.383	0.09714
0.384	0.32155		1.884	0.23487		3.384	0.08082		4.884	0.08003		6.384	0.0974
0.385	0.32185		1.885	0.23532		3.385	0.08161		4.885	0.08015		6.385	0.09784
0.386	0.32233		1.886	0.2356		3.386	0.08262		4.886	0.08042		6.386	0.09833
0.387	0.32267		1.887	0.2359		3.387	0.08382		4.887	0.08066		6.387	0.09891
0.388	0.32295		1.888	0.2363		3.388	0.08537		4.888	0.08093		6.388	0.09944
0.389	0.32327		1.889	0.2367		3.389	0.08708		4.889	0.08126		6.389	0.09998
0.39	0.32363		1.89	0.23708		3.39	0.08745		4.89	0.08143		6.39	0.10063
0.391	0.32388		1.891	0.23745		3.391	0.0875		4.891	0.0816		6.391	0.10114
0.392	0.32413		1.892	0.2378		3.392	0.08762		4.892	0.08182		6.392	0.10162
0.393	0.32427		1.893	0.23823		3.393	0.08776		4.893	0.08205		6.393	0.10213
0.394	0.32442		1.894	0.23862		3.394	0.08784		4.894	0.08218		6.394	0.10268
0.395	0.32445		1.895	0.23896		3.395	0.08793		4.895	0.08245		6.395	0.10327
0.396	0.32438		1.896	0.23937		3.396	0.088		4.896	0.08271		6.396	0.10368
0.397	0.32449		1.897	0.23959		3.397	0.08808		4.897	0.08288		6.397	0.10407
0.398	0.32543		1.898	0.23984		3.398	0.08816		4.898	0.08306		6.398	0.10452
0.399	0.32685		1.899	0.24005		3.399	0.08823		4.899	0.08329		6.399	0.10494
0.4	0.3279		1.9	0.2401		3.4	0.08832		4.9	0.08351		6.4	0.10519
0.401	0.32863		1.901	0.24018		3.401	0.08844		4.901	0.0837		6.401	0.10536
0.402	0.32922		1.902	0.24028		3.402	0.08853		4.902	0.08401		6.402	0.10547
0.403	0.32942		1.903	0.24042		3.403	0.08864		4.903	0.08431		6.403	0.10572
0.404	0.32931		1.904	0.24048		3.404	0.08875		4.904	0.08468		6.404	0.10616
0.405	0.32885		1.905	0.24051		3.405	0.08888		4.905	0.08497		6.405	0.10639
0.406	0.32798		1.906	0.24051		3.406	0.089		4.906	0.08542		6.406	0.10677
0.407	0.32686		1.907	0.24044		3.407	0.08912		4.907	0.08587		6.407	0.10714
0.408	0.32552		1.908	0.24085		3.408	0.08926		4.908	0.08612		6.408	0.10753
0.409	0.32397		1.909	0.24216		3.409	0.08938		4.909	0.0864		6.409	0.10785
0.41	0.32201		1.91	0.2432		3.41	0.08948		4.91	0.08663		6.41	0.10805
0.411	0.31985		1.911	0.24359		3.411	0.08958		4.911	0.08672		6.411	0.10832
0.412	0.31735		1.912	0.24359		3.412	0.08969		4.912	0.087		6.412	0.10855
0.413	0.31477		1.913	0.24322		3.413	0.08983		4.913	0.08718		6.413	0.10905
0.414	0.31208		1.914	0.24256		3.414	0.08993		4.914	0.08757		6.414	0.10939
0.415	0.3092		1.915	0.24151		3.415	0.09003		4.915	0.0877		6.415	0.10973
0.416	0.30613		1.916	0.24009		3.416	0.09013		4.916	0.08771		6.416	0.10992
0.417	0.30292		1.917	0.23856		3.417	0.09021		4.917	0.08788		6.417	0.11013
0.418	0.2997		1.918	0.23667		3.418	0.09032		4.918	0.08811		6.418	0.11045
0.419	0.29647		1.919	0.23443		3.419	0.09042		4.919	0.08841		6.419	0.11069
0.42	0.29308		1.92	0.232		3.42	0.0905		4.92	0.08868		6.42	0.11113
0.421	0.2897		1.921	0.22934		3.421	0.09061		4.921	0.08895		6.421	0.11141
0.422	0.28643		1.922	0.22647		3.422	0.09071		4.922	0.08913		6.422	0.11173
0.423	0.28293		1.923	0.22358		3.423	0.09082		4.923	0.0894		6.423	0.11219
0.424	0.27947		1.924	0.22049		3.424	0.09091		4.924	0.08973		6.424	0.11256
0.425	0.27607		1.925	0.21726		3.425	0.09102		4.925	0.09017		6.425	0.11285
0.426	0.27282		1.926	0.21398		3.426	0.09112		4.926	0.0905		6.426	0.11316
0.427	0.2696		1.927	0.21049		3.427	0.09123		4.927	0.09072		6.427	0.1135
0.428	0.2663		1.928	0.20703		3.428	0.09131		4.928	0.09101		6.428	0.11386
0.429	0.26323		1.929	0.2035		3.429	0.09141		4.929	0.09134		6.429	0.11423
0.43	0.26037		1.93	0.20002		3.43	0.0915		4.93	0.09157		6.43	0.11473
0.431	0.25771		1.931	0.19649		3.431	0.09157		4.931	0.09182		6.431	0.11518
0.432	0.25515		1.932	0.19299		3.432	0.09164		4.932	0.09198		6.432	0.11552
0.433	0.25265		1.933	0.18949		3.433	0.09173		4.933	0.0921		6.433	0.11592
0.434	0.25043		1.934	0.18601		3.434	0.09182		4.934	0.0921		6.434	0.11646
0.435	0.24841		1.935	0.18255		3.435	0.09185		4.935	0.09215		6.435	0.11695
0.436	0.24655		1.936	0.17922		3.436	0.0919		4.936	0.09236		6.436	0.11716
0.437	0.24489		1.937	0.17606		3.437	0.09195		4.937	0.0926		6.437	0.11739
0.438	0.24356		1.938	0.17299		3.438	0.092		4.938	0.0928		6.438	0.11757
0.439	0.24256		1.939	0.17		3.439	0.09203		4.939	0.09305		6.439	0.11777
0.44	0.24174		1.94	0.16716		3.44	0.09206		4.94	0.09323		6.44	0.11798
0.441	0.24119		1.941	0.16443		3.441	0.09211		4.941	0.09353		6.441	0.11813
0.442	0.24096		1.942	0.16183		3.442	0.09216		4.942	0.09405		6.442	0.11842
0.443	0.24104		1.943	0.15941		3.443	0.09219		4.943	0.09437		6.443	0.11864
0.444	0.24146		1.944	0.15718		3.444	0.0922		4.944	0.09462		6.444	0.11872
0.445	0.24213		1.945	0.15522		3.445	0.09222		4.945	0.09487		6.445	0.11874
0.446	0.24315		1.946	0.15352		3.446	0.09228		4.946	0.0951		6.446	0.11864
0.447	0.24454		1.947	0.15196		3.447	0.09228		4.947	0.09531		6.447	0.11853
0.448	0.2461		1.948	0.1507		3.448	0.09229		4.948	0.0956		6.448	0.11833
0.449	0.24696		1.949	0.14972		3.449	0.09235		4.949	0.09593		6.449	0.11804
0.45	0.24729		1.95	0.14899		3.45	0.09235		4.95	0.09614		6.45	0.11805
0.451	0.24756		1.951	0.14862		3.451	0.09236		4.951	0.09643		6.451	0.11895
0.452	0.24785		1.952	0.14855		3.452	0.09238		4.952	0.09665		6.452	0.11957
0.453	0.24805		1.953	0.14879		3.453	0.09239		4.953	0.09678		6.453	0.11976
0.454	0.24816		1.954	0.14932		3.454	0.09242		4.954	0.097		6.454	0.11945
0.455	0.24822		1.955	0.15009		3.455	0.09246		4.955	0.09715		6.455	0.1186
0.456	0.24827		1.956	0.15113		3.456	0.09246		4.956	0.09756		6.456	0.11751
0.457	0.24831		1.957	0.15243		3.457	0.09248		4.957	0.09792		6.457	0.11595
0.458	0.24838		1.958	0.15399		3.458	0.09249		4.958	0.09817		6.458	0.11407
0.459	0.24842		1.959	0.15526		3.459	0.0925		4.959	0.09844		6.459	0.11188
0.46	0.24844		1.96	0.15542		3.46	0.09247		4.96	0.09878		6.46	0.10947
0.461	0.2485		1.961	0.15538		3.461	0.09249		4.961	0.09923		6.461	0.1069
0.462	0.24856		1.962	0.15545		3.462	0.09249		4.962	0.09953		6.462	0.10407
0.463	0.24864		1.963	0.15556		3.463	0.09247		4.963	0.09979		6.463	0.10112
0.464	0.2487		1.964	0.15566		3.464	0.09239		4.964	0.10009		6.464	0.09788
0.465	0.24876		1.965	0.15574		3.465	0.09236		4.965	0.10041		6.465	0.09453
0.466	0.24886		1.966	0.15582		3.466	0.09232		4.966	0.10081		6.466	0.09105
0.467	0.24895		1.967	0.15588		3.467	0.0923		4.967	0.10122		6.467	0.08759
0.468	0.24903		1.968	0.15596		3.468	0.09232		4.968	0.10166		6.468	0.08402
0.469	0.24913		1.969	0.15604		3.469	0.09235		4.969	0.10196		6.469	0.08035
0.47	0.24921		1.97	0.15611		3.47	0.09234		4.97	0.10219		6.47	0.07659
0.471	0.24929		1.971	0.15619		3.471	0.09232		4.971	0.1024		6.471	0.07272
0.472	0.24937		1.972	0.15626		3.472	0.09232		4.972	0.10258		6.472	0.06903
0.473	0.24942		1.973	0.15634		3.473	0.09228		4.973	0.10287		6.473	0.06529
0.474	0.2495		1.974	0.1564		3.474	0.09229		4.974	0.10321		6.474	0.06149
0.475	0.24956		1.975	0.15647		3.475	0.09231		4.975	0.1035		6.475	0.05776
0.476	0.24961		1.976	0.15655		3.476	0.09234		4.976	0.10373		6.476	0.05424
0.477	0.24971		1.977	0.15663		3.477	0.09231		4.977	0.10397		6.477	0.05081
0.478	0.24978		1.978	0.1567		3.478	0.09229		4.978	0.10438		6.478	0.04748
0.479	0.24984		1.979	0.15677		3.479	0.09235		4.979	0.10473		6.479	0.04425
0.48	0.24989		1.98	0.15686		3.48	0.09227		4.98	0.10497		6.48	0.0412
0.481	0.24999		1.981	0.15693		3.481	0.0922		4.981	0.1054		6.481	0.0382
0.482	0.25007		1.982	0.157		3.482	0.09217		4.982	0.10574		6.482	0.03533
0.483	0.25015		1.983	0.15707		3.483	0.09214		4.983	0.10604		6.483	0.03271
0.484	0.25023		1.984	0.15715		3.484	0.092		4.984	0.10653		6.484	0.03022
0.485	0.25032		1.985	0.15722		3.485	0.09195		4.985	0.10719		6.485	0.02791
0.486	0.25041		1.986	0.15729		3.486	0.09192		4.986	0.10775		6.486	0.02587
0.487	0.25048		1.987	0.15732		3.487	0.09189		4.987	0.10839		6.487	0.02419
0.488	0.25055		1.988	0.15739		3.488	0.09186		4.988	0.10892		6.488	0.02275
0.489	0.25063		1.989	0.15742		3.489	0.09179		4.989	0.10946		6.489	0.02155
0.49	0.25069		1.99	0.15748		3.49	0.0918		4.99	0.11015		6.49	0.02059
0.491	0.25079		1.991	0.15753		3.491	0.09196		4.991	0.11078		6.491	0.01991
0.492	0.25088		1.992	0.15757		3.492	0.09203		4.992	0.11132		6.492	0.01945
0.493	0.25093		1.993	0.15762		3.493	0.09203		4.993	0.11167		6.493	0.01924
0.494	0.251		1.994	0.15767		3.494	0.09206		4.994	0.11216		6.494	0.01926
0.495	0.25106		1.995	0.15769		3.495	0.09193		4.995	0.11256		6.495	0.01961
0.496	0.2511		1.996	0.15774		3.496	0.09178		4.996	0.11315		6.496	0.0202
0.497	0.25116		1.997	0.15779		3.497	0.09163		4.997	0.1138		6.497	0.02104
0.498	0.25122		1.998	0.15783		3.498	0.09151		4.998	0.11428		6.498	0.02207
0.499	0.25126		1.999	0.15786		3.499	0.09138		4.999	0.11477		6.499	0.02333
0.5	0.25131		2	0.15788		3.5	0.0911		5	0.11523		6.5	0.02485
0.501	0.25134		2.001	0.15791		3.501	0.09081		5.001	0.1157		6.501	0.02604
0.502	0.25137		2.002	0.15793		3.502	0.09045		5.002	0.11615		6.502	0.02619
0.503	0.2514		2.003	0.15795		3.503	0.0901		5.003	0.11666		6.503	0.02622
0.504	0.25144		2.004	0.15793		3.504	0.08967		5.004	0.11726		6.504	0.0263
0.505	0.25147		2.005	0.15795		3.505	0.08918		5.005	0.11778		6.505	0.02639
0.506	0.25149		2.006	0.15797		3.506	0.08864		5.006	0.11828		6.506	0.02647
0.507	0.25151		2.007	0.158		3.507	0.08806		5.007	0.11852		6.507	0.02654
0.508	0.25155		2.008	0.15801		3.508	0.08747		5.008	0.11878		6.508	0.02661
0.509	0.25154		2.009	0.15799		3.509	0.08691		5.009	0.11898		6.509	0.02668
0.51	0.25153		2.01	0.158		3.51	0.0863		5.01	0.11929		6.51	0.02672
0.511	0.25148		2.011	0.15798		3.511	0.08576		5.011	0.11939		6.511	0.0268
0.512	0.25145		2.012	0.15799		3.512	0.08529		5.012	0.11929		6.512	0.02685
0.513	0.25143		2.013	0.158		3.513	0.08485		5.013	0.11938		6.513	0.02691
0.514	0.2514		2.014	0.15795		3.514	0.08445		5.014	0.11948		6.514	0.02697
0.515	0.25137		2.015	0.1579		3.515	0.08402		5.015	0.11946		6.515	0.02702
0.516	0.25138		2.016	0.15788		3.516	0.08362		5.016	0.11937		6.516	0.02707
0.517	0.25138		2.017	0.15784		3.517	0.0833		5.017	0.11926		6.517	0.02712
0.518	0.25136		2.018	0.15782		3.518	0.08289		5.018	0.11911		6.518	0.02716
0.519	0.25135		2.019	0.15778		3.519	0.08248		5.019	0.11888		6.519	0.0272
0.52	0.25136		2.02	0.15772		3.52	0.08196		5.02	0.11878		6.52	0.02725
0.521	0.25138		2.021	0.15771		3.521	0.08155		5.021	0.11866		6.521	0.02728
0.522	0.25137		2.022	0.15766		3.522	0.08114		5.022	0.12001		6.522	0.02731
0.523	0.25139		2.023	0.15762		3.523	0.08073		5.023	0.12129		6.523	0.02734
0.524	0.25137		2.024	0.1576		3.524	0.08032		5.024	0.12223		6.524	0.02737
0.525	0.25138		2.025	0.1576		3.525	0.07973		5.025	0.1228		6.525	0.02739
0.526	0.25133		2.026	0.15755		3.526	0.07924		5.026	0.123		6.526	0.02743
0.527	0.25133		2.027	0.15749		3.527	0.07864		5.027	0.12283		6.527	0.02747
0.528	0.25125		2.028	0.15748		3.528	0.07831		5.028	0.12237		6.528	0.02749
0.529	0.25122		2.029	0.15742		3.529	0.07794		5.029	0.1215		6.529	0.0275
0.53	0.25121		2.03	0.15738		3.53	0.0776		5.03	0.12029		6.53	0.02756
0.531	0.25119		2.031	0.15729		3.531	0.07746		5.031	0.11887		6.531	0.0276
0.532	0.25117		2.032	0.15729		3.532	0.07745		5.032	0.11708		6.532	0.02764
0.533	0.25114		2.033	0.15727		3.533	0.07741		5.033	0.11515		6.533	0.02766
0.534	0.25109		2.034	0.15719		3.534	0.07732		5.034	0.11308		6.534	0.0277
0.535	0.25108		2.035	0.15711		3.535	0.07741		5.035	0.1107		6.535	0.02775
0.536	0.25109		2.036	0.15702		3.536	0.07744		5.036	0.10807		6.536	0.02777
0.537	0.25105		2.037	0.15699		3.537	0.07755		5.037	0.10537		6.537	0.0278
0.538	0.25101		2.038	0.15697		3.538	0.07772		5.038	0.10245		6.538	0.02783
0.539	0.25103		2.039	0.1569		3.539	0.07797		5.039	0.09947		6.539	0.02788
0.54	0.25099		2.04	0.15686		3.54	0.07823		5.04	0.09646		6.54	0.02794
0.541	0.25102		2.041	0.15682		3.541	0.07846		5.041	0.09325		6.541	0.02799
0.542	0.25101		2.042	0.15677		3.542	0.0785		5.042	0.08993		6.542	0.028
0.543	0.25097		2.043	0.1567		3.543	0.07854		5.043	0.08664		6.543	0.02804
0.544	0.25092		2.044	0.15664		3.544	0.07857		5.044	0.0833		6.544	0.02809
0.545	0.2509		2.045	0.15663		3.545	0.0785		5.045	0.07996		6.545	0.02813
0.546	0.25084		2.046	0.15666		3.546	0.07854		5.046	0.07673		6.546	0.02819
0.547	0.25081		2.047	0.15663		3.547	0.0786		5.047	0.07344		6.547	0.02823
0.548	0.25074		2.048	0.15649		3.548	0.07842		5.048	0.07009		6.548	0.02827
0.549	0.25064		2.049	0.15643		3.549	0.07824		5.049	0.06688		6.549	0.02829
0.55	0.25048		2.05	0.15643		3.55	0.07813		5.05	0.0637		6.55	0.02829
0.551	0.25038		2.051	0.15639		3.551	0.07806		5.051	0.06064		6.551	0.0283
0.552	0.2503		2.052	0.15635		3.552	0.07811		5.052	0.05767		6.552	0.02832
0.553	0.25001		2.053	0.15625		3.553	0.07824		5.053	0.05479		6.553	0.02834
0.554	0.24967		2.054	0.15616		3.554	0.07828		5.054	0.05204		6.554	0.02831
0.555	0.24942		2.055	0.15609		3.555	0.07838		5.055	0.04939		6.555	0.02831
0.556	0.24919		2.056	0.15603		3.556	0.07859		5.056	0.04688		6.556	0.02828
0.557	0.24893		2.057	0.15596		3.557	0.07869		5.057	0.04458		6.557	0.02825
0.558	0.24872		2.058	0.15577		3.558	0.07876		5.058	0.04254		6.558	0.02823
0.559	0.24854		2.059	0.15557		3.559	0.07881		5.059	0.04066		6.559	0.02821
0.56	0.24839		2.06	0.15543		3.56	0.07906		5.06	0.03895		6.56	0.02821
0.561	0.24821		2.061	0.15528		3.561	0.0793		5.061	0.03743		6.561	0.02821
0.562	0.24814		2.062	0.15519		3.562	0.07941		5.062	0.03622		6.562	0.02814
0.563	0.24814		2.063	0.15513		3.563	0.07952		5.063	0.0354		6.563	0.02814
0.564	0.2481		2.064	0.15509		3.564	0.07957		5.064	0.0348		6.564	0.02813
0.565	0.24808		2.065	0.1551		3.565	0.07947		5.065	0.03436		6.565	0.02809
0.566	0.24807		2.066	0.15525		3.566	0.0795		5.066	0.03437		6.566	0.02806
0.567	0.24815		2.067	0.15519		3.567	0.07941		5.067	0.03469		6.567	0.028
0.568	0.24809		2.068	0.15522		3.568	0.07924		5.068	0.03527		6.568	0.02796
0.569	0.24795		2.069	0.15523		3.569	0.07907		5.069	0.03624		6.569	0.02792
0.57	0.24798		2.07	0.15528		3.57	0.07868		5.07	0.03754		6.57	0.02783
0.571	0.24786		2.071	0.15537		3.571	0.07843		5.071	0.03911		6.571	0.02774
0.572	0.24756		2.072	0.15537		3.572	0.07822		5.072	0.04094		6.572	0.02769
0.573	0.24738		2.073	0.15541		3.573	0.07795		5.073	0.04143		6.573	0.02763
0.574	0.24717		2.074	0.15551		3.574	0.07761		5.074	0.04163		6.574	0.02757
0.575	0.24707		2.075	0.15558		3.575	0.07732		5.075	0.04179		6.575	0.02753
0.576	0.2469		2.076	0.15561		3.576	0.07729		5.076	0.04193		6.576	0.02749
0.577	0.24678		2.077	0.15557		3.577	0.07719		5.077	0.04207		6.577	0.02745
0.578	0.24675		2.078	0.15553		3.578	0.07728		5.078	0.04223		6.578	0.02738
0.579	0.2467		2.079	0.15541		3.579	0.07733		5.079	0.04236		6.579	0.02735
0.58	0.24655		2.08	0.15538		3.58	0.07747		5.08	0.04246		6.58	0.0273
0.581	0.24644		2.081	0.15525		3.581	0.07734		5.081	0.04254		6.581	0.02721
0.582	0.24637		2.082	0.15514		3.582	0.07734		5.082	0.04261		6.582	0.02715
0.583	0.24636		2.083	0.15497		3.583	0.07721		5.083	0.04269		6.583	0.02705
0.584	0.24636		2.084	0.15486		3.584	0.07698		5.084	0.04275		6.584	0.02704
0.585	0.24647		2.085	0.15486		3.585	0.07702		5.085	0.0428		6.585	0.02698
0.586	0.2465		2.086	0.15488		3.586	0.07699		5.086	0.04286		6.586	0.02689
0.587	0.24646		2.087	0.15499		3.587	0.07692		5.087	0.04292		6.587	0.02692
0.588	0.24653		2.088	0.15506		3.588	0.07693		5.088	0.04299		6.588	0.02686
0.589	0.24674		2.089	0.15519		3.589	0.07694		5.089	0.04307		6.589	0.02676
0.59	0.24679		2.09	0.15535		3.59	0.07677		5.09	0.04312		6.59	0.02659
0.591	0.24677		2.091	0.15557		3.591	0.07655		5.091	0.04318		6.591	0.02646
0.592	0.24668		2.092	0.15579		3.592	0.07638		5.092	0.04324		6.592	0.02641
0.593	0.24667		2.093	0.15602		3.593	0.0763		5.093	0.0433		6.593	0.02635
0.594	0.24666		2.094	0.15623		3.594	0.07623		5.094	0.04335		6.594	0.02636
0.595	0.24665		2.095	0.15629		3.595	0.07619		5.095	0.04342		6.595	0.02626
0.596	0.24654		2.096	0.15644		3.596	0.07618		5.096	0.04351		6.596	0.02622
0.597	0.24646		2.097	0.15643		3.597	0.07622		5.097	0.04358		6.597	0.02615
0.598	0.24634		2.098	0.15649		3.598	0.07622		5.098	0.04368		6.598	0.02619
0.599	0.24613		2.099	0.1566		3.599	0.07641		5.099	0.04374		6.599	0.02613
0.6	0.246		2.1	0.15663		3.6	0.0768		5.1	0.04383		6.6	0.02624
0.601	0.24598		2.101	0.15656		3.601	0.07702		5.101	0.04393		6.601	0.02625
0.602	0.24596		2.102	0.15645		3.602	0.07739		5.102	0.04405		6.602	0.02611
0.603	0.24588		2.103	0.15637		3.603	0.07751		5.103	0.04415		6.603	0.02612
0.604	0.2461		2.104	0.15641		3.604	0.07759		5.104	0.04425		6.604	0.02619
0.605	0.24638		2.105	0.15646		3.605	0.0779		5.105	0.04433		6.605	0.02623
0.606	0.24645		2.106	0.15639		3.606	0.07798		5.106	0.04444		6.606	0.02611
0.607	0.24661		2.107	0.15634		3.607	0.07792		5.107	0.04451		6.607	0.02599
0.608	0.24683		2.108	0.15626		3.608	0.07808		5.108	0.04463		6.608	0.02592
0.609	0.24699		2.109	0.15636		3.609	0.07845		5.109	0.04474		6.609	0.02579
0.61	0.24708		2.11	0.15647		3.61	0.07876		5.11	0.04486		6.61	0.02576
0.611	0.24724		2.111	0.15658		3.611	0.07875		5.111	0.04497		6.611	0.02565
0.612	0.24746		2.112	0.15664		3.612	0.07898		5.112	0.04508		6.612	0.02557
0.613	0.24757		2.113	0.1568		3.613	0.07917		5.113	0.04518		6.613	0.02557
0.614	0.24754		2.114	0.15688		3.614	0.07928		5.114	0.04528		6.614	0.02542
0.615	0.24755		2.115	0.1568		3.615	0.07933		5.115	0.04538		6.615	0.02525
0.616	0.24742		2.116	0.15681		3.616	0.07959		5.116	0.0455		6.616	0.02504
0.617	0.2474		2.117	0.15655		3.617	0.07952		5.117	0.0456		6.617	0.02491
0.618	0.24716		2.118	0.1565		3.618	0.07973		5.118	0.0457		6.618	0.02485
0.619	0.24709		2.119	0.15634		3.619	0.07978		5.119	0.04579		6.619	0.02478
0.62	0.24693		2.12	0.15621		3.62	0.07984		5.12	0.04592		6.62	0.02476
0.621	0.2467		2.121	0.15611		3.621	0.08007		5.121	0.04603		6.621	0.02476
0.622	0.24664		2.122	0.15592		3.622	0.08016		5.122	0.04612		6.622	0.02478
0.623	0.24678		2.123	0.15572		3.623	0.08007		5.123	0.04622		6.623	0.02493
0.624	0.24686		2.124	0.15561		3.624	0.08016		5.124	0.04633		6.624	0.02516
0.625	0.24701		2.125	0.15543		3.625	0.08018		5.125	0.04643		6.625	0.02526
0.626	0.2473		2.126	0.15528		3.626	0.08015		5.126	0.04653		6.626	0.02522
0.627	0.24739		2.127	0.15515		3.627	0.08006		5.127	0.04661		6.627	0.02523
0.628	0.24747		2.128	0.15505		3.628	0.07993		5.128	0.04669		6.628	0.02534
0.629	0.24755		2.129	0.15497		3.629	0.07976		5.129	0.04675		6.629	0.02526
0.63	0.24756		2.13	0.15493		3.63	0.07949		5.13	0.0468		6.63	0.02508
0.631	0.24765		2.131	0.15479		3.631	0.07918		5.131	0.04688		6.631	0.02509
0.632	0.2478		2.132	0.15485		3.632	0.07923		5.132	0.0469		6.632	0.0251
0.633	0.24779		2.133	0.15498		3.633	0.07901		5.133	0.04695		6.633	0.02486
0.634	0.24769		2.134	0.15511		3.634	0.07887		5.134	0.04694		6.634	0.02478
0.635	0.24763		2.135	0.15513		3.635	0.07884		5.135	0.04698		6.635	0.02466
0.636	0.24763		2.136	0.15525		3.636	0.07877		5.136	0.04702		6.636	0.02453
0.637	0.24765		2.137	0.15543		3.637	0.0787		5.137	0.047		6.637	0.02444
0.638	0.24779		2.138	0.15546		3.638	0.0786		5.138	0.04703		6.638	0.02439
0.639	0.24782		2.139	0.1554		3.639	0.07842		5.139	0.0471		6.639	0.02429
0.64	0.24766		2.14	0.15527		3.64	0.07832		5.14	0.0471		6.64	0.02435
0.641	0.24761		2.141	0.15518		3.641	0.07824		5.141	0.04717		6.641	0.02432
0.642	0.24777		2.142	0.15498		3.642	0.07833		5.142	0.04716		6.642	0.02433
0.643	0.24778		2.143	0.15473		3.643	0.07833		5.143	0.04719		6.643	0.02438
0.644	0.2479		2.144	0.15463		3.644	0.07837		5.144	0.0472		6.644	0.02445
0.645	0.24806		2.145	0.15438		3.645	0.07833		5.145	0.04721		6.645	0.02452
0.646	0.24815		2.146	0.15426		3.646	0.07813		5.146	0.04723		6.646	0.0247
0.647	0.24827		2.147	0.1541		3.647	0.07801		5.147	0.04723		6.647	0.02469
0.648	0.24847		2.148	0.15411		3.648	0.07786		5.148	0.04722		6.648	0.02472
0.649	0.24855		2.149	0.15413		3.649	0.07785		5.149	0.04725		6.649	0.02464
0.65	0.24876		2.15	0.15418		3.65	0.07786		5.15	0.04726		6.65	0.02462
0.651	0.24893		2.151	0.15421		3.651	0.07772		5.151	0.04721		6.651	0.0245
0.652	0.24897		2.152	0.15418		3.652	0.07771		5.152	0.04721		6.652	0.02458
0.653	0.24882		2.153	0.15432		3.653	0.07766		5.153	0.0472		6.653	0.02467
0.654	0.24876		2.154	0.15447		3.654	0.0778		5.154	0.04719		6.654	0.02455
0.655	0.24839		2.155	0.15451		3.655	0.07801		5.155	0.04718		6.655	0.02432
0.656	0.24798		2.156	0.15461		3.656	0.07796		5.156	0.04719		6.656	0.02408
0.657	0.24767		2.157	0.15473		3.657	0.0782		5.157	0.0472		6.657	0.02392
0.658	0.24748		2.158	0.15473		3.658	0.0786		5.158	0.04724		6.658	0.02396
0.659	0.24725		2.159	0.15486		3.659	0.0788		5.159	0.04728		6.659	0.02402
0.66	0.24698		2.16	0.1548		3.66	0.07892		5.16	0.04733		6.66	0.02441
0.661	0.24684		2.161	0.15475		3.661	0.07922		5.161	0.0473		6.661	0.02457
0.662	0.24661		2.162	0.15471		3.662	0.07967		5.162	0.04732		6.662	0.02486
0.663	0.24651		2.163	0.15466		3.663	0.07977		5.163	0.04734		6.663	0.02507
0.664	0.24652		2.164	0.15447		3.664	0.07991		5.164	0.04731		6.664	0.02536
0.665	0.24647		2.165	0.15435		3.665	0.08002		5.165	0.04726		6.665	0.02572
0.666	0.24641		2.166	0.15455		3.666	0.08019		5.166	0.04731		6.666	0.02616
0.667	0.24657		2.167	0.15469		3.667	0.08028		5.167	0.04724		6.667	0.02672
0.668	0.24673		2.168	0.15484		3.668	0.08051		5.168	0.0473		6.668	0.02707
0.669	0.24683		2.169	0.15493		3.669	0.08056		5.169	0.0473		6.669	0.02736
0.67	0.2468		2.17	0.15527		3.67	0.08063		5.17	0.04732		6.67	0.02764
0.671	0.24687		2.171	0.15556		3.671	0.08062		5.171	0.04732		6.671	0.02801
0.672	0.24703		2.172	0.15574		3.672	0.08056		5.172	0.04724		6.672	0.02847
0.673	0.24718		2.173	0.15611		3.673	0.0807		5.173	0.04728		6.673	0.02879
0.674	0.24734		2.174	0.15648		3.674	0.08084		5.174	0.04727		6.674	0.02876
0.675	0.24743		2.175	0.15665		3.675	0.08091		5.175	0.04729		6.675	0.02872
0.676	0.24759		2.176	0.15692		3.676	0.08106		5.176	0.04722		6.676	0.02883
0.677	0.24738		2.177	0.15702		3.677	0.08118		5.177	0.0473		6.677	0.02897
0.678	0.2474		2.178	0.15716		3.678	0.08121		5.178	0.04737		6.678	0.02895
0.679	0.24734		2.179	0.15731		3.679	0.08143		5.179	0.04743		6.679	0.02881
0.68	0.2473		2.18	0.15739		3.68	0.08168		5.18	0.04734		6.68	0.02879
0.681	0.24732		2.181	0.15737		3.681	0.08187		5.181	0.04731		6.681	0.02886
0.682	0.24742		2.182	0.15739		3.682	0.08207		5.182	0.04726		6.682	0.02887
0.683	0.24749		2.183	0.15724		3.683	0.08221		5.183	0.04731		6.683	0.0289
0.684	0.24779		2.184	0.15712		3.684	0.08239		5.184	0.04721		6.684	0.02926
0.685	0.24813		2.185	0.15698		3.685	0.08249		5.185	0.04707		6.685	0.02948
0.686	0.24862		2.186	0.15694		3.686	0.08277		5.186	0.04682		6.686	0.02954
0.687	0.24896		2.187	0.15689		3.687	0.08297		5.187	0.04663		6.687	0.02953
0.688	0.24919		2.188	0.15674		3.688	0.08303		5.188	0.04658		6.688	0.02954
0.689	0.2494		2.189	0.15668		3.689	0.08325		5.189	0.04643		6.689	0.02939
0.69	0.24945		2.19	0.1567		3.69	0.08339		5.19	0.04618		6.69	0.02941
0.691	0.24968		2.191	0.1568		3.691	0.08328		5.191	0.04583		6.691	0.02928
0.692	0.24989		2.192	0.15689		3.692	0.08329		5.192	0.04554		6.692	0.02936
0.693	0.24988		2.193	0.1569		3.693	0.08322		5.193	0.04513		6.693	0.02931
0.694	0.2499		2.194	0.15706		3.694	0.08323		5.194	0.04479		6.694	0.02929
0.695	0.2498		2.195	0.15706		3.695	0.08318		5.195	0.04455		6.695	0.02924
0.696	0.24966		2.196	0.15715		3.696	0.08324		5.196	0.04419		6.696	0.02906
0.697	0.24951		2.197	0.15726		3.697	0.08338		5.197	0.04368		6.697	0.02893
0.698	0.24939		2.198	0.15741		3.698	0.08355		5.198	0.04321		6.698	0.02884
0.699	0.2492		2.199	0.15754		3.699	0.08372		5.199	0.04289		6.699	0.02865
0.7	0.24912		2.2	0.1576		3.7	0.08378		5.2	0.04252		6.7	0.02853
0.701	0.24898		2.201	0.15754		3.701	0.0839		5.201	0.0422		6.701	0.02842
0.702	0.24868		2.202	0.15757		3.702	0.08405		5.202	0.04183		6.702	0.02823
0.703	0.2485		2.203	0.15774		3.703	0.08409		5.203	0.0415		6.703	0.028
0.704	0.24845		2.204	0.15793		3.704	0.08417		5.204	0.04114		6.704	0.02784
0.705	0.24806		2.205	0.15803		3.705	0.08427		5.205	0.0408		6.705	0.02776
0.706	0.24796		2.206	0.15818		3.706	0.08429		5.206	0.04039		6.706	0.0277
0.707	0.24783		2.207	0.15826		3.707	0.08437		5.207	0.04005		6.707	0.0278
0.708	0.24787		2.208	0.15834		3.708	0.08438		5.208	0.03974		6.708	0.02793
0.709	0.24792		2.209	0.15851		3.709	0.08436		5.209	0.03937		6.709	0.02818
0.71	0.24797		2.21	0.15868		3.71	0.08428		5.21	0.03885		6.71	0.02836
0.711	0.24806		2.211	0.15889		3.711	0.0842		5.211	0.03832		6.711	0.02834
0.712	0.24806		2.212	0.15905		3.712	0.08401		5.212	0.03786		6.712	0.02849
0.713	0.24807		2.213	0.15927		3.713	0.08387		5.213	0.03737		6.713	0.02862
0.714	0.24799		2.214	0.15954		3.714	0.08375		5.214	0.03699		6.714	0.02875
0.715	0.24791		2.215	0.15978		3.715	0.08373		5.215	0.0368		6.715	0.02876
0.716	0.24796		2.216	0.16008		3.716	0.08374		5.216	0.0366		6.716	0.02879
0.717	0.248		2.217	0.16045		3.717	0.08375		5.217	0.03628		6.717	0.02874
0.718	0.24794		2.218	0.16055		3.718	0.08376		5.218	0.03615		6.718	0.02863
0.719	0.24785		2.219	0.16079		3.719	0.08388		5.219	0.036		6.719	0.02869
0.72	0.24791		2.22	0.16105		3.72	0.08386		5.22	0.03602		6.72	0.02871
0.721	0.24807		2.221	0.16105		3.721	0.0839		5.221	0.03613		6.721	0.02872
0.722	0.24839		2.222	0.16112		3.722	0.08396		5.222	0.03616		6.722	0.02861
0.723	0.24863		2.223	0.16115		3.723	0.08413		5.223	0.03641		6.723	0.02851
0.724	0.24876		2.224	0.16103		3.724	0.08409		5.224	0.03655		6.724	0.0285
0.725	0.24891		2.225	0.16102		3.725	0.08417		5.225	0.03666		6.725	0.02868
0.726	0.24928		2.226	0.1611		3.726	0.0842		5.226	0.03665		6.726	0.02873
0.727	0.24948		2.227	0.16119		3.727	0.08417		5.227	0.03676		6.727	0.02858
0.728	0.24979		2.228	0.16136		3.728	0.08414		5.228	0.0367		6.728	0.02861
0.729	0.24996		2.229	0.16149		3.729	0.08425		5.229	0.03672		6.729	0.02879
0.73	0.25037		2.23	0.16148		3.73	0.08424		5.23	0.03667		6.73	0.02891
0.731	0.25066		2.231	0.16153		3.731	0.08423		5.231	0.03668		6.731	0.02913
0.732	0.25096		2.232	0.16162		3.732	0.08442		5.232	0.03672		6.732	0.02935
0.733	0.25118		2.233	0.1618		3.733	0.08467		5.233	0.0367		6.733	0.02949
0.734	0.25128		2.234	0.16198		3.734	0.08476		5.234	0.03649		6.734	0.02947
0.735	0.2512		2.235	0.1621		3.735	0.08499		5.235	0.03642		6.735	0.02924
0.736	0.25117		2.236	0.16241		3.736	0.08529		5.236	0.03655		6.736	0.029
0.737	0.25108		2.237	0.16271		3.737	0.08548		5.237	0.03675		6.737	0.02886
0.738	0.25098		2.238	0.16284		3.738	0.08557		5.238	0.03687		6.738	0.02886
0.739	0.25093		2.239	0.16303		3.739	0.08569		5.239	0.03691		6.739	0.0289
0.74	0.25084		2.24	0.16304		3.74	0.08583		5.24	0.03707		6.74	0.02909
0.741	0.25109		2.241	0.16314		3.741	0.08599		5.241	0.03708		6.741	0.02919
0.742	0.25115		2.242	0.16315		3.742	0.08625		5.242	0.03726		6.742	0.02931
0.743	0.25119		2.243	0.16303		3.743	0.08645		5.243	0.03741		6.743	0.02943
0.744	0.25137		2.244	0.16314		3.744	0.08667		5.244	0.03769		6.744	0.02965
0.745	0.25164		2.245	0.16325		3.745	0.08679		5.245	0.03787		6.745	0.0298
0.746	0.25187		2.246	0.16332		3.746	0.08676		5.246	0.03778		6.746	0.02982
0.747	0.252		2.247	0.16341		3.747	0.08669		5.247	0.03778		6.747	0.02994
0.748	0.25216		2.248	0.16365		3.748	0.0865		5.248	0.03793		6.748	0.02997
0.749	0.25225		2.249	0.16377		3.749	0.08625		5.249	0.03798		6.749	0.02999
0.75	0.25245		2.25	0.16396		3.75	0.08609		5.25	0.03807		6.75	0.02996
0.751	0.25247		2.251	0.16399		3.751	0.08593		5.251	0.03811		6.751	0.02991
0.752	0.25237		2.252	0.1643		3.752	0.08578		5.252	0.0381		6.752	0.02976
0.753	0.25228		2.253	0.1645		3.753	0.08563		5.253	0.03824		6.753	0.02963
0.754	0.25227		2.254	0.16472		3.754	0.08558		5.254	0.03821		6.754	0.02941
0.755	0.25209		2.255	0.16472		3.755	0.08536		5.255	0.03808		6.755	0.02926
0.756	0.25218		2.256	0.16495		3.756	0.08522		5.256	0.03806		6.756	0.02924
0.757	0.2523		2.257	0.16519		3.757	0.08518		5.257	0.03804		6.757	0.02923
0.758	0.25253		2.258	0.16549		3.758	0.08523		5.258	0.03801		6.758	0.02928
0.759	0.25261		2.259	0.16571		3.759	0.08533		5.259	0.038		6.759	0.02951
0.76	0.25245		2.26	0.16585		3.76	0.08536		5.26	0.03805		6.76	0.02977
0.761	0.25243		2.261	0.16587		3.761	0.08555		5.261	0.0382		6.761	0.03002
0.762	0.25246		2.262	0.16596		3.762	0.08565		5.262	0.0383		6.762	0.0302
0.763	0.25251		2.263	0.16605		3.763	0.08574		5.263	0.03854		6.763	0.0304
0.764	0.2526		2.264	0.16615		3.764	0.08589		5.264	0.03881		6.764	0.03061
0.765	0.25279		2.265	0.16625		3.765	0.08606		5.265	0.03888		6.765	0.03087
0.766	0.25306		2.266	0.16641		3.766	0.08622		5.266	0.03899		6.766	0.03096
0.767	0.25328		2.267	0.16669		3.767	0.08631		5.267	0.03913		6.767	0.03112
0.768	0.25344		2.268	0.16669		3.768	0.0864		5.268	0.0393		6.768	0.03136
0.769	0.25371		2.269	0.16681		3.769	0.08646		5.269	0.03942		6.769	0.03151
0.77	0.25389		2.27	0.16685		3.77	0.08652		5.27	0.03954		6.77	0.03166
0.771	0.25392		2.271	0.16682		3.771	0.08661		5.271	0.03948		6.771	0.03193
0.772	0.25402		2.272	0.16693		3.772	0.08677		5.272	0.03951		6.772	0.03207
0.773	0.25398		2.273	0.16692		3.773	0.08704		5.273	0.03956		6.773	0.03222
0.774	0.25384		2.274	0.16709		3.774	0.08729		5.274	0.0395		6.774	0.0324
0.775	0.25397		2.275	0.16722		3.775	0.08768		5.275	0.03938		6.775	0.0326
0.776	0.25402		2.276	0.1673		3.776	0.0881		5.276	0.03932		6.776	0.03281
0.777	0.25397		2.277	0.16732		3.777	0.08845		5.277	0.03923		6.777	0.03308
0.778	0.25389		2.278	0.16729		3.778	0.0887		5.278	0.03922		6.778	0.03341
0.779	0.25382		2.279	0.1673		3.779	0.08907		5.279	0.03931		6.779	0.0336
0.78	0.25374		2.28	0.16719		3.78	0.08947		5.28	0.0394		6.78	0.03381
0.781	0.25362		2.281	0.16715		3.781	0.08977		5.281	0.03959		6.781	0.03398
0.782	0.25352		2.282	0.16715		3.782	0.09018		5.282	0.03986		6.782	0.03408
0.783	0.25339		2.283	0.16723		3.783	0.09036		5.283	0.0401		6.783	0.0342
0.784	0.25338		2.284	0.16726		3.784	0.0905		5.284	0.04039		6.784	0.03427
0.785	0.25346		2.285	0.16736		3.785	0.09061		5.285	0.04054		6.785	0.03444
0.786	0.25366		2.286	0.16753		3.786	0.09071		5.286	0.04072		6.786	0.03464
0.787	0.25382		2.287	0.16754		3.787	0.09074		5.287	0.04089		6.787	0.03492
0.788	0.25398		2.288	0.1676		3.788	0.09075		5.288	0.04106		6.788	0.03508
0.789	0.25411		2.289	0.16768		3.789	0.09073		5.289	0.04127		6.789	0.0353
0.79	0.25427		2.29	0.16765		3.79	0.09064		5.29	0.04143		6.79	0.03541
0.791	0.25433		2.291	0.16785		3.791	0.09046		5.291	0.04136		6.791	0.03545
0.792	0.25433		2.292	0.16787		3.792	0.09035		5.292	0.04157		6.792	0.03562
0.793	0.25441		2.293	0.16805		3.793	0.09013		5.293	0.04169		6.793	0.03578
0.794	0.25427		2.294	0.16843		3.794	0.08995		5.294	0.04158		6.794	0.03591
0.795	0.25417		2.295	0.16865		3.795	0.08978		5.295	0.04143		6.795	0.036
0.796	0.25407		2.296	0.16868		3.796	0.08956		5.296	0.04128		6.796	0.03609
0.797	0.25404		2.297	0.16885		3.797	0.08931		5.297	0.04123		6.797	0.03629
0.798	0.25391		2.298	0.16903		3.798	0.08908		5.298	0.04123		6.798	0.03635
0.799	0.25385		2.299	0.16915		3.799	0.08901		5.299	0.04127		6.799	0.03635
0.8	0.25401		2.3	0.16913		3.8	0.08905		5.3	0.0414		6.8	0.03629
0.801	0.25405		2.301	0.16901		3.801	0.08896		5.301	0.04142		6.801	0.0363
0.802	0.25405		2.302	0.16907		3.802	0.08898		5.302	0.04175		6.802	0.03641
0.803	0.25407		2.303	0.16916		3.803	0.08905		5.303	0.04204		6.803	0.03667
0.804	0.2543		2.304	0.16916		3.804	0.08894		5.304	0.04225		6.804	0.03692
0.805	0.25432		2.305	0.16916		3.805	0.08881		5.305	0.0425		6.805	0.03716
0.806	0.25454		2.306	0.16944		3.806	0.08877		5.306	0.04289		6.806	0.0373
0.807	0.25463		2.307	0.16952		3.807	0.08871		5.307	0.04308		6.807	0.0375
0.808	0.25456		2.308	0.16958		3.808	0.08877		5.308	0.04332		6.808	0.0377
0.809	0.25449		2.309	0.1695		3.809	0.08876		5.309	0.04338		6.809	0.03784
0.81	0.25462		2.31	0.1695		3.81	0.08875		5.31	0.04328		6.81	0.03806
0.811	0.25492		2.311	0.16958		3.811	0.08878		5.311	0.04315		6.811	0.03814
0.812	0.25498		2.312	0.16957		3.812	0.0888		5.312	0.04308		6.812	0.03824
0.813	0.25495		2.313	0.16965		3.813	0.08884		5.313	0.04298		6.813	0.03821
0.814	0.25502		2.314	0.16972		3.814	0.08904		5.314	0.04285		6.814	0.03818
0.815	0.25523		2.315	0.16968		3.815	0.08908		5.315	0.04267		6.815	0.03802
0.816	0.25538		2.316	0.16959		3.816	0.08905		5.316	0.04264		6.816	0.03788
0.817	0.25531		2.317	0.16942		3.817	0.08914		5.317	0.04234		6.817	0.0379
0.818	0.25533		2.318	0.169		3.818	0.0893		5.318	0.04214		6.818	0.03787
0.819	0.25541		2.319	0.16867		3.819	0.08946		5.319	0.04216		6.819	0.03786
0.82	0.25533		2.32	0.16838		3.82	0.08955		5.32	0.04207		6.82	0.03788
0.821	0.2554		2.321	0.16796		3.821	0.08959		5.321	0.04211		6.821	0.03792
0.822	0.25555		2.322	0.1677		3.822	0.08967		5.322	0.04221		6.822	0.0379
0.823	0.25563		2.323	0.16724		3.823	0.08987		5.323	0.04226		6.823	0.03809
0.824	0.25584		2.324	0.16704		3.824	0.08989		5.324	0.04239		6.824	0.03837
0.825	0.25605		2.325	0.16671		3.825	0.08992		5.325	0.04248		6.825	0.03862
0.826	0.25606		2.326	0.16637		3.826	0.08988		5.326	0.04265		6.826	0.03881
0.827	0.25613		2.327	0.16611		3.827	0.08967		5.327	0.04283		6.827	0.03912
0.828	0.25623		2.328	0.16602		3.828	0.08937		5.328	0.04297		6.828	0.03926
0.829	0.25637		2.329	0.166		3.829	0.08918		5.329	0.04304		6.829	0.03934
0.83	0.25644		2.33	0.16585		3.83	0.0889		5.33	0.04301		6.83	0.03943
0.831	0.25662		2.331	0.16588		3.831	0.0886		5.331	0.04315		6.831	0.0394
0.832	0.25681		2.332	0.16602		3.832	0.08851		5.332	0.04307		6.832	0.03949
0.833	0.25693		2.333	0.16607		3.833	0.08821		5.333	0.04301		6.833	0.03951
0.834	0.25698		2.334	0.16623		3.834	0.08809		5.334	0.04285		6.834	0.03953
0.835	0.257		2.335	0.1663		3.835	0.08796		5.335	0.04277		6.835	0.03952
0.836	0.25684		2.336	0.16643		3.836	0.08793		5.336	0.04293		6.836	0.03921
0.837	0.25667		2.337	0.16648		3.837	0.08793		5.337	0.04303		6.837	0.03896
0.838	0.25666		2.338	0.16662		3.838	0.08796		5.338	0.04302		6.838	0.03865
0.839	0.25661		2.339	0.16669		3.839	0.08793		5.339	0.04308		6.839	0.03852
0.84	0.25654		2.34	0.16658		3.84	0.08803		5.34	0.04314		6.84	0.03836
0.841	0.25653		2.341	0.16649		3.841	0.08815		5.341	0.04318		6.841	0.03833
0.842	0.2565		2.342	0.16632		3.842	0.0883		5.342	0.04333		6.842	0.03855
0.843	0.25653		2.343	0.16643		3.843	0.08837		5.343	0.04337		6.843	0.0387
0.844	0.25648		2.344	0.16643		3.844	0.08849		5.344	0.04352		6.844	0.03892
0.845	0.25662		2.345	0.16637		3.845	0.08851		5.345	0.04372		6.845	0.03919
0.846	0.25677		2.346	0.16638		3.846	0.08828		5.346	0.04398		6.846	0.0394
0.847	0.25685		2.347	0.16653		3.847	0.08828		5.347	0.04415		6.847	0.03957
0.848	0.25679		2.348	0.16643		3.848	0.08831		5.348	0.04423		6.848	0.03977
0.849	0.25691		2.349	0.16649		3.849	0.08832		5.349	0.04442		6.849	0.04008
0.85	0.25708		2.35	0.16656		3.85	0.08822		5.35	0.04467		6.85	0.04029
0.851	0.25709		2.351	0.16676		3.851	0.08815		5.351	0.04504		6.851	0.04048
0.852	0.25697		2.352	0.16691		3.852	0.08815		5.352	0.04533		6.852	0.04049
0.853	0.25686		2.353	0.16712		3.853	0.08813		5.353	0.04534		6.853	0.04029
0.854	0.25681		2.354	0.16719		3.854	0.08799		5.354	0.04532		6.854	0.04004
0.855	0.25667		2.355	0.16744		3.855	0.08809		5.355	0.04528		6.855	0.03979
0.856	0.25659		2.356	0.16762		3.856	0.0884		5.356	0.04531		6.856	0.03958
0.857	0.25656		2.357	0.16761		3.857	0.0887		5.357	0.04529		6.857	0.03957
0.858	0.25654		2.358	0.1676		3.858	0.08893		5.358	0.04529		6.858	0.03928
0.859	0.25656		2.359	0.16764		3.859	0.08904		5.359	0.04528		6.859	0.03911
0.86	0.25656		2.36	0.16751		3.86	0.08911		5.36	0.04542		6.86	0.0388
0.861	0.25647		2.361	0.16731		3.861	0.08919		5.361	0.04568		6.861	0.03849
0.862	0.25642		2.362	0.16705		3.862	0.08919		5.362	0.04601		6.862	0.03807
0.863	0.25654		2.363	0.16688		3.863	0.08922		5.363	0.04615		6.863	0.03781
0.864	0.25673		2.364	0.16661		3.864	0.08926		5.364	0.04637		6.864	0.0377
0.865	0.25684		2.365	0.16638		3.865	0.08917		5.365	0.04649		6.865	0.03753
0.866	0.25697		2.366	0.16625		3.866	0.08909		5.366	0.04662		6.866	0.0374
0.867	0.25696		2.367	0.16595		3.867	0.08899		5.367	0.0467		6.867	0.03723
0.868	0.25713		2.368	0.1658		3.868	0.08872		5.368	0.04695		6.868	0.03716
0.869	0.25722		2.369	0.16568		3.869	0.08845		5.369	0.04715		6.869	0.03701
0.87	0.25723		2.37	0.16562		3.87	0.08819		5.37	0.04711		6.87	0.03692
0.871	0.25727		2.371	0.16558		3.871	0.08798		5.371	0.04727		6.871	0.03683
0.872	0.25718		2.372	0.16568		3.872	0.08783		5.372	0.04721		6.872	0.0367
0.873	0.25718		2.373	0.16574		3.873	0.08774		5.373	0.04717		6.873	0.03647
0.874	0.25713		2.374	0.16597		3.874	0.0875		5.374	0.04707		6.874	0.03629
0.875	0.25714		2.375	0.16611		3.875	0.08746		5.375	0.047		6.875	0.03607
0.876	0.25715		2.376	0.16626		3.876	0.08741		5.376	0.04684		6.876	0.03591
0.877	0.25721		2.377	0.16643		3.877	0.08728		5.377	0.04666		6.877	0.03591
0.878	0.25734		2.378	0.16653		3.878	0.08722		5.378	0.04643		6.878	0.03561
0.879	0.25744		2.379	0.16664		3.879	0.08723		5.379	0.04634		6.879	0.03528
0.88	0.25748		2.38	0.16665		3.88	0.08724		5.38	0.04621		6.88	0.03509
0.881	0.2576		2.381	0.16686		3.881	0.08737		5.381	0.04639		6.881	0.03497
0.882	0.25782		2.382	0.16703		3.882	0.08737		5.382	0.04631		6.882	0.03479
0.883	0.25796		2.383	0.16708		3.883	0.0872		5.383	0.04646		6.883	0.03459
0.884	0.25813		2.384	0.16725		3.884	0.08717		5.384	0.04657		6.884	0.03452
0.885	0.25847		2.385	0.16734		3.885	0.08724		5.385	0.0467		6.885	0.03448
0.886	0.25869		2.386	0.16746		3.886	0.08716		5.386	0.04682		6.886	0.03437
0.887	0.25892		2.387	0.16748		3.887	0.08718		5.387	0.04689		6.887	0.0345
0.888	0.25927		2.388	0.16759		3.888	0.08706		5.388	0.047		6.888	0.03457
0.889	0.25948		2.389	0.16768		3.889	0.08695		5.389	0.04708		6.889	0.03465
0.89	0.25953		2.39	0.16785		3.89	0.08682		5.39	0.04705		6.89	0.03491
0.891	0.25961		2.391	0.16806		3.891	0.08668		5.391	0.04703		6.891	0.03506
0.892	0.25963		2.392	0.16845		3.892	0.0867		5.392	0.04705		6.892	0.03524
0.893	0.25978		2.393	0.1689		3.893	0.08676		5.393	0.04695		6.893	0.03543
0.894	0.25983		2.394	0.16916		3.894	0.0868		5.394	0.0468		6.894	0.03559
0.895	0.25995		2.395	0.16946		3.895	0.08691		5.395	0.04664		6.895	0.03553
0.896	0.26002		2.396	0.16967		3.896	0.087		5.396	0.04653		6.896	0.03553
0.897	0.2599		2.397	0.16986		3.897	0.08733		5.397	0.04618		6.897	0.03566
0.898	0.25982		2.398	0.16993		3.898	0.0875		5.398	0.04603		6.898	0.03575
0.899	0.25982		2.399	0.17019		3.899	0.08777		5.399	0.04609		6.899	0.03581
0.9	0.2598		2.4	0.17028		3.9	0.08805		5.4	0.04608		6.9	0.0358
0.901	0.25974		2.401	0.17033		3.901	0.08855		5.401	0.04615		6.901	0.03561
0.902	0.25975		2.402	0.17034		3.902	0.0889		5.402	0.04596		6.902	0.0355
0.903	0.25961		2.403	0.17055		3.903	0.08919		5.403	0.04604		6.903	0.03547
0.904	0.25966		2.404	0.17062		3.904	0.0893		5.404	0.04614		6.904	0.03556
0.905	0.25976		2.405	0.17067		3.905	0.08946		5.405	0.04629		6.905	0.0357
0.906	0.25987		2.406	0.17062		3.906	0.08957		5.406	0.04657		6.906	0.0357
0.907	0.26007		2.407	0.17057		3.907	0.08946		5.407	0.04675		6.907	0.03581
0.908	0.26008		2.408	0.17056		3.908	0.0894		5.408	0.04693		6.908	0.03582
0.909	0.26021		2.409	0.17057		3.909	0.08948		5.409	0.04707		6.909	0.03598
0.91	0.26037		2.41	0.17037		3.91	0.08947		5.41	0.04727		6.91	0.03597
0.911	0.26052		2.411	0.17035		3.911	0.08955		5.411	0.0474		6.911	0.03622
0.912	0.26068		2.412	0.17036		3.912	0.08957		5.412	0.04741		6.912	0.0364
0.913	0.26071		2.413	0.17049		3.913	0.08975		5.413	0.04738		6.913	0.03664
0.914	0.26063		2.414	0.17057		3.914	0.08991		5.414	0.0474		6.914	0.03664
0.915	0.2605		2.415	0.17052		3.915	0.09012		5.415	0.04746		6.915	0.03652
0.916	0.26047		2.416	0.17038		3.916	0.09037		5.416	0.0477		6.916	0.03642
0.917	0.26019		2.417	0.16999		3.917	0.09058		5.417	0.0479		6.917	0.03643
0.918	0.26013		2.418	0.16989		3.918	0.09091		5.418	0.04802		6.918	0.03636
0.919	0.26008		2.419	0.16972		3.919	0.09124		5.419	0.04803		6.919	0.03614
0.92	0.25997		2.42	0.16973		3.92	0.09152		5.42	0.04806		6.92	0.0361
0.921	0.25993		2.421	0.16955		3.921	0.09176		5.421	0.04817		6.921	0.03605
0.922	0.25991		2.422	0.1693		3.922	0.09206		5.422	0.04834		6.922	0.03621
0.923	0.26002		2.423	0.16906		3.923	0.09228		5.423	0.04851		6.923	0.03633
0.924	0.26007		2.424	0.16904		3.924	0.09253		5.424	0.04874		6.924	0.03661
0.925	0.26013		2.425	0.16868		3.925	0.0928		5.425	0.04896		6.925	0.03684
0.926	0.26023		2.426	0.1683		3.926	0.09293		5.426	0.04926		6.926	0.03719
0.927	0.26041		2.427	0.16806		3.927	0.09292		5.427	0.04953		6.927	0.0375
0.928	0.26048		2.428	0.16781		3.928	0.09292		5.428	0.04976		6.928	0.03768
0.929	0.26054		2.429	0.16762		3.929	0.09291		5.429	0.04995		6.929	0.03789
0.93	0.26065		2.43	0.16757		3.93	0.09288		5.43	0.05017		6.93	0.03824
0.931	0.26083		2.431	0.16751		3.931	0.09264		5.431	0.05047		6.931	0.03858
0.932	0.26098		2.432	0.16746		3.932	0.09239		5.432	0.05063		6.932	0.03868
0.933	0.26099		2.433	0.16739		3.933	0.09228		5.433	0.05066		6.933	0.03887
0.934	0.26096		2.434	0.16743		3.934	0.09233		5.434	0.05069		6.934	0.03897
0.935	0.26087		2.435	0.16739		3.935	0.09242		5.435	0.0508		6.935	0.03902
0.936	0.26064		2.436	0.16739		3.936	0.09225		5.436	0.05088		6.936	0.03895
0.937	0.26042		2.437	0.16734		3.937	0.09221		5.437	0.05086		6.937	0.03891
0.938	0.26034		2.438	0.16738		3.938	0.09216		5.438	0.05099		6.938	0.03882
0.939	0.26014		2.439	0.16739		3.939	0.09223		5.439	0.05093		6.939	0.03879
0.94	0.25987		2.44	0.16735		3.94	0.09246		5.44	0.05099		6.94	0.03885
0.941	0.25981		2.441	0.1672		3.941	0.09272		5.441	0.05101		6.941	0.03854
0.942	0.25968		2.442	0.16717		3.942	0.09295		5.442	0.05106		6.942	0.03863
0.943	0.2597		2.443	0.16708		3.943	0.09305		5.443	0.05105		6.943	0.03887
0.944	0.25966		2.444	0.16696		3.944	0.09311		5.444	0.05089		6.944	0.03899
0.945	0.25977		2.445	0.16696		3.945	0.09339		5.445	0.05081		6.945	0.03907
0.946	0.25986		2.446	0.16696		3.946	0.09341		5.446	0.05068		6.946	0.0394
0.947	0.26		2.447	0.16707		3.947	0.09345		5.447	0.05047		6.947	0.03958
0.948	0.26019		2.448	0.1672		3.948	0.0935		5.448	0.05042		6.948	0.03971
0.949	0.26044		2.449	0.1675		3.949	0.09349		5.449	0.05039		6.949	0.03995
0.95	0.2606		2.45	0.16781		3.95	0.09345		5.45	0.05022		6.95	0.03997
0.951	0.26081		2.451	0.16817		3.951	0.09336		5.451	0.05015		6.951	0.03974
0.952	0.26104		2.452	0.16842		3.952	0.09309		5.452	0.04983		6.952	0.03966
0.953	0.26113		2.453	0.16869		3.953	0.09283		5.453	0.0498		6.953	0.03936
0.954	0.26137		2.454	0.1688		3.954	0.09268		5.454	0.04948		6.954	0.03921
0.955	0.26147		2.455	0.16893		3.955	0.09274		5.455	0.04918		6.955	0.03914
0.956	0.26164		2.456	0.16903		3.956	0.0929		5.456	0.04902		6.956	0.03901
0.957	0.26167		2.457	0.16907		3.957	0.09305		5.457	0.0487		6.957	0.03902
0.958	0.26158		2.458	0.16894		3.958	0.09331		5.458	0.0486		6.958	0.03883
0.959	0.26177		2.459	0.16893		3.959	0.09354		5.459	0.0486		6.959	0.03859
0.96	0.26183		2.46	0.16889		3.96	0.0937		5.46	0.04856		6.96	0.03848
0.961	0.2618		2.461	0.1689		3.961	0.09389		5.461	0.04852		6.961	0.03846
0.962	0.26185		2.462	0.16883		3.962	0.09406		5.462	0.04866		6.962	0.03827
0.963	0.26197		2.463	0.1688		3.963	0.09441		5.463	0.04878		6.963	0.03818
0.964	0.26197		2.464	0.16878		3.964	0.09469		5.464	0.04899		6.964	0.038
0.965	0.26213		2.465	0.16878		3.965	0.09488		5.465	0.04913		6.965	0.03787
0.966	0.26223		2.466	0.16883		3.966	0.09502		5.466	0.04933		6.966	0.03779
0.967	0.26228		2.467	0.16897		3.967	0.09514		5.467	0.04928		6.967	0.03767
0.968	0.26248		2.468	0.16928		3.968	0.09524		5.468	0.04921		6.968	0.03753
0.969	0.26263		2.469	0.1695		3.969	0.09515		5.469	0.04915		6.969	0.03758
0.97	0.2627		2.47	0.16971		3.97	0.09514		5.47	0.04916		6.97	0.03768
0.971	0.26258		2.471	0.16979		3.971	0.09514		5.471	0.04918		6.971	0.03771
0.972	0.26258		2.472	0.16994		3.972	0.09508		5.472	0.04913		6.972	0.03773
0.973	0.26258		2.473	0.17017		3.973	0.09507		5.473	0.04894		6.973	0.03753
0.974	0.26253		2.474	0.17038		3.974	0.09525		5.474	0.04895		6.974	0.03746
0.975	0.26244		2.475	0.17028		3.975	0.09524		5.475	0.04891		6.975	0.03738
0.976	0.26235		2.476	0.17046		3.976	0.09534		5.476	0.04902		6.976	0.03732
0.977	0.26216		2.477	0.17067		3.977	0.09549		5.477	0.04893		6.977	0.03729
0.978	0.26198		2.478	0.17073		3.978	0.09556		5.478	0.04893		6.978	0.03725
0.979	0.26181		2.479	0.17075		3.979	0.09569		5.479	0.04895		6.979	0.03717
0.98	0.26177		2.48	0.17086		3.98	0.09568		5.48	0.049		6.98	0.03715
0.981	0.26167		2.481	0.17088		3.981	0.09561		5.481	0.04909		6.981	0.03704
0.982	0.26157		2.482	0.17097		3.982	0.09567		5.482	0.04913		6.982	0.03687
0.983	0.2614		2.483	0.17101		3.983	0.09565		5.483	0.04914		6.983	0.03691
0.984	0.26123		2.484	0.1711		3.984	0.09568		5.484	0.04945		6.984	0.03696
0.985	0.26114		2.485	0.17123		3.985	0.09566		5.485	0.04956		6.985	0.03714
0.986	0.26115		2.486	0.17145		3.986	0.09549		5.486	0.04961		6.986	0.03731
0.987	0.26119		2.487	0.17161		3.987	0.09531		5.487	0.0497		6.987	0.03759
0.988	0.26122		2.488	0.17185		3.988	0.0952		5.488	0.04974		6.988	0.03787
0.989	0.26123		2.489	0.1722		3.989	0.09521		5.489	0.04961		6.989	0.03824
0.99	0.26112		2.49	0.17254		3.99	0.0952		5.49	0.04967		6.99	0.03855
0.991	0.26104		2.491	0.17285		3.991	0.09502		5.491	0.04955		6.991	0.03872
0.992	0.26091		2.492	0.1732		3.992	0.09494		5.492	0.04957		6.992	0.03899
0.993	0.26093		2.493	0.17349		3.993	0.09483		5.493	0.04935		6.993	0.03912
0.994	0.26102		2.494	0.1738		3.994	0.09488		5.494	0.04921		6.994	0.03912
0.995	0.26113		2.495	0.1741		3.995	0.09492		5.495	0.04919		6.995	0.03914
0.996	0.26119		2.496	0.17429		3.996	0.09492		5.496	0.04923		6.996	0.0392
0.997	0.26133		2.497	0.17448		3.997	0.09495		5.497	0.04927		6.997	0.03911
0.998	0.26134		2.498	0.17457		3.998	0.09498		5.498	0.04921		6.998	0.03896
0.999	0.26143		2.499	0.17462		3.999	0.09497		5.499	0.04915		6.999	0.03879
1	0.2614		2.5	0.17465		4	0.09512		5.5	0.04903		7	0.03853
