# Supplementary material for: Triboiontronics with temporal control of electrical double layer formation
Source: Nat Commun. 2024 Jul 23;15:6182. doi: 10.1038/s41467-024-50518-3 (PMC11263338; doi:10.1038/s41467-024-50518-3)
Supplement: Supplementary file 7 — Source Data [file 41467_2024_50518_MOESM7_ESM.zip › Supplementary Figure 26.xlsx]

## Sheet: S26a
Time (s)	Transferred charge (μC)		Time (s)	Transferred charge (μC)		Time (s)	Transferred charge (μC)		Time (s)	Transferred charge (μC)
0.001	0		3.001	0		6.001	0		9.001	0
0.002	-2.28755e-05		3.002	-1.25003e-05		6.002	6.6773e-06		9.002	2.03384e-05
0.003	-2.93215e-05		3.003	-1.60227e-05		6.003	2.43426e-05		9.003	5.33275e-05
0.004	-3.57675e-05		3.004	-1.05672e-05		6.004	3.10196e-05		9.004	7.36655e-05
0.005	-4.22135e-05		3.005	-5.11175e-06		6.005	3.76966e-05		9.005	9.40035e-05
0.006	-4.86595e-05		3.006	9.32186e-06		6.006	3.33855e-05		9.006	0.000126993
0.007	-5.51055e-05		3.007	3.27333e-05		6.007	1.80864e-05		9.007	0.000159982
0.008	-6.15515e-05		3.008	3.81888e-05		6.008	2.78722e-06		9.008	0.000192971
0.009	-6.79975e-05		3.009	4.36443e-05		6.009	9.46419e-06		9.009	0.000238611
0.01	-5.8014e-05		3.01	4.01219e-05		6.01	2.71292e-05		9.01	0.000284251
0.011	-3.1601e-05		3.011	2.76216e-05		6.011	3.38062e-05		9.011	0.00030459
0.012	-2.16175e-05		3.012	2.40992e-05		6.012	2.94951e-05		9.012	0.000312277
0.013	-1.1634e-05		3.013	2.95546e-05		6.013	2.5184e-05		9.013	0.000307314
0.014	-1.6505e-06		3.014	5.29661e-05		6.014	3.1861e-05		9.014	0.000289699
0.015	8.333e-06		3.015	6.73997e-05		6.015	4.9526e-05		9.015	0.000310038
0.016	1.83165e-05		3.016	7.28552e-05		6.016	5.62029e-05		9.016	0.000330376
0.017	1.18705e-05		3.017	8.72885e-05		6.017	6.28799e-05		9.017	0.000350715
0.018	2.1854e-05		3.018	8.37661e-05		6.018	8.05449e-05		9.018	0.000396355
0.019	4.8267e-05		3.019	8.02437e-05		6.019	9.82099e-05		9.019	0.000429344
0.02	4.1821e-05		3.02	9.4677e-05		6.02	9.38989e-05		9.02	0.000462333
0.021	3.5375e-05		3.021	9.11546e-05		6.021	7.85997e-05		9.021	0.000482671
0.022	6.1788e-05		3.022	6.96765e-05		6.022	6.33006e-05		9.022	0.000477708
0.023	5.5342e-05		3.023	6.61541e-05		6.023	4.80014e-05		9.023	0.000498046
0.024	1.6037e-05		3.024	8.05874e-05		6.024	4.36904e-05		9.024	0.000543687
0.025	-6.8385e-06		3.025	9.50208e-05		6.025	2.83912e-05		9.025	0.000589327
0.026	-1.32845e-05		3.026	0.000109454		6.026	2.10404e-06		9.026	0.000622316
0.027	-3.301e-06		3.027	0.000123887		6.027	-2.20704e-06		9.027	0.000642654
0.028	2.3112e-05		3.028	0.000129343		6.028	1.5458e-05		9.028	0.000650341
0.029	4.9525e-05		3.029	0.00012582		6.029	3.3123e-05		9.029	0.000658029
0.03	5.95085e-05		3.03	0.000122298		6.03	2.88119e-05		9.03	0.000678367
0.031	5.30625e-05		3.031	0.000127754		6.031	2.52472e-06		9.031	0.000698705
0.032	6.3046e-05		3.032	0.000142187		6.032	-1.27744e-05		9.032	0.000731694
0.033	7.30295e-05		3.033	0.00015662		6.033	-1.70855e-05		9.033	0.000764683
0.034	6.65835e-05		3.034	0.000162076		6.034	-1.04085e-05		9.034	0.00077237
0.035	4.3708e-05		3.035	0.000176509		6.035	7.25648e-06		9.035	0.000780057
0.036	2.08325e-05		3.036	0.000199921		6.036	2.49215e-05		9.036	0.000787745
0.037	1.43865e-05		3.037	0.000205376		6.037	3.15985e-05		9.037	0.000782781
0.038	7.9405e-06		3.038	0.000201854		6.038	2.72874e-05		9.038	0.000790469
0.039	-1.4935e-05		3.039	0.000216287		6.039	1.19882e-05		9.039	0.000810807
0.04	-5.424e-05		3.04	0.000230721		6.04	-3.31089e-06		9.04	0.000843796
0.041	-7.71155e-05		3.041	0.000218221		6.041	-1.861e-05		9.041	0.000864134
0.042	-0.000116421		3.042	0.00020572		6.042	-2.29211e-05		9.042	0.000871821
0.043	-0.000172156		3.043	0.000211176		6.043	-1.62441e-05		9.043	0.000892159
0.044	-0.000178602		3.044	0.000216631		6.044	-2.05552e-05		9.044	0.000912497
0.045	-0.000185048		3.045	0.000222087		6.045	-2.48663e-05		9.045	0.000932835
0.046	-0.000240783		3.046	0.00023652		6.046	-2.91774e-05		9.046	0.000953173
0.047	-0.000280089		3.047	0.000241976		6.047	-3.34885e-05		9.047	0.000973511
0.048	-0.000302964		3.048	0.000247431		6.048	-3.77996e-05		9.048	0.00101
0.049	-0.00030941		3.049	0.000252887		6.049	-4.21107e-05		9.049	0.00103
0.05	-0.000282997		3.05	0.000249364		6.05	-4.64217e-05		9.05	0.00103
0.051	-0.000273014		3.051	0.000245842		6.051	-6.17209e-05		9.051	0.00105
0.052	-0.00027946		3.052	0.000242319		6.052	-8.80081e-05		9.052	0.00108
0.053	-0.000285906		3.053	0.000238797		6.053	-0.000103307		9.053	0.00108
0.054	-0.000292352		3.054	0.000235275		6.054	-0.000118606		9.054	0.00108
0.055	-0.000298798		3.055	0.000231752		6.055	-0.000133905		9.055	0.00107
0.056	-0.000288814		3.056	0.00022823		6.056	-0.000138217		9.056	0.00108
0.057	-0.00029526		3.057	0.000224707		6.057	-0.00013154		9.057	0.0011
0.058	-0.000285276		3.058	0.000230163		6.058	-0.000135851		9.058	0.00111
0.059	-0.000258863		3.059	0.00022664		6.059	-0.000162138		9.059	0.00112
0.06	-0.000265309		3.06	0.000205162		6.06	-0.000188425		9.06	0.00114
0.061	-0.000288184		3.061	0.000192662		6.061	-0.000214712		9.061	0.00116
0.062	-0.00029463		3.062	0.000198117		6.062	-0.000240999		9.062	0.00116
0.063	-0.000301076		3.063	0.000221529		6.063	-0.000267287		9.063	0.00117
0.064	-0.000340381		3.064	0.000235963		6.064	-0.000282586		9.064	0.00117
0.065	-0.000363257		3.065	0.00023244		6.065	-0.000286897		9.065	0.00115
0.066	-0.000369703		3.066	0.000228918		6.066	-0.000313184		9.066	0.00114
0.067	-0.000376149		3.067	0.000234373		6.067	-0.000339472		9.067	0.00114
0.068	-0.000382595		3.068	0.000248807		6.068	-0.000343783		9.068	0.00115
0.069	-0.000389041		3.069	0.000254262		6.069	-0.000348094		9.069	0.00116
0.07	-0.000379057		3.07	0.00025074		6.07	-0.000352405		9.07	0.00116
0.071	-0.000369074		3.071	0.000238239		6.071	-0.000356716		9.071	0.00118
0.072	-0.00037552		3.072	0.000225739		6.072	-0.000372015		9.072	0.0012
0.073	-0.000381966		3.073	0.000231195		6.073	-0.000398303		9.073	0.00122
0.074	-0.000388412		3.074	0.00023665		6.074	-0.000413602		9.074	0.00124
0.075	-0.000378428		3.075	0.000242105		6.075	-0.000428901		9.075	0.00125
0.076	-0.000384874		3.076	0.000247561		6.076	-0.0004442		9.076	0.00123
0.077	-0.00040775		3.077	0.000244039		6.077	-0.000459499		9.077	0.00123
0.078	-0.000414196		3.078	0.000240516		6.078	-0.00046381		9.078	0.00124
0.079	-0.000420642		3.079	0.000245972		6.079	-0.000457133		9.079	0.00124
0.08	-0.000410658		3.08	0.000251427		6.08	-0.000461444		9.08	0.00127
0.081	-0.000400675		3.081	0.000247905		6.081	-0.000465755		9.081	0.00127
0.082	-0.00042355		3.082	0.000244382		6.082	-0.000470066		9.082	0.00127
0.083	-0.000462855		3.083	0.00024086		6.083	-0.000474377		9.083	0.00128
0.084	-0.00050216		3.084	0.000237337		6.084	-0.000489677		9.084	0.00128
0.085	-0.000525036		3.085	0.000233815		6.085	-0.000504976		9.085	0.00129
0.086	-0.000547911		3.086	0.000230293		6.086	-0.000509287		9.086	0.00131
0.087	-0.000570787		3.087	0.00022677		6.087	-0.000524586		9.087	0.00132
0.088	-0.000593662		3.088	0.000232226		6.088	-0.000539885		9.088	0.00133
0.089	-0.000632967		3.089	0.000237681		6.089	-0.000544196		9.089	0.00136
0.09	-0.000655842		3.09	0.000225181		6.09	-0.000559495		9.09	0.00139
0.091	-0.000678718		3.091	0.000212681		6.091	-0.000585783		9.091	0.00141
0.092	-0.000718023		3.092	0.000209158		6.092	-0.000601082		9.092	0.00143
0.093	-0.000740898		3.093	0.000214614		6.093	-0.000605393		9.093	0.00144
0.094	-0.000763774		3.094	0.000220069		6.094	-0.000609704		9.094	0.00144
0.095	-0.000786649		3.095	0.000207569		6.095	-0.000635991		9.095	0.00144
0.096	-0.000793095		3.096	0.000186091		6.096	-0.000673267		9.096	0.00145
0.097	-0.000799542		3.097	0.00017359		6.097	-0.000699554		9.097	0.00146
0.098	-0.000805988		3.098	0.000170068		6.098	-0.000725841		9.098	0.00147
0.099	-0.000812434		3.099	0.000175523		6.099	-0.000752128		9.099	0.00146
0.1	-0.000835309		3.1	0.000180979		6.1	-0.000778416		9.1	0.00146
0.101	-0.000858185		3.101	0.000177457		6.101	-0.000793715		9.101	0.00145
0.102	-0.000864631		3.102	0.000164956		6.102	-0.000798026		9.102	0.00146
0.103	-0.000903936		3.103	0.000152456		6.103	-0.000802337		9.103	0.00148
0.104	-0.000943242		3.104	0.000157911		6.104	-0.000806648		9.104	0.0015
0.105	-0.000966117		3.105	0.000172345		6.105	-0.000821947		9.105	0.00152
0.106	-0.000988993		3.106	0.000186778		6.106	-0.000826258		9.106	0.00155
0.107	-0.00101		3.107	0.000183256		6.107	-0.000819581		9.107	0.00159
0.108	-0.00103		3.108	0.000161778		6.108	-0.000823892		9.108	0.00158
0.109	-0.00104		3.109	0.000149277		6.109	-0.000828203		9.109	0.00155
0.11	-0.00105		3.11	0.000154733		6.11	-0.000843503		9.11	0.00155
0.111	-0.00105		3.111	0.000160188		6.111	-0.000858802		9.111	0.00157
0.112	-0.00109		3.112	0.000156666		6.112	-0.000874101		9.112	0.0016
0.113	-0.00113		3.113	0.000162121		6.113	-0.000878412		9.113	0.00162
0.114	-0.00116		3.114	0.000167577		6.114	-0.000882723		9.114	0.00162
0.115	-0.00118		3.115	0.000164054		6.115	-0.00090901		9.115	0.00161
0.116	-0.00117		3.116	0.00016951		6.116	-0.000924309		9.116	0.00162
0.117	-0.00116		3.117	0.000174965		6.117	-0.000939608		9.117	0.00163
0.118	-0.00118		3.118	0.000162465		6.118	-0.000954908		9.118	0.00162
0.119	-0.00119		3.119	0.000149965		6.119	-0.000948231		9.119	0.00163
0.12	-0.00119		3.12	0.000146442		6.12	-0.000941554		9.12	0.00165
0.121	-0.00122		3.121	0.000151898		6.121	-0.000956853		9.121	0.00167
0.122	-0.00124		3.122	0.000166331		6.122	-0.000972152		9.122	0.00166
0.123	-0.00128		3.123	0.000171787		6.123	-0.000987451		9.123	0.00165
0.124	-0.00132		3.124	0.000168264		6.124	-0.001		9.124	0.00165
0.125	-0.00134		3.125	0.00017372		6.125	-0.000996073		9.125	0.00167
0.126	-0.00135		3.126	0.000179175		6.126	-0.000978408		9.126	0.00168
0.127	-0.00137		3.127	0.000166675		6.127	-0.000971731		9.127	0.00168
0.128	-0.00141		3.128	0.000163152		6.128	-0.000976042		9.128	0.00168
0.129	-0.00143		3.129	0.000168608		6.129	-0.000991342		9.129	0.00169
0.13	-0.00147		3.13	0.000165086		6.13	-0.00102		9.13	0.00169
0.131	-0.00153		3.131	0.000161563		6.131	-0.00102		9.131	0.0017
0.132	-0.00155		3.132	0.000158041		6.132	-0.00103		9.132	0.00172
0.133	-0.00156		3.133	0.00014554		6.133	-0.00104		9.133	0.00174
0.134	-0.00158		3.134	0.00013304		6.134	-0.00106		9.134	0.00176
0.135	-0.0016		3.135	0.000138496		6.135	-0.00107		9.135	0.00176
0.136	-0.00161		3.136	0.000134973		6.136	-0.00108		9.136	0.00178
0.137	-0.00163		3.137	0.000122473		6.137	-0.00109		9.137	0.0018
0.138	-0.00169		3.138	0.000118951		6.138	-0.0011		9.138	0.00182
0.139	-0.00173		3.139	0.000115428		6.139	-0.00109		9.139	0.00186
0.14	-0.00173		3.14	0.000111906		6.14	-0.0011		9.14	0.00188
0.141	-0.00174		3.141	0.000108383		6.141	-0.00114		9.141	0.00189
0.142	-0.00176		3.142	0.000104861		6.142	-0.00118		9.142	0.00188
0.143	-0.0018		3.143	9.23607e-05		6.143	-0.00118		9.143	0.00188
0.144	-0.00183		3.144	7.08825e-05		6.144	-0.00118		9.144	0.00187
0.145	-0.00183		3.145	4.94044e-05		6.145	-0.00119		9.145	0.00187
0.146	-0.00185		3.146	2.79262e-05		6.146	-0.00121		9.146	0.00187
0.147	-0.00186		3.147	1.5426e-05		6.147	-0.00121		9.147	0.00188
0.148	-0.00187		3.148	2.08814e-05		6.148	-0.00123		9.148	0.00189
0.149	-0.00189		3.149	1.7359e-05		6.149	-0.00124		9.149	0.00191
0.15	-0.0019		3.15	4.85874e-06		6.15	-0.00126		9.15	0.00193
0.151	-0.0019		3.151	-7.64153e-06		6.151	-0.00127		9.151	0.00194
0.152	-0.00193		3.152	-2.91197e-05		6.152	-0.0013		9.152	0.00195
0.153	-0.00197		3.153	-4.16199e-05		6.153	-0.00133		9.153	0.00197
0.154	-0.00199		3.154	-3.61645e-05		6.154	-0.00134		9.154	0.00197
0.155	-0.00203		3.155	-3.96869e-05		6.155	-0.00137		9.155	0.00198
0.156	-0.00205		3.156	-6.1165e-05		6.156	-0.00139		9.156	0.002
0.157	-0.00207		3.157	-8.26432e-05		6.157	-0.00142		9.157	0.00202
0.158	-0.00213		3.158	-9.51434e-05		6.158	-0.00145		9.158	0.00204
0.159	-0.00217		3.159	-9.86658e-05		6.159	-0.00146		9.159	0.00206
0.16	-0.00217		3.16	-0.000102188		6.16	-0.00147		9.16	0.00207
0.161	-0.00218		3.161	-0.000114689		6.161	-0.00147		9.161	0.00208
0.162	-0.00224		3.162	-0.000136167		6.162	-0.0015		9.162	0.00209
0.163	-0.00229		3.163	-0.000148667		6.163	-0.00152		9.163	0.00209
0.164	-0.00233		3.164	-0.000152189		6.164	-0.00153		9.164	0.00211
0.165	-0.00236		3.165	-0.000155712		6.165	-0.00154		9.165	0.00212
0.166	-0.00238		3.166	-0.000159234		6.166	-0.00156		9.166	0.0021
0.167	-0.0024		3.167	-0.000171734		6.167	-0.00157		9.167	0.00209
0.168	-0.00242		3.168	-0.000193213		6.168	-0.00158		9.168	0.00209
0.169	-0.00246		3.169	-0.000214691		6.169	-0.00157		9.169	0.00211
0.17	-0.00249		3.17	-0.000236169		6.17	-0.00157		9.17	0.00213
0.171	-0.00251		3.171	-0.000248669		6.171	-0.00159		9.171	0.00215
0.172	-0.00253		3.172	-0.000261169		6.172	-0.00159		9.172	0.00217
0.173	-0.00254		3.173	-0.00027367		6.173	-0.00159		9.173	0.00221
0.174	-0.00253		3.174	-0.00028617		6.174	-0.0016		9.174	0.00224
0.175	-0.00252		3.175	-0.000307648		6.175	-0.00162		9.175	0.00225
0.176	-0.00254		3.176	-0.000320148		6.176	-0.00163		9.176	0.00224
0.177	-0.0026		3.177	-0.000314693		6.177	-0.00165		9.177	0.00225
0.178	-0.00262		3.178	-0.000309237		6.178	-0.00166		9.178	0.00227
0.179	-0.00264		3.179	-0.000321738		6.179	-0.00167		9.179	0.00228
0.18	-0.00268		3.18	-0.000352194		6.18	-0.00166		9.18	0.00229
0.181	-0.0027		3.181	-0.000373672		6.181	-0.00167		9.181	0.00229
0.182	-0.00274		3.182	-0.000386173		6.182	-0.00167		9.182	0.0023
0.183	-0.0028		3.183	-0.000398673		6.183	-0.00169		9.183	0.00231
0.184	-0.00284		3.184	-0.000402195		6.184	-0.0017		9.184	0.0023
0.185	-0.00286		3.185	-0.000405718		6.185	-0.00171		9.185	0.00233
0.186	-0.00292		3.186	-0.000400262		6.186	-0.0017		9.186	0.00235
0.187	-0.00297		3.187	-0.000394807		6.187	-0.0017		9.187	0.00234
0.188	-0.00301		3.188	-0.000398329		6.188	-0.00172		9.188	0.00235
0.189	-0.00305		3.189	-0.00041083		6.189	-0.00174		9.189	0.00237
0.19	-0.00307		3.19	-0.000432308		6.19	-0.00178		9.19	0.00239
0.191	-0.00308		3.191	-0.000444808		6.191	-0.00181		9.191	0.0024
0.192	-0.0031		3.192	-0.000457308		6.192	-0.00183		9.192	0.00239
0.193	-0.00314		3.193	-0.000469808		6.193	-0.00187		9.193	0.00239
0.194	-0.00317		3.194	-0.000482309		6.194	-0.00191		9.194	0.00238
0.195	-0.00317		3.195	-0.000512765		6.195	-0.00194		9.195	0.0024
0.196	-0.00318		3.196	-0.000525266		6.196	-0.00194		9.196	0.00244
0.197	-0.0032		3.197	-0.000537766		6.197	-0.00193		9.197	0.00246
0.198	-0.00322		3.198	-0.000568222		6.198	-0.00194		9.198	0.00248
0.199	-0.00325		3.199	-0.000589701		6.199	-0.00195		9.199	0.0025
0.2	-0.00327		3.2	-0.000602201		6.2	-0.00198		9.2	0.00252
0.201	-0.00329		3.201	-0.000605723		6.201	-0.002		9.201	0.00251
0.202	-0.00332		3.202	-0.000618223		6.202	-0.00202		9.202	0.00249
0.203	-0.00334		3.203	-0.000630724		6.203	-0.00204		9.203	0.00249
0.204	-0.0034		3.204	-0.000634246		6.204	-0.00205		9.204	0.0025
0.205	-0.00342		3.205	-0.000655725		6.205	-0.00207		9.205	0.0025
0.206	-0.00342		3.206	-0.000686181		6.206	-0.00208		9.206	0.00251
0.207	-0.00346		3.207	-0.000707659		6.207	-0.0021		9.207	0.00253
0.208	-0.00349		3.208	-0.000711181		6.208	-0.00212		9.208	0.00254
0.209	-0.00351		3.209	-0.000705726		6.209	-0.00214		9.209	0.00254
0.21	-0.00353		3.21	-0.000709248		6.21	-0.00215		9.21	0.00253
0.211	-0.00352		3.211	-0.000712771		6.211	-0.00218		9.211	0.00253
0.212	-0.00353		3.212	-0.000725271		6.212	-0.0022		9.212	0.00253
0.213	-0.00354		3.213	-0.000737771		6.213	-0.00221		9.213	0.00255
0.214	-0.00354		3.214	-0.000750272		6.214	-0.00224		9.214	0.00259
0.215	-0.00356		3.215	-0.000762772		6.215	-0.00226		9.215	0.00262
0.216	-0.00357		3.216	-0.000775272		6.216	-0.00229		9.216	0.00263
0.217	-0.00359		3.217	-0.000787772		6.217	-0.00232		9.217	0.00262
0.218	-0.00362		3.218	-0.000791295		6.218	-0.00234		9.218	0.00263
0.219	-0.00362		3.219	-0.000785839		6.219	-0.00237		9.219	0.00264
0.22	-0.00365		3.22	-0.000780384		6.22	-0.00238		9.22	0.00263
0.221	-0.00365		3.221	-0.000783906		6.221	-0.0024		9.221	0.00264
0.222	-0.00364		3.222	-0.000796407		6.222	-0.00241		9.222	0.00266
0.223	-0.00365		3.223	-0.000817885		6.223	-0.00243		9.223	0.00266
0.224	-0.00366		3.224	-0.000830385		6.224	-0.00247		9.224	0.00264
0.225	-0.00366		3.225	-0.000833907		6.225	-0.00249		9.225	0.00263
0.226	-0.00367		3.226	-0.00083743		6.226	-0.00249		9.226	0.00263
0.227	-0.00369		3.227	-0.00084993		6.227	-0.00247		9.227	0.00264
0.228	-0.00371		3.228	-0.000871408		6.228	-0.00247		9.228	0.00266
0.229	-0.00374		3.229	-0.000883908		6.229	-0.0025		9.229	0.00266
0.23	-0.00378		3.23	-0.000905387		6.23	-0.00251		9.23	0.00266
0.231	-0.0038		3.231	-0.000926865		6.231	-0.00255		9.231	0.00267
0.232	-0.00381		3.232	-0.000939366		6.232	-0.00257		9.232	0.00267
0.233	-0.00383		3.233	-0.000960844		6.233	-0.00256		9.233	0.00268
0.234	-0.00387		3.234	-0.000973344		6.234	-0.00259		9.234	0.00269
0.235	-0.00391		3.235	-0.000985844		6.235	-0.0026		9.235	0.0027
0.236	-0.00395		3.236	-0.000998345		6.236	-0.0026		9.236	0.0027
0.237	-0.00399		3.237	-0.000992889		6.237	-0.0026		9.237	0.00271
0.238	-0.00399		3.238	-0.000996411		6.238	-0.00263		9.238	0.00272
0.239	-0.00398		3.239	-0.00102		6.239	-0.00264		9.239	0.00273
0.24	-0.00397		3.24	-0.00105		6.24	-0.00265		9.24	0.00274
0.241	-0.00396		3.241	-0.00108		6.241	-0.00266		9.241	0.00273
0.242	-0.00399		3.242	-0.00109		6.242	-0.00269		9.242	0.00271
0.243	-0.00402		3.243	-0.0011		6.243	-0.00271		9.243	0.0027
0.244	-0.00405		3.244	-0.00111		6.244	-0.00273		9.244	0.0027
0.245	-0.00407		3.245	-0.00112		6.245	-0.00273		9.245	0.00271
0.246	-0.00411		3.246	-0.00114		6.246	-0.00275		9.246	0.00272
0.247	-0.00413		3.247	-0.00115		6.247	-0.00276		9.247	0.00274
0.248	-0.00412		3.248	-0.00118		6.248	-0.00277		9.248	0.00273
0.249	-0.0041		3.249	-0.00119		6.249	-0.00278		9.249	0.00274
0.25	-0.00409		3.25	-0.00119		6.25	-0.0028		9.25	0.00277
0.251	-0.00411		3.251	-0.00119		6.251	-0.00281		9.251	0.00278
0.252	-0.00413		3.252	-0.0012		6.252	-0.00283		9.252	0.00279
0.253	-0.00417		3.253	-0.00124		6.253	-0.00284		9.253	0.0028
0.254	-0.00421		3.254	-0.00127		6.254	-0.00287		9.254	0.00279
0.255	-0.00423		3.255	-0.00128		6.255	-0.00289		9.255	0.00277
0.256	-0.00426		3.256	-0.00129		6.256	-0.0029		9.256	0.00274
0.257	-0.00426		3.257	-0.00131		6.257	-0.00291		9.257	0.00273
0.258	-0.00429		3.258	-0.00132		6.258	-0.00291		9.258	0.00272
0.259	-0.00432		3.259	-0.00133		6.259	-0.00293		9.259	0.00272
0.26	-0.00438		3.26	-0.00133		6.26	-0.00294		9.26	0.00271
0.261	-0.00444		3.261	-0.00134		6.261	-0.00296		9.261	0.00268
0.262	-0.00449		3.262	-0.00134		6.262	-0.00297		9.262	0.00264
0.263	-0.00453		3.263	-0.00136		6.263	-0.003		9.263	0.00263
0.264	-0.00455		3.264	-0.00138		6.264	-0.00301		9.264	0.00265
0.265	-0.00459		3.265	-0.0014		6.265	-0.00301		9.265	0.00267
0.266	-0.00463		3.266	-0.00143		6.266	-0.003		9.266	0.00267
0.267	-0.00466		3.267	-0.00145		6.267	-0.003		9.267	0.00268
0.268	-0.00466		3.268	-0.00145		6.268	-0.003		9.268	0.00271
0.269	-0.00465		3.269	-0.00146		6.269	-0.00299		9.269	0.00273
0.27	-0.00466		3.27	-0.00147		6.27	-0.00301		9.27	0.00274
0.271	-0.0047		3.271	-0.00148		6.271	-0.00304		9.271	0.00275
0.272	-0.0047		3.272	-0.00148		6.272	-0.00307		9.272	0.00277
0.273	-0.00469		3.273	-0.00149		6.273	-0.00307		9.273	0.00276
0.274	-0.00472		3.274	-0.0015		6.274	-0.00308		9.274	0.00276
0.275	-0.00474		3.275	-0.00152		6.275	-0.00308		9.275	0.00276
0.276	-0.00475		3.276	-0.00154		6.276	-0.00309		9.276	0.00277
0.277	-0.00475		3.277	-0.00156		6.277	-0.0031		9.277	0.00278
0.278	-0.00476		3.278	-0.00159		6.278	-0.00313		9.278	0.00276
0.279	-0.00477		3.279	-0.00161		6.279	-0.00314		9.279	0.00274
0.28	-0.00477		3.28	-0.00162		6.28	-0.00317		9.28	0.00274
0.281	-0.0048		3.281	-0.00163		6.281	-0.00321		9.281	0.00272
0.282	-0.00483		3.282	-0.00165		6.282	-0.00322		9.282	0.00269
0.283	-0.00487		3.283	-0.00166		6.283	-0.00324		9.283	0.00266
0.284	-0.0049		3.284	-0.00167		6.284	-0.00325		9.284	0.00264
0.285	-0.0049		3.285	-0.00167		6.285	-0.00328		9.285	0.00263
0.286	-0.00493		3.286	-0.00169		6.286	-0.00332		9.286	0.00262
0.287	-0.00493		3.287	-0.0017		6.287	-0.00334		9.287	0.00263
0.288	-0.00492		3.288	-0.0017		6.288	-0.00337		9.288	0.00262
0.289	-0.00493		3.289	-0.00171		6.289	-0.00338		9.289	0.00262
0.29	-0.00495		3.29	-0.00174		6.29	-0.0034		9.29	0.00261
0.291	-0.00496		3.291	-0.00176		6.291	-0.00343		9.291	0.0026
0.292	-0.00496		3.292	-0.00176		6.292	-0.00345		9.292	0.0026
0.293	-0.00497		3.293	-0.00176		6.293	-0.00347		9.293	0.00262
0.294	-0.00494		3.294	-0.00178		6.294	-0.00348		9.294	0.00263
0.295	-0.00493		3.295	-0.00178		6.295	-0.00349		9.295	0.00265
0.296	-0.00496		3.296	-0.00179		6.296	-0.00349		9.296	0.00266
0.297	-0.00498		3.297	-0.00181		6.297	-0.00352		9.297	0.00264
0.298	-0.005		3.298	-0.00184		6.298	-0.00354		9.298	0.00264
0.299	-0.00503		3.299	-0.00185		6.299	-0.00357		9.299	0.00265
0.3	-0.00505		3.3	-0.00187		6.3	-0.00359		9.3	0.00264
0.301	-0.00507		3.301	-0.0019		6.301	-0.0036		9.301	0.00264
0.302	-0.00509		3.302	-0.00191		6.302	-0.00362		9.302	0.00262
0.303	-0.00512		3.303	-0.00191		6.303	-0.00364		9.303	0.00259
0.304	-0.00512		3.304	-0.00191		6.304	-0.00368		9.304	0.00256
0.305	-0.00515		3.305	-0.00193		6.305	-0.00371		9.305	0.00253
0.306	-0.00519		3.306	-0.00195		6.306	-0.00373		9.306	0.0025
0.307	-0.00521		3.307	-0.00197		6.307	-0.00375		9.307	0.00248
0.308	-0.00523		3.308	-0.00197		6.308	-0.00375		9.308	0.00246
0.309	-0.00527		3.309	-0.00198		6.309	-0.00376		9.309	0.00244
0.31	-0.00529		3.31	-0.002		6.31	-0.00376		9.31	0.00245
0.311	-0.00532		3.311	-0.00202		6.311	-0.00378		9.311	0.00246
0.312	-0.00534		3.312	-0.00203		6.312	-0.00378		9.312	0.00248
0.313	-0.00535		3.313	-0.00204		6.313	-0.00378		9.313	0.00251
0.314	-0.00534		3.314	-0.00205		6.314	-0.0038		9.314	0.00252
0.315	-0.00536		3.315	-0.00208		6.315	-0.00382		9.315	0.00254
0.316	-0.0054		3.316	-0.0021		6.316	-0.00383		9.316	0.00256
0.317	-0.00539		3.317	-0.00213		6.317	-0.00383		9.317	0.00257
0.318	-0.0054		3.318	-0.00215		6.318	-0.00384		9.318	0.00258
0.319	-0.00542		3.319	-0.00216		6.319	-0.00383		9.319	0.00258
0.32	-0.00544		3.32	-0.00217		6.32	-0.00384		9.32	0.00258
0.321	-0.00548		3.321	-0.00217		6.321	-0.00385		9.321	0.00254
0.322	-0.00552		3.322	-0.00218		6.322	-0.00387		9.322	0.00249
0.323	-0.00554		3.323	-0.00219		6.323	-0.00388		9.323	0.00246
0.324	-0.00558		3.324	-0.0022		6.324	-0.0039		9.324	0.00243
0.325	-0.00562		3.325	-0.00219		6.325	-0.00392		9.325	0.00241
0.326	-0.00563		3.326	-0.0022		6.326	-0.00394		9.326	0.00242
0.327	-0.00562		3.327	-0.00219		6.327	-0.00395		9.327	0.00244
0.328	-0.00562		3.328	-0.00218		6.328	-0.00398		9.328	0.00244
0.329	-0.00566		3.329	-0.0022		6.329	-0.00401		9.329	0.00242
0.33	-0.0057		3.33	-0.00222		6.33	-0.00403		9.33	0.00243
0.331	-0.00574		3.331	-0.00223		6.331	-0.00405		9.331	0.00242
0.332	-0.00576		3.332	-0.00223		6.332	-0.00406		9.332	0.00241
0.333	-0.00579		3.333	-0.00225		6.333	-0.00409		9.333	0.0024
0.334	-0.00581		3.334	-0.00226		6.334	-0.00411		9.334	0.00241
0.335	-0.00583		3.335	-0.00225		6.335	-0.00412		9.335	0.0024
0.336	-0.00586		3.336	-0.00225		6.336	-0.00414		9.336	0.00237
0.337	-0.00586		3.337	-0.00226		6.337	-0.00413		9.337	0.00237
0.338	-0.00587		3.338	-0.00228		6.338	-0.00413		9.338	0.00238
0.339	-0.00591		3.339	-0.0023		6.339	-0.00416		9.339	0.00238
0.34	-0.00595		3.34	-0.00232		6.34	-0.00419		9.34	0.00239
0.341	-0.00595		3.341	-0.00232		6.341	-0.0042		9.341	0.00239
0.342	-0.00594		3.342	-0.00233		6.342	-0.00422		9.342	0.00237
0.343	-0.00595		3.343	-0.00234		6.343	-0.00424		9.343	0.00235
0.344	-0.00597		3.344	-0.00236		6.344	-0.00427		9.344	0.00236
0.345	-0.006		3.345	-0.00238		6.345	-0.00428		9.345	0.00237
0.346	-0.00602		3.346	-0.00239		6.346	-0.0043		9.346	0.00236
0.347	-0.00604		3.347	-0.0024		6.347	-0.00433		9.347	0.00236
0.348	-0.00606		3.348	-0.00242		6.348	-0.00434		9.348	0.00234
0.349	-0.00607		3.349	-0.00242		6.349	-0.00434		9.349	0.00231
0.35	-0.00609		3.35	-0.00244		6.35	-0.00433		9.35	0.00229
0.351	-0.00612		3.351	-0.00247		6.351	-0.00434		9.351	0.00229
0.352	-0.00614		3.352	-0.00249		6.352	-0.00436		9.352	0.00229
0.353	-0.00615		3.353	-0.00251		6.353	-0.00437		9.353	0.00229
0.354	-0.00615		3.354	-0.00254		6.354	-0.0044		9.354	0.00228
0.355	-0.00619		3.355	-0.00255		6.355	-0.00442		9.355	0.00228
0.356	-0.00621		3.356	-0.00255		6.356	-0.00443		9.356	0.00227
0.357	-0.00624		3.357	-0.00256		6.357	-0.00445		9.357	0.00227
0.358	-0.00628		3.358	-0.00257		6.358	-0.00446		9.358	0.00225
0.359	-0.00632		3.359	-0.00256		6.359	-0.00448		9.359	0.00225
0.36	-0.00636		3.36	-0.00258		6.36	-0.00449		9.36	0.00223
0.361	-0.00638		3.361	-0.00259		6.361	-0.00452		9.361	0.0022
0.362	-0.00639		3.362	-0.00259		6.362	-0.00453		9.362	0.00217
0.363	-0.00641		3.363	-0.00259		6.363	-0.00454		9.363	0.00215
0.364	-0.00643		3.364	-0.00261		6.364	-0.00454		9.364	0.00215
0.365	-0.00645		3.365	-0.00262		6.365	-0.00455		9.365	0.00215
0.366	-0.00649		3.366	-0.00262		6.366	-0.00455		9.366	0.00216
0.367	-0.00653		3.367	-0.00264		6.367	-0.00456		9.367	0.00216
0.368	-0.00657		3.368	-0.00266		6.368	-0.00456		9.368	0.00215
0.369	-0.00661		3.369	-0.00268		6.369	-0.00456		9.369	0.00215
0.37	-0.00663		3.37	-0.00269		6.37	-0.00457		9.37	0.00214
0.371	-0.00666		3.371	-0.0027		6.371	-0.00457		9.371	0.00214
0.372	-0.00668		3.372	-0.00273		6.372	-0.00458		9.372	0.00213
0.373	-0.00669		3.373	-0.00274		6.373	-0.00458		9.373	0.00214
0.374	-0.00669		3.374	-0.00275		6.374	-0.00459		9.374	0.00213
0.375	-0.00672		3.375	-0.00277		6.375	-0.0046		9.375	0.0021
0.376	-0.00674		3.376	-0.00279		6.376	-0.00463		9.376	0.00209
0.377	-0.00674		3.377	-0.00281		6.377	-0.00465		9.377	0.00209
0.378	-0.00675		3.378	-0.00281		6.378	-0.00468		9.378	0.00209
0.379	-0.00677		3.379	-0.00281		6.379	-0.0047		9.379	0.00207
0.38	-0.0068		3.38	-0.00282		6.38	-0.0047		9.38	0.00205
0.381	-0.00682		3.381	-0.00282		6.381	-0.00471		9.381	0.00204
0.382	-0.00686		3.382	-0.00281		6.382	-0.00473		9.382	0.00203
0.383	-0.00688		3.383	-0.00281		6.383	-0.00475		9.383	0.00203
0.384	-0.00689		3.384	-0.00281		6.384	-0.00476		9.384	0.00202
0.385	-0.00691		3.385	-0.00282		6.385	-0.00477		9.385	0.00202
0.386	-0.00693		3.386	-0.00283		6.386	-0.00477		9.386	0.002
0.387	-0.00694		3.387	-0.00284		6.387	-0.00477		9.387	0.00199
0.388	-0.00695		3.388	-0.00285		6.388	-0.00477		9.388	0.002
0.389	-0.00697		3.389	-0.00287		6.389	-0.00475		9.389	0.002
0.39	-0.00698		3.39	-0.0029		6.39	-0.00475		9.39	0.00199
0.391	-0.00698		3.391	-0.00292		6.391	-0.00478		9.391	0.00199
0.392	-0.00701		3.392	-0.00293		6.392	-0.00481		9.392	0.00197
0.393	-0.00701		3.393	-0.00293		6.393	-0.00481		9.393	0.00194
0.394	-0.00703		3.394	-0.00293		6.394	-0.0048		9.394	0.00191
0.395	-0.00707		3.395	-0.00294		6.395	-0.00481		9.395	0.00189
0.396	-0.0071		3.396	-0.00297		6.396	-0.00482		9.396	0.00187
0.397	-0.00712		3.397	-0.00297		6.397	-0.00485		9.397	0.00186
0.398	-0.00714		3.398	-0.00297		6.398	-0.00488		9.398	0.00186
0.399	-0.00715		3.399	-0.00298		6.399	-0.0049		9.399	0.00187
0.4	-0.00714		3.4	-0.003		6.4	-0.00492		9.4	0.00185
0.401	-0.00711		3.401	-0.00302		6.401	-0.00493		9.401	0.00182
0.402	-0.00709		3.402	-0.00301		6.402	-0.00496		9.402	0.00182
0.403	-0.00711		3.403	-0.003		6.403	-0.00497		9.403	0.00183
0.404	-0.00718		3.404	-0.00299		6.404	-0.00498		9.404	0.00181
0.405	-0.00724		3.405	-0.003		6.405	-0.00501		9.405	0.00178
0.406	-0.00726		3.406	-0.00301		6.406	-0.00503		9.406	0.00175
0.407	-0.00728		3.407	-0.003		6.407	-0.00505		9.407	0.00172
0.408	-0.00732		3.408	-0.003		6.408	-0.00507		9.408	0.00169
0.409	-0.00736		3.409	-0.00301		6.409	-0.0051		9.409	0.00167
0.41	-0.00737		3.41	-0.00301		6.41	-0.00511		9.41	0.00166
0.411	-0.00737		3.411	-0.00301		6.411	-0.00513		9.411	0.00165
0.412	-0.00738		3.412	-0.003		6.412	-0.00515		9.412	0.00163
0.413	-0.00739		3.413	-0.003		6.413	-0.00516		9.413	0.00164
0.414	-0.00743		3.414	-0.00264		6.414	-0.00518		9.414	0.00164
0.415	-0.00745		3.415	0.04839		6.415	-0.00517		9.415	0.00163
0.416	-0.00746		3.416	0.23383		6.416	-0.00516		9.416	0.00161
0.417	-0.00746		3.417	0.57466		6.417	-0.00517		9.417	0.00159
0.418	-0.00747		3.418	1.04112		6.418	-0.00517		9.418	0.00156
0.419	-0.00748		3.419	1.60041		6.419	-0.00519		9.419	0.00153
0.42	-0.0075		3.42	2.22124		6.42	-0.00521		9.42	0.0015
0.421	-0.00754		3.421	2.88104		6.421	-0.00524		9.421	0.00148
0.422	-0.00756		3.422	3.56648		6.422	-0.00527		9.422	0.00147
0.423	-0.00758		3.423	4.2714		6.423	-0.00529		9.423	0.00144
0.424	-0.00762		3.424	4.99838		6.424	-0.0053		9.424	0.00142
0.425	-0.00766		3.425	5.75408		6.425	-0.00528		9.425	0.00139
0.426	-0.00768		3.426	6.54465		6.426	-0.00528		9.426	0.00136
0.427	-0.00769		3.427	7.37368		6.427	-0.00531		9.427	0.00136
0.428	-0.00771		3.428	8.2422		6.428	-0.00532		9.428	0.00138
0.429	-0.00774		3.429	9.14918		6.429	-0.00533		9.429	0.00139
0.43	-0.00774		3.43	10.0921		6.43	-0.00534		9.43	0.00137
0.431	-0.00773		3.431	11.0662		6.431	-0.00535		9.431	0.00136
0.432	-0.00772		3.432	12.066		6.432	-0.00534		9.432	0.00137
0.433	-0.00771		3.433	13.0848		6.433	-0.00536		9.433	0.0014
0.434	-0.00769		3.434	14.1184		6.434	-0.00538		9.434	0.00141
0.435	-0.00769		3.435	15.1623		6.435	-0.00539		9.435	0.00139
0.436	-0.0077		3.436	16.2098		6.436	-0.00538		9.436	0.00138
0.437	-0.00771		3.437	17.2553		6.437	-0.0054		9.437	0.00137
0.438	-0.00773		3.438	18.2925		6.438	-0.00541		9.438	0.00134
0.439	-0.00775		3.439	19.3149		6.439	-0.00542		9.439	0.00132
0.44	-0.00778		3.44	20.3178		6.44	-0.00542		9.44	0.00131
0.441	-0.0078		3.441	21.296		6.441	-0.00542		9.441	0.00131
0.442	-0.00785		3.442	22.244		6.442	-0.00543		9.442	0.0013
0.443	-0.00791		3.443	23.1577		6.443	-0.00543		9.443	0.00131
0.444	-0.00795		3.444	24.0344		6.444	-0.00544		9.444	0.00133
0.445	-0.00796		3.445	24.8721		6.445	-0.00544		9.445	0.00133
0.446	-0.00793		3.446	25.6678		6.446	-0.00545		9.446	0.00131
0.447	-0.00792		3.447	26.4204		6.447	-0.00545		9.447	0.0013
0.448	-0.00793		3.448	27.1279		6.448	-0.00547		9.448	0.00131
0.449	-0.00795		3.449	27.7898		6.449	-0.00548		9.449	0.00132
0.45	-0.00797		3.45	28.4065		6.45	-0.0055		9.45	0.00133
0.451	-0.00798		3.451	28.9776		6.451	-0.00551		9.451	0.00133
0.452	-0.00798		3.452	29.5046		6.452	-0.0055		9.452	0.00132
0.453	-0.00797		3.453	29.9895		6.453	-0.00549		9.453	0.00129
0.454	-0.00796		3.454	30.4339		6.454	-0.00548		9.454	0.00126
0.455	-0.00797		3.455	30.8409		6.455	-0.00548		9.455	0.00124
0.456	-0.00798		3.456	31.214		6.456	-0.00548		9.456	0.00125
0.457	-0.00797		3.457	31.5554		6.457	-0.00547		9.457	0.00124
0.458	-0.00797		3.458	31.8665		6.458	-0.00546		9.458	0.00122
0.459	-0.008		3.459	32.1488		6.459	-0.00546		9.459	0.00121
0.46	-0.00802		3.46	32.405		6.46	-0.00547		9.46	0.00116
0.461	-0.00806		3.461	32.6376		6.461	-0.00549		9.461	0.00111
0.462	-0.0081		3.462	32.8482		6.462	-0.0055		9.462	0.00106
0.463	-0.00814		3.463	33.0378		6.463	-0.00552		9.463	0.00105
0.464	-0.00818		3.464	33.2093		6.464	-0.00555		9.464	0.00104
0.465	-0.00818		3.465	33.3655		6.465	-0.00557		9.465	0.00102
0.466	-0.00816		3.466	33.5079		6.466	-0.00559		9.466	0.00101
0.467	-0.00816		3.467	33.639		6.467	-0.0056		9.467	0.001
0.468	-0.00819		3.468	33.7614		6.468	-0.00562		9.468	0.000996589
0.469	-0.00927		3.469	33.8771		6.469	-0.00562		9.469	0.000991626
0.47	-0.02672		3.47	33.9876		6.47	-0.00561		9.47	0.000961361
0.471	-0.06585		3.471	34.0956		6.471	-0.00563		9.471	0.000956397
0.472	-0.11484		3.472	34.2026		6.472	-0.00565		9.472	0.000938783
0.473	-0.16826		3.473	34.3086		6.473	-0.00566		9.473	0.000883217
0.474	-0.22267		3.474	34.416		6.474	0.00214		9.474	0.01716
0.475	-0.27363		3.475	34.5276		6.475	0.04552		9.475	0.10588
0.476	-0.3172		3.476	34.6428		6.476	0.16778		9.476	0.3097
0.477	-0.35239		3.477	34.7631		6.477	0.39563		9.477	0.62579
0.478	-0.37772		3.478	34.8896		6.478	0.73589		9.478	1.04575
0.479	-0.39122		3.479	35.0227		6.479	1.18856		9.479	1.56395
0.48	-0.3924		3.48	35.1641		6.48	1.74853		9.48	2.18041
0.481	-0.38126		3.481	35.3136		6.481	2.41579		9.481	2.89791
0.482	-0.35681		3.482	35.4708		6.482	3.18525		9.482	3.71647
0.483	-0.31905		3.483	35.6347		6.483	4.04838		9.483	4.63047
0.484	-0.26946		3.484	35.8048		6.484	4.99667		9.484	5.63148
0.485	-0.20804		3.485	35.981		6.485	6.01309		9.485	6.71391
0.486	-0.13529		3.486	36.1624		6.486	7.084		9.486	7.86089
0.487	-0.05218		3.487	36.3478		6.487	8.1992		9.487	9.05559
0.488	0.04029		3.488	36.5373		6.488	9.33995		9.488	10.2924
0.489	0.14015		3.489	36.7305		6.489	10.4943		9.489	11.5517
0.49	0.24642		3.49	36.9251		6.49	11.6555		9.49	12.8109
0.491	0.35762		3.491	37.1193		6.491	12.8133		9.491	14.0674
0.492	0.47227		3.492	37.3119		6.492	13.9557		9.492	15.3154
0.493	0.58938		3.493	37.5004		6.493	15.0692		9.493	16.5382
0.494	0.70749		3.494	37.6848		6.494	16.147		9.494	17.7245
0.495	0.82608		3.495	37.8657		6.495	17.1787		9.495	18.8659
0.496	0.94369		3.496	38.0414		6.496	18.1577		9.496	19.9511
0.497	1.05883		3.497	38.2099		6.497	19.0821		9.497	20.9746
0.498	1.17151		3.498	38.3702		6.498	19.9435		9.498	21.9335
0.499	1.28024		3.499	38.5218		6.499	20.7351		9.499	22.825
0.5	1.38257		3.5	38.6636		6.5	21.4569		9.5	23.6408
0.501	1.47898		3.501	38.7952		6.501	22.1105		9.501	24.3807
0.502	1.56997		3.502	38.9166		6.502	22.6995		9.502	25.0477
0.503	1.65505		3.503	39.0277		6.503	23.2288		9.503	25.6389
0.504	1.73323		3.504	39.1269		6.504	23.7002		9.504	26.1655
0.505	1.80302		3.505	39.216		6.505	24.1137		9.505	26.6276
0.506	1.86592		3.506	39.2963		6.506	24.4761		9.506	27.0307
0.507	1.92093		3.507	39.3679		6.507	24.7976		9.507	27.3889
0.508	1.96805		3.508	39.4313		6.508	25.08		9.508	27.7022
0.509	2.00877		3.509	39.487		6.509	25.3214		9.509	27.9762
0.51	2.04259		3.51	39.537		6.51	25.5254		9.51	28.2137
0.511	2.06901		3.511	39.5804		6.511	25.6954		9.511	28.4147
0.512	2.08853		3.512	39.6166		6.512	25.8347		9.512	28.5848
0.513	2.10214		3.513	39.6487		6.513	25.9484		9.513	28.7297
0.514	2.11033		3.514	39.6772		6.514	26.0434		9.514	28.8521
0.515	2.11408		3.515	39.7032		6.515	26.1197		9.515	28.9549
0.516	2.11388		3.516	39.7276		6.516	26.1789		9.516	29.0079
0.517	2.11024		3.517	39.751		6.517	26.2279		9.517	29.0168
0.518	2.10265		3.518	39.7739		6.518	26.2701		9.518	29.0257
0.519	2.09112		3.519	39.7968		6.519	26.3089		9.519	29.0346
0.52	2.07811		3.52	39.8212		6.52	26.3477		9.52	29.0069
0.521	2.06461		3.521	39.8471		6.521	26.3916		9.521	28.946
0.522	2.05111		3.522	39.8746		6.522	26.4424		9.522	28.8873
0.523	2.0381		3.523	39.9036		6.523	26.4999		9.523	28.8314
0.524	2.02559		3.524	39.9342		6.524	26.5677		9.524	28.7789
0.525	2.01455		3.525	39.9668		6.525	26.6507		9.525	28.7297
0.526	2.00548		3.526	40.0025		6.526	26.7491		9.526	28.6834
0.527	1.99888		3.527	40.0413		6.527	26.8612		9.527	28.6415
0.528	1.99524		3.528	40.0816		6.528	26.9885		9.528	28.6042
0.529	1.99357		3.529	40.1229		6.529	27.1329		9.529	28.5708
0.53	1.99436		3.53	40.1653		6.53	27.2927		9.53	28.5413
0.531	1.9986		3.531	40.2087		6.531	27.4694		9.531	28.5151
0.532	2.0063		3.532	40.2526		6.532	27.6632		9.532	28.4918
0.533	2.01793		3.533	40.296		6.533	27.8689		9.533	28.4713
0.534	2.03351		3.534	40.3389		6.534	28.0848		9.534	28.4536
0.535	2.05303		3.535	40.3812		6.535	28.3144		9.535	28.4387
0.536	2.076		3.536	40.422		6.536	28.5559		9.536	28.4255
0.537	2.10243		3.537	40.4598		6.537	28.8042		9.537	28.4134
0.538	2.13181		3.538	40.495		6.538	29.0559		9.538	28.4018
0.539	2.16267		3.539	40.5276		6.539	29.3041		9.539	28.3892
0.54	2.19402		3.54	40.5571		6.54	29.5456		9.54	28.3754
0.541	2.22586		3.541	40.5846		6.541	29.7837		9.541	28.3588
0.542	2.25919		3.542	40.6096		6.542	30.0149		9.542	28.3388
0.543	2.293		3.543	40.6304		6.543	30.236		9.543	28.3166
0.544	2.32583		3.544	40.6466		6.544	30.4468		9.544	28.2916
0.545	2.35817		3.545	40.6597		6.545	30.6423		9.545	28.2621
0.546	2.38952		3.546	40.6708		6.546	30.8225		9.546	28.2276
0.547	2.41939		3.547	40.6798		6.547	30.9856		9.547	28.1874
0.548	2.44729		3.548	40.6873		6.548	31.13		9.548	28.1422
0.549	2.47125		3.549	40.6938		6.549	31.2556		9.549	28.0925
0.55	2.49176		3.55	40.6997		6.55	31.3609		9.55	28.0377
0.551	2.5098		3.551	40.7052		6.551	31.4508		9.551	27.9785
0.552	2.52538		3.552	40.7101		6.552	31.5253		9.552	27.9141
0.553	2.5385		3.553	40.7145		6.553	31.5846		9.553	27.8448
0.554	2.54866		3.554	40.7184		6.554	31.6319		9.554	27.7709
0.555	2.55635		3.555	40.7223		6.555	31.6707		9.555	27.6943
0.556	2.56207		3.556	40.7267		6.556	31.7027		9.556	27.6154
0.557	2.56483		3.557	40.7322		6.557	31.7244		9.557	27.5337
0.558	2.56513		3.558	40.7381		6.558	31.7377		9.558	27.4508
0.559	2.56297		3.559	40.7446		6.559	31.7441		9.559	27.3669
0.56	2.55785		3.56	40.7526		6.56	31.7455		9.56	27.2812
0.561	2.55125		3.561	40.7621		6.561	31.7451		9.561	27.1945
0.562	2.54317		3.562	40.7717		6.562	31.7464		9.562	27.1077
0.563	2.5341		3.563	40.7807		6.563	31.7511		9.563	27.0221
0.564	2.52454		3.564	40.7903		6.564	31.7593		9.564	26.937
0.565	2.51449		3.565	40.7998		6.565	31.7708		9.565	26.8525
0.566	2.50444		3.566	40.8099		6.566	31.7875		9.566	26.7691
0.567	2.49488		3.567	40.8199		6.567	31.8093		9.567	26.6879
0.568	2.48532		3.568	40.8289		6.568	31.8361		9.568	26.6096
0.569	2.47527		3.569	40.8385		6.569	31.8698		9.569	26.5324
0.57	2.46621		3.57	40.848		6.57	31.9086		9.57	26.4568
0.571	2.45862		3.571	40.8565		6.571	31.9542		9.571	26.3835
0.572	2.45103		3.572	40.8646		6.572	32.005		9.572	26.3114
0.573	2.44394		3.573	40.8715		6.573	32.0591		9.573	26.2403
0.574	2.43832		3.574	40.877		6.574	32.1183		9.574	26.171
0.575	2.43419		3.575	40.8819		6.575	32.181		9.575	26.1027
0.576	2.43153		3.576	40.8863		6.576	32.2453		9.576	26.0356
0.577	2.42887		3.577	40.8892		6.577	32.3097		9.577	25.969
0.578	2.42671		3.578	40.8902		6.578	32.374		9.578	25.9019
0.579	2.42454		3.579	40.8903		6.579	32.4333		9.579	25.8354
0.58	2.42188		3.58	40.8903		6.58	32.4874		9.58	25.7677
0.581	2.41972		3.581	40.8903		6.581	32.5381		9.581	25.6983
0.582	2.41755		3.582	40.8903		6.582	32.5854		9.582	25.6284
0.583	2.4149		3.583	40.8902		6.583	32.6276		9.583	25.5568
0.584	2.41175		3.584	40.8902		6.584	32.6647		9.584	25.4835
0.585	2.4081		3.585	40.8902		6.585	32.6967		9.585	25.4074
0.586	2.40347		3.586	40.8902		6.586	32.7236		9.586	25.3291
0.587	2.39835		3.587	40.8902		6.587	32.7454		9.587	25.2507
0.588	2.39323		3.588	40.8902		6.588	32.762		9.588	25.1713
0.589	2.38663		3.589	40.8902		6.589	32.7753		9.589	25.0901
0.59	2.37855		3.59	40.8902		6.59	32.7851		9.59	25.0073
0.591	2.37047		3.591	40.8902		6.591	32.7915		9.591	24.9233
0.592	2.3619		3.592	40.8902		6.592	32.7946		9.592	24.8394
0.593	2.35332		3.593	40.8902		6.593	32.7959		9.593	24.7549
0.594	2.34574		3.594	40.8902		6.594	32.8023		9.594	24.7118
0.595	2.33913		3.595	40.8901		6.595	32.8122		9.595	24.7113
0.596	2.33303		3.596	40.8901		6.596	32.8203		9.596	24.7112
0.597	2.32692		3.597	40.8901		6.597	32.8336		9.597	24.7111
0.598	2.3213		3.598	40.8901		6.598	32.8502		9.598	24.7111
0.599	2.31618		3.599	40.8901		6.599	32.8652		9.599	24.711
0.6	2.31106		3.6	40.8901		6.6	32.8785		9.6	24.7109
0.601	2.30742		3.601	40.8901		6.601	32.8934		9.601	24.7109
0.602	2.30525		3.602	40.89		6.602	32.9135		9.602	24.7109
0.603	2.30309		3.603	40.89		6.603	32.9266		9.603	24.7108
0.604	2.30043		3.604	40.89		6.604	32.928		9.604	24.7108
0.605	2.29777		3.605	40.89		6.605	32.928		9.605	24.7108
0.606	2.2956		3.606	40.89		6.606	32.928		9.606	24.7108
0.607	2.29443		3.607	40.89		6.607	32.928		9.607	24.7108
0.608	2.29374		3.608	40.89		6.608	32.9281		9.608	24.7108
0.609	2.29305		3.609	40.89		6.609	32.9281		9.609	24.7108
0.61	2.29292		3.61	40.89		6.61	32.9281		9.61	24.7107
0.611	2.29286		3.611	40.89		6.611	32.9281		9.611	24.7107
0.612	2.29283		3.612	40.8899		6.612	32.9281		9.612	24.7107
0.613	2.29277		3.613	40.8899		6.613	32.928		9.613	24.7106
0.614	2.29273		3.614	40.8899		6.614	32.928		9.614	24.7106
0.615	2.29272		3.615	40.8899		6.615	32.928		9.615	24.7106
0.616	2.29272		3.616	40.8899		6.616	32.928		9.616	24.7106
0.617	2.29271		3.617	40.8899		6.617	32.928		9.617	24.7105
0.618	2.29272		3.618	40.8899		6.618	32.928		9.618	24.7105
0.619	2.29273		3.619	40.8899		6.619	32.928		9.619	24.7105
0.62	2.29272		3.62	40.8899		6.62	32.928		9.62	24.7105
0.621	2.29272		3.621	40.8899		6.621	32.928		9.621	24.7105
0.622	2.29271		3.622	40.8899		6.622	32.928		9.622	24.7105
0.623	2.29269		3.623	40.8899		6.623	32.928		9.623	24.7104
0.624	2.29268		3.624	40.8899		6.624	32.928		9.624	24.7104
0.625	2.29271		3.625	40.8899		6.625	32.928		9.625	24.7104
0.626	2.29272		3.626	40.8899		6.626	32.9281		9.626	24.7104
0.627	2.29271		3.627	40.8899		6.627	32.9281		9.627	24.7104
0.628	2.29271		3.628	40.8899		6.628	32.9281		9.628	24.7104
0.629	2.2927		3.629	40.8899		6.629	32.928		9.629	24.7104
0.63	2.29271		3.63	40.8899		6.63	32.9281		9.63	24.7104
0.631	2.2927		3.631	40.8899		6.631	32.9281		9.631	24.7103
0.632	2.2927		3.632	40.8899		6.632	32.9281		9.632	24.7103
0.633	2.29272		3.633	40.89		6.633	32.928		9.633	24.7103
0.634	2.29275		3.634	40.89		6.634	32.928		9.634	24.7103
0.635	2.29276		3.635	40.8899		6.635	32.9281		9.635	24.7103
0.636	2.29277		3.636	40.8899		6.636	32.928		9.636	24.7103
0.637	2.2928		3.637	40.8899		6.637	32.928		9.637	24.7103
0.638	2.29281		3.638	40.8899		6.638	32.928		9.638	24.7103
0.639	2.2928		3.639	40.8899		6.639	32.928		9.639	24.7103
0.64	2.29281		3.64	40.8899		6.64	32.928		9.64	24.7102
0.641	2.29282		3.641	40.8899		6.641	32.9281		9.641	24.7102
0.642	2.29281		3.642	40.8899		6.642	32.9281		9.642	24.7102
0.643	2.29281		3.643	40.8899		6.643	32.9281		9.643	24.7102
0.644	2.2928		3.644	40.8899		6.644	32.9281		9.644	24.7102
0.645	2.29281		3.645	40.8899		6.645	32.9281		9.645	24.7102
0.646	2.29284		3.646	40.8899		6.646	32.9281		9.646	24.7102
0.647	2.29285		3.647	40.8899		6.647	32.9281		9.647	24.7101
0.648	2.29286		3.648	40.8899		6.648	32.9281		9.648	24.7101
0.649	2.29287		3.649	40.8899		6.649	32.9282		9.649	24.7101
0.65	2.29286		3.65	40.8899		6.65	32.9282		9.65	24.7101
0.651	2.29285		3.651	40.8899		6.651	32.9282		9.651	24.7101
0.652	2.29286		3.652	40.8899		6.652	32.9282		9.652	24.7101
0.653	2.29287		3.653	40.8899		6.653	32.9282		9.653	24.71
0.654	2.29288		3.654	40.8899		6.654	32.9282		9.654	24.71
0.655	2.29291		3.655	40.8899		6.655	32.9283		9.655	24.71
0.656	2.29292		3.656	40.8899		6.656	32.9283		9.656	24.71
0.657	2.29293		3.657	40.8899		6.657	32.9283		9.657	24.71
0.658	2.29294		3.658	40.8899		6.658	32.9283		9.658	24.71
0.659	2.29293		3.659	40.8899		6.659	32.9283		9.659	24.71
0.66	2.29293		3.66	40.8899		6.66	32.9283		9.66	24.71
0.661	2.29294		3.661	40.8899		6.661	32.9283		9.661	24.71
0.662	2.29296		3.662	40.8899		6.662	32.9283		9.662	24.7099
0.663	2.29297		3.663	40.8899		6.663	32.9284		9.663	24.7099
0.664	2.29298		3.664	40.8899		6.664	32.9284		9.664	24.7099
0.665	2.29299		3.665	40.8899		6.665	32.9284		9.665	24.7099
0.666	2.29299		3.666	40.8899		6.666	32.9284		9.666	24.7098
0.667	2.293		3.667	40.89		6.667	32.9284		9.667	24.7098
0.668	2.29304		3.668	40.89		6.668	32.9284		9.668	24.7098
0.669	2.29308		3.669	40.8899		6.669	32.9284		9.669	24.7098
0.67	2.29311		3.67	40.8899		6.67	32.9285		9.67	24.7098
0.671	2.29314		3.671	40.8899		6.671	32.9285		9.671	24.7098
0.672	2.29316		3.672	40.89		6.672	32.9285		9.672	24.7098
0.673	2.29319		3.673	40.89		6.673	32.9285		9.673	24.7098
0.674	2.29321		3.674	40.89		6.674	32.9285		9.674	24.7097
0.675	2.29321		3.675	40.89		6.675	32.9285		9.675	24.7097
0.676	2.29319		3.676	40.89		6.676	32.9285		9.676	24.7097
0.677	2.2932		3.677	40.89		6.677	32.9285		9.677	24.7097
0.678	2.29324		3.678	40.89		6.678	32.9285		9.678	24.7097
0.679	2.29326		3.679	40.89		6.679	32.9285		9.679	24.7096
0.68	2.29326		3.68	40.89		6.68	32.9285		9.68	24.7096
0.681	2.29327		3.681	40.89		6.681	32.9285		9.681	24.7096
0.682	2.29328		3.682	40.89		6.682	32.9286		9.682	24.7096
0.683	2.29329		3.683	40.89		6.683	32.9286		9.683	24.7096
0.684	2.29331		3.684	40.89		6.684	32.9286		9.684	24.7095
0.685	2.29334		3.685	40.89		6.685	32.9286		9.685	24.7095
0.686	2.29335		3.686	40.89		6.686	32.9286		9.686	24.7096
0.687	2.29336		3.687	40.89		6.687	32.9286		9.687	24.7096
0.688	2.29337		3.688	40.89		6.688	32.9287		9.688	24.7096
0.689	2.29338		3.689	40.89		6.689	32.9287		9.689	24.7096
0.69	2.29341		3.69	40.89		6.69	32.9287		9.69	24.7096
0.691	2.29342		3.691	40.89		6.691	32.9287		9.691	24.7095
0.692	2.29343		3.692	40.89		6.692	32.9287		9.692	24.7095
0.693	2.29345		3.693	40.8901		6.693	32.9288		9.693	24.7095
0.694	2.29348		3.694	40.8901		6.694	32.9288		9.694	24.7095
0.695	2.29349		3.695	40.8901		6.695	32.9288		9.695	24.7095
0.696	2.29348		3.696	40.8901		6.696	32.9288		9.696	24.7094
0.697	2.29351		3.697	40.8901		6.697	32.9288		9.697	24.7094
0.698	2.29355		3.698	40.8901		6.698	32.9289		9.698	24.7094
0.699	2.2936		3.699	40.8901		6.699	32.9289		9.699	24.7093
0.7	2.29364		3.7	40.8901		6.7	32.9289		9.7	24.7093
0.701	2.29366		3.701	40.8901		6.701	32.9289		9.701	24.7093
0.702	2.29371		3.702	40.8901		6.702	32.9289		9.702	24.7093
0.703	2.29375		3.703	40.8901		6.703	32.9289		9.703	24.7093
0.704	2.29374		3.704	40.8901		6.704	32.9289		9.704	24.7093
0.705	2.29372		3.705	40.8901		6.705	32.929		9.705	24.7093
0.706	2.2937		3.706	40.8901		6.706	32.929		9.706	24.7093
0.707	2.29369		3.707	40.8901		6.707	32.929		9.707	24.7092
0.708	2.29372		3.708	40.8901		6.708	32.929		9.708	24.7092
0.709	2.29374		3.709	40.8901		6.709	32.929		9.709	24.7092
0.71	2.29379		3.71	40.8901		6.71	32.929		9.71	24.7092
0.711	2.29385		3.711	40.8901		6.711	32.929		9.711	24.7092
0.712	2.29389		3.712	40.8901		6.712	32.929		9.712	24.7092
0.713	2.29392		3.713	40.8902		6.713	32.929		9.713	24.7092
0.714	2.29393		3.714	40.8902		6.714	32.929		9.714	24.7091
0.715	2.29392		3.715	40.8902		6.715	32.929		9.715	24.7091
0.716	2.29393		3.716	40.8902		6.716	32.929		9.716	24.7091
0.717	2.29394		3.717	40.8902		6.717	32.929		9.717	24.7091
0.718	2.29393		3.718	40.8902		6.718	32.9291		9.718	24.7091
0.719	2.29394		3.719	40.8902		6.719	32.9291		9.719	24.7091
0.72	2.29397		3.72	40.8902		6.72	32.9291		9.72	24.7091
0.721	2.294		3.721	40.8902		6.721	32.9291		9.721	24.7091
0.722	2.29399		3.722	40.8902		6.722	32.9291		9.722	24.709
0.723	2.29398		3.723	40.8902		6.723	32.9291		9.723	24.709
0.724	2.29399		3.724	40.8902		6.724	32.9291		9.724	24.709
0.725	2.294		3.725	40.8903		6.725	32.9291		9.725	24.709
0.726	2.29401		3.726	40.8903		6.726	32.9291		9.726	24.7089
0.727	2.29404		3.727	40.8903		6.727	32.9291		9.727	24.7089
0.728	2.29408		3.728	40.8903		6.728	32.9291		9.728	24.7089
0.729	2.29409		3.729	40.8903		6.729	32.9291		9.729	24.7089
0.73	2.29409		3.73	40.8903		6.73	32.9291		9.73	24.7088
0.731	2.2941		3.731	40.8903		6.731	32.9292		9.731	24.7088
0.732	2.29412		3.732	40.8903		6.732	32.9292		9.732	24.7088
0.733	2.29415		3.733	40.8903		6.733	32.9292		9.733	24.7088
0.734	2.29417		3.734	40.8903		6.734	32.9292		9.734	24.7088
0.735	2.2942		3.735	40.8903		6.735	32.9292		9.735	24.7088
0.736	2.29423		3.736	40.8903		6.736	32.9292		9.736	24.7088
0.737	2.29425		3.737	40.8903		6.737	32.9292		9.737	24.7088
0.738	2.29428		3.738	40.8903		6.738	32.9293		9.738	24.7088
0.739	2.29431		3.739	40.8903		6.739	32.9293		9.739	24.7087
0.74	2.29435		3.74	40.8903		6.74	32.9293		9.74	24.7087
0.741	2.29438		3.741	40.8904		6.741	32.9293		9.741	24.7088
0.742	2.29435		3.742	40.8904		6.742	32.9293		9.742	24.7088
0.743	2.29433		3.743	40.8904		6.743	32.9293		9.743	24.7088
0.744	2.29436		3.744	40.8904		6.744	32.9293		9.744	24.7088
0.745	2.2944		3.745	40.8904		6.745	32.9293		9.745	24.7088
0.746	2.29444		3.746	40.8904		6.746	32.9293		9.746	24.7088
0.747	2.29445		3.747	40.8904		6.747	32.9294		9.747	24.7087
0.748	2.29445		3.748	40.8905		6.748	32.9294		9.748	24.7087
0.749	2.29447		3.749	40.8905		6.749	32.9294		9.749	24.7087
0.75	2.2945		3.75	40.8905		6.75	32.9294		9.75	24.7087
0.751	2.29453		3.751	40.8905		6.751	32.9294		9.751	24.7087
0.752	2.29455		3.752	40.8905		6.752	32.9294		9.752	24.7087
0.753	2.29458		3.753	40.8905		6.753	32.9294		9.753	24.7087
0.754	2.2946		3.754	40.8905		6.754	32.9294		9.754	24.7087
0.755	2.2946		3.755	40.8905		6.755	32.9294		9.755	24.7087
0.756	2.29459		3.756	40.8905		6.756	32.9295		9.756	24.7087
0.757	2.29462		3.757	40.8905		6.757	32.9295		9.757	24.7086
0.758	2.29463		3.758	40.8905		6.758	32.9295		9.758	24.7086
0.759	2.29464		3.759	40.8905		6.759	32.9295		9.759	24.7086
0.76	2.29465		3.76	40.8905		6.76	32.9295		9.76	24.7086
0.761	2.29466		3.761	40.8905		6.761	32.9295		9.761	24.7086
0.762	2.29465		3.762	40.8906		6.762	32.9295		9.762	24.7086
0.763	2.29463		3.763	40.8906		6.763	32.9295		9.763	24.7086
0.764	2.29464		3.764	40.8906		6.764	32.9295		9.764	24.7086
0.765	2.29467		3.765	40.8906		6.765	32.9296		9.765	24.7086
0.766	2.29469		3.766	40.8906		6.766	32.9295		9.766	24.7085
0.767	2.29468		3.767	40.8907		6.767	32.9296		9.767	24.7085
0.768	2.29468		3.768	40.8907		6.768	32.9296		9.768	24.7085
0.769	2.29472		3.769	40.8907		6.769	32.9296		9.769	24.7085
0.77	2.29475		3.77	40.8907		6.77	32.9296		9.77	24.7085
0.771	2.29477		3.771	40.8907		6.771	32.9297		9.771	24.7085
0.772	2.29482		3.772	40.8907		6.772	32.9297		9.772	24.7085
0.773	2.29484		3.773	40.8907		6.773	32.9297		9.773	24.7085
0.774	2.29485		3.774	40.8907		6.774	32.9297		9.774	24.7085
0.775	2.29485		3.775	40.8907		6.775	32.9298		9.775	24.7085
0.776	2.29486		3.776	40.8907		6.776	32.9298		9.776	24.7085
0.777	2.29488		3.777	40.8907		6.777	32.9298		9.777	24.7085
0.778	2.29491		3.778	40.8907		6.778	32.9298		9.778	24.7085
0.779	2.29495		3.779	40.8907		6.779	32.9299		9.779	24.7084
0.78	2.295		3.78	40.8908		6.78	32.9299		9.78	24.7084
0.781	2.29501		3.781	40.8908		6.781	32.9299		9.781	24.7084
0.782	2.29503		3.782	40.8908		6.782	32.9299		9.782	24.7084
0.783	2.29504		3.783	40.8908		6.783	32.9299		9.783	24.7084
0.784	2.29504		3.784	40.8908		6.784	32.9299		9.784	24.7084
0.785	2.29506		3.785	40.8908		6.785	32.9299		9.785	24.7084
0.786	2.29509		3.786	40.8908		6.786	32.9299		9.786	24.7084
0.787	2.29511		3.787	40.8909		6.787	32.9299		9.787	24.7084
0.788	2.29514		3.788	40.8909		6.788	32.93		9.788	24.7084
0.789	2.29513		3.789	40.8909		6.789	32.93		9.789	24.7084
0.79	2.29513		3.79	40.8909		6.79	32.93		9.79	24.7083
0.791	2.29515		3.791	40.8909		6.791	32.93		9.791	24.7083
0.792	2.29516		3.792	40.8909		6.792	32.93		9.792	24.7083
0.793	2.29516		3.793	40.8909		6.793	32.93		9.793	24.7084
0.794	2.29518		3.794	40.8909		6.794	32.9301		9.794	24.7084
0.795	2.29523		3.795	40.8909		6.795	32.9301		9.795	24.7084
0.796	2.29525		3.796	40.891		6.796	32.9301		9.796	24.7084
0.797	2.29528		3.797	40.891		6.797	32.9301		9.797	24.7084
0.798	2.29531		3.798	40.891		6.798	32.9301		9.798	24.7084
0.799	2.29532		3.799	40.891		6.799	32.9301		9.799	24.7084
0.8	2.29533		3.8	40.891		6.8	32.9301		9.8	24.7084
0.801	2.29535		3.801	40.891		6.801	32.9301		9.801	24.7084
0.802	2.29538		3.802	40.891		6.802	32.9301		9.802	24.7084
0.803	2.29541		3.803	40.891		6.803	32.9302		9.803	24.7084
0.804	2.29543		3.804	40.891		6.804	32.9302		9.804	24.7084
0.805	2.29544		3.805	40.891		6.805	32.9302		9.805	24.7084
0.806	2.29545		3.806	40.891		6.806	32.9302		9.806	24.7084
0.807	2.29548		3.807	40.891		6.807	32.9302		9.807	24.7084
0.808	2.29551		3.808	40.8911		6.808	32.9302		9.808	24.7084
0.809	2.29553		3.809	40.8911		6.809	32.9303		9.809	24.7083
0.81	2.29557		3.81	40.8911		6.81	32.9303		9.81	24.7083
0.811	2.29558		3.811	40.8911		6.811	32.9303		9.811	24.7083
0.812	2.29556		3.812	40.891		6.812	32.9303		9.812	24.7083
0.813	2.29557		3.813	40.891		6.813	32.9303		9.813	24.7083
0.814	2.2956		3.814	40.8911		6.814	32.9303		9.814	24.7083
0.815	2.29564		3.815	40.8911		6.815	32.9303		9.815	24.7083
0.816	2.29568		3.816	40.8911		6.816	32.9304		9.816	24.7083
0.817	2.29571		3.817	40.8911		6.817	32.9304		9.817	24.7083
0.818	2.29574		3.818	40.8911		6.818	32.9304		9.818	24.7083
0.819	2.29575		3.819	40.8912		6.819	32.9304		9.819	24.7083
0.82	2.29574		3.82	40.8911		6.82	32.9304		9.82	24.7083
0.821	2.29573		3.821	40.8912		6.821	32.9305		9.821	24.7083
0.822	2.29573		3.822	40.8912		6.822	32.9305		9.822	24.7082
0.823	2.29572		3.823	40.8912		6.823	32.9305		9.823	24.7082
0.824	2.29571		3.824	40.8912		6.824	32.9305		9.824	24.7082
0.825	2.29571		3.825	40.8912		6.825	32.9305		9.825	24.7082
0.826	2.29572		3.826	40.8912		6.826	32.9305		9.826	24.7082
0.827	2.29574		3.827	40.8912		6.827	32.9305		9.827	24.7082
0.828	2.29577		3.828	40.8912		6.828	32.9305		9.828	24.7082
0.829	2.29581		3.829	40.8912		6.829	32.9305		9.829	24.7082
0.83	2.29586		3.83	40.8912		6.83	32.9305		9.83	24.7082
0.831	2.29588		3.831	40.8912		6.831	32.9305		9.831	24.7082
0.832	2.29591		3.832	40.8912		6.832	32.9306		9.832	24.7082
0.833	2.29592		3.833	40.8912		6.833	32.9306		9.833	24.7083
0.834	2.29591		3.834	40.8912		6.834	32.9306		9.834	24.7083
0.835	2.29592		3.835	40.8912		6.835	32.9306		9.835	24.7082
0.836	2.29595		3.836	40.8912		6.836	32.9306		9.836	24.7082
0.837	2.29596		3.837	40.8912		6.837	32.9306		9.837	24.7082
0.838	2.29595		3.838	40.8912		6.838	32.9307		9.838	24.7082
0.839	2.29596		3.839	40.8912		6.839	32.9306		9.839	24.7082
0.84	2.29599		3.84	40.8912		6.84	32.9306		9.84	24.7081
0.841	2.296		3.841	40.8912		6.841	32.9306		9.841	24.7081
0.842	2.29599		3.842	40.8913		6.842	32.9306		9.842	24.7081
0.843	2.29599		3.843	40.8913		6.843	32.9306		9.843	24.7081
0.844	2.296		3.844	40.8913		6.844	32.9306		9.844	24.7081
0.845	2.29604		3.845	40.8913		6.845	32.9306		9.845	24.7081
0.846	2.29608		3.846	40.8913		6.846	32.9307		9.846	24.7081
0.847	2.29611		3.847	40.8913		6.847	32.9307		9.847	24.7081
0.848	2.29612		3.848	40.8913		6.848	32.9307		9.848	24.7081
0.849	2.29611		3.849	40.8913		6.849	32.9307		9.849	24.7081
0.85	2.29611		3.85	40.8913		6.85	32.9307		9.85	24.7081
0.851	2.2961		3.851	40.8914		6.851	32.9307		9.851	24.7081
0.852	2.29609		3.852	40.8914		6.852	32.9307		9.852	24.7081
0.853	2.29609		3.853	40.8914		6.853	32.9307		9.853	24.7081
0.854	2.29608		3.854	40.8914		6.854	32.9307		9.854	24.7081
0.855	2.29609		3.855	40.8914		6.855	32.9307		9.855	24.7081
0.856	2.29613		3.856	40.8914		6.856	32.9308		9.856	24.7081
0.857	2.29617		3.857	40.8914		6.857	32.9308		9.857	24.708
0.858	2.2962		3.858	40.8914		6.858	32.9308		9.858	24.708
0.859	2.29621		3.859	40.8914		6.859	32.9308		9.859	24.708
0.86	2.29622		3.86	40.8914		6.86	32.9308		9.86	24.708
0.861	2.29621		3.861	40.8915		6.861	32.9308		9.861	24.708
0.862	2.29619		3.862	40.8915		6.862	32.9308		9.862	24.7079
0.863	2.29619		3.863	40.8915		6.863	32.9308		9.863	24.7079
0.864	2.29618		3.864	40.8915		6.864	32.9308		9.864	24.7079
0.865	2.29619		3.865	40.8915		6.865	32.9308		9.865	24.7079
0.866	2.2962		3.866	40.8916		6.866	32.9309		9.866	24.7079
0.867	2.29619		3.867	40.8916		6.867	32.9309		9.867	24.7078
0.868	2.29619		3.868	40.8916		6.868	32.9309		9.868	24.7078
0.869	2.29621		3.869	40.8916		6.869	32.9309		9.869	24.7078
0.87	2.29626		3.87	40.8916		6.87	32.9309		9.87	24.7078
0.871	2.29628		3.871	40.8916		6.871	32.9309		9.871	24.7078
0.872	2.29632		3.872	40.8916		6.872	32.931		9.872	24.7079
0.873	2.29638		3.873	40.8917		6.873	32.931		9.873	24.7079
0.874	2.29644		3.874	40.8917		6.874	32.931		9.874	24.7079
0.875	2.29649		3.875	40.8917		6.875	32.931		9.875	24.7079
0.876	2.29651		3.876	40.8917		6.876	32.931		9.876	24.7079
0.877	2.29654		3.877	40.8917		6.877	32.931		9.877	24.7079
0.878	2.29655		3.878	40.8917		6.878	32.931		9.878	24.7079
0.879	2.29653		3.879	40.8917		6.879	32.931		9.879	24.7079
0.88	2.29652		3.88	40.8918		6.88	32.931		9.88	24.708
0.881	2.29653		3.881	40.8918		6.881	32.931		9.881	24.708
0.882	2.29651		3.882	40.8918		6.882	32.931		9.882	24.708
0.883	2.29648		3.883	40.8918		6.883	32.931		9.883	24.708
0.884	2.29649		3.884	40.8918		6.884	32.931		9.884	24.708
0.885	2.2965		3.885	40.8918		6.885	32.931		9.885	24.708
0.886	2.29653		3.886	40.8918		6.886	32.931		9.886	24.708
0.887	2.29657		3.887	40.8918		6.887	32.931		9.887	24.708
0.888	2.2966		3.888	40.8918		6.888	32.9311		9.888	24.708
0.889	2.29663		3.889	40.8918		6.889	32.9311		9.889	24.708
0.89	2.29665		3.89	40.8918		6.89	32.9311		9.89	24.708
0.891	2.29668		3.891	40.8918		6.891	32.9311		9.891	24.708
0.892	2.29671		3.892	40.8918		6.892	32.9311		9.892	24.7079
0.893	2.29672		3.893	40.8919		6.893	32.9312		9.893	24.7079
0.894	2.29673		3.894	40.8919		6.894	32.9312		9.894	24.7079
0.895	2.29675		3.895	40.8919		6.895	32.9312		9.895	24.7079
0.896	2.29678		3.896	40.8919		6.896	32.9312		9.896	24.7079
0.897	2.29679		3.897	40.8919		6.897	32.9313		9.897	24.7079
0.898	2.2968		3.898	40.8919		6.898	32.9313		9.898	24.7079
0.899	2.29681		3.899	40.8919		6.899	32.9313		9.899	24.7079
0.9	2.2968		3.9	40.8919		6.9	32.9313		9.9	24.7078
0.901	2.29681		3.901	40.892		6.901	32.9312		9.901	24.7078
0.902	2.29682		3.902	40.892		6.902	32.9312		9.902	24.7078
0.903	2.29681		3.903	40.892		6.903	32.9313		9.903	24.7078
0.904	2.29682		3.904	40.892		6.904	32.9313		9.904	24.7079
0.905	2.29685		3.905	40.892		6.905	32.9313		9.905	24.7079
0.906	2.29688		3.906	40.892		6.906	32.9313		9.906	24.7079
0.907	2.2969		3.907	40.892		6.907	32.9313		9.907	24.7079
0.908	2.29691		3.908	40.8921		6.908	32.9313		9.908	24.7079
0.909	2.29689		3.909	40.8921		6.909	32.9313		9.909	24.7079
0.91	2.29688		3.91	40.8921		6.91	32.9313		9.91	24.7079
0.911	2.29691		3.911	40.8921		6.911	32.9313		9.911	24.7079
0.912	2.29692		3.912	40.8921		6.912	32.9313		9.912	24.7079
0.913	2.29693		3.913	40.8921		6.913	32.9313		9.913	24.7079
0.914	2.29696		3.914	40.8921		6.914	32.9313		9.914	24.708
0.915	2.29695		3.915	40.8921		6.915	32.9313		9.915	24.708
0.916	2.29693		3.916	40.8921		6.916	32.9313		9.916	24.708
0.917	2.29694		3.917	40.8922		6.917	32.9313		9.917	24.708
0.918	2.29696		3.918	40.8922		6.918	32.9314		9.918	24.708
0.919	2.29699		3.919	40.8922		6.919	32.9314		9.919	24.708
0.92	2.29702		3.92	40.8922		6.92	32.9314		9.92	24.708
0.921	2.29704		3.921	40.8922		6.921	32.9314		9.921	24.708
0.922	2.29705		3.922	40.8922		6.922	32.9313		9.922	24.708
0.923	2.29708		3.923	40.8922		6.923	32.9314		9.923	24.708
0.924	2.29712		3.924	40.8922		6.924	32.9314		9.924	24.708
0.925	2.29715		3.925	40.8922		6.925	32.9314		9.925	24.708
0.926	2.29716		3.926	40.8922		6.926	32.9314		9.926	24.708
0.927	2.29717		3.927	40.8923		6.927	32.9314		9.927	24.708
0.928	2.2972		3.928	40.8923		6.928	32.9314		9.928	24.708
0.929	2.29724		3.929	40.8923		6.929	32.9314		9.929	24.708
0.93	2.29728		3.93	40.8923		6.93	32.9314		9.93	24.7081
0.931	2.29732		3.931	40.8923		6.931	32.9314		9.931	24.7081
0.932	2.2974		3.932	40.8924		6.932	32.9315		9.932	24.708
0.933	2.29746		3.933	40.8924		6.933	32.9315		9.933	24.708
0.934	2.29747		3.934	40.8924		6.934	32.9315		9.934	24.708
0.935	2.2975		3.935	40.8924		6.935	32.9315		9.935	24.708
0.936	2.29754		3.936	40.8924		6.936	32.9315		9.936	24.708
0.937	2.29757		3.937	40.8924		6.937	32.9315		9.937	24.7081
0.938	2.29759		3.938	40.8924		6.938	32.9315		9.938	24.7081
0.939	2.29757		3.939	40.8925		6.939	32.9315		9.939	24.7081
0.94	2.29755		3.94	40.8925		6.94	32.9315		9.94	24.7081
0.941	2.29757		3.941	40.8925		6.941	32.9315		9.941	24.7081
0.942	2.29762		3.942	40.8925		6.942	32.9315		9.942	24.7081
0.943	2.29764		3.943	40.8925		6.943	32.9315		9.943	24.7081
0.944	2.29764		3.944	40.8926		6.944	32.9314		9.944	24.7082
0.945	2.29763		3.945	40.8926		6.945	32.9314		9.945	24.7082
0.946	2.29764		3.946	40.8926		6.946	32.9314		9.946	24.7082
0.947	2.29766		3.947	40.8926		6.947	32.9314		9.947	24.7082
0.948	2.29769		3.948	40.8926		6.948	32.9314		9.948	24.7082
0.949	2.29768		3.949	40.8927		6.949	32.9314		9.949	24.7083
0.95	2.29765		3.95	40.8926		6.95	32.9314		9.95	24.7083
0.951	2.29762		3.951	40.8927		6.951	32.9314		9.951	24.7083
0.952	2.29765		3.952	40.8927		6.952	32.9314		9.952	24.7083
0.953	2.29768		3.953	40.8927		6.953	32.9314		9.953	24.7083
0.954	2.29769		3.954	40.8927		6.954	32.9314		9.954	24.7083
0.955	2.29771		3.955	40.8927		6.955	32.9314		9.955	24.7083
0.956	2.29772		3.956	40.8927		6.956	32.9314		9.956	24.7084
0.957	2.29772		3.957	40.8927		6.957	32.9314		9.957	24.7084
0.958	2.29773		3.958	40.8927		6.958	32.9314		9.958	24.7084
0.959	2.29774		3.959	40.8927		6.959	32.9314		9.959	24.7084
0.96	2.29775		3.96	40.8928		6.96	32.9314		9.96	24.7084
0.961	2.29776		3.961	40.8928		6.961	32.9314		9.961	24.7084
0.962	2.29775		3.962	40.8928		6.962	32.9314		9.962	24.7084
0.963	2.29774		3.963	40.8928		6.963	32.9314		9.963	24.7084
0.964	2.29774		3.964	40.8928		6.964	32.9314		9.964	24.7084
0.965	2.29773		3.965	40.8928		6.965	32.9314		9.965	24.7084
0.966	2.29772		3.966	40.8929		6.966	32.9314		9.966	24.7084
0.967	2.29772		3.967	40.8929		6.967	32.9314		9.967	24.7085
0.968	2.29771		3.968	40.8929		6.968	32.9314		9.968	24.7084
0.969	2.29772		3.969	40.8929		6.969	32.9314		9.969	24.7085
0.97	2.29773		3.97	40.8929		6.97	32.9314		9.97	24.7085
0.971	2.29774		3.971	40.8929		6.971	32.9314		9.971	24.7085
0.972	2.29775		3.972	40.893		6.972	32.9314		9.972	24.7086
0.973	2.29774		3.973	40.893		6.973	32.9314		9.973	24.7086
0.974	2.29774		3.974	40.893		6.974	32.9314		9.974	24.7086
0.975	2.29773		3.975	40.893		6.975	32.9314		9.975	24.7086
0.976	2.29774		3.976	40.893		6.976	32.9314		9.976	24.7086
0.977	2.29777		3.977	40.8931		6.977	32.9314		9.977	24.7087
0.978	2.29779		3.978	40.8931		6.978	32.9314		9.978	24.7086
0.979	2.29779		3.979	40.8931		6.979	32.9314		9.979	24.7086
0.98	2.29778		3.98	40.8931		6.98	32.9314		9.98	24.7087
0.981	2.29779		3.981	40.8931		6.981	32.9314		9.981	24.7087
0.982	2.29777		3.982	40.8931		6.982	32.9314		9.982	24.7087
0.983	2.29775		3.983	40.8932		6.983	32.9314		9.983	24.7087
0.984	2.29774		3.984	40.8932		6.984	32.9314		9.984	24.7087
0.985	2.29775		3.985	40.8932		6.985	32.9314		9.985	24.7087
0.986	2.29776		3.986	40.8932		6.986	32.9314		9.986	24.7087
0.987	2.29777		3.987	40.8932		6.987	32.9314		9.987	24.7087
0.988	2.29778		3.988	40.8933		6.988	32.9314		9.988	24.7087
0.989	2.29777		3.989	40.8933		6.989	32.9314		9.989	24.7087
0.99	2.29777		3.99	40.8933		6.99	32.9314		9.99	24.7087
0.991	2.29778		3.991	40.8933		6.991	32.9314		9.991	24.7087
0.992	2.29782		3.992	40.8933		6.992	32.9314		9.992	24.7087
0.993	2.29786		3.993	40.8933		6.993	32.9314		9.993	24.7087
0.994	2.29789		3.994	40.8933		6.994	32.9314		9.994	24.7088
0.995	2.29791		3.995	40.8933		6.995	32.9314		9.995	24.7088
0.996	2.29792		3.996	40.8933		6.996	32.9314		9.996	24.7088
0.997	2.29792		3.997	40.8933		6.997	32.9314		9.997	24.7088
0.998	2.29793		3.998	40.8933		6.998	32.9314		9.998	24.7088
0.999	2.29795		3.999	40.8934		6.999	32.9314		9.999	24.7088
1	2.29796		4	40.8934		7	32.9314		10	24.7088
1.001	2.29797		4.001	40.8934		7.001	32.9314		10.001	24.7088
1.002	2.29798		4.002	40.8934		7.002	32.9314		10.002	24.7089
1.003	2.29798		4.003	40.8934		7.003	32.9314		10.003	24.7089
1.004	2.29799		4.004	40.8934		7.004	32.9314		10.004	24.7089
1.005	2.298		4.005	40.8935		7.005	32.9314		10.005	24.7089
1.006	2.29801		4.006	40.8935		7.006	32.9314		10.006	24.709
1.007	2.29802		4.007	40.8935		7.007	32.9315		10.007	24.709
1.008	2.29801		4.008	40.8935		7.008	32.9315		10.008	24.709
1.009	2.298		4.009	40.8935		7.009	32.9315		10.009	24.709
1.01	2.29801		4.01	40.8935		7.01	32.9315		10.01	24.709
1.011	2.29804		4.011	40.8935		7.011	32.9315		10.011	24.709
1.012	2.29807		4.012	40.8935		7.012	32.9315		10.012	24.709
1.013	2.29811		4.013	40.8935		7.013	32.9315		10.013	24.7091
1.014	2.29815		4.014	40.8935		7.014	32.9315		10.014	24.7091
1.015	2.29816		4.015	40.8936		7.015	32.9315		10.015	24.7091
1.016	2.29817		4.016	40.8936		7.016	32.9315		10.016	24.7091
1.017	2.2982		4.017	40.8936		7.017	32.9315		10.017	24.7092
1.018	2.29819		4.018	40.8936		7.018	32.9315		10.018	24.7092
1.019	2.29817		4.019	40.8936		7.019	32.9315		10.019	24.7092
1.02	2.29818		4.02	40.8936		7.02	32.9315		10.02	24.7092
1.021	2.29819		4.021	40.8936		7.021	32.9315		10.021	24.7093
1.022	2.29818		4.022	40.8936		7.022	32.9315		10.022	24.7093
1.023	2.29819		4.023	40.8936		7.023	32.9315		10.023	24.7093
1.024	2.29822		4.024	40.8936		7.024	32.9315		10.024	24.7093
1.025	2.29821		4.025	40.8936		7.025	32.9315		10.025	24.7093
1.026	2.29822		4.026	40.8936		7.026	32.9315		10.026	24.7094
1.027	2.29825		4.027	40.8936		7.027	32.9315		10.027	24.7094
1.028	2.29826		4.028	40.8936		7.028	32.9315		10.028	24.7094
1.029	2.29825		4.029	40.8936		7.029	32.9315		10.029	24.7094
1.03	2.29823		4.03	40.8936		7.03	32.9315		10.03	24.7094
1.031	2.29824		4.031	40.8937		7.031	32.9315		10.031	24.7094
1.032	2.29825		4.032	40.8937		7.032	32.9315		10.032	24.7094
1.033	2.29826		4.033	40.8937		7.033	32.9315		10.033	24.7094
1.034	2.29829		4.034	40.8937		7.034	32.9314		10.034	24.7095
1.035	2.2983		4.035	40.8937		7.035	32.9314		10.035	24.7095
1.036	2.29827		4.036	40.8937		7.036	32.9314		10.036	24.7094
1.037	2.29825		4.037	40.8937		7.037	32.9314		10.037	24.7095
1.038	2.29824		4.038	40.8937		7.038	32.9314		10.038	24.7095
1.039	2.29825		4.039	40.8937		7.039	32.9314		10.039	24.7095
1.04	2.29825		4.04	40.8937		7.04	32.9314		10.04	24.7095
1.041	2.29823		4.041	40.8937		7.041	32.9314		10.041	24.7095
1.042	2.29824		4.042	40.8937		7.042	32.9314		10.042	24.7095
1.043	2.29828		4.043	40.8938		7.043	32.9314		10.043	24.7095
1.044	2.2983		4.044	40.8938		7.044	32.9314		10.044	24.7095
1.045	2.2983		4.045	40.8938		7.045	32.9314		10.045	24.7096
1.046	2.29829		4.046	40.8938		7.046	32.9314		10.046	24.7096
1.047	2.29827		4.047	40.8938		7.047	32.9314		10.047	24.7096
1.048	2.29825		4.048	40.8938		7.048	32.9314		10.048	24.7096
1.049	2.29824		4.049	40.8938		7.049	32.9314		10.049	24.7097
1.05	2.29823		4.05	40.8938		7.05	32.9314		10.05	24.7097
1.051	2.29826		4.051	40.8939		7.051	32.9314		10.051	24.7097
1.052	2.29832		4.052	40.8939		7.052	32.9314		10.052	24.7097
1.053	2.29836		4.053	40.8939		7.053	32.9313		10.053	24.7097
1.054	2.29837		4.054	40.8939		7.054	32.9313		10.054	24.7098
1.055	2.29835		4.055	40.8939		7.055	32.9313		10.055	24.7098
1.056	2.29831		4.056	40.8939		7.056	32.9312		10.056	24.7098
1.057	2.2983		4.057	40.8939		7.057	32.9312		10.057	24.7098
1.058	2.2983		4.058	40.8939		7.058	32.9313		10.058	24.7098
1.059	2.29829		4.059	40.894		7.059	32.9312		10.059	24.7099
1.06	2.2983		4.06	40.894		7.06	32.9312		10.06	24.7099
1.061	2.29831		4.061	40.894		7.061	32.9312		10.061	24.7099
1.062	2.29834		4.062	40.894		7.062	32.9312		10.062	24.7099
1.063	2.29833		4.063	40.894		7.063	32.9312		10.063	24.7099
1.064	2.29834		4.064	40.894		7.064	32.9312		10.064	24.7099
1.065	2.29837		4.065	40.894		7.065	32.9312		10.065	24.7099
1.066	2.29838		4.066	40.894		7.066	32.9312		10.066	24.7099
1.067	2.2984		4.067	40.894		7.067	32.9312		10.067	24.7099
1.068	2.29841		4.068	40.894		7.068	32.9312		10.068	24.7099
1.069	2.29844		4.069	40.894		7.069	32.9312		10.069	24.7099
1.07	2.29847		4.07	40.894		7.07	32.9312		10.07	24.7099
1.071	2.29846		4.071	40.894		7.071	32.9312		10.071	24.7099
1.072	2.29849		4.072	40.894		7.072	32.9312		10.072	24.7099
1.073	2.29853		4.073	40.894		7.073	32.9312		10.073	24.7099
1.074	2.29854		4.074	40.8941		7.074	32.9312		10.074	24.7099
1.075	2.29855		4.075	40.8941		7.075	32.9311		10.075	24.7099
1.076	2.29857		4.076	40.8941		7.076	32.9311		10.076	24.7099
1.077	2.2986		4.077	40.8941		7.077	32.9311		10.077	24.7099
1.078	2.29863		4.078	40.8941		7.078	32.9311		10.078	24.7099
1.079	2.29865		4.079	40.8941		7.079	32.9311		10.079	24.7099
1.08	2.29868		4.08	40.8941		7.08	32.9311		10.08	24.7099
1.081	2.29871		4.081	40.8941		7.081	32.9311		10.081	24.7099
1.082	2.29872		4.082	40.8941		7.082	32.9311		10.082	24.7099
1.083	2.29871		4.083	40.8941		7.083	32.9311		10.083	24.71
1.084	2.2987		4.084	40.8941		7.084	32.931		10.084	24.71
1.085	2.29871		4.085	40.8941		7.085	32.931		10.085	24.71
1.086	2.29874		4.086	40.8942		7.086	32.931		10.086	24.71
1.087	2.29877		4.087	40.8942		7.087	32.931		10.087	24.71
1.088	2.29878		4.088	40.8942		7.088	32.931		10.088	24.71
1.089	2.29879		4.089	40.8942		7.089	32.931		10.089	24.71
1.09	2.29881		4.09	40.8942		7.09	32.9311		10.09	24.71
1.091	2.29884		4.091	40.8942		7.091	32.931		10.091	24.7101
1.092	2.29885		4.092	40.8942		7.092	32.931		10.092	24.7101
1.093	2.29886		4.093	40.8943		7.093	32.931		10.093	24.7101
1.094	2.29889		4.094	40.8943		7.094	32.931		10.094	24.7101
1.095	2.29891		4.095	40.8943		7.095	32.931		10.095	24.7101
1.096	2.29892		4.096	40.8943		7.096	32.931		10.096	24.7102
1.097	2.29893		4.097	40.8943		7.097	32.931		10.097	24.7102
1.098	2.29894		4.098	40.8943		7.098	32.9309		10.098	24.7102
1.099	2.29895		4.099	40.8943		7.099	32.9309		10.099	24.7102
1.1	2.29898		4.1	40.8943		7.1	32.9309		10.1	24.7102
1.101	2.29899		4.101	40.8943		7.101	32.9309		10.101	24.7102
1.102	2.299		4.102	40.8943		7.102	32.9309		10.102	24.7102
1.103	2.29903		4.103	40.8944		7.103	32.9309		10.103	24.7102
1.104	2.29902		4.104	40.8944		7.104	32.9309		10.104	24.7102
1.105	2.29901		4.105	40.8944		7.105	32.9309		10.105	24.7102
1.106	2.29904		4.106	40.8944		7.106	32.9309		10.106	24.7102
1.107	2.29905		4.107	40.8944		7.107	32.9309		10.107	24.7102
1.108	2.29903		4.108	40.8944		7.108	32.9309		10.108	24.7103
1.109	2.299		4.109	40.8944		7.109	32.9309		10.109	24.7103
1.11	2.299		4.11	40.8945		7.11	32.9309		10.11	24.7103
1.111	2.29901		4.111	40.8945		7.111	32.9309		10.111	24.7103
1.112	2.29902		4.112	40.8945		7.112	32.9309		10.112	24.7103
1.113	2.29899		4.113	40.8945		7.113	32.9309		10.113	24.7103
1.114	2.29899		4.114	40.8945		7.114	32.9309		10.114	24.7103
1.115	2.299		4.115	40.8945		7.115	32.9308		10.115	24.7103
1.116	2.29899		4.116	40.8945		7.116	32.9308		10.116	24.7104
1.117	2.29898		4.117	40.8945		7.117	32.9308		10.117	24.7104
1.118	2.29898		4.118	40.8945		7.118	32.9308		10.118	24.7104
1.119	2.29899		4.119	40.8945		7.119	32.9308		10.119	24.7105
1.12	2.299		4.12	40.8945		7.12	32.9308		10.12	24.7105
1.121	2.29899		4.121	40.8946		7.121	32.9307		10.121	24.7105
1.122	2.29898		4.122	40.8946		7.122	32.9307		10.122	24.7105
1.123	2.29896		4.123	40.8946		7.123	32.9307		10.123	24.7105
1.124	2.29892		4.124	40.8946		7.124	32.9307		10.124	24.7105
1.125	2.29888		4.125	40.8946		7.125	32.9308		10.125	24.7105
1.126	2.29884		4.126	40.8946		7.126	32.9308		10.126	24.7105
1.127	2.29882		4.127	40.8946		7.127	32.9307		10.127	24.7106
1.128	2.29883		4.128	40.8946		7.128	32.9307		10.128	24.7106
1.129	2.29884		4.129	40.8946		7.129	32.9307		10.129	24.7106
1.13	2.29885		4.13	40.8946		7.13	32.9307		10.13	24.7106
1.131	2.29884		4.131	40.8946		7.131	32.9308		10.131	24.7106
1.132	2.29882		4.132	40.8946		7.132	32.9307		10.132	24.7106
1.133	2.2988		4.133	40.8946		7.133	32.9307		10.133	24.7106
1.134	2.29878		4.134	40.8946		7.134	32.9307		10.134	24.7107
1.135	2.29879		4.135	40.8946		7.135	32.9307		10.135	24.7107
1.136	2.29881		4.136	40.8946		7.136	32.9307		10.136	24.7107
1.137	2.29882		4.137	40.8947		7.137	32.9307		10.137	24.7107
1.138	2.2988		4.138	40.8947		7.138	32.9307		10.138	24.7107
1.139	2.29878		4.139	40.8947		7.139	32.9307		10.139	24.7108
1.14	2.29877		4.14	40.8947		7.14	32.9307		10.14	24.7108
1.141	2.29876		4.141	40.8947		7.141	32.9306		10.141	24.7108
1.142	2.29876		4.142	40.8947		7.142	32.9306		10.142	24.7108
1.143	2.29873		4.143	40.8947		7.143	32.9306		10.143	24.7108
1.144	2.29871		4.144	40.8947		7.144	32.9306		10.144	24.7108
1.145	2.29872		4.145	40.8947		7.145	32.9305		10.145	24.7108
1.146	2.29873		4.146	40.8947		7.146	32.9305		10.146	24.7108
1.147	2.29871		4.147	40.8948		7.147	32.9305		10.147	24.7109
1.148	2.29869		4.148	40.8948		7.148	32.9305		10.148	24.7109
1.149	2.29868		4.149	40.8947		7.149	32.9305		10.149	24.7109
1.15	2.29869		4.15	40.8947		7.15	32.9305		10.15	24.7109
1.151	2.2987		4.151	40.8947		7.151	32.9304		10.151	24.7109
1.152	2.29866		4.152	40.8948		7.152	32.9304		10.152	24.7109
1.153	2.29864		4.153	40.8948		7.153	32.9304		10.153	24.711
1.154	2.29866		4.154	40.8948		7.154	32.9304		10.154	24.711
1.155	2.29867		4.155	40.8948		7.155	32.9304		10.155	24.711
1.156	2.29865		4.156	40.8948		7.156	32.9304		10.156	24.7111
1.157	2.29864		4.157	40.8948		7.157	32.9304		10.157	24.711
1.158	2.29865		4.158	40.8948		7.158	32.9304		10.158	24.7111
1.159	2.29865		4.159	40.8948		7.159	32.9304		10.159	24.7111
1.16	2.29866		4.16	40.8948		7.16	32.9304		10.16	24.7111
1.161	2.29868		4.161	40.8948		7.161	32.9304		10.161	24.7111
1.162	2.29871		4.162	40.8948		7.162	32.9304		10.162	24.7111
1.163	2.29872		4.163	40.8948		7.163	32.9303		10.163	24.7111
1.164	2.29871		4.164	40.8948		7.164	32.9303		10.164	24.7111
1.165	2.29871		4.165	40.8948		7.165	32.9303		10.165	24.7111
1.166	2.29868		4.166	40.8948		7.166	32.9302		10.166	24.7111
1.167	2.29865		4.167	40.8948		7.167	32.9302		10.167	24.7111
1.168	2.29864		4.168	40.8948		7.168	32.9302		10.168	24.7111
1.169	2.29867		4.169	40.8948		7.169	32.9302		10.169	24.7112
1.17	2.29866		4.17	40.8948		7.17	32.9302		10.17	24.7112
1.171	2.29864		4.171	40.8948		7.171	32.9302		10.171	24.7112
1.172	2.29863		4.172	40.8948		7.172	32.9302		10.172	24.7112
1.173	2.29862		4.173	40.8948		7.173	32.9302		10.173	24.7112
1.174	2.29862		4.174	40.8948		7.174	32.9302		10.174	24.7113
1.175	2.29861		4.175	40.8948		7.175	32.9302		10.175	24.7113
1.176	2.2986		4.176	40.8948		7.176	32.9302		10.176	24.7113
1.177	2.29858		4.177	40.8948		7.177	32.9301		10.177	24.7113
1.178	2.29854		4.178	40.8948		7.178	32.9301		10.178	24.7113
1.179	2.2985		4.179	40.8948		7.179	32.9301		10.179	24.7113
1.18	2.29848		4.18	40.8948		7.18	32.9301		10.18	24.7114
1.181	2.29849		4.181	40.8948		7.181	32.9301		10.181	24.7114
1.182	2.29852		4.182	40.8948		7.182	32.9301		10.182	24.7114
1.183	2.29851		4.183	40.8948		7.183	32.9301		10.183	24.7114
1.184	2.29847		4.184	40.8948		7.184	32.9301		10.184	24.7114
1.185	2.29845		4.185	40.8947		7.185	32.9301		10.185	24.7114
1.186	2.29844		4.186	40.8947		7.186	32.9301		10.186	24.7115
1.187	2.29845		4.187	40.8947		7.187	32.93		10.187	24.7115
1.188	2.29846		4.188	40.8947		7.188	32.93		10.188	24.7115
1.189	2.29845		4.189	40.8947		7.189	32.93		10.189	24.7114
1.19	2.29843		4.19	40.8947		7.19	32.93		10.19	24.7114
1.191	2.29841		4.191	40.8947		7.191	32.93		10.191	24.7115
1.192	2.2984		4.192	40.8947		7.192	32.93		10.192	24.7115
1.193	2.2984		4.193	40.8947		7.193	32.9299		10.193	24.7115
1.194	2.29837		4.194	40.8947		7.194	32.9299		10.194	24.7115
1.195	2.29833		4.195	40.8947		7.195	32.9299		10.195	24.7115
1.196	2.29831		4.196	40.8947		7.196	32.9299		10.196	24.7115
1.197	2.29832		4.197	40.8947		7.197	32.9299		10.197	24.7115
1.198	2.29833		4.198	40.8947		7.198	32.9299		10.198	24.7116
1.199	2.29832		4.199	40.8947		7.199	32.9299		10.199	24.7116
1.2	2.29832		4.2	40.8947		7.2	32.9299		10.2	24.7116
1.201	2.29831		4.201	40.8947		7.201	32.9299		10.201	24.7117
1.202	2.29832		4.202	40.8946		7.202	32.9299		10.202	24.7117
1.203	2.29831		4.203	40.8946		7.203	32.9299		10.203	24.7117
1.204	2.29829		4.204	40.8946		7.204	32.9298		10.204	24.7118
1.205	2.29829		4.205	40.8946		7.205	32.9298		10.205	24.7118
1.206	2.29825		4.206	40.8946		7.206	32.9298		10.206	24.7118
1.207	2.29821		4.207	40.8946		7.207	32.9298		10.207	24.7118
1.208	2.2982		4.208	40.8946		7.208	32.9298		10.208	24.7118
1.209	2.29818		4.209	40.8946		7.209	32.9298		10.209	24.7118
1.21	2.29815		4.21	40.8946		7.21	32.9298		10.21	24.7118
1.211	2.29815		4.211	40.8946		7.211	32.9297		10.211	24.7118
1.212	2.29814		4.212	40.8946		7.212	32.9297		10.212	24.7119
1.213	2.29814		4.213	40.8946		7.213	32.9297		10.213	24.7119
1.214	2.29811		4.214	40.8946		7.214	32.9297		10.214	24.7119
1.215	2.29809		4.215	40.8946		7.215	32.9297		10.215	24.7119
1.216	2.2981		4.216	40.8946		7.216	32.9297		10.216	24.7119
1.217	2.29808		4.217	40.8946		7.217	32.9297		10.217	24.7119
1.218	2.29804		4.218	40.8946		7.218	32.9297		10.218	24.7119
1.219	2.29801		4.219	40.8946		7.219	32.9297		10.219	24.712
1.22	2.29799		4.22	40.8946		7.22	32.9297		10.22	24.712
1.221	2.29797		4.221	40.8946		7.221	32.9296		10.221	24.712
1.222	2.29796		4.222	40.8946		7.222	32.9296		10.222	24.712
1.223	2.29797		4.223	40.8946		7.223	32.9296		10.223	24.712
1.224	2.29795		4.224	40.8946		7.224	32.9296		10.224	24.712
1.225	2.29789		4.225	40.8946		7.225	32.9295		10.225	24.712
1.226	2.29785		4.226	40.8946		7.226	32.9295		10.226	24.7121
1.227	2.29783		4.227	40.8946		7.227	32.9295		10.227	24.7121
1.228	2.29779		4.228	40.8946		7.228	32.9295		10.228	24.7121
1.229	2.29775		4.229	40.8946		7.229	32.9295		10.229	24.7121
1.23	2.29773		4.23	40.8946		7.23	32.9295		10.23	24.7121
1.231	2.29771		4.231	40.8946		7.231	32.9295		10.231	24.7121
1.232	2.29768		4.232	40.8946		7.232	32.9295		10.232	24.7121
1.233	2.29768		4.233	40.8946		7.233	32.9295		10.233	24.7121
1.234	2.29767		4.234	40.8946		7.234	32.9295		10.234	24.7121
1.235	2.29763		4.235	40.8946		7.235	32.9294		10.235	24.7121
1.236	2.29758		4.236	40.8946		7.236	32.9294		10.236	24.7121
1.237	2.29752		4.237	40.8946		7.237	32.9294		10.237	24.7121
1.238	2.29748		4.238	40.8946		7.238	32.9294		10.238	24.7121
1.239	2.29749		4.239	40.8946		7.239	32.9294		10.239	24.7121
1.24	2.2975		4.24	40.8946		7.24	32.9294		10.24	24.7121
1.241	2.29748		4.241	40.8945		7.241	32.9294		10.241	24.7121
1.242	2.29744		4.242	40.8945		7.242	32.9294		10.242	24.7122
1.243	2.2974		4.243	40.8945		7.243	32.9294		10.243	24.7122
1.244	2.29738		4.244	40.8945		7.244	32.9293		10.244	24.7123
1.245	2.29737		4.245	40.8945		7.245	32.9293		10.245	24.7123
1.246	2.29738		4.246	40.8946		7.246	32.9293		10.246	24.7123
1.247	2.29737		4.247	40.8946		7.247	32.9293		10.247	24.7123
1.248	2.29735		4.248	40.8946		7.248	32.9293		10.248	24.7124
1.249	2.29734		4.249	40.8946		7.249	32.9293		10.249	24.7124
1.25	2.29734		4.25	40.8946		7.25	32.9293		10.25	24.7124
1.251	2.2973		4.251	40.8946		7.251	32.9293		10.251	24.7124
1.252	2.29724		4.252	40.8945		7.252	32.9292		10.252	24.7124
1.253	2.2972		4.253	40.8945		7.253	32.9292		10.253	24.7124
1.254	2.29716		4.254	40.8945		7.254	32.9293		10.254	24.7125
1.255	2.29716		4.255	40.8945		7.255	32.9292		10.255	24.7125
1.256	2.29715		4.256	40.8945		7.256	32.9292		10.256	24.7125
1.257	2.29713		4.257	40.8945		7.257	32.9292		10.257	24.7125
1.258	2.29712		4.258	40.8945		7.258	32.9292		10.258	24.7125
1.259	2.29708		4.259	40.8944		7.259	32.9292		10.259	24.7126
1.26	2.29701		4.26	40.8944		7.26	32.9292		10.26	24.7126
1.261	2.29696		4.261	40.8944		7.261	32.9292		10.261	24.7126
1.262	2.29693		4.262	40.8944		7.262	32.9292		10.262	24.7126
1.263	2.29693		4.263	40.8944		7.263	32.9292		10.263	24.7126
1.264	2.2969		4.264	40.8944		7.264	32.9292		10.264	24.7126
1.265	2.29686		4.265	40.8944		7.265	32.9292		10.265	24.7126
1.266	2.29681		4.266	40.8944		7.266	32.9291		10.266	24.7126
1.267	2.29677		4.267	40.8945		7.267	32.9291		10.267	24.7126
1.268	2.29675		4.268	40.8945		7.268	32.9291		10.268	24.7126
1.269	2.29671		4.269	40.8944		7.269	32.9291		10.269	24.7127
1.27	2.29668		4.27	40.8944		7.27	32.9291		10.27	24.7127
1.271	2.29668		4.271	40.8945		7.271	32.9291		10.271	24.7127
1.272	2.29667		4.272	40.8944		7.272	32.9291		10.272	24.7127
1.273	2.29666		4.273	40.8944		7.273	32.9291		10.273	24.7127
1.274	2.29664		4.274	40.8944		7.274	32.9291		10.274	24.7127
1.275	2.2966		4.275	40.8944		7.275	32.929		10.275	24.7127
1.276	2.2966		4.276	40.8944		7.276	32.929		10.276	24.7127
1.277	2.29661		4.277	40.8944		7.277	32.929		10.277	24.7127
1.278	2.29662		4.278	40.8944		7.278	32.929		10.278	24.7127
1.279	2.29659		4.279	40.8944		7.279	32.929		10.279	24.7127
1.28	2.29655		4.28	40.8944		7.28	32.929		10.28	24.7127
1.281	2.29653		4.281	40.8944		7.281	32.929		10.281	24.7127
1.282	2.29651		4.282	40.8944		7.282	32.9289		10.282	24.7128
1.283	2.2965		4.283	40.8944		7.283	32.9289		10.283	24.7128
1.284	2.29648		4.284	40.8944		7.284	32.9289		10.284	24.7128
1.285	2.29644		4.285	40.8944		7.285	32.9289		10.285	24.7128
1.286	2.29642		4.286	40.8944		7.286	32.9289		10.286	24.7128
1.287	2.29641		4.287	40.8944		7.287	32.9289		10.287	24.7128
1.288	2.29642		4.288	40.8944		7.288	32.9289		10.288	24.7129
1.289	2.29641		4.289	40.8944		7.289	32.9289		10.289	24.7129
1.29	2.29639		4.29	40.8944		7.29	32.9289		10.29	24.7129
1.291	2.2964		4.291	40.8944		7.291	32.9289		10.291	24.7129
1.292	2.29643		4.292	40.8944		7.292	32.9288		10.292	24.7129
1.293	2.2964		4.293	40.8944		7.293	32.9288		10.293	24.7129
1.294	2.29635		4.294	40.8944		7.294	32.9288		10.294	24.713
1.295	2.29629		4.295	40.8944		7.295	32.9288		10.295	24.7129
1.296	2.29627		4.296	40.8944		7.296	32.9288		10.296	24.713
1.297	2.2963		4.297	40.8944		7.297	32.9288		10.297	24.713
1.298	2.29629		4.298	40.8943		7.298	32.9288		10.298	24.713
1.299	2.29627		4.299	40.8943		7.299	32.9288		10.299	24.713
1.3	2.29626		4.3	40.8943		7.3	32.9288		10.3	24.713
1.301	2.29624		4.301	40.8943		7.301	32.9288		10.301	24.713
1.302	2.29621		4.302	40.8943		7.302	32.9287		10.302	24.713
1.303	2.29621		4.303	40.8943		7.303	32.9287		10.303	24.713
1.304	2.29617		4.304	40.8943		7.304	32.9287		10.304	24.7131
1.305	2.29611		4.305	40.8943		7.305	32.9287		10.305	24.7131
1.306	2.29607		4.306	40.8943		7.306	32.9286		10.306	24.7131
1.307	2.29607		4.307	40.8943		7.307	32.9286		10.307	24.7131
1.308	2.29606		4.308	40.8942		7.308	32.9286		10.308	24.7131
1.309	2.29602		4.309	40.8942		7.309	32.9286		10.309	24.7132
1.31	2.29598		4.31	40.8942		7.31	32.9286		10.31	24.7132
1.311	2.29596		4.311	40.8942		7.311	32.9286		10.311	24.7132
1.312	2.29595		4.312	40.8943		7.312	32.9286		10.312	24.7132
1.313	2.29595		4.313	40.8943		7.313	32.9286		10.313	24.7132
1.314	2.29594		4.314	40.8943		7.314	32.9286		10.314	24.7132
1.315	2.29592		4.315	40.8942		7.315	32.9286		10.315	24.7132
1.316	2.29591		4.316	40.8942		7.316	32.9286		10.316	24.7133
1.317	2.29595		4.317	40.8942		7.317	32.9286		10.317	24.7133
1.318	2.29596		4.318	40.8942		7.318	32.9286		10.318	24.7133
1.319	2.29594		4.319	40.8942		7.319	32.9285		10.319	24.7133
1.32	2.29592		4.32	40.8942		7.32	32.9285		10.32	24.7133
1.321	2.29588		4.321	40.8942		7.321	32.9285		10.321	24.7133
1.322	2.29586		4.322	40.8942		7.322	32.9284		10.322	24.7133
1.323	2.29583		4.323	40.8942		7.323	32.9284		10.323	24.7133
1.324	2.29581		4.324	40.8942		7.324	32.9284		10.324	24.7133
1.325	2.29579		4.325	40.8942		7.325	32.9284		10.325	24.7133
1.326	2.29576		4.326	40.8941		7.326	32.9284		10.326	24.7133
1.327	2.29576		4.327	40.8941		7.327	32.9284		10.327	24.7133
1.328	2.29575		4.328	40.8941		7.328	32.9284		10.328	24.7133
1.329	2.29574		4.329	40.8941		7.329	32.9283		10.329	24.7133
1.33	2.29575		4.33	40.8941		7.33	32.9283		10.33	24.7134
1.331	2.29576		4.331	40.8941		7.331	32.9283		10.331	24.7134
1.332	2.29577		4.332	40.8941		7.332	32.9282		10.332	24.7134
1.333	2.29577		4.333	40.8941		7.333	32.9282		10.333	24.7134
1.334	2.29573		4.334	40.8941		7.334	32.9282		10.334	24.7134
1.335	2.29571		4.335	40.8941		7.335	32.9282		10.335	24.7134
1.336	2.29568		4.336	40.894		7.336	32.9282		10.336	24.7134
1.337	2.29566		4.337	40.894		7.337	32.9282		10.337	24.7135
1.338	2.29564		4.338	40.894		7.338	32.9282		10.338	24.7135
1.339	2.2956		4.339	40.894		7.339	32.9282		10.339	24.7134
1.34	2.29558		4.34	40.894		7.34	32.9282		10.34	24.7134
1.341	2.29555		4.341	40.894		7.341	32.9282		10.341	24.7134
1.342	2.29551		4.342	40.8939		7.342	32.9282		10.342	24.7134
1.343	2.29547		4.343	40.8939		7.343	32.9282		10.343	24.7134
1.344	2.29545		4.344	40.8939		7.344	32.9282		10.344	24.7134
1.345	2.29543		4.345	40.8939		7.345	32.9282		10.345	24.7134
1.346	2.29541		4.346	40.8939		7.346	32.9282		10.346	24.7134
1.347	2.29538		4.347	40.8939		7.347	32.9281		10.347	24.7134
1.348	2.29536		4.348	40.8939		7.348	32.9281		10.348	24.7134
1.349	2.29535		4.349	40.8939		7.349	32.9281		10.349	24.7134
1.35	2.29536		4.35	40.8938		7.35	32.9281		10.35	24.7134
1.351	2.29536		4.351	40.8938		7.351	32.9281		10.351	24.7134
1.352	2.29532		4.352	40.8938		7.352	32.928		10.352	24.7134
1.353	2.29528		4.353	40.8938		7.353	32.928		10.353	24.7135
1.354	2.29526		4.354	40.8938		7.354	32.928		10.354	24.7135
1.355	2.29525		4.355	40.8938		7.355	32.928		10.355	24.7135
1.356	2.29523		4.356	40.8938		7.356	32.928		10.356	24.7135
1.357	2.2952		4.357	40.8938		7.357	32.9279		10.357	24.7136
1.358	2.2952		4.358	40.8938		7.358	32.9279		10.358	24.7136
1.359	2.29519		4.359	40.8938		7.359	32.9279		10.359	24.7136
1.36	2.29518		4.36	40.8938		7.36	32.9279		10.36	24.7136
1.361	2.29518		4.361	40.8937		7.361	32.9279		10.361	24.7136
1.362	2.29515		4.362	40.8937		7.362	32.9279		10.362	24.7136
1.363	2.29511		4.363	40.8937		7.363	32.9279		10.363	24.7136
1.364	2.29509		4.364	40.8937		7.364	32.9279		10.364	24.7136
1.365	2.29509		4.365	40.8937		7.365	32.9278		10.365	24.7136
1.366	2.29506		4.366	40.8937		7.366	32.9278		10.366	24.7136
1.367	2.29502		4.367	40.8937		7.367	32.9278		10.367	24.7136
1.368	2.295		4.368	40.8936		7.368	32.9278		10.368	24.7137
1.369	2.29498		4.369	40.8936		7.369	32.9278		10.369	24.7137
1.37	2.29495		4.37	40.8936		7.37	32.9278		10.37	24.7137
1.371	2.29495		4.371	40.8936		7.371	32.9278		10.371	24.7137
1.372	2.29493		4.372	40.8936		7.372	32.9278		10.372	24.7137
1.373	2.29489		4.373	40.8936		7.373	32.9278		10.373	24.7137
1.374	2.29483		4.374	40.8936		7.374	32.9277		10.374	24.7137
1.375	2.29477		4.375	40.8936		7.375	32.9277		10.375	24.7137
1.376	2.29475		4.376	40.8936		7.376	32.9277		10.376	24.7137
1.377	2.29475		4.377	40.8935		7.377	32.9277		10.377	24.7137
1.378	2.29472		4.378	40.8935		7.378	32.9277		10.378	24.7137
1.379	2.29472		4.379	40.8935		7.379	32.9277		10.379	24.7137
1.38	2.29473		4.38	40.8935		7.38	32.9277		10.38	24.7137
1.381	2.29469		4.381	40.8935		7.381	32.9277		10.381	24.7137
1.382	2.29463		4.382	40.8935		7.382	32.9276		10.382	24.7137
1.383	2.29459		4.383	40.8935		7.383	32.9276		10.383	24.7137
1.384	2.29459		4.384	40.8935		7.384	32.9276		10.384	24.7137
1.385	2.29456		4.385	40.8935		7.385	32.9276		10.385	24.7137
1.386	2.29452		4.386	40.8935		7.386	32.9275		10.386	24.7137
1.387	2.2945		4.387	40.8935		7.387	32.9275		10.387	24.7137
1.388	2.29448		4.388	40.8934		7.388	32.9275		10.388	24.7137
1.389	2.29449		4.389	40.8934		7.389	32.9275		10.389	24.7137
1.39	2.2945		4.39	40.8934		7.39	32.9275		10.39	24.7137
1.391	2.29449		4.391	40.8934		7.391	32.9275		10.391	24.7137
1.392	2.2945		4.392	40.8934		7.392	32.9275		10.392	24.7137
1.393	2.29451		4.393	40.8934		7.393	32.9275		10.393	24.7137
1.394	2.2945		4.394	40.8934		7.394	32.9275		10.394	24.7137
1.395	2.29448		4.395	40.8934		7.395	32.9275		10.395	24.7137
1.396	2.29444		4.396	40.8934		7.396	32.9275		10.396	24.7137
1.397	2.29439		4.397	40.8934		7.397	32.9275		10.397	24.7137
1.398	2.29436		4.398	40.8934		7.398	32.9275		10.398	24.7137
1.399	2.29436		4.399	40.8934		7.399	32.9275		10.399	24.7137
1.4	2.29432		4.4	40.8934		7.4	32.9274		10.4	24.7137
1.401	2.29428		4.401	40.8933		7.401	32.9274		10.401	24.7137
1.402	2.29426		4.402	40.8933		7.402	32.9274		10.402	24.7137
1.403	2.29423		4.403	40.8933		7.403	32.9274		10.403	24.7137
1.404	2.29421		4.404	40.8933		7.404	32.9274		10.404	24.7137
1.405	2.29419		4.405	40.8933		7.405	32.9274		10.405	24.7138
1.406	2.29415		4.406	40.8933		7.406	32.9273		10.406	24.7138
1.407	2.29414		4.407	40.8933		7.407	32.9273		10.407	24.7138
1.408	2.29415		4.408	40.8933		7.408	32.9273		10.408	24.7138
1.409	2.29414		4.409	40.8933		7.409	32.9273		10.409	24.7138
1.41	2.29412		4.41	40.8933		7.41	32.9273		10.41	24.7138
1.411	2.29408		4.411	40.8932		7.411	32.9273		10.411	24.7138
1.412	2.29404		4.412	40.9072		7.412	32.9273		10.412	24.7138
1.413	2.294		4.413	40.9523		7.413	32.9272		10.413	24.7137
1.414	2.29398		4.414	41.0294		7.414	32.9272		10.414	24.7137
1.415	2.29399		4.415	41.132		7.415	32.9272		10.415	24.7137
1.416	2.29398		4.416	41.2527		7.416	32.9272		10.416	24.7137
1.417	2.29395		4.417	41.384		7.417	32.9272		10.417	24.7137
1.418	2.29392		4.418	41.5195		7.418	32.9271		10.418	24.7137
1.419	2.2939		4.419	41.6547		7.419	32.9271		10.419	24.7137
1.42	2.29388		4.42	41.7868		7.42	32.9271		10.42	24.7137
1.421	2.29387		4.421	41.9152		7.421	32.9271		10.421	24.7137
1.422	2.29386		4.422	42.0405		7.422	32.9271		10.422	24.7137
1.423	2.29384		4.423	42.164		7.423	32.9271		10.423	24.7137
1.424	2.2938		4.424	42.2876		7.424	32.9271		10.424	24.7137
1.425	2.29378		4.425	42.4136		7.425	32.9271		10.425	24.7137
1.426	2.29376		4.426	42.5438		7.426	32.927		10.426	24.7137
1.427	2.29373		4.427	42.6801		7.427	32.927		10.427	24.7137
1.428	2.29373		4.428	42.8231		7.428	32.927		10.428	24.7137
1.429	2.2937		4.429	42.9742		7.429	32.9269		10.429	24.7137
1.43	2.29368		4.43	43.1339		7.43	32.9269		10.43	24.7137
1.431	2.29366		4.431	43.3017		7.431	32.9269		10.431	24.7137
1.432	2.29364		4.432	43.4768		7.432	32.9269		10.432	24.7137
1.433	2.29361		4.433	43.6588		7.433	32.9269		10.433	24.7137
1.434	2.29359		4.434	43.8469		7.434	32.9269		10.434	24.7137
1.435	2.29358		4.435	44.0404		7.435	32.9268		10.435	24.7137
1.436	2.29358		4.436	44.2382		7.436	32.9268		10.436	24.7137
1.437	2.29357		4.437	44.4393		7.437	32.9268		10.437	24.7137
1.438	2.29353		4.438	44.6427		7.438	32.9268		10.438	24.7137
1.439	2.29349		4.439	44.8475		7.439	32.9268		10.439	24.7137
1.44	2.29348		4.44	45.0523		7.44	32.9268		10.44	24.7137
1.441	2.29346		4.441	45.2557		7.441	32.9268		10.441	24.7137
1.442	2.29342		4.442	45.4573		7.442	32.9268		10.442	24.7137
1.443	2.2934		4.443	45.656		7.443	32.9268		10.443	24.7137
1.444	2.29338		4.444	45.8502		7.444	32.9268		10.444	24.7137
1.445	2.29334		4.445	46.0395		7.445	32.9267		10.445	24.7138
1.446	2.29331		4.446	46.2235		7.446	32.9267		10.446	24.7137
1.447	2.29331		4.447	46.4013		7.447	32.9267		10.447	24.7137
1.448	2.29332		4.448	46.5722		7.448	32.9267		10.448	24.7138
1.449	2.29333		4.449	46.7355		7.449	32.9267		10.449	24.7138
1.45	2.29332		4.45	46.8914		7.45	32.9267		10.45	24.7138
1.451	2.29332		4.451	47.0395		7.451	32.9267		10.451	24.7138
1.452	2.29331		4.452	47.1797		7.452	32.9267		10.452	24.7138
1.453	2.29329		4.453	47.3118		7.453	32.9267		10.453	24.7138
1.454	2.29325		4.454	47.4361		7.454	32.9267		10.454	24.7138
1.455	2.29324		4.455	47.5529		7.455	32.9267		10.455	24.7138
1.456	2.29325		4.456	47.6627		7.456	32.9267		10.456	24.7138
1.457	2.29324		4.457	47.7656		7.457	32.9267		10.457	24.7138
1.458	2.29325		4.458	47.8621		7.458	32.9267		10.458	24.7138
1.459	2.29325		4.459	47.9526		7.459	32.9266		10.459	24.7138
1.46	2.29321		4.46	48.0372		7.46	32.9266		10.46	24.7138
1.461	2.29319		4.461	48.1159		7.461	32.9266		10.461	24.7138
1.462	2.2932		4.462	48.1892		7.462	32.9266		10.462	24.7138
1.463	2.29319		4.463	48.257		7.463	32.9266		10.463	24.7138
1.464	2.29317		4.464	48.3195		7.464	32.9265		10.464	24.7138
1.465	2.29318		4.465	48.3773		7.465	32.9265		10.465	24.7138
1.466	2.29319		4.466	48.4306		7.466	32.9265		10.466	24.7138
1.467	2.29318		4.467	48.4799		7.467	32.9265		10.467	24.7138
1.468	2.29317		4.468	48.5257		7.468	32.9265		10.468	24.7138
1.469	2.29258		4.469	48.5683		7.469	32.9265		10.469	24.7137
1.47	2.28204		4.47	48.6081		7.47	32.9265		10.47	24.7138
1.471	2.25276		4.471	48.6457		7.471	32.9322		10.471	24.7138
1.472	2.21018		4.472	48.6808		7.472	32.954		10.472	24.7138
1.473	2.16415		4.473	48.7137		7.473	32.9967		10.473	24.7138
1.474	2.11762		4.474	48.7448		7.474	33.0609		10.474	24.72
1.475	2.0711		4.475	48.7749		7.475	33.1464		10.475	24.7399
1.476	2.02753		4.476	48.8047		7.476	33.2524		10.476	24.7755
1.477	1.98988		4.477	48.834		7.477	33.3789		10.477	24.8282
1.478	1.96011		4.478	48.8633		7.478	33.5243		10.478	24.8967
1.479	1.93922		4.479	48.8929		7.479	33.6874		10.479	24.9802
1.48	1.92867		4.48	48.9225		7.48	33.8662		10.48	25.0789
1.481	1.93045		4.481	48.9526		7.481	34.0574		10.481	25.1927
1.482	1.94554		4.482	48.9838		7.482	34.2585		10.482	25.3236
1.483	1.97294		4.483	49.0156		7.483	34.4669		10.483	25.4714
1.484	2.01169		4.484	49.048		7.484	34.6805		10.484	25.6356
1.485	2.06226		4.485	49.0813		7.485	34.8969		10.485	25.8156
1.486	2.12516		4.486	49.1159		7.486	35.1138		10.486	26.0088
1.487	2.19939		4.487	49.1511		7.487	35.3284		10.487	26.2146
1.488	2.28299		4.488	49.1872		7.488	35.5394		10.488	26.4311
1.489	2.37398		4.489	49.2245		7.489	35.7456		10.489	26.6552
1.49	2.47187		4.49	49.2627		7.49	35.9442		10.49	26.8856
1.491	2.57667		4.491	49.3015		7.491	36.1336		10.491	27.1191
1.492	2.68737		4.492	49.3406		7.492	36.3131		10.492	27.3539
1.493	2.80252		4.493	49.3798		7.493	36.4813		10.493	27.5887
1.494	2.92111		4.494	49.4185		7.494	36.6377		10.494	27.8216
1.495	3.04069		4.495	49.4564		7.495	36.7814		10.495	28.0495
1.496	3.16076		4.496	49.4941		7.496	36.9111		10.496	28.271
1.497	3.28132		4.497	49.5312		7.497	37.0281		10.497	28.485
1.498	3.39942		4.498	49.5673		7.498	37.133		10.498	28.6902
1.499	3.51358		4.499	49.602		7.499	37.2258		10.499	28.8859
1.5	3.6233		4.5	49.6354		7.5	37.3083		10.5	29.0691
1.501	3.72908		4.501	49.6676		7.501	37.3817		10.501	29.2389
1.502	3.83042		4.502	49.698		7.502	37.4467		10.502	29.3962
1.503	3.92437		4.503	49.7266		7.503	37.504		10.503	29.5403
1.504	4.01142		4.504	49.7535		7.504	37.5536		10.504	29.6711
1.505	4.09206		4.505	49.7784		7.505	37.5959		10.505	29.7887
1.506	4.1658		4.506	49.801		7.506	37.6309		10.506	29.893
1.507	4.23313		4.507	49.8217		7.507	37.66		10.507	29.9854
1.508	4.29357		4.508	49.8409		7.508	37.6844		10.508	30.0665
1.509	4.34611		4.509	49.8584		7.509	37.704		10.509	30.1362
1.51	4.39126		4.51	49.8742		7.51	37.7196		10.51	30.1945
1.511	4.43001		4.511	49.8886		7.511	37.7323		10.511	30.2422
1.512	4.46185		4.512	49.9019		7.512	37.7428		10.512	30.2804
1.513	4.4868		4.513	49.9136		7.513	37.7514		10.513	30.3097
1.514	4.50533		4.514	49.9238		7.514	37.7593		10.514	30.3303
1.515	4.51943		4.515	49.9329		7.515	37.7668		10.515	30.3439
1.516	4.5291		4.516	49.9412		7.516	37.774		10.516	30.3525
1.517	4.53334		4.517	49.9486		7.517	37.7819		10.517	30.3573
1.518	4.53315		4.518	49.9556		7.518	37.7909		10.518	30.3595
1.519	4.52901		4.519	49.962		7.519	37.8017		10.519	30.3599
1.52	4.52142		4.52	49.9682		7.52	37.8148		10.52	30.3597
1.521	4.51187		4.521	49.9745		7.521	37.83		10.521	30.3588
1.522	4.50132		4.522	49.9805		7.522	37.8485		10.522	30.3586
1.523	4.4893		4.523	49.9868		7.523	37.8707		10.523	30.3615
1.524	4.47629		4.524	49.9932		7.524	37.8958		10.524	30.3688
1.525	4.46377		4.525	49.9994		7.525	37.9231		10.525	30.3799
1.526	4.45175		4.526	50.006		7.526	37.953		10.526	30.3954
1.527	4.44072		4.527	50.0133		7.527	37.9858		10.527	30.4166
1.528	4.43165		4.528	50.0207		7.528	38.0211		10.528	30.4434
1.529	4.42357		4.529	50.0284		7.529	38.0594		10.529	30.4765
1.53	4.41648		4.53	50.0363		7.53	38.0999		10.53	30.5154
1.531	4.41135		4.531	50.0446		7.531	38.1414		10.531	30.5586
1.532	4.4087		4.532	50.053		7.532	38.1848		10.532	30.6062
1.533	4.409		4.533	50.0615		7.533	38.2289		10.533	30.6596
1.534	4.41225		4.534	50.0696		7.534	38.2731		10.534	30.7179
1.535	4.41797		4.535	50.0776		7.535	38.3165		10.535	30.7794
1.536	4.42665		4.536	50.0857		7.536	38.358		10.536	30.8447
1.537	4.4378		4.537	50.0933		7.537	38.3985		10.537	30.9131
1.538	4.45091		4.538	50.1006		7.538	38.4379		10.538	30.9835
1.539	4.46501		4.539	50.1075		7.539	38.4758		10.539	31.0551
1.54	4.47911		4.54	50.1139		7.54	38.5104		10.54	31.1267
1.541	4.4942		4.541	50.1202		7.541	38.5418		10.541	31.197
1.542	4.50978		4.542	50.1257		7.542	38.5705		10.542	31.2648
1.543	4.52536		4.543	50.1303		7.543	38.596		10.543	31.3301
1.544	4.54044		4.544	50.134		7.544	38.6182		10.544	31.3928
1.545	4.55454		4.545	50.1371		7.545	38.6359		10.545	31.4531
1.546	4.56667		4.546	50.14		7.546	38.6497		10.546	31.5096
1.547	4.57732		4.547	50.1423		7.547	38.6609		10.547	31.561
1.548	4.58748		4.548	50.1441		7.548	38.6695		10.548	31.6067
1.549	4.59566		4.549	50.1454		7.549	38.6749		10.549	31.6468
1.55	4.6004		4.55	50.1467		7.55	38.6777		10.55	31.6812
1.551	4.60316		4.551	50.1482		7.551	38.6786		10.551	31.7081
1.552	4.60494		4.552	50.1496		7.552	38.6781		10.552	31.7286
1.553	4.60426		4.553	50.1509		7.553	38.6765		10.553	31.7441
1.554	4.60209		4.554	50.1515		7.554	38.6734		10.554	31.754
1.555	4.59894		4.555	50.1517		7.555	38.6693		10.555	31.7587
1.556	4.5948		4.556	50.1521		7.556	38.6651		10.556	31.7405
1.557	4.58968		4.557	50.1526		7.557	38.6613		10.557	31.6938
1.558	4.58259		4.558	50.1531		7.558	38.6575		10.558	31.6367
1.559	4.57401		4.559	50.1538		7.559	38.6544		10.559	31.572
1.56	4.56495		4.56	50.1544		7.56	38.6521		10.56	31.4997
1.561	4.55588		4.561	50.1551		7.561	38.6505		10.561	31.4174
1.562	4.54633		4.562	50.156		7.562	38.6507		10.562	31.3275
1.563	4.53627		4.563	50.1569		7.563	38.652		10.563	31.2376
1.564	4.52573		4.564	50.1578		7.564	38.6537		10.564	31.1502
1.565	4.51519		4.565	50.1586		7.565	38.6561		10.565	31.0704
1.566	4.50514		4.566	50.1593		7.566	38.66		10.566	31.0007
1.567	4.49558		4.567	50.1598		7.567	38.665		10.567	30.936
1.568	4.487		4.568	50.1604		7.568	38.67		10.568	30.8763
1.569	4.47942		4.569	50.1609		7.569	38.6757		10.569	30.8268
1.57	4.47232		4.57	50.1617		7.57	38.6829		10.57	30.7873
1.571	4.46572		4.571	50.1628		7.571	38.6908		10.571	30.7579
1.572	4.45961		4.572	50.1637		7.572	38.699		10.572	30.731
1.573	4.454		4.573	50.1645		7.573	38.7073		10.573	30.7116
1.574	4.44937		4.574	50.1651		7.574	38.7152		10.574	30.7024
1.575	4.44573		4.575	50.1656		7.575	38.7227		10.575	30.6982
1.576	4.44356		4.576	50.1662		7.576	38.7288		10.576	30.7016
1.577	4.44189		4.577	50.1667		7.577	38.7338		10.577	30.7125
1.578	4.44077		4.578	50.1669		7.578	38.7384		10.578	30.7259
1.579	4.44067		4.579	50.167		7.579	38.7423		10.579	30.7394
1.58	4.44056		4.58	50.167		7.58	38.7447		10.58	30.7528
1.581	4.44046		4.581	50.167		7.581	38.7457		10.581	30.7562
1.582	4.44033		4.582	50.1669		7.582	38.7459		10.582	30.752
1.583	4.44021		4.583	50.1669		7.583	38.7454		10.583	30.7427
1.584	4.44009		4.584	50.1669		7.584	38.7445		10.584	30.7259
1.585	4.44		4.585	50.1669		7.585	38.7425		10.585	30.7041
1.586	4.43991		4.586	50.1669		7.586	38.7395		10.586	30.6747
1.587	4.43981		4.587	50.1669		7.587	38.7364		10.587	30.6352
1.588	4.4397		4.588	50.1669		7.588	38.733		10.588	30.5856
1.589	4.43958		4.589	50.1669		7.589	38.7306		10.589	30.5335
1.59	4.43946		4.59	50.1669		7.59	38.7299		10.59	30.4789
1.591	4.43936		4.591	50.1669		7.591	38.7294		10.591	30.4142
1.592	4.43925		4.592	50.1669		7.592	38.7291		10.592	30.342
1.593	4.43916		4.593	50.1668		7.593	38.7291		10.593	30.2697
1.594	4.43911		4.594	50.1668		7.594	38.7291		10.594	30.1975
1.595	4.43907		4.595	50.1668		7.595	38.729		10.595	30.1381
1.596	4.43904		4.596	50.1668		7.596	38.729		10.596	30.1162
1.597	4.43904		4.597	50.1668		7.597	38.729		10.597	30.116
1.598	4.43903		4.598	50.1668		7.598	38.729		10.598	30.1159
1.599	4.43899		4.599	50.1668		7.599	38.7289		10.599	30.1158
1.6	4.43894		4.6	50.1668		7.6	38.7289		10.6	30.1158
1.601	4.43891		4.601	50.1668		7.601	38.7289		10.601	30.1157
1.602	4.43889		4.602	50.1668		7.602	38.729		10.602	30.1157
1.603	4.43888		4.603	50.1668		7.603	38.729		10.603	30.1156
1.604	4.43889		4.604	50.1668		7.604	38.729		10.604	30.1156
1.605	4.43887		4.605	50.1668		7.605	38.729		10.605	30.1156
1.606	4.43885		4.606	50.1668		7.606	38.729		10.606	30.1156
1.607	4.43883		4.607	50.1668		7.607	38.7289		10.607	30.1156
1.608	4.4388		4.608	50.1668		7.608	38.7289		10.608	30.1156
1.609	4.43878		4.609	50.1668		7.609	38.7289		10.609	30.1156
1.61	4.43874		4.61	50.1668		7.61	38.7289		10.61	30.1156
1.611	4.43872		4.611	50.1667		7.611	38.7289		10.611	30.1156
1.612	4.43873		4.612	50.1667		7.612	38.7289		10.612	30.1155
1.613	4.43872		4.613	50.1667		7.613	38.729		10.613	30.1155
1.614	4.43872		4.614	50.1667		7.614	38.729		10.614	30.1155
1.615	4.43871		4.615	50.1667		7.615	38.729		10.615	30.1155
1.616	4.4387		4.616	50.1667		7.616	38.729		10.616	30.1154
1.617	4.43871		4.617	50.1667		7.617	38.729		10.617	30.1154
1.618	4.43869		4.618	50.1666		7.618	38.729		10.618	30.1154
1.619	4.43867		4.619	50.1666		7.619	38.729		10.619	30.1154
1.62	4.43864		4.62	50.1666		7.62	38.729		10.62	30.1154
1.621	4.43864		4.621	50.1666		7.621	38.729		10.621	30.1153
1.622	4.43865		4.622	50.1666		7.622	38.729		10.622	30.1153
1.623	4.43864		4.623	50.1666		7.623	38.729		10.623	30.1152
1.624	4.43863		4.624	50.1666		7.624	38.729		10.624	30.1152
1.625	4.43863		4.625	50.1666		7.625	38.729		10.625	30.1152
1.626	4.43864		4.626	50.1665		7.626	38.729		10.626	30.1152
1.627	4.43865		4.627	50.1665		7.627	38.729		10.627	30.1152
1.628	4.43863		4.628	50.1665		7.628	38.7289		10.628	30.1152
1.629	4.43859		4.629	50.1665		7.629	38.7289		10.629	30.1152
1.63	4.43856		4.63	50.1665		7.63	38.7289		10.63	30.1152
1.631	4.43856		4.631	50.1665		7.631	38.7289		10.631	30.1152
1.632	4.43853		4.632	50.1664		7.632	38.7289		10.632	30.1151
1.633	4.43849		4.633	50.1664		7.633	38.729		10.633	30.1151
1.634	4.43847		4.634	50.1664		7.634	38.729		10.634	30.1151
1.635	4.43845		4.635	50.1664		7.635	38.729		10.635	30.1151
1.636	4.43841		4.636	50.1664		7.636	38.729		10.636	30.1152
1.637	4.43839		4.637	50.1664		7.637	38.729		10.637	30.1151
1.638	4.43836		4.638	50.1664		7.638	38.729		10.638	30.1151
1.639	4.43834		4.639	50.1664		7.639	38.729		10.639	30.1151
1.64	4.43833		4.64	50.1664		7.64	38.729		10.64	30.1151
1.641	4.43833		4.641	50.1664		7.641	38.729		10.641	30.1151
1.642	4.4383		4.642	50.1664		7.642	38.729		10.642	30.1151
1.643	4.43828		4.643	50.1663		7.643	38.729		10.643	30.1151
1.644	4.43828		4.644	50.1663		7.644	38.729		10.644	30.1151
1.645	4.43829		4.645	50.1663		7.645	38.729		10.645	30.115
1.646	4.4383		4.646	50.1663		7.646	38.729		10.646	30.115
1.647	4.43831		4.647	50.1663		7.647	38.729		10.647	30.115
1.648	4.43832		4.648	50.1663		7.648	38.729		10.648	30.115
1.649	4.43833		4.649	50.1662		7.649	38.729		10.649	30.115
1.65	4.43832		4.65	50.1662		7.65	38.7291		10.65	30.115
1.651	4.4383		4.651	50.1662		7.651	38.729		10.651	30.115
1.652	4.43831		4.652	50.1662		7.652	38.7291		10.652	30.1149
1.653	4.43833		4.653	50.1662		7.653	38.7291		10.653	30.1149
1.654	4.43834		4.654	50.1662		7.654	38.7291		10.654	30.1149
1.655	4.43835		4.655	50.1662		7.655	38.7291		10.655	30.1149
1.656	4.43838		4.656	50.1661		7.656	38.7291		10.656	30.1149
1.657	4.43837		4.657	50.1661		7.657	38.7291		10.657	30.1149
1.658	4.43835		4.658	50.1661		7.658	38.7291		10.658	30.1149
1.659	4.43833		4.659	50.1661		7.659	38.7291		10.659	30.1149
1.66	4.4383		4.66	50.1661		7.66	38.7291		10.66	30.1148
1.661	4.4383		4.661	50.1661		7.661	38.7291		10.661	30.1148
1.662	4.43829		4.662	50.1661		7.662	38.7291		10.662	30.1148
1.663	4.43828		4.663	50.1661		7.663	38.7291		10.663	30.1148
1.664	4.43828		4.664	50.1661		7.664	38.7291		10.664	30.1148
1.665	4.43827		4.665	50.1661		7.665	38.7292		10.665	30.1147
1.666	4.43827		4.666	50.1661		7.666	38.7292		10.666	30.1147
1.667	4.43826		4.667	50.1661		7.667	38.7292		10.667	30.1147
1.668	4.43824		4.668	50.166		7.668	38.7292		10.668	30.1147
1.669	4.43821		4.669	50.166		7.669	38.7292		10.669	30.1147
1.67	4.43821		4.67	50.166		7.67	38.7292		10.67	30.1146
1.671	4.43818		4.671	50.166		7.671	38.7292		10.671	30.1146
1.672	4.43816		4.672	50.166		7.672	38.7292		10.672	30.1146
1.673	4.43814		4.673	50.166		7.673	38.7292		10.673	30.1146
1.674	4.43813		4.674	50.166		7.674	38.7292		10.674	30.1145
1.675	4.43814		4.675	50.1659		7.675	38.7293		10.675	30.1145
1.676	4.43812		4.676	50.1659		7.676	38.7293		10.676	30.1145
1.677	4.4381		4.677	50.1659		7.677	38.7293		10.677	30.1145
1.678	4.43807		4.678	50.1659		7.678	38.7293		10.678	30.1144
1.679	4.43805		4.679	50.1659		7.679	38.7293		10.679	30.1144
1.68	4.43804		4.68	50.1659		7.68	38.7293		10.68	30.1144
1.681	4.43802		4.681	50.1659		7.681	38.7293		10.681	30.1144
1.682	4.43801		4.682	50.1658		7.682	38.7294		10.682	30.1143
1.683	4.43801		4.683	50.1658		7.683	38.7294		10.683	30.1143
1.684	4.43798		4.684	50.1658		7.684	38.7294		10.684	30.1142
1.685	4.43799		4.685	50.1658		7.685	38.7294		10.685	30.1142
1.686	4.438		4.686	50.1658		7.686	38.7294		10.686	30.1142
1.687	4.438		4.687	50.1658		7.687	38.7294		10.687	30.1142
1.688	4.43799		4.688	50.1658		7.688	38.7294		10.688	30.1142
1.689	4.43797		4.689	50.1658		7.689	38.7294		10.689	30.1141
1.69	4.43795		4.69	50.1658		7.69	38.7294		10.69	30.1141
1.691	4.43796		4.691	50.1658		7.691	38.7294		10.691	30.1141
1.692	4.43798		4.692	50.1658		7.692	38.7294		10.692	30.1141
1.693	4.43799		4.693	50.1658		7.693	38.7294		10.693	30.1141
1.694	4.43797		4.694	50.1658		7.694	38.7294		10.694	30.114
1.695	4.43795		4.695	50.1658		7.695	38.7294		10.695	30.114
1.696	4.43794		4.696	50.1658		7.696	38.7294		10.696	30.114
1.697	4.43795		4.697	50.1657		7.697	38.7294		10.697	30.114
1.698	4.43798		4.698	50.1657		7.698	38.7295		10.698	30.114
1.699	4.43799		4.699	50.1657		7.699	38.7295		10.699	30.1139
1.7	4.43796		4.7	50.1657		7.7	38.7295		10.7	30.1139
1.701	4.43794		4.701	50.1657		7.701	38.7295		10.701	30.1139
1.702	4.43793		4.702	50.1657		7.702	38.7295		10.702	30.1139
1.703	4.43794		4.703	50.1657		7.703	38.7296		10.703	30.1138
1.704	4.43797		4.704	50.1657		7.704	38.7296		10.704	30.1138
1.705	4.438		4.705	50.1657		7.705	38.7296		10.705	30.1138
1.706	4.43801		4.706	50.1657		7.706	38.7295		10.706	30.1137
1.707	4.43798		4.707	50.1657		7.707	38.7296		10.707	30.1137
1.708	4.43796		4.708	50.1657		7.708	38.7296		10.708	30.1137
1.709	4.43797		4.709	50.1657		7.709	38.7296		10.709	30.1137
1.71	4.438		4.71	50.1657		7.71	38.7296		10.71	30.1137
1.711	4.43799		4.711	50.1657		7.711	38.7295		10.711	30.1137
1.712	4.43797		4.712	50.1657		7.712	38.7295		10.712	30.1136
1.713	4.43795		4.713	50.1657		7.713	38.7295		10.713	30.1136
1.714	4.43792		4.714	50.1657		7.714	38.7296		10.714	30.1136
1.715	4.43793		4.715	50.1657		7.715	38.7296		10.715	30.1136
1.716	4.43794		4.716	50.1656		7.716	38.7295		10.716	30.1136
1.717	4.43792		4.717	50.1656		7.717	38.7296		10.717	30.1136
1.718	4.4379		4.718	50.1657		7.718	38.7296		10.718	30.1136
1.719	4.43789		4.719	50.1656		7.719	38.7295		10.719	30.1136
1.72	4.43788		4.72	50.1656		7.72	38.7295		10.72	30.1135
1.721	4.43788		4.721	50.1656		7.721	38.7295		10.721	30.1135
1.722	4.43787		4.722	50.1656		7.722	38.7295		10.722	30.1135
1.723	4.43786		4.723	50.1656		7.723	38.7295		10.723	30.1135
1.724	4.43787		4.724	50.1656		7.724	38.7295		10.724	30.1135
1.725	4.43788		4.725	50.1656		7.725	38.7295		10.725	30.1134
1.726	4.43789		4.726	50.1656		7.726	38.7295		10.726	30.1134
1.727	4.43794		4.727	50.1656		7.727	38.7295		10.727	30.1134
1.728	4.43796		4.728	50.1656		7.728	38.7295		10.728	30.1133
1.729	4.43796		4.729	50.1656		7.729	38.7295		10.729	30.1133
1.73	4.43795		4.73	50.1656		7.73	38.7296		10.73	30.1133
1.731	4.43796		4.731	50.1656		7.731	38.7296		10.731	30.1133
1.732	4.43797		4.732	50.1656		7.732	38.7296		10.732	30.1133
1.733	4.43798		4.733	50.1656		7.733	38.7296		10.733	30.1132
1.734	4.43799		4.734	50.1656		7.734	38.7296		10.734	30.1132
1.735	4.43798		4.735	50.1656		7.735	38.7296		10.735	30.1132
1.736	4.43801		4.736	50.1656		7.736	38.7296		10.736	30.1132
1.737	4.43807		4.737	50.1655		7.737	38.7296		10.737	30.1132
1.738	4.4381		4.738	50.1655		7.738	38.7297		10.738	30.1132
1.739	4.43809		4.739	50.1655		7.739	38.7297		10.739	30.1132
1.74	4.43808		4.74	50.1655		7.74	38.7297		10.74	30.1132
1.741	4.43806		4.741	50.1655		7.741	38.7297		10.741	30.1132
1.742	4.43802		4.742	50.1655		7.742	38.7297		10.742	30.1131
1.743	4.43802		4.743	50.1655		7.743	38.7297		10.743	30.1131
1.744	4.43803		4.744	50.1655		7.744	38.7297		10.744	30.1131
1.745	4.438		4.745	50.1655		7.745	38.7297		10.745	30.1131
1.746	4.43798		4.746	50.1655		7.746	38.7297		10.746	30.1131
1.747	4.43799		4.747	50.1655		7.747	38.7298		10.747	30.1131
1.748	4.438		4.748	50.1655		7.748	38.7298		10.748	30.113
1.749	4.43799		4.749	50.1655		7.749	38.7298		10.749	30.113
1.75	4.438		4.75	50.1655		7.75	38.7298		10.75	30.113
1.751	4.43803		4.751	50.1655		7.751	38.7298		10.751	30.113
1.752	4.43804		4.752	50.1655		7.752	38.7298		10.752	30.113
1.753	4.43803		4.753	50.1655		7.753	38.7298		10.753	30.113
1.754	4.43804		4.754	50.1655		7.754	38.7298		10.754	30.113
1.755	4.43805		4.755	50.1655		7.755	38.7298		10.755	30.113
1.756	4.43806		4.756	50.1655		7.756	38.7298		10.756	30.1129
1.757	4.43807		4.757	50.1655		7.757	38.7298		10.757	30.1129
1.758	4.43807		4.758	50.1654		7.758	38.7298		10.758	30.1129
1.759	4.43808		4.759	50.1654		7.759	38.7298		10.759	30.1129
1.76	4.43807		4.76	50.1654		7.76	38.7298		10.76	30.1129
1.761	4.43806		4.761	50.1654		7.761	38.7298		10.761	30.1129
1.762	4.43807		4.762	50.1654		7.762	38.7298		10.762	30.1128
1.763	4.43807		4.763	50.1654		7.763	38.7299		10.763	30.1128
1.764	4.43806		4.764	50.1654		7.764	38.7299		10.764	30.1128
1.765	4.43805		4.765	50.1654		7.765	38.7299		10.765	30.1128
1.766	4.43803		4.766	50.1654		7.766	38.7299		10.766	30.1128
1.767	4.43801		4.767	50.1653		7.767	38.7299		10.767	30.1128
1.768	4.43802		4.768	50.1653		7.768	38.7299		10.768	30.1128
1.769	4.43806		4.769	50.1653		7.769	38.7299		10.769	30.1128
1.77	4.43809		4.77	50.1653		7.77	38.7299		10.77	30.1128
1.771	4.43808		4.771	50.1653		7.771	38.73		10.771	30.1127
1.772	4.43807		4.772	50.1653		7.772	38.73		10.772	30.1127
1.773	4.43805		4.773	50.1653		7.773	38.73		10.773	30.1127
1.774	4.43803		4.774	50.1653		7.774	38.73		10.774	30.1127
1.775	4.43804		4.775	50.1653		7.775	38.73		10.775	30.1127
1.776	4.43807		4.776	50.1653		7.776	38.7299		10.776	30.1127
1.777	4.43808		4.777	50.1653		7.777	38.7299		10.777	30.1127
1.778	4.43809		4.778	50.1653		7.778	38.7299		10.778	30.1127
1.779	4.43813		4.779	50.1653		7.779	38.7299		10.779	30.1127
1.78	4.43817		4.78	50.1653		7.78	38.7299		10.78	30.1126
1.781	4.43816		4.781	50.1653		7.781	38.7299		10.781	30.1126
1.782	4.43814		4.782	50.1653		7.782	38.73		10.782	30.1126
1.783	4.43815		4.783	50.1653		7.783	38.73		10.783	30.1126
1.784	4.43819		4.784	50.1653		7.784	38.73		10.784	30.1125
1.785	4.43824		4.785	50.1653		7.785	38.73		10.785	30.1125
1.786	4.43823		4.786	50.1653		7.786	38.7301		10.786	30.1125
1.787	4.43822		4.787	50.1653		7.787	38.7301		10.787	30.1125
1.788	4.43823		4.788	50.1653		7.788	38.7301		10.788	30.1125
1.789	4.43824		4.789	50.1652		7.789	38.7301		10.789	30.1124
1.79	4.43829		4.79	50.1652		7.79	38.7301		10.79	30.1124
1.791	4.4383		4.791	50.1652		7.791	38.7301		10.791	30.1124
1.792	4.43829		4.792	50.1652		7.792	38.7301		10.792	30.1123
1.793	4.4383		4.793	50.1652		7.793	38.7301		10.793	30.1123
1.794	4.43829		4.794	50.1652		7.794	38.7302		10.794	30.1123
1.795	4.4383		4.795	50.1652		7.795	38.7302		10.795	30.1123
1.796	4.43833		4.796	50.1652		7.796	38.7302		10.796	30.1123
1.797	4.43836		4.797	50.1652		7.797	38.7302		10.797	30.1123
1.798	4.43838		4.798	50.1652		7.798	38.7302		10.798	30.1123
1.799	4.43841		4.799	50.1651		7.799	38.7302		10.799	30.1123
1.8	4.43844		4.8	50.1652		7.8	38.7302		10.8	30.1123
1.801	4.43845		4.801	50.1652		7.801	38.7302		10.801	30.1123
1.802	4.43844		4.802	50.1652		7.802	38.7303		10.802	30.1123
1.803	4.43847		4.803	50.1652		7.803	38.7303		10.803	30.1122
1.804	4.43851		4.804	50.1652		7.804	38.7303		10.804	30.1122
1.805	4.43854		4.805	50.1652		7.805	38.7303		10.805	30.1122
1.806	4.43856		4.806	50.1652		7.806	38.7303		10.806	30.1122
1.807	4.43859		4.807	50.1652		7.807	38.7304		10.807	30.1122
1.808	4.43861		4.808	50.1653		7.808	38.7304		10.808	30.1122
1.809	4.43862		4.809	50.1653		7.809	38.7304		10.809	30.1122
1.81	4.43862		4.81	50.1653		7.81	38.7304		10.81	30.1122
1.811	4.43863		4.811	50.1653		7.811	38.7305		10.811	30.1121
1.812	4.43865		4.812	50.1653		7.812	38.7305		10.812	30.1121
1.813	4.4387		4.813	50.1653		7.813	38.7305		10.813	30.1121
1.814	4.43874		4.814	50.1653		7.814	38.7306		10.814	30.1121
1.815	4.43877		4.815	50.1653		7.815	38.7306		10.815	30.1121
1.816	4.43879		4.816	50.1653		7.816	38.7306		10.816	30.1121
1.817	4.43882		4.817	50.1653		7.817	38.7306		10.817	30.112
1.818	4.43883		4.818	50.1653		7.818	38.7306		10.818	30.112
1.819	4.43884		4.819	50.1653		7.819	38.7306		10.819	30.112
1.82	4.43885		4.82	50.1653		7.82	38.7306		10.82	30.112
1.821	4.43888		4.821	50.1653		7.821	38.7306		10.821	30.112
1.822	4.43894		4.822	50.1652		7.822	38.7307		10.822	30.112
1.823	4.43898		4.823	50.1653		7.823	38.7307		10.823	30.112
1.824	4.43899		4.824	50.1653		7.824	38.7307		10.824	30.1119
1.825	4.439		4.825	50.1652		7.825	38.7307		10.825	30.1119
1.826	4.43902		4.826	50.1652		7.826	38.7307		10.826	30.1119
1.827	4.43902		4.827	50.1652		7.827	38.7307		10.827	30.1119
1.828	4.43901		4.828	50.1653		7.828	38.7307		10.828	30.1119
1.829	4.43902		4.829	50.1653		7.829	38.7307		10.829	30.1119
1.83	4.43903		4.83	50.1653		7.83	38.7307		10.83	30.1118
1.831	4.43904		4.831	50.1653		7.831	38.7308		10.831	30.1118
1.832	4.43905		4.832	50.1653		7.832	38.7308		10.832	30.1118
1.833	4.43908		4.833	50.1653		7.833	38.7308		10.833	30.1118
1.834	4.4391		4.834	50.1653		7.834	38.7308		10.834	30.1118
1.835	4.43913		4.835	50.1653		7.835	38.7308		10.835	30.1118
1.836	4.43916		4.836	50.1653		7.836	38.7308		10.836	30.1118
1.837	4.4392		4.837	50.1653		7.837	38.7308		10.837	30.1118
1.838	4.43924		4.838	50.1653		7.838	38.7307		10.838	30.1118
1.839	4.43927		4.839	50.1653		7.839	38.7308		10.839	30.1118
1.84	4.43928		4.84	50.1653		7.84	38.7308		10.84	30.1118
1.841	4.43929		4.841	50.1653		7.841	38.7308		10.841	30.1117
1.842	4.4393		4.842	50.1653		7.842	38.7308		10.842	30.1117
1.843	4.43931		4.843	50.1653		7.843	38.7308		10.843	30.1117
1.844	4.43935		4.844	50.1653		7.844	38.7308		10.844	30.1117
1.845	4.43938		4.845	50.1653		7.845	38.7308		10.845	30.1117
1.846	4.43939		4.846	50.1653		7.846	38.7308		10.846	30.1117
1.847	4.43941		4.847	50.1653		7.847	38.7308		10.847	30.1116
1.848	4.43942		4.848	50.1653		7.848	38.7308		10.848	30.1116
1.849	4.43943		4.849	50.1653		7.849	38.7308		10.849	30.1116
1.85	4.43944		4.85	50.1653		7.85	38.7308		10.85	30.1116
1.851	4.43945		4.851	50.1653		7.851	38.7308		10.851	30.1116
1.852	4.43946		4.852	50.1653		7.852	38.7308		10.852	30.1115
1.853	4.43946		4.853	50.1653		7.853	38.7308		10.853	30.1115
1.854	4.43945		4.854	50.1653		7.854	38.7308		10.854	30.1115
1.855	4.43945		4.855	50.1653		7.855	38.7308		10.855	30.1115
1.856	4.43947		4.856	50.1653		7.856	38.7308		10.856	30.1115
1.857	4.4395		4.857	50.1653		7.857	38.7308		10.857	30.1115
1.858	4.43951		4.858	50.1653		7.858	38.7308		10.858	30.1115
1.859	4.43953		4.859	50.1653		7.859	38.7309		10.859	30.1115
1.86	4.43956		4.86	50.1653		7.86	38.7309		10.86	30.1114
1.861	4.43959		4.861	50.1653		7.861	38.7309		10.861	30.1114
1.862	4.4396		4.862	50.1653		7.862	38.7309		10.862	30.1114
1.863	4.43964		4.863	50.1653		7.863	38.7309		10.863	30.1114
1.864	4.4397		4.864	50.1654		7.864	38.7309		10.864	30.1114
1.865	4.43971		4.865	50.1654		7.865	38.7309		10.865	30.1113
1.866	4.43972		4.866	50.1654		7.866	38.7309		10.866	30.1113
1.867	4.43975		4.867	50.1654		7.867	38.7309		10.867	30.1113
1.868	4.43976		4.868	50.1654		7.868	38.7309		10.868	30.1112
1.869	4.43978		4.869	50.1654		7.869	38.731		10.869	30.1112
1.87	4.43983		4.87	50.1654		7.87	38.731		10.87	30.1111
1.871	4.43984		4.871	50.1654		7.871	38.731		10.871	30.1111
1.872	4.43983		4.872	50.1654		7.872	38.731		10.872	30.1111
1.873	4.43984		4.873	50.1655		7.873	38.731		10.873	30.1111
1.874	4.43987		4.874	50.1655		7.874	38.731		10.874	30.1111
1.875	4.43989		4.875	50.1655		7.875	38.731		10.875	30.1111
1.876	4.43993		4.876	50.1655		7.876	38.7311		10.876	30.1111
1.877	4.43998		4.877	50.1655		7.877	38.7311		10.877	30.1111
1.878	4.44		4.878	50.1655		7.878	38.7311		10.878	30.1111
1.879	4.44003		4.879	50.1655		7.879	38.7311		10.879	30.111
1.88	4.44006		4.88	50.1655		7.88	38.7311		10.88	30.111
1.881	4.4401		4.881	50.1656		7.881	38.7312		10.881	30.111
1.882	4.44014		4.882	50.1656		7.882	38.7312		10.882	30.111
1.883	4.44015		4.883	50.1656		7.883	38.7312		10.883	30.1109
1.884	4.44018		4.884	50.1656		7.884	38.7312		10.884	30.1109
1.885	4.44022		4.885	50.1656		7.885	38.7312		10.885	30.1109
1.886	4.44026		4.886	50.1656		7.886	38.7312		10.886	30.1109
1.887	4.44029		4.887	50.1656		7.887	38.7312		10.887	30.1109
1.888	4.4403		4.888	50.1657		7.888	38.7313		10.888	30.1108
1.889	4.44031		4.889	50.1657		7.889	38.7313		10.889	30.1108
1.89	4.44032		4.89	50.1657		7.89	38.7312		10.89	30.1108
1.891	4.44035		4.891	50.1657		7.891	38.7313		10.891	30.1108
1.892	4.44039		4.892	50.1657		7.892	38.7313		10.892	30.1107
1.893	4.44043		4.893	50.1657		7.893	38.7313		10.893	30.1107
1.894	4.44046		4.894	50.1657		7.894	38.7313		10.894	30.1107
1.895	4.44047		4.895	50.1657		7.895	38.7313		10.895	30.1107
1.896	4.44046		4.896	50.1657		7.896	38.7313		10.896	30.1107
1.897	4.44047		4.897	50.1657		7.897	38.7313		10.897	30.1106
1.898	4.44048		4.898	50.1657		7.898	38.7313		10.898	30.1106
1.899	4.44048		4.899	50.1657		7.899	38.7313		10.899	30.1106
1.9	4.44045		4.9	50.1657		7.9	38.7313		10.9	30.1106
1.901	4.44046		4.901	50.1657		7.901	38.7313		10.901	30.1106
1.902	4.44051		4.902	50.1658		7.902	38.7313		10.902	30.1106
1.903	4.44053		4.903	50.1658		7.903	38.7313		10.903	30.1106
1.904	4.44056		4.904	50.1658		7.904	38.7313		10.904	30.1106
1.905	4.44059		4.905	50.1658		7.905	38.7313		10.905	30.1105
1.906	4.44061		4.906	50.1658		7.906	38.7313		10.906	30.1105
1.907	4.44064		4.907	50.1658		7.907	38.7313		10.907	30.1105
1.908	4.44066		4.908	50.1658		7.908	38.7313		10.908	30.1105
1.909	4.44067		4.909	50.1658		7.909	38.7313		10.909	30.1105
1.91	4.44068		4.91	50.1658		7.91	38.7313		10.91	30.1105
1.911	4.44073		4.911	50.1658		7.911	38.7313		10.911	30.1105
1.912	4.44077		4.912	50.1658		7.912	38.7313		10.912	30.1105
1.913	4.4408		4.913	50.1658		7.913	38.7313		10.913	30.1105
1.914	4.44082		4.914	50.1659		7.914	38.7314		10.914	30.1105
1.915	4.44085		4.915	50.1659		7.915	38.7314		10.915	30.1105
1.916	4.44088		4.916	50.1659		7.916	38.7314		10.916	30.1105
1.917	4.44092		4.917	50.1659		7.917	38.7314		10.917	30.1105
1.918	4.44096		4.918	50.1659		7.918	38.7314		10.918	30.1105
1.919	4.44099		4.919	50.1659		7.919	38.7314		10.919	30.1106
1.92	4.44101		4.92	50.1659		7.92	38.7314		10.92	30.1105
1.921	4.44102		4.921	50.1659		7.921	38.7314		10.921	30.1105
1.922	4.44103		4.922	50.1659		7.922	38.7315		10.922	30.1105
1.923	4.44106		4.923	50.1659		7.923	38.7315		10.923	30.1105
1.924	4.44109		4.924	50.1659		7.924	38.7315		10.924	30.1105
1.925	4.44111		4.925	50.1659		7.925	38.7315		10.925	30.1105
1.926	4.44112		4.926	50.1659		7.926	38.7315		10.926	30.1105
1.927	4.4411		4.927	50.1659		7.927	38.7316		10.927	30.1105
1.928	4.44108		4.928	50.1659		7.928	38.7316		10.928	30.1105
1.929	4.44107		4.929	50.1659		7.929	38.7316		10.929	30.1105
1.93	4.44108		4.93	50.1659		7.93	38.7316		10.93	30.1105
1.931	4.44111		4.931	50.1659		7.931	38.7316		10.931	30.1105
1.932	4.44113		4.932	50.1659		7.932	38.7316		10.932	30.1105
1.933	4.44116		4.933	50.1659		7.933	38.7315		10.933	30.1105
1.934	4.44119		4.934	50.1659		7.934	38.7316		10.934	30.1105
1.935	4.4412		4.935	50.1659		7.935	38.7316		10.935	30.1105
1.936	4.44121		4.936	50.1659		7.936	38.7316		10.936	30.1105
1.937	4.44123		4.937	50.1659		7.937	38.7316		10.937	30.1104
1.938	4.44126		4.938	50.1659		7.938	38.7316		10.938	30.1104
1.939	4.4413		4.939	50.166		7.939	38.7316		10.939	30.1104
1.94	4.44133		4.94	50.166		7.94	38.7316		10.94	30.1104
1.941	4.44132		4.941	50.166		7.941	38.7316		10.941	30.1104
1.942	4.44133		4.942	50.166		7.942	38.7316		10.942	30.1104
1.943	4.44136		4.943	50.166		7.943	38.7316		10.943	30.1104
1.944	4.44137		4.944	50.166		7.944	38.7316		10.944	30.1104
1.945	4.44136		4.945	50.166		7.945	38.7316		10.945	30.1104
1.946	4.44137		4.946	50.166		7.946	38.7316		10.946	30.1104
1.947	4.4414		4.947	50.166		7.947	38.7316		10.947	30.1104
1.948	4.44143		4.948	50.1661		7.948	38.7317		10.948	30.1104
1.949	4.44144		4.949	50.1661		7.949	38.7317		10.949	30.1104
1.95	4.44145		4.95	50.1661		7.95	38.7317		10.95	30.1104
1.951	4.44147		4.951	50.1661		7.951	38.7317		10.951	30.1104
1.952	4.44151		4.952	50.1661		7.952	38.7317		10.952	30.1104
1.953	4.44157		4.953	50.1661		7.953	38.7317		10.953	30.1103
1.954	4.44162		4.954	50.1661		7.954	38.7317		10.954	30.1103
1.955	4.44164		4.955	50.1661		7.955	38.7317		10.955	30.1103
1.956	4.44167		4.956	50.1661		7.956	38.7317		10.956	30.1103
1.957	4.4417		4.957	50.1661		7.957	38.7317		10.957	30.1103
1.958	4.44172		4.958	50.1661		7.958	38.7317		10.958	30.1103
1.959	4.44175		4.959	50.1661		7.959	38.7317		10.959	30.1103
1.96	4.44176		4.96	50.1661		7.96	38.7317		10.96	30.1103
1.961	4.44177		4.961	50.1661		7.961	38.7318		10.961	30.1103
1.962	4.44178		4.962	50.1661		7.962	38.7318		10.962	30.1102
1.963	4.44177		4.963	50.1661		7.963	38.7318		10.963	30.1102
1.964	4.44177		4.964	50.1661		7.964	38.7318		10.964	30.1102
1.965	4.44178		4.965	50.1661		7.965	38.7318		10.965	30.1102
1.966	4.44179		4.966	50.1661		7.966	38.7319		10.966	30.1102
1.967	4.44178		4.967	50.1661		7.967	38.7319		10.967	30.1102
1.968	4.44179		4.968	50.1662		7.968	38.7319		10.968	30.1102
1.969	4.4418		4.969	50.1662		7.969	38.7319		10.969	30.1102
1.97	4.44181		4.97	50.1662		7.97	38.7319		10.97	30.1102
1.971	4.44185		4.971	50.1662		7.971	38.7319		10.971	30.1102
1.972	4.4419		4.972	50.1662		7.972	38.7319		10.972	30.1101
1.973	4.44191		4.973	50.1662		7.973	38.7319		10.973	30.1101
1.974	4.4419		4.974	50.1662		7.974	38.7319		10.974	30.1102
1.975	4.44193		4.975	50.1662		7.975	38.7319		10.975	30.1101
1.976	4.44195		4.976	50.1662		7.976	38.7319		10.976	30.1101
1.977	4.44196		4.977	50.1662		7.977	38.7319		10.977	30.1101
1.978	4.44199		4.978	50.1662		7.978	38.7319		10.978	30.1101
1.979	4.44201		4.979	50.1662		7.979	38.7319		10.979	30.1101
1.98	4.44202		4.98	50.1662		7.98	38.7319		10.98	30.1101
1.981	4.44203		4.981	50.1662		7.981	38.7319		10.981	30.1101
1.982	4.44206		4.982	50.1663		7.982	38.7319		10.982	30.1101
1.983	4.44209		4.983	50.1663		7.983	38.7319		10.983	30.1101
1.984	4.44211		4.984	50.1663		7.984	38.7319		10.984	30.11
1.985	4.44214		4.985	50.1663		7.985	38.7319		10.985	30.11
1.986	4.44215		4.986	50.1663		7.986	38.7319		10.986	30.11
1.987	4.44214		4.987	50.1663		7.987	38.7319		10.987	30.11
1.988	4.44215		4.988	50.1663		7.988	38.7319		10.988	30.11
1.989	4.44218		4.989	50.1663		7.989	38.732		10.989	30.11
1.99	4.44219		4.99	50.1663		7.99	38.732		10.99	30.11
1.991	4.4422		4.991	50.1663		7.991	38.732		10.991	30.11
1.992	4.44221		4.992	50.1663		7.992	38.732		10.992	30.11
1.993	4.44222		4.993	50.1664		7.993	38.732		10.993	30.11
1.994	4.44225		4.994	50.1664		7.994	38.732		10.994	30.11
1.995	4.44227		4.995	50.1664		7.995	38.732		10.995	30.11
1.996	4.4423		4.996	50.1664		7.996	38.732		10.996	30.11
1.997	4.44231		4.997	50.1664		7.997	38.732		10.997	30.11
1.998	4.44232		4.998	50.1664		7.998	38.732		10.998	30.11
1.999	4.44235		4.999	50.1664		7.999	38.732		10.999	30.11
[truncated: 1 more rows]

## Sheet: S26b
Time (s)	Open-circuit voltage (V)		Time (s)	Open-circuit voltage (V)		Time (s)	Open-circuit voltage (V)		Time (s)	Open-circuit voltage (V)
0.001	0.03731		3.001	0.202		6.001	0.16153		9.001	0.16146
0.002	0.03743		3.002	0.20221		6.002	0.16154		9.002	0.16152
0.003	0.03757		3.003	0.20238		6.003	0.16162		9.003	0.1616
0.004	0.03777		3.004	0.20254		6.004	0.16172		9.004	0.16173
0.005	0.03799		3.005	0.20261		6.005	0.16174		9.005	0.16199
0.006	0.03829		3.006	0.20262		6.006	0.1618		9.006	0.16228
0.007	0.0386		3.007	0.20265		6.007	0.16194		9.007	0.16264
0.008	0.03877		3.008	0.20265		6.008	0.16212		9.008	0.16287
0.009	0.03901		3.009	0.20274		6.009	0.16225		9.009	0.16307
0.01	0.03905		3.01	0.2028		6.01	0.1624		9.01	0.16324
0.011	0.03906		3.011	0.20279		6.011	0.16263		9.011	0.16334
0.012	0.03894		3.012	0.2027		6.012	0.1628		9.012	0.16347
0.013	0.03885		3.013	0.20266		6.013	0.16291		9.013	0.1635
0.014	0.03892		3.014	0.20252		6.014	0.16301		9.014	0.16343
0.015	0.03889		3.015	0.20252		6.015	0.16309		9.015	0.16338
0.016	0.03895		3.016	0.20264		6.016	0.16321		9.016	0.1634
0.017	0.0391		3.017	0.20262		6.017	0.1633		9.017	0.16335
0.018	0.03908		3.018	0.20271		6.018	0.16342		9.018	0.16333
0.019	0.03925		3.019	0.20279		6.019	0.1636		9.019	0.16333
0.02	0.0395		3.02	0.20293		6.02	0.16388		9.02	0.16332
0.021	0.0397		3.021	0.20305		6.021	0.16416		9.021	0.16333
0.022	0.03987		3.022	0.20317		6.022	0.16456		9.022	0.16343
0.023	0.04014		3.023	0.20334		6.023	0.16502		9.023	0.16358
0.024	0.04032		3.024	0.20347		6.024	0.16534		9.024	0.16369
0.025	0.04041		3.025	0.20355		6.025	0.16556		9.025	0.16379
0.026	0.04054		3.026	0.20375		6.026	0.16574		9.026	0.16394
0.027	0.04046		3.027	0.20377		6.027	0.1659		9.027	0.16414
0.028	0.04032		3.028	0.20382		6.028	0.16593		9.028	0.16434
0.029	0.04021		3.029	0.2037		6.029	0.16603		9.029	0.16437
0.03	0.04016		3.03	0.20353		6.03	0.16607		9.03	0.16438
0.031	0.0399		3.031	0.20321		6.031	0.16624		9.031	0.16445
0.032	0.03953		3.032	0.20293		6.032	0.16629		9.032	0.16451
0.033	0.03937		3.033	0.20274		6.033	0.16635		9.033	0.16456
0.034	0.03919		3.034	0.20259		6.034	0.16645		9.034	0.16451
0.035	0.03904		3.035	0.20241		6.035	0.16654		9.035	0.16441
0.036	0.03882		3.036	0.20227		6.036	0.1666		9.036	0.16436
0.037	0.03858		3.037	0.20223		6.037	0.16663		9.037	0.16431
0.038	0.03848		3.038	0.20224		6.038	0.16671		9.038	0.16424
0.039	0.03832		3.039	0.20231		6.039	0.16675		9.039	0.16433
0.04	0.03834		3.04	0.20242		6.04	0.16694		9.04	0.16444
0.041	0.0383		3.041	0.20253		6.041	0.16715		9.041	0.16446
0.042	0.03824		3.042	0.20268		6.042	0.16736		9.042	0.16448
0.043	0.03824		3.043	0.20268		6.043	0.1675		9.043	0.16454
0.044	0.03824		3.044	0.20285		6.044	0.16766		9.044	0.16453
0.045	0.03823		3.045	0.2031		6.045	0.16782		9.045	0.16456
0.046	0.0382		3.046	0.20339		6.046	0.168		9.046	0.16463
0.047	0.0381		3.047	0.20358		6.047	0.16812		9.047	0.1647
0.048	0.03784		3.048	0.20373		6.048	0.1682		9.048	0.16471
0.049	0.03776		3.049	0.2039		6.049	0.16825		9.049	0.16483
0.05	0.03774		3.05	0.20403		6.05	0.16831		9.05	0.1649
0.051	0.03783		3.051	0.2041		6.051	0.16833		9.051	0.16499
0.052	0.03784		3.052	0.20417		6.052	0.16823		9.052	0.16499
0.053	0.03781		3.053	0.20419		6.053	0.16818		9.053	0.16493
0.054	0.03774		3.054	0.20422		6.054	0.16812		9.054	0.16484
0.055	0.03772		3.055	0.20425		6.055	0.16802		9.055	0.16471
0.056	0.03751		3.056	0.20425		6.056	0.16783		9.056	0.16462
0.057	0.03735		3.057	0.20441		6.057	0.16771		9.057	0.16453
0.058	0.03732		3.058	0.20456		6.058	0.16767		9.058	0.16451
0.059	0.03737		3.059	0.20474		6.059	0.16763		9.059	0.16438
0.06	0.03727		3.06	0.20491		6.06	0.16757		9.06	0.16425
0.061	0.0374		3.061	0.20505		6.061	0.16765		9.061	0.16426
0.062	0.03756		3.062	0.20521		6.062	0.16783		9.062	0.16419
0.063	0.03779		3.063	0.20539		6.063	0.16785		9.063	0.16423
0.064	0.03811		3.064	0.20553		6.064	0.16793		9.064	0.16435
0.065	0.03835		3.065	0.20572		6.065	0.16816		9.065	0.16448
0.066	0.03868		3.066	0.20586		6.066	0.16819		9.066	0.16467
0.067	0.03895		3.067	0.20595		6.067	0.16817		9.067	0.16489
0.068	0.03918		3.068	0.20596		6.068	0.16811		9.068	0.16498
0.069	0.03945		3.069	0.20599		6.069	0.1681		9.069	0.16514
0.07	0.03943		3.07	0.206		6.07	0.16795		9.07	0.16534
0.071	0.03944		3.071	0.20601		6.071	0.16787		9.071	0.16541
0.072	0.03938		3.072	0.20594		6.072	0.16785		9.072	0.16538
0.073	0.03929		3.073	0.20581		6.073	0.1678		9.073	0.16542
0.074	0.03914		3.074	0.20567		6.074	0.16767		9.074	0.16542
0.075	0.03898		3.075	0.20558		6.075	0.16766		9.075	0.16532
0.076	0.03877		3.076	0.20546		6.076	0.16762		9.076	0.1653
0.077	0.0386		3.077	0.20524		6.077	0.16766		9.077	0.16531
0.078	0.03856		3.078	0.20523		6.078	0.16772		9.078	0.16526
0.079	0.03866		3.079	0.20519		6.079	0.16785		9.079	0.16517
0.08	0.0387		3.08	0.20523		6.08	0.16807		9.08	0.16526
0.081	0.03876		3.081	0.20521		6.081	0.16827		9.081	0.16549
0.082	0.03885		3.082	0.20524		6.082	0.16848		9.082	0.16555
0.083	0.03914		3.083	0.20537		6.083	0.16875		9.083	0.16562
0.084	0.03923		3.084	0.20545		6.084	0.169		9.084	0.16566
0.085	0.03936		3.085	0.20559		6.085	0.16927		9.085	0.16573
0.086	0.0395		3.086	0.20572		6.086	0.16944		9.086	0.16588
0.087	0.03961		3.087	0.20578		6.087	0.16953		9.087	0.16595
0.088	0.03972		3.088	0.20589		6.088	0.16965		9.088	0.16605
0.089	0.03972		3.089	0.20595		6.089	0.16979		9.089	0.16612
0.09	0.03974		3.09	0.20591		6.09	0.16998		9.09	0.16615
0.091	0.03955		3.091	0.20591		6.091	0.17006		9.091	0.16607
0.092	0.03941		3.092	0.20592		6.092	0.17017		9.092	0.16602
0.093	0.03934		3.093	0.20602		6.093	0.17027		9.093	0.16595
0.094	0.03926		3.094	0.20616		6.094	0.17044		9.094	0.16582
0.095	0.03914		3.095	0.20631		6.095	0.17061		9.095	0.16578
0.096	0.039		3.096	0.20647		6.096	0.17065		9.096	0.16577
0.097	0.03895		3.097	0.20668		6.097	0.1708		9.097	0.16569
0.098	0.03902		3.098	0.20698		6.098	0.17094		9.098	0.16562
0.099	0.03917		3.099	0.20728		6.099	0.1711		9.099	0.16566
0.1	0.03927		3.1	0.20762		6.1	0.17129		9.1	0.16562
0.101	0.03938		3.101	0.20795		6.101	0.17142		9.101	0.16558
0.102	0.03941		3.102	0.20825		6.102	0.17153		9.102	0.16555
0.103	0.03951		3.103	0.20855		6.103	0.17161		9.103	0.16562
0.104	0.03962		3.104	0.20897		6.104	0.17161		9.104	0.1658
0.105	0.03982		3.105	0.20932		6.105	0.17169		9.105	0.16603
0.106	0.0399		3.106	0.20971		6.106	0.17186		9.106	0.16625
0.107	0.04019		3.107	0.21003		6.107	0.1721		9.107	0.16641
0.108	0.04041		3.108	0.21036		6.108	0.17224		9.108	0.16668
0.109	0.04042		3.109	0.2106		6.109	0.17234		9.109	0.16677
0.11	0.0404		3.11	0.21086		6.11	0.17237		9.11	0.16707
0.111	0.04059		3.111	0.21117		6.111	0.17245		9.111	0.16729
0.112	0.0406		3.112	0.21162		6.112	0.17241		9.112	0.1675
0.113	0.04058		3.113	0.21192		6.113	0.17229		9.113	0.16775
0.114	0.04055		3.114	0.21205		6.114	0.17229		9.114	0.16785
0.115	0.04056		3.115	0.21233		6.115	0.17217		9.115	0.168
0.116	0.04058		3.116	0.21264		6.116	0.17192		9.116	0.16814
0.117	0.04059		3.117	0.21294		6.117	0.17196		9.117	0.16827
0.118	0.04057		3.118	0.21309		6.118	0.17204		9.118	0.16833
0.119	0.04063		3.119	0.21325		6.119	0.1722		9.119	0.16849
0.12	0.04075		3.12	0.21353		6.12	0.17224		9.12	0.16863
0.121	0.0409		3.121	0.21376		6.121	0.17248		9.121	0.16887
0.122	0.04102		3.122	0.21391		6.122	0.17272		9.122	0.16917
0.123	0.04121		3.123	0.214		6.123	0.17291		9.123	0.16961
0.124	0.04134		3.124	0.2141		6.124	0.17314		9.124	0.16998
0.125	0.04152		3.125	0.21417		6.125	0.17362		9.125	0.1702
0.126	0.04168		3.126	0.21424		6.126	0.17396		9.126	0.17053
0.127	0.0418		3.127	0.2143		6.127	0.17437		9.127	0.17096
0.128	0.04186		3.128	0.21443		6.128	0.1747		9.128	0.17132
0.129	0.0419		3.129	0.21443		6.129	0.175		9.129	0.17165
0.13	0.0419		3.13	0.21439		6.13	0.17529		9.13	0.17195
0.131	0.04185		3.131	0.21428		6.131	0.17541		9.131	0.17211
0.132	0.04172		3.132	0.21419		6.132	0.17555		9.132	0.17217
0.133	0.04161		3.133	0.21413		6.133	0.17565		9.133	0.17226
0.134	0.04146		3.134	0.21391		6.134	0.17575		9.134	0.17229
0.135	0.04131		3.135	0.21365		6.135	0.17582		9.135	0.17229
0.136	0.04121		3.136	0.21354		6.136	0.17586		9.136	0.17233
0.137	0.04116		3.137	0.21341		6.137	0.176		9.137	0.17229
0.138	0.04113		3.138	0.2133		6.138	0.1762		9.138	0.17228
0.139	0.04109		3.139	0.21319		6.139	0.17645		9.139	0.17218
0.14	0.0411		3.14	0.21322		6.14	0.17658		9.14	0.17219
0.141	0.04104		3.141	0.21349		6.141	0.17664		9.141	0.17219
0.142	0.04104		3.142	0.21362		6.142	0.17689		9.142	0.17236
0.143	0.04109		3.143	0.21374		6.143	0.17715		9.143	0.17247
0.144	0.04111		3.144	0.21394		6.144	0.17741		9.144	0.17264
0.145	0.04126		3.145	0.21396		6.145	0.17758		9.145	0.17279
0.146	0.04141		3.146	0.21388		6.146	0.17764		9.146	0.17283
0.147	0.04154		3.147	0.21382		6.147	0.17786		9.147	0.17286
0.148	0.0416		3.148	0.21368		6.148	0.17789		9.148	0.17294
0.149	0.04163		3.149	0.2135		6.149	0.17795		9.149	0.17311
0.15	0.04162		3.15	0.21347		6.15	0.17801		9.15	0.17327
0.151	0.04164		3.151	0.21337		6.151	0.17785		9.151	0.17327
0.152	0.04159		3.152	0.21331		6.152	0.17768		9.152	0.17347
0.153	0.04162		3.153	0.2133		6.153	0.17751		9.153	0.17362
0.154	0.04157		3.154	0.2133		6.154	0.17747		9.154	0.17375
0.155	0.04151		3.155	0.21318		6.155	0.17749		9.155	0.17377
0.156	0.04161		3.156	0.21322		6.156	0.17749		9.156	0.17375
0.157	0.0417		3.157	0.21331		6.157	0.17743		9.157	0.17375
0.158	0.04184		3.158	0.21345		6.158	0.17739		9.158	0.17381
0.159	0.04207		3.159	0.21373		6.159	0.17744		9.159	0.17372
0.16	0.04224		3.16	0.21413		6.16	0.17744		9.16	0.17389
0.161	0.0424		3.161	0.21459		6.161	0.17752		9.161	0.17404
0.162	0.04256		3.162	0.21491		6.162	0.17761		9.162	0.17431
0.163	0.04273		3.163	0.21504		6.163	0.17773		9.163	0.17456
0.164	0.04301		3.164	0.2152		6.164	0.17774		9.164	0.17478
0.165	0.04333		3.165	0.21556		6.165	0.17776		9.165	0.17521
0.166	0.04358		3.166	0.21571		6.166	0.17793		9.166	0.17564
0.167	0.04391		3.167	0.21579		6.167	0.17801		9.167	0.17607
0.168	0.04419		3.168	0.21588		6.168	0.17789		9.168	0.1764
0.169	0.04433		3.169	0.21613		6.169	0.17773		9.169	0.17678
0.17	0.04446		3.17	0.21642		6.17	0.17758		9.17	0.17716
0.171	0.04458		3.171	0.21648		6.171	0.17765		9.171	0.17759
0.172	0.04468		3.172	0.2165		6.172	0.17775		9.172	0.17793
0.173	0.04474		3.173	0.21662		6.173	0.1778		9.173	0.17823
0.174	0.04475		3.174	0.21675		6.174	0.17784		9.174	0.17848
0.175	0.04485		3.175	0.21691		6.175	0.17792		9.175	0.17868
0.176	0.04485		3.176	0.2171		6.176	0.1778		9.176	0.17901
0.177	0.04475		3.177	0.21731		6.177	0.17778		9.177	0.17935
0.178	0.04479		3.178	0.21748		6.178	0.17779		9.178	0.17958
0.179	0.04491		3.179	0.21756		6.179	0.1778		9.179	0.17972
0.18	0.045		3.18	0.21768		6.18	0.17797		9.18	0.17984
0.181	0.04509		3.181	0.21787		6.181	0.17811		9.181	0.18001
0.182	0.04521		3.182	0.21813		6.182	0.17823		9.182	0.18009
0.183	0.04534		3.183	0.21831		6.183	0.17842		9.183	0.18019
0.184	0.04542		3.184	0.21854		6.184	0.17862		9.184	0.18034
0.185	0.04548		3.185	0.21892		6.185	0.17858		9.185	0.18061
0.186	0.04568		3.186	0.21933		6.186	0.17858		9.186	0.1808
0.187	0.04574		3.187	0.21948		6.187	0.17856		9.187	0.18097
0.188	0.04584		3.188	0.21975		6.188	0.17856		9.188	0.18114
0.189	0.04592		3.189	0.2201		6.189	0.17854		9.189	0.18123
0.19	0.04585		3.19	0.22042		6.19	0.17857		9.19	0.18141
0.191	0.04581		3.191	0.22059		6.191	0.17873		9.191	0.18152
0.192	0.04587		3.192	0.22065		6.192	0.17893		9.192	0.18156
0.193	0.04591		3.193	0.22086		6.193	0.17901		9.193	0.18147
0.194	0.04593		3.194	0.22107		6.194	0.17911		9.194	0.18142
0.195	0.04612		3.195	0.22108		6.195	0.17911		9.195	0.18133
0.196	0.04608		3.196	0.22124		6.196	0.17913		9.196	0.18124
0.197	0.04604		3.197	0.22157		6.197	0.17929		9.197	0.18125
0.198	0.04606		3.198	0.22174		6.198	0.17938		9.198	0.18122
0.199	0.04615		3.199	0.22206		6.199	0.1795		9.199	0.18137
0.2	0.04633		3.2	0.22237		6.2	0.17964		9.2	0.18147
0.201	0.04664		3.201	0.22247		6.201	0.17982		9.201	0.18158
0.202	0.04689		3.202	0.22269		6.202	0.18016		9.202	0.18182
0.203	0.04718		3.203	0.22278		6.203	0.1806		9.203	0.18182
0.204	0.04729		3.204	0.22281		6.204	0.18101		9.204	0.18193
0.205	0.04744		3.205	0.22303		6.205	0.18143		9.205	0.18212
0.206	0.04759		3.206	0.2233		6.206	0.1817		9.206	0.18237
0.207	0.04765		3.207	0.22358		6.207	0.18203		9.207	0.18267
0.208	0.04774		3.208	0.22371		6.208	0.18229		9.208	0.183
0.209	0.04784		3.209	0.2239		6.209	0.18259		9.209	0.18339
0.21	0.04785		3.21	0.22398		6.21	0.18282		9.21	0.18372
0.211	0.04799		3.211	0.22392		6.211	0.18307		9.211	0.18402
0.212	0.04809		3.212	0.22373		6.212	0.18318		9.212	0.18422
0.213	0.04827		3.213	0.22359		6.213	0.18312		9.213	0.1844
0.214	0.04847		3.214	0.22335		6.214	0.18315		9.214	0.18461
0.215	0.04862		3.215	0.22317		6.215	0.18334		9.215	0.18487
0.216	0.04881		3.216	0.2232		6.216	0.18337		9.216	0.18501
0.217	0.04893		3.217	0.22332		6.217	0.18317		9.217	0.18511
0.218	0.04905		3.218	0.22341		6.218	0.18333		9.218	0.18516
0.219	0.04929		3.219	0.22351		6.219	0.18355		9.219	0.1853
0.22	0.04965		3.22	0.2236		6.22	0.18377		9.22	0.18553
0.221	0.04994		3.221	0.22364		6.221	0.18392		9.221	0.18587
0.222	0.05022		3.222	0.22372		6.222	0.18399		9.222	0.18616
0.223	0.05052		3.223	0.22388		6.223	0.18415		9.223	0.1864
0.224	0.05083		3.224	0.22391		6.224	0.18431		9.224	0.18661
0.225	0.05116		3.225	0.22402		6.225	0.1846		9.225	0.18679
0.226	0.05133		3.226	0.22409		6.226	0.18482		9.226	0.18691
0.227	0.05153		3.227	0.22411		6.227	0.18499		9.227	0.18703
0.228	0.05188		3.228	0.22414		6.228	0.18506		9.228	0.1871
0.229	0.05207		3.229	0.22416		6.229	0.1851		9.229	0.18711
0.23	0.05227		3.23	0.22425		6.23	0.1852		9.23	0.18719
0.231	0.05244		3.231	0.22418		6.231	0.18505		9.231	0.18725
0.232	0.05251		3.232	0.2242		6.232	0.18488		9.232	0.18717
0.233	0.05259		3.233	0.22414		6.233	0.18481		9.233	0.18733
0.234	0.05257		3.234	0.2242		6.234	0.18473		9.234	0.18729
0.235	0.05261		3.235	0.22423		6.235	0.18458		9.235	0.18726
0.236	0.05271		3.236	0.22425		6.236	0.18469		9.236	0.1871
0.237	0.05274		3.237	0.22434		6.237	0.18483		9.237	0.18703
0.238	0.05303		3.238	0.22455		6.238	0.18504		9.238	0.18692
0.239	0.05322		3.239	0.22467		6.239	0.18525		9.239	0.18691
0.24	0.05333		3.24	0.22485		6.24	0.18548		9.24	0.187
0.241	0.05354		3.241	0.22506		6.241	0.18562		9.241	0.18707
0.242	0.05375		3.242	0.2253		6.242	0.18579		9.242	0.18715
0.243	0.05392		3.243	0.2255		6.243	0.1859		9.243	0.18725
0.244	0.05419		3.244	0.22569		6.244	0.18613		9.244	0.18734
0.245	0.05437		3.245	0.22584		6.245	0.18645		9.245	0.18749
0.246	0.05446		3.246	0.22596		6.246	0.18685		9.246	0.18774
0.247	0.05471		3.247	0.22599		6.247	0.18711		9.247	0.18792
0.248	0.05485		3.248	0.22601		6.248	0.18727		9.248	0.18822
0.249	0.05493		3.249	0.22613		6.249	0.18763		9.249	0.18859
0.25	0.05488		3.25	0.22608		6.25	0.18782		9.25	0.18876
0.251	0.05482		3.251	0.22611		6.251	0.18807		9.251	0.18897
0.252	0.05466		3.252	0.2262		6.252	0.18833		9.252	0.18915
0.253	0.05471		3.253	0.22623		6.253	0.18853		9.253	0.1893
0.254	0.05469		3.254	0.22636		6.254	0.18869		9.254	0.18952
0.255	0.05463		3.255	0.22655		6.255	0.18891		9.255	0.18973
0.256	0.05473		3.256	0.22685		6.256	0.18916		9.256	0.18997
0.257	0.05488		3.257	0.2271		6.257	0.18951		9.257	0.19018
0.258	0.05505		3.258	0.22717		6.258	0.18974		9.258	0.19034
0.259	0.05526		3.259	0.22736		6.259	0.19002		9.259	0.19049
0.26	0.05565		3.26	0.22758		6.26	0.19037		9.26	0.19074
0.261	0.05605		3.261	0.2278		6.261	0.19072		9.261	0.19107
0.262	0.05622		3.262	0.22823		6.262	0.19093		9.262	0.19144
0.263	0.05649		3.263	0.22867		6.263	0.19115		9.263	0.19182
0.264	0.05686		3.264	0.22908		6.264	0.19152		9.264	0.19225
0.265	0.05722		3.265	0.22959		6.265	0.19178		9.265	0.19244
0.266	0.05754		3.266	0.23016		6.266	0.19185		9.266	0.19275
0.267	0.05781		3.267	0.23049		6.267	0.19206		9.267	0.19306
0.268	0.058		3.268	0.23083		6.268	0.19244		9.268	0.19338
0.269	0.05821		3.269	0.23112		6.269	0.1925		9.269	0.19373
0.27	0.05837		3.27	0.23148		6.27	0.19256		9.27	0.19408
0.271	0.05843		3.271	0.23177		6.271	0.19272		9.271	0.19432
0.272	0.05864		3.272	0.23184		6.272	0.19297		9.272	0.19453
0.273	0.05875		3.273	0.23206		6.273	0.19315		9.273	0.1947
0.274	0.05882		3.274	0.23226		6.274	0.19315		9.274	0.19484
0.275	0.05899		3.275	0.23248		6.275	0.19318		9.275	0.19502
0.276	0.05903		3.276	0.23263		6.276	0.19303		9.276	0.19525
0.277	0.05929		3.277	0.23281		6.277	0.19298		9.277	0.19533
0.278	0.05959		3.278	0.23309		6.278	0.19308		9.278	0.19549
0.279	0.05983		3.279	0.23317		6.279	0.19325		9.279	0.19571
0.28	0.06013		3.28	0.2333		6.28	0.19347		9.28	0.19585
0.281	0.06038		3.281	0.23351		6.281	0.19367		9.281	0.19588
0.282	0.06058		3.282	0.23374		6.282	0.19406		9.282	0.1961
0.283	0.06082		3.283	0.23392		6.283	0.19434		9.283	0.19639
0.284	0.06102		3.284	0.23401		6.284	0.19459		9.284	0.19648
0.285	0.06132		3.285	0.23405		6.285	0.19497		9.285	0.19679
0.286	0.06158		3.286	0.23416		6.286	0.19549		9.286	0.19704
0.287	0.06185		3.287	0.23436		6.287	0.19579		9.287	0.19725
0.288	0.0622		3.288	0.23459		6.288	0.19616		9.288	0.19747
0.289	0.06231		3.289	0.23476		6.289	0.19654		9.289	0.19773
0.29	0.06234		3.29	0.23479		6.29	0.19677		9.29	0.19783
0.291	0.06268		3.291	0.23485		6.291	0.19704		9.291	0.19786
0.292	0.06304		3.292	0.2348		6.292	0.19734		9.292	0.19775
0.293	0.06323		3.293	0.23482		6.293	0.19766		9.293	0.19781
0.294	0.06352		3.294	0.2349		6.294	0.19803		9.294	0.19789
0.295	0.06373		3.295	0.23501		6.295	0.1983		9.295	0.19798
0.296	0.06389		3.296	0.23506		6.296	0.19838		9.296	0.19812
0.297	0.06407		3.297	0.23542		6.297	0.19844		9.297	0.1982
0.298	0.06409		3.298	0.23576		6.298	0.19877		9.298	0.1984
0.299	0.06423		3.299	0.23601		6.299	0.19924		9.299	0.19864
0.3	0.06445		3.3	0.23618		6.3	0.19959		9.3	0.19875
0.301	0.06489		3.301	0.23653		6.301	0.20012		9.301	0.19908
0.302	0.06533		3.302	0.23681		6.302	0.20064		9.302	0.19935
0.303	0.06572		3.303	0.23715		6.303	0.20117		9.303	0.19962
0.304	0.0659		3.304	0.2373		6.304	0.20179		9.304	0.19995
0.305	0.06614		3.305	0.23751		6.305	0.20242		9.305	0.20043
0.306	0.06647		3.306	0.23793		6.306	0.20297		9.306	0.20087
0.307	0.06674		3.307	0.23807		6.307	0.20334		9.307	0.20119
0.308	0.067		3.308	0.23839		6.308	0.20376		9.308	0.20145
0.309	0.0673		3.309	0.23884		6.309	0.20421		9.309	0.20183
0.31	0.0676		3.31	0.23916		6.31	0.20464		9.31	0.20226
0.311	0.06773		3.311	0.23933		6.311	0.20488		9.311	0.20255
0.312	0.06784		3.312	0.2395		6.312	0.20495		9.312	0.20289
0.313	0.06799		3.313	0.23948		6.313	0.2052		9.313	0.20305
0.314	0.06817		3.314	0.23964		6.314	0.20546		9.314	0.20312
0.315	0.06826		3.315	0.2398		6.315	0.2058		9.315	0.20309
0.316	0.06831		3.316	0.23987		6.316	0.20604		9.316	0.20331
0.317	0.06841		3.317	0.23997		6.317	0.20642		9.317	0.20364
0.318	0.06846		3.318	0.23998		6.318	0.20665		9.318	0.20399
0.319	0.06876		3.319	0.24008		6.319	0.20689		9.319	0.20425
0.32	0.06911		3.32	0.24026		6.32	0.2072		9.32	0.20448
0.321	0.06937		3.321	0.2405		6.321	0.20755		9.321	0.20473
0.322	0.06966		3.322	0.24075		6.322	0.20768		9.322	0.20509
0.323	0.06989		3.323	0.24125		6.323	0.20781		9.323	0.20542
0.324	0.07025		3.324	0.24172		6.324	0.20794		9.324	0.20579
0.325	0.07059		3.325	0.24198		6.325	0.20815		9.325	0.2061
0.326	0.07088		3.326	0.2421		6.326	0.20837		9.326	0.20641
0.327	0.07118		3.327	0.24234		6.327	0.20854		9.327	0.20664
0.328	0.07134		3.328	0.24251		6.328	0.20871		9.328	0.2071
0.329	0.07143		3.329	0.24265		6.329	0.20889		9.329	0.20747
0.33	0.07136		3.33	0.24281		6.33	0.20899		9.33	0.20777
0.331	0.0714		3.331	0.24298		6.331	0.20911		9.331	0.20817
0.332	0.07129		3.332	0.24308		6.332	0.2092		9.332	0.20858
0.333	0.07122		3.333	0.24327		6.333	0.20922		9.333	0.20885
0.334	0.0712		3.334	0.2435		6.334	0.20944		9.334	0.20908
0.335	0.07127		3.335	0.24385		6.335	0.20974		9.335	0.20922
0.336	0.07128		3.336	0.2442		6.336	0.2099		9.336	0.2094
0.337	0.07144		3.337	0.24453		6.337	0.21004		9.337	0.20949
0.338	0.07171		3.338	0.2448		6.338	0.21031		9.338	0.20968
0.339	0.07201		3.339	0.24484		6.339	0.21055		9.339	0.20983
0.34	0.07237		3.34	0.24492		6.34	0.21071		9.34	0.20999
0.341	0.07282		3.341	0.24526		6.341	0.21088		9.341	0.21028
0.342	0.07314		3.342	0.2455		6.342	0.21106		9.342	0.21056
0.343	0.07341		3.343	0.24589		6.343	0.21121		9.343	0.21095
0.344	0.07378		3.344	0.24627		6.344	0.21129		9.344	0.21122
0.345	0.07411		3.345	0.24651		6.345	0.21141		9.345	0.21155
0.346	0.07424		3.346	0.24679		6.346	0.21168		9.346	0.21195
0.347	0.07448		3.347	0.2472		6.347	0.21199		9.347	0.21234
0.348	0.07471		3.348	0.24742		6.348	0.21238		9.348	0.21279
0.349	0.07503		3.349	0.2476		6.349	0.21262		9.349	0.2133
0.35	0.07525		3.35	0.24774		6.35	0.21291		9.35	0.21381
0.351	0.07543		3.351	0.24782		6.351	0.21309		9.351	0.21434
0.352	0.07559		3.352	0.24793		6.352	0.21328		9.352	0.21469
0.353	0.0758		3.353	0.24812		6.353	0.21357		9.353	0.21502
0.354	0.07605		3.354	0.24817		6.354	0.21381		9.354	0.21531
0.355	0.07638		3.355	0.2482		6.355	0.21392		9.355	0.21557
0.356	0.07663		3.356	0.24834		6.356	0.21409		9.356	0.21579
0.357	0.07695		3.357	0.24841		6.357	0.21424		9.357	0.21594
0.358	0.07722		3.358	0.2486		6.358	0.2145		9.358	0.21619
0.359	0.07764		3.359	0.24855		6.359	0.21479		9.359	0.21656
0.36	0.07813		3.36	0.24836		6.36	0.21513		9.36	0.21672
0.361	0.07865		3.361	0.24834		6.361	0.21545		9.361	0.21692
0.362	0.07915		3.362	0.24852		6.362	0.21578		9.362	0.21714
0.363	0.07954		3.363	0.24882		6.363	0.21631		9.363	0.21733
0.364	0.07992		3.364	0.24909		6.364	0.21662		9.364	0.21751
0.365	0.08037		3.365	0.24916		6.365	0.21695		9.365	0.2179
0.366	0.08081		3.366	0.24908		6.366	0.21714		9.366	0.2184
0.367	0.0813		3.367	0.24921		6.367	0.21737		9.367	0.2188
0.368	0.08168		3.368	0.24926		6.368	0.21747		9.368	0.21901
0.369	0.08203		3.369	0.24959		6.369	0.2176		9.369	0.21921
0.37	0.08233		3.37	0.24976		6.37	0.2177		9.37	0.21945
0.371	0.08261		3.371	0.24999		6.371	0.21765		9.371	0.21975
0.372	0.08286		3.372	0.2502		6.372	0.21759		9.372	0.22013
0.373	0.08302		3.373	0.25034		6.373	0.21763		9.373	0.22042
0.374	0.0832		3.374	0.25047		6.374	0.21768		9.374	0.22059
0.375	0.08337		3.375	0.25053		6.375	0.21771		9.375	0.22075
0.376	0.08352		3.376	0.25074		6.376	0.21774		9.376	0.22098
0.377	0.08364		3.377	0.2513		6.377	0.21772		9.377	0.22123
0.378	0.0838		3.378	0.25168		6.378	0.21784		9.378	0.22146
0.379	0.08396		3.379	0.25203		6.379	0.21793		9.379	0.22161
0.38	0.08414		3.38	0.2525		6.38	0.21797		9.38	0.22178
0.381	0.08453		3.381	0.25303		6.381	0.21817		9.381	0.22202
0.382	0.08482		3.382	0.25355		6.382	0.2184		9.382	0.22222
0.383	0.08522		3.383	0.254		6.383	0.21855		9.383	0.2225
0.384	0.08556		3.384	0.25439		6.384	0.21885		9.384	0.22274
0.385	0.08603		3.385	0.25481		6.385	0.21911		9.385	0.22296
0.386	0.08648		3.386	0.25511		6.386	0.21935		9.386	0.22335
0.387	0.08706		3.387	0.25541		6.387	0.21953		9.387	0.22354
0.388	0.08739		3.388	0.25575		6.388	0.21959		9.388	0.22382
0.389	0.08763		3.389	0.25608		6.389	0.2197		9.389	0.22399
0.39	0.08784		3.39	0.25654		6.39	0.21968		9.39	0.22413
0.391	0.08814		3.391	0.25688		6.391	0.2196		9.391	0.2243
0.392	0.08841		3.392	0.25719		6.392	0.21959		9.392	0.22445
0.393	0.08858		3.393	0.25757		6.393	0.21957		9.393	0.22476
0.394	0.08885		3.394	0.25778		6.394	0.21955		9.394	0.22505
0.395	0.089		3.395	0.25802		6.395	0.21958		9.395	0.22539
0.396	0.08913		3.396	0.25836		6.396	0.21969		9.396	0.22577
0.397	0.08941		3.397	0.25858		6.397	0.21973		9.397	0.22616
0.398	0.08972		3.398	0.25885		6.398	0.21983		9.398	0.22657
0.399	0.08996		3.399	0.25914		6.399	0.21992		9.399	0.22693
0.4	0.09022		3.4	0.25934		6.4	0.22008		9.4	0.22737
0.401	0.09058		3.401	0.25949		6.401	0.2201		9.401	0.22773
0.402	0.09104		3.402	0.25982		6.402	0.22036		9.402	0.22818
0.403	0.09148		3.403	0.25997		6.403	0.22068		9.403	0.22868
0.404	0.0919		3.404	0.25994		6.404	0.22091		9.404	0.22924
0.405	0.09235		3.405	0.25993		6.405	0.22115		9.405	0.22975
0.406	0.09269		3.406	0.26014		6.406	0.22143		9.406	0.23036
0.407	0.09307		3.407	0.26033		6.407	0.22167		9.407	0.23088
0.408	0.0933		3.408	0.26048		6.408	0.22192		9.408	0.23147
0.409	0.09362		3.409	0.26047		6.409	0.2222		9.409	0.23202
0.41	0.09398		3.41	0.26053		6.41	0.22246		9.41	0.23247
0.411	0.09426		3.411	0.26072		6.411	0.22251		9.411	0.23301
0.412	0.09438		3.412	0.26085		6.412	0.22268		9.412	0.23352
0.413	0.09439		3.413	0.26091		6.413	0.22283		9.413	0.23397
0.414	0.09435		3.414	0.26075		6.414	0.2228		9.414	0.23443
0.415	0.09455		3.415	0.26079		6.415	0.22293		9.415	0.23506
0.416	0.09469		3.416	0.26081		6.416	0.22304		9.416	0.23555
0.417	0.09473		3.417	0.2609		6.417	0.22313		9.417	0.23601
0.418	0.09478		3.418	0.26098		6.418	0.22328		9.418	0.23648
0.419	0.09497		3.419	0.26118		6.419	0.22343		9.419	0.23684
0.42	0.09527		3.42	0.26138		6.42	0.22364		9.42	0.23721
0.421	0.0956		3.421	0.26169		6.421	0.22384		9.421	0.23763
0.422	0.09593		3.422	0.26187		6.422	0.22408		9.422	0.23802
0.423	0.09621		3.423	0.26201		6.423	0.22432		9.423	0.23833
0.424	0.09655		3.424	0.26221		6.424	0.2246		9.424	0.23859
0.425	0.09688		3.425	0.26257		6.425	0.22476		9.425	0.23904
0.426	0.09711		3.426	0.26302		6.426	0.22499		9.426	0.23938
0.427	0.09727		3.427	0.26345		6.427	0.2252		9.427	0.23972
0.428	0.09733		3.428	0.26358		6.428	0.22545		9.428	0.24007
0.429	0.09758		3.429	0.26385		6.429	0.22573		9.429	0.24043
0.43	0.09778		3.43	0.26433		6.43	0.22594		9.43	0.24071
0.431	0.09798		3.431	0.26463		6.431	0.22615		9.431	0.24095
0.432	0.09813		3.432	0.26484		6.432	0.2263		9.432	0.24118
0.433	0.09822		3.433	0.26502		6.433	0.22641		9.433	0.24135
0.434	0.09825		3.434	0.26517		6.434	0.22656		9.434	0.24149
0.435	0.09848		3.435	0.26538		6.435	0.22665		9.435	0.24158
0.436	0.09858		3.436	0.26562		6.436	0.22669		9.436	0.24165
0.437	0.09866		3.437	0.26608		6.437	0.2267		9.437	0.24161
0.438	0.09864		3.438	0.26645		6.438	0.22686		9.438	0.24162
0.439	0.09886		3.439	0.26679		6.439	0.22705		9.439	0.24166
0.44	0.09919		3.44	0.26701		6.44	0.22718		9.44	0.24174
0.441	0.09943		3.441	0.26732		6.441	0.22736		9.441	0.24252
0.442	0.09968		3.442	0.26778		6.442	0.22759		9.442	0.24393
0.443	0.10004		3.443	0.26811		6.443	0.22779		9.443	0.24507
0.444	0.10035		3.444	0.26832		6.444	0.22795		9.444	0.2458
0.445	0.10064		3.445	0.2687		6.445	0.2282		9.445	0.24633
0.446	0.10094		3.446	0.269		6.446	0.22842		9.446	0.24655
0.447	0.10124		3.447	0.26931		6.447	0.22862		9.447	0.24642
0.448	0.10151		3.448	0.26967		6.448	0.22886		9.448	0.24604
0.449	0.10172		3.449	0.26986		6.449	0.22908		9.449	0.24549
0.45	0.1019		3.45	0.2699		6.45	0.22925		9.45	0.24484
0.451	0.10209		3.451	0.26996		6.451	0.22933		9.451	0.24394
0.452	0.10231		3.452	0.27008		6.452	0.2294		9.452	0.24285
0.453	0.10245		3.453	0.27008		6.453	0.2294		9.453	0.24156
0.454	0.10252		3.454	0.27013		6.454	0.22937		9.454	0.24012
0.455	0.10262		3.455	0.27025		6.455	0.22931		9.455	0.23852
0.456	0.10262		3.456	0.27033		6.456	0.22939		9.456	0.23685
0.457	0.10282		3.457	0.27043		6.457	0.22946		9.457	0.23496
0.458	0.10288		3.458	0.27051		6.458	0.22944		9.458	0.23304
0.459	0.10311		3.459	0.27059		6.459	0.22949		9.459	0.23104
0.46	0.10335		3.46	0.27068		6.46	0.22944		9.46	0.22894
0.461	0.10349		3.461	0.27077		6.461	0.22942		9.461	0.22683
0.462	0.10361		3.462	0.27081		6.462	0.22954		9.462	0.22472
0.463	0.10376		3.463	0.2708		6.463	0.22951		9.463	0.22257
0.464	0.10402		3.464	0.27068		6.464	0.22955		9.464	0.2204
0.465	0.10441		3.465	0.27061		6.465	0.22973		9.465	0.21823
0.466	0.10461		3.466	0.27032		6.466	0.22961		9.466	0.21595
0.467	0.10486		3.467	0.2699		6.467	0.22917		9.467	0.2137
0.468	0.1052		3.468	0.26949		6.468	0.22852		9.468	0.21144
0.469	0.10567		3.469	0.26893		6.469	0.22768		9.469	0.20923
0.47	0.10595		3.47	0.26821		6.47	0.22672		9.47	0.20719
0.471	0.10611		3.471	0.26741		6.471	0.22562		9.471	0.20518
0.472	0.10618		3.472	0.2665		6.472	0.22438		9.472	0.20321
0.473	0.10616		3.473	0.26565		6.473	0.22307		9.473	0.20131
0.474	0.10622		3.474	0.26481		6.474	0.22167		9.474	0.1995
0.475	0.10648		3.475	0.26397		6.475	0.22013		9.475	0.1978
0.476	0.10678		3.476	0.26299		6.476	0.2186		9.476	0.19617
0.477	0.10711		3.477	0.26176		6.477	0.21703		9.477	0.19472
0.478	0.10752		3.478	0.26051		6.478	0.21543		9.478	0.19339
0.479	0.10813		3.479	0.25934		6.479	0.21381		9.479	0.19214
0.48	0.10857		3.48	0.25807		6.48	0.21213		9.48	0.19103
0.481	0.10919		3.481	0.25663		6.481	0.2105		9.481	0.19018
0.482	0.1097		3.482	0.25507		6.482	0.20893		9.482	0.18954
0.483	0.11014		3.483	0.25262		6.483	0.20737		9.483	0.18906
0.484	0.11054		3.484	0.24997		6.484	0.20583		9.484	0.18879
0.485	0.11098		3.485	0.2474		6.485	0.20442		9.485	0.18873
0.486	0.11141		3.486	0.24491		6.486	0.20304		9.486	0.18887
0.487	0.11192		3.487	0.24235		6.487	0.20173		9.487	0.18924
0.488	0.11243		3.488	0.23964		6.488	0.20054		9.488	0.18987
0.489	0.11291		3.489	0.23708		6.489	0.19932		9.489	0.19075
0.49	0.11324		3.49	0.23464		6.49	0.1982		9.49	0.19184
0.491	0.11354		3.491	0.23236		6.491	0.19715		9.491	0.19323
0.492	0.11392		3.492	0.23012		6.492	0.19615		9.492	0.19414
0.493	0.11432		3.493	0.22793		6.493	0.19525		9.493	0.19424
0.494	0.11463		3.494	0.22597		6.494	0.19444		9.494	0.19427
0.495	0.11503		3.495	0.2242		6.495	0.19382		9.495	0.19428
0.496	0.11543		3.496	0.2225		6.496	0.19321		9.496	0.19427
0.497	0.11585		3.497	0.22098		6.497	0.19276		9.497	0.1943
0.498	0.1162		3.498	0.21965		6.498	0.19239		9.498	0.19437
0.499	0.11662		3.499	0.21847		6.499	0.19204		9.499	0.19447
0.5	0.11698		3.5	0.21757		6.5	0.19177		9.5	0.1946
0.501	0.11741		3.501	0.21688		6.501	0.19166		9.501	0.19471
0.502	0.11777		3.502	0.21638		6.502	0.19175		9.502	0.19483
0.503	0.11812		3.503	0.21602		6.503	0.19207		9.503	0.19497
0.504	0.11844		3.504	0.2159		6.504	0.19244		9.504	0.1951
0.505	0.11884		3.505	0.21599		6.505	0.19293		9.505	0.19522
0.506	0.11918		3.506	0.21617		6.506	0.19351		9.506	0.19535
0.507	0.11956		3.507	0.21662		6.507	0.19407		9.507	0.19546
0.508	0.1197		3.508	0.21719		6.508	0.19471		9.508	0.19558
0.509	0.11993		3.509	0.21786		6.509	0.19546		9.509	0.1957
0.51	0.12019		3.51	0.2186		6.51	0.19623		9.51	0.19584
0.511	0.1204		3.511	0.2195		6.511	0.19705		9.511	0.19596
0.512	0.1206		3.512	0.22048		6.512	0.19778		9.512	0.19605
0.513	0.12078		3.513	0.22152		6.513	0.19846		9.513	0.19613
0.514	0.12103		3.514	0.22264		6.514	0.19904		9.514	0.19624
0.515	0.12119		3.515	0.22388		6.515	0.19941		9.515	0.19633
0.516	0.12127		3.516	0.22512		6.516	0.19949		9.516	0.19642
0.517	0.12143		3.517	0.2264		6.517	0.19956		9.517	0.19651
0.518	0.12145		3.518	0.22776		6.518	0.19971		9.518	0.19661
0.519	0.1215		3.519	0.22914		6.519	0.19987		9.519	0.1967
0.52	0.12135		3.52	0.23056		6.52	0.2		9.52	0.19678
0.521	0.12129		3.521	0.23205		6.521	0.20014		9.521	0.19685
0.522	0.12132		3.522	0.23346		6.522	0.20029		9.522	0.1969
0.523	0.1214		3.523	0.23484		6.523	0.20043		9.523	0.19697
0.524	0.12153		3.524	0.23622		6.524	0.20058		9.524	0.19703
0.525	0.12158		3.525	0.23744		6.525	0.2007		9.525	0.19709
0.526	0.12151		3.526	0.23852		6.526	0.20084		9.526	0.19715
0.527	0.12133		3.527	0.23943		6.527	0.20096		9.527	0.19719
0.528	0.12108		3.528	0.24021		6.528	0.20105		9.528	0.19723
0.529	0.12074		3.529	0.24076		6.529	0.20116		9.529	0.19726
0.53	0.12029		3.53	0.24102		6.53	0.20125		9.53	0.19729
0.531	0.11977		3.531	0.24097		6.531	0.20136		9.531	0.19733
0.532	0.11906		3.532	0.24059		6.532	0.20147		9.532	0.19735
0.533	0.11839		3.533	0.23988		6.533	0.20154		9.533	0.19735
0.534	0.11799		3.534	0.23984		6.534	0.20162		9.534	0.19737
0.535	0.11738		3.535	0.2399		6.535	0.2017		9.535	0.19739
0.536	0.11651		3.536	0.23994		6.536	0.20177		9.536	0.19739
0.537	0.11529		3.537	0.23996		6.537	0.20184		9.537	0.19739
0.538	0.11379		3.538	0.23999		6.538	0.20189		9.538	0.19738
0.539	0.11206		3.539	0.24006		6.539	0.20192		9.539	0.19739
0.54	0.11024		3.54	0.24017		6.54	0.20197		9.54	0.19739
0.541	0.10832		3.541	0.24029		6.541	0.20202		9.541	0.19743
0.542	0.10634		3.542	0.24043		6.542	0.20208		9.542	0.19746
0.543	0.10432		3.543	0.24056		6.543	0.20215		9.543	0.19748
0.544	0.10217		3.544	0.24066		6.544	0.2022		9.544	0.19749
0.545	0.10005		3.545	0.24076		6.545	0.20224		9.545	0.19753
0.546	0.09784		3.546	0.24086		6.546	0.20227		9.546	0.19756
0.547	0.09555		3.547	0.24095		6.547	0.2023		9.547	0.19757
0.548	0.09329		3.548	0.24104		6.548	0.20231		9.548	0.19757
0.549	0.09104		3.549	0.24113		6.549	0.20234		9.549	0.19758
0.55	0.08872		3.55	0.24121		6.55	0.20236		9.55	0.19758
0.551	0.0865		3.551	0.24128		6.551	0.2024		9.551	0.19758
0.552	0.08428		3.552	0.24133		6.552	0.20244		9.552	0.19759
0.553	0.08216		3.553	0.2414		6.553	0.20247		9.553	0.19759
0.554	0.0801		3.554	0.24144		6.554	0.20249		9.554	0.19756
0.555	0.07814		3.555	0.24148		6.555	0.20253		9.555	0.19754
0.556	0.07625		3.556	0.24151		6.556	0.20255		9.556	0.19751
0.557	0.07446		3.557	0.24156		6.557	0.2026		9.557	0.1975
0.558	0.07279		3.558	0.24158		6.558	0.20263		9.558	0.19747
0.559	0.07129		3.559	0.24159		6.559	0.20267		9.559	0.19744
0.56	0.06997		3.56	0.24162		6.56	0.20269		9.56	0.19743
0.561	0.06872		3.561	0.24169		6.561	0.20272		9.561	0.19739
0.562	0.06761		3.562	0.24171		6.562	0.20276		9.562	0.19736
0.563	0.06665		3.563	0.24176		6.563	0.20278		9.563	0.19735
0.564	0.06576		3.564	0.24179		6.564	0.2028		9.564	0.19733
0.565	0.06494		3.565	0.24182		6.565	0.20284		9.565	0.19729
0.566	0.06426		3.566	0.24184		6.566	0.20286		9.566	0.19728
0.567	0.06373		3.567	0.24189		6.567	0.20286		9.567	0.19724
0.568	0.06329		3.568	0.24194		6.568	0.20285		9.568	0.19722
0.569	0.06306		3.569	0.24197		6.569	0.20284		9.569	0.19717
0.57	0.0629		3.57	0.242		6.57	0.20284		9.57	0.19713
0.571	0.06289		3.571	0.24204		6.571	0.20284		9.571	0.19707
0.572	0.063		3.572	0.24207		6.572	0.20281		9.572	0.19703
0.573	0.06319		3.573	0.24209		6.573	0.20278		9.573	0.19701
0.574	0.0635		3.574	0.24212		6.574	0.20274		9.574	0.19696
0.575	0.06389		3.575	0.24215		6.575	0.2027		9.575	0.19694
0.576	0.06437		3.576	0.24217		6.576	0.20268		9.576	0.1969
0.577	0.06492		3.577	0.2422		6.577	0.20264		9.577	0.19688
0.578	0.06553		3.578	0.24222		6.578	0.20259		9.578	0.19684
0.579	0.06622		3.579	0.24227		6.579	0.20256		9.579	0.19679
0.58	0.06698		3.58	0.2423		6.58	0.20251		9.58	0.19677
0.581	0.06773		3.581	0.24232		6.581	0.20247		9.581	0.19679
0.582	0.06847		3.582	0.24236		6.582	0.20242		9.582	0.19677
0.583	0.06911		3.583	0.24237		6.583	0.20235		9.583	0.19676
0.584	0.06963		3.584	0.24238		6.584	0.20229		9.584	0.19674
0.585	0.06963		3.585	0.24239		6.585	0.20221		9.585	0.19672
0.586	0.06962		3.586	0.24238		6.586	0.20212		9.586	0.1967
0.587	0.0696		3.587	0.24239		6.587	0.20203		9.587	0.19669
0.588	0.06962		3.588	0.24238		6.588	0.20193		9.588	0.19668
0.589	0.06964		3.589	0.24238		6.589	0.20186		9.589	0.19669
0.59	0.06968		3.59	0.24236		6.59	0.20179		9.59	0.19671
0.591	0.06971		3.591	0.24233		6.591	0.20171		9.591	0.19674
0.592	0.06976		3.592	0.2423		6.592	0.20162		9.592	0.19673
0.593	0.06982		3.593	0.24226		6.593	0.20154		9.593	0.19674
0.594	0.06987		3.594	0.24222		6.594	0.20144		9.594	0.19676
0.595	0.06994		3.595	0.24217		6.595	0.20133		9.595	0.19679
0.596	0.06998		3.596	0.24215		6.596	0.20126		9.596	0.19677
0.597	0.07004		3.597	0.2421		6.597	0.20117		9.597	0.1968
0.598	0.07009		3.598	0.24203		6.598	0.20108		9.598	0.19678
0.599	0.07015		3.599	0.24197		6.599	0.20101		9.599	0.19678
0.6	0.0702		3.6	0.24191		6.6	0.20094		9.6	0.19677
0.601	0.07024		3.601	0.24184		6.601	0.2009		9.601	0.19679
0.602	0.07028		3.602	0.24177		6.602	0.20084		9.602	0.19679
0.603	0.07033		3.603	0.2417		6.603	0.20078		9.603	0.19678
0.604	0.07037		3.604	0.24161		6.604	0.20074		9.604	0.19679
0.605	0.0704		3.605	0.24156		6.605	0.20071		9.605	0.19679
0.606	0.07042		3.606	0.2415		6.606	0.20066		9.606	0.19679
0.607	0.07044		3.607	0.24144		6.607	0.20059		9.607	0.19679
0.608	0.07047		3.608	0.24139		6.608	0.20051		9.608	0.1968
0.609	0.0705		3.609	0.24133		6.609	0.20046		9.609	0.19683
0.61	0.07052		3.61	0.24129		6.61	0.20037		9.61	0.19682
0.611	0.07055		3.611	0.24125		6.611	0.20032		9.611	0.19681
0.612	0.07057		3.612	0.24118		6.612	0.20022		9.612	0.1968
0.613	0.07058		3.613	0.24115		6.613	0.20014		9.613	0.19681
0.614	0.07058		3.614	0.2411		6.614	0.2001		9.614	0.19679
0.615	0.07059		3.615	0.24105		6.615	0.2		9.615	0.19678
0.616	0.07061		3.616	0.24101		6.616	0.19991		9.616	0.1968
0.617	0.07064		3.617	0.24096		6.617	0.19981		9.617	0.19681
0.618	0.07065		3.618	0.24091		6.618	0.19974		9.618	0.19675
0.619	0.07068		3.619	0.24084		6.619	0.19964		9.619	0.19674
0.62	0.07069		3.62	0.2408		6.62	0.19959		9.62	0.19675
0.621	0.07072		3.621	0.24075		6.621	0.19948		9.621	0.19675
0.622	0.07075		3.622	0.2407		6.622	0.19938		9.622	0.19674
0.623	0.07077		3.623	0.24068		6.623	0.19931		9.623	0.19677
0.624	0.07079		3.624	0.24065		6.624	0.19922		9.624	0.19678
0.625	0.07083		3.625	0.24061		6.625	0.19912		9.625	0.1968
0.626	0.07084		3.626	0.24056		6.626	0.19903		9.626	0.19678
0.627	0.07088		3.627	0.24052		6.627	0.19891		9.627	0.19677
0.628	0.07092		3.628	0.2405		6.628	0.19877		9.628	0.19679
0.629	0.07095		3.629	0.24047		6.629	0.19863		9.629	0.19678
0.63	0.07097		3.63	0.24041		6.63	0.1985		9.63	0.19672
0.631	0.07101		3.631	0.24036		6.631	0.19832		9.631	0.19675
0.632	0.07105		3.632	0.24029		6.632	0.1982		9.632	0.19676
0.633	0.07105		3.633	0.24025		6.633	0.19801		9.633	0.19677
0.634	0.07109		3.634	0.24019		6.634	0.19784		9.634	0.19685
0.635	0.07112		3.635	0.24015		6.635	0.19766		9.635	0.19691
0.636	0.07114		3.636	0.2401		6.636	0.19749		9.636	0.19688
0.637	0.07116		3.637	0.24005		6.637	0.19738		9.637	0.19693
0.638	0.07118		3.638	0.23997		6.638	0.19718		9.638	0.19698
0.639	0.07119		3.639	0.23989		6.639	0.19698		9.639	0.19703
0.64	0.07123		3.64	0.2398		6.64	0.19673		9.64	0.19711
0.641	0.07124		3.641	0.23973		6.641	0.19653		9.641	0.19718
0.642	0.07127		3.642	0.23963		6.642	0.19633		9.642	0.19721
0.643	0.07131		3.643	0.23949		6.643	0.19615		9.643	0.19718
0.644	0.07134		3.644	0.23938		6.644	0.19583		9.644	0.19714
0.645	0.07136		3.645	0.23927		6.645	0.19561		9.645	0.19716
0.646	0.07137		3.646	0.23917		6.646	0.19539		9.646	0.1972
0.647	0.07143		3.647	0.23905		6.647	0.19494		9.647	0.19721
0.648	0.07149		3.648	0.23894		6.648	0.19455		9.648	0.19712
0.649	0.07152		3.649	0.23885		6.649	0.19434		9.649	0.19722
0.65	0.07154		3.65	0.23872		6.65	0.19407		9.65	0.19725
0.651	0.0716		3.651	0.23861		6.651	0.19374		9.651	0.19729
0.652	0.07164		3.652	0.23845		6.652	0.19346		9.652	0.19724
0.653	0.07171		3.653	0.23831		6.653	0.1931		9.653	0.19726
0.654	0.07176		3.654	0.23817		6.654	0.19282		9.654	0.19725
0.655	0.07182		3.655	0.238		6.655	0.19258		9.655	0.19708
0.656	0.07188		3.656	0.23786		6.656	0.19221		9.656	0.19692
0.657	0.07195		3.657	0.23769		6.657	0.19186		9.657	0.19677
0.658	0.07201		3.658	0.2375		6.658	0.19157		9.658	0.1966
0.659	0.07208		3.659	0.23732		6.659	0.19134		9.659	0.1965
0.66	0.07214		3.66	0.23715		6.66	0.19103		9.66	0.19645
0.661	0.07222		3.661	0.23692		6.661	0.19075		9.661	0.19645
0.662	0.07232		3.662	0.23673		6.662	0.19038		9.662	0.1964
0.663	0.0724		3.663	0.23654		6.663	0.19007		9.663	0.19627
0.664	0.07247		3.664	0.23631		6.664	0.18962		9.664	0.19609
0.665	0.07257		3.665	0.2361		6.665	0.18925		9.665	0.19587
0.666	0.07266		3.666	0.23584		6.666	0.18891		9.666	0.19575
0.667	0.07274		3.667	0.23559		6.667	0.1885		9.667	0.19556
0.668	0.07284		3.668	0.2354		6.668	0.18817		9.668	0.19543
0.669	0.07293		3.669	0.23517		6.669	0.18774		9.669	0.19519
0.67	0.073		3.67	0.23488		6.67	0.18721		9.67	0.19479
0.671	0.07309		3.671	0.23465		6.671	0.18673		9.671	0.19439
0.672	0.07317		3.672	0.23442		6.672	0.18634		9.672	0.19396
0.673	0.07325		3.673	0.23415		6.673	0.18587		9.673	0.19363
0.674	0.07332		3.674	0.23383		6.674	0.1854		9.674	0.19334
0.675	0.07339		3.675	0.2336		6.675	0.18494		9.675	0.19308
0.676	0.07345		3.676	0.23341		6.676	0.18441		9.676	0.19277
0.677	0.07354		3.677	0.23317		6.677	0.18399		9.677	0.19246
0.678	0.07361		3.678	0.23304		6.678	0.18358		9.678	0.19215
0.679	0.07368		3.679	0.23289		6.679	0.18326		9.679	0.19185
0.68	0.07375		3.68	0.23263		6.68	0.18283		9.68	0.19161
0.681	0.07376		3.681	0.23225		6.681	0.18255		9.681	0.1914
0.682	0.07379		3.682	0.23185		6.682	0.18227		9.682	0.19115
0.683	0.07382		3.683	0.23145		6.683	0.18187		9.683	0.19093
0.684	0.07387		3.684	0.23097		6.684	0.18157		9.684	0.19077
0.685	0.0739		3.685	0.23055		6.685	0.18129		9.685	0.19036
0.686	0.0739		3.686	0.23008		6.686	0.18102		9.686	0.18993
0.687	0.07393		3.687	0.22961		6.687	0.1808		9.687	0.18961
0.688	0.07399		3.688	0.22909		6.688	0.18045		9.688	0.18937
0.689	0.07402		3.689	0.22848		6.689	0.18019		9.689	0.1892
0.69	0.07407		3.69	0.22784		6.69	0.17994		9.69	0.1889
0.691	0.0741		3.691	0.2272		6.691	0.1798		9.691	0.18865
0.692	0.07412		3.692	0.22665		6.692	0.17953		9.692	0.18842
0.693	0.0741		3.693	0.22606		6.693	0.17917		9.693	0.188
0.694	0.07411		3.694	0.2256		6.694	0.17885		9.694	0.18776
0.695	0.07414		3.695	0.22512		6.695	0.17868		9.695	0.18744
0.696	0.07416		3.696	0.22461		6.696	0.17858		9.696	0.18713
0.697	0.07417		3.697	0.22417		6.697	0.17851		9.697	0.18686
0.698	0.07415		3.698	0.22379		6.698	0.17866		9.698	0.18675
0.699	0.07417		3.699	0.22355		6.699	0.17885		9.699	0.1866
0.7	0.07418		3.7	0.22323		6.7	0.17892		9.7	0.1864
0.701	0.07418		3.701	0.22299		6.701	0.17897		9.701	0.18632
0.702	0.07413		3.702	0.22267		6.702	0.17897		9.702	0.18628
0.703	0.07416		3.703	0.22248		6.703	0.17889		9.703	0.18622
0.704	0.07415		3.704	0.22243		6.704	0.17894		9.704	0.18608
0.705	0.07413		3.705	0.22234		6.705	0.1788		9.705	0.18599
0.706	0.07409		3.706	0.22231		6.706	0.17869		9.706	0.18611
0.707	0.07406		3.707	0.2222		6.707	0.17861		9.707	0.18619
0.708	0.07402		3.708	0.2219		6.708	0.17855		9.708	0.18608
0.709	0.07397		3.709	0.22164		6.709	0.17842		9.709	0.18612
0.71	0.07396		3.71	0.22139		6.71	0.1782		9.71	0.18595
0.711	0.0739		3.711	0.22104		6.711	0.17792		9.711	0.18568
0.712	0.0738		3.712	0.22079		6.712	0.17768		9.712	0.18536
0.713	0.07366		3.713	0.22058		6.713	0.17756		9.713	0.18507
0.714	0.07363		3.714	0.22038		6.714	0.17727		9.714	0.18488
0.715	0.07355		3.715	0.21997		6.715	0.1771		9.715	0.18474
0.716	0.07352		3.716	0.21974		6.716	0.17677		9.716	0.18455
0.717	0.07343		3.717	0.2195		6.717	0.17632		9.717	0.1844
0.718	0.07344		3.718	0.21923		6.718	0.17609		9.718	0.18419
0.719	0.07331		3.719	0.21894		6.719	0.17587		9.719	0.18372
0.72	0.07329		3.72	0.21881		6.72	0.17561		9.72	0.18356
0.721	0.07318		3.721	0.2187		6.721	0.17542		9.721	0.18359
0.722	0.07306		3.722	0.21855		6.722	0.17515		9.722	0.18368
0.723	0.07304		3.723	0.21841		6.723	0.17468		9.723	0.18379
0.724	0.07294		3.724	0.21829		6.724	0.17441		9.724	0.18383
0.725	0.0728		3.725	0.2183		6.725	0.1741		9.725	0.1838
0.726	0.07263		3.726	0.21816		6.726	0.17394		9.726	0.18387
0.727	0.07246		3.727	0.2179		6.727	0.17382		9.727	0.18402
0.728	0.07236		3.728	0.21775		6.728	0.17357		9.728	0.18407
0.729	0.07221		3.729	0.21744		6.729	0.17353		9.729	0.18412
0.73	0.07208		3.73	0.2171		6.73	0.1734		9.73	0.18407
0.731	0.07186		3.731	0.21679		6.731	0.17333		9.731	0.1839
0.732	0.07166		3.732	0.21637		6.732	0.17306		9.732	0.18374
0.733	0.0714		3.733	0.2159		6.733	0.17281		9.733	0.18353
0.734	0.0712		3.734	0.2155		6.734	0.1727		9.734	0.18324
0.735	0.07105		3.735	0.21515		6.735	0.17264		9.735	0.18293
0.736	0.07087		3.736	0.21478		6.736	0.17262		9.736	0.18278
0.737	0.07083		3.737	0.21444		6.737	0.17278		9.737	0.1828
0.738	0.07075		3.738	0.21408		6.738	0.17283		9.738	0.18285
0.739	0.07073		3.739	0.21369		6.739	0.17289		9.739	0.18286
0.74	0.07068		3.74	0.21342		6.74	0.17303		9.74	0.18266
0.741	0.07047		3.741	0.2133		6.741	0.17317		9.741	0.18255
0.742	0.07016		3.742	0.21329		6.742	0.17332		9.742	0.18246
0.743	0.06997		3.743	0.21341		6.743	0.17354		9.743	0.18211
0.744	0.06978		3.744	0.2134		6.744	0.1739		9.744	0.18206
0.745	0.06949		3.745	0.21331		6.745	0.17433		9.745	0.18198
0.746	0.06913		3.746	0.21331		6.746	0.17481		9.746	0.18201
0.747	0.06874		3.747	0.21333		6.747	0.17512		9.747	0.18216
0.748	0.06832		3.748	0.21325		6.748	0.17538		9.748	0.18237
0.749	0.06783		3.749	0.21331		6.749	0.17562		9.749	0.18246
0.75	0.06732		3.75	0.21327		6.75	0.17583		9.75	0.18267
0.751	0.0667		3.751	0.21338		6.751	0.17589		9.751	0.1828
0.752	0.06608		3.752	0.21327		6.752	0.17587		9.752	0.18267
0.753	0.06536		3.753	0.21332		6.753	0.17589		9.753	0.18251
0.754	0.06461		3.754	0.21332		6.754	0.17582		9.754	0.1826
0.755	0.06394		3.755	0.21313		6.755	0.1757		9.755	0.18258
0.756	0.0633		3.756	0.21294		6.756	0.17565		9.756	0.1824
0.757	0.06259		3.757	0.21268		6.757	0.17551		9.757	0.18223
0.758	0.06187		3.758	0.21247		6.758	0.17555		9.758	0.18202
0.759	0.06127		3.759	0.21258		6.759	0.1754		9.759	0.18196
0.76	0.06074		3.76	0.21255		6.76	0.17519		9.76	0.18183
0.761	0.06013		3.761	0.2125		6.761	0.17497		9.761	0.18186
0.762	0.05962		3.762	0.21261		6.762	0.17491		9.762	0.18193
0.763	0.05914		3.763	0.21273		6.763	0.17462		9.763	0.18185
0.764	0.05876		3.764	0.21269		6.764	0.17429		9.764	0.18176
0.765	0.05825		3.765	0.21257		6.765	0.17394		9.765	0.18175
0.766	0.05791		3.766	0.21271		6.766	0.17375		9.766	0.18177
0.767	0.05741		3.767	0.21278		6.767	0.17346		9.767	0.18186
0.768	0.05688		3.768	0.21284		6.768	0.17329		9.768	0.18194
0.769	0.05626		3.769	0.21292		6.769	0.17309		9.769	0.18182
0.77	0.05574		3.77	0.21317		6.77	0.17264		9.77	0.18184
0.771	0.05524		3.771	0.21326		6.771	0.17216		9.771	0.18178
0.772	0.05466		3.772	0.2133		6.772	0.17168		9.772	0.18157
0.773	0.05429		3.773	0.21337		6.773	0.17114		9.773	0.18139
0.774	0.05381		3.774	0.21337		6.774	0.17094		9.774	0.18108
0.775	0.05334		3.775	0.2133		6.775	0.17076		9.775	0.181
0.776	0.05295		3.776	0.21316		6.776	0.1707		9.776	0.18084
0.777	0.05265		3.777	0.21314		6.777	0.17048		9.777	0.18065
0.778	0.05248		3.778	0.21312		6.778	0.17038		9.778	0.18033
0.779	0.05216		3.779	0.21308		6.779	0.17022		9.779	0.18006
0.78	0.05197		3.78	0.21293		6.78	0.17006		9.78	0.17987
0.781	0.05169		3.781	0.21269		6.781	0.16987		9.781	0.17964
0.782	0.0515		3.782	0.21234		6.782	0.16973		9.782	0.1793
0.783	0.05132		3.783	0.21206		6.783	0.16976		9.783	0.17917
0.784	0.05138		3.784	0.21185		6.784	0.16993		9.784	0.17912
0.785	0.05139		3.785	0.21159		6.785	0.17004		9.785	0.17905
0.786	0.05143		3.786	0.2114		6.786	0.17021		9.786	0.17895
0.787	0.05158		3.787	0.21121		6.787	0.17051		9.787	0.17877
0.788	0.05158		3.788	0.21099		6.788	0.17066		9.788	0.17846
0.789	0.05158		3.789	0.21082		6.789	0.17077		9.789	0.17809
0.79	0.05139		3.79	0.21062		6.79	0.17098		9.79	0.17761
0.791	0.05107		3.791	0.21042		6.791	0.17114		9.791	0.17721
0.792	0.05092		3.792	0.21024		6.792	0.17139		9.792	0.17685
0.793	0.0509		3.793	0.20998		6.793	0.17146		9.793	0.17648
0.794	0.05077		3.794	0.20946		6.794	0.17164		9.794	0.17645
0.795	0.05044		3.795	0.20919		6.795	0.1718		9.795	0.17635
0.796	0.05008		3.796	0.20888		6.796	0.17188		9.796	0.17626
0.797	0.04977		3.797	0.20849		6.797	0.17194		9.797	0.17626
0.798	0.04963		3.798	0.20815		6.798	0.17185		9.798	0.17625
0.799	0.04939		3.799	0.20802		6.799	0.17185		9.799	0.17621
0.8	0.04907		3.8	0.2078		6.8	0.17186		9.8	0.17626
0.801	0.04868		3.801	0.20755		6.801	0.17164		9.801	0.17635
0.802	0.04854		3.802	0.20732		6.802	0.1714		9.802	0.17641
0.803	0.04838		3.803	0.20731		6.803	0.17128		9.803	0.1767
0.804	0.04835		3.804	0.20725		6.804	0.17112		9.804	0.17684
0.805	0.04832		3.805	0.20721		6.805	0.17099		9.805	0.17685
0.806	0.04818		3.806	0.20728		6.806	0.17096		9.806	0.17695
0.807	0.048		3.807	0.20741		6.807	0.17094		9.807	0.17715
0.808	0.04783		3.808	0.20746		6.808	0.17087		9.808	0.17716
0.809	0.04754		3.809	0.20737		6.809	0.17066		9.809	0.1772
0.81	0.0472		3.81	0.20707		6.81	0.17046		9.81	0.17719
0.811	0.04672		3.811	0.20689		6.811	0.17026		9.811	0.17725
0.812	0.0465		3.812	0.20671		6.812	0.16987		9.812	0.17722
0.813	0.04621		3.813	0.20643		6.813	0.16941		9.813	0.17701
0.814	0.04591		3.814	0.20612		6.814	0.16907		9.814	0.17711
0.815	0.04559		3.815	0.20596		6.815	0.16869		9.815	0.17729
0.816	0.04529		3.816	0.20577		6.816	0.16849		9.816	0.17723
0.817	0.04484		3.817	0.20558		6.817	0.16809		9.817	0.17711
0.818	0.04443		3.818	0.20532		6.818	0.16786		9.818	0.17708
0.819	0.04415		3.819	0.20526		6.819	0.16763		9.819	0.17683
0.82	0.04408		3.82	0.20521		6.82	0.16728		9.82	0.17676
0.821	0.04406		3.821	0.205		6.821	0.16702		9.821	0.17686
0.822	0.04404		3.822	0.20482		6.822	0.16694		9.822	0.17697
0.823	0.04421		3.823	0.2048		6.823	0.16704		9.823	0.17698
0.824	0.0442		3.824	0.20459		6.824	0.16722		9.824	0.17694
0.825	0.04417		3.825	0.2044		6.825	0.1673		9.825	0.17706
0.826	0.04424		3.826	0.20434		6.826	0.16739		9.826	0.17704
0.827	0.0443		3.827	0.20432		6.827	0.16734		9.827	0.177
0.828	0.04436		3.828	0.20416		6.828	0.16734		9.828	0.17704
0.829	0.04432		3.829	0.2039		6.829	0.16732		9.829	0.17702
0.83	0.04439		3.83	0.20352		6.83	0.16737		9.83	0.17694
0.831	0.04441		3.831	0.20319		6.831	0.16738		9.831	0.17666
0.832	0.04447		3.832	0.2029		6.832	0.16744		9.832	0.17633
0.833	0.04469		3.833	0.20278		6.833	0.16752		9.833	0.17621
0.834	0.04508		3.834	0.2027		6.834	0.16756		9.834	0.17606
0.835	0.04536		3.835	0.20274		6.835	0.16761		9.835	0.17566
0.836	0.04562		3.836	0.20291		6.836	0.16778		9.836	0.17538
0.837	0.04582		3.837	0.20306		6.837	0.16803		9.837	0.17494
0.838	0.04597		3.838	0.20317		6.838	0.16817		9.838	0.17462
0.839	0.04614		3.839	0.20333		6.839	0.16826		9.839	0.17443
0.84	0.0462		3.84	0.20339		6.84	0.16828		9.84	0.17426
0.841	0.0464		3.841	0.20351		6.841	0.16835		9.841	0.17413
0.842	0.0467		3.842	0.20362		6.842	0.16847		9.842	0.17406
0.843	0.04693		3.843	0.20368		6.843	0.16841		9.843	0.17412
0.844	0.04714		3.844	0.20369		6.844	0.1685		9.844	0.17414
0.845	0.04724		3.845	0.20383		6.845	0.1685		9.845	0.17415
0.846	0.04743		3.846	0.20385		6.846	0.16861		9.846	0.17418
0.847	0.04779		3.847	0.20399		6.847	0.16866		9.847	0.17422
0.848	0.04799		3.848	0.20419		6.848	0.16862		9.848	0.17433
0.849	0.0481		3.849	0.2044		6.849	0.16873		9.849	0.17439
0.85	0.0481		3.85	0.2046		6.85	0.16877		9.85	0.17446
0.851	0.04825		3.851	0.20477		6.851	0.16869		9.851	0.17447
0.852	0.04845		3.852	0.20496		6.852	0.16865		9.852	0.17441
0.853	0.04837		3.853	0.20505		6.853	0.16867		9.853	0.17437
0.854	0.04815		3.854	0.20517		6.854	0.1687		9.854	0.17431
0.855	0.04779		3.855	0.20523		6.855	0.16875		9.855	0.17427
0.856	0.04751		3.856	0.20522		6.856	0.16875		9.856	0.17421
0.857	0.04729		3.857	0.20511		6.857	0.16871		9.857	0.17415
0.858	0.047		3.858	0.20487		6.858	0.1686		9.858	0.17398
0.859	0.04663		3.859	0.20483		6.859	0.16855		9.859	0.17396
0.86	0.0464		3.86	0.20492		6.86	0.16836		9.86	0.17395
0.861	0.04629		3.861	0.20495		6.861	0.16821		9.861	0.17409
0.862	0.04623		3.862	0.20494		6.862	0.16805		9.862	0.17413
0.863	0.04593		3.863	0.20495		6.863	0.16813		9.863	0.17422
0.864	0.04573		3.864	0.20499		6.864	0.1681		9.864	0.17441
0.865	0.04549		3.865	0.20499		6.865	0.16804		9.865	0.17462
0.866	0.0453		3.866	0.20499		6.866	0.16818		9.866	0.17459
0.867	0.04501		3.867	0.20506		6.867	0.16818		9.867	0.17477
0.868	0.04487		3.868	0.20513		6.868	0.16812		9.868	0.17494
0.869	0.04485		3.869	0.20519		6.869	0.16797		9.869	0.17494
0.87	0.04494		3.87	0.20529		6.87	0.16788		9.87	0.1749
0.871	0.04484		3.871	0.2054		6.871	0.16778		9.871	0.17489
0.872	0.0447		3.872	0.20542		6.872	0.16775		9.872	0.17467
0.873	0.04448		3.873	0.20545		6.873	0.16758		9.873	0.17429
0.874	0.04434		3.874	0.20532		6.874	0.1676		9.874	0.17401
0.875	0.04427		3.875	0.20526		6.875	0.16755		9.875	0.17378
0.876	0.04412		3.876	0.20535		6.876	0.16742		9.876	0.17369
0.877	0.04412		3.877	0.20548		6.877	0.1673		9.877	0.1736
0.878	0.04411		3.878	0.20555		6.878	0.16726		9.878	0.1735
0.879	0.04409		3.879	0.20554		6.879	0.16722		9.879	0.1732
0.88	0.04408		3.88	0.2056		6.88	0.16727		9.88	0.17291
0.881	0.04418		3.881	0.20572		6.881	0.16747		9.881	0.17274
0.882	0.04423		3.882	0.20583		6.882	0.16758		9.882	0.17257
0.883	0.04428		3.883	0.20593		6.883	0.16756		9.883	0.17255
0.884	0.04428		3.884	0.20609		6.884	0.16779		9.884	0.17253
0.885	0.0442		3.885	0.20639		6.885	0.16798		9.885	0.1724
0.886	0.04406		3.886	0.20662		6.886	0.16817		9.886	0.17246
0.887	0.04403		3.887	0.20656		6.887	0.16837		9.887	0.17251
0.888	0.04387		3.888	0.20657		6.888	0.16844		9.888	0.17265
0.889	0.04365		3.889	0.20644		6.889	0.16833		9.889	0.17274
0.89	0.0435		3.89	0.2062		6.89	0.16824		9.89	0.17276
0.891	0.04347		3.891	0.20593		6.891	0.16826		9.891	0.17271
0.892	0.04336		3.892	0.20578		6.892	0.16826		9.892	0.17269
0.893	0.04342		3.893	0.20569		6.893	0.16824		9.893	0.17267
0.894	0.0434		3.894	0.20544		6.894	0.1682		9.894	0.1726
0.895	0.04325		3.895	0.2054		6.895	0.16817		9.895	0.17271
0.896	0.04335		3.896	0.20524		6.896	0.16815		9.896	0.17267
0.897	0.04351		3.897	0.20527		6.897	0.16813		9.897	0.17248
0.898	0.04352		3.898	0.20517		6.898	0.16816		9.898	0.17241
0.899	0.04379		3.899	0.205		6.899	0.16829		9.899	0.17244
0.9	0.04382		3.9	0.20485		6.9	0.16841		9.9	0.17242
0.901	0.04395		3.901	0.2047		6.901	0.16854		9.901	0.17234
0.902	0.04419		3.902	0.20452		6.902	0.16869		9.902	0.17216
0.903	0.04422		3.903	0.20438		6.903	0.16884		9.903	0.17219
0.904	0.04435		3.904	0.2043		6.904	0.16903		9.904	0.17218
0.905	0.04454		3.905	0.20408		6.905	0.16911		9.905	0.17217
0.906	0.04479		3.906	0.20389		6.906	0.16902		9.906	0.1723
0.907	0.04485		3.907	0.20357		6.907	0.16907		9.907	0.17244
0.908	0.04483		3.908	0.2032		6.908	0.16908		9.908	0.17252
0.909	0.04472		3.909	0.20285		6.909	0.16911		9.909	0.17268
0.91	0.04472		3.91	0.20242		6.91	0.16906		9.91	0.17279
0.911	0.04459		3.911	0.20188		6.911	0.16906		9.911	0.17283
0.912	0.04444		3.912	0.20152		6.912	0.16905		9.912	0.17278
0.913	0.04424		3.913	0.20122		6.913	0.16896		9.913	0.17275
0.914	0.04411		3.914	0.20091		6.914	0.16871		9.914	0.17272
0.915	0.04386		3.915	0.20077		6.915	0.16858		9.915	0.17269
0.916	0.04387		3.916	0.20086		6.916	0.16847		9.916	0.1726
0.917	0.04376		3.917	0.20092		6.917	0.16819		9.917	0.17253
0.918	0.04383		3.918	0.20101		6.918	0.16807		9.918	0.17238
0.919	0.0437		3.919	0.20134		6.919	0.168		9.919	0.17221
0.92	0.04355		3.92	0.20177		6.92	0.16805		9.92	0.17206
0.921	0.04338		3.921	0.20204		6.921	0.16816		9.921	0.17194
0.922	0.0433		3.922	0.20213		6.922	0.16824		9.922	0.17192
0.923	0.04314		3.923	0.20223		6.923	0.1683		9.923	0.17196
0.924	0.04295		3.924	0.20224		6.924	0.16856		9.924	0.17208
0.925	0.04278		3.925	0.20233		6.925	0.16852		9.925	0.17232
0.926	0.04255		3.926	0.20249		6.926	0.16858		9.926	0.17251
0.927	0.04242		3.927	0.2025		6.927	0.16871		9.927	0.17254
0.928	0.04207		3.928	0.20237		6.928	0.1688		9.928	0.17244
0.929	0.04179		3.929	0.20214		6.929	0.16887		9.929	0.17246
0.93	0.04141		3.93	0.20213		6.93	0.1689		9.93	0.17253
0.931	0.04104		3.931	0.20229		6.931	0.16886		9.931	0.17256
0.932	0.0405		3.932	0.20236		6.932	0.16871		9.932	0.17258
0.933	0.04007		3.933	0.20246		6.933	0.16866		9.933	0.17266
0.934	0.03976		3.934	0.20254		6.934	0.16874		9.934	0.17272
0.935	0.03944		3.935	0.20242		6.935	0.16855		9.935	0.17284
0.936	0.03908		3.936	0.20245		6.936	0.16846		9.936	0.17293
0.937	0.03881		3.937	0.20241		6.937	0.16836		9.937	0.17295
0.938	0.03852		3.938	0.20241		6.938	0.16823		9.938	0.17287
0.939	0.03846		3.939	0.20241		6.939	0.16803		9.939	0.1729
0.94	0.03853		3.94	0.20257		6.94	0.16811		9.94	0.17292
0.941	0.03862		3.941	0.20276		6.941	0.16815		9.941	0.17291
0.942	0.0388		3.942	0.20312		6.942	0.16819		9.942	0.17282
0.943	0.039		3.943	0.2032		6.943	0.16824		9.943	0.17283
0.944	0.03911		3.944	0.20338		6.944	0.16819		9.944	0.17286
0.945	0.03931		3.945	0.2037		6.945	0.16826		9.945	0.17294
0.946	0.03968		3.946	0.2039		6.946	0.16845		9.946	0.17284
0.947	0.03985		3.947	0.2041		6.947	0.16864		9.947	0.17272
0.948	0.04005		3.948	0.20409		6.948	0.16867		9.948	0.17272
0.949	0.04021		3.949	0.20405		6.949	0.16871		9.949	0.17267
0.95	0.04027		3.95	0.20395		6.95	0.1686		9.95	0.17247
0.951	0.04036		3.951	0.20381		6.951	0.16846		9.951	0.17227
0.952	0.0405		3.952	0.20362		6.952	0.16823		9.952	0.17205
0.953	0.04054		3.953	0.2035		6.953	0.16802		9.953	0.17195
0.954	0.0407		3.954	0.20321		6.954	0.16784		9.954	0.17177
0.955	0.04073		3.955	0.20284		6.955	0.16755		9.955	0.17158
0.956	0.04075		3.956	0.20248		6.956	0.16727		9.956	0.17147
0.957	0.04084		3.957	0.20216		6.957	0.16715		9.957	0.17126
0.958	0.0409		3.958	0.20204		6.958	0.16708		9.958	0.17106
0.959	0.0409		3.959	0.20208		6.959	0.16712		9.959	0.17083
0.96	0.04092		3.96	0.20224		6.96	0.16724		9.96	0.1707
0.961	0.04099		3.961	0.2024		6.961	0.16729		9.961	0.17051
0.962	0.04118		3.962	0.20257		6.962	0.16743		9.962	0.17045
0.963	0.04116		3.963	0.20262		6.963	0.16754		9.963	0.17045
0.964	0.04116		3.964	0.20267		6.964	0.16768		9.964	0.17039
0.965	0.04117		3.965	0.2028		6.965	0.16789		9.965	0.17033
0.966	0.04115		3.966	0.20301		6.966	0.16797		9.966	0.17034
0.967	0.04096		3.967	0.203		6.967	0.16805		9.967	0.1702
0.968	0.04088		3.968	0.2029		6.968	0.16818		9.968	0.1701
0.969	0.04074		3.969	0.20276		6.969	0.16812		9.969	0.16991
0.97	0.04069		3.97	0.20242		6.97	0.16811		9.97	0.16984
0.971	0.04065		3.971	0.20208		6.971	0.16804		9.971	0.16978
0.972	0.04048		3.972	0.2016		6.972	0.16788		9.972	0.16972
0.973	0.04029		3.973	0.20119		6.973	0.16786		9.973	0.16949
0.974	0.04016		3.974	0.20082		6.974	0.16783		9.974	0.16925
0.975	0.04007		3.975	0.20039		6.975	0.16763		9.975	0.16904
0.976	0.03995		3.976	0.19994		6.976	0.16754		9.976	0.16875
0.977	0.03981		3.977	0.19961		6.977	0.1674		9.977	0.16845
0.978	0.03977		3.978	0.19937		6.978	0.1673		9.978	0.16819
0.979	0.03974		3.979	0.19932		6.979	0.16735		9.979	0.16803
0.98	0.03965		3.98	0.19961		6.98	0.16753		9.98	0.16786
0.981	0.03965		3.981	0.19956		6.981	0.1677		9.981	0.1677
0.982	0.03977		3.982	0.19936		6.982	0.16785		9.982	0.16765
0.983	0.03991		3.983	0.19921		6.983	0.16804		9.983	0.1676
0.984	0.04002		3.984	0.1992		6.984	0.16807		9.984	0.16761
0.985	0.04007		3.985	0.1993		6.985	0.16812		9.985	0.16763
0.986	0.04013		3.986	0.19955		6.986	0.16827		9.986	0.16762
0.987	0.04011		3.987	0.19964		6.987	0.16843		9.987	0.16763
0.988	0.04006		3.988	0.19963		6.988	0.16858		9.988	0.16768
0.989	0.03998		3.989	0.19974		6.989	0.16876		9.989	0.1677
0.99	0.03985		3.99	0.19986		6.99	0.169		9.99	0.16768
0.991	0.03972		3.991	0.20004		6.991	0.16904		9.991	0.16757
0.992	0.03951		3.992	0.20019		6.992	0.16907		9.992	0.16735
0.993	0.03929		3.993	0.20008		6.993	0.169		9.993	0.16732
0.994	0.03913		3.994	0.20025		6.994	0.16894		9.994	0.1672
0.995	0.03894		3.995	0.20044		6.995	0.16891		9.995	0.16712
0.996	0.03869		3.996	0.20069		6.996	0.16894		9.996	0.16693
0.997	0.03841		3.997	0.20077		6.997	0.16874		9.997	0.16676
0.998	0.03827		3.998	0.20089		6.998	0.16853		9.998	0.1666
0.999	0.03808		3.999	0.2011		6.999	0.16848		9.999	0.16648
1	0.03805		4	0.20129		7	0.16844		10	0.16639
1.001	0.03801		4.001	0.20154		7.001	0.16846		10.001	0.16635
1.002	0.03799		4.002	0.20188		7.002	0.16854		10.002	0.16636
1.003	0.03815		4.003	0.20225		7.003	0.16866		10.003	0.16653
1.004	0.0382		4.004	0.20247		7.004	0.16877		10.004	0.16673
1.005	0.0382		4.005	0.20282		7.005	0.16891		10.005	0.16689
1.006	0.03817		4.006	0.20318		7.006	0.16909		10.006	0.1671
1.007	0.03815		4.007	0.2035		7.007	0.16932		10.007	0.16723
1.008	0.03801		4.008	0.20369		7.008	0.16957		10.008	0.16738
1.009	0.03788		4.009	0.20373		7.009	0.16981		10.009	0.16751
1.01	0.03768		4.01	0.20378		7.01	0.16987		10.01	0.16762
1.011	0.03757		4.011	0.20388		7.011	0.16983		10.011	0.16766
1.012	0.03732		4.012	0.20385		7.012	0.16985		10.012	0.16773
1.013	0.03685		4.013	0.20381		7.013	0.16977		10.013	0.16773
1.014	0.03665		4.014	0.2039		7.014	0.16963		10.014	0.16773
1.015	0.03641		4.015	0.20403		7.015	0.16954		10.015	0.16776
1.016	0.03627		4.016	0.20417		7.016	0.16942		10.016	0.16777
1.017	0.03627		4.017	0.20414		7.017	0.16945		10.017	0.16773
1.018	0.03628		4.018	0.20414		7.018	0.16947		10.018	0.1677
1.019	0.03629		4.019	0.20428		7.019	0.16952		10.019	0.16775
1.02	0.03629		4.02	0.20448		7.02	0.16967		10.02	0.16788
1.021	0.03626		4.021	0.20465		7.021	0.16982		10.021	0.16792
1.022	0.03634		4.022	0.20469		7.022	0.17001		10.022	0.16798
1.023	0.03655		4.023	0.20471		7.023	0.17024		10.023	0.16807
1.024	0.03677		4.024	0.20474		7.024	0.17039		10.024	0.16826
1.025	0.03697		4.025	0.20477		7.025	0.17058		10.025	0.16844
1.026	0.03718		4.026	0.20488		7.026	0.1709		10.026	0.16859
1.027	0.03739		4.027	0.20509		7.027	0.17113		10.027	0.16872
1.028	0.03753		4.028	0.20517		7.028	0.17142		10.028	0.16879
1.029	0.0375		4.029	0.20523		7.029	0.17177		10.029	0.1689
1.03	0.03749		4.03	0.20525		7.03	0.17191		10.03	0.16902
1.031	0.03739		4.031	0.20498		7.031	0.17195		10.031	0.16901
1.032	0.03732		4.032	0.20478		7.032	0.17198		10.032	0.16913
1.033	0.03716		4.033	0.20467		7.033	0.172		10.033	0.16918
1.034	0.03701		4.034	0.20464		7.034	0.17204		10.034	0.16908
1.035	0.03674		4.035	0.20458		7.035	0.17216		10.035	0.16886
1.036	0.03655		4.036	0.20449		7.036	0.17229		10.036	0.16861
1.037	0.03634		4.037	0.20436		7.037	0.1724		10.037	0.1684
1.038	0.03621		4.038	0.20423		7.038	0.17247		10.038	0.16826
1.039	0.03625		4.039	0.20427		7.039	0.17254		10.039	0.16821
1.04	0.0363		4.04	0.20437		7.04	0.17262		10.04	0.16812
1.041	0.03632		4.041	0.20441		7.041	0.17264		10.041	0.16802
1.042	0.03632		4.042	0.2044		7.042	0.17269		10.042	0.16805
1.043	0.03632		4.043	0.20445		7.043	0.17274		10.043	0.1681
1.044	0.03628		4.044	0.20466		7.044	0.17289		10.044	0.1681
1.045	0.03626		4.045	0.20484		7.045	0.17297		10.045	0.1681
1.046	0.03617		4.046	0.20487		7.046	0.17304		10.046	0.16811
1.047	0.03615		4.047	0.20484		7.047	0.17302		10.047	0.16819
1.048	0.03626		4.048	0.2049		7.048	0.17314		10.048	0.16827
1.049	0.03617		4.049	0.20493		7.049	0.17329		10.049	0.1684
1.05	0.03616		4.05	0.20486		7.05	0.17329		10.05	0.16844
1.051	0.03609		4.051	0.20483		7.051	0.17322		10.051	0.16845
1.052	0.03586		4.052	0.20481		7.052	0.1731		10.052	0.16851
1.053	0.03578		4.053	0.20472		7.053	0.17289		10.053	0.16855
1.054	0.03563		4.054	0.2046		7.054	0.17274		10.054	0.16855
1.055	0.03544		4.055	0.20457		7.055	0.17261		10.055	0.16858
1.056	0.03524		4.056	0.20448		7.056	0.17248		10.056	0.16865
1.057	0.03499		4.057	0.20443		7.057	0.17234		10.057	0.16868
1.058	0.03483		4.058	0.20444		7.058	0.1722		10.058	0.1687
1.059	0.03474		4.059	0.20456		7.059	0.17206		10.059	0.16878
1.06	0.03472		4.06	0.2048		7.06	0.17198		10.06	0.16888
1.061	0.03483		4.061	0.20502		7.061	0.17209		10.061	0.16904
1.062	0.03485		4.062	0.20511		7.062	0.1721		10.062	0.16916
1.063	0.03488		4.063	0.20526		7.063	0.17222		10.063	0.1693
1.064	0.03503		4.064	0.20547		7.064	0.1723		10.064	0.16946
1.065	0.03504		4.065	0.20559		7.065	0.1724		10.065	0.16966
1.066	0.03511		4.066	0.2057		7.066	0.17246		10.066	0.17
1.067	0.03513		4.067	0.2058		7.067	0.17252		10.067	0.17025
1.068	0.03515		4.068	0.20586		7.068	0.17255		10.068	0.17054
1.069	0.0352		4.069	0.20593		7.069	0.17254		10.069	0.17079
1.07	0.03521		4.07	0.20589		7.07	0.17254		10.07	0.17106
1.071	0.03526		4.071	0.20582		7.071	0.17254		10.071	0.17128
1.072	0.03536		4.072	0.2057		7.072	0.1725		10.072	0.17141
1.073	0.03541		4.073	0.20556		7.073	0.17246		10.073	0.17152
1.074	0.0354		4.074	0.20548		7.074	0.17244		10.074	0.17155
1.075	0.03532		4.075	0.20542		7.075	0.17243		10.075	0.17163
1.076	0.03531		4.076	0.20534		7.076	0.17244		10.076	0.17176
1.077	0.0353		4.077	0.2054		7.077	0.17264		10.077	0.17182
1.078	0.03523		4.078	0.20535		7.078	0.17274		10.078	0.17192
1.079	0.03521		4.079	0.20539		7.079	0.17291		10.079	0.17218
1.08	0.03528		4.08	0.20547		7.08	0.17312		10.08	0.17231
1.081	0.03543		4.081	0.20543		7.081	0.17338		10.081	0.17243
1.082	0.03556		4.082	0.20544		7.082	0.17366		10.082	0.17264
1.083	0.03569		4.083	0.20565		7.083	0.17398		10.083	0.17275
1.084	0.03584		4.084	0.20589		7.084	0.17428		10.084	0.17273
1.085	0.036		4.085	0.20604		7.085	0.17448		10.085	0.17284
1.086	0.03621		4.086	0.20612		7.086	0.1747		10.086	0.17308
1.087	0.03639		4.087	0.20626		7.087	0.17492		10.087	0.17336
1.088	0.03654		4.088	0.20637		7.088	0.1751		10.088	0.17362
1.089	0.03671		4.089	0.20646		7.089	0.1753		10.089	0.17383
1.09	0.03671		4.09	0.20649		7.09	0.17542		10.09	0.17399
1.091	0.03668		4.091	0.20654		7.091	0.17553		10.091	0.1741
1.092	0.03664		4.092	0.20656		7.092	0.17564		10.092	0.17406
1.093	0.03662		4.093	0.20664		7.093	0.17564		10.093	0.17406
1.094	0.0366		4.094	0.20683		7.094	0.17564		10.094	0.17409
1.095	0.03664		4.095	0.20691		7.095	0.17569		10.095	0.17416
1.096	0.03664		4.096	0.20688		7.096	0.17577		10.096	0.17423
1.097	0.0367		4.097	0.2069		7.097	0.17578		10.097	0.17434
1.098	0.03681		4.098	0.20705		7.098	0.17579		10.098	0.1744
1.099	0.03684		4.099	0.20725		7.099	0.17592		10.099	0.17446
1.1	0.03698		4.1	0.20749		7.1	0.17597		10.1	0.17459
1.101	0.0371		4.101	0.20762		7.101	0.17612		10.101	0.17489
1.102	0.03721		4.102	0.2079		7.102	0.17631		10.102	0.17521
1.103	0.03749		4.103	0.20821		7.103	0.17653		10.103	0.17552
1.104	0.03775		4.104	0.20858		7.104	0.17676		10.104	0.1757
1.105	0.03786		4.105	0.20901		7.105	0.17701		10.105	0.176
1.106	0.03798		4.106	0.20931		7.106	0.17724		10.106	0.17632
1.107	0.03809		4.107	0.20963		7.107	0.17739		10.107	0.17635
1.108	0.03833		4.108	0.20991		7.108	0.1775		10.108	0.17638
1.109	0.03846		4.109	0.2101		7.109	0.17768		10.109	0.17643
1.11	0.03852		4.11	0.21036		7.11	0.17792		10.11	0.1765
1.111	0.03852		4.111	0.21049		7.111	0.17808		10.111	0.17658
1.112	0.03843		4.112	0.21055		7.112	0.17807		10.112	0.17659
1.113	0.03834		4.113	0.21049		7.113	0.17805		10.113	0.17668
1.114	0.03822		4.114	0.21051		7.114	0.17795		10.114	0.17678
1.115	0.03815		4.115	0.21049		7.115	0.17789		10.115	0.17686
1.116	0.03812		4.116	0.21043		7.116	0.17788		10.116	0.17701
1.117	0.03811		4.117	0.21045		7.117	0.17783		10.117	0.17704
1.118	0.03813		4.118	0.21051		7.118	0.17789		10.118	0.17709
1.119	0.0381		4.119	0.21062		7.119	0.17794		10.119	0.17708
1.12	0.03813		4.12	0.21075		7.12	0.17813		10.12	0.17707
1.121	0.03822		4.121	0.21076		7.121	0.17837		10.121	0.1771
1.122	0.0384		4.122	0.21091		7.122	0.17861		10.122	0.17713
1.123	0.0386		4.123	0.21109		7.123	0.17895		10.123	0.17722
1.124	0.03877		4.124	0.21127		7.124	0.17935		10.124	0.17736
1.125	0.03892		4.125	0.21145		7.125	0.17976		10.125	0.17758
1.126	0.03893		4.126	0.21167		7.126	0.18006		10.126	0.17776
1.127	0.03899		4.127	0.21179		7.127	0.18036		10.127	0.17784
1.128	0.03902		4.128	0.21179		7.128	0.18059		10.128	0.178
1.129	0.03901		4.129	0.21184		7.129	0.18084		10.129	0.17803
1.13	0.03906		4.13	0.21177		7.13	0.18097		10.13	0.178
1.131	0.03894		4.131	0.21162		7.131	0.18112		10.131	0.17797
1.132	0.03886		4.132	0.21158		7.132	0.18119		10.132	0.17774
1.133	0.03879		4.133	0.21164		7.133	0.18116		10.133	0.17747
1.134	0.03877		4.134	0.21154		7.134	0.18115		10.134	0.17714
1.135	0.03857		4.135	0.21153		7.135	0.18109		10.135	0.17701
1.136	0.03841		4.136	0.21156		7.136	0.18109		10.136	0.17688
1.137	0.03825		4.137	0.21144		7.137	0.18109		10.137	0.17684
1.138	0.03813		4.138	0.21143		7.138	0.18096		10.138	0.17677
1.139	0.03808		4.139	0.2115		7.139	0.18093		10.139	0.17677
1.14	0.03813		4.14	0.21163		7.14	0.18098		10.14	0.17661
1.141	0.03814		4.141	0.21178		7.141	0.18105		10.141	0.1765
1.142	0.0382		4.142	0.21192		7.142	0.1811		10.142	0.17651
1.143	0.03829		4.143	0.21201		7.143	0.18121		10.143	0.17668
1.144	0.03833		4.144	0.21202		7.144	0.18135		10.144	0.17679
1.145	0.0383		4.145	0.21215		7.145	0.18138		10.145	0.17697
1.146	0.03829		4.146	0.21221		7.146	0.18136		10.146	0.17722
1.147	0.03819		4.147	0.21241		7.147	0.18124		10.147	0.17745
1.148	0.03809		4.148	0.21274		7.148	0.1812		10.148	0.17771
1.149	0.03806		4.149	0.21278		7.149	0.18128		10.149	0.17787
1.15	0.03799		4.15	0.21278		7.15	0.18124		10.15	0.1781
1.151	0.03782		4.151	0.21275		7.151	0.18127		10.151	0.17819
1.152	0.03771		4.152	0.2129		7.152	0.18124		10.152	0.17823
1.153	0.03754		4.153	0.21303		7.153	0.18113		10.153	0.1783
1.154	0.0375		4.154	0.21311		7.154	0.18112		10.154	0.17826
1.155	0.03743		4.155	0.21323		7.155	0.1813		10.155	0.17836
1.156	0.0374		4.156	0.2132		7.156	0.18129		10.156	0.17832
1.157	0.03732		4.157	0.21319		7.157	0.1813		10.157	0.17818
1.158	0.03727		4.158	0.21314		7.158	0.1812		10.158	0.1782
1.159	0.03726		4.159	0.21314		7.159	0.18128		10.159	0.17832
1.16	0.03738		4.16	0.2133		7.16	0.18128		10.16	0.17858
1.161	0.03763		4.161	0.21348		7.161	0.18144		10.161	0.17888
1.162	0.03789		4.162	0.21378		7.162	0.18145		10.162	0.17905
1.163	0.03817		4.163	0.21406		7.163	0.1814		10.163	0.17929
1.164	0.03845		4.164	0.21434		7.164	0.18157		10.164	0.1795
1.165	0.03879		4.165	0.21464		7.165	0.18167		10.165	0.17978
1.166	0.03909		4.166	0.21485		7.166	0.18173		10.166	0.18005
1.167	0.03948		4.167	0.21521		7.167	0.18188		10.167	0.18016
1.168	0.03989		4.168	0.21542		7.168	0.1821		10.168	0.18023
1.169	0.04026		4.169	0.2155		7.169	0.18222		10.169	0.18045
1.17	0.04063		4.17	0.21561		7.17	0.18235		10.17	0.18068
1.171	0.04098		4.171	0.21561		7.171	0.18227		10.171	0.18088
1.172	0.04128		4.172	0.21577		7.172	0.18214		10.172	0.18102
1.173	0.04144		4.173	0.21581		7.173	0.18209		10.173	0.18103
1.174	0.04158		4.174	0.21592		7.174	0.18214		10.174	0.1813
1.175	0.04174		4.175	0.21602		7.175	0.18199		10.175	0.18143
1.176	0.04191		4.176	0.21591		7.176	0.18192		10.176	0.18159
1.177	0.04227		4.177	0.21583		7.177	0.18188		10.177	0.18163
1.178	0.04255		4.178	0.21587		7.178	0.18204		10.178	0.18169
1.179	0.04282		4.179	0.21596		7.179	0.18226		10.179	0.18164
1.18	0.04322		4.18	0.21599		7.18	0.18244		10.18	0.18164
1.181	0.04344		4.181	0.21608		7.181	0.18265		10.181	0.18163
1.182	0.04389		4.182	0.21635		7.182	0.1828		10.182	0.18156
1.183	0.04422		4.183	0.2167		7.183	0.18297		10.183	0.1817
1.184	0.04458		4.184	0.21687		7.184	0.18322		10.184	0.18187
1.185	0.04479		4.185	0.2171		7.185	0.1835		10.185	0.18217
1.186	0.04511		4.186	0.21733		7.186	0.18382		10.186	0.18241
1.187	0.04539		4.187	0.21751		7.187	0.18389		10.187	0.18281
1.188	0.04574		4.188	0.21785		7.188	0.18404		10.188	0.18299
1.189	0.04607		4.189	0.21797		7.189	0.18428		10.189	0.18317
1.19	0.04628		4.19	0.21801		7.19	0.18447		10.19	0.18332
1.191	0.04642		4.191	0.21799		7.191	0.18464		10.191	0.18357
1.192	0.04655		4.192	0.21794		7.192	0.18474		10.192	0.18361
1.193	0.04653		4.193	0.21795		7.193	0.18482		10.193	0.18371
1.194	0.04648		4.194	0.21802		7.194	0.18479		10.194	0.18378
1.195	0.04645		4.195	0.21814		7.195	0.18482		10.195	0.18381
1.196	0.04648		4.196	0.21798		7.196	0.1851		10.196	0.18386
1.197	0.04649		4.197	0.21802		7.197	0.18539		10.197	0.18386
1.198	0.04672		4.198	0.21812		7.198	0.18577		10.198	0.18393
1.199	0.04692		4.199	0.21814		7.199	0.18612		10.199	0.18397
1.2	0.04705		4.2	0.21837		7.2	0.18649		10.2	0.18414
1.201	0.04711		4.201	0.21875		7.201	0.1868		10.201	0.18432
1.202	0.04729		4.202	0.21916		7.202	0.18715		10.202	0.18461
1.203	0.04747		4.203	0.2195		7.203	0.18756		10.203	0.18482
1.204	0.04764		4.204	0.21992		7.204	0.18799		10.204	0.18501
1.205	0.04768		4.205	0.22033		7.205	0.18826		10.205	0.18529
1.206	0.04771		4.206	0.22062		7.206	0.18829		10.206	0.18559
1.207	0.04773		4.207	0.22089		7.207	0.18846		10.207	0.18578
1.208	0.04793		4.208	0.22119		7.208	0.18846		10.208	0.18596
1.209	0.04805		4.209	0.22166		7.209	0.1887		10.209	0.18611
1.21	0.04823		4.21	0.22202		7.21	0.18885		10.21	0.18623
1.211	0.04833		4.211	0.22219		7.211	0.18903		10.211	0.18621
1.212	0.04841		4.212	0.22229		7.212	0.18889		10.212	0.18616
1.213	0.04842		4.213	0.22232		7.213	0.18889		10.213	0.1862
1.214	0.04851		4.214	0.2225		7.214	0.18876		10.214	0.18622
1.215	0.04862		4.215	0.22281		7.215	0.18862		10.215	0.18622
1.216	0.04867		4.216	0.22277		7.216	0.18846		10.216	0.18609
1.217	0.0488		4.217	0.2229		7.217	0.18846		10.217	0.186
1.218	0.0488		4.218	0.22314		7.218	0.18829		10.218	0.18612
1.219	0.04881		4.219	0.22341		7.219	0.18811		10.219	0.18631
1.22	0.04873		4.22	0.2237		7.22	0.18802		10.22	0.18641
1.221	0.0487		4.221	0.22388		7.221	0.18797		10.221	0.18663
1.222	0.04871		4.222	0.22408		7.222	0.18806		10.222	0.18699
1.223	0.04869		4.223	0.22421		7.223	0.18813		10.223	0.1873
1.224	0.04878		4.224	0.22435		7.224	0.1882		10.224	0.18774
1.225	0.04887		4.225	0.22453		7.225	0.18808		10.225	0.18798
1.226	0.04902		4.226	0.22468		7.226	0.18827		10.226	0.18822
1.227	0.04908		4.227	0.22506		7.227	0.18852		10.227	0.18839
1.228	0.04918		4.228	0.22529		7.228	0.18883		10.228	0.18855
1.229	0.04922		4.229	0.22541		7.229	0.18895		10.229	0.18857
1.23	0.0493		4.23	0.22543		7.23	0.18895		10.23	0.1887
1.231	0.0494		4.231	0.22541		7.231	0.18891		10.231	0.1888
1.232	0.04953		4.232	0.22545		7.232	0.18895		10.232	0.18884
1.233	0.04954		4.233	0.22531		7.233	0.18898		10.233	0.18898
1.234	0.04963		4.234	0.22522		7.234	0.18913		10.234	0.18901
1.235	0.0497		4.235	0.2252		7.235	0.18922		10.235	0.18918
1.236	0.04989		4.236	0.22529		7.236	0.18901		10.236	0.18934
1.237	0.05008		4.237	0.22535		7.237	0.1888		10.237	0.18951
1.238	0.05026		4.238	0.22536		7.238	0.1889		10.238	0.18949
1.239	0.05039		4.239	0.22519		7.239	0.18901		10.239	0.18966
1.24	0.05056		4.24	0.22516		7.24	0.18912		10.24	0.18981
1.241	0.0508		4.241	0.22513		7.241	0.18925		10.241	0.18999
1.242	0.05102		4.242	0.22517		7.242	0.18944		10.242	0.19027
1.243	0.05115		4.243	0.22517		7.243	0.18981		10.243	0.1907
1.244	0.05148		4.244	0.22522		7.244	0.1901		10.244	0.19112
1.245	0.05174		4.245	0.22534		7.245	0.19052		10.245	0.19151
1.246	0.05205		4.246	0.22555		7.246	0.19088		10.246	0.19201
1.247	0.05229		4.247	0.22584		7.247	0.1912		10.247	0.19249
1.248	0.05254		4.248	0.22599		7.248	0.19136		10.248	0.19295
1.249	0.05264		4.249	0.22619		7.249	0.19156		10.249	0.19338
1.25	0.05271		4.25	0.2264		7.25	0.19178		10.25	0.19382
1.251	0.05273		4.251	0.22675		7.251	0.19177		10.251	0.19418
1.252	0.05291		4.252	0.22698		7.252	0.19175		10.252	0.19451
1.253	0.05317		4.253	0.22723		7.253	0.1918		10.253	0.19464
1.254	0.05332		4.254	0.22759		7.254	0.19186		10.254	0.19493
1.255	0.05348		4.255	0.22765		7.255	0.19206		10.255	0.19521
1.256	0.05371		4.256	0.22769		7.256	0.19211		10.256	0.19538
1.257	0.05395		4.257	0.22787		7.257	0.19231		10.257	0.19544
1.258	0.05409		4.258	0.22819		7.258	0.19241		10.258	0.19548
1.259	0.05422		4.259	0.22858		7.259	0.19265		10.259	0.19554
1.26	0.05453		4.26	0.22873		7.26	0.19288		10.26	0.19576
1.261	0.05476		4.261	0.22899		7.261	0.19304		10.261	0.19598
1.262	0.05503		4.262	0.22947		7.262	0.1932		10.262	0.19626
1.263	0.05527		4.263	0.22991		7.263	0.19348		10.263	0.19641
1.264	0.05558		4.264	0.23056		7.264	0.1936		10.264	0.19667
1.265	0.0558		4.265	0.23105		7.265	0.19374		10.265	0.19687
1.266	0.05594		4.266	0.23123		7.266	0.19393		10.266	0.19712
1.267	0.05592		4.267	0.23166		7.267	0.19415		10.267	0.19736
1.268	0.05588		4.268	0.23211		7.268	0.1943		10.268	0.19754
1.269	0.05583		4.269	0.23238		7.269	0.19446		10.269	0.19773
1.27	0.0557		4.27	0.23263		7.27	0.19466		10.27	0.19797
1.271	0.05568		4.271	0.23284		7.271	0.19485		10.271	0.19809
1.272	0.05559		4.272	0.23299		7.272	0.19497		10.272	0.19818
1.273	0.05544		4.273	0.23322		7.273	0.19502		10.273	0.19816
1.274	0.05546		4.274	0.23337		7.274	0.19519		10.274	0.19815
1.275	0.05545		4.275	0.23348		7.275	0.1954		10.275	0.19817
1.276	0.0555		4.276	0.2336		7.276	0.19568		10.276	0.19822
1.277	0.05554		4.277	0.23372		7.277	0.19588		10.277	0.19823
1.278	0.05565		4.278	0.23374		7.278	0.19604		10.278	0.19825
1.279	0.05567		4.279	0.23381		7.279	0.1962		10.279	0.19827
1.28	0.05579		4.28	0.23377		7.28	0.19652		10.28	0.19846
1.281	0.05601		4.281	0.23362		7.281	0.19667		10.281	0.1987
1.282	0.05606		4.282	0.23358		7.282	0.19715		10.282	0.19894
1.283	0.05629		4.283	0.23363		7.283	0.19737		10.283	0.19924
1.284	0.05655		4.284	0.23378		7.284	0.1976		10.284	0.19953
1.285	0.05671		4.285	0.23383		7.285	0.19776		10.285	0.19996
1.286	0.05684		4.286	0.23391		7.286	0.198		10.286	0.2004
1.287	0.05684		4.287	0.23382		7.287	0.19837		10.287	0.20067
1.288	0.05696		4.288	0.23357		7.288	0.19871		10.288	0.2009
1.289	0.05711		4.289	0.23331		7.289	0.19908		10.289	0.20128
1.29	0.05723		4.29	0.23318		7.29	0.19922		10.29	0.20163
1.291	0.0575		4.291	0.23296		7.291	0.19953		10.291	0.202
1.292	0.05774		4.292	0.23283		7.292	0.19985		10.292	0.20238
1.293	0.05779		4.293	0.23258		7.293	0.20019		10.293	0.20261
1.294	0.0581		4.294	0.23244		7.294	0.20032		10.294	0.20285
1.295	0.05823		4.295	0.2324		7.295	0.20057		10.295	0.20299
1.296	0.05851		4.296	0.23245		7.296	0.2006		10.296	0.20331
1.297	0.05871		4.297	0.23246		7.297	0.20076		10.297	0.20353
1.298	0.05907		4.298	0.23248		7.298	0.2007		10.298	0.20379
1.299	0.05934		4.299	0.23271		7.299	0.20077		10.299	0.20403
1.3	0.05955		4.3	0.23297		7.3	0.20075		10.3	0.20422
1.301	0.05987		4.301	0.23329		7.301	0.2008		10.301	0.20444
1.302	0.06022		4.302	0.23357		7.302	0.20118		10.302	0.2047
1.303	0.06052		4.303	0.23383		7.303	0.20158		10.303	0.20504
1.304	0.06081		4.304	0.23409		7.304	0.2019		10.304	0.20548
1.305	0.06098		4.305	0.2342		7.305	0.20209		10.305	0.20589
1.306	0.06121		4.306	0.2345		7.306	0.20213		10.306	0.20612
1.307	0.06135		4.307	0.23467		7.307	0.20247		10.307	0.20641
1.308	0.06157		4.308	0.23482		7.308	0.20274		10.308	0.20655
1.309	0.06186		4.309	0.23488		7.309	0.20302		10.309	0.2068
1.31	0.06208		4.31	0.23496		7.31	0.20318		10.31	0.20703
1.311	0.06224		4.311	0.23527		7.311	0.20329		10.311	0.20716
1.312	0.06252		4.312	0.23558		7.312	0.20334		10.312	0.20729
1.313	0.06282		4.313	0.23582		7.313	0.20328		10.313	0.20734
1.314	0.06291		4.314	0.23625		7.314	0.2031		10.314	0.20752
1.315	0.06291		4.315	0.23642		7.315	0.20302		10.315	0.20746
1.316	0.06301		4.316	0.23661		7.316	0.20318		10.316	0.20742
1.317	0.06317		4.317	0.23711		7.317	0.20312		10.317	0.20746
1.318	0.06328		4.318	0.23761		7.318	0.20335		10.318	0.2075
1.319	0.06331		4.319	0.23802		7.319	0.20363		10.319	0.20772
1.32	0.06341		4.32	0.23825		7.32	0.20397		10.32	0.20794
1.321	0.06343		4.321	0.23854		7.321	0.20425		10.321	0.2082
1.322	0.06355		4.322	0.23869		7.322	0.20442		10.322	0.20847
1.323	0.0639		4.323	0.23891		7.323	0.20464		10.323	0.20874
1.324	0.06422		4.324	0.23901		7.324	0.20486		10.324	0.20912
1.325	0.06449		4.325	0.23926		7.325	0.20499		10.325	0.20947
1.326	0.06478		4.326	0.23949		7.326	0.20515		10.326	0.2098
1.327	0.06498		4.327	0.2396		7.327	0.20538		10.327	0.2101
1.328	0.0652		4.328	0.23955		7.328	0.20574		10.328	0.21041
1.329	0.06532		4.329	0.2395		7.329	0.20601		10.329	0.21077
1.33	0.06545		4.33	0.23944		7.33	0.20639		10.33	0.21121
1.331	0.06561		4.331	0.23949		7.331	0.20657		10.331	0.21165
1.332	0.06567		4.332	0.23959		7.332	0.20681		10.332	0.21196
1.333	0.06582		4.333	0.23988		7.333	0.20675		10.333	0.21226
1.334	0.0659		4.334	0.24012		7.334	0.20675		10.334	0.21251
1.335	0.06604		4.335	0.24031		7.335	0.20691		10.335	0.21276
1.336	0.06624		4.336	0.24042		7.336	0.20714		10.336	0.21296
1.337	0.06645		4.337	0.24047		7.337	0.20725		10.337	0.21316
1.338	0.06675		4.338	0.24066		7.338	0.20732		10.338	0.2134
1.339	0.06691		4.339	0.24098		7.339	0.20739		10.339	0.21383
1.34	0.0672		4.34	0.24127		7.34	0.20737		10.34	0.21415
1.341	0.06773		4.341	0.2416		7.341	0.20755		10.341	0.21446
1.342	0.06814		4.342	0.24193		7.342	0.20779		10.342	0.21476
1.343	0.06848		4.343	0.24225		7.343	0.20809		10.343	0.21508
1.344	0.06912		4.344	0.24287		7.344	0.20821		10.344	0.2155
1.345	0.06933		4.345	0.24353		7.345	0.20833		10.345	0.21579
1.346	0.06974		4.346	0.24391		7.346	0.20849		10.346	0.21607
1.347	0.07004		4.347	0.24425		7.347	0.20868		10.347	0.21632
1.348	0.07028		4.348	0.24469		7.348	0.20872		10.348	0.21663
1.349	0.07036		4.349	0.24518		7.349	0.20884		10.349	0.21688
1.35	0.07048		4.35	0.24566		7.35	0.20891		10.35	0.21725
1.351	0.07066		4.351	0.24597		7.351	0.20913		10.351	0.21764
1.352	0.0708		4.352	0.24625		7.352	0.20928		10.352	0.2179
1.353	0.071		4.353	0.24638		7.353	0.20934		10.353	0.21808
1.354	0.07107		4.354	0.24648		7.354	0.20949		10.354	0.21814
1.355	0.07117		4.355	0.24664		7.355	0.20955		10.355	0.21829
1.356	0.07142		4.356	0.2469		7.356	0.20977		10.356	0.21833
1.357	0.07177		4.357	0.2472		7.357	0.21004		10.357	0.21849
1.358	0.07212		4.358	0.24757		7.358	0.21008		10.358	0.21857
1.359	0.07248		4.359	0.2479		7.359	0.21008		10.359	0.21882
1.36	0.07285		4.36	0.24837		7.36	0.21019		10.36	0.21907
1.361	0.07327		4.361	0.24885		7.361	0.21044		10.361	0.21932
1.362	0.07367		4.362	0.2493		7.362	0.21065		10.362	0.21955
1.363	0.07402		4.363	0.24978		7.363	0.21097		10.363	0.21977
1.364	0.07434		4.364	0.25024		7.364	0.21151		10.364	0.22009
1.365	0.07483		4.365	0.25057		7.365	0.21198		10.365	0.22031
1.366	0.07515		4.366	0.25088		7.366	0.21247		10.366	0.22064
1.367	0.07533		4.367	0.25121		7.367	0.21288		10.367	0.22104
1.368	0.07529		4.368	0.25147		7.368	0.21345		10.368	0.22133
1.369	0.07555		4.369	0.25159		7.369	0.21383		10.369	0.22169
1.37	0.07595		4.37	0.2518		7.37	0.21406		10.37	0.22201
1.371	0.07628		4.371	0.25195		7.371	0.21436		10.371	0.22229
1.372	0.07673		4.372	0.25192		7.372	0.21466		10.372	0.22246
1.373	0.07703		4.373	0.25201		7.373	0.21506		10.373	0.22276
1.374	0.07717		4.374	0.25221		7.374	0.21533		10.374	0.22304
1.375	0.07746		4.375	0.25239		7.375	0.21577		10.375	0.22328
1.376	0.07779		4.376	0.25253		7.376	0.21627		10.376	0.22357
1.377	0.07808		4.377	0.25276		7.377	0.21672		10.377	0.22402
1.378	0.07829		4.378	0.25282		7.378	0.21719		10.378	0.22441
1.379	0.07847		4.379	0.25303		7.379	0.2175		10.379	0.22493
1.38	0.07876		4.38	0.25329		7.38	0.21782		10.38	0.2254
1.381	0.07905		4.381	0.25364		7.381	0.21808		10.381	0.22584
1.382	0.07935		4.382	0.25405		7.382	0.2183		10.382	0.22629
1.383	0.07963		4.383	0.25452		7.383	0.21862		10.383	0.22671
1.384	0.07991		4.384	0.25478		7.384	0.21901		10.384	0.22721
1.385	0.0802		4.385	0.25501		7.385	0.21949		10.385	0.22765
1.386	0.08047		4.386	0.25526		7.386	0.22		10.386	0.22811
1.387	0.08071		4.387	0.25562		7.387	0.22043		10.387	0.22859
1.388	0.08085		4.388	0.2559		7.388	0.22081		10.388	0.22897
1.389	0.08102		4.389	0.25624		7.389	0.22133		10.389	0.22952
1.39	0.08136		4.39	0.25657		7.39	0.22169		10.39	0.2299
1.391	0.08161		4.391	0.25686		7.391	0.22209		10.391	0.2303
1.392	0.08166		4.392	0.25709		7.392	0.22245		10.392	0.23057
1.393	0.08183		4.393	0.25743		7.393	0.22254		10.393	0.23089
1.394	0.082		4.394	0.25785		7.394	0.22252		10.394	0.23111
1.395	0.08204		4.395	0.2581		7.395	0.22256		10.395	0.23128
1.396	0.08233		4.396	0.25841		7.396	0.2227		10.396	0.23151
1.397	0.0825		4.397	0.25884		7.397	0.22276		10.397	0.23185
1.398	0.08277		4.398	0.25924		7.398	0.22286		10.398	0.23219
1.399	0.08297		4.399	0.25965		7.399	0.22289		10.399	0.23255
1.4	0.0831		4.4	0.25988		7.4	0.22294		10.4	0.23289
1.401	0.08341		4.401	0.2602		7.401	0.22298		10.401	0.23316
1.402	0.08381		4.402	0.26055		7.402	0.2231		10.402	0.23354
1.403	0.08408		4.403	0.26092		7.403	0.22326		10.403	0.23392
1.404	0.08432		4.404	0.26143		7.404	0.22331		10.404	0.23437
1.405	0.08484		4.405	0.26192		7.405	0.22331		10.405	0.23487
1.406	0.08523		4.406	0.26218		7.406	0.2235		10.406	0.23533
1.407	0.0856		4.407	0.26242		7.407	0.22359		10.407	0.23577
1.408	0.08593		4.408	0.26252		7.408	0.22363		10.408	0.23626
1.409	0.08626		4.409	0.26285		7.409	0.22376		10.409	0.23669
1.41	0.0865		4.41	0.26307		7.41	0.22394		10.41	0.23707
1.411	0.08678		4.411	0.26323		7.411	0.22407		10.411	0.23734
1.412	0.08706		4.412	0.26342		7.412	0.22405		10.412	0.23765
1.413	0.08738		4.413	0.26347		7.413	0.22417		10.413	0.23796
1.414	0.08773		4.414	0.26358		7.414	0.22421		10.414	0.23834
1.415	0.088		4.415	0.26381		7.415	0.22418		10.415	0.2386
1.416	0.08816		4.416	0.26397		7.416	0.22422		10.416	0.23889
1.417	0.08853		4.417	0.26431		7.417	0.22436		10.417	0.23924
1.418	0.08895		4.418	0.26458		7.418	0.22453		10.418	0.23949
1.419	0.08952		4.419	0.26477		7.419	0.22473		10.419	0.23975
1.42	0.08994		4.42	0.26499		7.42	0.22498		10.42	0.24006
1.421	0.0904		4.421	0.265		7.421	0.22537		10.421	0.24035
1.422	0.09075		4.422	0.26516		7.422	0.22571		10.422	0.24061
1.423	0.09114		4.423	0.26542		7.423	0.22595		10.423	0.24093
1.424	0.09159		4.424	0.2657		7.424	0.22623		10.424	0.24125
1.425	0.09214		4.425	0.26596		7.425	0.22656		10.425	0.24162
1.426	0.09255		4.426	0.26614		7.426	0.2268		10.426	0.24193
1.427	0.09278		4.427	0.26632		7.427	0.22707		10.427	0.24226
1.428	0.093		4.428	0.26634		7.428	0.22749		10.428	0.24244
1.429	0.09336		4.429	0.26651		7.429	0.22787		10.429	0.24266
1.43	0.0937		4.43	0.26674		7.43	0.22821		10.43	0.24283
1.431	0.09404		4.431	0.26685		7.431	0.22853		10.431	0.243
1.432	0.09418		4.432	0.26683		7.432	0.22874		10.432	0.24313
1.433	0.0943		4.433	0.26684		7.433	0.22914		10.433	0.24316
1.434	0.09445		4.434	0.26695		7.434	0.22942		10.434	0.24419
1.435	0.09453		4.435	0.26712		7.435	0.22968		10.435	0.24542
1.436	0.09462		4.436	0.26732		7.436	0.23006		10.436	0.24643
1.437	0.09468		4.437	0.26751		7.437	0.23044		10.437	0.24717
1.438	0.09472		4.438	0.26768		7.438	0.23067		10.438	0.24768
1.439	0.09493		4.439	0.26796		7.439	0.23092		10.439	0.24799
1.44	0.09524		4.44	0.26829		7.44	0.23106		10.44	0.24795
1.441	0.09558		4.441	0.26862		7.441	0.23128		10.441	0.24776
1.442	0.09593		4.442	0.26897		7.442	0.23145		10.442	0.24733
1.443	0.09641		4.443	0.26951		7.443	0.23165		10.443	0.2468
1.444	0.0966		4.444	0.27		7.444	0.23205		10.444	0.24607
1.445	0.09686		4.445	0.27057		7.445	0.23257		10.445	0.24517
1.446	0.09713		4.446	0.27117		7.446	0.233		10.446	0.24412
1.447	0.09735		4.447	0.27173		7.447	0.23325		10.447	0.24295
1.448	0.09757		4.448	0.27214		7.448	0.23344		10.448	0.24165
1.449	0.09763		4.449	0.27268		7.449	0.23339		10.449	0.2402
1.45	0.09766		4.45	0.27316		7.45	0.23335		10.45	0.23861
1.451	0.09779		4.451	0.27388		7.451	0.23325		10.451	0.23691
1.452	0.09776		4.452	0.27438		7.452	0.23317		10.452	0.23512
1.453	0.0976		4.453	0.27482		7.453	0.23302		10.453	0.23311
1.454	0.09763		4.454	0.27525		7.454	0.23283		10.454	0.23104
1.455	0.0977		4.455	0.27548		7.455	0.23257		10.455	0.22892
1.456	0.0978		4.456	0.27572		7.456	0.23232		10.456	0.22673
1.457	0.09797		4.457	0.27613		7.457	0.23192		10.457	0.22444
1.458	0.09813		4.458	0.27654		7.458	0.23152		10.458	0.22218
1.459	0.09825		4.459	0.27688		7.459	0.23121		10.459	0.21985
1.46	0.09847		4.46	0.27716		7.46	0.23082		10.46	0.21752
1.461	0.09868		4.461	0.27744		7.461	0.23042		10.461	0.2152
1.462	0.09899		4.462	0.2776		7.462	0.22999		10.462	0.21294
1.463	0.09935		4.463	0.27778		7.463	0.22961		10.463	0.21071
1.464	0.09965		4.464	0.27787		7.464	0.22912		10.464	0.20856
1.465	0.09993		4.465	0.27778		7.465	0.22849		10.465	0.20637
1.466	0.10007		4.466	0.27757		7.466	0.22754		10.466	0.2043
1.467	0.10021		4.467	0.27736		7.467	0.22642		10.467	0.20232
1.468	0.10037		4.468	0.2769		7.468	0.22508		10.468	0.2004
1.469	0.1004		4.469	0.27624		7.469	0.22368		10.469	0.19863
1.47	0.10043		4.47	0.27538		7.47	0.22215		10.47	0.19698
1.471	0.10053		4.471	0.27449		7.471	0.22054		10.471	0.19542
1.472	0.10061		4.472	0.27363		7.472	0.21885		10.472	0.19398
1.473	0.10087		4.473	0.27259		7.473	0.21714		10.473	0.19272
1.474	0.10114		4.474	0.27141		7.474	0.21552		10.474	0.19162
1.475	0.10143		4.475	0.27003		7.475	0.21382		10.475	0.19065
1.476	0.10156		4.476	0.2684		7.476	0.21215		10.476	0.18983
1.477	0.10183		4.477	0.26676		7.477	0.21048		10.477	0.18925
1.478	0.1021		4.478	0.26498		7.478	0.20883		10.478	0.18889
1.479	0.10232		4.479	0.26312		7.479	0.20707		10.479	0.18879
1.48	0.10247		4.48	0.26113		7.48	0.20537		10.48	0.18897
1.481	0.10258		4.481	0.25898		7.481	0.20376		10.481	0.18938
1.482	0.10276		4.482	0.25582		7.482	0.20226		10.482	0.19008
1.483	0.10305		4.483	0.25232		7.483	0.20089		10.483	0.1911
1.484	0.10329		4.484	0.2488		7.484	0.19955		10.484	0.19249
1.485	0.10361		4.485	0.24519		7.485	0.19837		10.485	0.19301
1.486	0.10407		4.486	0.24161		7.486	0.19734		10.486	0.19312
1.487	0.10449		4.487	0.23806		7.487	0.19638		10.487	0.19329
1.488	0.10491		4.488	0.23469		7.488	0.1954		10.488	0.19346
1.489	0.10535		4.489	0.23149		7.489	0.19458		10.489	0.19362
1.49	0.10582		4.49	0.22854		7.49	0.19385		10.49	0.19373
1.491	0.10626		4.491	0.22579		7.491	0.19323		10.491	0.19388
1.492	0.10649		4.492	0.2232		7.492	0.19275		10.492	0.19399
1.493	0.10675		4.493	0.22087		7.493	0.19242		10.493	0.19413
1.494	0.10698		4.494	0.21871		7.494	0.19216		10.494	0.19425
1.495	0.10734		4.495	0.21684		7.495	0.19195		10.495	0.19437
1.496	0.10773		4.496	0.21513		7.496	0.19171		10.496	0.19447
1.497	0.10807		4.497	0.21365		7.497	0.19156		10.497	0.19454
1.498	0.10843		4.498	0.21239		7.498	0.19149		10.498	0.19464
1.499	0.10893		4.499	0.21153		7.499	0.19148		10.499	0.19472
1.5	0.10929		4.5	0.21087		7.5	0.1917		10.5	0.1948
1.501	0.10969		4.501	0.21042		7.501	0.19204		10.501	0.19487
1.502	0.11018		4.502	0.2101		7.502	0.19249		10.502	0.19496
1.503	0.11076		4.503	0.21		7.503	0.19307		10.503	0.19505
1.504	0.11138		4.504	0.21024		7.504	0.19363		10.504	0.19516
1.505	0.11191		4.505	0.21066		7.505	0.19425		10.505	0.19526
1.506	0.11245		4.506	0.21135		7.506	0.19495		10.506	0.19536
1.507	0.11287		4.507	0.21222		7.507	0.19568		10.507	0.19547
1.508	0.11333		4.508	0.21321		7.508	0.1965		10.508	0.19557
1.509	0.11382		4.509	0.2143		7.509	0.19731		10.509	0.19566
1.51	0.11431		4.51	0.21558		7.51	0.19798		10.51	0.19573
1.511	0.11472		4.511	0.21689		7.511	0.19863		10.511	0.1958
1.512	0.11518		4.512	0.21834		7.512	0.19917		10.512	0.19587
1.513	0.11553		4.513	0.21997		7.513	0.19957		10.513	0.19596
1.514	0.11584		4.514	0.22151		7.514	0.19982		10.514	0.19603
1.515	0.11624		4.515	0.22319		7.515	0.19988		10.515	0.1961
1.516	0.11654		4.516	0.22496		7.516	0.19989		10.516	0.19618
1.517	0.11694		4.517	0.22676		7.517	0.19996		10.517	0.19624
1.518	0.11731		4.518	0.22854		7.518	0.20009		10.518	0.1963
1.519	0.11767		4.519	0.23031		7.519	0.20022		10.519	0.19636
1.52	0.1181		4.52	0.23213		7.52	0.20036		10.52	0.1964
1.521	0.11855		4.521	0.23397		7.521	0.20054		10.521	0.19645
1.522	0.119		4.522	0.23568		7.522	0.20072		10.522	0.19649
1.523	0.11938		4.523	0.23723		7.523	0.2009		10.523	0.19653
1.524	0.11968		4.524	0.23869		7.524	0.20105		10.524	0.19656
1.525	0.11986		4.525	0.23998		7.525	0.20119		10.525	0.1966
1.526	0.11993		4.526	0.24114		7.526	0.20132		10.526	0.19665
1.527	0.11995		4.527	0.24205		7.527	0.20145		10.527	0.19669
1.528	0.11989		4.528	0.24263		7.528	0.20157		10.528	0.19673
1.529	0.11977		4.529	0.24282		7.529	0.20167		10.529	0.19675
1.53	0.11998		4.53	0.24268		7.53	0.20178		10.53	0.19677
1.531	0.12007		4.531	0.24212		7.531	0.20188		10.531	0.19677
1.532	0.12019		4.532	0.24111		7.532	0.20197		10.532	0.1968
1.533	0.12004		4.533	0.24083		7.533	0.20204		10.533	0.19682
1.534	0.1197		4.534	0.24089		7.534	0.20213		10.534	0.19684
1.535	0.11909		4.535	0.24087		7.535	0.20219		10.535	0.19685
1.536	0.11813		4.536	0.24089		7.536	0.20226		10.536	0.19689
1.537	0.11691		4.537	0.241		7.537	0.20231		10.537	0.19692
1.538	0.11547		4.538	0.24113		7.538	0.20237		10.538	0.19693
1.539	0.11391		4.539	0.24124		7.539	0.20242		10.539	0.19697
1.54	0.11216		4.54	0.24137		7.54	0.20247		10.54	0.19697
1.541	0.11023		4.541	0.2415		7.541	0.20252		10.541	0.19702
1.542	0.10808		4.542	0.24161		7.542	0.20257		10.542	0.19703
1.543	0.106		4.543	0.24172		7.543	0.2026		10.543	0.19704
1.544	0.10385		4.544	0.24184		7.544	0.20264		10.544	0.19705
1.545	0.10168		4.545	0.24193		7.545	0.2027		10.545	0.19707
1.546	0.09947		4.546	0.24205		7.546	0.20274		10.546	0.1971
1.547	0.09718		4.547	0.24217		7.547	0.20278		10.547	0.19713
1.548	0.0949		4.548	0.24227		7.548	0.20281		10.548	0.19714
1.549	0.0926		4.549	0.24236		7.549	0.20286		10.549	0.19713
1.55	0.09017		4.55	0.24243		7.55	0.2029		10.55	0.19714
1.551	0.08784		4.551	0.24251		7.551	0.20295		10.551	0.19711
1.552	0.08558		4.552	0.24259		7.552	0.203		10.552	0.19711
1.553	0.08336		4.553	0.24264		7.553	0.20304		10.553	0.19709
1.554	0.08113		4.554	0.2427		7.554	0.20309		10.554	0.19707
1.555	0.07899		4.555	0.24275		7.555	0.20313		10.555	0.19703
1.556	0.077		4.556	0.24277		7.556	0.20319		10.556	0.19702
1.557	0.07518		4.557	0.24279		7.557	0.20323		10.557	0.19698
1.558	0.0735		4.558	0.24284		7.558	0.20329		10.558	0.19692
1.559	0.0719		4.559	0.24289		7.559	0.20332		10.559	0.19686
1.56	0.0704		4.56	0.24293		7.56	0.20336		10.56	0.19682
1.561	0.06903		4.561	0.24294		7.561	0.2034		10.561	0.19676
1.562	0.06784		4.562	0.24296		7.562	0.20344		10.562	0.19671
1.563	0.0668		4.563	0.24298		7.563	0.20348		10.563	0.19665
1.564	0.06595		4.564	0.24299		7.564	0.2035		10.564	0.19659
1.565	0.06526		4.565	0.24302		7.565	0.20353		10.565	0.19655
1.566	0.06461		4.566	0.24308		7.566	0.20354		10.566	0.1965
1.567	0.06415		4.567	0.24313		7.567	0.20355		10.567	0.19645
1.568	0.06384		4.568	0.24315		7.568	0.20355		10.568	0.19639
1.569	0.0637		4.569	0.24316		7.569	0.20355		10.569	0.19631
1.57	0.06367		4.57	0.24317		7.57	0.20354		10.57	0.19624
1.571	0.06379		4.571	0.24319		7.571	0.20352		10.571	0.19619
1.572	0.06405		4.572	0.24321		7.572	0.20351		10.572	0.19614
1.573	0.06441		4.573	0.24324		7.573	0.20347		10.573	0.19611
1.574	0.06487		4.574	0.24327		7.574	0.20342		10.574	0.19606
1.575	0.06542		4.575	0.2433		7.575	0.20337		10.575	0.196
1.576	0.06605		4.576	0.24334		7.576	0.20332		10.576	0.19595
1.577	0.06679		4.577	0.24335		7.577	0.20325		10.577	0.19589
1.578	0.0677		4.578	0.24339		7.578	0.20319		10.578	0.19587
1.579	0.06861		4.579	0.24341		7.579	0.20311		10.579	0.19583
1.58	0.0696		4.58	0.24344		7.58	0.20307		10.58	0.19581
1.581	0.07023		4.581	0.24347		7.581	0.20298		10.581	0.19579
1.582	0.0708		4.582	0.2435		7.582	0.20289		10.582	0.19578
1.583	0.07114		4.583	0.24354		7.583	0.20279		10.583	0.19576
1.584	0.0713		4.584	0.24355		7.584	0.2027		10.584	0.19574
1.585	0.07137		4.585	0.24356		7.585	0.2026		10.585	0.19575
1.586	0.07146		4.586	0.24359		7.586	0.2025		10.586	0.19576
1.587	0.07157		4.587	0.24361		7.587	0.2024		10.587	0.19577
1.588	0.07167		4.588	0.24363		7.588	0.20232		10.588	0.19578
1.589	0.07179		4.589	0.24364		7.589	0.20222		10.589	0.19577
1.59	0.07188		4.59	0.24364		7.59	0.20212		10.59	0.19575
1.591	0.07197		4.591	0.24362		7.591	0.20201		10.591	0.19573
1.592	0.07206		4.592	0.24361		7.592	0.20192		10.592	0.19572
1.593	0.07217		4.593	0.2436		7.593	0.2018		10.593	0.19573
1.594	0.07227		4.594	0.24358		7.594	0.20171		10.594	0.19573
1.595	0.07237		4.595	0.24355		7.595	0.20162		10.595	0.19576
1.596	0.07246		4.596	0.24354		7.596	0.20151		10.596	0.19577
1.597	0.07256		4.597	0.24352		7.597	0.2014		10.597	0.19577
1.598	0.07267		4.598	0.24348		7.598	0.20128		10.598	0.19573
1.599	0.07278		4.599	0.24346		7.599	0.2012		10.599	0.19572
1.6	0.07286		4.6	0.24343		7.6	0.20113		10.6	0.19572
1.601	0.07295		4.601	0.2434		7.601	0.20106		10.601	0.19574
1.602	0.07304		4.602	0.24336		7.602	0.20096		10.602	0.19573
1.603	0.07313		4.603	0.24334		7.603	0.20086		10.603	0.19575
1.604	0.07319		4.604	0.24331		7.604	0.20079		10.604	0.19575
1.605	0.07327		4.605	0.24327		7.605	0.20073		10.605	0.19574
1.606	0.07332		4.606	0.24323		7.606	0.20066		10.606	0.19574
1.607	0.07337		4.607	0.2432		7.607	0.20059		10.607	0.1957
1.608	0.07342		4.608	0.24315		7.608	0.20051		10.608	0.19568
1.609	0.07346		4.609	0.24311		7.609	0.20041		10.609	0.19568
1.61	0.07349		4.61	0.24304		7.61	0.20034		10.61	0.19565
1.611	0.07353		4.611	0.24299		7.611	0.20025		10.611	0.19559
1.612	0.07357		4.612	0.24296		7.612	0.20018		10.612	0.19559
1.613	0.0736		4.613	0.2429		7.613	0.2001		10.613	0.19556
1.614	0.07363		4.614	0.24287		7.614	0.2		10.614	0.19555
1.615	0.07364		4.615	0.24282		7.615	0.19991		10.615	0.19557
1.616	0.07366		4.616	0.24276		7.616	0.19983		10.616	0.19555
1.617	0.0737		4.617	0.24271		7.617	0.1997		10.617	0.19552
1.618	0.07372		4.618	0.24266		7.618	0.1996		10.618	0.19549
1.619	0.07377		4.619	0.24264		7.619	0.19949		10.619	0.19547
1.62	0.07381		4.62	0.2426		7.62	0.19939		10.62	0.1955
1.621	0.07385		4.621	0.24256		7.621	0.19932		10.621	0.1955
1.622	0.07392		4.622	0.24253		7.622	0.19918		10.622	0.19552
1.623	0.07395		4.623	0.2425		7.623	0.19908		10.623	0.19547
1.624	0.07401		4.624	0.24248		7.624	0.19894		10.624	0.19547
1.625	0.07406		4.625	0.24242		7.625	0.19881		10.625	0.19552
1.626	0.07412		4.626	0.24242		7.626	0.19867		10.626	0.19548
1.627	0.07415		4.627	0.24238		7.627	0.1985		10.627	0.1955
1.628	0.07418		4.628	0.24233		7.628	0.19834		10.628	0.19554
1.629	0.0742		4.629	0.24229		7.629	0.19818		10.629	0.19552
1.63	0.07425		4.63	0.24223		7.63	0.19802		10.63	0.19551
1.631	0.07429		4.631	0.24216		7.631	0.1978		10.631	0.19549
1.632	0.07433		4.632	0.2421		7.632	0.1976		10.632	0.19551
1.633	0.07437		4.633	0.24202		7.633	0.19742		10.633	0.19549
1.634	0.07439		4.634	0.24196		7.634	0.19727		10.634	0.1955
1.635	0.07441		4.635	0.24191		7.635	0.1971		10.635	0.19556
1.636	0.07442		4.636	0.24182		7.636	0.19691		10.636	0.19554
1.637	0.07444		4.637	0.24172		7.637	0.19672		10.637	0.19554
1.638	0.07446		4.638	0.24167		7.638	0.19653		10.638	0.19554
1.639	0.07448		4.639	0.24158		7.639	0.19632		10.639	0.19552
1.64	0.07449		4.64	0.24147		7.64	0.19603		10.64	0.19549
1.641	0.07449		4.641	0.2414		7.641	0.19582		10.641	0.19559
1.642	0.07449		4.642	0.24127		7.642	0.19562		10.642	0.19568
1.643	0.0745		4.643	0.24122		7.643	0.19538		10.643	0.19568
1.644	0.0745		4.644	0.2411		7.644	0.19516		10.644	0.19574
1.645	0.07449		4.645	0.24098		7.645	0.19489		10.645	0.19584
1.646	0.07452		4.646	0.24088		7.646	0.19464		10.646	0.19588
1.647	0.07451		4.647	0.24078		7.647	0.19436		10.647	0.19591
1.648	0.07451		4.648	0.24065		7.648	0.19405		10.648	0.19594
1.649	0.07449		4.649	0.24051		7.649	0.19383		10.649	0.19594
1.65	0.07448		4.65	0.24034		7.65	0.19353		10.65	0.19582
1.651	0.07446		4.651	0.2402		7.651	0.19316		10.651	0.19571
1.652	0.07445		4.652	0.24004		7.652	0.19285		10.652	0.1956
1.653	0.07442		4.653	0.2399		7.653	0.19247		10.653	0.19551
1.654	0.07441		4.654	0.23973		7.654	0.1921		10.654	0.19538
1.655	0.07439		4.655	0.23956		7.655	0.19179		10.655	0.1952
1.656	0.07438		4.656	0.23935		7.656	0.19143		10.656	0.19508
1.657	0.07438		4.657	0.23915		7.657	0.19098		10.657	0.19499
1.658	0.0744		4.658	0.23897		7.658	0.19057		10.658	0.19493
1.659	0.0744		4.659	0.23878		7.659	0.19025		10.659	0.19482
1.66	0.07441		4.66	0.23852		7.66	0.18991		10.66	0.19466
1.661	0.07444		4.661	0.23832		7.661	0.18947		10.661	0.19458
1.662	0.07445		4.662	0.2381		7.662	0.18903		10.662	0.19466
1.663	0.07445		4.663	0.23791		7.663	0.18859		10.663	0.1946
1.664	0.07448		4.664	0.23767		7.664	0.18811		10.664	0.19453
1.665	0.07452		4.665	0.23745		7.665	0.18769		10.665	0.1944
1.666	0.07455		4.666	0.23719		7.666	0.18732		10.666	0.19419
1.667	0.07457		4.667	0.23698		7.667	0.18691		10.667	0.19392
1.668	0.07459		4.668	0.23672		7.668	0.18649		10.668	0.19364
1.669	0.07463		4.669	0.23649		7.669	0.18605		10.669	0.19337
1.67	0.07466		4.67	0.23619		7.67	0.18553		10.67	0.1932
1.671	0.0747		4.671	0.23583		7.671	0.18491		10.671	0.19302
1.672	0.07471		4.672	0.2356		7.672	0.18429		10.672	0.19285
1.673	0.07475		4.673	0.23524		7.673	0.18373		10.673	0.19246
1.674	0.07477		4.674	0.23499		7.674	0.18314		10.674	0.19216
1.675	0.0748		4.675	0.23473		7.675	0.18271		10.675	0.19189
1.676	0.07482		4.676	0.23445		7.676	0.18229		10.676	0.19161
1.677	0.07484		4.677	0.23411		7.677	0.18183		10.677	0.19139
1.678	0.07488		4.678	0.23387		7.678	0.18148		10.678	0.19111
1.679	0.07493		4.679	0.23354		7.679	0.18115		10.679	0.19083
1.68	0.07498		4.68	0.23324		7.68	0.18086		10.68	0.19056
1.681	0.07497		4.681	0.23279		7.681	0.18068		10.681	0.19028
1.682	0.07499		4.682	0.23225		7.682	0.18058		10.682	0.19008
1.683	0.07499		4.683	0.23174		7.683	0.18043		10.683	0.18986
1.684	0.07499		4.684	0.23122		7.684	0.18025		10.684	0.18961
1.685	0.07501		4.685	0.23072		7.685	0.17994		10.685	0.18933
1.686	0.07499		4.686	0.23027		7.686	0.17967		10.686	0.189
1.687	0.07497		4.687	0.22974		7.687	0.17931		10.687	0.18885
1.688	0.07496		4.688	0.22939		7.688	0.17895		10.688	0.18868
1.689	0.07492		4.689	0.22901		7.689	0.17862		10.689	0.18854
1.69	0.07486		4.69	0.22854		7.69	0.17835		10.69	0.18844
1.691	0.07484		4.691	0.22815		7.691	0.17818		10.691	0.1883
1.692	0.0748		4.692	0.22774		7.692	0.17793		10.692	0.18807
1.693	0.07477		4.693	0.22754		7.693	0.17761		10.693	0.18768
1.694	0.07475		4.694	0.22722		7.694	0.17733		10.694	0.18726
1.695	0.07471		4.695	0.22705		7.695	0.17707		10.695	0.18687
1.696	0.07465		4.696	0.22683		7.696	0.17693		10.696	0.18645
1.697	0.07457		4.697	0.2265		7.697	0.17671		10.697	0.18597
1.698	0.07458		4.698	0.22628		7.698	0.17672		10.698	0.18568
1.699	0.07455		4.699	0.22612		7.699	0.1767		10.699	0.18538
1.7	0.07453		4.7	0.22596		7.7	0.17662		10.7	0.18516
1.701	0.07445		4.701	0.22575		7.701	0.17658		10.701	0.18502
1.702	0.07448		4.702	0.22549		7.702	0.17642		10.702	0.18494
1.703	0.07444		4.703	0.22525		7.703	0.17624		10.703	0.18484
1.704	0.07439		4.704	0.22502		7.704	0.17626		10.704	0.18471
1.705	0.07434		4.705	0.2248		7.705	0.17628		10.705	0.18464
1.706	0.07432		4.706	0.22451		7.706	0.17613		10.706	0.18468
1.707	0.07427		4.707	0.22434		7.707	0.17606		10.707	0.18468
1.708	0.0742		4.708	0.22422		7.708	0.17595		10.708	0.18445
1.709	0.07415		4.709	0.22409		7.709	0.17562		10.709	0.18423
1.71	0.07406		4.71	0.2239		7.71	0.17526		10.71	0.18396
1.711	0.07398		4.711	0.22361		7.711	0.17489		10.711	0.18374
1.712	0.07396		4.712	0.22335		7.712	0.17467		10.712	0.18363
1.713	0.07392		4.713	0.22293		7.713	0.17459		10.713	0.18336
1.714	0.07389		4.714	0.22242		7.714	0.17441		10.714	0.18307
1.715	0.07381		4.715	0.22209		7.715	0.17431		10.715	0.18277
1.716	0.07373		4.716	0.2217		7.716	0.17409		10.716	0.18256
1.717	0.07372		4.717	0.2214		7.717	0.17388		10.717	0.18234
1.718	0.07365		4.718	0.22106		7.718	0.17367		10.718	0.18214
1.719	0.07361		4.719	0.22069		7.719	0.17346		10.719	0.18193
1.72	0.07339		4.72	0.22038		7.72	0.17318		10.72	0.18185
1.721	0.07334		4.721	0.22019		7.721	0.17312		10.721	0.18163
1.722	0.07331		4.722	0.22008		7.722	0.1732		10.722	0.1814
1.723	0.07321		4.723	0.21982		7.723	0.17343		10.723	0.18131
1.724	0.07314		4.724	0.21951		7.724	0.17375		10.724	0.18132
1.725	0.07299		4.725	0.21904		7.725	0.17382		10.725	0.18134
1.726	0.07294		4.726	0.21852		7.726	0.17388		10.726	0.1814
1.727	0.07279		4.727	0.2181		7.727	0.17406		10.727	0.18152
1.728	0.07265		4.728	0.21752		7.728	0.17423		10.728	0.18159
1.729	0.07254		4.729	0.2168		7.729	0.17423		10.729	0.18164
1.73	0.07251		4.73	0.21614		7.73	0.1745		10.73	0.1817
1.731	0.07238		4.731	0.21536		7.731	0.17468		10.731	0.18178
1.732	0.07231		4.732	0.21466		7.732	0.17471		10.732	0.18187
1.733	0.07213		4.733	0.21418		7.733	0.17456		10.733	0.18188
1.734	0.07198		4.734	0.21369		7.734	0.17432		10.734	0.1819
1.735	0.07182		4.735	0.21322		7.735	0.1741		10.735	0.1818
1.736	0.07158		4.736	0.21278		7.736	0.17397		10.736	0.18172
1.737	0.07132		4.737	0.21242		7.737	0.17378		10.737	0.18167
1.738	0.07108		4.738	0.21231		7.738	0.17386		10.738	0.18164
1.739	0.07082		4.739	0.21204		7.739	0.1738		10.739	0.18156
1.74	0.07058		4.74	0.21187		7.74	0.17369		10.74	0.18145
1.741	0.07037		4.741	0.21187		7.741	0.17353		10.741	0.18141
1.742	0.07005		4.742	0.21178		7.742	0.17344		10.742	0.18136
1.743	0.06982		4.743	0.21182		7.743	0.17341		10.743	0.18122
1.744	0.06952		4.744	0.21174		7.744	0.17342		10.744	0.1813
1.745	0.06922		4.745	0.21161		7.745	0.17331		10.745	0.1814
1.746	0.06888		4.746	0.21135		7.746	0.17323		10.746	0.1813
1.747	0.06862		4.747	0.21121		7.747	0.17323		10.747	0.18114
1.748	0.0683		4.748	0.21116		7.748	0.17318		10.748	0.18113
1.749	0.06772		4.749	0.21108		7.749	0.17311		10.749	0.18096
1.75	0.0672		4.75	0.21077		7.75	0.17303		10.75	0.18072
1.751	0.06667		4.751	0.21057		7.751	0.17287		10.751	0.18045
1.752	0.06629		4.752	0.21041		7.752	0.17265		10.752	0.18026
1.753	0.06562		4.753	0.21023		7.753	0.17238		10.753	0.17999
1.754	0.06504		4.754	0.21028		7.754	0.1723		10.754	0.17959
1.755	0.06464		4.755	0.21031		7.755	0.17205		10.755	0.17932
1.756	0.06418		4.756	0.21048		7.756	0.17169		10.756	0.17893
1.757	0.06371		4.757	0.21076		7.757	0.17135		10.757	0.17849
1.758	0.06338		4.758	0.21096		7.758	0.17097		10.758	0.17809
1.759	0.06291		4.759	0.21118		7.759	0.17081		10.759	0.17784
1.76	0.06243		4.76	0.21118		7.76	0.17058		10.76	0.17765
1.761	0.06203		4.761	0.21116		7.761	0.17049		10.761	0.17748
1.762	0.06167		4.762	0.21127		7.762	0.17057		10.762	0.17737
1.763	0.06126		4.763	0.21129		7.763	0.17069		10.763	0.17707
1.764	0.06081		4.764	0.21161		7.764	0.17058		10.764	0.17676
1.765	0.06026		4.765	0.21208		7.765	0.17044		10.765	0.17649
1.766	0.05982		4.766	0.21236		7.766	0.17037		10.766	0.17625
1.767	0.05932		4.767	0.21265		7.767	0.17033		10.767	0.17591
1.768	0.05878		4.768	0.2128		7.768	0.17034		10.768	0.17557
1.769	0.05844		4.769	0.21298		7.769	0.17026		10.769	0.17531
1.77	0.05804		4.77	0.21318		7.77	0.17029		10.77	0.17511
1.771	0.05775		4.771	0.21315		7.771	0.17053		10.771	0.17489
1.772	0.05744		4.772	0.21305		7.772	0.17052		10.772	0.17479
1.773	0.05707		4.773	0.21288		7.773	0.1706		10.773	0.17458
1.774	0.05685		4.774	0.2127		7.774	0.17049		10.774	0.17421
1.775	0.05652		4.775	0.21251		7.775	0.17034		10.775	0.17398
1.776	0.05635		4.776	0.21245		7.776	0.17027		10.776	0.17372
1.777	0.05619		4.777	0.21234		7.777	0.17016		10.777	0.17362
1.778	0.0561		4.778	0.21217		7.778	0.16995		10.778	0.17355
1.779	0.05611		4.779	0.21201		7.779	0.16984		10.779	0.1734
1.78	0.05614		4.78	0.2119		7.78	0.16995		10.78	0.17319
1.781	0.05598		4.781	0.21183		7.781	0.16975		10.781	0.17315
1.782	0.05589		4.782	0.21171		7.782	0.16949		10.782	0.17307
1.783	0.05575		4.783	0.21173		7.783	0.16917		10.783	0.17299
1.784	0.05567		4.784	0.21166		7.784	0.16889		10.784	0.17287
1.785	0.05558		4.785	0.21164		7.785	0.16874		10.785	0.17272
1.786	0.05538		4.786	0.21155		7.786	0.16864		10.786	0.17263
1.787	0.05531		4.787	0.21149		7.787	0.1685		10.787	0.17258
1.788	0.05541		4.788	0.21126		7.788	0.16836		10.788	0.17258
1.789	0.05547		4.789	0.21083		7.789	0.16815		10.789	0.17249
1.79	0.05561		4.79	0.21049		7.79	0.16805		10.79	0.17243
1.791	0.05575		4.791	0.21009		7.791	0.168		10.791	0.17229
1.792	0.05589		4.792	0.20965		7.792	0.16799		10.792	0.17207
1.793	0.05602		4.793	0.20935		7.793	0.16794		10.793	0.17186
1.794	0.05604		4.794	0.20904		7.794	0.1678		10.794	0.17155
1.795	0.05616		4.795	0.20864		7.795	0.16773		10.795	0.1712
1.796	0.05622		4.796	0.20815		7.796	0.16768		10.796	0.17093
1.797	0.05626		4.797	0.20776		7.797	0.16773		10.797	0.17079
1.798	0.05616		4.798	0.20755		7.798	0.16771		10.798	0.17073
1.799	0.05613		4.799	0.2074		7.799	0.16778		10.799	0.17071
1.8	0.05621		4.8	0.20719		7.8	0.16764		10.8	0.17066
1.801	0.05636		4.801	0.20721		7.801	0.16759		10.801	0.17061
1.802	0.0565		4.802	0.20719		7.802	0.16756		10.802	0.17081
1.803	0.05667		4.803	0.20723		7.803	0.16764		10.803	0.17101
1.804	0.05706		4.804	0.20747		7.804	0.16798		10.804	0.17119
1.805	0.05734		4.805	0.20762		7.805	0.16815		10.805	0.17151
1.806	0.05752		4.806	0.20787		7.806	0.16831		10.806	0.17174
1.807	0.05762		4.807	0.2079		7.807	0.16848		10.807	0.17201
1.808	0.05766		4.808	0.20782		7.808	0.16867		10.808	0.17232
1.809	0.05725		4.809	0.20779		7.809	0.16881		10.809	0.17252
1.81	0.05708		4.81	0.20761		7.81	0.1687		10.81	0.17271
1.811	0.05702		4.811	0.20763		7.811	0.16892		10.811	0.17276
1.812	0.05685		4.812	0.20767		7.812	0.16916		10.812	0.17274
1.813	0.05661		4.813	0.20775		7.813	0.1693		10.813	0.17267
1.814	0.05634		4.814	0.20788		7.814	0.16922		10.814	0.17261
1.815	0.05631		4.815	0.20783		7.815	0.1693		10.815	0.17264
1.816	0.05635		4.816	0.2077		7.816	0.16947		10.816	0.17262
1.817	0.05632		4.817	0.20767		7.817	0.16954		10.817	0.17269
1.818	0.05621		4.818	0.20771		7.818	0.1697		10.818	0.17274
1.819	0.05617		4.819	0.20787		7.819	0.16976		10.819	0.17273
1.82	0.05602		4.82	0.20798		7.82	0.16985		10.82	0.17275
1.821	0.05586		4.821	0.20819		7.821	0.16988		10.821	0.17299
1.822	0.05582		4.822	0.20849		7.822	0.16986		10.822	0.17321
1.823	0.0556		4.823	0.20876		7.823	0.16991		10.823	0.17324
1.824	0.05547		4.824	0.20912		7.824	0.16978		10.824	0.17345
1.825	0.05517		4.825	0.20937		7.825	0.16975		10.825	0.17358
1.826	0.05511		4.826	0.20962		7.826	0.16952		10.826	0.17367
1.827	0.05501		4.827	0.20971		7.827	0.16953		10.827	0.17382
1.828	0.05481		4.828	0.20975		7.828	0.16952		10.828	0.17369
1.829	0.05486		4.829	0.20969		7.829	0.16947		10.829	0.17342
1.83	0.0547		4.83	0.20971		7.83	0.1693		10.83	0.1733
1.831	0.05448		4.831	0.20981		7.831	0.16897		10.831	0.17328
1.832	0.05426		4.832	0.2098		7.832	0.16871		10.832	0.17282
1.833	0.05405		4.833	0.20977		7.833	0.16851		10.833	0.17241
1.834	0.05393		4.834	0.20968		7.834	0.16828		10.834	0.17197
1.835	0.05378		4.835	0.20945		7.835	0.16801		10.835	0.17158
1.836	0.05361		4.836	0.20922		7.836	0.16781		10.836	0.17116
1.837	0.05354		4.837	0.2091		7.837	0.16746		10.837	0.17088
1.838	0.05359		4.838	0.20886		7.838	0.16737		10.838	0.17057
1.839	0.05355		4.839	0.20882		7.839	0.16739		10.839	0.1702
1.84	0.0535		4.84	0.20888		7.84	0.16737		10.84	0.16994
1.841	0.05342		4.841	0.20897		7.841	0.16751		10.841	0.16976
1.842	0.05338		4.842	0.20901		7.842	0.16774		10.842	0.16977
1.843	0.05329		4.843	0.2089		7.843	0.16772		10.843	0.16975
1.844	0.05323		4.844	0.20873		7.844	0.16769		10.844	0.16971
1.845	0.05323		4.845	0.2085		7.845	0.16777		10.845	0.16977
1.846	0.0533		4.846	0.20834		7.846	0.1676		10.846	0.16982
1.847	0.05325		4.847	0.20837		7.847	0.16778		10.847	0.16991
1.848	0.05316		4.848	0.20839		7.848	0.16786		10.848	0.1701
1.849	0.05312		4.849	0.2082		7.849	0.16779		10.849	0.17021
1.85	0.05303		4.85	0.20802		7.85	0.16783		10.85	0.17024
1.851	0.05322		4.851	0.20798		7.851	0.16791		10.851	0.17028
1.852	0.05329		4.852	0.2079		7.852	0.16801		10.852	0.17051
1.853	0.05337		4.853	0.20765		7.853	0.16813		10.853	0.17041
1.854	0.05326		4.854	0.20742		7.854	0.16821		10.854	0.17031
1.855	0.05301		4.855	0.20712		7.855	0.16829		10.855	0.17023
1.856	0.05289		4.856	0.20686		7.856	0.16827		10.856	0.17012
1.857	0.05269		4.857	0.20655		7.857	0.16827		10.857	0.16997
1.858	0.05259		4.858	0.20637		7.858	0.16831		10.858	0.16997
1.859	0.05253		4.859	0.20642		7.859	0.16838		10.859	0.16981
1.86	0.05278		4.86	0.2064		7.86	0.16851		10.86	0.16959
1.861	0.053		4.861	0.20651		7.861	0.16876		10.861	0.16938
1.862	0.0532		4.862	0.20657		7.862	0.16902		10.862	0.16923
1.863	0.05341		4.863	0.20666		7.863	0.16919		10.863	0.16938
1.864	0.0537		4.864	0.20679		7.864	0.16933		10.864	0.16972
1.865	0.054		4.865	0.2069		7.865	0.16959		10.865	0.16997
1.866	0.05405		4.866	0.20702		7.866	0.16976		10.866	0.17014
1.867	0.05407		4.867	0.20721		7.867	0.16984		10.867	0.17045
1.868	0.05405		4.868	0.20737		7.868	0.16979		10.868	0.17059
1.869	0.05435		4.869	0.20753		7.869	0.16973		10.869	0.17049
1.87	0.05464		4.87	0.20762		7.87	0.16951		10.87	0.17061
1.871	0.05477		4.871	0.20771		7.871	0.16936		10.871	0.17074
1.872	0.05482		4.872	0.20776		7.872	0.16916		10.872	0.17043
1.873	0.05491		4.873	0.20778		7.873	0.16888		10.873	0.17004
1.874	0.05515		4.874	0.20776		7.874	0.16853		10.874	0.16971
1.875	0.05516		4.875	0.20752		7.875	0.16834		10.875	0.16921
1.876	0.05535		4.876	0.20726		7.876	0.16802		10.876	0.16873
1.877	0.0554		4.877	0.20722		7.877	0.1678		10.877	0.16842
1.878	0.05554		4.878	0.20731		7.878	0.16746		10.878	0.1682
1.879	0.05571		4.879	0.20745		7.879	0.16724		10.879	0.16777
1.88	0.05563		4.88	0.20766		7.88	0.16698		10.88	0.16746
1.881	0.05564		4.881	0.20785		7.881	0.16688		10.881	0.16707
1.882	0.05559		4.882	0.20793		7.882	0.16679		10.882	0.1667
1.883	0.05562		4.883	0.20798		7.883	0.16673		10.883	0.16668
1.884	0.05561		4.884	0.2081		7.884	0.16662		10.884	0.16678
1.885	0.05561		4.885	0.20815		7.885	0.16664		10.885	0.16683
1.886	0.05539		4.886	0.20836		7.886	0.16676		10.886	0.16674
1.887	0.05522		4.887	0.20845		7.887	0.16689		10.887	0.16669
1.888	0.05514		4.888	0.20839		7.888	0.1673		10.888	0.16666
1.889	0.05504		4.889	0.20836		7.889	0.16754		10.889	0.16671
1.89	0.05487		4.89	0.20814		7.89	0.16774		10.89	0.16692
1.891	0.05465		4.891	0.20782		7.891	0.16784		10.891	0.16709
1.892	0.05435		4.892	0.20753		7.892	0.16787		10.892	0.16734
1.893	0.05406		4.893	0.2072		7.893	0.16766		10.893	0.16746
1.894	0.05381		4.894	0.20691		7.894	0.16767		10.894	0.16766
1.895	0.0536		4.895	0.20666		7.895	0.16768		10.895	0.16805
1.896	0.05352		4.896	0.20643		7.896	0.16761		10.896	0.16843
1.897	0.05324		4.897	0.20611		7.897	0.16772		10.897	0.16883
1.898	0.05311		4.898	0.2058		7.898	0.16754		10.898	0.16902
1.899	0.05315		4.899	0.2056		7.899	0.16741		10.899	0.16899
1.9	0.05318		4.9	0.20549		7.9	0.16744		10.9	0.16906
1.901	0.05321		4.901	0.20549		7.901	0.16757		10.901	0.16913
1.902	0.05303		4.902	0.20519		7.902	0.16775		10.902	0.16914
1.903	0.05306		4.903	0.20491		7.903	0.16793		10.903	0.16916
1.904	0.053		4.904	0.20481		7.904	0.16824		10.904	0.16939
1.905	0.05298		4.905	0.20479		7.905	0.16851		10.905	0.16956
1.906	0.05324		4.906	0.20473		7.906	0.16871		10.906	0.1697
1.907	0.0534		4.907	0.20456		7.907	0.16904		10.907	0.16975
1.908	0.05353		4.908	0.20453		7.908	0.16934		10.908	0.16981
1.909	0.05361		4.909	0.20445		7.909	0.16958		10.909	0.16971
1.91	0.05373		4.91	0.20405		7.91	0.1698		10.91	0.16972
1.911	0.05375		4.911	0.20388		7.911	0.16995		10.911	0.16987
1.912	0.05377		4.912	0.20378		7.912	0.17006		10.912	0.17007
1.913	0.05371		4.913	0.20355		7.913	0.17014		10.913	0.17018
1.914	0.05371		4.914	0.2033		7.914	0.17008		10.914	0.17021
1.915	0.0535		4.915	0.20299		7.915	0.17006		10.915	0.16995
1.916	0.0534		4.916	0.20279		7.916	0.16996		10.916	0.16979
1.917	0.05334		4.917	0.2026		7.917	0.16971		10.917	0.16966
1.918	0.05331		4.918	0.20236		7.918	0.16955		10.918	0.1695
1.919	0.05338		4.919	0.20217		7.919	0.16937		10.919	0.16939
1.92	0.05307		4.92	0.20199		7.92	0.16915		10.92	0.16942
1.921	0.05281		4.921	0.20192		7.921	0.1691		10.921	0.16917
1.922	0.05247		4.922	0.20188		7.922	0.16904		10.922	0.16903
1.923	0.0522		4.923	0.20177		7.923	0.16901		10.923	0.16896
1.924	0.05181		4.924	0.20169		7.924	0.16905		10.924	0.16882
1.925	0.05138		4.925	0.20155		7.925	0.16925		10.925	0.1687
1.926	0.05106		4.926	0.20161		7.926	0.16939		10.926	0.16853
1.927	0.05084		4.927	0.20178		7.927	0.16955		10.927	0.16839
1.928	0.05055		4.928	0.20185		7.928	0.16977		10.928	0.16813
1.929	0.05014		4.929	0.20187		7.929	0.17008		10.929	0.16782
1.93	0.04972		4.93	0.20197		7.93	0.17029		10.93	0.16783
1.931	0.04929		4.931	0.20195		7.931	0.1704		10.931	0.16773
1.932	0.0489		4.932	0.20195		7.932	0.17046		10.932	0.16788
1.933	0.04845		4.933	0.20201		7.933	0.17056		10.933	0.16799
1.934	0.04817		4.934	0.20204		7.934	0.1706		10.934	0.16789
1.935	0.04779		4.935	0.20211		7.935	0.17072		10.935	0.16768
1.936	0.04734		4.936	0.20217		7.936	0.17073		10.936	0.16752
1.937	0.04722		4.937	0.20223		7.937	0.17084		10.937	0.1675
1.938	0.04715		4.938	0.20232		7.938	0.17097		10.938	0.16757
1.939	0.04704		4.939	0.20239		7.939	0.17099		10.939	0.16762
1.94	0.04711		4.94	0.20249		7.94	0.17098		10.94	0.16768
1.941	0.04704		4.941	0.20261		7.941	0.17094		10.941	0.16774
1.942	0.04703		4.942	0.20299		7.942	0.17096		10.942	0.16791
1.943	0.04727		4.943	0.20312		7.943	0.17096		10.943	0.16806
1.944	0.0475		4.944	0.20326		7.944	0.17105		10.944	0.16836
1.945	0.04777		4.945	0.20359		7.945	0.17111		10.945	0.16861
1.946	0.04818		4.946	0.20392		7.946	0.17118		10.946	0.16856
1.947	0.04828		4.947	0.20417		7.947	0.17122		10.947	0.16857
1.948	0.04847		4.948	0.20443		7.948	0.17121		10.948	0.16858
1.949	0.04859		4.949	0.20465		7.949	0.17131		10.949	0.16854
1.95	0.04864		4.95	0.20489		7.95	0.17153		10.95	0.16841
1.951	0.04872		4.951	0.20508		7.951	0.17164		10.951	0.16821
1.952	0.04885		4.952	0.20502		7.952	0.17165		10.952	0.168
1.953	0.04912		4.953	0.20502		7.953	0.17154		10.953	0.16802
1.954	0.04927		4.954	0.20492		7.954	0.17141		10.954	0.16793
1.955	0.0495		4.955	0.20487		7.955	0.17122		10.955	0.1677
1.956	0.04973		4.956	0.2047		7.956	0.17111		10.956	0.16759
1.957	0.04968		4.957	0.20462		7.957	0.17101		10.957	0.16755
1.958	0.04964		4.958	0.20472		7.958	0.17095		10.958	0.16754
1.959	0.0496		4.959	0.20467		7.959	0.17094		10.959	0.16755
1.96	0.04956		4.96	0.20464		7.96	0.17091		10.96	0.16767
1.961	0.04955		4.961	0.20488		7.961	0.17082		10.961	0.16763
1.962	0.04961		4.962	0.20504		7.962	0.17081		10.962	0.16766
1.963	0.04963		4.963	0.20498		7.963	0.17085		10.963	0.16771
1.964	0.04946		4.964	0.205		7.964	0.17086		10.964	0.16784
1.965	0.04921		4.965	0.20497		7.965	0.17098		10.965	0.16793
1.966	0.04903		4.966	0.20509		7.966	0.17094		10.966	0.16815
1.967	0.04874		4.967	0.20498		7.967	0.17095		10.967	0.16834
1.968	0.04842		4.968	0.20487		7.968	0.17097		10.968	0.16849
1.969	0.04799		4.969	0.20476		7.969	0.17087		10.969	0.16862
1.97	0.04753		4.97	0.20455		7.97	0.17077		10.97	0.16867
1.971	0.04722		4.971	0.20436		7.971	0.17072		10.971	0.16875
1.972	0.04681		4.972	0.20411		7.972	0.17061		10.972	0.16882
1.973	0.0465		4.973	0.20381		7.973	0.17051		10.973	0.16871
1.974	0.04625		4.974	0.20353		7.974	0.17045		10.974	0.16865
1.975	0.04618		4.975	0.20324		7.975	0.17033		10.975	0.16867
1.976	0.0459		4.976	0.20307		7.976	0.17021		10.976	0.16861
1.977	0.04562		4.977	0.20288		7.977	0.17008		10.977	0.16865
1.978	0.04534		4.978	0.20282		7.978	0.16998		10.978	0.16878
1.979	0.04512		4.979	0.20275		7.979	0.16987		10.979	0.16888
1.98	0.04497		4.98	0.20259		7.98	0.16967		10.98	0.169
1.981	0.04492		4.981	0.20252		7.981	0.1696		10.981	0.16914
1.982	0.04492		4.982	0.20245		7.982	0.16967		10.982	0.16931
1.983	0.04503		4.983	0.20242		7.983	0.16966		10.983	0.16927
1.984	0.04502		4.984	0.20241		7.984	0.16962		10.984	0.1692
1.985	0.04491		4.985	0.20244		7.985	0.16967		10.985	0.16925
1.986	0.04494		4.986	0.20242		7.986	0.16972		10.986	0.16921
1.987	0.04498		4.987	0.20241		7.987	0.16987		10.987	0.1692
1.988	0.04496		4.988	0.20231		7.988	0.16997		10.988	0.16926
1.989	0.04494		4.989	0.20218		7.989	0.17001		10.989	0.16912
1.99	0.045		4.99	0.20208		7.99	0.16999		10.99	0.16898
1.991	0.04473		4.991	0.2019		7.991	0.16997		10.991	0.1689
1.992	0.04464		4.992	0.20182		7.992	0.16983		10.992	0.1688
1.993	0.0447		4.993	0.20159		7.993	0.16984		10.993	0.16862
1.994	0.0447		4.994	0.20159		7.994	0.16987		10.994	0.16834
1.995	0.04459		4.995	0.20168		7.995	0.16984		10.995	0.16803
1.996	0.04445		4.996	0.20157		7.996	0.1698		10.996	0.16775
1.997	0.04426		4.997	0.20141		7.997	0.1697		10.997	0.16756
1.998	0.04429		4.998	0.20122		7.998	0.16966		10.998	0.16741
1.999	0.04432		4.999	0.20111		7.999	0.16964		10.999	0.16705
[truncated: 1 more rows]
