# Supplementary material for: Triboiontronics with temporal control of electrical double layer formation
Source: Nat Commun. 2024 Jul 23;15:6182. doi: 10.1038/s41467-024-50518-3 (PMC11263338; doi:10.1038/s41467-024-50518-3)
Supplement: Supplementary file 7 — Source Data [file 41467_2024_50518_MOESM7_ESM.zip › Supplementary Figure 28.xlsx]

## Sheet: S28a
Time (s)	Transferred charge (nC)		Time (s)	Transferred charge (nC)		Time (s)	Transferred charge (nC)		Time (s)	Transferred charge (nC)
0.001	0		1.001	0		2.168	0		3.668	0
0.002	-0.00116		1.002	-0.000748723		2.169	0.00312		3.669	0.00181
0.003	-0.0032		1.003	-0.0015		2.17	0.00575		3.67	0.00308
0.004	-0.00569		1.004	-0.00225		2.171	0.00741		3.671	0.00382
0.005	-0.00773		1.005	-0.00346		2.172	0.00857		3.672	0.00456
0.006	-0.00933		1.006	-0.00468		2.173	0.00974		3.673	0.00637
0.007	-0.01093		1.007	-0.00589		2.174	0.01091		3.674	0.00764
0.008	-0.01209		1.008	-0.0071		2.175	0.01208		3.675	0.00838
0.009	-0.01325		1.009	-0.00878		2.176	0.01373		3.676	0.00966
0.01	-0.0144		1.01	-0.01046		2.177	0.01587		3.677	0.01093
0.011	-0.01556		1.011	-0.01075		2.178	0.01753		3.678	0.0122
0.012	-0.0176		1.012	-0.01103		2.179	0.0187		3.679	0.01294
0.013	-0.01965		1.013	-0.01178		2.18	0.01986		3.68	0.01369
0.014	-0.02125		1.014	-0.01299		2.181	0.02152		3.681	0.01549
0.015	-0.02329		1.015	-0.01467		2.182	0.02318		3.682	0.0173
0.016	-0.02534		1.016	-0.01635		2.183	0.02434		3.683	0.01857
0.017	-0.02694		1.017	-0.0171		2.184	0.02502		3.684	0.02038
0.018	-0.02898		1.018	-0.01739		2.185	0.0257		3.685	0.02165
0.019	-0.03102		1.019	-0.0186		2.186	0.02736		3.686	0.02239
0.02	-0.03218		1.02	-0.01982		2.187	0.02901		3.687	0.02313
0.021	-0.03334		1.021	-0.0201		2.188	0.03018		3.688	0.02387
0.022	-0.03494		1.022	-0.02085		2.189	0.03184		3.689	0.02515
0.023	-0.03654		1.023	-0.02206		2.19	0.03398		3.69	0.02589
0.024	-0.03858		1.024	-0.02281		2.191	0.03612		3.691	0.0261
0.025	-0.04063		1.025	-0.02402		2.192	0.03778		3.692	0.02631
0.026	-0.04134		1.026	-0.02524		2.193	0.03846		3.693	0.02705
0.027	-0.04205		1.027	-0.02599		2.194	0.03962		3.694	0.02885
0.028	-0.04365		1.028	-0.02627		2.195	0.04177		3.695	0.03066
0.029	-0.0457		1.029	-0.02702		2.196	0.04342		3.696	0.0314
0.03	-0.04774		1.03	-0.02823		2.197	0.04459		3.697	0.03161
0.031	-0.04934		1.031	-0.02945		2.198	0.04624		3.698	0.03288
0.032	-0.05183		1.032	-0.03066		2.199	0.0479		3.699	0.03469
0.033	-0.05431		1.033	-0.03141		2.2	0.04956		3.7	0.03596
0.034	-0.05636		1.034	-0.03263		2.201	0.05219		3.701	0.03724
0.035	-0.0584		1.035	-0.03384		2.202	0.05433		3.702	0.03851
0.036	-0.06		1.036	-0.03459		2.203	0.05599		3.703	0.03978
0.037	-0.06205		1.037	-0.03487		2.204	0.05764		3.704	0.04106
0.038	-0.06409		1.038	-0.03516		2.205	0.0593		3.705	0.0418
0.039	-0.06569		1.039	-0.0359		2.206	0.06144		3.706	0.04201
0.04	-0.06729		1.04	-0.03619		2.207	0.06358		3.707	0.04275
0.041	-0.06978		1.041	-0.03694		2.208	0.06475		3.708	0.04349
0.042	-0.07271		1.042	-0.03768		2.209	0.06592		3.709	0.04476
0.043	-0.07564		1.043	-0.0375		2.21	0.06855		3.71	0.04657
0.044	-0.07946		1.044	-0.03778		2.211	0.07069		3.711	0.04784
0.045	-0.08283		1.045	-0.03807		2.212	0.07235		3.712	0.04912
0.046	-0.08532		1.046	-0.03882		2.213	0.07449		3.713	0.04986
0.047	-0.08737		1.047	-0.04003		2.214	0.07663		3.714	0.0506
0.048	-0.0903		1.048	-0.04078		2.215	0.07878		3.715	0.05241
0.049	-0.09411		1.049	-0.04153		2.216	0.08092		3.716	0.05421
0.05	-0.09616		1.05	-0.04228		2.217	0.08306		3.717	0.05549
0.051	-0.09865		1.051	-0.04303		2.218	0.08423		3.718	0.05623
0.052	-0.10113		1.052	-0.04331		2.219	0.0854		3.719	0.05644
0.053	-0.10185		1.053	-0.04359		2.22	0.08803		3.72	0.05718
0.054	-0.10345		1.054	-0.04434		2.221	0.09017		3.721	0.05898
0.055	-0.10593		1.055	-0.04509		2.222	0.09183		3.722	0.06026
0.056	-0.10842		1.056	-0.04584		2.223	0.09397		3.723	0.061
0.057	-0.11047		1.057	-0.04659		2.224	0.0966		3.724	0.06227
0.058	-0.11251		1.058	-0.04734		2.225	0.09874		3.725	0.06355
0.059	-0.115		1.059	-0.04762		2.226	0.1004		3.726	0.06535
0.06	-0.11704		1.06	-0.04744		2.227	0.10254		3.727	0.06716
0.061	-0.11909		1.061	-0.04818		2.228	0.1042		3.728	0.06843
0.062	-0.12069		1.062	-0.0494		2.229	0.10585		3.729	0.0697
0.063	-0.12229		1.063	-0.04968		2.23	0.108		3.73	0.07045
0.064	-0.12433		1.064	-0.04996		2.231	0.11063		3.731	0.07172
0.065	-0.12637		1.065	-0.05071		2.232	0.11326		3.732	0.07406
0.066	-0.12886		1.066	-0.05193		2.233	0.1154		3.733	0.07533
0.067	-0.13135		1.067	-0.05221		2.234	0.11755		3.734	0.07607
0.068	-0.13295		1.068	-0.05203		2.235	0.11969		3.735	0.07628
0.069	-0.13411		1.069	-0.05278		2.236	0.12183		3.736	0.07596
0.07	-0.13615		1.07	-0.05306		2.237	0.12397		3.737	0.0767
0.071	-0.13864		1.071	-0.05334		2.238	0.12514		3.738	0.07744
0.072	-0.14068		1.072	-0.05409		2.239	0.12631		3.739	0.07818
0.073	-0.14272		1.073	-0.05437		2.24	0.12845		3.74	0.07946
0.074	-0.14477		1.074	-0.05419		2.241	0.1306		3.741	0.08073
0.075	-0.14681		1.075	-0.05447		2.242	0.13274		3.742	0.082
0.076	-0.14886		1.076	-0.05476		2.243	0.13488		3.743	0.08328
0.077	-0.15134		1.077	-0.05504		2.244	0.13703		3.744	0.08348
0.078	-0.15428		1.078	-0.05532		2.245	0.13917		3.745	0.08316
0.079	-0.15632		1.079	-0.05561		2.246	0.14131		3.746	0.0839
0.08	-0.15836		1.08	-0.05635		2.247	0.14394		3.747	0.08464
0.081	-0.16085		1.081	-0.05664		2.248	0.14657		3.748	0.08485
0.082	-0.16289		1.082	-0.05645		2.249	0.14921		3.749	0.08506
0.083	-0.16538		1.083	-0.05627		2.25	0.15184		3.75	0.0858
0.084	-0.16743		1.084	-0.05655		2.251	0.15398		3.751	0.08761
0.085	-0.16947		1.085	-0.05637		2.252	0.15612		3.752	0.08942
0.086	-0.17284		1.086	-0.05526		2.253	0.15875		3.753	0.09069
0.087	-0.17578		1.087	-0.05507		2.254	0.16138		3.754	0.09196
0.088	-0.17826		1.088	-0.05536		2.255	0.16353		3.755	0.09324
0.089	-0.18119		1.089	-0.05471		2.256	0.16567		3.756	0.09451
0.09	-0.18413		1.09	-0.05453		2.257	0.1683		3.757	0.09578
0.091	-0.18617		1.091	-0.05481		2.258	0.17093		3.758	0.09706
0.092	-0.18821		1.092	-0.05463		2.259	0.17308		3.759	0.0978
0.093	-0.19026		1.093	-0.05398		2.26	0.17522		3.76	0.09854
0.094	-0.1923		1.094	-0.05333		2.261	0.17687		3.761	0.09875
0.095	-0.19479		1.095	-0.05315		2.262	0.17902		3.762	0.09843
0.096	-0.19683		1.096	-0.05296		2.263	0.18165		3.763	0.09917
0.097	-0.19888		1.097	-0.05325		2.264	0.1833		3.764	0.10044
0.098	-0.20181		1.098	-0.05353		2.265	0.18496		3.765	0.10118
0.099	-0.20474		1.099	-0.05381		2.266	0.1871		3.766	0.10245
0.1	-0.20678		1.1	-0.05363		2.267	0.18876		3.767	0.10426
0.101	-0.20883		1.101	-0.05251		2.268	0.19041		3.768	0.10553
0.102	-0.21043		1.102	-0.05187		2.269	0.19304		3.769	0.10734
0.103	-0.21158		1.103	-0.05168		2.27	0.19568		3.77	0.10915
0.104	-0.21318		1.104	-0.05103		2.271	0.19733		3.771	0.10989
0.105	-0.22587		1.105	-0.05085		2.272	0.1985		3.772	0.11063
0.106	-0.29091		1.106	-0.05113		2.273	0.20015		3.773	0.1119
0.107	-0.4735		1.107	-0.05095		2.274	0.20181		3.774	0.11318
0.108	-0.80603		1.108	-0.05123		2.275	0.20395		3.775	0.11445
0.109	-1.26941		1.109	-0.05198		2.276	0.20756		3.776	0.11519
0.11	-1.84237		1.11	-0.05273		2.277	0.21068		3.777	0.1154
0.111	-2.51647		1.111	-0.05301		2.278	0.21282		3.778	0.11614
0.112	-3.30147		1.112	-0.05237		2.279	0.21497		3.779	0.11741
0.113	-4.18939		1.113	-0.05125		2.28	0.21711		3.78	0.11816
0.114	-5.11545		1.114	-0.05014		2.281	0.21925		3.781	0.11783
0.115	-6.03176		1.115	-0.04949		2.282	0.22139		3.782	0.11751
0.116	-6.93254		1.116	-0.04884		2.283	0.22403		3.783	0.11825
0.117	-7.82134		1.117	-0.04773		2.284	0.22617		3.784	0.11952
0.118	-8.70349		1.118	-0.04754		2.285	0.22782		3.785	0.12133
0.119	-9.57943		1.119	-0.04736		2.286	0.22948		3.786	0.12314
0.12	-10.4474		1.12	-0.04718		2.287	0.23114		3.787	0.12441
0.121	-11.3047		1.121	-0.04746		2.288	0.23279		3.788	0.12462
0.122	-12.1514		1.122	-0.04728		2.289	0.23396		3.789	0.1243
0.123	-12.99		1.123	-0.04663		2.29	0.23561		3.79	0.1245
0.124	-13.822		1.124	-0.04598		2.291	0.23873		3.791	0.12525
0.125	-14.6456		1.125	-0.04626		2.292	0.24234		3.792	0.12599
0.126	-15.4555		1.126	-0.04701		2.293	0.24546		3.793	0.1262
0.127	-16.2511		1.127	-0.05035		2.294	0.24858		3.794	0.12587
0.128	-17.0366		1.128	-0.07773		2.295	0.25121		3.795	0.12555
0.129	-17.8122		1.129	-0.15785		2.296	0.25335		3.796	0.12629
0.13	-18.58		1.13	-0.30616		2.297	0.2555		3.797	0.12703
0.131	-19.341		1.131	-0.52701		2.298	0.25861		3.798	0.12724
0.132	-20.0958		1.132	-0.8174		2.299	0.26125		3.799	0.12745
0.133	-20.8338		1.133	-1.17282		2.3	0.2629		3.8	0.12819
0.134	-21.4498		1.134	-1.58813		2.301	0.26504		3.801	0.1284
0.135	-21.8781		1.135	-2.05884		2.302	0.26719		3.802	0.12808
0.136	-22.1787		1.136	-2.58344		2.303	0.26884		3.803	0.12882
0.137	-22.4057		1.137	-3.16743		2.304	0.27001		3.804	0.13009
0.138	-22.5905		1.138	-3.81763		2.305	0.27167		3.805	0.13137
0.139	-22.7465		1.139	-4.53237		2.306	0.27381		3.806	0.13157
0.14	-22.8794		1.14	-5.30384		2.307	0.27595		3.807	0.13125
0.141	-22.9928		1.141	-6.12422		2.308	0.27809		3.808	0.13146
0.142	-23.0888		1.142	-6.98701		2.309	0.28024		3.809	0.13114
0.143	-23.1703		1.143	-7.88674		2.31	0.28141		3.81	0.13081
0.144	-23.2393		1.144	-8.8169		2.311	0.28257		3.811	0.13102
0.145	-23.2977		1.145	-9.77086		2.312	0.28472		3.812	0.13123
0.146	-23.3477		1.146	-10.7406		2.313	0.28686		3.813	0.1325
0.147	-23.3905		1.147	-11.7159		2.314	0.28949		3.814	0.13378
0.148	-23.4276		1.148	-12.6861		2.315	0.29261		3.815	0.13452
0.149	-23.4594		1.149	-13.6422		2.316	0.29573		3.816	0.13473
0.15	-23.4858		1.15	-14.5772		2.317	0.29836		3.817	0.13441
0.151	-23.5087		1.151	-15.4863		2.318	0.30099		3.818	0.13461
0.152	-23.5289		1.152	-16.366		2.319	0.30362		3.819	0.13429
0.153	-23.5461		1.153	-17.2132		2.32	0.30576		3.82	0.1345
0.154	-23.5601		1.154	-18.0242		2.321	0.30791		3.821	0.13524
0.155	-23.571		1.155	-18.7974		2.322	0.31054		3.822	0.13545
0.156	-23.5806		1.156	-19.5312		2.323	0.31317		3.823	0.13513
0.157	-23.5897		1.157	-20.2237		2.324	0.31531		3.824	0.1348
0.158	-23.5971		1.158	-20.8734		2.325	0.31697		3.825	0.13501
0.159	-23.6031		1.159	-21.4783		2.326	0.31862		3.826	0.13469
0.16	-23.6101		1.16	-22.0367		2.327	0.32077		3.827	0.13437
0.161	-23.6161		1.161	-22.5479		2.328	0.32291		3.828	0.13457
0.162	-23.6208		1.162	-23.0111		2.329	0.32505		3.829	0.13478
0.163	-23.6259		1.163	-23.4264		2.33	0.3272		3.83	0.13446
0.164	-23.6306		1.164	-23.7943		2.331	0.32983		3.831	0.13414
0.165	-23.6345		1.165	-24.1179		2.332	0.33246		3.832	0.13381
0.166	-23.6374		1.166	-24.402		2.333	0.33509		3.833	0.13349
0.167	-23.6403		1.167	-24.6501		2.334	0.33772		3.834	0.13317
0.168	-23.6437		1.168	-24.8666		2.335	0.33986		3.835	0.13338
0.169	-23.6471		1.169	-25.0557		2.336	0.34201		3.836	0.13412
0.17	-23.6496		1.17	-25.2214		2.337	0.34464		3.837	0.13379
0.171	-23.6512		1.171	-25.3672		2.338	0.34727		3.838	0.13294
0.172	-23.6532		1.172	-25.496		2.339	0.3499		3.839	0.13261
0.173	-23.6548		1.173	-25.6104		2.34	0.35253		3.84	0.13229
0.174	-23.6555		1.174	-25.7123		2.341	0.35516		3.841	0.1325
0.175	-23.6576		1.175	-25.8036		2.342	0.35828		3.842	0.13377
0.176	-23.6596		1.176	-25.8859		2.343	0.3614		3.843	0.13452
0.177	-23.6608		1.177	-25.9603		2.344	0.36403		3.844	0.13472
0.178	-23.6624		1.178	-26.028		2.345	0.36618		3.845	0.13493
0.179	-23.664		1.179	-26.0896		2.346	0.36832		3.846	0.13461
0.18	-23.666		1.18	-26.1459		2.347	0.37095		3.847	0.13429
0.181	-23.6672		1.181	-26.1976		2.348	0.37358		3.848	0.1345
0.182	-23.6683		1.182	-26.2451		2.349	0.37572		3.849	0.13417
0.183	-23.6699		1.183	-26.2888		2.35	0.37787		3.85	0.13332
0.184	-23.6706		1.184	-26.329		2.351	0.37952		3.851	0.13299
0.185	-23.6718		1.185	-26.3662		2.352	0.38069		3.852	0.1332
0.186	-23.6734		1.186	-26.4007		2.353	0.38283		3.853	0.13341
0.187	-23.6745		1.187	-26.4326		2.354	0.38546		3.854	0.13362
0.188	-23.6761		1.188	-26.4621		2.355	0.38858		3.855	0.1333
0.189	-23.6777		1.189	-26.4895		2.356	0.39219		3.856	0.13297
0.19	-23.6785		1.19	-26.5149		2.357	0.39433		3.857	0.13318
0.191	-23.6792		1.191	-26.5386		2.358	0.3955		3.858	0.13339
0.192	-23.6799		1.192	-26.5605		2.359	0.39667		3.859	0.13254
0.193	-23.681		1.193	-26.5808		2.36	0.39784		3.86	0.13115
0.194	-23.6822		1.194	-26.5998		2.361	0.39949		3.861	0.13082
0.195	-23.6838		1.195	-26.6179		2.362	0.40163		3.862	0.13103
0.196	-23.6863		1.196	-26.6346		2.363	0.40427		3.863	0.13071
0.197	-23.6879		1.197	-26.65		2.364	0.4069		3.864	0.13039
0.198	-23.6886		1.198	-26.6644		2.365	0.40904		3.865	0.13113
0.199	-23.6902		1.199	-26.6778		2.366	0.4107		3.866	0.13187
0.2	-23.6918		1.2	-26.6903		2.367	0.41284		3.867	0.13155
0.201	-23.693		1.201	-26.7017		2.368	0.41547		3.868	0.13122
0.202	-23.6946		1.202	-26.7123		2.369	0.41761		3.869	0.13143
0.203	-23.6953		1.203	-26.7222		2.37	0.41927		3.87	0.13164
0.204	-23.6955		1.204	-26.7312		2.371	0.42141		3.871	0.13185
0.205	-23.6962		1.205	-26.7397		2.372	0.42404		3.872	0.13206
0.206	-23.697		1.206	-26.7474		2.373	0.4257		3.873	0.13227
0.207	-23.6981		1.207	-26.7542		2.374	0.42784		3.874	0.13194
0.208	-23.6997		1.208	-26.7599		2.375	0.43047		3.875	0.13109
0.209	-23.7013		1.209	-26.7649		2.376	0.4331		3.876	0.13076
0.21	-23.7025		1.21	-26.7693		2.377	0.43573		3.877	0.13097
0.211	-23.7032		1.211	-26.7736		2.378	0.43788		3.878	0.13065
0.212	-23.7035		1.212	-26.7771		2.379	0.44002		3.879	0.12979
0.213	-23.7033		1.213	-26.7799		2.38	0.44265		3.88	0.12894
0.214	-23.704		1.214	-26.7823		2.381	0.43455		3.881	0.12808
0.215	-23.7056		1.215	-26.7841		2.382	0.40546		3.882	0.12776
0.216	-23.7068		1.216	-26.785		2.383	0.35491		3.883	0.12797
0.217	-23.7079		1.217	-26.7853		2.384	0.27556		3.884	0.12765
0.218	-23.7095		1.218	-26.7851		2.385	0.1562		3.885	0.12679
0.219	-23.7107		1.219	-26.7845		2.386	-0.01488		3.886	0.12593
0.22	-23.7109		1.22	-26.7841		2.387	-0.25233		3.887	0.12508
0.221	-23.7112		1.221	-26.7839		2.388	-0.56346		3.888	0.12422
0.222	-23.7124		1.222	-26.7833		2.389	-0.94143		3.889	0.12337
0.223	-23.7144		1.223	-26.7824		2.39	-1.37211		3.89	0.12251
0.224	-23.7156		1.224	-26.7808		2.391	-1.84329		3.891	0.12166
0.225	-23.7163		1.225	-26.7788		2.392	-2.35009		3.892	0.1208
0.226	-23.7174		1.226	-26.7772		2.393	-2.89056		3.893	0.11994
0.227	-23.7186		1.227	-26.7756		2.394	-3.46519		3.894	0.11909
0.228	-23.7202		1.228	-26.774		2.395	-4.07739		3.895	0.11823
0.229	-23.7218		1.229	-26.7724		2.396	-4.73204		3.896	0.11685
0.23	-23.7234		1.23	-26.7713		2.397	-5.43159		3.897	0.11652
0.231	-23.7246		1.231	-26.7707		2.398	-6.17358		3.898	0.11673
0.232	-23.7253		1.232	-26.7691		2.399	-6.95462		3.899	0.11588
0.233	-23.726		1.233	-26.7675		2.4	-7.77518		3.9	0.11502
0.234	-23.7267		1.234	-26.7655		2.401	-8.63575		3.901	0.11416
0.235	-23.7279		1.235	-26.763		2.402	-9.53487		3.902	0.11331
0.236	-23.729		1.236	-26.7614		2.403	-10.4691		3.903	0.11245
0.237	-23.7297		1.237	-26.7607		2.404	-11.4317		3.904	0.11106
0.238	-23.7309		1.238	-26.7601		2.405	-12.4157		3.905	0.10968
0.239	-23.7311		1.239	-26.759		2.406	-13.4163		3.906	0.10829
0.24	-23.731		1.24	-26.7583		2.407	-14.4243		3.907	0.1069
0.241	-23.7317		1.241	-26.7572		2.408	-15.4293		3.908	0.10604
0.242	-23.7324		1.242	-26.7552		2.409	-16.423		3.909	0.10519
0.243	-23.7331		1.243	-26.7531		2.41	-17.3963		3.91	0.10487
0.244	-23.7334		1.244	-26.7511		2.411	-18.3408		3.911	0.10507
0.245	-23.7332		1.245	-26.7495		2.412	-19.2517		3.912	0.10475
0.246	-23.7335		1.246	-26.7474		2.413	-20.1235		3.913	0.1039
0.247	-23.7346		1.247	-26.7454		2.414	-20.9509		3.914	0.10251
0.248	-23.7354		1.248	-26.7443		2.415	-21.7314		3.915	0.10165
0.249	-23.7356		1.249	-26.7432		2.416	-22.4641		3.916	0.10133
0.25	-23.7363		1.25	-26.7416		2.417	-23.1476		3.917	0.10101
0.251	-23.7366		1.251	-26.74		2.418	-23.7783		3.918	0.10068
0.252	-23.7373		1.252	-26.7389		2.419	-24.3549		3.919	0.09983
0.253	-23.7385		1.253	-26.7373		2.42	-24.8763		3.92	0.09844
0.254	-23.7396		1.254	-26.7353		2.421	-25.3436		3.921	0.09705
0.255	-23.7408		1.255	-26.7332		2.422	-25.7611		3.922	0.09619
0.256	-23.7428		1.256	-26.7312		2.423	-26.1342		3.923	0.09587
0.257	-23.7444		1.257	-26.7296		2.424	-26.4683		3.924	0.09502
0.258	-23.7451		1.258	-26.7285		2.425	-26.7692		3.925	0.09416
0.259	-23.7476		1.259	-26.7269		2.426	-27.0408		3.926	0.0933
0.26	-23.7501		1.26	-26.7249		2.427	-27.287		3.927	0.09245
0.261	-23.7517		1.261	-26.7233		2.428	-27.5122		3.928	0.09213
0.262	-23.7538		1.262	-26.7217		2.429	-27.7199		3.929	0.09127
0.263	-23.7562		1.263	-26.7197		2.43	-27.9115		3.93	0.09095
0.264	-23.7578		1.264	-26.7181		2.431	-28.0875		3.931	0.09062
0.265	-23.7594		1.265	-26.716		2.432	-28.2507		3.932	0.08977
0.266	-23.7615		1.266	-26.713		2.433	-28.4023		3.933	0.08838
0.267	-23.7631		1.267	-26.7115		2.434	-28.5426		3.934	0.08646
0.268	-23.7651		1.268	-26.7108		2.435	-28.6737		3.935	0.08401
0.269	-23.7672		1.269	-26.7092		2.436	-28.7965		3.936	0.08155
0.27	-23.7688		1.27	-26.7072		2.437	-28.9114		3.937	0.08017
0.271	-23.7699		1.271	-26.7047		2.438	-29.0191		3.938	0.07878
0.272	-23.7715		1.272	-26.7026		2.439	-29.1214		3.939	0.07739
0.273	-23.7731		1.273	-26.7006		2.44	-29.2178		3.94	0.07707
0.274	-23.7747		1.274	-26.6976		2.441	-29.3079		3.941	0.07674
0.275	-23.7768		1.275	-26.6956		2.442	-29.3936		3.942	0.07535
0.276	-23.7784		1.276	-26.6944		2.443	-29.4744		3.943	0.07343
0.277	-23.78		1.277	-26.6933		2.444	-29.5503		3.944	0.07151
0.278	-23.782		1.278	-26.6918		2.445	-29.6228		3.945	0.06959
0.279	-23.7845		1.279	-26.6897		2.446	-29.6919		3.946	0.06821
0.28	-23.7865		1.28	-26.6877		2.447	-29.7571		3.947	0.06735
0.281	-23.7882		1.281	-26.6861		2.448	-29.8189		3.948	0.06649
0.282	-23.7898		1.282	-26.6845		2.449	-29.8787		3.949	0.06511
0.283	-23.7918		1.283	-26.6825		2.45	-29.9361		3.95	0.06319
0.284	-23.7938		1.284	-26.6809		2.451	-29.9901		3.951	0.0618
0.285	-23.7954		1.285	-26.6793		2.452	-30.0411		3.952	0.06094
0.286	-23.7975		1.286	-26.6782		2.453	-30.0902		3.953	0.06009
0.287	-23.8		1.287	-26.6771		2.454	-30.1374		3.954	0.0587
0.288	-23.8025		1.288	-26.675		2.455	-30.1831		3.955	0.05731
0.289	-23.8054		1.289	-26.673		2.456	-30.2268		3.956	0.05645
0.29	-23.8083		1.29	-26.6714		2.457	-30.2676		3.957	0.0556
0.291	-23.8108		1.291	-26.6698		2.458	-30.3064		3.958	0.05474
0.292	-23.8129		1.292	-26.6678		2.459	-30.3438		3.959	0.05442
0.293	-23.8149		1.293	-26.6662		2.46	-30.3797		3.96	0.05356
0.294	-23.8165		1.294	-26.6646		2.461	-30.4137		3.961	0.05164
0.295	-23.8181		1.295	-26.663		2.462	-30.4457		3.962	0.04972
0.296	-23.8206		1.296	-26.6614		2.463	-30.4767		3.963	0.0478
0.297	-23.8226		1.297	-26.6599		2.464	-30.5068		3.964	0.04535
0.298	-23.8247		1.298	-26.6592		2.465	-30.5349		3.965	0.04343
0.299	-23.8272		1.299	-26.6581		2.466	-30.5611		3.966	0.04257
0.3	-23.8297		1.3	-26.6565		2.467	-30.5862		3.967	0.04225
0.301	-23.8317		1.301	-26.6549		2.468	-30.61		3.968	0.04193
0.302	-23.8337		1.302	-26.6534		2.469	-30.6312		3.969	0.04054
0.303	-23.8362		1.303	-26.6522		2.47	-30.6516		3.97	0.03862
0.304	-23.8383		1.304	-26.6507		2.471	-30.6714		3.971	0.0367
0.305	-23.8403		1.305	-26.6486		2.472	-30.6892		3.972	0.03584
0.306	-23.8424		1.306	-26.6461		2.473	-30.7056		3.973	0.03499
0.307	-23.844		1.307	-26.6431		2.474	-30.7215		3.974	0.03307
0.308	-23.846		1.308	-26.6406		2.475	-30.7365		3.975	0.03115
0.309	-23.8485		1.309	-26.6386		2.476	-30.7504		3.976	0.02976
0.31	-23.8505		1.31	-26.6365		2.477	-30.7634		3.977	0.02944
0.311	-23.8526		1.311	-26.6345		2.478	-30.7749		3.978	0.02858
0.312	-23.8537		1.312	-26.6324		2.479	-30.7855		3.979	0.02666
0.313	-23.8549		1.313	-26.6299		2.48	-30.795		3.98	0.02527
0.314	-23.8574		1.314	-26.6279		2.481	-30.8046		3.981	0.02388
0.315	-23.8599		1.315	-26.6254		2.482	-30.8132		3.982	0.02196
0.316	-23.8619		1.316	-26.6224		2.483	-30.8203		3.983	0.02004
0.317	-23.8639		1.317	-26.6203		2.484	-30.827		3.984	0.01865
0.318	-23.866		1.318	-26.6188		2.485	-30.8317		3.985	0.01727
0.319	-23.868		1.319	-26.6172		2.486	-30.8354		3.986	0.01588
0.32	-23.8705		1.32	-26.6151		2.487	-30.8381		3.987	0.01449
0.321	-23.8721		1.321	-26.6131		2.488	-30.8394		3.988	0.0131
0.322	-23.8737		1.322	-26.6115		2.489	-30.8407		3.989	0.01225
0.323	-23.8758		1.323	-26.6099		2.49	-30.8409		3.99	0.01086
0.324	-23.8787		1.324	-26.6084		2.491	-30.8398		3.991	0.01054
0.325	-23.8821		1.325	-26.6068		2.492	-30.8386		3.992	0.01074
0.326	-23.8846		1.326	-26.6047		2.493	-30.8375		3.993	0.00936
0.327	-23.887		1.327	-26.6027		2.494	-30.8363		3.994	0.00744
0.328	-23.8891		1.328	-26.6011		2.495	-30.8351		3.995	0.00552
0.329	-23.8907		1.329	-26.5995		2.496	-30.8339		3.996	0.00466
0.33	-23.8927		1.33	-26.5975		2.497	-30.8328		3.997	0.0038
0.331	-23.8952		1.331	-26.5954		2.498	-30.8316		3.998	0.00188
0.332	-23.8977		1.332	-26.5934		2.499	-30.8304		3.999	-0.000568458
0.333	-23.9002		1.333	-26.5909		2.5	-30.8302		4	-0.00302
0.334	-23.9018		1.334	-26.5884		2.501	-30.8301		4.001	-0.00494
0.335	-23.903		1.335	-26.5863		2.502	-30.8289		4.002	-0.00686
0.336	-23.905		1.336	-26.5847		2.503	-30.8277		4.003	-0.00878
0.337	-23.9079		1.337	-26.5827		2.504	-30.827		4.004	-0.01123
0.338	-23.9109		1.338	-26.5802		2.505	-30.8264		4.005	-0.01369
0.339	-23.9134		1.339	-26.5777		2.506	-30.8252		4.006	-0.01561
0.34	-23.915		1.34	-26.5752		2.507	-30.8245		4.007	-0.01806
0.341	-23.9161		1.341	-26.5731		2.508	-30.8238		4.008	-0.02051
0.342	-23.9177		1.342	-26.5715		2.509	-30.8232		4.009	-0.02243
0.343	-23.9184		1.343	-26.57		2.51	-30.8225		4.01	-0.02489
0.344	-23.9196		1.344	-26.5675		2.511	-30.8208		4.011	-0.02681
0.345	-23.9225		1.345	-26.5649		2.512	-30.8197		4.012	-0.02819
0.346	-23.925		1.346	-26.5629		2.513	-30.819		4.013	-0.02958
0.347	-23.927		1.347	-26.5604		2.514	-30.8183		4.014	-0.03044
0.348	-23.9291		1.348	-26.5574		2.515	-30.8171		4.015	-0.03183
0.349	-23.9311		1.349	-26.5549		2.516	-30.816		4.016	-0.03375
0.35	-23.9327		1.35	-26.5528		2.517	-30.8153		4.017	-0.0362
0.351	-23.9343		1.351	-26.5503		2.518	-30.8136		4.018	-0.03865
0.352	-23.9364		1.352	-26.5469		2.519	-30.812		4.019	-0.04004
0.353	-23.938		1.353	-26.5434		2.52	-30.8113		4.02	-0.04143
0.354	-23.9476		1.354	-26.5414		2.521	-30.8111		4.021	-0.04335
0.355	-23.9886		1.355	-26.5398		2.522	-30.8099		4.022	-0.04527
0.356	-24.0776		1.356	-26.5378		2.523	-30.8083		4.023	-0.04719
0.357	-24.2199		1.357	-26.5362		2.524	-30.8081		4.024	-0.04911
0.358	-24.4126		1.358	-26.5346		2.525	-30.8079		4.025	-0.05103
0.359	-24.6383		1.359	-26.5326		2.526	-30.8077		4.026	-0.05348
0.36	-24.8799		1.36	-26.5296		2.527	-30.807		4.027	-0.05647
0.361	-25.133		1.361	-26.5262		2.528	-30.8063		4.028	-0.05945
0.362	-25.4092		1.362	-26.5236		2.529	-30.8061		4.029	-0.06191
0.363	-25.7266		1.363	-26.5211		2.53	-30.8055		4.03	-0.06383
0.364	-26.1039		1.364	-26.5186		2.531	-30.8053		4.031	-0.06575
0.365	-26.5758		1.365	-26.5166		2.532	-30.8046		4.032	-0.06713
0.366	-27.162		1.366	-26.5141		2.533	-30.8034		4.033	-0.06852
0.367	-27.8627		1.367	-26.5115		2.534	-30.8028		4.034	-0.07044
0.368	-28.6766		1.368	-26.51		2.535	-30.8021		4.035	-0.07183
0.369	-29.5401		1.369	-26.5079		2.536	-30.8009		4.036	-0.07322
0.37	-30.3952		1.37	-26.5054		2.537	-30.8002		4.037	-0.07461
0.371	-31.2401		1.371	-26.5034		2.538	-30.7995		4.038	-0.07599
0.372	-32.0708		1.372	-26.5013		2.539	-30.7984		4.039	-0.07791
0.373	-32.889		1.373	-26.5002		2.54	-30.7977		4.04	-0.07984
0.374	-33.7006		1.374	-26.4991		2.541	-30.798		4.041	-0.08176
0.375	-34.5061		1.375	-26.497		2.542	-30.7983		4.042	-0.08368
0.376	-35.3044		1.376	-26.495		2.543	-30.7981		4.043	-0.0856
0.377	-36.0925		1.377	-26.493		2.544	-30.7974		4.044	-0.08752
0.378	-36.8686		1.378	-26.4909		2.545	-30.7958		4.045	-0.08997
0.379	-37.6376		1.379	-26.4889		2.546	-30.7946		4.046	-0.09295
0.38	-38.4022		1.38	-26.4868		2.547	-30.7944		4.047	-0.09594
0.381	-39.1579		1.381	-26.4843		2.548	-30.7942		4.048	-0.09839
0.382	-39.8986		1.382	-26.4813		2.549	-30.794		4.049	-0.10031
0.383	-40.6255		1.383	-26.4783		2.55	-30.7938		4.05	-0.10223
0.384	-41.343		1.384	-26.4758		2.551	-30.7927		4.051	-0.10415
0.385	-42.0362		1.385	-26.4738		2.552	-30.792		4.052	-0.10607
0.386	-42.6123		1.386	-26.4722		2.553	-30.7923		4.053	-0.10799
0.387	-43.0109		1.387	-26.4702		2.554	-30.7916		4.054	-0.10991
0.388	-43.2791		1.388	-26.4681		2.555	-30.7914		4.055	-0.1113
0.389	-43.4697		1.389	-26.467		2.556	-30.7917		4.056	-0.11216
0.39	-43.6181		1.39	-26.4645		2.557	-30.7915		4.057	-0.11355
0.391	-43.7413		1.391	-26.4615		2.558	-30.7913		4.058	-0.11547
0.392	-43.8484		1.392	-26.4595		2.559	-30.7906		4.059	-0.11685
0.393	-43.9454		1.393	-26.4569		2.56	-30.79		4.06	-0.11877
0.394	-44.0322		1.394	-26.4544		2.561	-30.7898		4.061	-0.12123
0.395	-44.1083		1.395	-26.4524		2.562	-30.7901		4.062	-0.12262
0.396	-44.1738		1.396	-26.4504		2.563	-30.7909		4.063	-0.12454
0.397	-44.2295		1.397	-26.4478		2.564	-30.7907		4.064	-0.12699
0.398	-44.2772		1.398	-26.4453		2.565	-30.7895		4.065	-0.12891
0.399	-44.3188		1.399	-26.4433		2.566	-30.7888		4.066	-0.13083
0.4	-44.3541		1.4	-26.4412		2.567	-30.7891		4.067	-0.13328
0.401	-44.3832		1.401	-26.4387		2.568	-30.7899		4.068	-0.13627
0.402	-44.407		1.402	-26.4362		2.569	-30.7902		4.069	-0.13872
0.403	-44.4272		1.403	-26.4342		2.57	-30.79		4.07	-0.14064
0.404	-44.4452		1.404	-26.4326		2.571	-30.7893		4.071	-0.14256
0.405	-44.4597		1.405	-26.431		2.572	-30.7896		4.072	-0.14448
0.406	-44.4719		1.406	-26.429		2.573	-30.7904		4.073	-0.1464
0.407	-44.4828		1.407	-26.4269		2.574	-30.7902		4.074	-0.14885
0.408	-44.4929		1.408	-26.4249		2.575	-30.79		4.075	-0.15184
0.409	-44.5025		1.409	-26.4224		2.576	-30.7903		4.076	-0.15376
0.41	-44.5103		1.41	-26.4194		2.577	-30.7911		4.077	-0.15461
0.411	-44.5167		1.411	-26.4169		2.578	-30.7914		4.078	-0.156
0.412	-44.5228		1.412	-26.4148		2.579	-30.7912		4.079	-0.15845
0.413	-44.5284		1.413	-26.4119		2.58	-30.791		4.08	-0.16091
0.414	-44.534		1.414	-26.4089		2.581	-30.7908		4.081	-0.1623
0.415	-44.5387		1.415	-26.4073		2.582	-30.7901		4.082	-0.16368
0.416	-44.5425		1.416	-26.4057		2.583	-30.79		4.083	-0.16507
0.417	-44.5468		1.417	-26.4032		2.584	-30.7903		4.084	-0.16699
0.418	-44.551		1.418	-26.4007		2.585	-30.7896		4.085	-0.16998
0.419	-44.5553		1.419	-26.3977		2.586	-30.7889		4.086	-0.17243
0.42	-44.5587		1.42	-26.3947		2.587	-30.7882		4.087	-0.17382
0.421	-44.562		1.421	-26.3931		2.588	-30.787		4.088	-0.17574
0.422	-44.5658		1.422	-26.3911		2.589	-30.7873		4.089	-0.17872
0.423	-44.5692		1.423	-26.3881		2.59	-30.7886		4.09	-0.18171
0.424	-44.5726		1.424	-26.3856		2.591	-30.7889		4.091	-0.18469
0.425	-44.5755		1.425	-26.3831		2.592	-30.7887		4.092	-0.18715
0.426	-44.5776		1.426	-26.3806		2.593	-30.789		4.093	-0.18907
0.427	-44.5792		1.427	-26.3781		2.594	-30.7893		4.094	-0.19099
0.428	-44.5812		1.428	-26.3756		2.595	-30.7896		4.095	-0.19291
0.429	-44.5837		1.429	-26.3735		2.596	-30.7909		4.096	-0.19429
0.43	-44.5862		1.43	-26.3719		2.597	-30.7917		4.097	-0.19568
0.431	-44.5878		1.431	-26.3708		2.598	-30.7915		4.098	-0.1976
0.432	-44.5894		1.432	-26.3693		2.599	-30.7918		4.099	-0.19952
0.433	-44.5914		1.433	-26.3672		2.6	-30.7921		4.1	-0.20198
0.434	-44.5926		1.434	-26.3652		2.601	-30.7924		4.101	-0.20443
0.435	-44.5937		1.435	-26.3631		2.602	-30.7932		4.102	-0.20635
0.436	-44.5953		1.436	-26.3606		2.603	-30.7939		4.103	-0.20827
0.437	-44.5965		1.437	-26.3581		2.604	-30.7942		4.104	-0.21019
0.438	-44.5977		1.438	-26.3556		2.605	-30.794		4.105	-0.21211
0.439	-44.5992		1.439	-26.3535		2.606	-30.7934		4.106	-0.2135
0.44	-44.6009		1.44	-26.3519		2.607	-30.7927		4.107	-0.21542
0.441	-44.602		1.441	-26.3494		2.608	-30.792		4.108	-0.21734
0.442	-44.6032		1.442	-26.3469		2.609	-30.7913		4.109	-0.21873
0.443	-44.6052		1.443	-26.3449		2.61	-30.7921		4.11	-0.22118
0.444	-44.6068		1.444	-26.3428		2.611	-30.7934		4.111	-0.22363
0.445	-44.608		1.445	-26.3408		2.612	-30.7942		4.112	-0.22609
0.446	-44.6096		1.446	-26.3388		2.613	-30.7945		4.113	-0.22907
0.447	-44.6107		1.447	-26.3372		2.614	-30.7948		4.114	-0.23152
0.448	-44.6119		1.448	-26.3356		2.615	-30.7955		4.115	-0.23344
0.449	-44.6135		1.449	-26.3335		2.616	-30.7963		4.116	-0.23536
0.45	-44.6151		1.45	-26.332		2.617	-30.7966		4.117	-0.23782
0.451	-44.6153		1.451	-26.3299		2.618	-30.7964		4.118	-0.2408
0.452	-44.6152		1.452	-26.3279		2.619	-30.7967		4.119	-0.24325
0.453	-44.6155		1.453	-26.3314		2.62	-30.797		4.12	-0.24464
0.454	-44.6166		1.454	-26.3464		2.621	-30.7973		4.121	-0.2455
0.455	-44.6182		1.455	-26.3724		2.622	-30.7981		4.122	-0.24742
0.456	-44.6194		1.456	-26.4061		2.623	-30.7989		4.123	-0.24987
0.457	-44.6205		1.457	-26.4445		2.624	-30.7992		4.124	-0.25126
0.458	-44.6212		1.458	-26.4868		2.625	-30.7995		4.125	-0.25265
0.459	-44.6228		1.459	-26.5391		2.626	-30.8003		4.126	-0.2551
0.46	-44.6244		1.46	-26.6148		2.627	-30.8006		4.127	-0.25755
0.461	-44.6251		1.461	-26.7247		2.628	-30.8009		4.128	-0.25947
0.462	-44.6267		1.462	-26.8717		2.629	-30.8011		4.129	-0.26086
0.463	-44.6283		1.463	-27.0559		2.63	-30.801		4.13	-0.26172
0.464	-44.6286		1.464	-27.2787		2.631	-30.8008		4.131	-0.27109
0.465	-44.6289		1.465	-27.5423		2.632	-30.8006		4.132	-0.30016
0.466	-44.6296		1.466	-27.8479		2.633	-30.8014		4.133	-0.34999
0.467	-44.6299		1.467	-28.1948		2.634	-30.8026		4.134	-0.41685
0.468	-44.6297		1.468	-28.585		2.635	-30.8034		4.135	-0.50235
0.469	-44.63		1.469	-29.0268		2.636	-30.8037		4.136	-0.61126
0.47	-44.6302		1.47	-29.5294		2.637	-30.804		4.137	-0.74786
0.471	-44.6301		1.471	-30.0941		2.638	-30.8053		4.138	-0.91746
0.472	-44.6303		1.472	-30.715		2.639	-30.8066		4.139	-1.12539
0.473	-44.6306		1.473	-31.3862		2.64	-30.8073		4.14	-1.37697
0.474	-44.6309		1.474	-32.1034		2.641	-30.8086		4.141	-1.67965
0.475	-44.6316		1.475	-32.8654		2.642	-30.8094		4.142	-2.04089
0.476	-44.6327		1.476	-33.6696		2.643	-30.8087		4.143	-2.46654
0.477	-44.6339		1.477	-34.511		2.644	-30.8075		4.144	-2.96032
0.478	-44.6346		1.478	-35.3838		2.645	-30.8073		4.145	-3.51799
0.479	-44.6358		1.479	-36.2808		2.646	-30.8076		4.146	-4.13421
0.48	-44.6369		1.48	-37.1922		2.647	-30.808		4.147	-4.80312
0.481	-44.6376		1.481	-38.1065		2.648	-30.8092		4.148	-5.51782
0.482	-44.6388		1.482	-39.0129		2.649	-30.8105		4.149	-6.27245
0.483	-44.6395		1.483	-39.9008		2.65	-30.8113		4.15	-7.0606
0.484	-44.6398		1.484	-40.7616		2.651	-30.8116		4.151	-7.88017
0.485	-44.64		1.485	-41.5908		2.652	-30.8119		4.152	-8.73114
0.486	-44.6403		1.486	-42.3859		2.653	-30.8127		4.153	-9.61565
0.487	-44.6406		1.487	-43.1446		2.654	-30.8134		4.154	-10.5422
0.488	-44.6409		1.488	-43.8657		2.655	-30.8137		4.155	-11.5252
0.489	-44.6416		1.489	-44.5474		2.656	-30.814		4.156	-12.5859
0.49	-44.6423		1.49	-45.1885		2.657	-30.8148		4.157	-13.6897
0.491	-44.6425		1.491	-45.788		2.658	-30.8156		4.158	-14.785
0.492	-44.6428		1.492	-46.3448		2.659	-30.8169		4.159	-15.8676
0.493	-44.6435		1.493	-46.8586		2.66	-30.8181		4.16	-16.9379
0.494	-44.6438		1.494	-47.3292		2.661	-30.8189		4.161	-18.0018
0.495	-44.6441		1.495	-47.7568		2.662	-30.8192		4.162	-19.0587
0.496	-44.6452		1.496	-48.1427		2.663	-30.8195		4.163	-20.1024
0.497	-44.6464		1.497	-48.4879		2.664	-30.8208		4.164	-21.1301
0.498	-44.6462		1.498	-48.7943		2.665	-30.8225		4.165	-22.144
0.499	-44.646		1.499	-49.0642		2.666	-30.8238		4.166	-23.1467
0.5	-44.6467		1.5	-49.301		2.667	-30.8246		4.167	-24.1387
0.501	--		1.501	-49.5084		2.668	-30.8254		4.168	-25.1238
	--		1.502	-49.69		2.669	-30.8267		4.169	-26.1042
	--		1.503	-49.8493		2.67	-30.8284		4.17	-27.0781
	--		1.504	-49.9888		2.671	-30.8307		4.171	-28.0462
	--		1.505	-50.1112		2.672	-30.8329		4.172	-29.0068
	--		1.506	-50.2197		2.673	-30.8352		4.173	-29.9536
	--		1.507	-50.3163		2.674	-30.8369		4.174	-30.7758
	--		1.508	-50.4026		2.675	-30.8387		4.175	-31.3952
	--		1.509	-50.4804		2.676	-30.8414		4.176	-31.8715
	--		1.51	-50.5505		2.677	-30.8437		4.177	-32.2513
	--		1.511	-50.6142		2.678	-30.8459		4.178	-32.5662
	--		1.512	-50.6721		2.679	-30.8482		4.179	-32.8365
	--		1.513	-50.7251		2.68	-30.8499		4.18	-33.0742
	--		1.514	-50.7737		2.681	-30.8522		4.181	-33.2901
	--		1.515	-50.818		2.682	-30.8544		4.182	-33.4885
	--		1.516	-50.8587		2.683	-30.8567		4.183	-33.6692
	--		1.517	-50.8962		2.684	-30.8589		4.184	-33.8346
	--		1.518	-50.9309		2.685	-30.8607		4.185	-33.9866
	--		1.519	-50.963		2.686	-30.8629		4.186	-34.1269
	--		1.52	-50.9927		2.687	-30.8657		4.187	-34.2561
	--		1.521	-51.0204		2.688	-30.8684		4.188	-34.3762
	--		1.522	-51.0463		2.689	-30.8707		4.189	-34.4894
	--		1.523	-51.0702		2.69	-30.8734		4.19	-34.5951
	--		1.524	-51.0922		2.691	-30.8766		4.191	-34.6934
	--		1.525	-51.1126		2.692	-30.8789		4.192	-34.7847
	--		1.526	-51.1315		2.693	-30.8811		4.193	-34.8702
	--		1.527	-51.1491		2.694	-30.8834		4.194	-34.9504
	--		1.528	-51.1655		2.695	-30.8851		4.195	-35.0258
	--		1.529	-51.1809		2.696	-30.8874		4.196	-35.0979
	--		1.53	-51.1955		2.697	-30.8891		4.197	-35.1659
	--		1.531	-51.209		2.698	-30.8904		4.198	-35.2301
	--		1.532	-51.2216		2.699	-30.8917		4.199	-35.2927
	--		1.533	-51.2335		2.7	-30.8929		4.2	-35.3526
	--		1.534	-51.2448		2.701	-30.8947		4.201	-35.4094
	--		1.535	-51.2552		2.702	-30.8965		4.202	-35.4635
	--		1.536	-51.2648		2.703	-30.8982		4.203	-35.5165
	--		1.537	-51.2737		2.704	-30.9005		4.204	-35.5684
	--		1.538	-51.2819		2.705	-30.9027		4.205	-35.6177
	--		1.539	-51.2895		2.706	-30.904		4.206	-35.6644
	--		1.54	-51.2963		2.707	-30.9053		4.207	-35.7099
	--		1.541	-51.3024		2.708	-30.907		4.208	-35.7544
	--		1.542	-51.3083		2.709	-30.9088		4.209	-35.7974
	--		1.543	-51.3139		2.71	-30.9106		4.21	-35.8387
	--		1.544	-51.3186		2.711	-30.9128		4.211	-35.8789
	--		1.545	-51.3227		2.712	-30.9151		4.212	-35.9186
	--		1.546	-51.3263		2.713	-30.9168		4.213	-35.9562
	--		1.547	-51.3294		2.714	-30.9181		4.214	-35.9917
	--		1.548	-51.3319		2.715	-30.9198		4.215	-36.0266
	--		1.549	-51.3335		2.716	-30.9226		4.216	-36.061
	--		1.55	-51.3341		2.717	-30.9253		4.217	-36.0943
	--		1.551	-51.3342		2.718	-30.928		4.218	-36.1271
	--		1.552	-51.3341		2.719	-30.9303		4.219	-36.1588
	--		1.553	-51.3339		2.72	-30.9325		4.22	-36.1884
	--		1.554	-51.3338		2.721	-30.9353		4.221	-36.2175
	--		1.555	-51.3336		2.722	-30.937		4.222	-36.246
	--		1.556	-51.333		2.723	-30.9378		4.223	-36.273
	--		1.557	-51.3325		2.724	-30.9391		4.224	-36.2994
	--		1.558	-51.3324		2.725	-30.9409		4.225	-36.3258
	--		1.559	-51.3317		2.726	-30.9416		4.226	-36.3517
	--		1.56	-51.3311		2.727	-30.9424		4.227	-36.376
	--		1.561	-51.3304		2.728	-30.9437		4.228	-36.3992
	--		1.562	-51.3298		2.729	-30.944		4.229	-36.4224
	--		1.563	-51.3296		2.73	-30.9443		4.23	-36.444
	--		1.564	-51.3289		2.731	-30.9456		4.231	-36.4646
	--		1.565	-51.3278		2.732	-30.9468		4.232	-36.4846
	--		1.566	-51.3267		2.733	-30.9481		4.233	-36.5025
	--		1.567	-51.3251		2.734	-30.9499		4.234	-36.5198
	--		1.568	-51.3235		2.735	-30.9516		4.235	-36.5372
	--		1.569	-51.3229		2.736	-30.9524		4.236	-36.5535
	--		1.57	-51.3222		2.737	-30.9537		4.237	-36.5687
	--		1.571	-51.3211		2.738	-30.9559		4.238	-36.5829
	--		1.572	-51.32		2.739	-30.9577		4.239	-36.5965
	--		1.573	-51.3194		2.74	-30.9595		4.24	-36.6096
	--		1.574	-51.3197		2.741	-30.9612		4.241	-36.6211
	--		1.575	-51.3195		2.742	-30.963		4.242	-36.6321
	--		1.576	-51.3184		2.743	-30.9642		4.243	-36.6436
	--		1.577	-51.3177		2.744	-30.9655		4.244	-36.6545
	--		1.578	-51.318		2.745	-30.9668		4.245	-36.6644
	--		1.579	-51.3183		2.746	-30.9681		4.246	-36.6738
	--		1.58	-51.3181		2.747	-30.9688		4.247	-36.6832
	--		1.581	-51.3179		2.748	-30.9696		4.248	-36.6931
	--		1.582	-51.3173		2.749	-30.9714		4.249	-36.703
	--		1.583	-51.3166		2.75	-30.9732		4.25	-36.7113
	--		1.584	-51.316		2.751	-30.9749		4.251	-36.718
	--		1.585	-51.3158		2.752	-30.9762		4.252	-36.7242
	--		1.586	-51.3165		2.753	-30.977		4.253	-36.7304
	--		1.587	-51.3163		2.754	-30.9782		4.254	-36.7366
	--		1.588	-51.3152		2.755	-30.98		4.255	-36.7417
	--		1.589	-51.3141		2.756	-30.9823		4.256	-36.7463
	--		1.59	-51.3139		2.757	-30.984		4.257	-36.7514
	--		1.591	-51.3142		2.758	-30.9858		4.258	-36.7554
	--		1.592	-51.3136		2.759	-30.988		4.259	-36.7579
	--		1.593	-51.3129		2.76	-30.9893		4.26	-36.7603
	--		1.594	-51.3123		2.761	-30.9906		4.261	-36.7628
	--		1.595	-51.3112		2.762	-30.9923		4.262	-36.7652
	--		1.596	-51.3105		2.763	-30.9941		4.263	-36.7677
	--		1.597	-51.3099		2.764	-30.9954		4.264	-36.7696
	--		1.598	-51.3088		2.765	-30.9966		4.265	-36.7721
	--		1.599	-51.3086		2.766	-30.9974		4.266	-36.774
	--		1.6	-51.3088		2.767	-30.9977		4.267	-36.7759
	--		1.601	-51.3082		2.768	-30.9975		4.268	-36.7784
	--		1.602	-51.3075		2.769	-30.9978		4.269	-36.7803
	--		1.603	-51.3064		2.77	-30.9991		4.27	-36.7822
	--		1.604	-51.3049		2.771	-31.0004		4.271	-36.7841
	--		1.605	-51.3037		2.772	-31.0021		4.272	-36.7855
	--		1.606	-51.3031		2.773	-31.0039		4.273	-36.7874
	--		1.607	-51.3024		2.774	-31.0052		4.274	-36.7899
	--		1.608	-51.3018		2.775	-31.0059		4.275	-36.7913
	--		1.609	-51.3011		2.776	-31.0067		4.276	-36.7926
	--		1.61	-51.3005		2.777	-31.008		4.277	-36.794
	--		1.611	-51.3003		2.778	-31.0093		4.278	-36.7949
	--		1.612	-51.2997		2.779	-31.0101		4.279	-36.7963
	--		1.613	-51.2995		2.78	-31.0108		4.28	-36.7966
	--		1.614	-51.2993		2.781	-31.0116		4.281	-36.7964
	--		1.615	-51.2982		2.782	-31.0124		4.282	-36.7978
	--		1.616	-51.298		2.783	-31.0132		4.283	-36.7992
	--		1.617	-51.2987		2.784	-31.014		4.284	-36.7995
	--		1.618	-51.2986		2.785	-31.0153		4.285	-36.7998
	--		1.619	-51.2974		2.786	-31.0165		4.286	-36.8007
	--		1.62	-51.2963		2.787	-31.0173		4.287	-36.8021
	--		1.621	-51.2952		2.788	-31.0191		4.288	-36.804
	--		1.622	-51.295		2.789	-31.0213		4.289	-36.8048
	--		1.623	-51.2944		2.79	-31.0231		4.29	-36.8057
	--		1.624	-51.2937		2.791	-31.0243		4.291	-36.8076
	--		1.625	-51.294		2.792	-31.0251		4.292	-36.8095
	--		1.626	-51.2938		2.793	-31.0259		4.293	-36.8109
	--		1.627	-51.2937		2.794	-31.0267		4.294	-36.8118
	--		1.628	-51.294		2.795	-31.0275		4.295	-36.8132
	--		1.629	-51.2947		2.796	-31.0283		4.296	-36.8151
	--		1.63	-51.2959		2.797	-31.03		4.297	-36.8159
	--		1.631	-51.2967		2.798	-31.0323		4.298	-36.8157
	--		1.632	-51.2965		2.799	-31.0336		4.299	-36.8155
	--		1.633	-51.2963		2.8	-31.0343		4.3	-36.8158
	--		1.634	-51.2961		2.801	-31.0351		4.301	-36.8167
	--		1.635	-51.2959		2.802	-31.0364		4.302	-36.8165
	--		1.636	-51.2957		2.803	-31.0377		4.303	-36.8158
	--		1.637	-51.296		2.804	-31.0385		4.304	-36.8161
	--		1.638	-51.2968		2.805	-31.0392		4.305	-36.8169
	--		1.639	-51.2971		2.806	-31.04		4.306	-36.8173
	--		1.64	-51.2969		2.807	-31.0408		4.307	-36.8176
	--		1.641	-51.2972		2.808	-31.0421		4.308	-36.8184
	--		1.642	-51.2974		2.809	-31.0429		4.309	-36.8193
	--		1.643	-51.2973		2.81	-31.0427		4.31	-36.8207
	--		1.644	-51.2966		2.811	-31.043		4.311	-36.8215
	--		1.645	-51.2964		2.812	-31.0437		4.312	-36.8218
	--		1.646	-51.2972		2.813	-31.0445		4.313	-36.8222
	--		1.647	-51.2975		2.814	-31.0453		4.314	-36.8225
	--		1.648	-51.2973		2.815	-31.0456		4.315	-36.8233
	--		1.649	-51.2971		2.816	-31.0459		4.316	-36.8242
	--		1.65	-51.2969		2.817	-31.0467		4.317	-36.8256
	--		1.651	-51.2967		2.818	-31.048		4.318	-36.827
	--		1.652	-51.2965		2.819	-31.0483		4.319	-36.8278
	--		1.653	-51.2968		2.82	-31.0481		4.32	-36.8287
	--		1.654	-51.2971		2.821	-31.0493		4.321	-36.8295
	--		1.655	-51.2974		2.822	-31.0501		4.322	-36.8309
	--		1.656	-51.2977		2.823	-31.0504		4.323	-36.8323
	--		1.657	-51.2975		2.824	-31.0517		4.324	-36.8332
	--		1.658	-51.2973		2.825	-31.053		4.325	-36.8335
	--		1.659	-51.2967		2.826	-31.0538		4.326	-36.8333
	--		1.66	-51.296		2.827	-31.0541		4.327	-36.8342
	--		1.661	-51.2968		2.828	-31.0543		4.328	-36.835
	--		1.662	-51.298		2.829	-31.0556		4.329	-36.8359
	--		1.663	-51.2987		2.83	-31.0564		4.33	-36.8372
	--		1.664	-51.2995		2.831	-31.0567		4.331	-36.8381
	--		1.665	-51.2998		2.832	-31.0575		4.332	-36.839
	--		1.666	-51.2991		2.833	-31.0583		4.333	-36.8388
	--		1.667	-51.2985		2.834	-31.059		4.334	-36.8385
	--		1.668	-51.2983		2.835	-31.0593		4.335	-36.8394
	--			--		2.836	-31.0601		4.336	-36.8403
	--			--		2.837	-31.0614		4.337	-36.8406
	--			--		2.838	-31.0622		4.338	-36.8404
	--			--		2.839	-31.0625		4.339	-36.8402
	--			--		2.84	-31.0623		4.34	-36.8405
	--			--		2.841	-31.0626		4.341	-36.8408
	--			--		2.842	-31.0634		4.342	-36.8411
	--			--		2.843	-31.0637		4.343	-36.8415
	--			--		2.844	-31.0635		4.344	-36.8418
	--			--		2.845	-31.0638		4.345	-36.8421
	--			--		2.846	-31.0641		4.346	-36.8419
	--			--		2.847	-31.0649		4.347	-36.8422
	--			--		2.848	-31.0656		4.348	-36.8425
	--			--		2.849	-31.065		4.349	-36.8423
	--			--		2.85	-31.0638		4.35	-36.8427
	--			--		2.851	-31.0636		4.351	-36.843
	--			--		2.852	-31.0644		4.352	-36.8428
	--			--		2.853	-31.0652		4.353	-36.8426
	--			--		2.854	-31.066		4.354	-36.8418
	--			--		2.855	-31.0663		4.355	-36.8411
	--			--		2.856	-31.0665		4.356	-36.8414
	--			--		2.857	-31.0668		4.357	-36.8423
	--			--		2.858	-31.0666		4.358	-36.8431
	--			--		2.859	-31.0669		4.359	-36.844
	--			--		2.86	-31.0677		4.36	-36.8438
	--			--		2.861	-31.0685		4.361	-36.8436
	--			--		2.862	-31.0693		4.362	-36.8444
	--			--		2.863	-31.0696		4.363	-36.8447
	--			--		2.864	-31.0699		4.364	-36.844
	--			--		2.865	-31.0707		4.365	-36.8432
	--			--		2.866	-31.0715		4.366	-36.843
	--			--		2.867	-31.0723		4.367	-36.8428
	--			--		2.868	-31.073		4.368	-36.8426
	--			--		2.869	-31.0743		4.369	-36.8429
	--			--		2.87	-31.0751		4.37	-36.8438
	--			--		2.871	-31.0754		4.371	-36.8441
	--			--		2.872	-31.0791		4.372	-36.8434
	--			--		2.873	-31.1033		4.373	-36.8421
	--			--		2.874	-31.1651		4.374	-36.8419
	--			--		2.875	-31.2722		4.375	-36.8422
	--			--		2.876	-31.4267		4.376	-36.8426
	--			--		2.877	-31.6208		4.377	-36.8439
	--			--		2.878	-31.8519		4.378	-36.8453
	--			--		2.879	-32.1186		4.379	-36.8456
	--			--		2.88	-32.4146		4.38	-36.8454
	--			--		2.881	-32.7394		4.381	-36.8447
	--			--		2.882	-33.0964		4.382	-36.8445
	--			--		2.883	-33.4861		4.383	-36.8453
	--			--		2.884	-33.9089		4.384	-36.8462
	--			--		2.885	-34.3674		4.385	-36.8476
	--			--		2.886	-34.8659		4.386	-36.8495
	--			--		2.887	-35.4074		4.387	-36.8504
	--			--		2.888	-35.9893		4.388	-36.8501
	--			--		2.889	-36.6108		4.389	-36.8494
	--			--		2.89	-37.2728		4.39	-36.8487
	--			--		2.891	-37.9772		4.391	-36.8485
	--			--		2.892	-38.7255		4.392	-36.8483
	--			--		2.893	-39.5144		4.393	-36.8486
	--			--		2.894	-40.3388		4.394	-36.8494
	--			--		2.895	-41.194		4.395	-36.8498
	--			--		2.896	-42.0736		4.396	-36.8495
	--			--		2.897	-42.9689		4.397	-36.8488
	--			--		2.898	-43.8704		4.398	-36.8481
	--			--		2.899	-44.77		4.399	-36.8484
	--			--		2.9	-45.6599		4.4	-36.8492
	--			--		2.901	-46.5307		4.401	-36.849
	--			--		2.902	-47.3752		4.402	-36.8494
	--			--		2.903	-48.1874		4.403	-36.8502
	--			--		2.904	-48.9636		4.404	-36.85
	--			--		2.905	-49.7012		4.405	-36.8503
	--			--		2.906	-50.3978		4.406	-36.8507
	--			--		2.907	-51.051		4.407	-36.851
	--			--		2.908	-51.6573		4.408	-36.8513
	--			--		2.909	-52.2144		4.409	-36.8511
	--			--		2.91	-52.7212		4.41	-36.8509
	--			--		2.911	-53.1777		4.411	-36.8501
	--			--		2.912	-53.586		4.412	-36.8494
	--			--		2.913	-53.9488		4.413	-36.8497
	--			--		2.914	-54.2707		4.414	-36.8506
	--			--		2.915	-54.5589		4.415	-36.8514
	--			--		2.916	-54.8183		4.416	-36.8518
	--			--		2.917	-55.0533		4.417	-36.851
	--			--		2.918	-55.2673		4.418	-36.8503
	--			--		2.919	-55.4628		4.419	-36.8501
	--			--		2.92	-55.6417		4.42	-36.8499
	--			--		2.921	-55.8054		4.421	-36.8491
	--			--		2.922	-55.9555		4.422	-36.8478
	--			--		2.923	-56.0934		4.423	-36.8471
	--			--		2.924	-56.2206		4.424	-36.8474
	--			--		2.925	-56.338		4.425	-36.8477
	--			--		2.926	-56.4466		4.426	-36.8475
	--			--		2.927	-56.5475		4.427	-36.8473
	--			--		2.928	-56.6419		4.428	-36.8471
	--			--		2.929	-56.7306		4.429	-36.8469
	--			--		2.93	-56.8128		4.43	-36.8462
	--			--		2.931	-56.8897		4.431	-36.8444
	--			--		2.932	-56.9632		4.432	-36.8426
	--			--		2.933	-57.0333		4.433	-36.8413
	--			--		2.934	-57.0985		4.434	-36.84
	--			--		2.935	-57.1593		4.435	-36.8393
	--			--		2.936	-57.2177		4.436	-36.8385
	--			--		2.937	-57.2736		4.437	-36.8372
	--			--		2.938	-57.3266		4.438	-36.836
	--			--		2.939	-57.3771		4.439	-36.8347
	--			--		2.94	-57.4262		4.44	-36.834
	--			--		2.941	-57.4734		4.441	-36.8338
	--			--		2.942	-57.5186		4.442	-36.8335
	--			--		2.943	-57.5618		4.443	-36.8328
	--			--		2.944	-57.6026		4.444	-36.8326
	--			--		2.945	-57.6414		4.445	-36.8334
	--			--		2.946	-57.6783		4.446	-36.8327
	--			--		2.947	-57.7142		4.447	-36.8309
	--			--		2.948	-57.7482		4.448	-36.8302
	--			--		2.949	-57.7802		4.449	-36.8299
	--			--		2.95	-57.8118		4.45	-36.8292
	--			--		2.951	-57.8413		4.451	-36.8285
	--			--		2.952	-57.8689		4.452	-36.8283
	--			--		2.953	-57.8951		4.453	-36.828
	--			--		2.954	-57.9198		4.454	-36.8273
	--			--		2.955	-57.944		4.455	-36.826
	--			--		2.956	-57.9672		4.456	-36.8248
	--			--		2.957	-57.989		4.457	-36.8235
	--			--		2.958	-58.0098		4.458	-36.8227
	--			--		2.959	-58.0286		4.459	-36.8215
	--			--		2.96	-58.0465		4.46	-36.8197
	--			--		2.961	-58.0639		4.461	-36.8179
	--			--		2.962	-58.0803		4.462	-36.8155
	--			--		2.963	-58.0952		4.463	-36.8137
	--			--		2.964	-58.1077		4.464	-36.8119
	--			--		2.965	-58.1197		4.465	-36.8101
	--			--		2.966	-58.1317		4.466	-36.8088
	--			--		2.967	-58.1423		4.467	-36.8076
	--			--		2.968	-58.1514		4.468	-36.8063
	--			--		2.969	-58.1599		4.469	-36.805
	--			--		2.97	-58.168		4.47	-36.8043
	--			--		2.971	-58.1757		4.471	-36.8035
	--			--		2.972	-58.1833		4.472	-36.8023
	--			--		2.973	-58.1899		4.473	-36.801
	--			--		2.974	-58.1961		4.474	-36.7997
	--			--		2.975	-58.2017		4.475	-36.799
	--			--		2.976	-58.2069		4.476	-36.7982
	--			--		2.977	-58.2126		4.477	-36.797
	--			--		2.978	-58.2163		4.478	-36.7957
	--			--		2.979	-58.2176		4.479	-36.7944
	--			--		2.98	-58.2188		4.48	-36.7937
	--			--		2.981	-58.2201		4.481	-36.7935
	--			--		2.982	-58.2204		4.482	-36.7927
	--			--		2.983	-58.2197		4.483	-36.7909
	--			--		2.984	-58.219		4.484	-36.7891
	--			--		2.985	-58.2184		4.485	-36.7878
	--			--		2.986	-58.2177		4.486	-36.7871
	--			--		2.987	-58.217		4.487	-36.7863
	--			--		2.988	-58.2158		4.488	-36.7851
	--			--		2.989	-58.2147		4.489	-36.7843
	--			--		2.99	-58.213		4.49	-36.7841
	--			--		2.991	-58.2109		4.491	-36.7834
	--			--		2.992	-58.2092		4.492	-36.7826
	--			--		2.993	-58.2085		4.493	-36.7814
	--			--		2.994	-58.2083		4.494	-36.7801
	--			--		2.995	-58.2072		4.495	-36.7799
	--			--		2.996	-58.206		4.496	-36.7797
	--			--		2.997	-58.2053		4.497	-36.7795
	--			--		2.998	-58.2042		4.498	-36.7793
	--			--		2.999	-58.2025		4.499	-36.7785
	--			--		3	-58.2009		4.5	-36.7772
	--			--		3.001	-58.1997		4.501	-36.776
	--			--		3.002	-58.199		4.502	-36.7742
	--			--		3.003	-58.1983		4.503	-36.7718
	--			--		3.004	-58.1976		4.504	-36.7706
	--			--		3.005	-58.197		4.505	-36.7698
	--			--		3.006	-58.1958		4.506	-36.7691
	--			--		3.007	-58.1946		4.507	-36.7683
	--			--		3.008	-58.193		4.508	-36.767
	--			--		3.009	-58.1908		4.509	-36.7663
	--			--		3.01	-58.1887		4.51	-36.765
	--			--		3.011	-58.187		4.511	-36.7632
	--			--		3.012	-58.1854		4.512	-36.762
	--			--		3.013	-58.1832		4.513	-36.7607
	--			--		3.014	-58.1811		4.514	-36.7594
	--			--		3.015	-58.1794		4.515	-36.7581
	--			--		3.016	-58.1788		4.516	-36.7569
	--			--		3.017	-58.1781		4.517	-36.7556
	--			--		3.018	-58.1769		4.518	-36.7543
	--			--		3.019	-58.1757		4.519	-36.753
	--			--		3.02	-58.1741		4.52	-36.7528
	--			--		3.021	-58.1729		4.521	-36.7521
	--			--		3.022	-58.1722		4.522	-36.7498
	--			--		3.023	-58.1701		4.523	-36.7474
	--			--		3.024	-58.1675		4.524	-36.7461
	--			--		3.025	-58.1658		4.525	-36.7454
	--			--		3.026	-58.1646		4.526	-36.7441
	--			--		3.027	-58.1635		4.527	-36.7434
	--			--		3.028	-58.1623		4.528	-36.7426
	--			--		3.029	-58.1606		4.529	-36.7414
	--			--		3.03	-58.159		4.53	-36.7401
	--			--		3.031	-58.1578		4.531	-36.7383
	--			--		3.032	-58.1567		4.532	-36.7365
	--			--		3.033	-58.1555		4.533	-36.7347
	--			--		3.034	-58.1548		4.534	-36.7318
	--			--		3.035	-58.1536		4.535	-36.7295
	--			--		3.036	-58.1515		4.536	-36.7277
	--			--		3.037	-58.1498		4.537	-36.7264
	--			--		3.038	-58.1487		4.538	-36.7262
	--			--		3.039	-58.147		4.539	-36.7249
	--			--		3.04	-58.1454		4.54	-36.7226
	--			--		3.041	-58.1437		4.541	-36.7208
	--			--		3.042	-58.1421		4.542	-36.719
	--			--		3.043	-58.1409		4.543	-36.7166
	--			--		3.044	-58.1402		4.544	-36.7143
	--			--		3.045	-58.139		4.545	-36.7125
	--			--		3.046	-58.1369		4.546	-36.7107
	--			--		3.047	-58.1352		4.547	-36.7089
	--			--		3.048	-58.1341		4.548	-36.7076
	--			--		3.049	-58.1329		4.549	-36.7063
	--			--		3.05	-58.1317		4.55	-36.704
	--			--		3.051	-58.1301		4.551	-36.7017
	--			--		3.052	-58.1284		4.552	-36.6993
	--			--		3.053	-58.1273		4.553	-36.6959
	--			--		3.054	-58.1256		4.554	-36.693
	--			--		3.055	-58.1235		4.555	-36.6912
	--			--		3.056	-58.1213		4.556	-36.69
	--			--		3.057	-58.1197		4.557	-36.6882
	--			--		3.058	-58.1185		4.558	-36.6858
	--			--		3.059	-58.1173		4.559	-36.6835
	--			--		3.06	-58.1157		4.56	-36.6811
	--			--		3.061	-58.1135		4.561	-36.6793
	--			--		3.062	-58.1114		4.562	-36.6775
	--			--		3.063	-58.1093		4.563	-36.6752
	--			--		3.064	-58.1066		4.564	-36.6734
	--			--		3.065	-58.104		4.565	-36.6716
	--			--		3.066	-58.1023		4.566	-36.6692
	--			--		3.067	-58.1012		4.567	-36.6674
	--			--		3.068	-58.1		4.568	-36.6662
	--			--		3.069	-58.0979		4.569	-36.6649
	--			--		3.07	-58.0952		4.57	-36.6636
	--			--		3.071	-58.0931		4.571	-36.6618
	--			--		3.072	-58.0909		4.572	-36.6595
	--			--		3.073	-58.0893		4.573	-36.6566
	--			--		3.074	-58.0881		4.574	-36.6543
	--			--		3.075	-58.0864		4.575	-36.6535
	--			--		3.076	-58.0843		4.576	-36.6528
	--			--		3.077	-58.0822		4.577	-36.6515
	--			--		3.078	-58.0805		4.578	-36.6497
	--			--		3.079	-58.0793		4.579	-36.6474
	--			--		3.08	-58.0777		4.58	-36.6456
	--			--		3.081	-58.0755		4.581	-36.6443
	--			--		3.082	-58.0734		4.582	-36.643
	--			--		3.083	-58.0713		4.583	-36.6412
	--			--		3.084	-58.0691		4.584	-36.6383
	--			--		3.085	-58.067		4.585	-36.636
	--			--		3.086	-58.0653		4.586	-36.6347
	--			--		3.087	-58.0637		4.587	-36.6334
	--			--		3.088	-58.062		4.588	-36.6316
	--			--		3.089	-58.0603		4.589	-36.6298
	--			--		3.09	-58.0587		4.59	-36.6286
	--			--		3.091	-58.0575		4.591	-36.6273
	--			--		3.092	-58.0564		4.592	-36.626
	--			--		3.093	-58.0547		4.593	-36.6237
	--			--		3.094	-58.0526		4.594	-36.6208
	--			--		3.095	-58.0504		4.595	-36.619
	--			--		3.096	-58.0483		4.596	-36.6172
	--			--		3.097	-58.0461		4.597	-36.6148
	--			--		3.098	-58.044		4.598	-36.6136
	--			--		3.099	-58.0418		4.599	-36.6123
	--			--		3.1	-58.0392		4.6	-36.61
	--			--		3.101	-58.0366		4.601	-36.6082
	--			--		3.102	-58.0349		4.602	-36.6058
	--			--		3.103	-58.0333		4.603	-36.6029
	--			--		3.104	-58.0306		4.604	-36.6011
	--			--		3.105	-58.028		4.605	-36.6004
	--			--		3.106	-58.0259		4.606	-36.5997
	--			--		3.107	-58.0237		4.607	-36.5984
	--			--		3.108	-58.0216		4.608	-36.596
	--			--		3.109	-58.0194		4.609	-36.5937
	--			--		3.11	-58.0168		4.61	-36.5919
	--			--		3.111	-58.0151		4.611	-36.5896
	--			--		3.112	-58.014		4.612	-36.5872
	--			--		3.113	-58.0118		4.613	-36.5854
	--			--		3.114	-58.0102		4.614	-36.5847
	--			--		3.115	-58.008		4.615	-36.5829
	--			--		3.116	-58.0054		4.616	-36.58
	--			--		3.117	-58.0033		4.617	-36.5777
	--			--		3.118	-58.0001		4.618	-36.5753
	--			--		3.119	-57.997		4.619	-36.573
	--			--		3.12	-57.9949		4.62	-36.5717
	--			--		3.121	-57.9928		4.621	-36.5705
	--			--		3.122	-57.9911		4.622	-36.5686
	--			--		3.123	-57.9894		4.623	-36.5668
	--			--		3.124	-57.9873		4.624	-36.565
	--			--		3.125	-57.9851		4.625	-36.5638
	--			--		3.126	-57.9825		4.626	-36.562
	--			--		3.127	-57.9799		4.627	-36.5596
	--			--		3.128	-57.9773		4.628	-36.5578
	--			--		3.129	-57.9741		4.629	-36.5571
	--			--		3.13	-57.972		4.63	-36.5558
	--			--		3.131	-57.9699		4.631	-36.5524
	--			--		3.132	-57.9672		4.632	-36.5485
	--			--		3.133	-57.9651		4.633	-36.5461
	--			--		3.134	-57.9624		4.634	-36.5448
	--			--		3.135	-57.9598		4.635	-36.5436
	--			--		3.136	-57.9577		4.636	-36.5418
	--			--		3.137	-57.9555		4.637	-36.5394
	--			--		3.138	-57.9539		4.638	-36.5376
	--			--		3.139	-57.9517		4.639	-36.5358
	--			--		3.14	-57.9486		4.64	-36.5329
	--			--		3.141	-57.946		4.641	-36.5306
	--			--		3.142	-57.9438		4.642	-36.5288
	--			--		3.143	-57.9412		4.643	-36.527
	--			--		3.144	-57.9381		4.644	-36.5257
	--			--		3.145	-57.9355		4.645	-36.5245
	--			--		3.146	-57.9333		4.646	-36.5232
	--			--		3.147	-57.9307		4.647	-36.5214
	--			--		3.148	-57.9271		4.648	-36.5185
	--			--		3.149	-57.9235		4.649	-36.5162
	--			--		3.15	-57.9203		4.65	-36.5149
	--			--		3.151	-57.9177		4.651	-36.5131
	--			--		3.152	-57.9151		4.652	-36.5107
	--			--		3.153	-57.9124		4.653	-36.5084
	--			--		3.154	-57.9108		4.654	-36.5061
	--			--		3.155	-57.9091		4.655	-36.5037
	--			--		3.156	-57.9075		4.656	-36.5009
	--			--		3.157	-57.9053		4.657	-36.4985
	--			--		3.158	-57.9027		4.658	-36.4967
	--			--		3.159	-57.9006		4.659	-36.4949
	--			--		3.16	-57.8984		4.66	-36.4936
	--			--		3.161	-57.8963		4.661	-36.4924
	--			--		3.162	-57.8941		4.662	-36.4911
	--			--		3.163	-57.892		4.663	-36.4893
	--			--		3.164	-57.8899		4.664	-36.488
	--			--		3.165	-57.8877		4.665	-36.4873
	--			--		3.166	-57.8851		4.666	-36.486
	--			--		3.167	-57.8829		4.667	-36.4847
	--			--		3.168	-57.8808		4.668	-36.4834
	--			--					4.669	-36.4827
	--			--			--		4.67	-36.4825
	--			--			--		4.671	-36.4812
	--			--			--		4.672	-36.4789
	--			--			--		4.673	-36.4765
	--			--			--		4.674	-36.4737
	--			--			--		4.675	-36.4703
	--			--			--		4.676	-36.4685
	--			--			--		4.677	-36.4672
	--			--			--		4.678	-36.4643
	--			--			--		4.679	-36.462
	--			--			--		4.68	-36.4607
	--			--			--		4.681	-36.4594
	--			--			--		4.682	-36.4576
	--			--			--		4.683	-36.4553
	--			--			--		4.684	-36.4535
	--			--			--		4.685	-36.4517
	--			--			--		4.686	-36.4493
	--			--			--		4.687	-36.4465
	--			--			--		4.688	-36.4436
	--			--			--		4.689	-36.4413
	--			--			--		4.69	-36.4389
	--			--			--		4.691	-36.4366
	--			--			--		4.692	-36.4342
	--			--			--		4.693	-36.4319
	--			--			--		4.694	-36.4296
	--			--			--		4.695	-36.4272
	--			--			--		4.696	-36.4249
	--			--			--		4.697	-36.4226
	--			--			--		4.698	-36.4197
	--			--			--		4.699	-36.4168
	--			--			--		4.7	-36.4139
	--			--			--		4.701	-36.4106
	--			--			--		4.702	-36.4071
	--			--			--		4.703	-36.4032
	--			--			--		4.704	-36.3998
	--			--			--		4.705	-36.3975
	--			--			--		4.706	-36.3946
	--			--			--		4.707	-36.3912
	--			--			--		4.708	-36.3883
	--			--			--		4.709	-36.386
	--			--			--		4.71	-36.3842
	--			--			--		4.711	-36.3829
	--			--			--		4.712	-36.3811
	--			--			--		4.713	-36.3782
	--			--			--		4.714	-36.3759
	--			--			--		4.715	-36.3741
	--			--			--		4.716	-36.3723
	--			--			--		4.717	-36.3705
	--			--			--		4.718	-36.3681
	--			--			--		4.719	-36.3658
	--			--			--		4.72	-36.364
	--			--			--		4.721	-36.3617
	--			--			--		4.722	-36.3588
	--			--			--		4.723	-36.3565
	--			--			--		4.724	-36.3546
	--			--			--		4.725	-36.3539
	--			--			--		4.726	-36.3526
	--			--			--		4.727	-36.3503
	--			--			--		4.728	-36.349
	--			--			--		4.729	-36.3477
	--			--			--		4.73	-36.3454
	--			--			--		4.731	-36.3431
	--			--			--		4.732	-36.3407
	--			--			--		4.733	-36.3384
	--			--			--		4.734	-36.3361
	--			--			--		4.735	-36.3342
	--			--			--		4.736	-36.3335
	--			--			--		4.737	-36.3328
	--			--			--		4.738	-36.331
	--			--			--		4.739	-36.3291
	--			--			--		4.74	-36.3279
	--			--			--		4.741	-36.3266
	--			--			--		4.742	-36.3248
	--			--			--		4.743	-36.3225
	--			--			--		4.744	-36.3212
	--			--			--		4.745	-36.3199
	--			--			--		4.746	-36.3176
	--			--			--		4.747	-36.3152
	--			--			--		4.748	-36.3129
	--			--			--		4.749	-36.3111
	--			--			--		4.75	-36.3103
	--			--			--		4.751	-36.3096
	--			--			--		4.752	-36.3078
	--			--			--		4.753	-36.3055
	--			--			--		4.754	-36.3037
	--			--			--		4.755	-36.3024
	--			--			--		4.756	-36.3011
	--			--			--		4.757	-36.2998
	--			--			--		4.758	-36.2986
	--			--			--		4.759	-36.2973
	--			--			--		4.76	-36.2955
	--			--			--		4.761	-36.2948
	--			--			--		4.762	-36.2945
	--			--			--		4.763	-36.2933
	--			--			--		4.764	-36.292
	--			--			--		4.765	-36.2907
	--			--			--		4.766	-36.2894
	--			--			--		4.767	-36.2882
	--			--			--		4.768	-36.2874
	--			--			--		4.769	-36.2862
	--			--			--		4.77	-36.2849
	--			--			--		4.771	-36.2836
	--			--			--		4.772	-36.2818
	--			--			--		4.773	-36.2811
	--			--			--		4.774	-36.2803
	--			--			--		4.775	-36.279
	--			--			--		4.776	-36.2783
	--			--			--		4.777	-36.277
	--			--			--		4.778	-36.2752
	--			--			--		4.779	-36.2739
	--			--			--		4.78	-36.2722
	--			--			--		4.781	-36.2703
	--			--			--		4.782	-36.2691
	--			--			--		4.783	-36.2678
	--			--			--		4.784	-36.2655
	--			--			--		4.785	-36.2626
	--			--			--		4.786	-36.2602
	--			--			--		4.787	-36.259
	--			--			--		4.788	-36.2582
	--			--			--		4.789	-36.2575
	--			--			--		4.79	-36.2557
	--			--			--		4.791	-36.2528
	--			--			--		4.792	-36.251
	--			--			--		4.793	-36.2497
	--			--			--		4.794	-36.2474
	--			--			--		4.795	-36.2445
	--			--			--		4.796	-36.2427
	--			--			--		4.797	-36.242
	--			--			--		4.798	-36.2407
	--			--			--		4.799	-36.2384
	--			--			--		4.8	-36.2366
	--			--			--		4.801	-36.2353
	--			--			--		4.802	-36.234
	--			--			--		4.803	-36.2327
	--			--			--		4.804	-36.2315
	--			--			--		4.805	-36.2302
	--			--			--		4.806	-36.2289
	--			--			--		4.807	-36.2276
	--			--			--		4.808	-36.2264
	--			--			--		4.809	-36.2251
	--			--			--		4.81	-36.2238
	--			--			--		4.811	-36.2215
	--			--			--		4.812	-36.2181
	--			--			--		4.813	-36.2157
	--			--			--		4.814	-36.2139
	--			--			--		4.815	-36.2127
	--			--			--		4.816	-36.2114
	--			--			--		4.817	-36.2091
	--			--			--		4.818	-36.2078
	--			--			--		4.819	-36.2065
	--			--			--		4.82	-36.2052
	--			--			--		4.821	-36.2045
	--			--			--		4.822	-36.2032
	--			--			--		4.823	-36.2019
	--			--			--		4.824	-36.2007
	--			--			--		4.825	-36.1999
	--			--			--		4.826	-36.1997
	--			--			--		4.827	-36.199
	--			--			--		4.828	-36.1977
	--			--			--		4.829	-36.1959
	--			--			--		4.83	-36.1936
	--			--			--		4.831	-36.1918
	--			--			--		4.832	-36.191
	--			--			--		4.833	-36.1903
	--			--			--		4.834	-36.1895
	--			--			--		4.835	-36.1883
	--			--			--		4.836	-36.1865
	--			--			--		4.837	-36.1857
	--			--			--		4.838	-36.185
	--			--			--		4.839	-36.1837
	--			--			--		4.84	-36.1835
	--			--			--		4.841	-36.1838
	--			--			--		4.842	-36.1836
	--			--			--		4.843	-36.1829
	--			--			--		4.844	-36.1816
	--			--			--		4.845	-36.1808
	--			--			--		4.846	-36.1812
	--			--			--		4.847	-36.1815
	--			--			--		4.848	-36.1818
	--			--			--		4.849	-36.1827
	--			--			--		4.85	-36.183
	--			--			--		4.851	-36.1823
	--			--			--		4.852	-36.1805
	--			--			--		4.853	-36.1792
	--			--			--		4.854	-36.1779
	--			--			--		4.855	-36.1761
	--			--			--		4.856	-36.1748
	--			--			--		4.857	-36.1735
	--			--			--		4.858	-36.1723
	--			--			--		4.859	-36.171
	--			--			--		4.86	-36.1697
	--			--			--		4.861	-36.1685
	--			--			--		4.862	-36.1672
	--			--			--		4.863	-36.1659
	--			--			--		4.864	-36.1646
	--			--			--		4.865	-36.1634
	--			--			--		4.866	-36.1621
	--			--			--		4.867	-36.1608
	--			--			--		4.868	-36.1601
	--			--			--		4.869	-36.1593
	--			--			--		4.87	-36.1586
	--			--			--		4.871	-36.1584
	--			--			--		4.872	-36.1576
	--			--			--		4.873	-36.1558
	--			--			--		4.874	-36.154
	--			--			--		4.875	-36.1522
	--			--			--		4.876	-36.151
	--			--			--		4.877	-36.1507
	--			--			--		4.878	-36.1505
	--			--			--		4.879	-36.1498
	--			--			--		4.88	-36.1485
	--			--			--		4.881	-36.1467
	--			--			--		4.882	-36.1449
	--			--			--		4.883	-36.1436
	--			--			--		4.884	-36.1434
	--			--			--		4.885	-36.1432
	--			--			--		4.886	-36.143
	--			--			--		4.887	-36.1433
	--			--			--		4.888	-36.1426
	--			--			--		4.889	-36.1424
	--			--			--		4.89	-36.1422
	--			--			--		4.891	-36.1409
	--			--			--		4.892	-36.1391
	--			--			--		4.893	-36.1378
	--			--			--		4.894	-36.1376
	--			--			--		4.895	-36.1379
	--			--			--		4.896	-36.1382
	--			--			--		4.897	-36.1375
	--			--			--		4.898	-36.1362
	--			--			--		4.899	-36.1355
	--			--			--		4.9	-36.1353
	--			--			--		4.901	-36.1345
	--			--			--		4.902	-36.1333
	--			--			--		4.903	-36.1325
	--			--			--		4.904	-36.1323
	--			--			--		4.905	-36.1321
	--			--			--		4.906	-36.1319
	--			--			--		4.907	-36.1317
	--			--			--		4.908	-36.1315
	--			--			--		4.909	-36.1302
	--			--			--		4.91	-36.1289
	--			--			--		4.911	-36.1282
	--			--			--		4.912	-36.1275
	--			--			--		4.913	-36.1267
	--			--			--		4.914	-36.126
	--			--			--		4.915	-36.1258
	--			--			--		4.916	-36.125
	--			--			--		4.917	-36.1238
	--			--			--		4.918	-36.1225
	--			--			--		4.919	-36.1217
	--			--			--		4.92	-36.121
	--			--			--		4.921	-36.1202
	--			--			--		4.922	-36.12
	--			--			--		4.923	-36.1188
	--			--			--		4.924	-36.117
	--			--			--		4.925	-36.1162
	--			--			--		4.926	-36.116
	--			--			--		4.927	-36.1158
	--			--			--		4.928	-36.1151
	--			--			--		4.929	-36.1148
	--			--			--		4.93	-36.1152
	--			--			--		4.931	-36.115
	--			--			--		4.932	-36.1153
	--			--			--		4.933	-36.1151
	--			--			--		4.934	-36.1149
	--			--			--		4.935	-36.1152
	--			--			--		4.936	-36.115
	--			--			--		4.937	-36.1142
	--			--			--		4.938	-36.1124
	--			--			--		4.939	-36.1117
	--			--			--		4.94	-36.1115
	--			--			--		4.941	-36.1102
	--			--			--		4.942	-36.1089
	--			--			--		4.943	-36.1082
	--			--			--		4.944	-36.1075
	--			--			--		4.945	-36.1067
	--			--			--		4.946	-36.107
	--			--			--		4.947	-36.1074
	--			--			--		4.948	-36.1072
	--			--			--		4.949	-36.108
	--			--			--		4.95	-36.1089
	--			--			--		4.951	-36.1092
	--			--			--		4.952	-36.109
	--			--			--		4.953	-36.1082
	--			--			--		4.954	-36.1086
	--			--			--		4.955	-36.1089
	--			--			--		4.956	-36.1092
	--			--			--		4.957	-36.1095
	--			--			--		4.958	-36.1093
	--			--			--		4.959	-36.1091
	--			--			--		4.96	-36.1089
	--			--			--		4.961	-36.1087
	--			--			--		4.962	-36.109
	--			--			--		4.963	-36.1104
	--			--			--		4.964	-36.1113
	--			--			--		4.965	-36.1116
	--			--			--		4.966	-36.1119
	--			--			--		4.967	-36.1106
	--			--			--		4.968	-36.1094
	--			--			--		4.969	-36.1097
	--			--			--		4.97	-36.11
	--			--			--		4.971	-36.1098
	--			--			--		4.972	-36.1101
	--			--			--		4.973	-36.1105
	--			--			--		4.974	-36.1102
	--			--			--		4.975	-36.1111
	--			--			--		4.976	-36.1125
	--			--			--		4.977	-36.1128
	--			--			--		4.978	-36.1126
	--			--			--		4.979	-36.1129
	--			--			--		4.98	-36.1143
	--			--			--		4.981	-36.1152
	--			--			--		4.982	-36.1155
	--			--			--		4.983	-36.1163
	--			--			--		4.984	-36.1172
	--			--			--		4.985	-36.1181
	--			--			--		4.986	-36.1184
	--			--			--		4.987	-36.1187
	--			--			--		4.988	-36.1201
	--			--			--		4.989	-36.1215
	--			--			--		4.99	-36.1218
	--			--			--		4.991	-36.1216
	--			--			--		4.992	-36.1214
	--			--			--		4.993	-36.1217
	--			--			--		4.994	-36.122
	--			--			--		4.995	-36.1218
	--			--			--		4.996	-36.1211
	--			--			--		4.997	-36.1203
	--			--			--		4.998	-36.1207
	--			--			--		4.999	-36.1215
	--			--			--		5	-36.1224
	--			--			--		5.001	-36.1238
	--			--			--		5.002	-36.1257
	--			--			--		5.003	-36.1271
	--			--			--		5.004	-36.1279
	--			--			--		5.005	-36.1283
	--			--			--		5.006	-36.1286
	--			--			--		5.007	-36.1294
	--			--			--		5.008	-36.1303
	--			--			--		5.009	-36.1311
	--			--			--		5.01	-36.132
	--			--			--		5.011	-36.1323
	--			--			--		5.012	-36.1326
	--			--			--		5.013	-36.1335
	--			--			--		5.014	-36.1343
	--			--			--		5.015	-36.1347
	--			--			--		5.016	-36.135
	--			--			--		5.017	-36.1359
	--			--			--		5.018	-36.1367
	--			--			--		5.019	-36.1376
	--			--			--		5.02	-36.1384
	--			--			--		5.021	-36.1393
	--			--			--		5.022	-36.1396
	--			--			--		5.023	-36.1394
	--			--			--		5.024	-36.1392
	--			--			--		5.025	-36.1395
	--			--			--		5.026	-36.1404
	--			--			--		5.027	-36.1407
	--			--			--		5.028	-36.141
	--			--			--		5.029	-36.1419
	--			--			--		5.03	-36.1427
	--			--			--		5.031	-36.1436
	--			--			--		5.032	-36.1444
	--			--			--		5.033	-36.1448
	--			--			--		5.034	-36.1446
	--			--			--		5.035	-36.1454
	--			--			--		5.036	-36.1468
	--			--			--		5.037	-36.1482
	--			--			--		5.038	-36.1496
	--			--			--		5.039	-36.1504
	--			--			--		5.04	-36.1518
	--			--			--		5.041	-36.1527
	--			--			--		5.042	-36.153
	--			--			--		5.043	-36.1544
	--			--			--		5.044	-36.1563
	--			--			--		5.045	-36.1577
	--			--			--		5.046	-36.158
	--			--			--		5.047	-36.1589
	--			--			--		5.048	-36.1597
	--			--			--		5.049	-36.16
	--			--			--		5.05	-36.1614
	--			--			--		5.051	-36.1628
	--			--			--		5.052	-36.1642
	--			--			--		5.053	-36.1651
	--			--			--		5.054	-36.1654
	--			--			--		5.055	-36.1662
	--			--			--		5.056	-36.1676
	--			--			--		5.057	-36.169
	--			--			--		5.058	-36.1704
	--			--			--		5.059	-36.1718
	--			--			--		5.06	-36.1726
	--			--			--		5.061	-36.174
	--			--			--		5.062	-36.1754
	--			--			--		5.063	-36.1763
	--			--			--		5.064	-36.1777
	--			--			--		5.065	-36.1796
	--			--			--		5.066	-36.1815
	--			--			--		5.067	-36.1834
	--			--			--		5.068	-36.1853
	--			--			--		5.069	-36.1873
	--			--			--		5.07	-36.1892
	--			--			--		5.071	-36.1911
	--			--			--		5.072	-36.1925
	--			--			--		5.073	-36.1939
	--			--			--		5.074	-36.1958
	--			--			--		5.075	-36.1972
	--			--			--		5.076	-36.1986
	--			--			--		5.077	-36.2
	--			--			--		5.078	-36.2008
	--			--			--		5.079	-36.2022
	--			--			--		5.08	-36.2041
	--			--			--		5.081	-36.2055
	--			--			--		5.082	-36.2069
	--			--			--		5.083	-36.2088
	--			--			--		5.084	-36.2102
	--			--			--		5.085	-36.2111
	--			--			--		5.086	-36.2119
	--			--			--		5.087	-36.2133
	--			--			--		5.088	-36.2152
	--			--			--		5.089	-36.2166
	--			--			--		5.09	-36.2175
	--			--			--		5.091	-36.2183
	--			--			--		5.092	-36.2197
	--			--			--		5.093	-36.2222
	--			--			--		5.094	-36.2241
	--			--			--		5.095	-36.225
	--			--			--		5.096	-36.2263
	--			--			--		5.097	-36.2283
	--			--			--		5.098	-36.2302
	--			--			--		5.099	-36.2321
	--			--			--		5.1	-36.233
	--			--			--		5.101	-36.2333
	--			--			--		5.102	-36.2341
	--			--			--		5.103	-36.2355
	--			--			--		5.104	-36.2375
	--			--			--		5.105	-36.2394
	--			--			--		5.106	-36.2413
	--			--			--		5.107	-36.2427
	--			--			--		5.108	-36.2441
	--			--			--		5.109	-36.2455
	--			--			--		5.11	-36.2463
	--			--			--		5.111	-36.2477
	--			--			--		5.112	-36.2501
	--			--			--		5.113	-36.2526
	--			--			--		5.114	-36.2551
	--			--			--		5.115	-36.2575
	--			--			--		5.116	-36.26
	--			--			--		5.117	-36.2624
	--			--			--		5.118	-36.2643
	--			--			--		5.119	-36.2668
	--			--			--		5.12	-36.2687
	--			--			--		5.121	-36.2696
	--			--			--		5.122	-36.2709
	--			--			--		5.123	-36.2734
	--			--			--		5.124	-36.2764
	--			--			--		5.125	-36.2783
	--			--			--		5.126	-36.2797
	--			--			--		5.127	-36.2811
	--			--			--		5.128	-36.283
	--			--			--		5.129	-36.2855
	--			--			--		5.13	-36.2879
	--			--			--		5.131	-36.2909
	--			--			--		5.132	-36.2928
	--			--			--		5.133	-36.2942
	--			--			--		5.134	-36.2977
	--			--			--		5.135	-36.3007
	--			--			--		5.136	-36.3021
	--			--			--		5.137	-36.3035
	--			--			--		5.138	-36.3054
	--			--			--		5.139	-36.3084
	--			--			--		5.14	-36.3108
	--			--			--		5.141	-36.3128
	--			--			--		5.142	-36.3168
	--			--			--		5.143	-36.3464
	--			--			--		5.144	-36.4346
	--			--			--		5.145	-36.5834
	--			--			--		5.146	-36.802
	--			--			--		5.147	-37.126
	--			--			--		5.148	-37.575
	--			--			--		5.149	-38.1369
	--			--			--		5.15	-38.7851
	--			--			--		5.151	-39.4945
	--			--			--		5.152	-40.2438
	--			--			--		5.153	-41.0213
	--			--			--		5.154	-41.8233
	--			--			--		5.155	-42.6514
	--			--			--		5.156	-43.5119
	--			--			--		5.157	-44.4167
	--			--			--		5.158	-45.34
	--			--			--		5.159	-46.2512
	--			--			--		5.16	-47.1538
	--			--			--		5.161	-48.0484
	--			--			--		5.162	-48.9313
	--			--			--		5.163	-49.7977
	--			--			--		5.164	-50.6487
	--			--			--		5.165	-51.4885
	--			--			--		5.166	-52.3171
	--			--			--		5.167	-53.1377
	--			--			--		5.168	-53.9541
	--			--			--		5.169	-54.7657
	--			--			--		5.17	-55.5735
	--			--			--		5.171	-56.3745
	--			--			--		5.172	-57.1637
	--			--			--		5.173	-57.9375
	--			--			--		5.174	-58.6868
	--			--			--		5.175	-59.3626
	--			--			--		5.176	-59.9304
	--			--			--		5.177	-60.4087
	--			--			--		5.178	-60.8152
	--			--			--		5.179	-61.1637
	--			--			--		5.18	-61.4659
	--			--			--		5.181	-61.7329
	--			--			--		5.182	-61.9722
	--			--			--		5.183	-62.187
	--			--			--		5.184	-62.3811
	--			--			--		5.185	-62.5577
	--			--			--		5.186	-62.7177
	--			--			--		5.187	-62.8633
	--			--			--		5.188	-62.9962
	--			--			--		5.189	-63.1184
	--			--			--		5.19	-63.2321
	--			--			--		5.191	-63.3373
	--			--			--		5.192	-63.4351
	--			--			--		5.193	-63.5259
	--			--			--		5.194	-63.6114
	--			--			--		5.195	-63.6926
	--			--			--		5.196	-63.7691
	--			--			--		5.197	-63.8407
	--			--			--		5.198	-63.9081
	--			--			--		5.199	-63.9723
	--			--			--		5.2	-64.0339
	--			--			--		5.201	-64.0927
	--			--			--		5.202	-64.1495
	--			--			--		5.203	-64.2036
	--			--			--		5.204	-64.2545
	--			--			--		5.205	-64.3032
	--			--			--		5.206	-64.3504
	--			--			--		5.207	-64.396
	--			--			--		5.208	-64.4394
	--			--			--		5.209	-64.4812
	--			--			--		5.21	-64.5226
	--			--			--		5.211	-64.5633
	--			--			--		5.212	-64.6025
	--			--			--		5.213	-64.6401
	--			--			--		5.214	-64.6772
	--			--			--		5.215	-64.7137
	--			--			--		5.216	-64.7486
	--			--			--		5.217	-64.7819
	--			--			--		5.218	-64.8142
	--			--			--		5.219	-64.8465
	--			--			--		5.22	-64.8782
	--			--			--		5.221	-64.9089
	--			--			--		5.222	-64.9385
	--			--			--		5.223	-64.967
	--			--			--		5.224	-64.9955
	--			--			--		5.225	-65.0235
	--			--			--		5.226	-65.0499
	--			--			--		5.227	-65.0747
	--			--			--		5.228	-65.0996
	--			--			--		5.229	-65.1238
	--			--			--		5.23	-65.147
	--			--			--		5.231	-65.1697
	--			--			--		5.232	-65.1908
	--			--			--		5.233	-65.2103
	--			--			--		5.234	-65.2298
	--			--			--		5.235	-65.2487
	--			--			--		5.236	-65.2672
	--			--			--		5.237	-65.2845
	--			--			--		5.238	-65.3008
	--			--			--		5.239	-65.3166
	--			--			--		5.24	-65.3318
	--			--			--		5.241	-65.3465
	--			--			--		5.242	-65.3601
	--			--			--		5.243	-65.3732
	--			--			--		5.244	-65.3858
	--			--			--		5.245	-65.3978
	--			--			--		5.246	-65.4093
	--			--			--		5.247	-65.4203
	--			--			--		5.248	-65.4308
	--			--			--		5.249	-65.4412
	--			--			--		5.25	-65.4511
	--			--			--		5.251	-65.4605
	--			--			--		5.252	-65.4698
	--			--			--		5.253	-65.4781
	--			--			--		5.254	-65.4854
	--			--			--		5.255	-65.4921
	--			--			--		5.256	-65.4983
	--			--			--		5.257	-65.505
	--			--			--		5.258	-65.5112
	--			--			--		5.259	-65.5168
	--			--			--		5.26	-65.523
	--			--			--		5.261	-65.5286
	--			--			--		5.262	-65.5332
	--			--			--		5.263	-65.5373
	--			--			--		5.264	-65.5413
	--			--			--		5.265	-65.5454
	--			--			--		5.266	-65.5489
	--			--			--		5.267	-65.5519
	--			--			--		5.268	-65.5549
	--			--			--		5.269	-65.5584
	--			--			--		5.27	-65.5619
	--			--			--		5.271	-65.5644
	--			--			--		5.272	-65.5673
	--			--			--		5.273	-65.5703
	--			--			--		5.274	-65.5728
	--			--			--		5.275	-65.5752
	--			--			--		5.276	-65.5777
	--			--			--		5.277	-65.5796
	--			--			--		5.278	-65.581
	--			--			--		5.279	-65.5824
	--			--			--		5.28	-65.5838
	--			--			--		5.281	-65.5851
	--			--			--		5.282	-65.586
	--			--			--		5.283	-65.5874
	--			--			--		5.284	-65.5898
	--			--			--		5.285	-65.5923
	--			--			--		5.286	-65.5948
	--			--			--		5.287	-65.5977
	--			--			--		5.288	-65.6002
	--			--			--		5.289	-65.6026
	--			--			--		5.29	-65.6051
	--			--			--		5.291	-65.607
	--			--			--		5.292	-65.6079
	--			--			--		5.293	-65.6082
	--			--			--		5.294	-65.6101
	--			--			--		5.295	-65.6136
	--			--			--		5.296	-65.6171
	--			--			--		5.297	-65.6201
	--			--			--		5.298	-65.6231
	--			--			--		5.299	-65.6261
	--			--			--		5.3	-65.6286
	--			--			--		5.301	-65.6305
	--			--			--		5.302	-65.6319
	--			--			--		5.303	-65.6333
	--			--			--		5.304	-65.6346
	--			--			--		5.305	-65.6366
	--			--			--		5.306	-65.6395
	--			--			--		5.307	-65.642
	--			--			--		5.308	-65.6445
	--			--			--		5.309	-65.6464
	--			--			--		5.31	-65.6472
	--			--			--		5.311	-65.6481
	--			--			--		5.312	-65.6495
	--			--			--		5.313	-65.6514
	--			--			--		5.314	-65.6533
	--			--			--		5.315	-65.6563
	--			--			--		5.316	-65.6593
	--			--			--		5.317	-65.6607
	--			--			--		5.318	-65.662
	--			--			--		5.319	-65.6645
	--			--			--		5.32	-65.667
	--			--			--		5.321	-65.6694
	--			--			--		5.322	-65.6724
	--			--			--		5.323	-65.6738
	--			--			--		5.324	-65.6741
	--			--			--		5.325	-65.6755
	--			--			--		5.326	-65.6779
	--			--			--		5.327	-65.6799
	--			--			--		5.328	-65.6807
	--			--			--		5.329	-65.6816
	--			--			--		5.33	-65.683
	--			--			--		5.331	-65.686
	--			--			--		5.332	-65.6895
	--			--			--		5.333	-65.6919
	--			--			--		5.334	-65.6938
	--			--			--		5.335	-65.6958
	--			--			--		5.336	-65.6971
	--			--			--		5.337	-65.6991
	--			--			--		5.338	-65.7015
	--			--			--		5.339	-65.7035
	--			--			--		5.34	-65.7054
	--			--			--		5.341	-65.7073
	--			--			--		5.342	-65.7092
	--			--			--		5.343	-65.7111
	--			--			--		5.344	-65.713
	--			--			--		5.345	-65.715
	--			--			--		5.346	-65.7164
	--			--			--		5.347	-65.7177
	--			--			--		5.348	-65.7197
	--			--			--		5.349	-65.7216
	--			--			--		5.35	-65.7235
	--			--			--		5.351	-65.7249
	--			--			--		5.352	-65.7258
	--			--			--		5.353	-65.7271
	--			--			--		5.354	-65.7285
	--			--			--		5.355	-65.7299
	--			--			--		5.356	-65.7318
	--			--			--		5.357	-65.7338
	--			--			--		5.358	-65.7357
	--			--			--		5.359	-65.7376
	--			--			--		5.36	-65.739
	--			--			--		5.361	-65.7404
	--			--			--		5.362	-65.7423
	--			--			--		5.363	-65.7447
	--			--			--		5.364	-65.7467
	--			--			--		5.365	-65.7481
	--			--			--		5.366	-65.75
	--			--			--		5.367	-65.7514
	--			--			--		5.368	-65.7528
	--			--			--		5.369	-65.7547
	--			--			--		5.37	-65.7555
	--			--			--		5.371	-65.7569
	--			--			--		5.372	-65.7583
	--			--			--		5.373	-65.7592
	--			--			--		5.374	-65.7611
	--			--			--		5.375	-65.7619
	--			--			--		5.376	-65.7617
	--			--			--		5.377	-65.7626
	--			--			--		5.378	-65.7645
	--			--			--		5.379	-65.7664
	--			--			--		5.38	-65.7673
	--			--			--		5.381	-65.7676
	--			--			--		5.382	-65.769
	--			--			--		5.383	-65.7704
	--			--			--		5.384	-65.7707
	--			--			--		5.385	-65.771
	--			--			--		5.386	-65.7713
	--			--			--		5.387	-65.7722
	--			--			--		5.388	-65.7741
	--			--			--		5.389	-65.7755
	--			--			--		5.39	-65.7769
	--			--			--		5.391	-65.7783
	--			--			--		5.392	-65.7791
	--			--			--		5.393	-65.78
	--			--			--		5.394	-65.7803
	--			--			--		5.395	-65.7806
	--			--			--		5.396	-65.781
	--			--			--		5.397	-65.7813
	--			--			--		5.398	-65.7822
	--			--			--		5.399	-65.7841
	--			--			--		5.4	-65.7865
	--			--			--		5.401	-65.7879
	--			--			--		5.402	-65.7893
	--			--			--		5.403	-65.7917
	--			--			--		5.404	-65.7942
	--			--			--		5.405	-65.7961
	--			--			--		5.406	-65.797
	--			--			--		5.407	-65.7973
	--			--			--		5.408	-65.7982
	--			--			--		5.409	-65.7985
	--			--			--		5.41	-65.7988
	--			--			--		5.411	-65.8002
	--			--			--		5.412	-65.8021
	--			--			--		5.413	-65.8035
	--			--			--		5.414	-65.8043
	--			--			--		5.415	-65.8052
	--			--			--		5.416	-65.8061
	--			--			--		5.417	-65.8069
	--			--			--		5.418	-65.8078
	--			--			--		5.419	-65.8092
	--			--			--		5.42	-65.81
	--			--			--		5.421	-65.8103
	--			--			--		5.422	-65.8112
	--			--			--		5.423	-65.812
	--			--			--		5.424	-65.814
	--			--			--		5.425	-65.8159
	--			--			--		5.426	-65.8178
	--			--			--		5.427	-65.8197
	--			--			--		5.428	-65.8206
	--			--			--		5.429	-65.8209
	--			--			--		5.43	-65.8207
	--			--			--		5.431	-65.8216
	--			--			--		5.432	-65.8235
	--			--			--		5.433	-65.8243
	--			--			--		5.434	-65.8252
	--			--			--		5.435	-65.826
	--			--			--		5.436	-65.8258
	--			--			--		5.437	-65.8256
	--			--			--		5.438	-65.8265
	--			--			--		5.439	-65.8273
	--			--			--		5.44	-65.8277
	--			--			--		5.441	-65.8285
	--			--			--		5.442	-65.8288
	--			--			--		5.443	-65.8292
	--			--			--		5.444	-65.83
	--			--			--		5.445	-65.8309
	--			--			--		5.446	-65.8312
	--			--			--		5.447	-65.831
	--			--			--		5.448	-65.8313
	--			--			--		5.449	-65.8322
	--			--			--		5.45	-65.8325
	--			--			--		5.451	-65.8318
	--			--			--		5.452	-65.8315
	--			--			--		5.453	-65.8319
	--			--			--		5.454	-65.8317
	--			--			--		5.455	-65.832
	--			--			--		5.456	-65.8328
	--			--			--		5.457	-65.8337
	--			--			--		5.458	-65.8345
	--			--			--		5.459	-65.8359
	--			--			--		5.46	-65.8379
	--			--			--		5.461	-65.8382
	--			--			--		5.462	-65.8374
	--			--			--		5.463	-65.8388
	--			--			--		5.464	-65.8407
	--			--			--		5.465	-65.8416
	--			--			--		5.466	-65.8425
	--			--			--		5.467	-65.8433
	--			--			--		5.468	-65.8447
	--			--			--		5.469	-65.8461
	--			--			--		5.47	-65.847
	--			--			--		5.471	-65.8478
	--			--			--		5.472	-65.8476
	--			--			--		5.473	-65.8469
	--			--			--		5.474	-65.8466
	--			--			--		5.475	-65.847
	--			--			--		5.476	-65.8478
	--			--			--		5.477	-65.8487
	--			--			--		5.478	-65.8495
	--			--			--		5.479	-65.8504
	--			--			--		5.48	-65.8512
	--			--			--		5.481	-65.8521
	--			--			--		5.482	-65.853
	--			--			--		5.483	-65.8538
	--			--			--		5.484	-65.8541
	--			--			--		5.485	-65.855
	--			--			--		5.486	-65.8553
	--			--			--		5.487	-65.8556
	--			--			--		5.488	-65.8565
	--			--			--		5.489	-65.8568
	--			--			--		5.49	-65.8577
	--			--			--		5.491	-65.8575
	--			--			--		5.492	-65.8557
	--			--			--		5.493	-65.8544
	--			--			--		5.494	-65.8547
	--			--			--		5.495	-65.855
	--			--			--		5.496	-65.8554
	--			--			--		5.497	-65.8557
	--			--			--		5.498	-65.8555
	--			--			--		5.499	-65.8558
	--			--			--		5.5	-65.8561
	--			--			--		5.501	-65.8564
	--			--			--		5.502	-65.8573
	--			--			--		5.503	-65.8581
	--			--			--		5.504	-65.8585
	--			--			--		5.505	-65.8588
	--			--			--		5.506	-65.8591
	--			--			--		5.507	-65.8594
	--			--			--		5.508	-65.8598
	--			--			--		5.509	-65.8596
	--			--			--		5.51	-65.8599
	--			--			--		5.511	-65.8607
	--			--			--		5.512	-65.8611
	--			--			--		5.513	-65.8614
	--			--			--		5.514	-65.8617
	--			--			--		5.515	-65.862
	--			--			--		5.516	-65.8624
	--			--			--		5.517	-65.8616
	--			--			--		5.518	-65.8609
	--			--			--		5.519	-65.8607
	--			--			--		5.52	-65.8605
	--			--			--		5.521	-65.8602
	--			--			--		5.522	-65.8595
	--			--			--		5.523	-65.8588
	--			--			--		5.524	-65.8596
	--			--			--		5.525	-65.8605
	--			--			--		5.526	-65.8603
	--			--			--		5.527	-65.8606
	--			--			--		5.528	-65.8609
	--			--			--		5.529	-65.8607
	--			--			--		5.53	-65.861
	--			--			--		5.531	-65.8614
	--			--			--		5.532	-65.8611
	--			--			--		5.533	-65.8609
	--			--			--		5.534	-65.8602
	--			--			--		5.535	-65.8594
	--			--			--		5.536	-65.8587
	--			--			--		5.537	-65.858
	--			--			--		5.538	-65.8578
	--			--			--		5.539	-65.8576
	--			--			--		5.54	-65.8573
	--			--			--		5.541	-65.8571
	--			--			--		5.542	-65.8575
	--			--			--		5.543	-65.8578
	--			--			--		5.544	-65.8581
	--			--			--		5.545	-65.8579
	--			--			--		5.546	-65.8572
	--			--			--		5.547	-65.8569
	--			--			--		5.548	-65.8557
	--			--			--		5.549	-65.8539
	--			--			--		5.55	-65.8531
	--			--			--		5.551	-65.8529
	--			--			--		5.552	-65.8527
	--			--			--		5.553	-65.8525
	--			--			--		5.554	-65.8517
	--			--			--		5.555	-65.851
	--			--			--		5.556	-65.8503
	--			--			--		5.557	-65.8495
	--			--			--		5.558	-65.8493
	--			--			--		5.559	-65.8491
	--			--			--		5.56	-65.8494
	--			--			--		5.561	-65.8492
	--			--			--		5.562	-65.8485
	--			--			--		5.563	-65.8483
	--			--			--		5.564	-65.847
	--			--			--		5.565	-65.8452
	--			--			--		5.566	-65.8439
	--			--			--		5.567	-65.8427
	--			--			--		5.568	-65.8419
	--			--			--		5.569	-65.8412
	--			--			--		5.57	-65.841
	--			--			--		5.571	-65.8413
	--			--			--		5.572	-65.8411
	--			--			--		5.573	-65.8409
	--			--			--		5.574	-65.8406
	--			--			--		5.575	-65.8404
	--			--			--		5.576	-65.8397
	--			--			--		5.577	-65.8384
	--			--			--		5.578	-65.8377
	--			--			--		5.579	-65.8375
	--			--			--		5.58	-65.8373
	--			--			--		5.581	-65.8365
	--			--			--		5.582	-65.8353
	--			--			--		5.583	-65.834
	--			--			--		5.584	-65.8338
	--			--			--		5.585	-65.8336
	--			--			--		5.586	-65.8328
	--			--			--		5.587	-65.8326
	--			--			--		5.588	-65.8313
	--			--			--		5.589	-65.8295
	--			--			--		5.59	-65.8288
	--			--			--		5.591	-65.8281
	--			--			--		5.592	-65.8268
	--			--			--		5.593	-65.8255
	--			--			--		5.594	-65.8242
	--			--			--		5.595	-65.823
	--			--			--		5.596	-65.8217
	--			--			--		5.597	-65.8199
	--			--			--		5.598	-65.8186
	--			--			--		5.599	-65.8179
	--			--			--		5.6	-65.8161
	--			--			--		5.601	-65.8148
	--			--			--		5.602	-65.814
	--			--			--		5.603	-65.8128
	--			--			--		5.604	-65.8115
	--			--			--		5.605	-65.8097
	--			--			--		5.606	-65.8079
	--			--			--		5.607	-65.8066
	--			--			--		5.608	-65.8053
	--			--			--		5.609	-65.8046
	--			--			--		5.61	-65.8038
	--			--			--		5.611	-65.8026
	--			--			--		5.612	-65.8013
	--			--			--		5.613	-65.8006
	--			--			--		5.614	-65.7998
	--			--			--		5.615	-65.7996
	--			--			--		5.616	-65.7994
	--			--			--		5.617	-65.7987
	--			--			--		5.618	-65.7979
	--			--			--		5.619	-65.7977
	--			--			--		5.62	-65.7975
	--			--			--		5.621	-65.7962
	--			--			--		5.622	-65.7944
	--			--			--		5.623	-65.7926
	--			--			--		5.624	-65.7908
	--			--			--		5.625	-65.789
	--			--			--		5.626	-65.7877
	--			--			--		5.627	-65.787
	--			--			--		5.628	-65.7862
	--			--			--		5.629	-65.785
	--			--			--		5.63	-65.7842
	--			--			--		5.631	-65.783
	--			--			--		5.632	-65.7812
	--			--			--		5.633	-65.7793
	--			--			--		5.634	-65.7776
	--			--			--		5.635	-65.7757
	--			--			--		5.636	-65.7739
	--			--			--		5.637	-65.7732
	--			--			--		5.638	-65.7725
	--			--			--		5.639	-65.7717
	--			--			--		5.64	-65.7704
	--			--			--		5.641	-65.7686
	--			--			--		5.642	-65.7679
	--			--			--		5.643	-65.7677
	--			--			--		5.644	-65.7664
	--			--			--		5.645	-65.7641
	--			--			--		5.646	-65.7623
	--			--			--		5.647	-65.761
	--			--			--		5.648	-65.7602
	--			--			--		5.649	-65.7606
	--			--			--		5.65	-65.7598
	--			--			--		5.651	-65.7586
	--			--			--		5.652	-65.7578
	--			--			--		5.653	-65.7555
	--			--			--		5.654	-65.7531
	--			--			--		5.655	-65.7524
	--			--			--		5.656	-65.7522
	--			--			--		5.657	-65.7515
	--			--			--		5.658	-65.7502
	--			--			--		5.659	-65.7494
	--			--			--		5.66	-65.7487
	--			--			--		5.661	-65.7464
	--			--			--		5.662	-65.7435
	--			--			--		5.663	-65.7411
	--			--			--		5.664	-65.7393
	--			--			--		5.665	-65.7381
	--			--			--		5.666	-65.7368
[truncated: 1 more rows]

## Sheet: S28b
Time (s)	Open-circuit voltage (V)		Time (s)	Open-circuit voltage (V)		Time (s)	Open-circuit voltage (V)		Time (s)	Open-circuit voltage (V)
0.001	-0.2113		1.001	-0.16843		2.168	-0.18855		3.668	-0.20245
0.002	-0.20512		1.002	-0.16646		2.169	-0.18852		3.669	-0.20268
0.003	-0.19916		1.003	-0.16626		2.17	-0.18852		3.67	-0.20285
0.004	-0.19341		1.004	-0.16764		2.171	-0.18857		3.671	-0.20289
0.005	-0.18789		1.005	-0.16449		2.172	-0.18872		3.672	-0.20289
0.006	-0.18258		1.006	-0.16252		2.173	-0.18883		3.673	-0.20301
0.007	-0.17748		1.007	-0.1637		2.174	-0.18898		3.674	-0.20322
0.008	-0.17261		1.008	-0.15996		2.175	-0.18916		3.675	-0.20332
0.009	-0.16795		1.009	-0.16074		2.176	-0.18933		3.676	-0.20333
0.01	-0.16351		1.01	-0.15917		2.177	-0.18945		3.677	-0.20347
0.011	-0.15929		1.011	-0.16134		2.178	-0.18959		3.678	-0.20352
0.012	-0.15528		1.012	-0.16094		2.179	-0.18975		3.679	-0.20361
0.013	-0.15149		1.013	-0.16015		2.18	-0.18988		3.68	-0.20376
0.014	-0.14792		1.014	-0.15503		2.181	-0.18997		3.681	-0.20384
0.015	-0.14457		1.015	-0.15345		2.182	-0.19002		3.682	-0.20387
0.016	-0.14143		1.016	-0.15246		2.183	-0.19012		3.683	-0.20395
0.017	-0.13851		1.017	-0.15207		2.184	-0.19027		3.684	-0.20388
0.018	-0.13581		1.018	-0.15384		2.185	-0.19036		3.685	-0.20385
0.019	-0.13332		1.019	-0.15069		2.186	-0.19043		3.686	-0.20394
0.02	-0.13106		1.02	-0.14911		2.187	-0.19041		3.687	-0.20418
0.021	-0.12901		1.021	-0.1501		2.188	-0.19048		3.688	-0.20423
0.022	-0.12717		1.022	-0.1499		2.189	-0.1906		3.689	-0.20439
0.023	-0.12556		1.023	-0.15187		2.19	-0.19075		3.69	-0.20478
0.024	-0.12416		1.024	-0.14655		2.191	-0.19096		3.691	-0.20491
0.025	-0.12298		1.025	-0.14675		2.192	-0.19117		3.692	-0.20503
0.026	-0.12201		1.026	-0.14399		2.193	-0.19139		3.693	-0.20519
0.027	-0.1212		1.027	-0.14418		2.194	-0.19162		3.694	-0.20536
0.028	-0.12054		1.028	-0.14123		2.195	-0.1918		3.695	-0.20536
0.029	-0.12002		1.029	-0.14083		2.196	-0.19196		3.696	-0.20533
0.03	-0.11989		1.03	-0.13985		2.197	-0.19219		3.697	-0.20538
0.031	-0.12017		1.031	-0.13866		2.198	-0.19246		3.698	-0.20553
0.032	-0.12079		1.032	-0.13689		2.199	-0.1927		3.699	-0.20549
0.033	-0.12156		1.033	-0.13827		2.2	-0.19293		3.7	-0.20542
0.034	-0.12238		1.034	-0.13689		2.201	-0.19309		3.701	-0.20516
0.035	-0.1236		1.035	-0.13472		2.202	-0.19327		3.702	-0.20511
0.036	-0.125		1.036	-0.13413		2.203	-0.19349		3.703	-0.20501
0.037	-0.12671		1.037	-0.13413		2.204	-0.1937		3.704	-0.20497
0.038	-0.12834		1.038	-0.13393		2.205	-0.19381		3.705	-0.20505
0.039	-0.13004		1.039	-0.13078		2.206	-0.19391		3.706	-0.20527
0.04	-0.13182		1.04	-0.1288		2.207	-0.19398		3.707	-0.20549
0.041	-0.13388		1.041	-0.12959		2.208	-0.19404		3.708	-0.20575
0.042	-0.13616		1.042	-0.13117		2.209	-0.19409		3.709	-0.20586
0.043	-0.13856		1.043	-0.13058		2.21	-0.19422		3.71	-0.20605
0.044	-0.14093		1.044	-0.12979		2.211	-0.19435		3.711	-0.20607
0.045	-0.14334		1.045	-0.12742		2.212	-0.19448		3.712	-0.20599
0.046	-0.14571		1.046	-0.12802		2.213	-0.19461		3.713	-0.20589
0.047	-0.14797		1.047	-0.12683		2.214	-0.19471		3.714	-0.20598
0.048	-0.15023		1.048	-0.12368		2.215	-0.19474		3.715	-0.20604
0.049	-0.15212		1.049	-0.12427		2.216	-0.19473		3.716	-0.20603
0.05	-0.15375		1.05	-0.12328		2.217	-0.19484		3.717	-0.20592
0.051	-0.15498		1.051	-0.11776		2.218	-0.19499		3.718	-0.20567
0.052	-0.1561		1.052	-0.11796		2.219	-0.19512		3.719	-0.20537
0.053	-0.15679		1.053	-0.11086		2.22	-0.19518		3.72	-0.20509
0.054	-0.15716		1.054	-0.10988		2.221	-0.19536		3.721	-0.2049
0.055	-0.1572		1.055	-0.10929		2.222	-0.19547		3.722	-0.20485
0.056	-0.15682		1.056	-0.10534		2.223	-0.19552		3.723	-0.20476
0.057	-0.156		1.057	-0.10337		2.224	-0.19554		3.724	-0.20458
0.058	-0.15476		1.058	-0.10278		2.225	-0.19547		3.725	-0.20436
0.059	-0.15295		1.059	-0.10436		2.226	-0.1954		3.726	-0.20435
0.06	-0.15269		1.06	-0.10298		2.227	-0.19537		3.727	-0.20435
0.061	-0.15205		1.061	-0.10455		2.228	-0.19542		3.728	-0.20426
0.062	-0.15121		1.062	-0.15483		2.229	-0.19549		3.729	-0.20424
0.063	-0.15035		1.063	-0.16212		2.23	-0.19545		3.73	-0.20414
0.064	-0.14952		1.064	-0.16153		2.231	-0.1955		3.731	-0.20397
0.065	-0.1488		1.065	-0.16153		2.232	-0.19565		3.732	-0.2039
0.066	-0.1481		1.066	-0.16212		2.233	-0.19586		3.733	-0.20391
0.067	-0.14742		1.067	-0.16429		2.234	-0.19602		3.734	-0.20388
0.068	-0.14663		1.068	-0.16311		2.235	-0.19611		3.735	-0.20376
0.069	-0.14604		1.069	-0.15917		2.236	-0.19626		3.736	-0.20367
0.07	-0.14547		1.07	-0.15542		2.237	-0.19646		3.737	-0.20348
0.071	-0.14483		1.071	-0.15227		2.238	-0.19676		3.738	-0.20314
0.072	-0.14431		1.072	-0.1501		2.239	-0.19706		3.739	-0.20307
0.073	-0.14372		1.073	-0.14813		2.24	-0.19738		3.74	-0.20287
0.074	-0.14318		1.074	-0.14734		2.241	-0.19765		3.741	-0.20275
0.075	-0.14278		1.075	-0.14576		2.242	-0.19781		3.742	-0.20279
0.076	-0.14248		1.076	-0.14537		2.243	-0.19794		3.743	-0.20287
0.077	-0.14207		1.077	-0.14537		2.244	-0.19806		3.744	-0.20284
0.078	-0.14175		1.078	-0.14537		2.245	-0.19819		3.745	-0.2029
0.079	-0.1413		1.079	-0.14537		2.246	-0.19838		3.746	-0.20303
0.08	-0.14093		1.08	-0.14517		2.247	-0.19863		3.747	-0.2031
0.081	-0.14074		1.081	-0.14556		2.248	-0.19876		3.748	-0.20318
0.082	-0.14053		1.082	-0.14517		2.249	-0.19886		3.749	-0.20327
0.083	-0.1403		1.083	-0.14556		2.25	-0.19897		3.75	-0.2034
0.084	-0.14		1.084	-0.14556		2.251	-0.19916		3.751	-0.20344
0.085	-0.14007		1.085	-0.14556		2.252	-0.19932		3.752	-0.20361
0.086	-0.14014		1.086	-0.14576		2.253	-0.1995		3.753	-0.20363
0.087	-0.14001		1.087	-0.14596		2.254	-0.19964		3.754	-0.20368
0.088	-0.14013		1.088	-0.14596		2.255	-0.19976		3.755	-0.20375
0.089	-0.14022		1.089	-0.14615		2.256	-0.19986		3.756	-0.20377
0.09	-0.14041		1.09	-0.14635		2.257	-0.19996		3.757	-0.20377
0.091	-0.14042		1.091	-0.14635		2.258	-0.20002		3.758	-0.20369
0.092	-0.1403		1.092	-0.14655		2.259	-0.20012		3.759	-0.20337
0.093	-0.14038		1.093	-0.14655		2.26	-0.20025		3.76	-0.20325
0.094	-0.14043		1.094	-0.14635		2.261	-0.20034		3.761	-0.20295
0.095	-0.14062		1.095	-0.14655		2.262	-0.20039		3.762	-0.20262
0.096	-0.14102		1.096	-0.14675		2.263	-0.20044		3.763	-0.20228
0.097	-0.14103		1.097	-0.14675		2.264	-0.20044		3.764	-0.20198
0.098	-0.14117		1.098	-0.14655		2.265	-0.2005		3.765	-0.20178
0.099	-0.14137		1.099	-0.14615		2.266	-0.20057		3.766	-0.20165
0.1	-0.14162		1.1	-0.14596		2.267	-0.20071		3.767	-0.20161
0.101	-0.1414		1.101	-0.14596		2.268	-0.20082		3.768	-0.20157
0.102	-0.14156		1.102	-0.14615		2.269	-0.2009		3.769	-0.20172
0.103	-0.14163		1.103	-0.14576		2.27	-0.20098		3.77	-0.20183
0.104	-0.14162		1.104	-0.14576		2.271	-0.20118		3.771	-0.20187
0.105	-0.14168		1.105	-0.14576		2.272	-0.20127		3.772	-0.20185
0.106	-0.14172		1.106	-0.14576		2.273	-0.20131		3.773	-0.20175
0.107	-0.14183		1.107	-0.14596		2.274	-0.20136		3.774	-0.20181
0.108	-0.14191		1.108	-0.14615		2.275	-0.20145		3.775	-0.20174
0.109	-0.14221		1.109	-0.14615		2.276	-0.20161		3.776	-0.2017
0.11	-0.14245		1.11	-0.14615		2.277	-0.20178		3.777	-0.20155
0.111	-0.14257		1.111	-0.14655		2.278	-0.2019		3.778	-0.20134
0.112	-0.14302		1.112	-0.14675		2.279	-0.20202		3.779	-0.2011
0.113	-0.14326		1.113	-0.14714		2.28	-0.20211		3.78	-0.20095
0.114	-0.14373		1.114	-0.14734		2.281	-0.20222		3.781	-0.20082
0.115	-0.1442		1.115	-0.14714		2.282	-0.20225		3.782	-0.20075
0.116	-0.14509		1.116	-0.14793		2.283	-0.20228		3.783	-0.2006
0.117	-0.14593		1.117	-0.14793		2.284	-0.20238		3.784	-0.20038
0.118	-0.14673		1.118	-0.14832		2.285	-0.20254		3.785	-0.20011
0.119	-0.14795		1.119	-0.14872		2.286	-0.20266		3.786	-0.2001
0.12	-0.14932		1.12	-0.14891		2.287	-0.20281		3.787	-0.20023
0.121	-0.15094		1.121	-0.14911		2.288	-0.20295		3.788	-0.20034
0.122	-0.15293		1.122	-0.1497		2.289	-0.2031		3.789	-0.20053
0.123	-0.1548		1.123	-0.1497		2.29	-0.20321		3.79	-0.20063
0.124	-0.15685		1.124	-0.1499		2.291	-0.20327		3.791	-0.20098
0.125	-0.15915		1.125	-0.1501		2.292	-0.2034		3.792	-0.20098
0.126	-0.16116		1.126	-0.1499		2.293	-0.20354		3.793	-0.20099
0.127	-0.16291		1.127	-0.15049		2.294	-0.20367		3.794	-0.2009
0.128	-0.16516		1.128	-0.15029		2.295	-0.20379		3.795	-0.20088
0.129	-0.16752		1.129	-0.15089		2.296	-0.20388		3.796	-0.20078
0.13	-0.17006		1.13	-0.15108		2.297	-0.20399		3.797	-0.20065
0.131	-0.17264		1.131	-0.15089		2.298	-0.20403		3.798	-0.20059
0.132	-0.17525		1.132	-0.15069		2.299	-0.20409		3.799	-0.20044
0.133	-0.17779		1.133	-0.15069		2.3	-0.20405		3.8	-0.20028
0.134	-0.18055		1.134	-0.15168		2.301	-0.20407		3.801	-0.20004
0.135	-0.18353		1.135	-0.15108		2.302	-0.204		3.802	-0.19997
0.136	-0.1863		1.136	-0.15148		2.303	-0.20404		3.803	-0.19981
0.137	-0.18911		1.137	-0.15168		2.304	-0.20409		3.804	-0.19975
0.138	-0.19223		1.138	-0.15227		2.305	-0.2041		3.805	-0.19966
0.139	-0.19517		1.139	-0.15148		2.306	-0.20411		3.806	-0.19971
0.14	-0.19821		1.14	-0.15207		2.307	-0.20425		3.807	-0.19961
0.141	-0.20113		1.141	-0.15128		2.308	-0.2044		3.808	-0.19959
0.142	-0.2042		1.142	-0.15286		2.309	-0.20464		3.809	-0.19955
0.143	-0.20749		1.143	-0.15424		2.31	-0.20483		3.81	-0.19964
0.144	-0.21048		1.144	-0.15286		2.311	-0.20514		3.811	-0.19959
0.145	-0.21345		1.145	-0.15384		2.312	-0.2053		3.812	-0.19961
0.146	-0.21625		1.146	-0.15168		2.313	-0.20552		3.813	-0.19956
0.147	-0.21866		1.147	-0.15266		2.314	-0.20579		3.814	-0.19965
0.148	-0.22134		1.148	-0.15266		2.315	-0.20617		3.815	-0.19976
0.149	-0.22381		1.149	-0.15089		2.316	-0.20648		3.816	-0.19977
0.15	-0.22599		1.15	-0.15246		2.317	-0.20684		3.817	-0.19978
0.151	-0.22792		1.151	-0.15108		2.318	-0.20718		3.818	-0.1997
0.152	-0.23023		1.152	-0.15306		2.319	-0.20742		3.819	-0.19969
0.153	-0.23198		1.153	-0.15227		2.32	-0.20766		3.82	-0.19946
0.154	-0.2337		1.154	-0.15463		2.321	-0.20799		3.821	-0.1993
0.155	-0.23532		1.155	-0.15325		2.322	-0.20826		3.822	-0.19922
0.156	-0.23677		1.156	-0.15384		2.323	-0.2085		3.823	-0.19925
0.157	-0.2382		1.157	-0.15641		2.324	-0.20877		3.824	-0.1993
0.158	-0.23953		1.158	-0.1572		2.325	-0.20906		3.825	-0.19915
0.159	-0.24083		1.159	-0.16035		2.326	-0.20936		3.826	-0.19933
0.16	-0.24184		1.16	-0.16173		2.327	-0.20955		3.827	-0.19945
0.161	-0.24292		1.161	-0.16331		2.328	-0.20973		3.828	-0.19952
0.162	-0.24401		1.162	-0.16508		2.329	-0.20991		3.829	-0.19944
0.163	-0.24484		1.163	-0.16686		2.33	-0.21021		3.83	-0.19965
0.164	-0.24582		1.164	-0.16745		2.331	-0.2105		3.831	-0.19979
0.165	-0.24662		1.165	-0.16922		2.332	-0.21085		3.832	-0.19991
0.166	-0.24757		1.166	-0.16962		2.333	-0.2112		3.833	-0.19989
0.167	-0.24805		1.167	-0.17001		2.334	-0.21154		3.834	-0.19991
0.168	-0.24858		1.168	-0.17238		2.335	-0.21181		3.835	-0.19999
0.169	-0.24919		1.169	-0.17395		2.336	-0.21213		3.836	-0.20012
0.17	-0.24957		1.17	-0.17395		2.337	-0.21248		3.837	-0.20019
0.171	-0.2499		1.171	-0.17415		2.338	-0.21276		3.838	-0.20012
0.172	-0.25005		1.172	-0.17455		2.339	-0.21304		3.839	-0.20008
0.173	-0.24987		1.173	-0.17435		2.34	-0.21334		3.84	-0.19998
0.174	-0.24966		1.174	-0.17947		2.341	-0.21362		3.841	-0.19991
0.175	-0.24934		1.175	-0.18164		2.342	-0.21393		3.842	-0.19981
0.176	-0.24882		1.176	-0.18401		2.343	-0.21424		3.843	-0.19976
0.177	-0.24853		1.177	-0.1844		2.344	-0.21451		3.844	-0.19971
0.178	-0.2485		1.178	-0.18894		2.345	-0.21483		3.845	-0.19974
0.179	-0.24826		1.179	-0.18894		2.346	-0.21509		3.846	-0.19965
0.18	-0.24787		1.18	-0.18854		2.347	-0.21536		3.847	-0.19959
0.181	-0.2475		1.181	-0.1917		2.348	-0.21556		3.848	-0.19955
0.182	-0.24715		1.182	-0.19308		2.349	-0.21575		3.849	-0.19956
0.183	-0.24668		1.183	-0.19525		2.35	-0.21598		3.85	-0.19966
0.184	-0.24637		1.184	-0.19722		2.351	-0.21635		3.851	-0.19962
0.185	-0.24598		1.185	-0.19761		2.352	-0.21673		3.852	-0.19969
0.186	-0.24563		1.186	-0.19781		2.353	-0.21711		3.853	-0.1996
0.187	-0.24494		1.187	-0.19761		2.354	-0.21752		3.854	-0.19953
0.188	-0.24436		1.188	-0.19781		2.355	-0.21794		3.855	-0.19948
0.189	-0.24375		1.189	-0.19801		2.356	-0.21839		3.856	-0.19949
0.19	-0.2432		1.19	-0.19899		2.357	-0.2188		3.857	-0.19928
0.191	-0.24272		1.191	-0.20116		2.358	-0.21917		3.858	-0.19915
0.192	-0.242		1.192	-0.20353		2.359	-0.21954		3.859	-0.19897
0.193	-0.24108		1.193	-0.20215		2.36	-0.21992		3.86	-0.1989
0.194	-0.24037		1.194	-0.20392		2.361	-0.22028		3.861	-0.19871
0.195	-0.24011		1.195	-0.20333		2.362	-0.22057		3.862	-0.19844
0.196	-0.23941		1.196	-0.20077		2.363	-0.22099		3.863	-0.19822
0.197	-0.23869		1.197	-0.20018		2.364	-0.22142		3.864	-0.19815
0.198	-0.23778		1.198	-0.20136		2.365	-0.22182		3.865	-0.19796
0.199	-0.23685		1.199	-0.20195		2.366	-0.22221		3.866	-0.19784
0.2	-0.2361		1.2	-0.20294		2.367	-0.22259		3.867	-0.19784
0.201	-0.2352		1.201	-0.20412		2.368	-0.223		3.868	-0.19785
0.202	-0.23464		1.202	-0.20491		2.369	-0.22345		3.869	-0.19796
0.203	-0.23404		1.203	-0.20412		2.37	-0.22393		3.87	-0.19809
0.204	-0.23337		1.204	-0.2055		2.371	-0.22441		3.871	-0.1982
0.205	-0.23262		1.205	-0.20668		2.372	-0.22488		3.872	-0.19829
0.206	-0.23191		1.206	-0.20924		2.373	-0.22544		3.873	-0.19833
0.207	-0.23114		1.207	-0.21141		2.374	-0.226		3.874	-0.19833
0.208	-0.23014		1.208	-0.21102		2.375	-0.22657		3.875	-0.19818
0.209	-0.22921		1.209	-0.21141		2.376	-0.22713		3.876	-0.19817
0.21	-0.22813		1.21	-0.21201		2.377	-0.22762		3.877	-0.19791
0.211	-0.22698		1.211	-0.21122		2.378	-0.2282		3.878	-0.19767
0.212	-0.22608		1.212	-0.21338		2.379	-0.2288		3.879	-0.19756
0.213	-0.22496		1.213	-0.21614		2.38	-0.22945		3.88	-0.19761
0.214	-0.22385		1.214	-0.21378		2.381	-0.22997		3.881	-0.19756
0.215	-0.2226		1.215	-0.21457		2.382	-0.23056		3.882	-0.19749
0.216	-0.2214		1.216	-0.21555		2.383	-0.23107		3.883	-0.19751
0.217	-0.22011		1.217	-0.21674		2.384	-0.23221		3.884	-0.19763
0.218	-0.21878		1.218	-0.21496		2.385	-0.23558		3.885	-0.19763
0.219	-0.21728		1.219	-0.21417		2.386	-0.23859		3.886	-0.19757
0.22	-0.2156		1.22	-0.21437		2.387	-0.24087		3.887	-0.19759
0.221	-0.21392		1.221	-0.21555		2.388	-0.24255		3.888	-0.19759
0.222	-0.21232		1.222	-0.21831		2.389	-0.24375		3.889	-0.19775
0.223	-0.21054		1.223	-0.22147		2.39	-0.2445		3.89	-0.19795
0.224	-0.2092		1.224	-0.22167		2.391	-0.24482		3.891	-0.19801
0.225	-0.20795		1.225	-0.22088		2.392	-0.24472		3.892	-0.19816
0.226	-0.20672		1.226	-0.22324		2.393	-0.2442		3.893	-0.19821
0.227	-0.20557		1.227	-0.22245		2.394	-0.2432		3.894	-0.1982
0.228	-0.2044		1.228	-0.22364		2.395	-0.24181		3.895	-0.19818
0.229	-0.20326		1.229	-0.22423		2.396	-0.24002		3.896	-0.19817
0.23	-0.20195		1.23	-0.22383		2.397	-0.23794		3.897	-0.19827
0.231	-0.20056		1.231	-0.22364		2.398	-0.23551		3.898	-0.19826
0.232	-0.19904		1.232	-0.22305		2.399	-0.23279		3.899	-0.19825
0.233	-0.19762		1.233	-0.22206		2.4	-0.22981		3.9	-0.19825
0.234	-0.19623		1.234	-0.22443		2.401	-0.22659		3.901	-0.19824
0.235	-0.1947		1.235	-0.22344		2.402	-0.22312		3.902	-0.19826
0.236	-0.19304		1.236	-0.2262		2.403	-0.21943		3.903	-0.19812
0.237	-0.19132		1.237	-0.22679		2.404	-0.21559		3.904	-0.19799
0.238	-0.19007		1.238	-0.22147		2.405	-0.21156		3.905	-0.19803
0.239	-0.18864		1.239	-0.22147		2.406	-0.20739		3.906	-0.1981
0.24	-0.18739		1.24	-0.22206		2.407	-0.20311		3.907	-0.19809
0.241	-0.18602		1.241	-0.22324		2.408	-0.1988		3.908	-0.19819
0.242	-0.18438		1.242	-0.22364		2.409	-0.19445		3.909	-0.19834
0.243	-0.18305		1.243	-0.22521		2.41	-0.19009		3.91	-0.19842
0.244	-0.18222		1.244	-0.22443		2.411	-0.18568		3.911	-0.19851
0.245	-0.18097		1.245	-0.22561		2.412	-0.18133		3.912	-0.19863
0.246	-0.17908		1.246	-0.22541		2.413	-0.17702		3.913	-0.19873
0.247	-0.17749		1.247	-0.22659		2.414	-0.1728		3.914	-0.19863
0.248	-0.17589		1.248	-0.22521		2.415	-0.1687		3.915	-0.19854
0.249	-0.17457		1.249	-0.22521		2.416	-0.16472		3.916	-0.19851
0.25	-0.17287		1.25	-0.22561		2.417	-0.1609		3.917	-0.1984
0.251	-0.17095		1.251	-0.22462		2.418	-0.15728		3.918	-0.19825
0.252	-0.16923		1.252	-0.22738		2.419	-0.15382		3.919	-0.19812
0.253	-0.16676		1.253	-0.22738		2.42	-0.15055		3.92	-0.19783
0.254	-0.16247		1.254	-0.22561		2.421	-0.14755		3.921	-0.19769
0.255	-0.15853		1.255	-0.22521		2.422	-0.14488		3.922	-0.1976
0.256	-0.15503		1.256	-0.22521		2.423	-0.14251		3.923	-0.1976
0.257	-0.15188		1.257	-0.22561		2.424	-0.14038		3.924	-0.19769
0.258	-0.14902		1.258	-0.22561		2.425	-0.13856		3.925	-0.19776
0.259	-0.14632		1.259	-0.22364		2.426	-0.1371		3.926	-0.19791
0.26	-0.14349		1.26	-0.22679		2.427	-0.13601		3.927	-0.19817
0.261	-0.14085		1.261	-0.22521		2.428	-0.13538		3.928	-0.19853
0.262	-0.13834		1.262	-0.22482		2.429	-0.13517		3.929	-0.19885
0.263	-0.13562		1.263	-0.2264		2.43	-0.13545		3.93	-0.19907
0.264	-0.13317		1.264	-0.22364		2.431	-0.13623		3.931	-0.19933
0.265	-0.13081		1.265	-0.226		2.432	-0.13759		3.932	-0.19949
0.266	-0.12868		1.266	-0.22797		2.433	-0.13943		3.933	-0.19966
0.267	-0.12663		1.267	-0.22758		2.434	-0.14193		3.934	-0.19964
0.268	-0.12478		1.268	-0.22383		2.435	-0.14431		3.935	-0.19963
0.269	-0.1231		1.269	-0.22423		2.436	-0.1444		3.936	-0.19979
0.27	-0.12175		1.27	-0.22521		2.437	-0.14427		3.937	-0.19989
0.271	-0.12081		1.271	-0.22364		2.438	-0.14422		3.938	-0.20009
0.272	-0.1203		1.272	-0.2195		2.439	-0.14422		3.939	-0.20028
0.273	-0.11995		1.273	-0.21693		2.44	-0.14422		3.94	-0.20027
0.274	-0.12007		1.274	-0.21634		2.441	-0.14421		3.941	-0.20033
0.275	-0.1201		1.275	-0.21831		2.442	-0.14418		3.942	-0.20042
0.276	-0.12029		1.276	-0.21595		2.443	-0.14413		3.943	-0.20053
0.277	-0.12072		1.277	-0.21338		2.444	-0.14404		3.944	-0.20061
0.278	-0.12123		1.278	-0.21338		2.445	-0.14396		3.945	-0.20094
0.279	-0.12183		1.279	-0.21122		2.446	-0.14389		3.946	-0.20108
0.28	-0.12255		1.28	-0.21181		2.447	-0.14381		3.947	-0.20115
0.281	-0.12347		1.281	-0.20984		2.448	-0.14372		3.948	-0.20132
0.282	-0.1246		1.282	-0.20806		2.449	-0.14363		3.949	-0.20152
0.283	-0.12599		1.283	-0.21003		2.45	-0.14355		3.95	-0.20162
0.284	-0.12739		1.284	-0.20905		2.451	-0.14348		3.951	-0.2016
0.285	-0.12882		1.285	-0.20727		2.452	-0.1434		3.952	-0.20162
0.286	-0.13045		1.286	-0.20885		2.453	-0.14334		3.953	-0.20164
0.287	-0.13229		1.287	-0.20905		2.454	-0.14327		3.954	-0.20183
0.288	-0.13424		1.288	-0.20885		2.455	-0.14322		3.955	-0.20201
0.289	-0.13609		1.289	-0.20708		2.456	-0.14317		3.956	-0.20209
0.29	-0.13809		1.29	-0.20156		2.457	-0.14312		3.957	-0.20221
0.291	-0.13998		1.291	-0.20077		2.458	-0.14309		3.958	-0.20238
0.292	-0.14188		1.292	-0.19761		2.459	-0.14307		3.959	-0.20242
0.293	-0.14382		1.293	-0.19623		2.46	-0.14308		3.96	-0.20236
0.294	-0.14559		1.294	-0.19919		2.461	-0.1431		3.961	-0.20245
0.295	-0.14688		1.295	-0.19998		2.462	-0.14313		3.962	-0.2023
0.296	-0.14806		1.296	-0.20018		2.463	-0.14318		3.963	-0.20212
0.297	-0.1491		1.297	-0.19722		2.464	-0.14325		3.964	-0.20195
0.298	-0.14986		1.298	-0.19564		2.465	-0.14333		3.965	-0.20206
0.299	-0.15023		1.299	-0.19387		2.466	-0.14343		3.966	-0.20204
0.3	-0.15005		1.3	-0.19426		2.467	-0.14353		3.967	-0.20208
0.301	-0.14982		1.301	-0.19406		2.468	-0.14363		3.968	-0.20224
0.302	-0.14916		1.302	-0.19663		2.469	-0.14376		3.969	-0.20244
0.303	-0.14797		1.303	-0.19682		2.47	-0.1439		3.97	-0.20267
0.304	-0.14669		1.304	-0.19643		2.471	-0.14405		3.971	-0.20294
0.305	-0.147		1.305	-0.19327		2.472	-0.14421		3.972	-0.20327
0.306	-0.14719		1.306	-0.18973		2.473	-0.14438		3.973	-0.20355
0.307	-0.1471		1.307	-0.19051		2.474	-0.14455		3.974	-0.2037
0.308	-0.14664		1.308	-0.19032		2.475	-0.14471		3.975	-0.20376
0.309	-0.14593		1.309	-0.19091		2.476	-0.14493		3.976	-0.20373
0.31	-0.14515		1.31	-0.18953		2.477	-0.14512		3.977	-0.20389
0.311	-0.1444		1.311	-0.18953		2.478	-0.14531		3.978	-0.2039
0.312	-0.14361		1.312	-0.18815		2.479	-0.14551		3.979	-0.20396
0.313	-0.1428		1.313	-0.18657		2.48	-0.14571		3.98	-0.20404
0.314	-0.14205		1.314	-0.18637		2.481	-0.14587		3.981	-0.20415
0.315	-0.14127		1.315	-0.18105		2.482	-0.14607		3.982	-0.20415
0.316	-0.14058		1.316	-0.18105		2.483	-0.14629		3.983	-0.20411
0.317	-0.13986		1.317	-0.18066		2.484	-0.14649		3.984	-0.20416
0.318	-0.13913		1.318	-0.17967		2.485	-0.1467		3.985	-0.20436
0.319	-0.13846		1.319	-0.17947		2.486	-0.14692		3.986	-0.2045
0.32	-0.13779		1.32	-0.17888		2.487	-0.14713		3.987	-0.20474
0.321	-0.13713		1.321	-0.17829		2.488	-0.1474		3.988	-0.20504
0.322	-0.13656		1.322	-0.18007		2.489	-0.14762		3.989	-0.20518
0.323	-0.13596		1.323	-0.18026		2.49	-0.14784		3.99	-0.20541
0.324	-0.13537		1.324	-0.18204		2.491	-0.14807		3.991	-0.20579
0.325	-0.13493		1.325	-0.18125		2.492	-0.14825		3.992	-0.20597
0.326	-0.13445		1.326	-0.17829		2.493	-0.14842		3.993	-0.20626
0.327	-0.13403		1.327	-0.17967		2.494	-0.1486		3.994	-0.20636
0.328	-0.13366		1.328	-0.17888		2.495	-0.14876		3.995	-0.2064
0.329	-0.13348		1.329	-0.17671		2.496	-0.14891		3.996	-0.20634
0.33	-0.13323		1.33	-0.17435		2.497	-0.14901		3.997	-0.20637
0.331	-0.13314		1.331	-0.17415		2.498	-0.14914		3.998	-0.20644
0.332	-0.13308		1.332	-0.17336		2.499	-0.14927		3.999	-0.20627
0.333	-0.13306		1.333	-0.17218		2.5	-0.14934		4	-0.20618
0.334	-0.13323		1.334	-0.17159		2.501	-0.14939		4.001	-0.20622
0.335	-0.13339		1.335	-0.1706		2.502	-0.14946		4.002	-0.20638
0.336	-0.13355		1.336	-0.16686		2.503	-0.14954		4.003	-0.20646
0.337	-0.13385		1.337	-0.16429		2.504	-0.14959		4.004	-0.20662
0.338	-0.13428		1.338	-0.16942		2.505	-0.14967		4.005	-0.20674
0.339	-0.13477		1.339	-0.16725		2.506	-0.1497		4.006	-0.20692
0.34	-0.13521		1.34	-0.16863		2.507	-0.14978		4.007	-0.20725
0.341	-0.13594		1.341	-0.16883		2.508	-0.14991		4.008	-0.20749
0.342	-0.13639		1.342	-0.16902		2.509	-0.15004		4.009	-0.20758
0.343	-0.13717		1.343	-0.16902		2.51	-0.15017		4.01	-0.20761
0.344	-0.13776		1.344	-0.16666		2.511	-0.15032		4.011	-0.20783
0.345	-0.1383		1.345	-0.16725		2.512	-0.15048		4.012	-0.20791
0.346	-0.13863		1.346	-0.16745		2.513	-0.15063		4.013	-0.20805
0.347	-0.13904		1.347	-0.16607		2.514	-0.15077		4.014	-0.20799
0.348	-0.13936		1.348	-0.16035		2.515	-0.15092		4.015	-0.20806
0.349	-0.13968		1.349	-0.15858		2.516	-0.15108		4.016	-0.20792
0.35	-0.13994		1.35	-0.15877		2.517	-0.15123		4.017	-0.20779
0.351	-0.14013		1.351	-0.15976		2.518	-0.15137		4.018	-0.20771
0.352	-0.1403		1.352	-0.15483		2.519	-0.15151		4.019	-0.20761
0.353	-0.14047		1.353	-0.15759		2.52	-0.15165		4.02	-0.2076
0.354	-0.14049		1.354	-0.157		2.521	-0.15176		4.021	-0.20752
0.355	-0.14076		1.355	-0.15503		2.522	-0.15189		4.022	-0.2075
0.356	-0.14087		1.356	-0.1499		2.523	-0.15204		4.023	-0.20736
0.357	-0.14096		1.357	-0.14813		2.524	-0.15222		4.024	-0.2073
0.358	-0.14122		1.358	-0.14773		2.525	-0.15248		4.025	-0.20751
0.359	-0.14153		1.359	-0.14675		2.526	-0.15273		4.026	-0.20787
0.36	-0.14163		1.36	-0.14655		2.527	-0.15294		4.027	-0.20834
0.361	-0.14192		1.361	-0.14615		2.528	-0.1532		4.028	-0.20874
0.362	-0.14252		1.362	-0.14359		2.529	-0.15351		4.029	-0.20907
0.363	-0.14306		1.363	-0.14379		2.53	-0.15381		4.03	-0.20921
0.364	-0.14398		1.364	-0.1432		2.531	-0.15418		4.031	-0.20941
0.365	-0.14475		1.365	-0.14123		2.532	-0.15465		4.032	-0.20964
0.366	-0.14573		1.366	-0.14103		2.533	-0.15511		4.033	-0.20995
0.367	-0.14668		1.367	-0.13906		2.534	-0.15554		4.034	-0.21028
0.368	-0.14783		1.368	-0.14083		2.535	-0.15599		4.035	-0.21064
0.369	-0.14929		1.369	-0.14103		2.536	-0.15641		4.036	-0.21094
0.37	-0.15071		1.37	-0.13985		2.537	-0.15681		4.037	-0.21134
0.371	-0.15251		1.371	-0.13827		2.538	-0.1572		4.038	-0.21156
0.372	-0.15412		1.372	-0.13847		2.539	-0.15755		4.039	-0.21176
0.373	-0.15576		1.373	-0.13571		2.54	-0.15791		4.04	-0.21201
0.374	-0.15748		1.374	-0.13531		2.541	-0.15827		4.041	-0.21213
0.375	-0.15958		1.375	-0.13314		2.542	-0.15858		4.042	-0.21209
0.376	-0.16161		1.376	-0.13275		2.543	-0.15888		4.043	-0.21224
0.377	-0.16403		1.377	-0.13058		2.544	-0.1592		4.044	-0.21236
0.378	-0.16655		1.378	-0.12999		2.545	-0.15949		4.045	-0.21243
0.379	-0.16914		1.379	-0.12841		2.546	-0.15985		4.046	-0.21255
0.38	-0.17173		1.38	-0.1292		2.547	-0.16024		4.047	-0.21287
0.381	-0.17446		1.381	-0.12624		2.548	-0.16067		4.048	-0.21313
0.382	-0.1772		1.382	-0.12664		2.549	-0.16107		4.049	-0.21341
0.383	-0.18015		1.383	-0.12604		2.55	-0.16145		4.05	-0.21372
0.384	-0.1832		1.384	-0.12526		2.551	-0.1619		4.051	-0.21401
0.385	-0.18608		1.385	-0.12151		2.552	-0.1624		4.052	-0.21431
0.386	-0.18903		1.386	-0.12092		2.553	-0.16287		4.053	-0.21447
0.387	-0.19205		1.387	-0.11974		2.554	-0.16332		4.054	-0.21459
0.388	-0.19507		1.388	-0.11855		2.555	-0.16377		4.055	-0.21458
0.389	-0.19803		1.389	-0.11599		2.556	-0.16419		4.056	-0.2146
0.39	-0.20088		1.39	-0.11461		2.557	-0.16462		4.057	-0.21479
0.391	-0.20379		1.391	-0.11402		2.558	-0.16496		4.058	-0.21489
0.392	-0.2064		1.392	-0.11106		2.559	-0.16527		4.059	-0.21478
0.393	-0.2092		1.393	-0.11205		2.56	-0.16555		4.06	-0.21467
0.394	-0.21154		1.394	-0.11264		2.561	-0.16587		4.061	-0.21478
0.395	-0.21391		1.395	-0.10968		2.562	-0.16612		4.062	-0.21475
0.396	-0.21616		1.396	-0.11027		2.563	-0.16633		4.063	-0.21471
0.397	-0.21848		1.397	-0.1083		2.564	-0.16648		4.064	-0.21471
0.398	-0.2206		1.398	-0.10751		2.565	-0.1666		4.065	-0.21476
0.399	-0.2227		1.399	-0.10455		2.566	-0.1667		4.066	-0.21478
0.4	-0.22461		1.4	-0.11382		2.567	-0.1668		4.067	-0.21483
0.401	-0.22645		1.401	-0.15582		2.568	-0.16688		4.068	-0.21502
0.402	-0.22821		1.402	-0.15956		2.569	-0.16701		4.069	-0.21528
0.403	-0.22984		1.403	-0.16134		2.57	-0.16718		4.07	-0.21552
0.404	-0.2314		1.404	-0.15976		2.571	-0.16739		4.071	-0.21556
0.405	-0.23299		1.405	-0.15463		2.572	-0.16763		4.072	-0.21553
0.406	-0.23416		1.406	-0.1497		2.573	-0.16785		4.073	-0.21571
0.407	-0.23542		1.407	-0.14615		2.574	-0.16806		4.074	-0.21587
0.408	-0.23661		1.408	-0.14399		2.575	-0.16832		4.075	-0.21607
0.409	-0.23749		1.409	-0.143		2.576	-0.1685		4.076	-0.21611
0.41	-0.23819		1.41	-0.1428		2.577	-0.16875		4.077	-0.2162
0.411	-0.23892		1.411	-0.14261		2.578	-0.16901		4.078	-0.21632
0.412	-0.23953		1.412	-0.14221		2.579	-0.16922		4.079	-0.21647
0.413	-0.2398		1.413	-0.14241		2.58	-0.1694		4.08	-0.2166
0.414	-0.24021		1.414	-0.14221		2.581	-0.16962		4.081	-0.21683
0.415	-0.24037		1.415	-0.14261		2.582	-0.16984		4.082	-0.21699
0.416	-0.24068		1.416	-0.14261		2.583	-0.17006		4.083	-0.21715
0.417	-0.24085		1.417	-0.14261		2.584	-0.1703		4.084	-0.21738
0.418	-0.24119		1.418	-0.1432		2.585	-0.17052		4.085	-0.2177
0.419	-0.24151		1.419	-0.14339		2.586	-0.17075		4.086	-0.21798
0.42	-0.24154		1.42	-0.1432		2.587	-0.171		4.087	-0.21828
0.421	-0.24152		1.421	-0.14359		2.588	-0.17129		4.088	-0.21849
0.422	-0.24115		1.422	-0.14379		2.589	-0.1716		4.089	-0.21875
0.423	-0.24107		1.423	-0.14359		2.59	-0.17189		4.09	-0.21892
0.424	-0.24085		1.424	-0.14359		2.591	-0.17219		4.091	-0.21928
0.425	-0.24077		1.425	-0.14359		2.592	-0.17249		4.092	-0.21974
0.426	-0.24035		1.426	-0.14399		2.593	-0.17282		4.093	-0.22022
0.427	-0.24004		1.427	-0.14418		2.594	-0.17319		4.094	-0.22061
0.428	-0.2396		1.428	-0.14418		2.595	-0.17359		4.095	-0.22104
0.429	-0.23903		1.429	-0.14399		2.596	-0.17394		4.096	-0.2217
0.43	-0.23855		1.43	-0.14399		2.597	-0.1743		4.097	-0.22225
0.431	-0.23799		1.431	-0.14379		2.598	-0.17458		4.098	-0.22269
0.432	-0.23762		1.432	-0.14359		2.599	-0.17474		4.099	-0.2231
0.433	-0.23689		1.433	-0.1432		2.6	-0.1749		4.1	-0.22344
0.434	-0.2359		1.434	-0.143		2.601	-0.17505		4.101	-0.22388
0.435	-0.23502		1.435	-0.14221		2.602	-0.17521		4.102	-0.22438
0.436	-0.23425		1.436	-0.14221		2.603	-0.17537		4.103	-0.22483
0.437	-0.23356		1.437	-0.14182		2.604	-0.17548		4.104	-0.22539
0.438	-0.23288		1.438	-0.14182		2.605	-0.17556		4.105	-0.22595
0.439	-0.23212		1.439	-0.14201		2.606	-0.1756		4.106	-0.22663
0.44	-0.23103		1.44	-0.14162		2.607	-0.17563		4.107	-0.22733
0.441	-0.23028		1.441	-0.14162		2.608	-0.17573		4.108	-0.22796
0.442	-0.22956		1.442	-0.14201		2.609	-0.17591		4.109	-0.22841
0.443	-0.2289		1.443	-0.14182		2.61	-0.17605		4.11	-0.229
0.444	-0.22855		1.444	-0.14201		2.611	-0.17624		4.111	-0.22954
0.445	-0.22804		1.445	-0.14221		2.612	-0.17637		4.112	-0.22996
0.446	-0.22714		1.446	-0.14241		2.613	-0.17653		4.113	-0.23044
0.447	-0.22644		1.447	-0.14261		2.614	-0.17665		4.114	-0.23098
0.448	-0.22557		1.448	-0.1428		2.615	-0.17681		4.115	-0.23129
0.449	-0.22455		1.449	-0.143		2.616	-0.17699		4.116	-0.23179
0.45	-0.22352		1.45	-0.1432		2.617	-0.17715		4.117	-0.23227
0.451	-0.22242		1.451	-0.14359		2.618	-0.17729		4.118	-0.23277
0.452	-0.22136		1.452	-0.1432		2.619	-0.17745		4.119	-0.2331
0.453	-0.22035		1.453	-0.14359		2.62	-0.17756		4.12	-0.23338
0.454	-0.2192		1.454	-0.14399		2.621	-0.17761		4.121	-0.23412
0.455	-0.21791		1.455	-0.14399		2.622	-0.17759		4.122	-0.23682
0.456	-0.21679		1.456	-0.14458		2.623	-0.17752		4.123	-0.23932
0.457	-0.21569		1.457	-0.14477		2.624	-0.17748		4.124	-0.24122
0.458	-0.21435		1.458	-0.14497		2.625	-0.17746		4.125	-0.24271
0.459	-0.21303		1.459	-0.14497		2.626	-0.17743		4.126	-0.24377
0.46	-0.2119		1.46	-0.14477		2.627	-0.17747		4.127	-0.24447
0.461	-0.21099		1.461	-0.14497		2.628	-0.17757		4.128	-0.24464
0.462	-0.21015		1.462	-0.14537		2.629	-0.1777		4.129	-0.24436
0.463	-0.20943		1.463	-0.14497		2.63	-0.17789		4.13	-0.24365
0.464	-0.20875		1.464	-0.14556		2.631	-0.17809		4.131	-0.24264
0.465	-0.20816		1.465	-0.14497		2.632	-0.17839		4.132	-0.24125
0.466	-0.2076		1.466	-0.14556		2.633	-0.17867		4.133	-0.23965
0.467	-0.20691		1.467	-0.14596		2.634	-0.17892		4.134	-0.23774
0.468	-0.20624		1.468	-0.14635		2.635	-0.1792		4.135	-0.2355
0.469	-0.20508		1.469	-0.14556		2.636	-0.17949		4.136	-0.23297
0.47	-0.20415		1.47	-0.14576		2.637	-0.17979		4.137	-0.23021
0.471	-0.20293		1.471	-0.14596		2.638	-0.18005		4.138	-0.2272
0.472	-0.2017		1.472	-0.14734		2.639	-0.18026		4.139	-0.22409
0.473	-0.20043		1.473	-0.14615		2.64	-0.18048		4.14	-0.22077
0.474	-0.19907		1.474	-0.14418		2.641	-0.18066		4.141	-0.21741
0.475	-0.19779		1.475	-0.14655		2.642	-0.18086		4.142	-0.21384
0.476	-0.19646		1.476	-0.14734		2.643	-0.18099		4.143	-0.21014
0.477	-0.19505		1.477	-0.14714		2.644	-0.18104		4.144	-0.20638
0.478	-0.19361		1.478	-0.14813		2.645	-0.18105		4.145	-0.20256
0.479	-0.19213		1.479	-0.1501		2.646	-0.18105		4.146	-0.19861
0.48	-0.19061		1.48	-0.14911		2.647	-0.18107		4.147	-0.19454
0.481	-0.18905		1.481	-0.14793		2.648	-0.181		4.148	-0.19055
0.482	-0.18746		1.482	-0.14813		2.649	-0.18099		4.149	-0.18647
0.483	-0.18583		1.483	-0.14911		2.65	-0.18106		4.15	-0.18248
0.484	-0.18416		1.484	-0.14852		2.651	-0.18114		4.151	-0.17854
0.485	-0.18246		1.485	-0.14891		2.652	-0.18126		4.152	-0.17464
0.486	-0.18072		1.486	-0.14891		2.653	-0.18137		4.153	-0.1707
0.487	-0.17894		1.487	-0.14911		2.654	-0.18143		4.154	-0.16685
0.488	-0.17713		1.488	-0.14872		2.655	-0.18149		4.155	-0.1631
0.489	-0.17528		1.489	-0.14872		2.656	-0.18165		4.156	-0.15954
0.49	-0.17339		1.49	-0.14911		2.657	-0.18179		4.157	-0.15617
0.491	-0.17147		1.491	-0.14951		2.658	-0.18195		4.158	-0.15294
0.492	-0.16951		1.492	-0.14852		2.659	-0.18207		4.159	-0.14985
0.493	-0.16751		1.493	-0.15089		2.66	-0.18215		4.16	-0.14714
0.494	-0.16548		1.494	-0.15227		2.661	-0.18223		4.161	-0.14465
0.495	-0.16341		1.495	-0.15345		2.662	-0.18229		4.162	-0.1426
0.496	-0.1613		1.496	-0.15384		2.663	-0.18233		4.163	-0.14097
0.497	-0.15916		1.497	-0.15444		2.664	-0.1823		4.164	-0.13964
0.498	-0.15698		1.498	-0.15503		2.665	-0.18232		4.165	-0.13865
0.499	-0.15476		1.499	-0.15384		2.666	-0.18235		4.166	-0.1382
0.5	-0.15251		1.5	-0.15798		2.667	-0.18235		4.167	-0.1381
0.501	-0.15022		1.501	-0.15936		2.668	-0.18236		4.168	-0.1384
	--		1.502	-0.16212		2.669	-0.18239		4.169	-0.13919
	--		1.503	-0.16173		2.67	-0.18242		4.17	-0.14053
	--		1.504	-0.1635		2.671	-0.18241		4.171	-0.14239
	--		1.505	-0.1637		2.672	-0.18241		4.172	-0.14424
	--		1.506	-0.16646		2.673	-0.18241		4.173	-0.14419
	--		1.507	-0.16705		2.674	-0.18256		4.174	-0.14399
	--		1.508	-0.16902		2.675	-0.18271		4.175	-0.14385
	--		1.509	-0.17119		2.676	-0.18296		4.176	-0.14371
	--		1.51	-0.16942		2.677	-0.18317		4.177	-0.14358
	--		1.511	-0.17297		2.678	-0.18337		4.178	-0.14349
	--		1.512	-0.16804		2.679	-0.1835		4.179	-0.14345
	--		1.513	-0.17119		2.68	-0.18367		4.18	-0.14342
	--		1.514	-0.17297		2.681	-0.18383		4.181	-0.14339
	--		1.515	-0.17317		2.682	-0.18406		4.182	-0.14341
	--		1.516	-0.17671		2.683	-0.18426		4.183	-0.14347
	--		1.517	-0.17632		2.684	-0.18459		4.184	-0.14352
	--		1.518	-0.17928		2.685	-0.1849		4.185	-0.14363
	--		1.519	-0.18085		2.686	-0.1851		4.186	-0.14374
	--		1.52	-0.18223		2.687	-0.18537		4.187	-0.14388
	--		1.521	-0.18046		2.688	-0.18561		4.188	-0.14403
	--		1.522	-0.18894		2.689	-0.18588		4.189	-0.1442
	--		1.523	-0.18973		2.69	-0.18622		4.19	-0.14437
	--		1.524	-0.19288		2.691	-0.18652		4.191	-0.14452
	--		1.525	-0.19406		2.692	-0.18677		4.192	-0.14467
	--		1.526	-0.19347		2.693	-0.18698		4.193	-0.1448
	--		1.527	-0.1988		2.694	-0.18721		4.194	-0.14492
	--		1.528	-0.19505		2.695	-0.18741		4.195	-0.14506
	--		1.529	-0.19466		2.696	-0.18762		4.196	-0.14515
	--		1.53	-0.19268		2.697	-0.18776		4.197	-0.14524
	--		1.531	-0.19308		2.698	-0.18792		4.198	-0.14534
	--		1.532	-0.19032		2.699	-0.18804		4.199	-0.14543
	--		1.533	-0.19111		2.7	-0.18813		4.2	-0.14548
	--		1.534	-0.19327		2.701	-0.1882		4.201	-0.14551
	--		1.535	-0.19426		2.702	-0.18821		4.202	-0.14553
	--		1.536	-0.19485		2.703	-0.18816		4.203	-0.14552
	--		1.537	-0.19682		2.704	-0.18811		4.204	-0.14551
	--		1.538	-0.19722		2.705	-0.18804		4.205	-0.14547
	--		1.539	-0.1982		2.706	-0.18804		4.206	-0.14542
	--		1.54	-0.19387		2.707	-0.18792		4.207	-0.14535
	--		1.541	-0.19505		2.708	-0.18792		4.208	-0.14527
	--		1.542	-0.19623		2.709	-0.18785		4.209	-0.14518
	--		1.543	-0.19801		2.71	-0.1878		4.21	-0.14506
	--		1.544	-0.19643		2.711	-0.18778		4.211	-0.14493
	--		1.545	-0.1988		2.712	-0.18785		4.212	-0.14477
	--		1.546	-0.1988		2.713	-0.18795		4.213	-0.14462
	--		1.547	-0.20096		2.714	-0.18808		4.214	-0.14443
	--		1.548	-0.20432		2.715	-0.18824		4.215	-0.14426
	--		1.549	-0.20432		2.716	-0.18838		4.216	-0.14405
	--		1.55	-0.1988		2.717	-0.18845		4.217	-0.14384
	--		1.551	-0.19919		2.718	-0.18851		4.218	-0.1436
	--		1.552	-0.20432		2.719	-0.18858		4.219	-0.14336
	--		1.553	-0.20116		2.72	-0.18868		4.22	-0.14313
	--		1.554	-0.20234		2.721	-0.1887		4.221	-0.1429
	--		1.555	-0.19939		2.722	-0.18873		4.222	-0.14265
	--		1.556	-0.20175		2.723	-0.18878		4.223	-0.1424
	--		1.557	-0.20471		2.724	-0.18888		4.224	-0.14217
	--		1.558	-0.20629		2.725	-0.1889		4.225	-0.14192
	--		1.559	-0.20846		2.726	-0.18898		4.226	-0.1417
	--		1.56	-0.20806		2.727	-0.18892		4.227	-0.14148
	--		1.561	-0.20905		2.728	-0.18892		4.228	-0.14129
	--		1.562	-0.20964		2.729	-0.18895		4.229	-0.14109
	--		1.563	-0.21181		2.73	-0.18903		4.23	-0.14089
	--		1.564	-0.21378		2.731	-0.18917		4.231	-0.14074
	--		1.565	-0.21496		2.732	-0.1894		4.232	-0.14059
	--		1.566	-0.21614		2.733	-0.18969		4.233	-0.14044
	--		1.567	-0.21496		2.734	-0.18999		4.234	-0.1403
	--		1.568	-0.21398		2.735	-0.19028		4.235	-0.14021
	--		1.569	-0.2126		2.736	-0.19061		4.236	-0.14014
	--		1.57	-0.21279		2.737	-0.19094		4.237	-0.1401
	--		1.571	-0.20944		2.738	-0.19122		4.238	-0.14007
	--		1.572	-0.2124		2.739	-0.19149		4.239	-0.14003
	--		1.573	-0.2122		2.74	-0.19175		4.24	-0.14001
	--		1.574	-0.2126		2.741	-0.19188		4.241	-0.14001
	--		1.575	-0.2122		2.742	-0.19195		4.242	-0.14001
	--		1.576	-0.21181		2.743	-0.19206		4.243	-0.14002
	--		1.577	-0.21338		2.744	-0.19217		4.244	-0.14002
	--		1.578	-0.21319		2.745	-0.19219		4.245	-0.14007
	--		1.579	-0.21062		2.746	-0.19219		4.246	-0.14012
	--		1.58	-0.21082		2.747	-0.19222		4.247	-0.14017
	--		1.581	-0.21161		2.748	-0.19229		4.248	-0.14025
	--		1.582	-0.21201		2.749	-0.19223		4.249	-0.14032
	--		1.583	-0.2124		2.75	-0.19223		4.25	-0.1404
	--		1.584	-0.21457		2.751	-0.19219		4.251	-0.1405
	--		1.585	-0.21417		2.752	-0.19217		4.252	-0.14056
	--		1.586	-0.21338		2.753	-0.19218		4.253	-0.14062
	--		1.587	-0.21299		2.754	-0.19221		4.254	-0.14071
	--		1.588	-0.2124		2.755	-0.19227		4.255	-0.14081
	--		1.589	-0.21181		2.756	-0.19237		4.256	-0.14091
	--		1.59	-0.21141		2.757	-0.19246		4.257	-0.141
	--		1.591	-0.21082		2.758	-0.19256		4.258	-0.14108
	--		1.592	-0.21023		2.759	-0.19266		4.259	-0.14118
	--		1.593	-0.20767		2.76	-0.19282		4.26	-0.14125
	--		1.594	-0.2057		2.761	-0.19293		4.261	-0.14135
	--		1.595	-0.2057		2.762	-0.19314		4.262	-0.14147
	--		1.596	-0.20648		2.763	-0.19332		4.263	-0.14158
	--		1.597	-0.20688		2.764	-0.19345		4.264	-0.14164
	--		1.598	-0.20609		2.765	-0.19361		4.265	-0.14175
	--		1.599	-0.20648		2.766	-0.19366		4.266	-0.14186
	--		1.6	-0.20589		2.767	-0.19377		4.267	-0.14196
	--		1.601	-0.20609		2.768	-0.19394		4.268	-0.14203
	--		1.602	-0.20688		2.769	-0.19417		4.269	-0.14217
	--		1.603	-0.20747		2.77	-0.1943		4.27	-0.14228
	--		1.604	-0.20727		2.771	-0.19436		4.271	-0.14235
	--		1.605	-0.20708		2.772	-0.19451		4.272	-0.14243
	--		1.606	-0.2051		2.773	-0.19465		4.273	-0.14252
	--		1.607	-0.20629		2.774	-0.19485		4.274	-0.1426
	--		1.608	-0.2053		2.775	-0.19504		4.275	-0.14268
	--		1.609	-0.2051		2.776	-0.19513		4.276	-0.14279
	--		1.61	-0.20372		2.777	-0.19515		4.277	-0.14284
	--		1.611	-0.20195		2.778	-0.19533		4.278	-0.1429
	--		1.612	-0.20018		2.779	-0.19546		4.279	-0.14306
	--		1.613	-0.19958		2.78	-0.19569		4.28	-0.14312
	--		1.614	-0.19663		2.781	-0.19595		4.281	-0.14321
	--		1.615	-0.19604		2.782	-0.19619		4.282	-0.14328
	--		1.616	-0.19682		2.783	-0.19636		4.283	-0.14338
	--		1.617	-0.19919		2.784	-0.19646		4.284	-0.14354
	--		1.618	-0.19682		2.785	-0.19665		4.285	-0.14363
	--		1.619	-0.1986		2.786	-0.19672		4.286	-0.1438
	--		1.62	-0.19663		2.787	-0.19682		4.287	-0.14388
	--		1.621	-0.19623		2.788	-0.19699		4.288	-0.14394
	--		1.622	-0.19682		2.789	-0.19709		4.289	-0.14409
	--		1.623	-0.19604		2.79	-0.19722		4.29	-0.14424
	--		1.624	-0.19466		2.791	-0.19734		4.291	-0.14425
	--		1.625	-0.19288		2.792	-0.19749		4.292	-0.14423
	--		1.626	-0.18894		2.793	-0.19769		4.293	-0.14432
	--		1.627	-0.18578		2.794	-0.19786		4.294	-0.14443
	--		1.628	-0.18578		2.795	-0.19797		4.295	-0.14453
	--		1.629	-0.18283		2.796	-0.19814		4.296	-0.14462
	--		1.63	-0.18342		2.797	-0.19825		4.297	-0.14466
	--		1.631	-0.18164		2.798	-0.19832		4.298	-0.14482
	--		1.632	-0.18026		2.799	-0.19833		4.299	-0.14489
	--		1.633	-0.17928		2.8	-0.19845		4.3	-0.14503
	--		1.634	-0.17869		2.801	-0.19853		4.301	-0.14504
	--		1.635	-0.17691		2.802	-0.19867		4.302	-0.14507
	--		1.636	-0.1775		2.803	-0.19877		4.303	-0.14518
	--		1.637	-0.17888		2.804	-0.19883		4.304	-0.14524
	--		1.638	-0.17829		2.805	-0.19891		4.305	-0.14522
	--		1.639	-0.1777		2.806	-0.19901		4.306	-0.14522
	--		1.64	-0.1775		2.807	-0.19915		4.307	-0.14525
	--		1.641	-0.17632		2.808	-0.19921		4.308	-0.14533
	--		1.642	-0.17573		2.809	-0.19937		4.309	-0.14541
	--		1.643	-0.17455		2.81	-0.19952		4.31	-0.1453
	--		1.644	-0.17573		2.811	-0.19972		4.311	-0.14525
	--		1.645	-0.17514		2.812	-0.19994		4.312	-0.1452
	--		1.646	-0.17455		2.813	-0.20017		4.313	-0.14516
	--		1.647	-0.17376		2.814	-0.20049		4.314	-0.14523
	--		1.648	-0.17238		2.815	-0.20076		4.315	-0.14533
	--		1.649	-0.171		2.816	-0.20104		4.316	-0.14545
	--		1.65	-0.171		2.817	-0.20143		4.317	-0.14554
	--		1.651	-0.16942		2.818	-0.20169		4.318	-0.14558
	--		1.652	-0.16725		2.819	-0.20195		4.319	-0.14575
	--		1.653	-0.16607		2.82	-0.20211		4.32	-0.14603
	--		1.654	-0.16528		2.821	-0.20236		4.321	-0.14633
	--		1.655	-0.16331		2.822	-0.20263		4.322	-0.14667
	--		1.656	-0.1639		2.823	-0.20287		4.323	-0.14699
	--		1.657	-0.16291		2.824	-0.20312		4.324	-0.14736
	--		1.658	-0.16291		2.825	-0.20337		4.325	-0.14769
	--		1.659	-0.16232		2.826	-0.20362		4.326	-0.14809
	--		1.66	-0.16153		2.827	-0.20396		4.327	-0.14847
	--		1.661	-0.16134		2.828	-0.20435		4.328	-0.14886
	--		1.662	-0.16074		2.829	-0.20468		4.329	-0.14933
	--		1.663	-0.16094		2.83	-0.20509		4.33	-0.14977
	--		1.664	-0.16094		2.831	-0.20545		4.331	-0.15035
	--		1.665	-0.16134		2.832	-0.20578		4.332	-0.15099
	--		1.666	-0.16114		2.833	-0.20606		4.333	-0.15168
	--		1.667	-0.15996		2.834	-0.20643		4.334	-0.1523
	--		1.668	-0.15877		2.835	-0.20692		4.335	-0.15282
	--		1.669	-0.15759		2.836	-0.20734		4.336	-0.15352
	--		1.67	-0.15759		2.837	-0.20781		4.337	-0.15413
	--			--		2.838	-0.20817		4.338	-0.15482
	--			--		2.839	-0.20851		4.339	-0.15551
	--			--		2.84	-0.20892		4.34	-0.15605
	--			--		2.841	-0.20924		4.341	-0.15666
	--			--		2.842	-0.20955		4.342	-0.15735
	--			--		2.843	-0.20991		4.343	-0.15811
	--			--		2.844	-0.21021		4.344	-0.15878
	--			--		2.845	-0.21051		4.345	-0.15948
	--			--		2.846	-0.2108		4.346	-0.16017
	--			--		2.847	-0.21106		4.347	-0.16076
	--			--		2.848	-0.21139		4.348	-0.16122
	--			--		2.849	-0.21176		4.349	-0.16156
	--			--		2.85	-0.21219		4.35	-0.16202
	--			--		2.851	-0.21254		4.351	-0.16236
	--			--		2.852	-0.21291		4.352	-0.16279
	--			--		2.853	-0.21324		4.353	-0.16315
	--			--		2.854	-0.21356		4.354	-0.16338
	--			--		2.855	-0.21394		4.355	-0.16372
	--			--		2.856	-0.21434		4.356	-0.1641
	--			--		2.857	-0.21478		4.357	-0.16435
	--			--		2.858	-0.21521		4.358	-0.16456
	--			--		2.859	-0.2157		4.359	-0.16465
	--			--		2.86	-0.21614		4.36	-0.16476
	--			--		2.861	-0.2166		4.361	-0.16503
	--			--		2.862	-0.21703		4.362	-0.16545
	--			--		2.863	-0.21753		4.363	-0.16584
	--			--		2.864	-0.21798		4.364	-0.1663
	--			--		2.865	-0.21843		4.365	-0.16665
	--			--		2.866	-0.21899		4.366	-0.1671
	--			--		2.867	-0.2195		4.367	-0.16743
	--			--		2.868	-0.21999		4.368	-0.16786
	--			--		2.869	-0.22058		4.369	-0.16834
	--			--		2.87	-0.22127		4.37	-0.16868
	--			--		2.871	-0.22204		4.371	-0.16892
	--			--		2.872	-0.2228		4.372	-0.16926
	--			--		2.873	-0.22369		4.373	-0.16963
	--			--		2.874	-0.22451		4.374	-0.16997
	--			--		2.875	-0.22537		4.375	-0.17027
	--			--		2.876	-0.22618		4.376	-0.17068
	--			--		2.877	-0.22693		4.377	-0.17112
	--			--		2.878	-0.2276		4.378	-0.17171
	--			--		2.879	-0.22825		4.379	-0.17235
	--			--		2.88	-0.22888		4.38	-0.17297
	--			--		2.881	-0.22942		4.381	-0.17355
	--			--		2.882	-0.23224		4.382	-0.17411
	--			--		2.883	-0.23529		4.383	-0.17456
	--			--		2.884	-0.23754		4.384	-0.17507
	--			--		2.885	-0.2392		4.385	-0.17553
	--			--		2.886	-0.24037		4.386	-0.17605
	--			--		2.887	-0.2411		4.387	-0.1767
	--			--		2.888	-0.24138		4.388	-0.17722
	--			--		2.889	-0.24126		4.389	-0.17786
	--			--		2.89	-0.24071		4.39	-0.17837
	--			--		2.891	-0.23974		4.391	-0.17881
	--			--		2.892	-0.23845		4.392	-0.17922
	--			--		2.893	-0.2368		4.393	-0.17955
	--			--		2.894	-0.23476		4.394	-0.17988
	--			--		2.895	-0.23242		4.395	-0.18023
	--			--		2.896	-0.22977		4.396	-0.18051
	--			--		2.897	-0.22684		4.397	-0.18069
	--			--		2.898	-0.22367		4.398	-0.18089
	--			--		2.899	-0.22027		4.399	-0.18125
	--			--		2.9	-0.21664		4.4	-0.18165
	--			--		2.901	-0.2128		4.401	-0.18201
	--			--		2.902	-0.20886		4.402	-0.1823
	--			--		2.903	-0.20476		4.403	-0.18259
	--			--		2.904	-0.20056		4.404	-0.18296
	--			--		2.905	-0.1963		4.405	-0.1835
	--			--		2.906	-0.19197		4.406	-0.18393
	--			--		2.907	-0.18764		4.407	-0.18436
	--			--		2.908	-0.18329		4.408	-0.18484
	--			--		2.909	-0.17892		4.409	-0.18522
	--			--		2.91	-0.17463		4.41	-0.18567
	--			--		2.911	-0.17042		4.411	-0.18613
	--			--		2.912	-0.16631		4.412	-0.18663
	--			--		2.913	-0.16234		4.413	-0.18691
	--			--		2.914	-0.1586		4.414	-0.18708
	--			--		2.915	-0.15506		4.415	-0.18719
	--			--		2.916	-0.1517		4.416	-0.18748
	--			--		2.917	-0.14853		4.417	-0.18757
	--			--		2.918	-0.14566		4.418	-0.18776
	--			--		2.919	-0.14307		4.419	-0.18788
	--			--		2.92	-0.14078		4.42	-0.18812
	--			--		2.921	-0.13873		4.421	-0.1885
	--			--		2.922	-0.13696		4.422	-0.18891
	--			--		2.923	-0.13556		4.423	-0.18927
	--			--		2.924	-0.13444		4.424	-0.18951
	--			--		2.925	-0.13373		4.425	-0.18991
	--			--		2.926	-0.13339		4.426	-0.19028
	--			--		2.927	-0.13348		4.427	-0.19067
	--			--		2.928	-0.13403		4.428	-0.19093
	--			--		2.929	-0.13509		4.429	-0.19122
	--			--		2.93	-0.13665		4.43	-0.19148
	--			--		2.931	-0.13876		4.431	-0.19169
	--			--		2.932	-0.14148		4.432	-0.1918
	--			--		2.933	-0.14205		4.433	-0.19191
	--			--		2.934	-0.14187		4.434	-0.19198
	--			--		2.935	-0.14197		4.435	-0.19193
	--			--		2.936	-0.1421		4.436	-0.19193
	--			--		2.937	-0.14219		4.437	-0.19196
	--			--		2.938	-0.14224		4.438	-0.19175
	--			--		2.939	-0.14227		4.439	-0.19158
	--			--		2.94	-0.14228		4.44	-0.19128
	--			--		2.941	-0.14227		4.441	-0.19112
	--			--		2.942	-0.14224		4.442	-0.19115
	--			--		2.943	-0.14219		4.443	-0.19119
	--			--		2.944	-0.14212		4.444	-0.19144
	--			--		2.945	-0.14205		4.445	-0.19169
	--			--		2.946	-0.14198		4.446	-0.19182
	--			--		2.947	-0.14189		4.447	-0.19186
	--			--		2.948	-0.14181		4.448	-0.19192
	--			--		2.949	-0.14174		4.449	-0.19202
	--			--		2.95	-0.14166		4.45	-0.19201
	--			--		2.951	-0.14159		4.451	-0.19199
	--			--		2.952	-0.14153		4.452	-0.19201
	--			--		2.953	-0.14147		4.453	-0.19214
	--			--		2.954	-0.14141		4.454	-0.19226
	--			--		2.955	-0.14138		4.455	-0.19242
	--			--		2.956	-0.14135		4.456	-0.19254
	--			--		2.957	-0.14132		4.457	-0.1926
	--			--		2.958	-0.14131		4.458	-0.19264
	--			--		2.959	-0.14131		4.459	-0.19262
	--			--		2.96	-0.14133		4.46	-0.19268
	--			--		2.961	-0.14136		4.461	-0.1927
	--			--		2.962	-0.14141		4.462	-0.19264
	--			--		2.963	-0.14148		4.463	-0.19252
	--			--		2.964	-0.14158		4.464	-0.19254
	--			--		2.965	-0.14169		4.465	-0.1928
	--			--		2.966	-0.14181		4.466	-0.19296
	--			--		2.967	-0.14195		4.467	-0.19312
	--			--		2.968	-0.1421		4.468	-0.19336
	--			--		2.969	-0.14227		4.469	-0.19362
	--			--		2.97	-0.14245		4.47	-0.19393
	--			--		2.971	-0.14263		4.471	-0.19418
	--			--		2.972	-0.14282		4.472	-0.19441
	--			--		2.973	-0.14302		4.473	-0.19454
	--			--		2.974	-0.14323		4.474	-0.19451
	--			--		2.975	-0.14344		4.475	-0.19454
	--			--		2.976	-0.14365		4.476	-0.19453
	--			--		2.977	-0.14389		4.477	-0.19451
	--			--		2.978	-0.14411		4.478	-0.19438
	--			--		2.979	-0.14433		4.479	-0.19439
	--			--		2.98	-0.14455		4.48	-0.19415
	--			--		2.981	-0.14483		4.481	-0.1939
	--			--		2.982	-0.14508		4.482	-0.19378
	--			--		2.983	-0.14533		4.483	-0.19372
	--			--		2.984	-0.14558		4.484	-0.19367
	--			--		2.985	-0.14582		4.485	-0.1939
	--			--		2.986	-0.14606		4.486	-0.19399
	--			--		2.987	-0.14631		4.487	-0.19421
	--			--		2.988	-0.14652		4.488	-0.19438
	--			--		2.989	-0.14675		4.489	-0.19458
	--			--		2.99	-0.147		4.49	-0.19489
	--			--		2.991	-0.14722		4.491	-0.19525
	--			--		2.992	-0.14745		4.492	-0.19545
	--			--		2.993	-0.14767		4.493	-0.19573
	--			--		2.994	-0.14789		4.494	-0.19593
	--			--		2.995	-0.14807		4.495	-0.19607
	--			--		2.996	-0.1482		4.496	-0.19602
	--			--		2.997	-0.14835		4.497	-0.19601
	--			--		2.998	-0.14848		4.498	-0.19594
	--			--		2.999	-0.1486		4.499	-0.19591
	--			--		3	-0.14871		4.5	-0.19587
	--			--		3.001	-0.14878		4.501	-0.19604
	--			--		3.002	-0.14882		4.502	-0.19629
	--			--		3.003	-0.14885		4.503	-0.19662
	--			--		3.004	-0.14888		4.504	-0.19703
	--			--		3.005	-0.14891		4.505	-0.19736
	--			--		3.006	-0.14894		4.506	-0.19767
	--			--		3.007	-0.14898		4.507	-0.1979
	--			--		3.008	-0.14904		4.508	-0.19813
	--			--		3.009	-0.14913		4.509	-0.19832
	--			--		3.01	-0.14922		4.51	-0.19844
	--			--		3.011	-0.14933		4.511	-0.1985
	--			--		3.012	-0.14942		4.512	-0.19855
	--			--		3.013	-0.14953		4.513	-0.19855
	--			--		3.014	-0.14966		4.514	-0.19847
	--			--		3.015	-0.14979		4.515	-0.19832
	--			--		3.016	-0.14992		4.516	-0.19811
	--			--		3.017	-0.15011		4.517	-0.19807
	--			--		3.018	-0.15029		4.518	-0.19792
	--			--		3.019	-0.15051		4.519	-0.19777
	--			--		3.02	-0.15068		4.52	-0.19757
	--			--		3.021	-0.15088		4.521	-0.19721
	--			--		3.022	-0.15112		4.522	-0.19684
	--			--		3.023	-0.15139		4.523	-0.19645
	--			--		3.024	-0.15164		4.524	-0.19626
	--			--		3.025	-0.15186		4.525	-0.19622
	--			--		3.026	-0.15212		4.526	-0.19625
	--			--		3.027	-0.1524		4.527	-0.19633
	--			--		3.028	-0.15271		4.528	-0.19648
	--			--		3.029	-0.15303		4.529	-0.19674
	--			--		3.03	-0.15343		4.53	-0.19701
	--			--		3.031	-0.15386		4.531	-0.19729
	--			--		3.032	-0.15428		4.532	-0.19769
	--			--		3.033	-0.15475		4.533	-0.19783
	--			--		3.034	-0.15519		4.534	-0.19799
	--			--		3.035	-0.15561		4.535	-0.19822
	--			--		3.036	-0.15606		4.536	-0.19823
	--			--		3.037	-0.15658		4.537	-0.19824
	--			--		3.038	-0.15708		4.538	-0.19816
	--			--		3.039	-0.15761		4.539	-0.19824
	--			--		3.04	-0.15807		4.54	-0.19827
	--			--		3.041	-0.15847		4.541	-0.19841
	--			--		3.042	-0.1588		4.542	-0.19844
	--			--		3.043	-0.15911		4.543	-0.19867
	--			--		3.044	-0.15939		4.544	-0.19872
	--			--		3.045	-0.15968		4.545	-0.19894
	--			--		3.046	-0.16001		4.546	-0.19911
	--			--		3.047	-0.16034		4.547	-0.19936
	--			--		3.048	-0.16065		4.548	-0.19984
	--			--		3.049	-0.16097		4.549	-0.20033
	--			--		3.05	-0.16132		4.55	-0.2008
	--			--		3.051	-0.16169		4.551	-0.20128
	--			--		3.052	-0.16206		4.552	-0.20167
	--			--		3.053	-0.16243		4.553	-0.20215
	--			--		3.054	-0.16279		4.554	-0.20239
	--			--		3.055	-0.1631		4.555	-0.20243
	--			--		3.056	-0.16339		4.556	-0.20247
	--			--		3.057	-0.16366		4.557	-0.20249
	--			--		3.058	-0.1639		4.558	-0.20243
	--			--		3.059	-0.16421		4.559	-0.20225
	--			--		3.06	-0.16448		4.56	-0.20206
	--			--		3.061	-0.16471		4.561	-0.20174
	--			--		3.062	-0.1649		4.562	-0.20158
	--			--		3.063	-0.1651		4.563	-0.20135
	--			--		3.064	-0.16527		4.564	-0.20105
	--			--		3.065	-0.16541		4.565	-0.20096
	--			--		3.066	-0.16556		4.566	-0.20091
	--			--		3.067	-0.16571		4.567	-0.20072
	--			--		3.068	-0.16583		4.568	-0.20058
	--			--		3.069	-0.16592		4.569	-0.20061
	--			--		3.07	-0.16596		4.57	-0.20049
	--			--		3.071	-0.16607		4.571	-0.20049
	--			--		3.072	-0.16618		4.572	-0.2006
	--			--		3.073	-0.16627		4.573	-0.20088
	--			--		3.074	-0.16636		4.574	-0.20122
	--			--		3.075	-0.16646		4.575	-0.20146
	--			--		3.076	-0.1666		4.576	-0.20157
	--			--		3.077	-0.16681		4.577	-0.20161
	--			--		3.078	-0.16705		4.578	-0.20151
	--			--		3.079	-0.16726		4.579	-0.20137
	--			--		3.08	-0.16751		4.58	-0.2013
	--			--		3.081	-0.16778		4.581	-0.20117
	--			--		3.082	-0.16804		4.582	-0.2011
	--			--		3.083	-0.16829		4.583	-0.20089
	--			--		3.084	-0.1685		4.584	-0.20089
	--			--		3.085	-0.16875		4.585	-0.20105
	--			--		3.086	-0.16896		4.586	-0.20097
	--			--		3.087	-0.16917		4.587	-0.20096
	--			--		3.088	-0.16929		4.588	-0.20121
	--			--		3.089	-0.16942		4.589	-0.20135
	--			--		3.09	-0.16954		4.59	-0.20136
	--			--		3.091	-0.16972		4.591	-0.2015
	--			--		3.092	-0.16995		4.592	-0.20154
	--			--		3.093	-0.1703		4.593	-0.20161
	--			--		3.094	-0.17064		4.594	-0.20169
	--			--		3.095	-0.17107		4.595	-0.20173
	--			--		3.096	-0.17149		4.596	-0.20169
	--			--		3.097	-0.17188		4.597	-0.20156
	--			--		3.098	-0.1723		4.598	-0.20154
	--			--		3.099	-0.17269		4.599	-0.20122
	--			--		3.1	-0.17302		4.6	-0.20096
	--			--		3.101	-0.17327		4.601	-0.20071
	--			--		3.102	-0.1735		4.602	-0.20054
	--			--		3.103	-0.1737		4.603	-0.20043
	--			--		3.104	-0.17386		4.604	-0.20015
	--			--		3.105	-0.17408		4.605	-0.19994
	--			--		3.106	-0.17429		4.606	-0.19969
	--			--		3.107	-0.17452		4.607	-0.19948
	--			--		3.108	-0.17477		4.608	-0.1992
	--			--		3.109	-0.17506		4.609	-0.19905
	--			--		3.11	-0.17528		4.61	-0.19892
	--			--		3.111	-0.17548		4.611	-0.19873
	--			--		3.112	-0.17572		4.612	-0.19875
	--			--		3.113	-0.17597		4.613	-0.19848
	--			--		3.114	-0.17622		4.614	-0.19825
	--			--		3.115	-0.17648		4.615	-0.19801
	--			--		3.116	-0.17671		4.616	-0.19787
	--			--		3.117	-0.17694		4.617	-0.19757
	--			--		3.118	-0.17707		4.618	-0.19753
	--			--		3.119	-0.1772		4.619	-0.19744
	--			--		3.12	-0.17743		4.62	-0.19726
	--			--		3.121	-0.17765		4.621	-0.19716
	--			--		3.122	-0.17783		4.622	-0.19708
	--			--		3.123	-0.178		4.623	-0.19694
	--			--		3.124	-0.17816		4.624	-0.19678
	--			--		3.125	-0.17838		4.625	-0.1966
	--			--		3.126	-0.17859		4.626	-0.19632
	--			--		3.127	-0.1788		4.627	-0.19626
	--			--		3.128	-0.179		4.628	-0.19616
	--			--		3.129	-0.1792		4.629	-0.1961
	--			--		3.13	-0.17949		4.63	-0.19613
	--			--		3.131	-0.17981		4.631	-0.19608
	--			--		3.132	-0.18008		4.632	-0.19607
	--			--		3.133	-0.18032		4.633	-0.19597
	--			--		3.134	-0.18053		4.634	-0.19602
	--			--		3.135	-0.18065		4.635	-0.19601
	--			--		3.136	-0.18075		4.636	-0.19597
	--			--		3.137	-0.18088		4.637	-0.196
	--			--		3.138	-0.18105		4.638	-0.19598
	--			--		3.139	-0.18123		4.639	-0.19588
	--			--		3.14	-0.18142		4.64	-0.19586
	--			--		3.141	-0.18163		4.641	-0.19586
	--			--		3.142	-0.18179		4.642	-0.19578
	--			--		3.143	-0.18197		4.643	-0.19555
	--			--		3.144	-0.18206		4.644	-0.19543
	--			--		3.145	-0.18218		4.645	-0.1953
	--			--		3.146	-0.18223		4.646	-0.19532
	--			--		3.147	-0.18226		4.647	-0.19539
	--			--		3.148	-0.18233		4.648	-0.19557
	--			--		3.149	-0.18239		4.649	-0.19575
	--			--		3.15	-0.18242		4.65	-0.19591
	--			--		3.151	-0.18243		4.651	-0.19601
	--			--		3.152	-0.1825		4.652	-0.19621
	--			--		3.153	-0.18255		4.653	-0.19641
	--			--		3.154	-0.18264		4.654	-0.19648
	--			--		3.155	-0.18275		4.655	-0.19639
	--			--		3.156	-0.18286		4.656	-0.19628
	--			--		3.157	-0.183		4.657	-0.19627
	--			--		3.158	-0.18313		4.658	-0.19626
	--			--		3.159	-0.18328		4.659	-0.19618
	--			--		3.16	-0.18347		4.66	-0.19611
	--			--		3.161	-0.18357		4.661	-0.19607
	--			--		3.162	-0.18367		4.662	-0.19599
	--			--		3.163	-0.18372		4.663	-0.19594
	--			--		3.164	-0.18379		4.664	-0.19591
	--			--		3.165	-0.18384		4.665	-0.19581
	--			--		3.166	-0.18394		4.666	-0.19575
	--			--		3.167	-0.18403		4.667	-0.19564
	--			--		3.168	-0.18411		4.668	-0.19579
	--			--			--		4.669	-0.1957
	--			--			--		4.67	-0.19563
	--			--			--		4.671	-0.19541
	--			--			--		4.672	-0.19523
	--			--			--		4.673	-0.19492
	--			--			--		4.674	-0.19472
	--			--			--		4.675	-0.19449
	--			--			--		4.676	-0.19425
	--			--			--		4.677	-0.194
	--			--			--		4.678	-0.19364
	--			--			--		4.679	-0.19343
	--			--			--		4.68	-0.19322
	--			--			--		4.681	-0.19308
	--			--			--		4.682	-0.19306
	--			--			--		4.683	-0.19304
	--			--			--		4.684	-0.1932
	--			--			--		4.685	-0.19338
	--			--			--		4.686	-0.19349
	--			--			--		4.687	-0.19362
	--			--			--		4.688	-0.19384
	--			--			--		4.689	-0.19401
	--			--			--		4.69	-0.19402
	--			--			--		4.691	-0.19394
	--			--			--		4.692	-0.19388
	--			--			--		4.693	-0.19381
	--			--			--		4.694	-0.19394
	--			--			--		4.695	-0.19412
	--			--			--		4.696	-0.19415
	--			--			--		4.697	-0.19427
	--			--			--		4.698	-0.19444
	--			--			--		4.699	-0.19448
	--			--			--		4.7	-0.19453
	--			--			--		4.701	-0.19455
	--			--			--		4.702	-0.19454
	--			--			--		4.703	-0.19459
	--			--			--		4.704	-0.19444
	--			--			--		4.705	-0.19442
	--			--			--		4.706	-0.19465
	--			--			--		4.707	-0.19477
	--			--			--		4.708	-0.19488
	--			--			--		4.709	-0.19496
	--			--			--		4.71	-0.1951
	--			--			--		4.711	-0.19522
	--			--			--		4.712	-0.19531
	--			--			--		4.713	-0.19527
	--			--			--		4.714	-0.19511
	--			--			--		4.715	-0.19488
	--			--			--		4.716	-0.19466
	--			--			--		4.717	-0.19448
	--			--			--		4.718	-0.1942
	--			--			--		4.719	-0.1937
	--			--			--		4.72	-0.19329
	--			--			--		4.721	-0.19285
	--			--			--		4.722	-0.19255
	--			--			--		4.723	-0.19231
	--			--			--		4.724	-0.19217
	--			--			--		4.725	-0.19201
	--			--			--		4.726	-0.19181
	--			--			--		4.727	-0.19175
	--			--			--		4.728	-0.19172
	--			--			--		4.729	-0.19166
	--			--			--		4.73	-0.19153
	--			--			--		4.731	-0.19151
	--			--			--		4.732	-0.19146
	--			--			--		4.733	-0.19133
	--			--			--		4.734	-0.19107
	--			--			--		4.735	-0.19082
	--			--			--		4.736	-0.19056
	--			--			--		4.737	-0.19042
	--			--			--		4.738	-0.19017
	--			--			--		4.739	-0.18985
	--			--			--		4.74	-0.18966
	--			--			--		4.741	-0.18941
	--			--			--		4.742	-0.18939
	--			--			--		4.743	-0.18925
	--			--			--		4.744	-0.1893
	--			--			--		4.745	-0.18957
	--			--			--		4.746	-0.18976
	--			--			--		4.747	-0.19008
	--			--			--		4.748	-0.19033
	--			--			--		4.749	-0.19042
	--			--			--		4.75	-0.19062
	--			--			--		4.751	-0.19069
	--			--			--		4.752	-0.19087
	--			--			--		4.753	-0.19108
	--			--			--		4.754	-0.19125
	--			--			--		4.755	-0.19145
	--			--			--		4.756	-0.19149
	--			--			--		4.757	-0.19141
	--			--			--		4.758	-0.19133
	--			--			--		4.759	-0.19118
	--			--			--		4.76	-0.19104
	--			--			--		4.761	-0.19094
	--			--			--		4.762	-0.19077
	--			--			--		4.763	-0.19061
	--			--			--		4.764	-0.19048
	--			--			--		4.765	-0.19035
	--			--			--		4.766	-0.19021
	--			--			--		4.767	-0.19025
	--			--			--		4.768	-0.19022
	--			--			--		4.769	-0.19013
	--			--			--		4.77	-0.19008
	--			--			--		4.771	-0.19011
	--			--			--		4.772	-0.19025
	--			--			--		4.773	-0.19026
	--			--			--		4.774	-0.19018
	--			--			--		4.775	-0.19003
	--			--			--		4.776	-0.18982
	--			--			--		4.777	-0.18955
	--			--			--		4.778	-0.18921
	--			--			--		4.779	-0.18889
	--			--			--		4.78	-0.18857
	--			--			--		4.781	-0.18836
	--			--			--		4.782	-0.18819
	--			--			--		4.783	-0.18802
	--			--			--		4.784	-0.18792
	--			--			--		4.785	-0.18785
	--			--			--		4.786	-0.18774
	--			--			--		4.787	-0.18773
	--			--			--		4.788	-0.18778
	--			--			--		4.789	-0.18783
	--			--			--		4.79	-0.18788
	--			--			--		4.791	-0.18793
	--			--			--		4.792	-0.18801
	--			--			--		4.793	-0.18802
	--			--			--		4.794	-0.18834
	--			--			--		4.795	-0.1885
	--			--			--		4.796	-0.18831
	--			--			--		4.797	-0.18826
	--			--			--		4.798	-0.18814
	--			--			--		4.799	-0.188
	--			--			--		4.8	-0.18793
	--			--			--		4.801	-0.18785
	--			--			--		4.802	-0.18777
	--			--			--		4.803	-0.18773
	--			--			--		4.804	-0.18774
	--			--			--		4.805	-0.18761
	--			--			--		4.806	-0.18762
	--			--			--		4.807	-0.18771
	--			--			--		4.808	-0.18783
	--			--			--		4.809	-0.18796
	--			--			--		4.81	-0.18805
	--			--			--		4.811	-0.18831
	--			--			--		4.812	-0.18856
	--			--			--		4.813	-0.18876
	--			--			--		4.814	-0.18881
	--			--			--		4.815	-0.18897
	--			--			--		4.816	-0.18913
	--			--			--		4.817	-0.1893
	--			--			--		4.818	-0.18914
	--			--			--		4.819	-0.18907
	--			--			--		4.82	-0.18912
	--			--			--		4.821	-0.18915
	--			--			--		4.822	-0.18917
	--			--			--		4.823	-0.18905
	--			--			--		4.824	-0.18899
	--			--			--		4.825	-0.18898
	--			--			--		4.826	-0.18898
	--			--			--		4.827	-0.18902
	--			--			--		4.828	-0.18936
	--			--			--		4.829	-0.18963
	--			--			--		4.83	-0.18976
	--			--			--		4.831	-0.19004
	--			--			--		4.832	-0.19024
	--			--			--		4.833	-0.19029
	--			--			--		4.834	-0.19036
	--			--			--		4.835	-0.19026
	--			--			--		4.836	-0.19021
	--			--			--		4.837	-0.19011
	--			--			--		4.838	-0.19003
	--			--			--		4.839	-0.18989
	--			--			--		4.84	-0.18979
	--			--			--		4.841	-0.18973
	--			--			--		4.842	-0.18956
	--			--			--		4.843	-0.18952
	--			--			--		4.844	-0.18957
	--			--			--		4.845	-0.18949
	--			--			--		4.846	-0.18952
	--			--			--		4.847	-0.18976
	--			--			--		4.848	-0.1897
	--			--			--		4.849	-0.18967
	--			--			--		4.85	-0.18973
	--			--			--		4.851	-0.18987
	--			--			--		4.852	-0.18992
	--			--			--		4.853	-0.18995
	--			--			--		4.854	-0.18993
	--			--			--		4.855	-0.18991
	--			--			--		4.856	-0.19001
	--			--			--		4.857	-0.19006
	--			--			--		4.858	-0.19014
	--			--			--		4.859	-0.19017
	--			--			--		4.86	-0.19022
	--			--			--		4.861	-0.1904
	--			--			--		4.862	-0.19028
	--			--			--		4.863	-0.19015
	--			--			--		4.864	-0.19024
	--			--			--		4.865	-0.19028
	--			--			--		4.866	-0.19022
	--			--			--		4.867	-0.19016
	--			--			--		4.868	-0.19015
	--			--			--		4.869	-0.19031
	--			--			--		4.87	-0.19034
	--			--			--		4.871	-0.19029
	--			--			--		4.872	-0.19045
	--			--			--		4.873	-0.19053
	--			--			--		4.874	-0.19069
	--			--			--		4.875	-0.19079
	--			--			--		4.876	-0.19089
	--			--			--		4.877	-0.19106
	--			--			--		4.878	-0.1912
	--			--			--		4.879	-0.19112
	--			--			--		4.88	-0.19099
	--			--			--		4.881	-0.19099
	--			--			--		4.882	-0.19094
	--			--			--		4.883	-0.19089
	--			--			--		4.884	-0.19086
	--			--			--		4.885	-0.19091
	--			--			--		4.886	-0.19111
	--			--			--		4.887	-0.1914
	--			--			--		4.888	-0.19175
	--			--			--		4.889	-0.19198
	--			--			--		4.89	-0.19212
	--			--			--		4.891	-0.19235
	--			--			--		4.892	-0.19246
	--			--			--		4.893	-0.19266
	--			--			--		4.894	-0.19281
	--			--			--		4.895	-0.19288
	--			--			--		4.896	-0.19287
	--			--			--		4.897	-0.19279
	--			--			--		4.898	-0.19267
	--			--			--		4.899	-0.19261
	--			--			--		4.9	-0.1926
	--			--			--		4.901	-0.19257
	--			--			--		4.902	-0.19261
	--			--			--		4.903	-0.19255
	--			--			--		4.904	-0.1925
	--			--			--		4.905	-0.19246
	--			--			--		4.906	-0.19253
	--			--			--		4.907	-0.19262
	--			--			--		4.908	-0.19268
	--			--			--		4.909	-0.19267
	--			--			--		4.91	-0.19261
	--			--			--		4.911	-0.19264
	--			--			--		4.912	-0.19239
	--			--			--		4.913	-0.19246
	--			--			--		4.914	-0.19243
	--			--			--		4.915	-0.19219
	--			--			--		4.916	-0.19197
	--			--			--		4.917	-0.19173
	--			--			--		4.918	-0.19148
	--			--			--		4.919	-0.1913
	--			--			--		4.92	-0.19114
	--			--			--		4.921	-0.1912
	--			--			--		4.922	-0.19126
	--			--			--		4.923	-0.19115
	--			--			--		4.924	-0.19117
	--			--			--		4.925	-0.19126
	--			--			--		4.926	-0.19137
	--			--			--		4.927	-0.19142
	--			--			--		4.928	-0.1914
	--			--			--		4.929	-0.19154
	--			--			--		4.93	-0.19179
	--			--			--		4.931	-0.19196
	--			--			--		4.932	-0.19202
	--			--			--		4.933	-0.1921
	--			--			--		4.934	-0.1922
	--			--			--		4.935	-0.19243
	--			--			--		4.936	-0.19248
	--			--			--		4.937	-0.19244
	--			--			--		4.938	-0.19228
	--			--			--		4.939	-0.19222
	--			--			--		4.94	-0.19208
	--			--			--		4.941	-0.19202
	--			--			--		4.942	-0.19174
	--			--			--		4.943	-0.1916
	--			--			--		4.944	-0.19148
	--			--			--		4.945	-0.19123
	--			--			--		4.946	-0.19104
	--			--			--		4.947	-0.19097
	--			--			--		4.948	-0.19078
	--			--			--		4.949	-0.19056
	--			--			--		4.95	-0.19033
	--			--			--		4.951	-0.19009
	--			--			--		4.952	-0.19006
	--			--			--		4.953	-0.18996
	--			--			--		4.954	-0.18998
	--			--			--		4.955	-0.1901
	--			--			--		4.956	-0.19003
	--			--			--		4.957	-0.19003
	--			--			--		4.958	-0.18994
	--			--			--		4.959	-0.18982
	--			--			--		4.96	-0.18972
	--			--			--		4.961	-0.18981
	--			--			--		4.962	-0.18975
	--			--			--		4.963	-0.18986
	--			--			--		4.964	-0.1897
	--			--			--		4.965	-0.18956
	--			--			--		4.966	-0.18944
	--			--			--		4.967	-0.18965
	--			--			--		4.968	-0.18984
	--			--			--		4.969	-0.19007
	--			--			--		4.97	-0.19026
	--			--			--		4.971	-0.19042
	--			--			--		4.972	-0.19052
	--			--			--		4.973	-0.1907
	--			--			--		4.974	-0.19094
	--			--			--		4.975	-0.19114
	--			--			--		4.976	-0.19125
	--			--			--		4.977	-0.19133
	--			--			--		4.978	-0.19139
	--			--			--		4.979	-0.19146
	--			--			--		4.98	-0.19143
	--			--			--		4.981	-0.19126
	--			--			--		4.982	-0.1912
	--			--			--		4.983	-0.19119
	--			--			--		4.984	-0.19121
	--			--			--		4.985	-0.19131
	--			--			--		4.986	-0.19127
	--			--			--		4.987	-0.19129
	--			--			--		4.988	-0.19134
	--			--			--		4.989	-0.19131
	--			--			--		4.99	-0.1912
	--			--			--		4.991	-0.19108
	--			--			--		4.992	-0.19097
	--			--			--		4.993	-0.19076
	--			--			--		4.994	-0.19054
	--			--			--		4.995	-0.1903
	--			--			--		4.996	-0.19024
	--			--			--		4.997	-0.19007
	--			--			--		4.998	-0.18988
	--			--			--		4.999	-0.18996
	--			--			--		5	-0.19007
	--			--			--		5.001	-0.19031
	--			--			--		5.002	-0.19069
	--			--			--		5.003	-0.19091
	--			--			--		5.004	-0.19111
	--			--			--		5.005	-0.19137
	--			--			--		5.006	-0.19146
	--			--			--		5.007	-0.19179
	--			--			--		5.008	-0.19203
	--			--			--		5.009	-0.19228
	--			--			--		5.01	-0.19259
	--			--			--		5.011	-0.19295
	--			--			--		5.012	-0.19315
	--			--			--		5.013	-0.1933
	--			--			--		5.014	-0.1933
	--			--			--		5.015	-0.19333
	--			--			--		5.016	-0.19342
	--			--			--		5.017	-0.19356
	--			--			--		5.018	-0.1935
	--			--			--		5.019	-0.19354
	--			--			--		5.02	-0.1936
	--			--			--		5.021	-0.19369
	--			--			--		5.022	-0.19378
	--			--			--		5.023	-0.1939
	--			--			--		5.024	-0.19402
	--			--			--		5.025	-0.19421
	--			--			--		5.026	-0.19447
	--			--			--		5.027	-0.19472
	--			--			--		5.028	-0.19489
	--			--			--		5.029	-0.19507
	--			--			--		5.03	-0.19538
	--			--			--		5.031	-0.19552
	--			--			--		5.032	-0.19566
	--			--			--		5.033	-0.19587
	--			--			--		5.034	-0.19622
	--			--			--		5.035	-0.19658
	--			--			--		5.036	-0.1967
	--			--			--		5.037	-0.19682
	--			--			--		5.038	-0.19678
	--			--			--		5.039	-0.19682
	--			--			--		5.04	-0.19693
	--			--			--		5.041	-0.19695
	--			--			--		5.042	-0.19705
	--			--			--		5.043	-0.19714
	--			--			--		5.044	-0.19742
	--			--			--		5.045	-0.19762
	--			--			--		5.046	-0.19793
	--			--			--		5.047	-0.19833
	--			--			--		5.048	-0.199
	--			--			--		5.049	-0.19933
	--			--			--		5.05	-0.19971
	--			--			--		5.051	-0.2001
	--			--			--		5.052	-0.20047
	--			--			--		5.053	-0.20067
	--			--			--		5.054	-0.20092
	--			--			--		5.055	-0.20113
	--			--			--		5.056	-0.20118
	--			--			--		5.057	-0.20134
	--			--			--		5.058	-0.20144
	--			--			--		5.059	-0.20165
	--			--			--		5.06	-0.20186
	--			--			--		5.061	-0.20205
	--			--			--		5.062	-0.20223
	--			--			--		5.063	-0.20225
	--			--			--		5.064	-0.2023
	--			--			--		5.065	-0.20237
	--			--			--		5.066	-0.20253
	--			--			--		5.067	-0.20276
	--			--			--		5.068	-0.20309
	--			--			--		5.069	-0.20328
	--			--			--		5.07	-0.20356
	--			--			--		5.071	-0.20391
	--			--			--		5.072	-0.2043
	--			--			--		5.073	-0.20469
	--			--			--		5.074	-0.20516
	--			--			--		5.075	-0.20558
	--			--			--		5.076	-0.20594
	--			--			--		5.077	-0.2062
	--			--			--		5.078	-0.20627
	--			--			--		5.079	-0.20653
	--			--			--		5.08	-0.20685
	--			--			--		5.081	-0.20709
	--			--			--		5.082	-0.20739
	--			--			--		5.083	-0.20779
	--			--			--		5.084	-0.20828
	--			--			--		5.085	-0.20875
	--			--			--		5.086	-0.20907
	--			--			--		5.087	-0.20931
	--			--			--		5.088	-0.20972
	--			--			--		5.089	-0.2102
	--			--			--		5.09	-0.2106
	--			--			--		5.091	-0.21104
	--			--			--		5.092	-0.21153
	--			--			--		5.093	-0.21198
	--			--			--		5.094	-0.21247
	--			--			--		5.095	-0.21288
	--			--			--		5.096	-0.21331
	--			--			--		5.097	-0.21362
	--			--			--		5.098	-0.21386
	--			--			--		5.099	-0.214
	--			--			--		5.1	-0.21438
	--			--			--		5.101	-0.21472
	--			--			--		5.102	-0.21508
	--			--			--		5.103	-0.21541
	--			--			--		5.104	-0.21597
	--			--			--		5.105	-0.21661
	--			--			--		5.106	-0.21713
	--			--			--		5.107	-0.21783
	--			--			--		5.108	-0.21845
	--			--			--		5.109	-0.219
	--			--			--		5.11	-0.21938
	--			--			--		5.111	-0.21976
	--			--			--		5.112	-0.22016
	--			--			--		5.113	-0.22044
	--			--			--		5.114	-0.2208
	--			--			--		5.115	-0.22109
	--			--			--		5.116	-0.22148
	--			--			--		5.117	-0.22192
	--			--			--		5.118	-0.22226
	--			--			--		5.119	-0.22266
	--			--			--		5.12	-0.22312
	--			--			--		5.121	-0.22356
	--			--			--		5.122	-0.22399
	--			--			--		5.123	-0.22432
	--			--			--		5.124	-0.22469
	--			--			--		5.125	-0.22503
	--			--			--		5.126	-0.22544
	--			--			--		5.127	-0.22592
	--			--			--		5.128	-0.22645
	--			--			--		5.129	-0.22714
	--			--			--		5.13	-0.22783
	--			--			--		5.131	-0.2284
	--			--			--		5.132	-0.22896
	--			--			--		5.133	-0.22958
	--			--			--		5.134	-0.23007
	--			--			--		5.135	-0.23046
	--			--			--		5.136	-0.23079
	--			--			--		5.137	-0.23126
	--			--			--		5.138	-0.23173
	--			--			--		5.139	-0.23395
	--			--			--		5.14	-0.23636
	--			--			--		5.141	-0.23845
	--			--			--		5.142	-0.24003
	--			--			--		5.143	-0.24107
	--			--			--		5.144	-0.24178
	--			--			--		5.145	-0.2421
	--			--			--		5.146	-0.24208
	--			--			--		5.147	-0.2418
	--			--			--		5.148	-0.24122
	--			--			--		5.149	-0.2403
	--			--			--		5.15	-0.23894
	--			--			--		5.151	-0.2373
	--			--			--		5.152	-0.23526
	--			--			--		5.153	-0.23282
	--			--			--		5.154	-0.23018
	--			--			--		5.155	-0.22715
	--			--			--		5.156	-0.22377
	--			--			--		5.157	-0.22022
	--			--			--		5.158	-0.21633
	--			--			--		5.159	-0.2123
	--			--			--		5.16	-0.20817
	--			--			--		5.161	-0.20398
	--			--			--		5.162	-0.19969
	--			--			--		5.163	-0.19535
	--			--			--		5.164	-0.19099
	--			--			--		5.165	-0.18664
	--			--			--		5.166	-0.18236
	--			--			--		5.167	-0.17808
	--			--			--		5.168	-0.17382
	--			--			--		5.169	-0.16971
	--			--			--		5.17	-0.16554
	--			--			--		5.171	-0.16159
	--			--			--		5.172	-0.15774
	--			--			--		5.173	-0.15406
	--			--			--		5.174	-0.15063
	--			--			--		5.175	-0.14748
	--			--			--		5.176	-0.14456
	--			--			--		5.177	-0.14188
	--			--			--		5.178	-0.13945
	--			--			--		5.179	-0.13734
	--			--			--		5.18	-0.13553
	--			--			--		5.181	-0.13399
	--			--			--		5.182	-0.13289
	--			--			--		5.183	-0.13221
	--			--			--		5.184	-0.13194
	--			--			--		5.185	-0.13228
	--			--			--		5.186	-0.13309
	--			--			--		5.187	-0.13439
	--			--			--		5.188	-0.13608
	--			--			--		5.189	-0.13847
	--			--			--		5.19	-0.13921
	--			--			--		5.191	-0.13951
	--			--			--		5.192	-0.13971
	--			--			--		5.193	-0.13988
	--			--			--		5.194	-0.14022
	--			--			--		5.195	-0.1405
	--			--			--		5.196	-0.1407
	--			--			--		5.197	-0.14084
	--			--			--		5.198	-0.14092
	--			--			--		5.199	-0.14096
	--			--			--		5.2	-0.14097
	--			--			--		5.201	-0.14097
	--			--			--		5.202	-0.14096
	--			--			--		5.203	-0.14093
	--			--			--		5.204	-0.14089
	--			--			--		5.205	-0.14085
	--			--			--		5.206	-0.14077
	--			--			--		5.207	-0.14067
	--			--			--		5.208	-0.14058
	--			--			--		5.209	-0.14046
	--			--			--		5.21	-0.14033
	--			--			--		5.211	-0.14019
	--			--			--		5.212	-0.14002
	--			--			--		5.213	-0.13983
	--			--			--		5.214	-0.13962
	--			--			--		5.215	-0.13941
	--			--			--		5.216	-0.13917
	--			--			--		5.217	-0.13891
	--			--			--		5.218	-0.13864
	--			--			--		5.219	-0.13838
	--			--			--		5.22	-0.1381
	--			--			--		5.221	-0.13783
	--			--			--		5.222	-0.13755
	--			--			--		5.223	-0.13731
	--			--			--		5.224	-0.13705
	--			--			--		5.225	-0.13679
	--			--			--		5.226	-0.13653
	--			--			--		5.227	-0.1363
	--			--			--		5.228	-0.13611
	--			--			--		5.229	-0.13592
	--			--			--		5.23	-0.13572
	--			--			--		5.231	-0.13558
	--			--			--		5.232	-0.13543
	--			--			--		5.233	-0.13531
	--			--			--		5.234	-0.13518
	--			--			--		5.235	-0.1351
	--			--			--		5.236	-0.135
	--			--			--		5.237	-0.13492
	--			--			--		5.238	-0.13487
	--			--			--		5.239	-0.13484
	--			--			--		5.24	-0.13485
	--			--			--		5.241	-0.13486
	--			--			--		5.242	-0.13487
	--			--			--		5.243	-0.13491
	--			--			--		5.244	-0.13498
	--			--			--		5.245	-0.13508
	--			--			--		5.246	-0.13517
	--			--			--		5.247	-0.13526
	--			--			--		5.248	-0.13534
	--			--			--		5.249	-0.13544
	--			--			--		5.25	-0.13554
	--			--			--		5.251	-0.13567
	--			--			--		5.252	-0.1358
	--			--			--		5.253	-0.13593
	--			--			--		5.254	-0.13606
	--			--			--		5.255	-0.13619
	--			--			--		5.256	-0.13634
	--			--			--		5.257	-0.13645
	--			--			--		5.258	-0.13659
	--			--			--		5.259	-0.13674
	--			--			--		5.26	-0.13689
	--			--			--		5.261	-0.13701
	--			--			--		5.262	-0.13714
	--			--			--		5.263	-0.13726
	--			--			--		5.264	-0.13737
	--			--			--		5.265	-0.13751
	--			--			--		5.266	-0.13767
	--			--			--		5.267	-0.1378
	--			--			--		5.268	-0.13795
	--			--			--		5.269	-0.13809
	--			--			--		5.27	-0.13819
	--			--			--		5.271	-0.13832
	--			--			--		5.272	-0.13847
	--			--			--		5.273	-0.1386
	--			--			--		5.274	-0.13872
	--			--			--		5.275	-0.13882
	--			--			--		5.276	-0.13892
	--			--			--		5.277	-0.13906
	--			--			--		5.278	-0.13915
	--			--			--		5.279	-0.13927
	--			--			--		5.28	-0.13936
	--			--			--		5.281	-0.13944
	--			--			--		5.282	-0.13953
	--			--			--		5.283	-0.13965
	--			--			--		5.284	-0.13976
	--			--			--		5.285	-0.13992
	--			--			--		5.286	-0.13998
	--			--			--		5.287	-0.14011
	--			--			--		5.288	-0.14022
	--			--			--		5.289	-0.14034
	--			--			--		5.29	-0.14047
	--			--			--		5.291	-0.14058
	--			--			--		5.292	-0.14064
	--			--			--		5.293	-0.1407
	--			--			--		5.294	-0.14083
	--			--			--		5.295	-0.14089
	--			--			--		5.296	-0.14087
	--			--			--		5.297	-0.14081
	--			--			--		5.298	-0.14086
	--			--			--		5.299	-0.14096
	--			--			--		5.3	-0.14108
	--			--			--		5.301	-0.14123
	--			--			--		5.302	-0.14136
	--			--			--		5.303	-0.14145
	--			--			--		5.304	-0.14155
	--			--			--		5.305	-0.14161
	--			--			--		5.306	-0.14167
	--			--			--		5.307	-0.14148
	--			--			--		5.308	-0.14144
	--			--			--		5.309	-0.14149
	--			--			--		5.31	-0.14156
	--			--			--		5.311	-0.14164
	--			--			--		5.312	-0.14166
	--			--			--		5.313	-0.14156
	--			--			--		5.314	-0.14143
	--			--			--		5.315	-0.14141
	--			--			--		5.316	-0.14143
	--			--			--		5.317	-0.14141
	--			--			--		5.318	-0.14132
	--			--			--		5.319	-0.14128
	--			--			--		5.32	-0.14116
	--			--			--		5.321	-0.14112
	--			--			--		5.322	-0.14123
	--			--			--		5.323	-0.14124
	--			--			--		5.324	-0.14126
	--			--			--		5.325	-0.14144
	--			--			--		5.326	-0.14174
	--			--			--		5.327	-0.142
	--			--			--		5.328	-0.14208
	--			--			--		5.329	-0.14216
	--			--			--		5.33	-0.14218
	--			--			--		5.331	-0.14228
	--			--			--		5.332	-0.14249
	--			--			--		5.333	-0.14262
	--			--			--		5.334	-0.14271
	--			--			--		5.335	-0.14286
	--			--			--		5.336	-0.14308
	--			--			--		5.337	-0.14352
	--			--			--		5.338	-0.14392
	--			--			--		5.339	-0.14438
	--			--			--		5.34	-0.14479
	--			--			--		5.341	-0.14524
	--			--			--		5.342	-0.14576
	--			--			--		5.343	-0.14633
	--			--			--		5.344	-0.14698
	--			--			--		5.345	-0.14741
	--			--			--		5.346	-0.14798
	--			--			--		5.347	-0.14857
	--			--			--		5.348	-0.14923
	--			--			--		5.349	-0.14978
	--			--			--		5.35	-0.15041
	--			--			--		5.351	-0.15109
	--			--			--		5.352	-0.15174
	--			--			--		5.353	-0.15221
	--			--			--		5.354	-0.15289
	--			--			--		5.355	-0.15343
	--			--			--		5.356	-0.15396
	--			--			--		5.357	-0.15443
	--			--			--		5.358	-0.15511
	--			--			--		5.359	-0.15569
	--			--			--		5.36	-0.15621
	--			--			--		5.361	-0.15659
	--			--			--		5.362	-0.15694
	--			--			--		5.363	-0.15728
	--			--			--		5.364	-0.15782
	--			--			--		5.365	-0.15835
	--			--			--		5.366	-0.1589
	--			--			--		5.367	-0.15947
	--			--			--		5.368	-0.15991
	--			--			--		5.369	-0.16039
	--			--			--		5.37	-0.16078
	--			--			--		5.371	-0.16122
	--			--			--		5.372	-0.16161
	--			--			--		5.373	-0.16182
	--			--			--		5.374	-0.16223
	--			--			--		5.375	-0.16271
	--			--			--		5.376	-0.16301
	--			--			--		5.377	-0.16307
	--			--			--		5.378	-0.16309
	--			--			--		5.379	-0.16329
	--			--			--		5.38	-0.16366
	--			--			--		5.381	-0.16409
	--			--			--		5.382	-0.16446
	--			--			--		5.383	-0.16487
	--			--			--		5.384	-0.16546
	--			--			--		5.385	-0.16614
	--			--			--		5.386	-0.1669
	--			--			--		5.387	-0.16772
	--			--			--		5.388	-0.16841
	--			--			--		5.389	-0.16911
	--			--			--		5.39	-0.16971
	--			--			--		5.391	-0.17021
	--			--			--		5.392	-0.17069
	--			--			--		5.393	-0.17106
	--			--			--		5.394	-0.17136
	--			--			--		5.395	-0.17158
	--			--			--		5.396	-0.172
	--			--			--		5.397	-0.17237
	--			--			--		5.398	-0.17283
	--			--			--		5.399	-0.1733
	--			--			--		5.4	-0.17378
	--			--			--		5.401	-0.17422
	--			--			--		5.402	-0.17457
	--			--			--		5.403	-0.17489
	--			--			--		5.404	-0.17542
	--			--			--		5.405	-0.17572
	--			--			--		5.406	-0.17611
	--			--			--		5.407	-0.17657
	--			--			--		5.408	-0.17694
	--			--			--		5.409	-0.17733
	--			--			--		5.41	-0.17775
	--			--			--		5.411	-0.17807
	--			--			--		5.412	-0.17852
	--			--			--		5.413	-0.17893
	--			--			--		5.414	-0.17929
	--			--			--		5.415	-0.17961
	--			--			--		5.416	-0.17999
	--			--			--		5.417	-0.18025
	--			--			--		5.418	-0.18026
	--			--			--		5.419	-0.18041
	--			--			--		5.42	-0.18054
	--			--			--		5.421	-0.18073
	--			--			--		5.422	-0.18096
	--			--			--		5.423	-0.18131
	--			--			--		5.424	-0.18179
	--			--			--		5.425	-0.18206
	--			--			--		5.426	-0.18225
	--			--			--		5.427	-0.18251
	--			--			--		5.428	-0.18288
	--			--			--		5.429	-0.18326
	--			--			--		5.43	-0.18354
	--			--			--		5.431	-0.18359
	--			--			--		5.432	-0.18379
	--			--			--		5.433	-0.18409
	--			--			--		5.434	-0.18431
	--			--			--		5.435	-0.18437
	--			--			--		5.436	-0.18451
	--			--			--		5.437	-0.18449
	--			--			--		5.438	-0.18451
	--			--			--		5.439	-0.18452
	--			--			--		5.44	-0.18444
	--			--			--		5.441	-0.18426
	--			--			--		5.442	-0.18421
	--			--			--		5.443	-0.18416
	--			--			--		5.444	-0.18428
	--			--			--		5.445	-0.18444
	--			--			--		5.446	-0.18471
	--			--			--		5.447	-0.18496
	--			--			--		5.448	-0.18517
	--			--			--		5.449	-0.18527
	--			--			--		5.45	-0.1855
	--			--			--		5.451	-0.18576
	--			--			--		5.452	-0.18597
	--			--			--		5.453	-0.18629
	--			--			--		5.454	-0.1865
	--			--			--		5.455	-0.18648
	--			--			--		5.456	-0.18665
	--			--			--		5.457	-0.1868
	--			--			--		5.458	-0.1868
	--			--			--		5.459	-0.18693
	--			--			--		5.46	-0.18709
	--			--			--		5.461	-0.18719
	--			--			--		5.462	-0.18723
	--			--			--		5.463	-0.18732
	--			--			--		5.464	-0.18742
	--			--			--		5.465	-0.1876
	--			--			--		5.466	-0.18791
	--			--			--		5.467	-0.18817
	--			--			--		5.468	-0.18858
	--			--			--		5.469	-0.18896
	--			--			--		5.47	-0.18919
	--			--			--		5.471	-0.18945
	--			--			--		5.472	-0.18964
	--			--			--		5.473	-0.18978
	--			--			--		5.474	-0.18983
	--			--			--		5.475	-0.1899
	--			--			--		5.476	-0.19005
	--			--			--		5.477	-0.19021
	--			--			--		5.478	-0.1902
	--			--			--		5.479	-0.19006
	--			--			--		5.48	-0.19005
	--			--			--		5.481	-0.19003
	--			--			--		5.482	-0.19024
	--			--			--		5.483	-0.19037
	--			--			--		5.484	-0.19059
	--			--			--		5.485	-0.19076
	--			--			--		5.486	-0.1911
	--			--			--		5.487	-0.19142
	--			--			--		5.488	-0.19189
	--			--			--		5.489	-0.19219
	--			--			--		5.49	-0.19249
	--			--			--		5.491	-0.19276
	--			--			--		5.492	-0.19311
	--			--			--		5.493	-0.19343
	--			--			--		5.494	-0.19379
	--			--			--		5.495	-0.19397
	--			--			--		5.496	-0.19408
	--			--			--		5.497	-0.19402
	--			--			--		5.498	-0.19389
	--			--			--		5.499	-0.19375
	--			--			--		5.5	-0.19367
	--			--			--		5.501	-0.19356
	--			--			--		5.502	-0.19342
	--			--			--		5.503	-0.19325
	--			--			--		5.504	-0.19294
	--			--			--		5.505	-0.19277
	--			--			--		5.506	-0.19271
	--			--			--		5.507	-0.19262
	--			--			--		5.508	-0.19246
	--			--			--		5.509	-0.1924
	--			--			--		5.51	-0.1922
	--			--			--		5.511	-0.1919
	--			--			--		5.512	-0.19173
	--			--			--		5.513	-0.19168
	--			--			--		5.514	-0.19153
	--			--			--		5.515	-0.19135
	--			--			--		5.516	-0.19132
	--			--			--		5.517	-0.1912
	--			--			--		5.518	-0.19106
	--			--			--		5.519	-0.19075
	--			--			--		5.52	-0.19059
	--			--			--		5.521	-0.19042
	--			--			--		5.522	-0.19033
	--			--			--		5.523	-0.19036
	--			--			--		5.524	-0.19055
	--			--			--		5.525	-0.19079
	--			--			--		5.526	-0.19087
	--			--			--		5.527	-0.19093
	--			--			--		5.528	-0.19094
	--			--			--		5.529	-0.19087
	--			--			--		5.53	-0.19101
	--			--			--		5.531	-0.19106
	--			--			--		5.532	-0.19117
	--			--			--		5.533	-0.19121
	--			--			--		5.534	-0.19132
	--			--			--		5.535	-0.1913
	--			--			--		5.536	-0.19138
	--			--			--		5.537	-0.1914
	--			--			--		5.538	-0.19152
	--			--			--		5.539	-0.19158
	--			--			--		5.54	-0.19156
	--			--			--		5.541	-0.19139
	--			--			--		5.542	-0.1912
	--			--			--		5.543	-0.19114
	--			--			--		5.544	-0.19117
	--			--			--		5.545	-0.19102
	--			--			--		5.546	-0.19092
	--			--			--		5.547	-0.19092
	--			--			--		5.548	-0.19086
	--			--			--		5.549	-0.1909
	--			--			--		5.55	-0.19102
	--			--			--		5.551	-0.19108
	--			--			--		5.552	-0.19103
	--			--			--		5.553	-0.19108
	--			--			--		5.554	-0.19095
	--			--			--		5.555	-0.19102
	--			--			--		5.556	-0.19102
	--			--			--		5.557	-0.19109
	--			--			--		5.558	-0.19104
	--			--			--		5.559	-0.19106
	--			--			--		5.56	-0.19084
	--			--			--		5.561	-0.19071
	--			--			--		5.562	-0.19071
	--			--			--		5.563	-0.19076
	--			--			--		5.564	-0.1908
	--			--			--		5.565	-0.19096
	--			--			--		5.566	-0.19111
	--			--			--		5.567	-0.19128
	--			--			--		5.568	-0.19147
	--			--			--		5.569	-0.19155
	--			--			--		5.57	-0.19166
	--			--			--		5.571	-0.19165
	--			--			--		5.572	-0.19171
	--			--			--		5.573	-0.19163
	--			--			--		5.574	-0.19158
	--			--			--		5.575	-0.19127
	--			--			--		5.576	-0.19099
	--			--			--		5.577	-0.19061
	--			--			--		5.578	-0.19038
	--			--			--		5.579	-0.19005
	--			--			--		5.58	-0.18987
	--			--			--		5.581	-0.18958
	--			--			--		5.582	-0.18934
	--			--			--		5.583	-0.18919
	--			--			--		5.584	-0.18909
	--			--			--		5.585	-0.18899
	--			--			--		5.586	-0.18899
	--			--			--		5.587	-0.18897
	--			--			--		5.588	-0.18906
	--			--			--		5.589	-0.18906
	--			--			--		5.59	-0.18899
	--			--			--		5.591	-0.18902
	--			--			--		5.592	-0.18912
	--			--			--		5.593	-0.1893
	--			--			--		5.594	-0.18921
	--			--			--		5.595	-0.18901
	--			--			--		5.596	-0.18894
	--			--			--		5.597	-0.18892
	--			--			--		5.598	-0.18879
	--			--			--		5.599	-0.18869
	--			--			--		5.6	-0.18863
	--			--			--		5.601	-0.18854
	--			--			--		5.602	-0.18855
	--			--			--		5.603	-0.18859
	--			--			--		5.604	-0.18848
	--			--			--		5.605	-0.18884
	--			--			--		5.606	-0.18904
	--			--			--		5.607	-0.18937
	--			--			--		5.608	-0.18958
	--			--			--		5.609	-0.18974
	--			--			--		5.61	-0.18981
	--			--			--		5.611	-0.19006
	--			--			--		5.612	-0.19025
	--			--			--		5.613	-0.19044
	--			--			--		5.614	-0.19057
	--			--			--		5.615	-0.19072
	--			--			--		5.616	-0.19052
	--			--			--		5.617	-0.19053
	--			--			--		5.618	-0.19044
	--			--			--		5.619	-0.19011
	--			--			--		5.62	-0.18985
	--			--			--		5.621	-0.18964
	--			--			--		5.622	-0.18933
	--			--			--		5.623	-0.1892
	--			--			--		5.624	-0.18919
	--			--			--		5.625	-0.18906
	--			--			--		5.626	-0.18912
	--			--			--		5.627	-0.1891
	--			--			--		5.628	-0.189
	--			--			--		5.629	-0.18886
	--			--			--		5.63	-0.1888
	--			--			--		5.631	-0.18883
	--			--			--		5.632	-0.18886
	--			--			--		5.633	-0.18874
	--			--			--		5.634	-0.18861
	--			--			--		5.635	-0.18862
	--			--			--		5.636	-0.18857
	--			--			--		5.637	-0.18847
	--			--			--		5.638	-0.18841
	--			--			--		5.639	-0.1881
	--			--			--		5.64	-0.1879
	--			--			--		5.641	-0.18779
	--			--			--		5.642	-0.18748
	--			--			--		5.643	-0.18726
	--			--			--		5.644	-0.18681
	--			--			--		5.645	-0.18648
	--			--			--		5.646	-0.18616
	--			--			--		5.647	-0.18599
	--			--			--		5.648	-0.18573
	--			--			--		5.649	-0.18553
	--			--			--		5.65	-0.18542
	--			--			--		5.651	-0.18533
	--			--			--		5.652	-0.18518
	--			--			--		5.653	-0.18497
	--			--			--		5.654	-0.1849
	--			--			--		5.655	-0.18494
	--			--			--		5.656	-0.18475
	--			--			--		5.657	-0.18463
	--			--			--		5.658	-0.18438
	--			--			--		5.659	-0.18422
	--			--			--		5.66	-0.1841
	--			--			--		5.661	-0.18396
	--			--			--		5.662	-0.18388
	--			--			--		5.663	-0.18402
	--			--			--		5.664	-0.18408
	--			--			--		5.665	-0.18407
	--			--			--		5.666	-0.18401
[truncated: 1 more rows]
