# Supplementary material for: Triboiontronics with temporal control of electrical double layer formation
Source: Nat Commun. 2024 Jul 23;15:6182. doi: 10.1038/s41467-024-50518-3 (PMC11263338; doi:10.1038/s41467-024-50518-3)
Supplement: Supplementary file 7 — Source Data [file 41467_2024_50518_MOESM7_ESM.zip › Supplementary Figure 29.xlsx]

## Sheet: S29a
Time (s)	Transferred charge (μC)
0.001	0
0.002	5.4504e-06
0.003	1.20838e-05
0.004	1.87171e-05
0.005	2.29846e-05
0.006	2.6069e-05
0.007	2.91535e-05
0.008	3.46039e-05
0.009	4.00543e-05
0.01	4.43218e-05
0.011	4.97722e-05
0.012	5.52226e-05
0.013	6.0673e-05
0.014	6.61234e-05
0.015	6.92078e-05
0.016	7.22923e-05
0.017	7.53768e-05
0.018	7.96442e-05
0.019	8.50946e-05
0.02	8.81791e-05
0.021	9.24466e-05
0.022	9.90799e-05
0.023	0.00010453
0.024	0.000109981
0.025	0.000116614
0.026	0.000122064
0.027	0.000125149
0.028	0.000129416
0.029	0.000134867
0.03	0.000139134
0.031	0.000143402
0.032	0.000146486
0.033	0.000150754
0.034	0.000157387
0.035	0.000162837
0.036	0.000165922
0.037	0.000169006
0.038	0.000173274
0.039	0.000177541
0.04	0.000182992
0.041	0.000187259
0.042	0.000190344
0.043	0.000194611
0.044	0.000200061
0.045	0.000205512
0.046	0.000209779
0.047	0.00021523
0.048	0.000221863
0.049	0.000228496
0.05	0.000232764
0.051	0.000237031
0.052	0.000242482
0.053	0.000247932
0.054	0.000253382
0.055	0.00025765
0.056	0.000260734
0.057	0.000265002
0.058	0.000270452
0.059	0.000277086
0.06	0.000284902
0.061	0.000290352
0.062	0.000293437
0.063	0.000296521
0.064	0.000300789
0.065	0.000305056
0.066	0.000308141
0.067	0.000312408
0.068	0.000316675
0.069	0.00031976
0.07	0.000322844
0.071	0.000325929
0.072	0.000330196
0.073	0.000335647
0.074	0.00034228
0.075	0.000348913
0.076	0.000355547
0.077	0.000360997
0.078	0.000366448
0.079	0.000371898
0.08	0.000376165
0.081	0.000381616
0.082	0.000385883
0.083	0.000388968
0.084	0.000393235
0.085	0.000397503
0.086	0.000404136
0.087	0.000411952
0.088	0.000417403
0.089	0.00042167
0.09	0.000425938
0.091	0.000430205
0.092	0.000434472
0.093	0.000439923
0.094	0.00044419
0.095	0.000447275
0.096	0.000451542
0.097	0.000454627
0.098	0.000458894
0.099	0.000464345
0.1	0.000468612
0.101	0.000472879
0.102	0.00047833
0.103	0.00048378
0.104	0.000488048
0.105	0.000492315
0.106	0.000497766
0.107	0.000502033
0.108	0.0005063
0.109	0.000512934
0.11	0.000519567
0.111	0.000525018
0.112	0.000528102
0.113	0.000532369
0.114	0.00053782
0.115	0.000542087
0.116	0.000546355
0.117	0.000551805
0.118	0.000557256
0.119	0.000562706
0.12	0.000566973
0.121	0.000568875
0.122	0.000571959
0.123	0.000575044
0.124	0.000578128
0.125	0.000582396
0.126	0.000586663
0.127	0.000589748
0.128	0.000591649
0.129	0.000594734
0.13	0.000599001
0.131	0.000604452
0.132	0.000609902
0.133	0.000614169
0.134	0.00061962
0.135	0.000623887
0.136	0.000628155
0.137	0.000633605
0.138	0.00063669
0.139	0.000639774
0.14	0.000641676
0.141	0.00064476
0.142	0.00065021
0.143	0.000654478
0.144	0.000657562
0.145	0.000660647
0.146	0.000666097
0.147	0.000671548
0.148	0.000674632
0.149	0.000677717
0.15	0.000683167
0.151	0.000688617
0.152	0.000692885
0.153	0.000695969
0.154	0.000697871
0.155	0.000699772
0.156	0.000702857
0.157	0.000708307
0.158	0.000713758
0.159	0.000719208
0.16	0.000724658
0.161	0.000728926
0.162	0.000733193
0.163	0.000736278
0.164	0.000739362
0.165	0.00074363
0.166	0.000746714
0.167	0.000749799
0.168	0.0007517
0.169	0.000752419
0.17	0.000755503
0.171	0.000759771
0.172	0.000765221
0.173	0.000770671
0.174	0.000773756
0.175	0.00077684
0.176	0.000782291
0.177	0.000788924
0.178	0.000794375
0.179	0.000798642
0.18	0.000801726
0.181	0.000805994
0.182	0.000810261
0.183	0.000812163
0.184	0.000814064
0.185	0.000814783
0.186	0.000816684
0.187	0.000820952
0.188	0.000824036
0.189	0.000825938
0.19	0.000829022
0.191	0.000832107
0.192	0.000835191
0.193	0.000838276
0.194	0.000838994
0.195	0.000839713
0.196	0.000841614
0.197	0.000844699
0.198	0.000850149
0.199	0.000854417
0.2	0.000857501
0.201	0.000861769
0.202	0.000864853
0.203	0.000866755
0.204	0.000869839
0.205	0.00087529
0.206	0.00088074
0.207	0.000883824
0.208	0.000885726
0.209	0.000889993
0.21	0.000894261
0.211	0.000897345
0.212	0.000899247
0.213	0.000899965
0.214	0.000904233
0.215	0.0009085
0.216	0.000910402
0.217	0.000912303
0.218	0.000914205
0.219	0.000916106
0.22	0.000919191
0.221	0.000922275
0.222	0.000924177
0.223	0.000924895
0.224	0.000924431
0.225	0.000923967
0.226	0.000925868
0.227	0.00092777
0.228	0.000928488
0.229	0.000931573
0.23	0.000933474
0.231	0.000935376
0.232	0.00093846
0.233	0.000941545
0.234	0.000944629
0.235	0.000946531
0.236	0.000948432
0.237	0.000949151
0.238	0.000949869
0.239	0.000950588
0.24	0.000952489
0.241	0.000955574
0.242	0.000958658
0.243	0.000961743
0.244	0.000963644
0.245	0.000967912
0.246	0.000972179
0.247	0.000974081
0.248	0.000975982
0.249	0.000975518
0.25	0.000975054
0.251	0.000976955
0.252	0.000978857
0.253	0.000980758
0.254	0.000983843
0.255	0.000985744
0.256	0.000987646
0.257	0.00099073
0.258	0.000992632
0.259	0.00099335
0.26	0.000992886
0.261	0.000993604
0.262	0.000995506
0.263	0.000997407
0.264	0.000999309
0.265	0.001
0.266	0.001
0.267	0.001
0.268	0.001
0.269	0.00101
0.27	0.00101
0.271	0.00101
0.272	0.00101
0.273	0.001
0.274	0.001
0.275	0.001
0.276	0.00101
0.277	0.00101
0.278	0.00101
0.279	0.00101
0.28	0.00102
0.281	0.00102
0.282	0.00102
0.283	0.00102
0.284	0.00102
0.285	0.00102
0.286	0.00102
0.287	0.00102
0.288	0.00102
0.289	0.00102
0.29	0.00102
0.291	0.00102
0.292	0.00103
0.293	0.00103
0.294	0.00103
0.295	0.00103
0.296	0.00103
0.297	0.00103
0.298	0.00103
0.299	0.00104
0.3	0.00104
0.301	0.00104
0.302	0.00104
0.303	0.00104
0.304	0.00104
0.305	0.00104
0.306	0.00104
0.307	0.00103
0.308	0.00103
0.309	0.00103
0.31	0.00103
0.311	0.00103
0.312	0.00103
0.313	0.00103
0.314	0.00102
0.315	0.00102
0.316	0.00102
0.317	0.00102
0.318	0.00102
0.319	0.00102
0.32	0.00102
0.321	0.00102
0.322	0.00101
0.323	0.00101
0.324	0.00101
0.325	0.00101
0.326	0.00101
0.327	0.00101
0.328	0.00101
0.329	0.00101
0.33	0.001
0.331	0.001
0.332	0.00099967
0.333	0.000999206
0.334	0.000999924
0.335	0.001
0.336	0.001
0.337	0.001
0.338	0.001
0.339	0.000999968
0.34	0.000999504
0.341	0.001
0.342	0.001
0.343	0.00101
0.344	0.001
0.345	0.001
0.346	0.000999084
0.347	0.000995071
0.348	0.000992241
0.349	0.000990593
0.35	0.000990129
0.351	0.000990847
0.352	0.0009892
0.353	0.00098637
0.354	0.000984722
0.355	0.000985441
0.356	0.000984977
0.357	0.000982146
0.358	0.000979316
0.359	0.000977669
0.36	0.000976021
0.361	0.000975557
0.362	0.000976275
0.363	0.000960476
0.364	-7.26005e-05
0.365	-0.00726
0.366	-0.03144
0.367	-0.08096
0.368	-0.15636
0.369	-0.25462
0.37	-0.37196
0.371	-0.50434
0.372	-0.64794
0.373	-0.79976
0.374	-0.95739
0.375	-1.11881
0.376	-1.28216
0.377	-1.44573
0.378	-1.60806
0.379	-1.76784
0.38	-1.92398
0.381	-2.07584
0.382	-2.22304
0.383	-2.36526
0.384	-2.50236
0.385	-2.63447
0.386	-2.7618
0.387	-2.88463
0.388	-3.00334
0.389	-3.11833
0.39	-3.22987
0.391	-3.3383
0.392	-3.44391
0.393	-3.54701
0.394	-3.64787
0.395	-3.74676
0.396	-3.84393
0.397	-3.93965
0.398	-4.03416
0.399	-4.12762
0.4	-4.22019
0.401	-4.31198
0.402	-4.40308
0.403	-4.49358
0.404	-4.58354
0.405	-4.67303
0.406	-4.76211
0.407	-4.85095
0.408	-4.93972
0.409	-5.02848
0.41	-5.11725
0.411	-5.20608
0.412	-5.29504
0.413	-5.3841
0.414	-5.47315
0.415	-5.56209
0.416	-5.65083
0.417	-5.73929
0.418	-5.82745
0.419	-5.9152
0.42	-6.00244
0.421	-6.08912
0.422	-6.17516
0.423	-6.26038
0.424	-6.34433
0.425	-6.4263
0.426	-6.50549
0.427	-6.58108
0.428	-6.65237
0.429	-6.71879
0.43	-6.78007
0.431	-6.83628
0.432	-6.88766
0.433	-6.93446
0.434	-6.97698
0.435	-7.0155
0.436	-7.05035
0.437	-7.0819
0.438	-7.11048
0.439	-7.13638
0.44	-7.15988
0.441	-7.18121
0.442	-7.20059
0.443	-7.21826
0.444	-7.23438
0.445	-7.24915
0.446	-7.26267
0.447	-7.27513
0.448	-7.28665
0.449	-7.2973
0.45	-7.30718
0.451	-7.31637
0.452	-7.32494
0.453	-7.33295
0.454	-7.34043
0.455	-7.34747
0.456	-7.35407
0.457	-7.36028
0.458	-7.36614
0.459	-7.37166
0.46	-7.37689
0.461	-7.38182
0.462	-7.38647
0.463	-7.39085
0.464	-7.39499
0.465	-7.3989
0.466	-7.40259
0.467	-7.40608
0.468	-7.40937
0.469	-7.41247
0.47	-7.4154
0.471	-7.41815
0.472	-7.42073
0.473	-7.42316
0.474	-7.42541
0.475	-7.42753
0.476	-7.42951
0.477	-7.43135
0.478	-7.43306
0.479	-7.43464
0.48	-7.43609
0.481	-7.43743
0.482	-7.43869
0.483	-7.43983
0.484	-7.44085
0.485	-7.44178
0.486	-7.44263
0.487	-7.44339
0.488	-7.44405
0.489	-7.44465
0.49	-7.44516
0.491	-7.44557
0.492	-7.44587
0.493	-7.44611
0.494	-7.44628
0.495	-7.44639
0.496	-7.44644
0.497	-7.44644
0.498	-7.44644
0.499	-7.44645
0.5	-7.44645
0.501	-7.44645
0.502	-7.44646
0.503	-7.44646
0.504	-7.44646
0.505	-7.44647
0.506	-7.44647
0.507	-7.44648
0.508	-7.44648
0.509	-7.44649
0.51	-7.44649
0.511	-7.44649
0.512	-7.4465
0.513	-7.4465
0.514	-7.44651
0.515	-7.44651
0.516	-7.44652
0.517	-7.44652
0.518	-7.44653
0.519	-7.44653
0.52	-7.44654
0.521	-7.44654
0.522	-7.44654
0.523	-7.44655
0.524	-7.44655
0.525	-7.44656
0.526	-7.44656
0.527	-7.44656
0.528	-7.44657
0.529	-7.44657
0.53	-7.44657
0.531	-7.44657
0.532	-7.44658
0.533	-7.44658
0.534	-7.44659
0.535	-7.44659
0.536	-7.4466
0.537	-7.4466
0.538	-7.44661
0.539	-7.44661
0.54	-7.44662
0.541	-7.44662
0.542	-7.44663
0.543	-7.44663
0.544	-7.44664
0.545	-7.44664
0.546	-7.44665
0.547	-7.44665
0.548	-7.44666
0.549	-7.44666
0.55	-7.44667
0.551	-7.44667
0.552	-7.44668
0.553	-7.44668
0.554	-7.44669
0.555	-7.44669
0.556	-7.44669
0.557	-7.4467
0.558	-7.4467
0.559	-7.4467
0.56	-7.4467
0.561	-7.44671
0.562	-7.44671
0.563	-7.44672
0.564	-7.44673
0.565	-7.44673
0.566	-7.44673
0.567	-7.44674
0.568	-7.44674
0.569	-7.44674
0.57	-7.44675
0.571	-7.44675
0.572	-7.44676
0.573	-7.44677
0.574	-7.44677
0.575	-7.44678
0.576	-7.44679
0.577	-7.44679
0.578	-7.44679
0.579	-7.4468
0.58	-7.4468
0.581	-7.44681
0.582	-7.44681
0.583	-7.44682
0.584	-7.44682
0.585	-7.44683
0.586	-7.44683
0.587	-7.44684
0.588	-7.44684
0.589	-7.44685
0.59	-7.44685
0.591	-7.44686
0.592	-7.44686
0.593	-7.44687
0.594	-7.44687
0.595	-7.44687
0.596	-7.44687
0.597	-7.44688
0.598	-7.44688
0.599	-7.44689
0.6	-7.44689
0.601	-7.4469
0.602	-7.4469
0.603	-7.44691
0.604	-7.44691
0.605	-7.44692
0.606	-7.44692
0.607	-7.44692
0.608	-7.44693
0.609	-7.44693
0.61	-7.44693
0.611	-7.44694
0.612	-7.44694
0.613	-7.44695
0.614	-7.44695
0.615	-7.44696
0.616	-7.44696
0.617	-7.44697
0.618	-7.44697
0.619	-7.44698
0.62	-7.44699
0.621	-7.44699
0.622	-7.447
0.623	-7.447
0.624	-7.447
0.625	-7.44701
0.626	-7.44701
0.627	-7.44702
0.628	-7.44702
0.629	-7.44702
0.63	-7.44703
0.631	-7.44703
0.632	-7.44704
0.633	-7.44704
0.634	-7.44705
0.635	-7.44705
0.636	-7.44706
0.637	-7.44706
0.638	-7.44707
0.639	-7.44708
0.64	-7.44708
0.641	-7.44709
0.642	-7.44709
0.643	-7.4471
0.644	-7.4471
0.645	-7.44711
0.646	-7.44711
0.647	-7.44712
0.648	-7.44712
0.649	-7.44713
0.65	-7.44714
0.651	-7.44714
0.652	-7.44714
0.653	-7.44715
0.654	-7.44715
0.655	-7.44716
0.656	-7.44716
0.657	-7.44717
0.658	-7.44717
0.659	-7.44718
0.66	-7.44718
0.661	-7.44719
0.662	-7.44719
0.663	-7.4472
0.664	-7.4472
0.665	-7.44721
0.666	-7.44721
0.667	-7.44722
0.668	-7.44722
0.669	-7.44723
0.67	-7.44723
0.671	-7.44724
0.672	-7.44724
0.673	-7.44725
0.674	-7.44725
0.675	-7.44725
0.676	-7.44726
0.677	-7.44726
0.678	-7.44727
0.679	-7.44727
0.68	-7.44728
0.681	-7.44728
0.682	-7.44729
0.683	-7.44729
0.684	-7.44729
0.685	-7.4473
0.686	-7.4473
0.687	-7.4473
0.688	-7.44731
0.689	-7.44731
0.69	-7.44732
0.691	-7.44732
0.692	-7.44733
0.693	-7.44733
0.694	-7.44733
0.695	-7.44734
0.696	-7.44734
0.697	-7.44735
0.698	-7.44735
0.699	-7.44735
0.7	-7.44736
0.701	-7.44736
0.702	-7.44737
0.703	-7.44737
0.704	-7.44738
0.705	-7.44738
0.706	-7.44739
0.707	-7.44739
0.708	-7.4474
0.709	-7.4474
0.71	-7.44741
0.711	-7.44741
0.712	-7.44741
0.713	-7.44742
0.714	-7.44742
0.715	-7.44743
0.716	-7.44743
0.717	-7.44744
0.718	-7.44744
0.719	-7.44745
0.72	-7.44745
0.721	-7.44745
0.722	-7.44745
0.723	-7.44746
0.724	-7.44747
0.725	-7.44747
0.726	-7.44747
0.727	-7.44748
0.728	-7.44748
0.729	-7.44749
0.73	-7.44749
0.731	-7.4475
0.732	-7.4475
0.733	-7.4475
0.734	-7.44751
0.735	-7.44751
0.736	-7.44752
0.737	-7.44752
0.738	-7.44753
0.739	-7.44753
0.74	-7.44754
0.741	-7.44754
0.742	-7.44755
0.743	-7.44755
0.744	-7.44756
0.745	-7.44756
0.746	-7.44756
0.747	-7.44757
0.748	-7.44757
0.749	-7.44758
0.75	-7.44758
0.751	-7.44758
0.752	-7.44759
0.753	-7.44759
0.754	-7.44759
0.755	-7.4476
0.756	-7.4476
0.757	-7.4476
0.758	-7.44761
0.759	-7.44761
0.76	-7.44761
0.761	-7.44761
0.762	-7.44762
0.763	-7.44762
0.764	-7.44762
0.765	-7.44763
0.766	-7.44763
0.767	-7.44763
0.768	-7.44763
0.769	-7.44764
0.77	-7.44764
0.771	-7.44764
0.772	-7.44765
0.773	-7.44765
0.774	-7.44765
0.775	-7.44765
0.776	-7.44766
0.777	-7.44766
0.778	-7.44766
0.779	-7.44766
0.78	-7.44767
0.781	-7.44767
0.782	-7.44767
0.783	-7.44767
0.784	-7.44768
0.785	-7.44768
0.786	-7.44768
0.787	-7.44769
0.788	-7.44769
0.789	-7.44769
0.79	-7.4477
0.791	-7.4477
0.792	-7.4477
0.793	-7.4477
0.794	-7.4477
0.795	-7.44771
0.796	-7.44771
0.797	-7.44771
0.798	-7.44772
0.799	-7.44772
0.8	-7.44772
0.801	-7.44772
0.802	-7.44772
0.803	-7.44773
0.804	-7.44773
0.805	-7.44773
0.806	-7.44773
0.807	-7.44773
0.808	-7.44773
0.809	-7.44773
0.81	-7.44774
0.811	-7.44774
0.812	-7.44774
0.813	-7.44775
0.814	-7.44775
0.815	-7.44775
0.816	-7.44776
0.817	-7.44776
0.818	-7.44776
0.819	-7.44776
0.82	-7.44776
0.821	-7.44776
0.822	-7.44777
0.823	-7.44777
0.824	-7.44777
0.825	-7.44777
0.826	-7.44777
0.827	-7.44778
0.828	-7.44778
0.829	-7.44778
0.83	-7.44778
0.831	-7.44778
0.832	-7.44778
0.833	-7.44778
0.834	-7.44778
0.835	-7.44779
0.836	-7.44779
0.837	-7.44779
0.838	-7.44779
0.839	-7.44779
0.84	-7.44779
0.841	-7.4478
0.842	-7.4478
0.843	-7.4478
0.844	-7.44781
0.845	-7.44781
0.846	-7.44781
0.847	-7.44781
0.848	-7.44781
0.849	-7.44781
0.85	-7.44781
0.851	-7.44781
0.852	-7.44781
0.853	-7.44781
0.854	-7.44781
0.855	-7.44781
0.856	-7.44782
0.857	-7.44782
0.858	-7.44782
0.859	-7.44782
0.86	-7.44782
0.861	-7.44782
0.862	-7.44782
0.863	-7.44783
0.864	-7.44783
0.865	-7.44783
0.866	-7.44783
0.867	-7.44783
0.868	-7.44783
0.869	-7.44783
0.87	-7.44783
0.871	-7.44783
0.872	-7.44783
0.873	-7.44783
0.874	-7.44784
0.875	-7.44784
0.876	-7.44784
0.877	-7.44784
0.878	-7.44784
0.879	-7.44785
0.88	-7.44785
0.881	-7.44785
0.882	-7.44785
0.883	-7.44785
0.884	-7.44785
0.885	-7.44785
0.886	-7.44785
0.887	-7.44784
0.888	-7.44784
0.889	-7.44784
0.89	-7.44784
0.891	-7.44784
0.892	-7.44784
0.893	-7.44784
0.894	-7.44784
0.895	-7.44784
0.896	-7.44783
0.897	-7.44783
0.898	-7.44783
0.899	-7.44783
0.9	-7.44783
0.901	-7.44783
0.902	-7.44783
0.903	-7.44783
0.904	-7.44783
0.905	-7.44783
0.906	-7.44783
0.907	-7.44783
0.908	-7.44783
0.909	-7.44783
0.91	-7.44783
0.911	-7.44783
0.912	-7.44783
0.913	-7.44783
0.914	-7.44783
0.915	-7.44783
0.916	-7.44783
0.917	-7.44783
0.918	-7.44783
0.919	-7.44783
0.92	-7.44783
0.921	-7.44783
0.922	-7.44783
0.923	-7.44783
0.924	-7.44784
0.925	-7.44784
0.926	-7.44784
0.927	-7.44784
0.928	-7.44784
0.929	-7.44784
0.93	-7.44784
0.931	-7.44784
0.932	-7.44784
0.933	-7.44784
0.934	-7.44784
0.935	-7.44784
0.936	-7.44784
0.937	-7.44784
0.938	-7.44784
0.939	-7.44784
0.94	-7.44784
0.941	-7.44784
0.942	-7.44784
0.943	-7.44784
0.944	-7.44784
0.945	-7.44784
0.946	-7.44784
0.947	-7.44784
0.948	-7.44784
0.949	-7.44784
0.95	-7.44784
0.951	-7.44784
0.952	-7.44784
0.953	-7.44784
0.954	-7.44784
0.955	-7.44785
0.956	-7.44784
0.957	-7.44784
0.958	-7.44785
0.959	-7.44785
0.96	-7.44785
0.961	-7.44784
0.962	-7.44784
0.963	-7.44784
0.964	-7.44784
0.965	-7.44784
0.966	-7.44785
0.967	-7.44785
0.968	-7.44784
0.969	-7.44784
0.97	-7.44784
0.971	-7.44784
0.972	-7.44784
0.973	-7.44784
0.974	-7.44784
0.975	-7.44783
0.976	-7.44783
0.977	-7.44783
0.978	-7.44783
0.979	-7.44783
0.98	-7.44783
0.981	-7.44782
0.982	-7.44782
0.983	-7.44781
0.984	-7.44781
0.985	-7.44782
0.986	-7.44782
0.987	-7.44782
0.988	-7.44781
0.989	-7.44781
0.99	-7.44781
0.991	-7.44781
0.992	-7.4478
0.993	-7.4478
0.994	-7.4478
0.995	-7.4478
0.996	-7.4478
0.997	-7.4478
0.998	-7.4478
0.999	-7.44779
1	-7.44779
1.001	-7.44778
1.002	-7.44778
1.003	-7.44778
1.004	-7.44778
1.005	-7.44777
1.006	-7.44777
1.007	-7.44777
1.008	-7.44776
1.009	-7.44776
1.01	-7.44776
1.011	-7.44775
1.012	-7.44775
1.013	-7.44775
1.014	-7.44775
1.015	-7.44774
1.016	-7.44774
1.017	-7.44774
1.018	-7.44774
1.019	-7.44774
1.02	-7.44774
1.021	-7.44773
1.022	-7.44773
1.023	-7.44772
1.024	-7.44772
1.025	-7.44772
1.026	-7.44771
1.027	-7.44771
1.028	-7.44771
1.029	-7.4477
1.03	-7.4477
1.031	-7.4477
1.032	-7.4477
1.033	-7.44769
1.034	-7.44769
1.035	-7.44769
1.036	-7.44769
1.037	-7.44768
1.038	-7.44768
1.039	-7.44768
1.04	-7.44767
1.041	-7.44767
1.042	-7.44767
1.043	-7.44766
1.044	-7.44766
1.045	-7.44766
1.046	-7.44766
1.047	-7.44766
1.048	-7.44765
1.049	-7.44765
1.05	-7.44764
1.051	-7.44764
1.052	-7.44764
1.053	-7.44764
1.054	-7.44763
1.055	-7.44763
1.056	-7.44763
1.057	-7.44762
1.058	-7.44762
1.059	-7.44762
1.06	-7.44761
1.061	-7.44761
1.062	-7.44761
1.063	-7.4476
1.064	-7.4476
1.065	-7.44759
1.066	-7.44758
1.067	-7.44758
1.068	-7.44758
1.069	-7.44757
1.07	-7.44757
1.071	-7.44756
1.072	-7.44756
1.073	-7.44755
1.074	-7.44755
1.075	-7.44754
1.076	-7.44754
1.077	-7.44753
1.078	-7.44753
1.079	-7.44752
1.08	-7.44752
1.081	-7.44752
1.082	-7.44751
1.083	-7.44751
1.084	-7.4475
1.085	-7.4475
1.086	-7.4475
1.087	-7.44749
1.088	-7.44749
1.089	-7.44749
1.09	-7.44748
1.091	-7.44748
1.092	-7.44747
1.093	-7.44746
1.094	-7.44746
1.095	-7.44746
1.096	-7.44745
1.097	-7.44745
1.098	-7.44744
1.099	-7.44744
1.1	-7.44744
1.101	-7.44743
1.102	-7.44743
1.103	-7.44742
1.104	-7.44742
1.105	-7.44742
1.106	-7.44742
1.107	-7.44741
1.108	-7.44741
1.109	-7.4474
1.11	-7.4474
1.111	-7.44739
1.112	-7.44739
1.113	-7.44738
1.114	-7.44738
1.115	-7.44737
1.116	-7.44737
1.117	-7.44736
1.118	-7.44735
1.119	-7.44735
1.12	-7.44735
1.121	-7.44734
1.122	-7.44733
1.123	-7.44733
1.124	-7.44733
1.125	-7.44732
1.126	-7.44732
1.127	-7.44731
1.128	-7.44731
1.129	-7.4473
1.13	-7.4473
1.131	-7.44729
1.132	-7.44729
1.133	-7.44728
1.134	-7.44727
1.135	-7.44727
1.136	-7.44726
1.137	-7.44725
1.138	-7.44725
1.139	-7.44724
1.14	-7.44724
1.141	-7.44724
1.142	-7.44724
1.143	-7.44723
1.144	-7.44723
1.145	-7.44723
1.146	-7.44722
1.147	-7.44722
1.148	-7.44721
1.149	-7.44721
1.15	-7.44721
1.151	-7.4472
1.152	-7.4472
1.153	-7.4472
1.154	-7.44719
1.155	-7.44719
1.156	-7.44719
1.157	-7.44718
1.158	-7.44718
1.159	-7.44717
1.16	-7.44717
1.161	-7.44716
1.162	-7.44716
1.163	-7.44716
1.164	-7.44715
1.165	-7.44715
1.166	-7.44714
1.167	-7.44714
1.168	-7.44713
1.169	-7.44713
1.17	-7.44713
1.171	-7.44712
1.172	-7.44712
1.173	-7.44711
1.174	-7.44711
1.175	-7.4471
1.176	-7.4471
1.177	-7.44709
1.178	-7.44709
1.179	-7.44708
1.18	-7.44708
1.181	-7.44707
1.182	-7.44707
1.183	-7.44706
1.184	-7.44706
1.185	-7.44705
1.186	-7.44705
1.187	-7.44704
1.188	-7.44704
1.189	-7.44704
1.19	-7.44703
1.191	-7.44702
1.192	-7.44702
1.193	-7.44701
1.194	-7.44701
1.195	-7.44701
1.196	-7.447
1.197	-7.447
1.198	-7.44699
1.199	-7.44699
1.2	-7.44698
1.201	-7.44698
1.202	-7.44697
1.203	-7.44697
1.204	-7.44697
1.205	-7.44696
1.206	-7.44696
1.207	-7.44695
1.208	-7.44695
1.209	-7.44694
1.21	-7.44694
1.211	-7.44693
1.212	-7.44692
1.213	-7.44692
1.214	-7.44691
1.215	-7.44691
1.216	-7.4469
1.217	-7.4469
1.218	-7.44689
1.219	-7.44689
1.22	-7.44688
1.221	-7.44688
1.222	-7.44687
1.223	-7.44687
1.224	-7.44686
1.225	-7.44686
1.226	-7.44685
1.227	-7.44684
1.228	-7.44684
1.229	-7.44683
1.23	-7.44683
1.231	-7.44682
1.232	-7.44682
1.233	-7.44681
1.234	-7.44681
1.235	-7.44681
1.236	-7.4468
1.237	-7.4468
1.238	-7.44679
1.239	-7.44679
1.24	-7.44678
1.241	-7.44678
1.242	-7.44677
1.243	-7.44676
1.244	-7.44676
1.245	-7.44675
1.246	-7.44675
1.247	-7.44674
1.248	-7.44674
1.249	-7.44673
1.25	-7.44673
1.251	-7.44672
1.252	-7.44672
1.253	-7.44671
1.254	-7.44671
1.255	-7.44671
1.256	-7.4467
1.257	-7.4467
1.258	-7.4467
1.259	-7.44669
1.26	-7.44669
1.261	-7.44668
1.262	-7.44668
1.263	-7.44668
1.264	-7.44667
1.265	-7.44667
1.266	-7.44666
1.267	-7.44666
1.268	-7.44665
1.269	-7.44665
1.27	-7.44665
1.271	-7.44664
1.272	-7.44664
1.273	-7.44663
1.274	-7.44662
1.275	-7.44662
1.276	-7.44662
1.277	-7.44661
1.278	-7.44661
1.279	-7.44661
1.28	-7.44661
1.281	-7.4466
1.282	-7.4466
1.283	-7.4466
1.284	-7.44659
1.285	-7.44659
1.286	-7.44659
1.287	-7.44659
1.288	-7.44658
1.289	-7.44658
1.29	-7.44658
1.291	-7.44657
1.292	-7.44657
1.293	-7.44657
1.294	-7.44656
1.295	-7.44656
1.296	-7.44656
1.297	-7.44656
1.298	-7.44656
1.299	-7.44655
1.3	-7.44655
1.301	-7.44655
1.302	-7.44654
1.303	-7.44654
1.304	-7.44654
1.305	-7.44653
1.306	-7.44653
1.307	-7.44653
1.308	-7.44652
1.309	-7.44652
1.31	-7.44652
1.311	-7.44652
1.312	-7.44651
1.313	-7.44651
1.314	-7.4465
1.315	-7.4465
1.316	-7.4465
1.317	-7.44649
1.318	-7.44649
1.319	-7.44649
1.32	-7.44649
1.321	-7.44648
1.322	-7.44648
1.323	-7.44648
1.324	-7.44648
1.325	-7.44648
1.326	-7.44647
1.327	-7.44647
1.328	-7.44647
1.329	-7.44646
1.33	-7.44646
1.331	-7.44646
1.332	-7.44646
1.333	-7.44645
1.334	-7.44645
1.335	-7.44645
1.336	-7.44644
1.337	-7.44644
1.338	-7.44644
1.339	-7.44644
1.34	-7.44644
1.341	-7.44643
1.342	-7.44643
1.343	-7.44643
1.344	-7.44643
1.345	-7.44643
1.346	-7.44643
1.347	-7.44642
1.348	-7.44642
1.349	-7.44642
1.35	-7.44641
1.351	-7.44641
1.352	-7.44641
1.353	-7.4464
1.354	-7.4464
1.355	-7.44639
1.356	-7.44639
1.357	-7.44639
1.358	-7.44638
1.359	-7.44638
1.36	-7.44638
1.361	-7.44637
1.362	-7.44637
1.363	-7.44637
1.364	-7.44637
1.365	-7.44637
1.366	-7.44637
1.367	-7.44637
1.368	-7.44658
1.369	-7.44734
1.37	-7.44866
1.371	-7.45042
1.372	-7.45277
1.373	-7.45596
1.374	-7.46024
1.375	-7.46581
1.376	-7.4729
1.377	-7.48178
1.378	-7.49273
1.379	-7.506
1.38	-7.52179
1.381	-7.5402
1.382	-7.56116
1.383	-7.58439
1.384	-7.60955
1.385	-7.63638
1.386	-7.66463
1.387	-7.69397
1.388	-7.72401
1.389	-7.75436
1.39	-7.7847
1.391	-7.81475
1.392	-7.84429
1.393	-7.87311
1.394	-7.9011
1.395	-7.92817
1.396	-7.95428
1.397	-7.97943
1.398	-8.00367
1.399	-8.02703
1.4	-8.04953
1.401	-8.07125
1.402	-8.09226
1.403	-8.11262
1.404	-8.13239
1.405	-8.15164
1.406	-8.17041
1.407	-8.1888
1.408	-8.20684
1.409	-8.22462
1.41	-8.24215
1.411	-8.2595
1.412	-8.27669
1.413	-8.29378
1.414	-8.31079
1.415	-8.3277
1.416	-8.34454
1.417	-8.36133
1.418	-8.37808
1.419	-8.3948
1.42	-8.4115
1.421	-8.4282
1.422	-8.44491
1.423	-8.46163
1.424	-8.47838
1.425	-8.49514
1.426	-8.51191
1.427	-8.52866
1.428	-8.54538
1.429	-8.56205
1.43	-8.57864
1.431	-8.59514
1.432	-8.61154
1.433	-8.62785
1.434	-8.64406
1.435	-8.66015
1.436	-8.6761
1.437	-8.6918
1.438	-8.70715
1.439	-8.72198
1.44	-8.73612
1.441	-8.74943
1.442	-8.76182
1.443	-8.77326
1.444	-8.78376
1.445	-8.79335
1.446	-8.80208
1.447	-8.81
1.448	-8.81719
1.449	-8.82368
1.45	-8.82955
1.451	-8.83484
1.452	-8.83962
1.453	-8.84396
1.454	-8.84788
1.455	-8.85145
1.456	-8.85468
1.457	-8.85763
1.458	-8.86032
1.459	-8.86279
1.46	-8.86505
1.461	-8.86713
1.462	-8.86905
1.463	-8.87083
1.464	-8.87248
1.465	-8.87401
1.466	-8.87544
1.467	-8.87678
1.468	-8.87803
1.469	-8.87921
1.47	-8.8803
1.471	-8.88133
1.472	-8.88231
1.473	-8.88323
1.474	-8.88409
1.475	-8.88491
1.476	-8.88568
1.477	-8.88641
1.478	-8.88709
1.479	-8.88773
1.48	-8.88834
1.481	-8.88891
1.482	-8.88945
1.483	-8.88995
1.484	-8.89041
1.485	-8.89085
1.486	-8.89127
1.487	-8.89165
1.488	-8.89201
1.489	-8.89235
1.49	-8.89266
1.491	-8.89295
1.492	-8.89321
1.493	-8.89345
1.494	-8.89367
1.495	-8.89386
1.496	-8.89405
1.497	-8.89421
1.498	-8.89437
1.499	-8.8945
1.5	-8.89463
1.501	-8.89474
1.502	-8.89484
1.503	-8.89496
1.504	-8.89505
1.505	-8.89513
1.506	-8.89517
1.507	-8.8952
1.508	-8.89522
1.509	-8.89522
1.51	-8.89522
1.511	-8.89522
1.512	-8.89522
1.513	-8.89522
1.514	-8.89522
1.515	-8.89522
1.516	-8.89522
1.517	-8.89522
1.518	-8.89522
1.519	-8.89522
1.52	-8.89523
1.521	-8.89523
1.522	-8.89523
1.523	-8.89523
1.524	-8.89524
1.525	-8.89524
1.526	-8.89524
1.527	-8.89525
1.528	-8.89525
1.529	-8.89525
1.53	-8.89525
1.531	-8.89525
1.532	-8.89525
1.533	-8.89525
1.534	-8.89525
1.535	-8.89525
1.536	-8.89524
1.537	-8.89524
1.538	-8.89524
1.539	-8.89524
1.54	-8.89524
1.541	-8.89525
1.542	-8.89525
1.543	-8.89525
1.544	-8.89525
1.545	-8.89525
1.546	-8.89525
1.547	-8.89525
1.548	-8.89525
1.549	-8.89526
1.55	-8.89526
1.551	-8.89526
1.552	-8.89526
1.553	-8.89527
1.554	-8.89527
1.555	-8.89527
1.556	-8.89527
1.557	-8.89527
1.558	-8.89528
1.559	-8.89528
1.56	-8.89528
1.561	-8.89528
1.562	-8.89529
1.563	-8.89529
1.564	-8.89529
1.565	-8.89529
1.566	-8.8953
1.567	-8.89529
1.568	-8.89529
1.569	-8.8953
1.57	-8.8953
1.571	-8.8953
1.572	-8.89531
1.573	-8.89531
1.574	-8.89531
1.575	-8.89531
1.576	-8.89531
1.577	-8.89532
1.578	-8.89532
1.579	-8.89532
1.58	-8.89533
1.581	-8.89533
1.582	-8.89533
1.583	-8.89533
1.584	-8.89534
1.585	-8.89535
1.586	-8.89535
1.587	-8.89535
1.588	-8.89536
1.589	-8.89536
1.59	-8.89536
1.591	-8.89537
1.592	-8.89537
1.593	-8.89538
1.594	-8.89538
1.595	-8.89539
1.596	-8.89539
1.597	-8.8954
1.598	-8.8954
1.599	-8.89541
1.6	-8.89541
1.601	-8.89541
1.602	-8.89541
1.603	-8.89542
1.604	-8.89542
1.605	-8.89542
1.606	-8.89543
1.607	-8.89543
1.608	-8.89544
1.609	-8.89544
1.61	-8.89545
1.611	-8.89545
1.612	-8.89546
1.613	-8.89546
1.614	-8.89546
1.615	-8.89547
1.616	-8.89547
1.617	-8.89547
1.618	-8.89548
1.619	-8.89548
1.62	-8.89548
1.621	-8.89549
1.622	-8.89549
1.623	-8.89549
1.624	-8.8955
1.625	-8.8955
1.626	-8.89551
1.627	-8.89551
1.628	-8.89552
1.629	-8.89552
1.63	-8.89553
1.631	-8.89553
1.632	-8.89554
1.633	-8.89554
1.634	-8.89554
1.635	-8.89555
1.636	-8.89555
1.637	-8.89556
1.638	-8.89556
1.639	-8.89556
1.64	-8.89557
1.641	-8.89557
1.642	-8.89558
1.643	-8.89558
1.644	-8.89558
1.645	-8.89558
1.646	-8.89559
1.647	-8.8956
1.648	-8.8956
1.649	-8.89561
1.65	-8.89561
1.651	-8.89561
1.652	-8.89562
1.653	-8.89562
1.654	-8.89563
1.655	-8.89563
1.656	-8.89563
1.657	-8.89564
1.658	-8.89565
1.659	-8.89565
1.66	-8.89565
1.661	-8.89566
1.662	-8.89566
1.663	-8.89567
1.664	-8.89567
1.665	-8.89568
1.666	-8.89568
1.667	-8.89568
1.668	-8.89569
1.669	-8.89569
1.67	-8.8957
1.671	-8.8957
1.672	-8.8957
1.673	-8.89571
1.674	-8.89571
1.675	-8.89572
1.676	-8.89572
1.677	-8.89573
1.678	-8.89574
1.679	-8.89574
1.68	-8.89575
1.681	-8.89575
1.682	-8.89575
1.683	-8.89576
1.684	-8.89576
1.685	-8.89576
1.686	-8.89577
1.687	-8.89577
1.688	-8.89578
1.689	-8.89578
1.69	-8.89579
1.691	-8.89579
1.692	-8.8958
1.693	-8.89581
1.694	-8.89581
1.695	-8.89581
1.696	-8.89582
1.697	-8.89582
1.698	-8.89583
1.699	-8.89584
1.7	-8.89584
1.701	-8.89585
1.702	-8.89585
1.703	-8.89586
1.704	-8.89586
1.705	-8.89587
1.706	-8.89587
1.707	-8.89588
1.708	-8.89588
1.709	-8.89588
1.71	-8.89589
1.711	-8.8959
1.712	-8.8959
1.713	-8.89591
1.714	-8.89591
1.715	-8.89592
1.716	-8.89592
1.717	-8.89593
1.718	-8.89593
1.719	-8.89594
1.72	-8.89595
1.721	-8.89595
1.722	-8.89596
1.723	-8.89596
1.724	-8.89597
1.725	-8.89597
1.726	-8.89598
1.727	-8.89598
1.728	-8.89599
1.729	-8.896
1.73	-8.896
1.731	-8.89601
1.732	-8.89601
1.733	-8.89602
1.734	-8.89602
1.735	-8.89603
1.736	-8.89603
1.737	-8.89604
1.738	-8.89604
1.739	-8.89604
1.74	-8.89605
1.741	-8.89605
1.742	-8.89605
1.743	-8.89606
1.744	-8.89606
1.745	-8.89607
1.746	-8.89607
1.747	-8.89608
1.748	-8.89608
1.749	-8.89609
1.75	-8.89609
1.751	-8.8961
1.752	-8.8961
1.753	-8.89611
1.754	-8.89611
1.755	-8.89612
1.756	-8.89612
1.757	-8.89613
1.758	-8.89614
1.759	-8.89614
1.76	-8.89615
1.761	-8.89615
1.762	-8.89616
1.763	-8.89616
1.764	-8.89617
1.765	-8.89618
1.766	-8.89618
1.767	-8.89619
1.768	-8.89619
1.769	-8.8962
1.77	-8.89621
1.771	-8.89621
1.772	-8.89622
1.773	-8.89622
1.774	-8.89622
1.775	-8.89623
1.776	-8.89623
1.777	-8.89624
1.778	-8.89624
1.779	-8.89624
1.78	-8.89624
1.781	-8.89625
1.782	-8.89625
1.783	-8.89626
1.784	-8.89626
1.785	-8.89627
1.786	-8.89627
1.787	-8.89628
1.788	-8.89628
1.789	-8.89629
1.79	-8.89629
1.791	-8.8963
1.792	-8.8963
1.793	-8.89631
1.794	-8.89631
1.795	-8.89631
1.796	-8.89632
1.797	-8.89633
1.798	-8.89633
1.799	-8.89634
1.8	-8.89634
1.801	-8.89635
1.802	-8.89635
1.803	-8.89636
1.804	-8.89636
1.805	-8.89637
1.806	-8.89637
1.807	-8.89638
1.808	-8.89638
1.809	-8.89639
1.81	-8.89639
1.811	-8.8964
1.812	-8.8964
1.813	-8.8964
1.814	-8.89641
1.815	-8.89641
1.816	-8.89641
1.817	-8.89642
1.818	-8.89642
1.819	-8.89643
1.82	-8.89643
1.821	-8.89644
1.822	-8.89644
1.823	-8.89645
1.824	-8.89645
1.825	-8.89646
1.826	-8.89646
1.827	-8.89646
1.828	-8.89646
1.829	-8.89647
1.83	-8.89647
1.831	-8.89648
1.832	-8.89648
1.833	-8.89648
1.834	-8.89649
1.835	-8.89649
1.836	-8.8965
1.837	-8.8965
1.838	-8.8965
1.839	-8.89651
1.84	-8.89651
1.841	-8.89652
1.842	-8.89652
1.843	-8.89652
1.844	-8.89652
1.845	-8.89653
1.846	-8.89653
1.847	-8.89654
1.848	-8.89654
1.849	-8.89654
1.85	-8.89655
1.851	-8.89655
1.852	-8.89656
1.853	-8.89656
1.854	-8.89656
1.855	-8.89656
1.856	-8.89657
1.857	-8.89658
1.858	-8.89658
1.859	-8.89658
1.86	-8.89659
1.861	-8.89659
1.862	-8.8966
1.863	-8.8966
1.864	-8.8966
1.865	-8.89661
1.866	-8.89661
1.867	-8.89661
1.868	-8.89662
1.869	-8.89662
1.87	-8.89663
1.871	-8.89663
1.872	-8.89664
1.873	-8.89664
1.874	-8.89664
1.875	-8.89665
1.876	-8.89665
1.877	-8.89666
1.878	-8.89666
1.879	-8.89666
1.88	-8.89667
1.881	-8.89667
1.882	-8.89668
1.883	-8.89668
1.884	-8.89668
1.885	-8.89669
1.886	-8.89669
1.887	-8.8967
1.888	-8.8967
1.889	-8.8967
1.89	-8.8967
1.891	-8.8967
1.892	-8.89671
1.893	-8.89671
1.894	-8.89672
1.895	-8.89672
1.896	-8.89672
1.897	-8.89673
1.898	-8.89673
1.899	-8.89673
1.9	-8.89673
1.901	-8.89674
1.902	-8.89674
1.903	-8.89674
1.904	-8.89674
1.905	-8.89674
1.906	-8.89675
1.907	-8.89675
1.908	-8.89675
1.909	-8.89675
1.91	-8.89675
1.911	-8.89676
1.912	-8.89676
1.913	-8.89676
1.914	-8.89676
1.915	-8.89676
1.916	-8.89676
1.917	-8.89677
1.918	-8.89677
1.919	-8.89677
1.92	-8.89678
1.921	-8.89678
1.922	-8.89678
1.923	-8.89679
1.924	-8.89679
1.925	-8.89679
1.926	-8.8968
1.927	-8.8968
1.928	-8.8968
1.929	-8.89681
1.93	-8.89681
1.931	-8.89681
1.932	-8.89681
1.933	-8.89682
1.934	-8.89682
1.935	-8.89682
1.936	-8.89682
1.937	-8.89683
1.938	-8.89683
1.939	-8.89684
1.94	-8.89684
1.941	-8.89684
1.942	-8.89685
1.943	-8.89685
1.944	-8.89685
1.945	-8.89686
1.946	-8.89686
1.947	-8.89686
1.948	-8.89686
1.949	-8.89687
1.95	-8.89686
1.951	-8.89686
1.952	-8.89687
1.953	-8.89687
1.954	-8.89687
1.955	-8.89687
1.956	-8.89688
1.957	-8.89688
1.958	-8.89688
1.959	-8.89688
1.96	-8.89688
1.961	-8.89688
1.962	-8.89689
1.963	-8.89689
1.964	-8.89689
1.965	-8.89689
1.966	-8.89689
1.967	-8.89689
1.968	-8.89689
1.969	-8.8969
1.97	-8.8969
1.971	-8.8969
1.972	-8.8969
1.973	-8.8969
1.974	-8.89691
1.975	-8.89691
1.976	-8.89691
1.977	-8.89691
1.978	-8.89692
1.979	-8.89692
1.98	-8.89691
1.981	-8.89691
1.982	-8.89691
1.983	-8.89692
1.984	-8.89692
1.985	-8.89692
1.986	-8.89692
1.987	-8.89692
1.988	-8.89693
1.989	-8.89693
1.99	-8.89693
1.991	-8.89693
1.992	-8.89693
1.993	-8.89694
1.994	-8.89694
1.995	-8.89694
1.996	-8.89695
1.997	-8.89695
1.998	-8.89695
1.999	-8.89695
[truncated: 3,001 more rows]

## Sheet: S29b
Time (s)	Open-circuit voltage (V)		Time (s)	Open-circuit voltage (V)		Time (s)	Open-circuit voltage (V)		Time (s)	Open-circuit voltage (V)		Time (s)	Open-circuit voltage (V)
0.001	-0.22029		1.501	-0.16385		3.001	-0.12907		4.501	-0.0915		6.001	-0.0735
0.002	-0.22019		1.502	-0.16374		3.002	-0.12881		4.502	-0.09159		6.002	-0.07328
0.003	-0.22027		1.503	-0.16342		3.003	-0.12846		4.503	-0.09163		6.003	-0.0729
0.004	-0.22036		1.504	-0.16324		3.004	-0.12816		4.504	-0.09152		6.004	-0.07262
0.005	-0.22052		1.505	-0.16307		3.005	-0.12791		4.505	-0.0914		6.005	-0.07234
0.006	-0.2205		1.506	-0.16286		3.006	-0.12777		4.506	-0.09131		6.006	-0.07222
0.007	-0.22042		1.507	-0.16258		3.007	-0.12774		4.507	-0.09136		6.007	-0.07211
0.008	-0.22048		1.508	-0.16232		3.008	-0.12779		4.508	-0.09149		6.008	-0.07227
0.009	-0.22047		1.509	-0.16232		3.009	-0.12785		4.509	-0.09157		6.009	-0.07254
0.01	-0.22045		1.51	-0.16223		3.01	-0.12796		4.51	-0.09166		6.01	-0.07268
0.011	-0.22046		1.511	-0.1622		3.011	-0.12812		4.511	-0.09167		6.011	-0.07273
0.012	-0.22037		1.512	-0.16221		3.012	-0.12831		4.512	-0.09166		6.012	-0.07279
0.013	-0.22027		1.513	-0.16217		3.013	-0.12853		4.513	-0.09153		6.013	-0.07298
0.014	-0.22023		1.514	-0.1621		3.014	-0.12869		4.514	-0.09128		6.014	-0.07309
0.015	-0.22023		1.515	-0.16209		3.015	-0.12883		4.515	-0.091		6.015	-0.07321
0.016	-0.22033		1.516	-0.16202		3.016	-0.12882		4.516	-0.09074		6.016	-0.07298
0.017	-0.22039		1.517	-0.16188		3.017	-0.12882		4.517	-0.09031		6.017	-0.07276
0.018	-0.2206		1.518	-0.16191		3.018	-0.12871		4.518	-0.08994		6.018	-0.07256
0.019	-0.22072		1.519	-0.16196		3.019	-0.12874		4.519	-0.08962		6.019	-0.07244
0.02	-0.22072		1.52	-0.16186		3.02	-0.12873		4.52	-0.08931		6.02	-0.07225
0.021	-0.22071		1.521	-0.16149		3.021	-0.1286		4.521	-0.08894		6.021	-0.07213
0.022	-0.22086		1.522	-0.16118		3.022	-0.12852		4.522	-0.08871		6.022	-0.07206
0.023	-0.221		1.523	-0.16084		3.023	-0.12832		4.523	-0.08853		6.023	-0.07188
0.024	-0.22104		1.524	-0.16047		3.024	-0.12813		4.524	-0.08832		6.024	-0.07179
0.025	-0.22104		1.525	-0.16001		3.025	-0.12816		4.525	-0.08826		6.025	-0.0717
0.026	-0.22118		1.526	-0.15977		3.026	-0.12812		4.526	-0.08827		6.026	-0.07165
0.027	-0.22104		1.527	-0.15939		3.027	-0.12805		4.527	-0.08834		6.027	-0.0716
0.028	-0.22094		1.528	-0.15908		3.028	-0.12807		4.528	-0.08845		6.028	-0.07159
0.029	-0.22075		1.529	-0.15895		3.029	-0.12804		4.529	-0.08858		6.029	-0.07164
0.03	-0.22049		1.53	-0.15901		3.03	-0.12785		4.53	-0.08867		6.03	-0.07173
0.031	-0.22025		1.531	-0.159		3.031	-0.12772		4.531	-0.0885		6.031	-0.07184
0.032	-0.22007		1.532	-0.15897		3.032	-0.12785		4.532	-0.08839		6.032	-0.07187
0.033	-0.21998		1.533	-0.15878		3.033	-0.12801		4.533	-0.08842		6.033	-0.07195
0.034	-0.21982		1.534	-0.15877		3.034	-0.12814		4.534	-0.08841		6.034	-0.07186
0.035	-0.21948		1.535	-0.15871		3.035	-0.1284		4.535	-0.0883		6.035	-0.07187
0.036	-0.21929		1.536	-0.15857		3.036	-0.12849		4.536	-0.08809		6.036	-0.07178
0.037	-0.21931		1.537	-0.15832		3.037	-0.12865		4.537	-0.08784		6.037	-0.07165
0.038	-0.21937		1.538	-0.15799		3.038	-0.12875		4.538	-0.08766		6.038	-0.07138
0.039	-0.21937		1.539	-0.15772		3.039	-0.12859		4.539	-0.08757		6.039	-0.07113
0.04	-0.21943		1.54	-0.1574		3.04	-0.1283		4.54	-0.08742		6.04	-0.07087
0.041	-0.21953		1.541	-0.15707		3.041	-0.12804		4.541	-0.08728		6.041	-0.07058
0.042	-0.2195		1.542	-0.15676		3.042	-0.12775		4.542	-0.08715		6.042	-0.0703
0.043	-0.21962		1.543	-0.15643		3.043	-0.12744		4.543	-0.08703		6.043	-0.07
0.044	-0.21952		1.544	-0.15619		3.044	-0.12714		4.544	-0.0869		6.044	-0.06974
0.045	-0.21945		1.545	-0.15602		3.045	-0.12703		4.545	-0.08688		6.045	-0.06937
0.046	-0.21937		1.546	-0.15588		3.046	-0.12678		4.546	-0.08694		6.046	-0.06908
0.047	-0.21922		1.547	-0.15571		3.047	-0.12656		4.547	-0.08707		6.047	-0.06894
0.048	-0.2189		1.548	-0.15557		3.048	-0.1263		4.548	-0.0871		6.048	-0.06872
0.049	-0.21866		1.549	-0.15544		3.049	-0.12628		4.549	-0.08713		6.049	-0.06867
0.05	-0.21843		1.55	-0.15543		3.05	-0.12626		4.55	-0.08719		6.05	-0.06857
0.051	-0.21825		1.551	-0.1556		3.051	-0.12619		4.551	-0.08728		6.051	-0.06847
0.052	-0.21803		1.552	-0.15579		3.052	-0.12634		4.552	-0.08734		6.052	-0.06836
0.053	-0.21798		1.553	-0.15586		3.053	-0.12637		4.553	-0.08726		6.053	-0.0682
0.054	-0.21784		1.554	-0.15611		3.054	-0.12631		4.554	-0.0871		6.054	-0.06803
0.055	-0.21775		1.555	-0.15616		3.055	-0.1263		4.555	-0.08702		6.055	-0.06784
0.056	-0.21758		1.556	-0.15615		3.056	-0.12644		4.556	-0.08685		6.056	-0.06756
0.057	-0.2176		1.557	-0.15608		3.057	-0.12642		4.557	-0.08671		6.057	-0.06726
0.058	-0.21773		1.558	-0.15606		3.058	-0.12633		4.558	-0.08647		6.058	-0.06701
0.059	-0.21752		1.559	-0.15618		3.059	-0.12608		4.559	-0.08608		6.059	-0.06664
0.06	-0.21739		1.56	-0.15599		3.06	-0.12602		4.56	-0.08565		6.06	-0.06616
0.061	-0.21734		1.561	-0.15605		3.061	-0.12575		4.561	-0.08517		6.061	-0.06576
0.062	-0.21719		1.562	-0.15607		3.062	-0.12546		4.562	-0.08486		6.062	-0.06536
0.063	-0.21716		1.563	-0.15585		3.063	-0.12512		4.563	-0.08447		6.063	-0.06507
0.064	-0.21708		1.564	-0.15564		3.064	-0.12459		4.564	-0.08409		6.064	-0.06484
0.065	-0.21708		1.565	-0.15545		3.065	-0.12414		4.565	-0.08383		6.065	-0.06472
0.066	-0.21698		1.566	-0.15523		3.066	-0.12376		4.566	-0.08355		6.066	-0.06456
0.067	-0.21687		1.567	-0.15504		3.067	-0.12359		4.567	-0.08333		6.067	-0.06466
0.068	-0.21667		1.568	-0.15501		3.068	-0.12351		4.568	-0.08339		6.068	-0.0647
0.069	-0.21637		1.569	-0.15487		3.069	-0.12355		4.569	-0.08333		6.069	-0.06465
0.07	-0.21616		1.57	-0.15483		3.07	-0.12346		4.57	-0.08329		6.07	-0.06466
0.071	-0.21606		1.571	-0.15472		3.071	-0.12337		4.571	-0.08329		6.071	-0.0648
0.072	-0.21601		1.572	-0.15472		3.072	-0.12329		4.572	-0.08334		6.072	-0.06489
0.073	-0.21596		1.573	-0.15455		3.073	-0.12323		4.573	-0.0833		6.073	-0.06492
0.074	-0.21581		1.574	-0.15444		3.074	-0.12338		4.574	-0.08336		6.074	-0.06492
0.075	-0.21565		1.575	-0.15437		3.075	-0.12349		4.575	-0.08328		6.075	-0.06485
0.076	-0.21556		1.576	-0.15432		3.076	-0.12348		4.576	-0.08302		6.076	-0.06477
0.077	-0.21547		1.577	-0.15431		3.077	-0.12341		4.577	-0.08277		6.077	-0.06468
0.078	-0.21541		1.578	-0.15436		3.078	-0.12332		4.578	-0.08248		6.078	-0.06459
0.079	-0.21541		1.579	-0.15436		3.079	-0.12314		4.579	-0.08216		6.079	-0.0645
0.08	-0.2154		1.58	-0.15423		3.08	-0.12291		4.58	-0.08178		6.08	-0.06438
0.081	-0.21543		1.581	-0.15396		3.081	-0.12273		4.581	-0.08133		6.081	-0.06426
0.082	-0.2155		1.582	-0.15366		3.082	-0.12263		4.582	-0.08105		6.082	-0.06409
0.083	-0.21542		1.583	-0.15339		3.083	-0.1225		4.583	-0.08077		6.083	-0.06406
0.084	-0.21537		1.584	-0.15311		3.084	-0.12236		4.584	-0.08044		6.084	-0.06405
0.085	-0.21515		1.585	-0.15291		3.085	-0.12219		4.585	-0.08027		6.085	-0.06414
0.086	-0.21499		1.586	-0.15263		3.086	-0.12191		4.586	-0.08029		6.086	-0.06422
0.087	-0.21482		1.587	-0.15249		3.087	-0.12173		4.587	-0.08038		6.087	-0.06429
0.088	-0.21464		1.588	-0.15234		3.088	-0.1215		4.588	-0.08033		6.088	-0.06433
0.089	-0.21429		1.589	-0.15232		3.089	-0.1213		4.589	-0.08024		6.089	-0.06437
0.09	-0.21406		1.59	-0.1523		3.09	-0.12122		4.59	-0.08017		6.09	-0.06449
0.091	-0.21378		1.591	-0.15232		3.091	-0.12123		4.591	-0.08016		6.091	-0.06454
0.092	-0.21352		1.592	-0.15236		3.092	-0.12127		4.592	-0.0802		6.092	-0.06458
0.093	-0.21334		1.593	-0.15239		3.093	-0.12141		4.593	-0.08023		6.093	-0.06462
0.094	-0.21309		1.594	-0.15243		3.094	-0.12142		4.594	-0.08022		6.094	-0.06456
0.095	-0.2131		1.595	-0.15241		3.095	-0.12146		4.595	-0.08023		6.095	-0.06432
0.096	-0.21296		1.596	-0.15239		3.096	-0.12133		4.596	-0.08017		6.096	-0.06406
0.097	-0.21278		1.597	-0.15235		3.097	-0.12127		4.597	-0.08004		6.097	-0.0639
0.098	-0.21262		1.598	-0.15239		3.098	-0.12114		4.598	-0.07975		6.098	-0.06366
0.099	-0.21274		1.599	-0.15233		3.099	-0.12117		4.599	-0.07957		6.099	-0.06344
0.1	-0.21276		1.6	-0.15222		3.1	-0.12109		4.6	-0.07945		6.1	-0.06328
0.101	-0.21272		1.601	-0.15207		3.101	-0.12101		4.601	-0.07932		6.101	-0.06305
0.102	-0.21275		1.602	-0.15188		3.102	-0.12087		4.602	-0.07915		6.102	-0.06279
0.103	-0.21269		1.603	-0.15156		3.103	-0.12047		4.603	-0.07903		6.103	-0.06255
0.104	-0.21265		1.604	-0.15138		3.104	-0.12022		4.604	-0.07889		6.104	-0.06226
0.105	-0.21265		1.605	-0.1511		3.105	-0.12009		4.605	-0.07881		6.105	-0.06197
0.106	-0.21248		1.606	-0.15082		3.106	-0.11994		4.606	-0.07879		6.106	-0.06177
0.107	-0.21226		1.607	-0.15068		3.107	-0.11967		4.607	-0.07877		6.107	-0.0617
0.108	-0.21197		1.608	-0.15074		3.108	-0.11952		4.608	-0.07869		6.108	-0.06157
0.109	-0.21171		1.609	-0.15082		3.109	-0.11936		4.609	-0.07867		6.109	-0.06149
0.11	-0.21164		1.61	-0.1509		3.11	-0.1194		4.61	-0.07866		6.11	-0.06136
0.111	-0.21143		1.611	-0.15105		3.111	-0.11914		4.611	-0.07872		6.111	-0.06123
0.112	-0.21118		1.612	-0.15104		3.112	-0.11903		4.612	-0.07874		6.112	-0.06122
0.113	-0.21103		1.613	-0.15098		3.113	-0.119		4.613	-0.07882		6.113	-0.0612
0.114	-0.21081		1.614	-0.15097		3.114	-0.11893		4.614	-0.07876		6.114	-0.06106
0.115	-0.21072		1.615	-0.15102		3.115	-0.11893		4.615	-0.0788		6.115	-0.06084
0.116	-0.2106		1.616	-0.15109		3.116	-0.11897		4.616	-0.07884		6.116	-0.06068
0.117	-0.21055		1.617	-0.15102		3.117	-0.11889		4.617	-0.07883		6.117	-0.06052
0.118	-0.21042		1.618	-0.15096		3.118	-0.11878		4.618	-0.07869		6.118	-0.06035
0.119	-0.21056		1.619	-0.15082		3.119	-0.11856		4.619	-0.07832		6.119	-0.06018
0.12	-0.21059		1.62	-0.15067		3.12	-0.11816		4.62	-0.0782		6.12	-0.06009
0.121	-0.21065		1.621	-0.15029		3.121	-0.1178		4.621	-0.07798		6.121	-0.05992
0.122	-0.21067		1.622	-0.1499		3.122	-0.11747		4.622	-0.07785		6.122	-0.05968
0.123	-0.21049		1.623	-0.1495		3.123	-0.1172		4.623	-0.07773		6.123	-0.05948
0.124	-0.21037		1.624	-0.14931		3.124	-0.11686		4.624	-0.07755		6.124	-0.05944
0.125	-0.21034		1.625	-0.1491		3.125	-0.11668		4.625	-0.07746		6.125	-0.05942
0.126	-0.21027		1.626	-0.14894		3.126	-0.11646		4.626	-0.07723		6.126	-0.05939
0.127	-0.21012		1.627	-0.14888		3.127	-0.11621		4.627	-0.07714		6.127	-0.05936
0.128	-0.20986		1.628	-0.14879		3.128	-0.11599		4.628	-0.07705		6.128	-0.05937
0.129	-0.2096		1.629	-0.14856		3.129	-0.11574		4.629	-0.07702		6.129	-0.0595
0.13	-0.20933		1.63	-0.1483		3.13	-0.11574		4.63	-0.07696		6.13	-0.05957
0.131	-0.20901		1.631	-0.14826		3.131	-0.11557		4.631	-0.07688		6.131	-0.05969
0.132	-0.20874		1.632	-0.14831		3.132	-0.11554		4.632	-0.07683		6.132	-0.05983
0.133	-0.2085		1.633	-0.14815		3.133	-0.11552		4.633	-0.0767		6.133	-0.05998
0.134	-0.20832		1.634	-0.14799		3.134	-0.11547		4.634	-0.0766		6.134	-0.06014
0.135	-0.20814		1.635	-0.14801		3.135	-0.11542		4.635	-0.07656		6.135	-0.06015
0.136	-0.20814		1.636	-0.14792		3.136	-0.1155		4.636	-0.07642		6.136	-0.06014
0.137	-0.20825		1.637	-0.14788		3.137	-0.11551		4.637	-0.07611		6.137	-0.06012
0.138	-0.20826		1.638	-0.14775		3.138	-0.11537		4.638	-0.07572		6.138	-0.05998
0.139	-0.20821		1.639	-0.14759		3.139	-0.11517		4.639	-0.0754		6.139	-0.05989
0.14	-0.20821		1.64	-0.14733		3.14	-0.11499		4.64	-0.07517		6.14	-0.05984
0.141	-0.20823		1.641	-0.14705		3.141	-0.11478		4.641	-0.07494		6.141	-0.05978
0.142	-0.20816		1.642	-0.14685		3.142	-0.11458		4.642	-0.07472		6.142	-0.05963
0.143	-0.20817		1.643	-0.1466		3.143	-0.11435		4.643	-0.07455		6.143	-0.05956
0.144	-0.20797		1.644	-0.14638		3.144	-0.11398		4.644	-0.07438		6.144	-0.05947
0.145	-0.20784		1.645	-0.14615		3.145	-0.11377		4.645	-0.07429		6.145	-0.05936
0.146	-0.20761		1.646	-0.14601		3.146	-0.11363		4.646	-0.07427		6.146	-0.05941
0.147	-0.20754		1.647	-0.14583		3.147	-0.11353		4.647	-0.07411		6.147	-0.05953
0.148	-0.20746		1.648	-0.14565		3.148	-0.11338		4.648	-0.07416		6.148	-0.05955
0.149	-0.20726		1.649	-0.14554		3.149	-0.11328		4.649	-0.07416		6.149	-0.05963
0.15	-0.20703		1.65	-0.14555		3.15	-0.11316		4.65	-0.07421		6.15	-0.05964
0.151	-0.20686		1.651	-0.1455		3.151	-0.11303		4.651	-0.07426		6.151	-0.05962
0.152	-0.20679		1.652	-0.14552		3.152	-0.11287		4.652	-0.07436		6.152	-0.05961
0.153	-0.20658		1.653	-0.14555		3.153	-0.1128		4.653	-0.07453		6.153	-0.05949
0.154	-0.2065		1.654	-0.14567		3.154	-0.11294		4.654	-0.07455		6.154	-0.05934
0.155	-0.20632		1.655	-0.14562		3.155	-0.11285		4.655	-0.07453		6.155	-0.05914
0.156	-0.2061		1.656	-0.14563		3.156	-0.11272		4.656	-0.07446		6.156	-0.05899
0.157	-0.20597		1.657	-0.1457		3.157	-0.11264		4.657	-0.0743		6.157	-0.05872
0.158	-0.20594		1.658	-0.14573		3.158	-0.11255		4.658	-0.07408		6.158	-0.05845
0.159	-0.20578		1.659	-0.14569		3.159	-0.1124		4.659	-0.07402		6.159	-0.05818
0.16	-0.20558		1.66	-0.14563		3.16	-0.11224		4.66	-0.07383		6.16	-0.05783
0.161	-0.20556		1.661	-0.14552		3.161	-0.11192		4.661	-0.0737		6.161	-0.05756
0.162	-0.20553		1.662	-0.14534		3.162	-0.11179		4.662	-0.0736		6.162	-0.05733
0.163	-0.2054		1.663	-0.14504		3.163	-0.11168		4.663	-0.0737		6.163	-0.05687
0.164	-0.20533		1.664	-0.14487		3.164	-0.11154		4.664	-0.07369		6.164	-0.05654
0.165	-0.20523		1.665	-0.14478		3.165	-0.11124		4.665	-0.07366		6.165	-0.05639
0.166	-0.20497		1.666	-0.14464		3.166	-0.11102		4.666	-0.07355		6.166	-0.05626
0.167	-0.20472		1.667	-0.14439		3.167	-0.11077		4.667	-0.07354		6.167	-0.05612
0.168	-0.20452		1.668	-0.14419		3.168	-0.11058		4.668	-0.07357		6.168	-0.05598
0.169	-0.20437		1.669	-0.14394		3.169	-0.11049		4.669	-0.07376		6.169	-0.05571
0.17	-0.20394		1.67	-0.14374		3.17	-0.11037		4.67	-0.07389		6.17	-0.05553
0.171	-0.20368		1.671	-0.1436		3.171	-0.11033		4.671	-0.07385		6.171	-0.05525
0.172	-0.20339		1.672	-0.1436		3.172	-0.11032		4.672	-0.07405		6.172	-0.05502
0.173	-0.20318		1.673	-0.14348		3.173	-0.1104		4.673	-0.07406		6.173	-0.0549
0.174	-0.20308		1.674	-0.14339		3.174	-0.11034		4.674	-0.07405		6.174	-0.05469
0.175	-0.20284		1.675	-0.14337		3.175	-0.11045		4.675	-0.07387		6.175	-0.05439
0.176	-0.20256		1.676	-0.1433		3.176	-0.11051		4.676	-0.07368		6.176	-0.05416
0.177	-0.20225		1.677	-0.14325		3.177	-0.1104		4.677	-0.07355		6.177	-0.05403
0.178	-0.20205		1.678	-0.14302		3.178	-0.11022		4.678	-0.07332		6.178	-0.05378
0.179	-0.20197		1.679	-0.1427		3.179	-0.11015		4.679	-0.07296		6.179	-0.05351
0.18	-0.20194		1.68	-0.14234		3.18	-0.11012		4.68	-0.07261		6.18	-0.05318
0.181	-0.20181		1.681	-0.14213		3.181	-0.10987		4.681	-0.07234		6.181	-0.05291
0.182	-0.20184		1.682	-0.14191		3.182	-0.10973		4.682	-0.07203		6.182	-0.05263
0.183	-0.20187		1.683	-0.14152		3.183	-0.1096		4.683	-0.07169		6.183	-0.05246
0.184	-0.20171		1.684	-0.14128		3.184	-0.10947		4.684	-0.0714		6.184	-0.05234
0.185	-0.20149		1.685	-0.14103		3.185	-0.10937		4.685	-0.07112		6.185	-0.05211
0.186	-0.20138		1.686	-0.14071		3.186	-0.10924		4.686	-0.07084		6.186	-0.05205
0.187	-0.20099		1.687	-0.14048		3.187	-0.10889		4.687	-0.07052		6.187	-0.05197
0.188	-0.20063		1.688	-0.14029		3.188	-0.10868		4.688	-0.07032		6.188	-0.05186
0.189	-0.20034		1.689	-0.14026		3.189	-0.10868		4.689	-0.07025		6.189	-0.0519
0.19	-0.20008		1.69	-0.14008		3.19	-0.10873		4.69	-0.07008		6.19	-0.05187
0.191	-0.19966		1.691	-0.13997		3.191	-0.10863		4.691	-0.06994		6.191	-0.05197
0.192	-0.19931		1.692	-0.13983		3.192	-0.10852		4.692	-0.06982		6.192	-0.05185
0.193	-0.19918		1.693	-0.13975		3.193	-0.10833		4.693	-0.06967		6.193	-0.05195
0.194	-0.199		1.694	-0.1397		3.194	-0.10816		4.694	-0.06959		6.194	-0.05192
0.195	-0.19897		1.695	-0.1396		3.195	-0.10806		4.695	-0.06932		6.195	-0.05185
0.196	-0.19882		1.696	-0.13948		3.196	-0.10799		4.696	-0.06902		6.196	-0.05172
0.197	-0.19862		1.697	-0.13933		3.197	-0.10784		4.697	-0.06868		6.197	-0.05168
0.198	-0.19846		1.698	-0.13913		3.198	-0.10767		4.698	-0.06846		6.198	-0.05148
0.199	-0.19828		1.699	-0.1389		3.199	-0.10746		4.699	-0.06818		6.199	-0.05128
0.2	-0.19819		1.7	-0.13864		3.2	-0.10735		4.7	-0.06798		6.2	-0.05109
0.201	-0.19798		1.701	-0.13833		3.201	-0.10719		4.701	-0.06785		6.201	-0.051
0.202	-0.19788		1.702	-0.13808		3.202	-0.10704		4.702	-0.06769		6.202	-0.05078
0.203	-0.19782		1.703	-0.13785		3.203	-0.10698		4.703	-0.06751		6.203	-0.05061
0.204	-0.19773		1.704	-0.13762		3.204	-0.10688		4.704	-0.06728		6.204	-0.0505
0.205	-0.19767		1.705	-0.13744		3.205	-0.10669		4.705	-0.06717		6.205	-0.05048
0.206	-0.19747		1.706	-0.13717		3.206	-0.10649		4.706	-0.06706		6.206	-0.0506
0.207	-0.19716		1.707	-0.13704		3.207	-0.10643		4.707	-0.06702		6.207	-0.05072
0.208	-0.19689		1.708	-0.13692		3.208	-0.10632		4.708	-0.06701		6.208	-0.0509
0.209	-0.19656		1.709	-0.13687		3.209	-0.10616		4.709	-0.06701		6.209	-0.05093
0.21	-0.19629		1.71	-0.1368		3.21	-0.10594		4.71	-0.067		6.21	-0.05099
0.211	-0.19598		1.711	-0.13674		3.211	-0.10597		4.711	-0.06696		6.211	-0.05112
0.212	-0.1955		1.712	-0.13672		3.212	-0.10608		4.712	-0.06706		6.212	-0.05113
0.213	-0.19512		1.713	-0.13669		3.213	-0.10611		4.713	-0.06714		6.213	-0.05107
0.214	-0.19477		1.714	-0.13679		3.214	-0.10602		4.714	-0.06705		6.214	-0.05114
0.215	-0.19438		1.715	-0.13679		3.215	-0.10596		4.715	-0.06679		6.215	-0.05106
0.216	-0.1941		1.716	-0.1368		3.216	-0.10599		4.716	-0.06674		6.216	-0.05086
0.217	-0.19403		1.717	-0.1367		3.217	-0.10592		4.717	-0.06665		6.217	-0.05071
0.218	-0.19395		1.718	-0.13651		3.218	-0.10585		4.718	-0.06648		6.218	-0.05052
0.219	-0.1939		1.719	-0.1364		3.219	-0.10578		4.719	-0.06638		6.219	-0.0503
0.22	-0.1939		1.72	-0.13629		3.22	-0.10558		4.72	-0.06604		6.22	-0.05013
0.221	-0.19389		1.721	-0.13625		3.221	-0.10539		4.721	-0.06579		6.221	-0.04981
0.222	-0.19389		1.722	-0.136		3.222	-0.10514		4.722	-0.06572		6.222	-0.04955
0.223	-0.19373		1.723	-0.13575		3.223	-0.10495		4.723	-0.06557		6.223	-0.04936
0.224	-0.19344		1.724	-0.13565		3.224	-0.10463		4.724	-0.0654		6.224	-0.04905
0.225	-0.19331		1.725	-0.13564		3.225	-0.10447		4.725	-0.06529		6.225	-0.04886
0.226	-0.19322		1.726	-0.13543		3.226	-0.10416		4.726	-0.06533		6.226	-0.04869
0.227	-0.19311		1.727	-0.13537		3.227	-0.10384		4.727	-0.06525		6.227	-0.04845
0.228	-0.19308		1.728	-0.13509		3.228	-0.10364		4.728	-0.06527		6.228	-0.04819
0.229	-0.19299		1.729	-0.13492		3.229	-0.1035		4.729	-0.06532		6.229	-0.04792
0.23	-0.19275		1.73	-0.13487		3.23	-0.10327		4.73	-0.06557		6.23	-0.04773
0.231	-0.19256		1.731	-0.13493		3.231	-0.10317		4.731	-0.06572		6.231	-0.04759
0.232	-0.19243		1.732	-0.13503		3.232	-0.10305		4.732	-0.06569		6.232	-0.04749
0.233	-0.19219		1.733	-0.13499		3.233	-0.10312		4.733	-0.0656		6.233	-0.04732
0.234	-0.19201		1.734	-0.13503		3.234	-0.10302		4.734	-0.06539		6.234	-0.04718
0.235	-0.1919		1.735	-0.13499		3.235	-0.10285		4.735	-0.06531		6.235	-0.04689
0.236	-0.19196		1.736	-0.13485		3.236	-0.10272		4.736	-0.06515		6.236	-0.04669
0.237	-0.19201		1.737	-0.13479		3.237	-0.10252		4.737	-0.06493		6.237	-0.04644
0.238	-0.19215		1.738	-0.13453		3.238	-0.10235		4.738	-0.06474		6.238	-0.04608
0.239	-0.19219		1.739	-0.13422		3.239	-0.10212		4.739	-0.06462		6.239	-0.04565
0.24	-0.19222		1.74	-0.13371		3.24	-0.10155		4.74	-0.06433		6.24	-0.04527
0.241	-0.19215		1.741	-0.13336		3.241	-0.10101		4.741	-0.06418		6.241	-0.04488
0.242	-0.19225		1.742	-0.13292		3.242	-0.10062		4.742	-0.06379		6.242	-0.04438
0.243	-0.1923		1.743	-0.13255		3.243	-0.10026		4.743	-0.0635		6.243	-0.04417
0.244	-0.1922		1.744	-0.13208		3.244	-0.10006		4.744	-0.06327		6.244	-0.04394
0.245	-0.19212		1.745	-0.13153		3.245	-0.09981		4.745	-0.06303		6.245	-0.0437
0.246	-0.19193		1.746	-0.13095		3.246	-0.09952		4.746	-0.06285		6.246	-0.04344
0.247	-0.19168		1.747	-0.13043		3.247	-0.09931		4.747	-0.06265		6.247	-0.04331
0.248	-0.19154		1.748	-0.13019		3.248	-0.09907		4.748	-0.0625		6.248	-0.0431
0.249	-0.19133		1.749	-0.13012		3.249	-0.09886		4.749	-0.0624		6.249	-0.04296
0.25	-0.19123		1.75	-0.13001		3.25	-0.09874		4.75	-0.06225		6.25	-0.04281
0.251	-0.19119		1.751	-0.13		3.251	-0.09856		4.751	-0.06217		6.251	-0.04264
0.252	-0.19118		1.752	-0.12981		3.252	-0.09843		4.752	-0.06213		6.252	-0.04239
0.253	-0.1911		1.753	-0.12964		3.253	-0.09838		4.753	-0.06206		6.253	-0.0423
0.254	-0.19092		1.754	-0.12952		3.254	-0.0982		4.754	-0.06175		6.254	-0.04218
0.255	-0.19069		1.755	-0.12945		3.255	-0.09797		4.755	-0.06146		6.255	-0.04192
0.256	-0.19033		1.756	-0.12929		3.256	-0.09754		4.756	-0.06126		6.256	-0.04169
0.257	-0.19025		1.757	-0.12918		3.257	-0.09732		4.757	-0.06104		6.257	-0.04139
0.258	-0.19014		1.758	-0.12893		3.258	-0.09708		4.758	-0.06066		6.258	-0.04102
0.259	-0.1899		1.759	-0.12871		3.259	-0.09689		4.759	-0.06026		6.259	-0.04066
0.26	-0.18976		1.76	-0.12847		3.26	-0.09673		4.76	-0.05999		6.26	-0.04034
0.261	-0.18968		1.761	-0.12801		3.261	-0.09666		4.761	-0.05966		6.261	-0.04
0.262	-0.18964		1.762	-0.12772		3.262	-0.09638		4.762	-0.0594		6.262	-0.03969
0.263	-0.18949		1.763	-0.12735		3.263	-0.09606		4.763	-0.05919		6.263	-0.03937
0.264	-0.1895		1.764	-0.12705		3.264	-0.09571		4.764	-0.0588		6.264	-0.03905
0.265	-0.18951		1.765	-0.12666		3.265	-0.09552		4.765	-0.05862		6.265	-0.0389
0.266	-0.18944		1.766	-0.12629		3.266	-0.09513		4.766	-0.0585		6.266	-0.03878
0.267	-0.1893		1.767	-0.12588		3.267	-0.09492		4.767	-0.05827		6.267	-0.03867
0.268	-0.18909		1.768	-0.12568		3.268	-0.09492		4.768	-0.05827		6.268	-0.03857
0.269	-0.18894		1.769	-0.1257		3.269	-0.09484		4.769	-0.0582		6.269	-0.03847
0.27	-0.18877		1.77	-0.12554		3.27	-0.09477		4.77	-0.0581		6.27	-0.03849
0.271	-0.1886		1.771	-0.12542		3.271	-0.09476		4.771	-0.05817		6.271	-0.03842
0.272	-0.18843		1.772	-0.12532		3.272	-0.09476		4.772	-0.05812		6.272	-0.03836
0.273	-0.18817		1.773	-0.1254		3.273	-0.09481		4.773	-0.05797		6.273	-0.03826
0.274	-0.18807		1.774	-0.12523		3.274	-0.09473		4.774	-0.0578		6.274	-0.03808
0.275	-0.18795		1.775	-0.12513		3.275	-0.09472		4.775	-0.05761		6.275	-0.038
0.276	-0.18767		1.776	-0.12492		3.276	-0.09462		4.776	-0.05743		6.276	-0.0378
0.277	-0.18742		1.777	-0.12497		3.277	-0.09462		4.777	-0.05716		6.277	-0.03779
0.278	-0.18712		1.778	-0.12479		3.278	-0.09449		4.778	-0.05693		6.278	-0.03777
0.279	-0.18682		1.779	-0.12479		3.279	-0.09428		4.779	-0.05669		6.279	-0.03761
0.28	-0.1866		1.78	-0.12477		3.28	-0.09415		4.78	-0.05644		6.28	-0.03749
0.281	-0.18637		1.781	-0.12464		3.281	-0.09392		4.781	-0.056		6.281	-0.03742
0.282	-0.18598		1.782	-0.12446		3.282	-0.0936		4.782	-0.05567		6.282	-0.03707
0.283	-0.18568		1.783	-0.12421		3.283	-0.0933		4.783	-0.05544		6.283	-0.03679
0.284	-0.18536		1.784	-0.12388		3.284	-0.09286		4.784	-0.0553		6.284	-0.03663
0.285	-0.18494		1.785	-0.12346		3.285	-0.09253		4.785	-0.05513		6.285	-0.03649
0.286	-0.18462		1.786	-0.123		3.286	-0.09224		4.786	-0.05494		6.286	-0.03653
0.287	-0.18411		1.787	-0.1227		3.287	-0.0918		4.787	-0.05484		6.287	-0.0365
0.288	-0.18351		1.788	-0.12242		3.288	-0.09141		4.788	-0.05476		6.288	-0.03625
0.289	-0.18302		1.789	-0.12232		3.289	-0.09124		4.789	-0.05474		6.289	-0.03616
0.29	-0.18254		1.79	-0.12222		3.29	-0.091		4.79	-0.05464		6.29	-0.0362
0.291	-0.1821		1.791	-0.12221		3.291	-0.09094		4.791	-0.05449		6.291	-0.0362
0.292	-0.18158		1.792	-0.12221		3.292	-0.09092		4.792	-0.05438		6.292	-0.03622
0.293	-0.18105		1.793	-0.12214		3.293	-0.09072		4.793	-0.05433		6.293	-0.03643
0.294	-0.18059		1.794	-0.12207		3.294	-0.09062		4.794	-0.05433		6.294	-0.03647
0.295	-0.18025		1.795	-0.12217		3.295	-0.09049		4.795	-0.0543		6.295	-0.03638
0.296	-0.17991		1.796	-0.12218		3.296	-0.09025		4.796	-0.0542		6.296	-0.03621
0.297	-0.17964		1.797	-0.12231		3.297	-0.09011		4.797	-0.05408		6.297	-0.03596
0.298	-0.17959		1.798	-0.12242		3.298	-0.08986		4.798	-0.054		6.298	-0.03562
0.299	-0.17954		1.799	-0.12232		3.299	-0.08966		4.799	-0.05394		6.299	-0.03539
0.3	-0.17943		1.8	-0.12215		3.3	-0.08936		4.8	-0.05393		6.3	-0.03507
0.301	-0.17935		1.801	-0.12199		3.301	-0.08915		4.801	-0.05389		6.301	-0.03478
0.302	-0.17912		1.802	-0.12175		3.302	-0.08887		4.802	-0.05385		6.302	-0.03458
0.303	-0.17886		1.803	-0.12168		3.303	-0.08853		4.803	-0.05373		6.303	-0.03431
0.304	-0.1786		1.804	-0.12162		3.304	-0.08809		4.804	-0.05363		6.304	-0.03401
0.305	-0.17842		1.805	-0.12146		3.305	-0.08774		4.805	-0.05364		6.305	-0.03384
0.306	-0.17834		1.806	-0.12134		3.306	-0.08748		4.806	-0.05383		6.306	-0.03376
0.307	-0.17817		1.807	-0.12131		3.307	-0.08735		4.807	-0.05382		6.307	-0.03365
0.308	-0.17789		1.808	-0.12134		3.308	-0.08718		4.808	-0.05378		6.308	-0.03342
0.309	-0.17774		1.809	-0.12123		3.309	-0.08696		4.809	-0.05395		6.309	-0.03327
0.31	-0.1776		1.81	-0.12115		3.31	-0.08676		4.81	-0.05407		6.31	-0.03315
0.311	-0.17744		1.811	-0.12115		3.311	-0.08663		4.811	-0.05409		6.311	-0.03302
0.312	-0.1773		1.812	-0.12132		3.312	-0.08656		4.812	-0.05412		6.312	-0.03289
0.313	-0.17714		1.813	-0.12136		3.313	-0.08658		4.813	-0.05418		6.313	-0.03265
0.314	-0.17723		1.814	-0.12142		3.314	-0.08657		4.814	-0.05409		6.314	-0.03247
0.315	-0.17709		1.815	-0.12141		3.315	-0.08661		4.815	-0.05409		6.315	-0.03226
0.316	-0.17705		1.816	-0.12144		3.316	-0.08663		4.816	-0.05381		6.316	-0.0319
0.317	-0.17704		1.817	-0.12151		3.317	-0.08676		4.817	-0.05358		6.317	-0.03151
0.318	-0.17713		1.818	-0.12153		3.318	-0.08676		4.818	-0.05334		6.318	-0.0312
0.319	-0.17713		1.819	-0.12136		3.319	-0.08664		4.819	-0.05298		6.319	-0.03085
0.32	-0.17703		1.82	-0.1211		3.32	-0.0866		4.82	-0.05264		6.32	-0.03048
0.321	-0.17689		1.821	-0.121		3.321	-0.08655		4.821	-0.05227		6.321	-0.03002
0.322	-0.17663		1.822	-0.12094		3.322	-0.08634		4.822	-0.05169		6.322	-0.02962
0.323	-0.17638		1.823	-0.12075		3.323	-0.08596		4.823	-0.05131		6.323	-0.02929
0.324	-0.17613		1.824	-0.12052		3.324	-0.08566		4.824	-0.05092		6.324	-0.02898
0.325	-0.17585		1.825	-0.12051		3.325	-0.08546		4.825	-0.05061		6.325	-0.0288
0.326	-0.17563		1.826	-0.12052		3.326	-0.08532		4.826	-0.05043		6.326	-0.02862
0.327	-0.17526		1.827	-0.12047		3.327	-0.08511		4.827	-0.05021		6.327	-0.02853
0.328	-0.17502		1.828	-0.12029		3.328	-0.08489		4.828	-0.05016		6.328	-0.02823
0.329	-0.17485		1.829	-0.12027		3.329	-0.08473		4.829	-0.05013		6.329	-0.02796
0.33	-0.17459		1.83	-0.12021		3.33	-0.08469		4.83	-0.04994		6.33	-0.0276
0.331	-0.1742		1.831	-0.12009		3.331	-0.08465		4.831	-0.04966		6.331	-0.02736
0.332	-0.1738		1.832	-0.11992		3.332	-0.08468		4.832	-0.04954		6.332	-0.02704
0.333	-0.17357		1.833	-0.11974		3.333	-0.0846		4.833	-0.04934		6.333	-0.02697
0.334	-0.17335		1.834	-0.11955		3.334	-0.08455		4.834	-0.04908		6.334	-0.0268
0.335	-0.17324		1.835	-0.11938		3.335	-0.08438		4.835	-0.04884		6.335	-0.02658
0.336	-0.17318		1.836	-0.1192		3.336	-0.08436		4.836	-0.04862		6.336	-0.02636
0.337	-0.17298		1.837	-0.11924		3.337	-0.08433		4.837	-0.04823		6.337	-0.02595
0.338	-0.17293		1.838	-0.11916		3.338	-0.08431		4.838	-0.04788		6.338	-0.02559
0.339	-0.17299		1.839	-0.11909		3.339	-0.0842		4.839	-0.04758		6.339	-0.02536
0.34	-0.17295		1.84	-0.1188		3.34	-0.08397		4.84	-0.04719		6.34	-0.0251
0.341	-0.17294		1.841	-0.1185		3.341	-0.08372		4.841	-0.04678		6.341	-0.02484
0.342	-0.17273		1.842	-0.11813		3.342	-0.08353		4.842	-0.04641		6.342	-0.0246
0.343	-0.17249		1.843	-0.11764		3.343	-0.08316		4.843	-0.04608		6.343	-0.0246
0.344	-0.17223		1.844	-0.11741		3.344	-0.08297		4.844	-0.04578		6.344	-0.02443
0.345	-0.17202		1.845	-0.11705		3.345	-0.08268		4.845	-0.04537		6.345	-0.02435
0.346	-0.17171		1.846	-0.1166		3.346	-0.08227		4.846	-0.04505		6.346	-0.02424
0.347	-0.17128		1.847	-0.11641		3.347	-0.08202		4.847	-0.04476		6.347	-0.02418
0.348	-0.17073		1.848	-0.11611		3.348	-0.08173		4.848	-0.04451		6.348	-0.02426
0.349	-0.17019		1.849	-0.11584		3.349	-0.08148		4.849	-0.04435		6.349	-0.02439
0.35	-0.16971		1.85	-0.11559		3.35	-0.08109		4.85	-0.04418		6.35	-0.02432
0.351	-0.16928		1.851	-0.11545		3.351	-0.08084		4.851	-0.04385		6.351	-0.02438
0.352	-0.16891		1.852	-0.11533		3.352	-0.08052		4.852	-0.04359		6.352	-0.02451
0.353	-0.16854		1.853	-0.11513		3.353	-0.08035		4.853	-0.04327		6.353	-0.02447
0.354	-0.16827		1.854	-0.11486		3.354	-0.08014		4.854	-0.04298		6.354	-0.0245
0.355	-0.16783		1.855	-0.11469		3.355	-0.08003		4.855	-0.04262		6.355	-0.02447
0.356	-0.16734		1.856	-0.11445		3.356	-0.07994		4.856	-0.04236		6.356	-0.02422
0.357	-0.1669		1.857	-0.11417		3.357	-0.07973		4.857	-0.04199		6.357	-0.02407
0.358	-0.16666		1.858	-0.11375		3.358	-0.07951		4.858	-0.0418		6.358	-0.02385
0.359	-0.16631		1.859	-0.11335		3.359	-0.07933		4.859	-0.04142		6.359	-0.02369
0.36	-0.16606		1.86	-0.11312		3.36	-0.07913		4.86	-0.04108		6.36	-0.02348
0.361	-0.16585		1.861	-0.11277		3.361	-0.07887		4.861	-0.04082		6.361	-0.02315
0.362	-0.16554		1.862	-0.11237		3.362	-0.07863		4.862	-0.04059		6.362	-0.0229
0.363	-0.16521		1.863	-0.11205		3.363	-0.0783		4.863	-0.04037		6.363	-0.0227
0.364	-0.16496		1.864	-0.11178		3.364	-0.07788		4.864	-0.04017		6.364	-0.02244
0.365	-0.16455		1.865	-0.11148		3.365	-0.07758		4.865	-0.03999		6.365	-0.02215
0.366	-0.16415		1.866	-0.11118		3.366	-0.07726		4.866	-0.03974		6.366	-0.022
0.367	-0.16369		1.867	-0.11099		3.367	-0.07682		4.867	-0.03969		6.367	-0.02186
0.368	-0.16322		1.868	-0.11074		3.368	-0.0765		4.868	-0.03976		6.368	-0.02184
0.369	-0.16258		1.869	-0.11066		3.369	-0.07635		4.869	-0.03978		6.369	-0.02189
0.37	-0.162		1.87	-0.11061		3.37	-0.07617		4.87	-0.03965		6.37	-0.02189
0.371	-0.16151		1.871	-0.11048		3.371	-0.07573		4.871	-0.03953		6.371	-0.02203
0.372	-0.16045		1.872	-0.11028		3.372	-0.0754		4.872	-0.03949		6.372	-0.02207
0.373	-0.15927		1.873	-0.11026		3.373	-0.07517		4.873	-0.03952		6.373	-0.02203
0.374	-0.15851		1.874	-0.11022		3.374	-0.075		4.874	-0.03953		6.374	-0.02189
0.375	-0.15814		1.875	-0.11017		3.375	-0.07474		4.875	-0.03946		6.375	-0.0217
0.376	-0.15813		1.876	-0.11007		3.376	-0.07457		4.876	-0.03938		6.376	-0.02141
0.377	-0.15842		1.877	-0.10987		3.377	-0.07428		4.877	-0.03939		6.377	-0.0211
0.378	-0.15921		1.878	-0.10971		3.378	-0.07412		4.878	-0.03928		6.378	-0.02074
0.379	-0.16015		1.879	-0.10958		3.379	-0.07391		4.879	-0.03906		6.379	-0.02042
0.38	-0.16134		1.88	-0.10937		3.38	-0.07381		4.88	-0.03878		6.38	-0.02005
0.381	-0.16281		1.881	-0.10907		3.381	-0.07341		4.881	-0.0386		6.381	-0.01965
0.382	-0.16455		1.882	-0.10883		3.382	-0.07296		4.882	-0.03845		6.382	-0.01911
0.383	-0.16651		1.883	-0.10872		3.383	-0.0725		4.883	-0.03833		6.383	-0.01853
0.384	-0.16861		1.884	-0.10854		3.384	-0.07214		4.884	-0.03822		6.384	-0.01796
0.385	-0.17083		1.885	-0.10832		3.385	-0.07184		4.885	-0.03803		6.385	-0.01753
0.386	-0.1731		1.886	-0.10804		3.386	-0.07163		4.886	-0.03781		6.386	-0.01722
0.387	-0.17543		1.887	-0.10791		3.387	-0.07125		4.887	-0.03759		6.387	-0.01678
0.388	-0.17789		1.888	-0.10758		3.388	-0.07107		4.888	-0.03752		6.388	-0.01648
0.389	-0.18037		1.889	-0.10742		3.389	-0.07069		4.889	-0.03745		6.389	-0.01612
0.39	-0.18273		1.89	-0.1072		3.39	-0.0704		4.89	-0.03727		6.39	-0.01584
0.391	-0.18516		1.891	-0.107		3.391	-0.07007		4.891	-0.0371		6.391	-0.01568
0.392	-0.18748		1.892	-0.10681		3.392	-0.06993		4.892	-0.03696		6.392	-0.01564
0.393	-0.1899		1.893	-0.10664		3.393	-0.0695		4.893	-0.03675		6.393	-0.01547
0.394	-0.19238		1.894	-0.10646		3.394	-0.06927		4.894	-0.0364		6.394	-0.01514
0.395	-0.19494		1.895	-0.10622		3.395	-0.06901		4.895	-0.03605		6.395	-0.01479
0.396	-0.19743		1.896	-0.10591		3.396	-0.06871		4.896	-0.03565		6.396	-0.01441
0.397	-0.1999		1.897	-0.10548		3.397	-0.06852		4.897	-0.03522		6.397	-0.01403
0.398	-0.20238		1.898	-0.10501		3.398	-0.06826		4.898	-0.03486		6.398	-0.01365
0.399	-0.20491		1.899	-0.10475		3.399	-0.06791		4.899	-0.03451		6.399	-0.01336
0.4	-0.20732		1.9	-0.10446		3.4	-0.0675		4.9	-0.03409		6.4	-0.01302
0.401	-0.20955		1.901	-0.10402		3.401	-0.0672		4.901	-0.03356		6.401	-0.01267
0.402	-0.21169		1.902	-0.10353		3.402	-0.0669		4.902	-0.03303		6.402	-0.01233
0.403	-0.21352		1.903	-0.103		3.403	-0.06661		4.903	-0.03248		6.403	-0.012
0.404	-0.21529		1.904	-0.10241		3.404	-0.06622		4.904	-0.03197		6.404	-0.01167
0.405	-0.21692		1.905	-0.10192		3.405	-0.06595		4.905	-0.03145		6.405	-0.01142
0.406	-0.21856		1.906	-0.10144		3.406	-0.06574		4.906	-0.03102		6.406	-0.01119
0.407	-0.22005		1.907	-0.10112		3.407	-0.0653		4.907	-0.03055		6.407	-0.01092
0.408	-0.22131		1.908	-0.10075		3.408	-0.06488		4.908	-0.03014		6.408	-0.01067
0.409	-0.22234		1.909	-0.10045		3.409	-0.06445		4.909	-0.02972		6.409	-0.01044
0.41	-0.22321		1.91	-0.10006		3.41	-0.06403		4.91	-0.0294		6.41	-0.0092
0.411	-0.22375		1.911	-0.09967		3.411	-0.06362		4.911	-0.029		6.411	-0.00777
0.412	-0.22411		1.912	-0.09929		3.412	-0.06321		4.912	-0.0286		6.412	-0.00664
0.413	-0.22426		1.913	-0.09893		3.413	-0.06278		4.913	-0.02818		6.413	-0.00585
0.414	-0.22423		1.914	-0.09848		3.414	-0.06235		4.914	-0.02773		6.414	-0.00526
0.415	-0.22393		1.915	-0.09801		3.415	-0.06194		4.915	-0.02727		6.415	-0.00498
0.416	-0.22344		1.916	-0.09755		3.416	-0.0614		4.916	-0.02682		6.416	-0.00494
0.417	-0.22274		1.917	-0.09706		3.417	-0.06088		4.917	-0.02645		6.417	-0.00504
0.418	-0.22185		1.918	-0.09652		3.418	-0.06061		4.918	-0.02596		6.418	-0.00526
0.419	-0.22076		1.919	-0.09583		3.419	-0.06018		4.919	-0.02531		6.419	-0.0055
0.42	-0.21962		1.92	-0.09505		3.42	-0.05968		4.92	-0.02472		6.42	-0.00586
0.421	-0.21835		1.921	-0.09414		3.421	-0.05919		4.921	-0.02432		6.421	-0.00646
0.422	-0.21692		1.922	-0.09325		3.422	-0.05881		4.922	-0.02392		6.422	-0.0071
0.423	-0.21624		1.923	-0.09245		3.423	-0.05829		4.923	-0.02277		6.423	-0.00803
0.424	-0.21604		1.924	-0.09126		3.424	-0.05786		4.924	-0.02163		6.424	-0.00921
0.425	-0.21591		1.925	-0.0887		3.425	-0.05751		4.925	-0.02085		6.425	-0.01062
0.426	-0.21576		1.926	-0.08649		3.426	-0.05641		4.926	-0.02062		6.426	-0.0123
0.427	-0.21561		1.927	-0.08476		3.427	-0.05548		4.927	-0.02079		6.427	-0.01421
0.428	-0.21543		1.928	-0.08358		3.428	-0.05502		4.928	-0.02119		6.428	-0.01625
0.429	-0.21524		1.929	-0.08284		3.429	-0.05488		4.929	-0.022		6.429	-0.01845
0.43	-0.21506		1.93	-0.08247		3.43	-0.05518		4.93	-0.02315		6.43	-0.02076
0.431	-0.21488		1.931	-0.08246		3.431	-0.05566		4.931	-0.02457		6.431	-0.02312
0.432	-0.21472		1.932	-0.08279		3.432	-0.05673		4.932	-0.02626		6.432	-0.02563
0.433	-0.21456		1.933	-0.08341		3.433	-0.05807		4.933	-0.02819		6.433	-0.02831
0.434	-0.21439		1.934	-0.08428		3.434	-0.05968		4.934	-0.03026		6.434	-0.03112
0.435	-0.21425		1.935	-0.08551		3.435	-0.06154		4.935	-0.0325		6.435	-0.03393
0.436	-0.21412		1.936	-0.08708		3.436	-0.06357		4.936	-0.03489		6.436	-0.03676
0.437	-0.21399		1.937	-0.08898		3.437	-0.06578		4.937	-0.03736		6.437	-0.03951
0.438	-0.21385		1.938	-0.09103		3.438	-0.06821		4.938	-0.03998		6.438	-0.04235
0.439	-0.2137		1.939	-0.09335		3.439	-0.0705		4.939	-0.04262		6.439	-0.04514
0.44	-0.2136		1.94	-0.09575		3.44	-0.07307		4.94	-0.04529		6.44	-0.04792
0.441	-0.2135		1.941	-0.09826		3.441	-0.07574		4.941	-0.04805		6.441	-0.05064
0.442	-0.2134		1.942	-0.10099		3.442	-0.07851		4.942	-0.05085		6.442	-0.05319
0.443	-0.2133		1.943	-0.10385		3.443	-0.08124		4.943	-0.0536		6.443	-0.05557
0.444	-0.21318		1.944	-0.1068		3.444	-0.08418		4.944	-0.0564		6.444	-0.05796
0.445	-0.21309		1.945	-0.10986		3.445	-0.08711		4.945	-0.05919		6.445	-0.06029
0.446	-0.21301		1.946	-0.11288		3.446	-0.08997		4.946	-0.06205		6.446	-0.06255
0.447	-0.21291		1.947	-0.11615		3.447	-0.09284		4.947	-0.06488		6.447	-0.06467
0.448	-0.21286		1.948	-0.11955		3.448	-0.09565		4.948	-0.06767		6.448	-0.06661
0.449	-0.21277		1.949	-0.1229		3.449	-0.09844		4.949	-0.07027		6.449	-0.06845
0.45	-0.2127		1.95	-0.12613		3.45	-0.10126		4.95	-0.07275		6.45	-0.06996
0.451	-0.21264		1.951	-0.12933		3.451	-0.10407		4.951	-0.07507		6.451	-0.07132
0.452	-0.21261		1.952	-0.13261		3.452	-0.10685		4.952	-0.0773		6.452	-0.07254
0.453	-0.21254		1.953	-0.13578		3.453	-0.10948		4.953	-0.07944		6.453	-0.07342
0.454	-0.21247		1.954	-0.13891		3.454	-0.11201		4.954	-0.08147		6.454	-0.07398
0.455	-0.21241		1.955	-0.14205		3.455	-0.11441		4.955	-0.08335		6.455	-0.07431
0.456	-0.21235		1.956	-0.14503		3.456	-0.11662		4.956	-0.08502		6.456	-0.07428
0.457	-0.21229		1.957	-0.14782		3.457	-0.11859		4.957	-0.08651		6.457	-0.07388
0.458	-0.21223		1.958	-0.15039		3.458	-0.12046		4.958	-0.08784		6.458	-0.07327
0.459	-0.21214		1.959	-0.15284		3.459	-0.12216		4.959	-0.08896		6.459	-0.07225
0.46	-0.2121		1.96	-0.15501		3.46	-0.12374		4.96	-0.08979		6.46	-0.07086
0.461	-0.21205		1.961	-0.15699		3.461	-0.12507		4.961	-0.0905		6.461	-0.07034
0.462	-0.21198		1.962	-0.15872		3.462	-0.12621		4.962	-0.09096		6.462	-0.07013
0.463	-0.21191		1.963	-0.16026		3.463	-0.1271		4.963	-0.09118		6.463	-0.06993
0.464	-0.21186		1.964	-0.16148		3.464	-0.12775		4.964	-0.09124		6.464	-0.0696
0.465	-0.21181		1.965	-0.16243		3.465	-0.12826		4.965	-0.09112		6.465	-0.06916
0.466	-0.21177		1.966	-0.16304		3.466	-0.12854		4.966	-0.09084		6.466	-0.06862
0.467	-0.21172		1.967	-0.16327		3.467	-0.12871		4.967	-0.0903		6.467	-0.06806
0.468	-0.21168		1.968	-0.1632		3.468	-0.12866		4.968	-0.08952		6.468	-0.06749
0.469	-0.21161		1.969	-0.16271		3.469	-0.12827		4.969	-0.08863		6.469	-0.06696
0.47	-0.21156		1.97	-0.16208		3.47	-0.12773		4.97	-0.08762		6.47	-0.06657
0.471	-0.21145		1.971	-0.16104		3.471	-0.12695		4.971	-0.08649		6.471	-0.06629
0.472	-0.21139		1.972	-0.15979		3.472	-0.12596		4.972	-0.08521		6.472	-0.06607
0.473	-0.21137		1.973	-0.15827		3.473	-0.12491		4.973	-0.08381		6.473	-0.0659
0.474	-0.21135		1.974	-0.15647		3.474	-0.12383		4.974	-0.08324		6.474	-0.06571
0.475	-0.21129		1.975	-0.15465		3.475	-0.12255		4.975	-0.08305		6.475	-0.06555
0.476	-0.2112		1.976	-0.15435		3.476	-0.12121		4.976	-0.08289		6.476	-0.06538
0.477	-0.21116		1.977	-0.15421		3.477	-0.1209		4.977	-0.08276		6.477	-0.06522
0.478	-0.21114		1.978	-0.15406		3.478	-0.12074		4.978	-0.08261		6.478	-0.06508
0.479	-0.21111		1.979	-0.15388		3.479	-0.12058		4.979	-0.08248		6.479	-0.06492
0.48	-0.21113		1.98	-0.15368		3.48	-0.12045		4.98	-0.08232		6.48	-0.06477
0.481	-0.2111		1.981	-0.15351		3.481	-0.12031		4.981	-0.08216		6.481	-0.06462
0.482	-0.21105		1.982	-0.15334		3.482	-0.12014		4.982	-0.08199		6.482	-0.06444
0.483	-0.211		1.983	-0.15316		3.483	-0.11996		4.983	-0.08182		6.483	-0.0643
0.484	-0.21103		1.984	-0.15299		3.484	-0.11978		4.984	-0.08167		6.484	-0.06417
0.485	-0.21099		1.985	-0.15282		3.485	-0.11959		4.985	-0.08153		6.485	-0.06404
0.486	-0.21097		1.986	-0.15266		3.486	-0.11942		4.986	-0.08139		6.486	-0.06392
0.487	-0.21092		1.987	-0.1525		3.487	-0.11924		4.987	-0.08128		6.487	-0.0638
0.488	-0.21087		1.988	-0.15233		3.488	-0.11905		4.988	-0.08119		6.488	-0.06368
0.489	-0.21081		1.989	-0.15218		3.489	-0.11887		4.989	-0.08107		6.489	-0.06357
0.49	-0.21082		1.99	-0.15203		3.49	-0.11867		4.99	-0.08096		6.49	-0.06346
0.491	-0.2108		1.991	-0.15191		3.491	-0.11851		4.991	-0.08086		6.491	-0.06335
0.492	-0.21078		1.992	-0.15178		3.492	-0.11834		4.992	-0.08078		6.492	-0.06324
0.493	-0.21077		1.993	-0.15165		3.493	-0.11816		4.993	-0.08068		6.493	-0.06315
0.494	-0.21071		1.994	-0.15152		3.494	-0.11798		4.994	-0.0806		6.494	-0.06302
0.495	-0.21068		1.995	-0.15141		3.495	-0.1178		4.995	-0.08053		6.495	-0.06291
0.496	-0.21071		1.996	-0.15129		3.496	-0.11763		4.996	-0.08045		6.496	-0.06279
0.497	-0.21062		1.997	-0.15116		3.497	-0.11747		4.997	-0.08037		6.497	-0.06266
0.498	-0.21065		1.998	-0.15104		3.498	-0.11733		4.998	-0.08028		6.498	-0.06252
0.499	-0.21058		1.999	-0.15094		3.499	-0.11719		4.999	-0.08019		6.499	-0.06239
0.5	-0.21059		2	-0.15083		3.5	-0.11704		5	-0.08013		6.5	-0.06225
0.501	-0.21054		2.001	-0.15073		3.501	-0.11691		5.001	-0.08005		6.501	-0.06211
0.502	-0.21048		2.002	-0.15064		3.502	-0.11678		5.002	-0.07998		6.502	-0.06195
0.503	-0.21043		2.003	-0.15053		3.503	-0.11666		5.003	-0.07991		6.503	-0.06178
0.504	-0.21037		2.004	-0.15043		3.504	-0.11654		5.004	-0.07984		6.504	-0.06162
0.505	-0.21033		2.005	-0.15037		3.505	-0.11641		5.005	-0.07977		6.505	-0.06148
0.506	-0.21026		2.006	-0.15031		3.506	-0.11631		5.006	-0.07971		6.506	-0.06132
0.507	-0.2102		2.007	-0.15023		3.507	-0.11622		5.007	-0.07968		6.507	-0.06115
0.508	-0.21016		2.008	-0.15016		3.508	-0.1161		5.008	-0.07961		6.508	-0.06102
0.509	-0.21013		2.009	-0.1501		3.509	-0.116		5.009	-0.07955		6.509	-0.06085
0.51	-0.2101		2.01	-0.15004		3.51	-0.1159		5.01	-0.07953		6.51	-0.06069
0.511	-0.21005		2.011	-0.14998		3.511	-0.11579		5.011	-0.07948		6.511	-0.06053
0.512	-0.21003		2.012	-0.14992		3.512	-0.11572		5.012	-0.07942		6.512	-0.0604
0.513	-0.21007		2.013	-0.14987		3.513	-0.11562		5.013	-0.0794		6.513	-0.06027
0.514	-0.21005		2.014	-0.14979		3.514	-0.11557		5.014	-0.07934		6.514	-0.06012
0.515	-0.20999		2.015	-0.14973		3.515	-0.11552		5.015	-0.07929		6.515	-0.05998
0.516	-0.20994		2.016	-0.14967		3.516	-0.11545		5.016	-0.07924		6.516	-0.05979
0.517	-0.20992		2.017	-0.14961		3.517	-0.11542		5.017	-0.07919		6.517	-0.05965
0.518	-0.20996		2.018	-0.14955		3.518	-0.11534		5.018	-0.07912		6.518	-0.05949
0.519	-0.20997		2.019	-0.14949		3.519	-0.11525		5.019	-0.07909		6.519	-0.05934
0.52	-0.21		2.02	-0.14945		3.52	-0.11517		5.02	-0.07906		6.52	-0.0592
0.521	-0.2099		2.021	-0.14943		3.521	-0.11513		5.021	-0.07903		6.521	-0.05908
0.522	-0.20993		2.022	-0.14939		3.522	-0.11507		5.022	-0.07899		6.522	-0.05892
0.523	-0.20994		2.023	-0.14937		3.523	-0.11502		5.023	-0.07893		6.523	-0.05878
0.524	-0.20992		2.024	-0.14934		3.524	-0.11497		5.024	-0.07888		6.524	-0.05865
0.525	-0.2098		2.025	-0.14929		3.525	-0.1149		5.025	-0.07883		6.525	-0.05851
0.526	-0.20973		2.026	-0.14928		3.526	-0.11485		5.026	-0.0788		6.526	-0.0584
0.527	-0.20975		2.027	-0.14927		3.527	-0.11483		5.027	-0.07879		6.527	-0.05828
0.528	-0.20976		2.028	-0.14924		3.528	-0.11476		5.028	-0.07876		6.528	-0.05817
0.529	-0.20979		2.029	-0.14923		3.529	-0.11468		5.029	-0.07871		6.529	-0.05807
0.53	-0.20979		2.03	-0.14922		3.53	-0.11465		5.03	-0.07867		6.53	-0.05798
0.531	-0.20978		2.031	-0.14923		3.531	-0.1146		5.031	-0.07863		6.531	-0.0579
0.532	-0.20993		2.032	-0.1492		3.532	-0.11453		5.032	-0.07859		6.532	-0.0578
0.533	-0.21013		2.033	-0.14918		3.533	-0.11451		5.033	-0.07859		6.533	-0.05774
0.534	-0.21047		2.034	-0.14918		3.534	-0.11445		5.034	-0.07855		6.534	-0.05763
0.535	-0.21068		2.035	-0.14919		3.535	-0.11442		5.035	-0.07849		6.535	-0.05753
0.536	-0.21097		2.036	-0.1492		3.536	-0.11438		5.036	-0.07845		6.536	-0.05743
0.537	-0.21129		2.037	-0.1492		3.537	-0.11433		5.037	-0.07842		6.537	-0.05734
0.538	-0.21166		2.038	-0.14917		3.538	-0.11428		5.038	-0.07835		6.538	-0.05726
0.539	-0.21206		2.039	-0.14916		3.539	-0.11423		5.039	-0.07829		6.539	-0.0572
0.54	-0.21249		2.04	-0.14917		3.54	-0.11419		5.04	-0.07825		6.54	-0.05713
0.541	-0.21291		2.041	-0.14917		3.541	-0.11417		5.041	-0.0782		6.541	-0.05706
0.542	-0.21318		2.042	-0.14915		3.542	-0.11407		5.042	-0.07814		6.542	-0.057
0.543	-0.21345		2.043	-0.14911		3.543	-0.11402		5.043	-0.07809		6.543	-0.05696
0.544	-0.21373		2.044	-0.1491		3.544	-0.11397		5.044	-0.07801		6.544	-0.05692
0.545	-0.21416		2.045	-0.1491		3.545	-0.11388		5.045	-0.07794		6.545	-0.05687
0.546	-0.21442		2.046	-0.14907		3.546	-0.11388		5.046	-0.07791		6.546	-0.05685
0.547	-0.21474		2.047	-0.14908		3.547	-0.11388		5.047	-0.07783		6.547	-0.05684
0.548	-0.21514		2.048	-0.14911		3.548	-0.11387		5.048	-0.07773		6.548	-0.05682
0.549	-0.21538		2.049	-0.14911		3.549	-0.11386		5.049	-0.0777		6.549	-0.05681
0.55	-0.21563		2.05	-0.14906		3.55	-0.11379		5.05	-0.07766		6.55	-0.05683
0.551	-0.21583		2.051	-0.1491		3.551	-0.11379		5.051	-0.0776		6.551	-0.05682
0.552	-0.2161		2.052	-0.14912		3.552	-0.11375		5.052	-0.07756		6.552	-0.05687
0.553	-0.21644		2.053	-0.14903		3.553	-0.11374		5.053	-0.07748		6.553	-0.05689
0.554	-0.21679		2.054	-0.14899		3.554	-0.11365		5.054	-0.07738		6.554	-0.05689
0.555	-0.21712		2.055	-0.14904		3.555	-0.11362		5.055	-0.07734		6.555	-0.05689
0.556	-0.21731		2.056	-0.14898		3.556	-0.11361		5.056	-0.07725		6.556	-0.0569
0.557	-0.21753		2.057	-0.14896		3.557	-0.1136		5.057	-0.07719		6.557	-0.05689
0.558	-0.21796		2.058	-0.14901		3.558	-0.11359		5.058	-0.07715		6.558	-0.05688
0.559	-0.21837		2.059	-0.14897		3.559	-0.11352		5.059	-0.07708		6.559	-0.05689
0.56	-0.21878		2.06	-0.14898		3.56	-0.1135		5.06	-0.0771		6.56	-0.05687
0.561	-0.21908		2.061	-0.14888		3.561	-0.11348		5.061	-0.07701		6.561	-0.0569
0.562	-0.21927		2.062	-0.14884		3.562	-0.11342		5.062	-0.07701		6.562	-0.05691
0.563	-0.21957		2.063	-0.1488		3.563	-0.1134		5.063	-0.07701		6.563	-0.05689
0.564	-0.2197		2.064	-0.1488		3.564	-0.1134		5.064	-0.0771		6.564	-0.05692
0.565	-0.21982		2.065	-0.14879		3.565	-0.11337		5.065	-0.07722		6.565	-0.05696
0.566	-0.21998		2.066	-0.14877		3.566	-0.11343		5.066	-0.07728		6.566	-0.05697
0.567	-0.22014		2.067	-0.14883		3.567	-0.11348		5.067	-0.07733		6.567	-0.05701
0.568	-0.22025		2.068	-0.14886		3.568	-0.11349		5.068	-0.07745		6.568	-0.057
0.569	-0.22025		2.069	-0.14882		3.569	-0.1136		5.069	-0.07746		6.569	-0.05708
0.57	-0.22017		2.07	-0.14887		3.57	-0.11365		5.07	-0.07756		6.57	-0.05709
0.571	-0.22012		2.071	-0.14889		3.571	-0.11368		5.071	-0.07767		6.571	-0.05711
0.572	-0.22028		2.072	-0.14889		3.572	-0.11373		5.072	-0.07775		6.572	-0.0572
0.573	-0.22035		2.073	-0.14895		3.573	-0.11387		5.073	-0.07777		6.573	-0.05724
0.574	-0.22046		2.074	-0.14888		3.574	-0.11382		5.074	-0.0778		6.574	-0.05723
0.575	-0.22054		2.075	-0.14888		3.575	-0.11377		5.075	-0.07783		6.575	-0.05722
0.576	-0.22073		2.076	-0.14889		3.576	-0.11369		5.076	-0.07783		6.576	-0.05725
0.577	-0.22105		2.077	-0.14888		3.577	-0.11375		5.077	-0.07783		6.577	-0.05727
0.578	-0.22142		2.078	-0.1489		3.578	-0.11375		5.078	-0.07786		6.578	-0.05732
0.579	-0.22183		2.079	-0.14895		3.579	-0.11384		5.079	-0.0778		6.579	-0.05741
0.58	-0.22217		2.08	-0.14904		3.58	-0.1139		5.08	-0.07795		6.58	-0.05747
0.581	-0.22267		2.081	-0.14904		3.581	-0.11397		5.081	-0.07816		6.581	-0.05742
0.582	-0.22307		2.082	-0.14904		3.582	-0.11418		5.082	-0.07837		6.582	-0.05745
0.583	-0.22348		2.083	-0.14921		3.583	-0.11439		5.083	-0.07863		6.583	-0.05746
0.584	-0.22401		2.084	-0.14942		3.584	-0.11459		5.084	-0.07887		6.584	-0.05753
0.585	-0.22415		2.085	-0.14966		3.585	-0.11481		5.085	-0.07907		6.585	-0.05763
0.586	-0.22448		2.086	-0.14991		3.586	-0.11499		5.086	-0.07931		6.586	-0.0577
0.587	-0.22475		2.087	-0.15013		3.587	-0.11514		5.087	-0.07961		6.587	-0.05772
0.588	-0.22485		2.088	-0.15037		3.588	-0.11536		5.088	-0.07993		6.588	-0.05779
0.589	-0.22494		2.089	-0.15068		3.589	-0.1157		5.089	-0.08017		6.589	-0.05791
0.59	-0.22498		2.09	-0.1509		3.59	-0.11602		5.09	-0.08059		6.59	-0.05791
0.591	-0.22505		2.091	-0.15119		3.591	-0.1163		5.091	-0.08088		6.591	-0.05787
0.592	-0.22512		2.092	-0.15158		3.592	-0.11668		5.092	-0.0813		6.592	-0.05784
0.593	-0.22535		2.093	-0.15206		3.593	-0.11712		5.093	-0.08168		6.593	-0.05785
0.594	-0.22556		2.094	-0.15247		3.594	-0.11744		5.094	-0.08209		6.594	-0.05794
0.595	-0.22577		2.095	-0.15282		3.595	-0.11781		5.095	-0.08253		6.595	-0.05804
0.596	-0.22583		2.096	-0.15297		3.596	-0.11817		5.096	-0.0829		6.596	-0.05808
0.597	-0.22609		2.097	-0.15312		3.597	-0.11831		5.097	-0.08321		6.597	-0.0581
0.598	-0.22617		2.098	-0.15326		3.598	-0.11848		5.098	-0.08358		6.598	-0.05807
0.599	-0.22624		2.099	-0.15324		3.599	-0.11866		5.099	-0.08398		6.599	-0.05812
0.6	-0.22643		2.1	-0.15326		3.6	-0.11884		5.1	-0.08435		6.6	-0.05819
0.601	-0.22675		2.101	-0.15348		3.601	-0.11887		5.101	-0.08469		6.601	-0.05832
0.602	-0.22701		2.102	-0.15367		3.602	-0.11891		5.102	-0.08504		6.602	-0.05847
0.603	-0.22725		2.103	-0.1538		3.603	-0.11903		5.103	-0.08541		6.603	-0.05853
0.604	-0.22737		2.104	-0.15399		3.604	-0.11908		5.104	-0.08589		6.604	-0.05887
0.605	-0.22741		2.105	-0.15413		3.605	-0.11919		5.105	-0.08631		6.605	-0.05919
0.606	-0.22737		2.106	-0.15415		3.606	-0.11932		5.106	-0.08683		6.606	-0.05954
0.607	-0.22743		2.107	-0.15425		3.607	-0.11941		5.107	-0.08733		6.607	-0.05984
0.608	-0.22748		2.108	-0.15449		3.608	-0.11969		5.108	-0.08768		6.608	-0.06013
0.609	-0.22735		2.109	-0.15476		3.609	-0.11991		5.109	-0.08808		6.609	-0.06046
0.61	-0.22724		2.11	-0.15503		3.61	-0.12016		5.11	-0.0885		6.61	-0.06069
0.611	-0.22712		2.111	-0.15522		3.611	-0.12027		5.111	-0.08869		6.611	-0.06108
0.612	-0.22707		2.112	-0.15555		3.612	-0.12026		5.112	-0.08887		6.612	-0.06131
0.613	-0.22714		2.113	-0.1558		3.613	-0.12037		5.113	-0.08899		6.613	-0.06149
0.614	-0.2271		2.114	-0.15608		3.614	-0.12046		5.114	-0.08909		6.614	-0.06174
0.615	-0.2272		2.115	-0.15633		3.615	-0.12046		5.115	-0.08923		6.615	-0.06195
0.616	-0.22721		2.116	-0.15652		3.616	-0.12052		5.116	-0.08914		6.616	-0.06211
0.617	-0.22724		2.117	-0.15675		3.617	-0.12051		5.117	-0.08908		6.617	-0.06228
0.618	-0.2273		2.118	-0.15681		3.618	-0.12047		5.118	-0.08912		6.618	-0.06246
0.619	-0.22742		2.119	-0.1568		3.619	-0.12051		5.119	-0.08907		6.619	-0.06272
0.62	-0.22771		2.12	-0.15683		3.62	-0.12039		5.12	-0.08912		6.62	-0.06295
0.621	-0.22805		2.121	-0.15675		3.621	-0.12028		5.121	-0.08894		6.621	-0.06334
0.622	-0.22817		2.122	-0.15668		3.622	-0.12033		5.122	-0.08877		6.622	-0.06356
0.623	-0.22832		2.123	-0.15659		3.623	-0.12024		5.123	-0.08876		6.623	-0.06375
0.624	-0.22853		2.124	-0.15665		3.624	-0.12001		5.124	-0.08876		6.624	-0.06401
0.625	-0.22867		2.125	-0.15689		3.625	-0.12		5.125	-0.08872		6.625	-0.06428
0.626	-0.2288		2.126	-0.15703		3.626	-0.11999		5.126	-0.08885		6.626	-0.06461
0.627	-0.22901		2.127	-0.15717		3.627	-0.1201		5.127	-0.08901		6.627	-0.06474
0.628	-0.22921		2.128	-0.15732		3.628	-0.12018		5.128	-0.08909		6.628	-0.06501
0.629	-0.2293		2.129	-0.15763		3.629	-0.12031		5.129	-0.08911		6.629	-0.06518
0.63	-0.22915		2.13	-0.15798		3.63	-0.12049		5.13	-0.08923		6.63	-0.06539
0.631	-0.22915		2.131	-0.15828		3.631	-0.12071		5.131	-0.08942		6.631	-0.06554
0.632	-0.22925		2.132	-0.15865		3.632	-0.12095		5.132	-0.08955		6.632	-0.06574
0.633	-0.22957		2.133	-0.15912		3.633	-0.12116		5.133	-0.0897		6.633	-0.06599
0.634	-0.22977		2.134	-0.15959		3.634	-0.1213		5.134	-0.08985		6.634	-0.06635
0.635	-0.22965		2.135	-0.16003		3.635	-0.12138		5.135	-0.08984		6.635	-0.06649
0.636	-0.22979		2.136	-0.16031		3.636	-0.12156		5.136	-0.08993		6.636	-0.06652
0.637	-0.22975		2.137	-0.16059		3.637	-0.12168		5.137	-0.09005		6.637	-0.06641
0.638	-0.22977		2.138	-0.16088		3.638	-0.12202		5.138	-0.09016		6.638	-0.06631
0.639	-0.22993		2.139	-0.16124		3.639	-0.12245		5.139	-0.09027		6.639	-0.06619
0.64	-0.23011		2.14	-0.16143		3.64	-0.12271		5.14	-0.0905		6.64	-0.06609
0.641	-0.23036		2.141	-0.16179		3.641	-0.12293		5.141	-0.09061		6.641	-0.06615
0.642	-0.23051		2.142	-0.16198		3.642	-0.12322		5.142	-0.09083		6.642	-0.06634
0.643	-0.23054		2.143	-0.16199		3.643	-0.12325		5.143	-0.09088		6.643	-0.06653
0.644	-0.23064		2.144	-0.16192		3.644	-0.12315		5.144	-0.09103		6.644	-0.06673
0.645	-0.23077		2.145	-0.16185		3.645	-0.12311		5.145	-0.09108		6.645	-0.06674
0.646	-0.23072		2.146	-0.16162		3.646	-0.12315		5.146	-0.09113		6.646	-0.06685
0.647	-0.23082		2.147	-0.16165		3.647	-0.12326		5.147	-0.09128		6.647	-0.06698
0.648	-0.23093		2.148	-0.16172		3.648	-0.12344		5.148	-0.09149		6.648	-0.06724
0.649	-0.23112		2.149	-0.16177		3.649	-0.12366		5.149	-0.09162		6.649	-0.06749
0.65	-0.23133		2.15	-0.16199		3.65	-0.12388		5.15	-0.09172		6.65	-0.06775
0.651	-0.23143		2.151	-0.16227		3.651	-0.12398		5.151	-0.09183		6.651	-0.06802
0.652	-0.2314		2.152	-0.16244		3.652	-0.12439		5.152	-0.09202		6.652	-0.06828
0.653	-0.23144		2.153	-0.16238		3.653	-0.12487		5.153	-0.09222		6.653	-0.06868
0.654	-0.23157		2.154	-0.16238		3.654	-0.12526		5.154	-0.09227		6.654	-0.06904
0.655	-0.23167		2.155	-0.16242		3.655	-0.12582		5.155	-0.09222		6.655	-0.06915
0.656	-0.2318		2.156	-0.1625		3.656	-0.12623		5.156	-0.09234		6.656	-0.06927
0.657	-0.23208		2.157	-0.16272		3.657	-0.12674		5.157	-0.09232		6.657	-0.06919
0.658	-0.23234		2.158	-0.16313		3.658	-0.12738		5.158	-0.09214		6.658	-0.06917
0.659	-0.2327		2.159	-0.16329		3.659	-0.12778		5.159	-0.09206		6.659	-0.06917
0.66	-0.23292		2.16	-0.16333		3.66	-0.12812		5.16	-0.09209		6.66	-0.06914
0.661	-0.2331		2.161	-0.16332		3.661	-0.12823		5.161	-0.09213		6.661	-0.06917
0.662	-0.23317		2.162	-0.16335		3.662	-0.12837		5.162	-0.09224		6.662	-0.06904
0.663	-0.23335		2.163	-0.16336		3.663	-0.12873		5.163	-0.09242		6.663	-0.06895
0.664	-0.23344		2.164	-0.16349		3.664	-0.12897		5.164	-0.09263		6.664	-0.06906
0.665	-0.23343		2.165	-0.16355		3.665	-0.1291		5.165	-0.09288		6.665	-0.06921
0.666	-0.23332		2.166	-0.16367		3.666	-0.12936		5.166	-0.09288		6.666	-0.0693
0.667	-0.2334		2.167	-0.16371		3.667	-0.12952		5.167	-0.09306		6.667	-0.06956
0.668	-0.23328		2.168	-0.16368		3.668	-0.1297		5.168	-0.09333		6.668	-0.06994
0.669	-0.23322		2.169	-0.16379		3.669	-0.13006		5.169	-0.09362		6.669	-0.07011
0.67	-0.23327		2.17	-0.1638		3.67	-0.13008		5.17	-0.0939		6.67	-0.06998
0.671	-0.23296		2.171	-0.16399		3.671	-0.13016		5.171	-0.09418		6.671	-0.06992
0.672	-0.23266		2.172	-0.16414		3.672	-0.13041		5.172	-0.09462		6.672	-0.06978
0.673	-0.23255		2.173	-0.16455		3.673	-0.13047		5.173	-0.09502		6.673	-0.06986
0.674	-0.23238		2.174	-0.16498		3.674	-0.1306		5.174	-0.09528		6.674	-0.06978
0.675	-0.23218		2.175	-0.16523		3.675	-0.13074		5.175	-0.09547		6.675	-0.0697
0.676	-0.23214		2.176	-0.16536		3.676	-0.13082		5.176	-0.09572		6.676	-0.06962
0.677	-0.23229		2.177	-0.16552		3.677	-0.13094		5.177	-0.09587		6.677	-0.06966
0.678	-0.23231		2.178	-0.16552		3.678	-0.13086		5.178	-0.09605		6.678	-0.06977
0.679	-0.23233		2.179	-0.16573		3.679	-0.13078		5.179	-0.09628		6.679	-0.06981
0.68	-0.23227		2.18	-0.16569		3.68	-0.13067		5.18	-0.0966		6.68	-0.07009
0.681	-0.2325		2.181	-0.16562		3.681	-0.13042		5.181	-0.09699		6.681	-0.07023
0.682	-0.23274		2.182	-0.16558		3.682	-0.13028		5.182	-0.09721		6.682	-0.07039
0.683	-0.23276		2.183	-0.16566		3.683	-0.1302		5.183	-0.09753		6.683	-0.07067
0.684	-0.23268		2.184	-0.16578		3.684	-0.13003		5.184	-0.09783		6.684	-0.07089
0.685	-0.23249		2.185	-0.1657		3.685	-0.12977		5.185	-0.0981		6.685	-0.07095
0.686	-0.2325		2.186	-0.16568		3.686	-0.12957		5.186	-0.09838		6.686	-0.07112
0.687	-0.23229		2.187	-0.1658		3.687	-0.12947		5.187	-0.09873		6.687	-0.07135
0.688	-0.23218		2.188	-0.16596		3.688	-0.12953		5.188	-0.09907		6.688	-0.07165
0.689	-0.23212		2.189	-0.16628		3.689	-0.12947		5.189	-0.09933		6.689	-0.07209
0.69	-0.23212		2.19	-0.16646		3.69	-0.12941		5.19	-0.09955		6.69	-0.07247
0.691	-0.23205		2.191	-0.16674		3.691	-0.12931		5.191	-0.09986		6.691	-0.07284
0.692	-0.23207		2.192	-0.16694		3.692	-0.12912		5.192	-0.10018		6.692	-0.0732
0.693	-0.23217		2.193	-0.16716		3.693	-0.12908		5.193	-0.1004		6.693	-0.07337
0.694	-0.23239		2.194	-0.16737		3.694	-0.12908		5.194	-0.10062		6.694	-0.07349
0.695	-0.23253		2.195	-0.16738		3.695	-0.12927		5.195	-0.10079		6.695	-0.07356
0.696	-0.23269		2.196	-0.16735		3.696	-0.12949		5.196	-0.101		6.696	-0.07369
0.697	-0.23293		2.197	-0.16754		3.697	-0.12957		5.197	-0.10106		6.697	-0.07364
0.698	-0.23313		2.198	-0.16755		3.698	-0.1296		5.198	-0.10111		6.698	-0.07363
0.699	-0.23347		2.199	-0.16743		3.699	-0.12966		5.199	-0.10116		6.699	-0.07347
0.7	-0.23353		2.2	-0.1674		3.7	-0.1296		5.2	-0.10129		6.7	-0.07341
0.701	-0.23374		2.201	-0.1672		3.701	-0.12972		5.201	-0.10135		6.701	-0.07343
0.702	-0.23398		2.202	-0.16699		3.702	-0.12979		5.202	-0.10146		6.702	-0.07346
0.703	-0.23421		2.203	-0.16676		3.703	-0.12981		5.203	-0.10161		6.703	-0.07341
0.704	-0.23441		2.204	-0.16686		3.704	-0.12984		5.204	-0.10169		6.704	-0.07326
0.705	-0.23437		2.205	-0.16715		3.705	-0.13003		5.205	-0.10185		6.705	-0.07311
0.706	-0.23443		2.206	-0.16733		3.706	-0.13001		5.206	-0.10208		6.706	-0.0731
0.707	-0.23432		2.207	-0.16759		3.707	-0.13037		5.207	-0.10222		6.707	-0.07304
0.708	-0.23409		2.208	-0.16785		3.708	-0.13058		5.208	-0.10222		6.708	-0.0732
0.709	-0.23398		2.209	-0.16793		3.709	-0.13065		5.209	-0.10255		6.709	-0.07321
0.71	-0.23367		2.21	-0.1681		3.71	-0.13071		5.21	-0.1029		6.71	-0.07319
0.711	-0.23358		2.211	-0.1681		3.711	-0.13069		5.211	-0.10293		6.711	-0.07328
0.712	-0.23341		2.212	-0.16808		3.712	-0.13072		5.212	-0.10276		6.712	-0.07335
0.713	-0.23337		2.213	-0.16813		3.713	-0.13076		5.213	-0.10247		6.713	-0.0734
0.714	-0.23336		2.214	-0.16822		3.714	-0.13072		5.214	-0.10227		6.714	-0.07348
0.715	-0.23328		2.215	-0.16838		3.715	-0.13067		5.215	-0.10213		6.715	-0.07358
0.716	-0.23329		2.216	-0.16844		3.716	-0.1307		5.216	-0.10196		6.716	-0.07363
0.717	-0.23315		2.217	-0.16832		3.717	-0.13078		5.217	-0.10181		6.717	-0.07369
0.718	-0.23294		2.218	-0.16841		3.718	-0.13086		5.218	-0.1016		6.718	-0.07356
0.719	-0.23305		2.219	-0.16843		3.719	-0.13096		5.219	-0.10139		6.719	-0.07336
0.72	-0.23312		2.22	-0.1683		3.72	-0.13067		5.22	-0.101		6.72	-0.07334
0.721	-0.23317		2.221	-0.16835		3.721	-0.13066		5.221	-0.10059		6.721	-0.07362
0.722	-0.23314		2.222	-0.16818		3.722	-0.13068		5.222	-0.10035		6.722	-0.07377
0.723	-0.23316		2.223	-0.16815		3.723	-0.13057		5.223	-0.10013		6.723	-0.07408
0.724	-0.23322		2.224	-0.16785		3.724	-0.13062		5.224	-0.09995		6.724	-0.07417
0.725	-0.23327		2.225	-0.16764		3.725	-0.13065		5.225	-0.09992		6.725	-0.07441
0.726	-0.23334		2.226	-0.16744		3.726	-0.13069		5.226	-0.10007		6.726	-0.07479
0.727	-0.23329		2.227	-0.16719		3.727	-0.13076		5.227	-0.10011		6.727	-0.07518
0.728	-0.23322		2.228	-0.16694		3.728	-0.13081		5.228	-0.10014		6.728	-0.07546
0.729	-0.23323		2.229	-0.16703		3.729	-0.13109		5.229	-0.10011		6.729	-0.0758
0.73	-0.23314		2.23	-0.16706		3.73	-0.13121		5.23	-0.10012		6.73	-0.07614
0.731	-0.23313		2.231	-0.16719		3.731	-0.13152		5.231	-0.10009		6.731	-0.07632
0.732	-0.23308		2.232	-0.16734		3.732	-0.13187		5.232	-0.10005		6.732	-0.07654
0.733	-0.23313		2.233	-0.16768		3.733	-0.13215		5.233	-0.09995		6.733	-0.07678
0.734	-0.23332		2.234	-0.16796		3.734	-0.13239		5.234	-0.0998		6.734	-0.07693
0.735	-0.23329		2.235	-0.16826		3.735	-0.13256		5.235	-0.09964		6.735	-0.07692
0.736	-0.23334		2.236	-0.16862		3.736	-0.13292		5.236	-0.0995		6.736	-0.0768
0.737	-0.23342		2.237	-0.16894		3.737	-0.13328		5.237	-0.0996		6.737	-0.07654
0.738	-0.23364		2.238	-0.16925		3.738	-0.13355		5.238	-0.09954		6.738	-0.07622
0.739	-0.23379		2.239	-0.16948		3.739	-0.13383		5.239	-0.09939		6.739	-0.07595
0.74	-0.23397		2.24	-0.1695		3.74	-0.13409		5.24	-0.09952		6.74	-0.07566
0.741	-0.23408		2.241	-0.16951		3.741	-0.13424		5.241	-0.09955		6.741	-0.07544
0.742	-0.23421		2.242	-0.16953		3.742	-0.1344		5.242	-0.0996		6.742	-0.07516
0.743	-0.23427		2.243	-0.16943		3.743	-0.13464		5.243	-0.09954		6.743	-0.07489
0.744	-0.23428		2.244	-0.16921		3.744	-0.13458		5.244	-0.09948		6.744	-0.0747
0.745	-0.23424		2.245	-0.16908		3.745	-0.13457		5.245	-0.09951		6.745	-0.07447
0.746	-0.23422		2.246	-0.16923		3.746	-0.13458		5.246	-0.09947		6.746	-0.07432
0.747	-0.23409		2.247	-0.16941		3.747	-0.13457		5.247	-0.09943		6.747	-0.07414
0.748	-0.23404		2.248	-0.16949		3.748	-0.13459		5.248	-0.09967		6.748	-0.07412
0.749	-0.23397		2.249	-0.16949		3.749	-0.13465		5.249	-0.09979		6.749	-0.07405
0.75	-0.23377		2.25	-0.16961		3.75	-0.1347		5.25	-0.09985		6.75	-0.07406
0.751	-0.23378		2.251	-0.16975		3.751	-0.13487		5.251	-0.09993		6.751	-0.07386
0.752	-0.23354		2.252	-0.17004		3.752	-0.13481		5.252	-0.10005		6.752	-0.07367
0.753	-0.23328		2.253	-0.1703		3.753	-0.13484		5.253	-0.1002		6.753	-0.07357
0.754	-0.23317		2.254	-0.17062		3.754	-0.13488		5.254	-0.10023		6.754	-0.07346
0.755	-0.23306		2.255	-0.17071		3.755	-0.13504		5.255	-0.10017		6.755	-0.07346
0.756	-0.23292		2.256	-0.17041		3.756	-0.13502		5.256	-0.10005		6.756	-0.07346
0.757	-0.23277		2.257	-0.17031		3.757	-0.13502		5.257	-0.09984		6.757	-0.0733
0.758	-0.23288		2.258	-0.17007		3.758	-0.13483		5.258	-0.09958		6.758	-0.07319
0.759	-0.23313		2.259	-0.16967		3.759	-0.13452		5.259	-0.09956		6.759	-0.07301
0.76	-0.23328		2.26	-0.16934		3.76	-0.13426		5.26	-0.09918		6.76	-0.07308
0.761	-0.2335		2.261	-0.16873		3.761	-0.13398		5.261	-0.09894		6.761	-0.07311
0.762	-0.23365		2.262	-0.1683		3.762	-0.13353		5.262	-0.09869		6.762	-0.0732
0.763	-0.23383		2.263	-0.16811		3.763	-0.13309		5.263	-0.09842		6.763	-0.07335
0.764	-0.234		2.264	-0.16785		3.764	-0.13274		5.264	-0.09854		6.764	-0.07358
0.765	-0.23405		2.265	-0.16751		3.765	-0.13236		5.265	-0.0986		6.765	-0.07394
0.766	-0.23406		2.266	-0.16723		3.766	-0.13217		5.266	-0.09853		6.766	-0.07428
0.767	-0.23404		2.267	-0.16703		3.767	-0.13199		5.267	-0.09833		6.767	-0.07459
0.768	-0.23417		2.268	-0.16676		3.768	-0.13181		5.268	-0.0983		6.768	-0.07499
0.769	-0.23427		2.269	-0.16639		3.769	-0.13162		5.269	-0.09829		6.769	-0.07516
0.77	-0.23411		2.27	-0.16628		3.77	-0.13144		5.27	-0.09838		6.77	-0.07539
0.771	-0.23398		2.271	-0.16632		3.771	-0.13167		5.271	-0.09844		6.771	-0.07548
0.772	-0.23362		2.272	-0.16618		3.772	-0.13179		5.272	-0.09858		6.772	-0.07562
0.773	-0.23359		2.273	-0.16623		3.773	-0.13196		5.273	-0.09867		6.773	-0.07594
0.774	-0.23345		2.274	-0.16612		3.774	-0.1322		5.274	-0.09882		6.774	-0.07595
0.775	-0.23347		2.275	-0.16627		3.775	-0.13227		5.275	-0.09899		6.775	-0.07625
0.776	-0.23358		2.276	-0.16635		3.776	-0.1324		5.276	-0.09904		6.776	-0.07636
0.777	-0.23373		2.277	-0.16631		3.777	-0.13239		5.277	-0.09889		6.777	-0.07631
0.778	-0.23398		2.278	-0.16626		3.778	-0.13233		5.278	-0.0988		6.778	-0.07629
0.779	-0.23407		2.279	-0.16629		3.779	-0.13232		5.279	-0.09882		6.779	-0.0762
0.78	-0.2342		2.28	-0.16648		3.78	-0.13233		5.28	-0.09868		6.78	-0.0762
0.781	-0.23437		2.281	-0.16664		3.781	-0.13248		5.281	-0.09842		6.781	-0.07615
0.782	-0.23451		2.282	-0.16667		3.782	-0.13255		5.282	-0.09826		6.782	-0.07612
0.783	-0.23475		2.283	-0.16684		3.783	-0.1327		5.283	-0.09823		6.783	-0.07612
0.784	-0.23488		2.284	-0.16695		3.784	-0.13282		5.284	-0.09838		6.784	-0.07613
0.785	-0.23484		2.285	-0.16704		3.785	-0.13293		5.285	-0.09855		6.785	-0.07614
0.786	-0.2349		2.286	-0.16714		3.786	-0.13314		5.286	-0.09864		6.786	-0.07614
0.787	-0.23493		2.287	-0.16717		3.787	-0.1334		5.287	-0.09884		6.787	-0.07634
0.788	-0.23472		2.288	-0.16728		3.788	-0.13368		5.288	-0.0989		6.788	-0.07664
0.789	-0.23454		2.289	-0.16739		3.789	-0.1339		5.289	-0.099		6.789	-0.07696
0.79	-0.23432		2.29	-0.16771		3.79	-0.13411		5.29	-0.0992		6.79	-0.07732
0.791	-0.2341		2.291	-0.16802		3.791	-0.13435		5.291	-0.09918		6.791	-0.07766
0.792	-0.23384		2.292	-0.16844		3.792	-0.13466		5.292	-0.09922		6.792	-0.07807
0.793	-0.2337		2.293	-0.16864		3.793	-0.13491		5.293	-0.09918		6.793	-0.07844
0.794	-0.23359		2.294	-0.16892		3.794	-0.13515		5.294	-0.09904		6.794	-0.07865
0.795	-0.23337		2.295	-0.16934		3.795	-0.13532		5.295	-0.09903		6.795	-0.07888
0.796	-0.23317		2.296	-0.16973		3.796	-0.13555		5.296	-0.09904		6.796	-0.07918
0.797	-0.23297		2.297	-0.16996		3.797	-0.13568		5.297	-0.09896		6.797	-0.0793
0.798	-0.23282		2.298	-0.17012		3.798	-0.13584		5.298	-0.09894		6.798	-0.07949
0.799	-0.23296		2.299	-0.17018		3.799	-0.13601		5.299	-0.0989		6.799	-0.07955
0.8	-0.23305		2.3	-0.17038		3.8	-0.1361		5.3	-0.09892		6.8	-0.07949
0.801	-0.23303		2.301	-0.17049		3.801	-0.13623		5.301	-0.09888		6.801	-0.07939
0.802	-0.23305		2.302	-0.17051		3.802	-0.13623		5.302	-0.09881		6.802	-0.0794
0.803	-0.23317		2.303	-0.17048		3.803	-0.1362		5.303	-0.09889		6.803	-0.07936
0.804	-0.23335		2.304	-0.17054		3.804	-0.13625		5.304	-0.09877		6.804	-0.07929
0.805	-0.23337		2.305	-0.17043		3.805	-0.13628		5.305	-0.09843		6.805	-0.07931
0.806	-0.23333		2.306	-0.17034		3.806	-0.13621		5.306	-0.09825		6.806	-0.07928
0.807	-0.23345		2.307	-0.17046		3.807	-0.13618		5.307	-0.0982		6.807	-0.07933
0.808	-0.23356		2.308	-0.17032		3.808	-0.13612		5.308	-0.09831		6.808	-0.07945
0.809	-0.23349		2.309	-0.17023		3.809	-0.13618		5.309	-0.09834		6.809	-0.07963
0.81	-0.23327		2.31	-0.17023		3.81	-0.13628		5.31	-0.09828		6.81	-0.07982
0.811	-0.23304		2.311	-0.17018		3.811	-0.13629		5.311	-0.09854		6.811	-0.07994
0.812	-0.23282		2.312	-0.17032		3.812	-0.13619		5.312	-0.09857		6.812	-0.08005
0.813	-0.2328		2.313	-0.17046		3.813	-0.13621		5.313	-0.09866		6.813	-0.08015
0.814	-0.23286		2.314	-0.17052		3.814	-0.1363		5.314	-0.09892		6.814	-0.08011
0.815	-0.23274		2.315	-0.17056		3.815	-0.13633		5.315	-0.09892		6.815	-0.07998
0.816	-0.23269		2.316	-0.17079		3.816	-0.13645		5.316	-0.0989		6.816	-0.07974
0.817	-0.23277		2.317	-0.17074		3.817	-0.13646		5.317	-0.09894		6.817	-0.07938
0.818	-0.23265		2.318	-0.17063		3.818	-0.13651		5.318	-0.09884		6.818	-0.07899
0.819	-0.23264		2.319	-0.17054		3.819	-0.13661		5.319	-0.09879		6.819	-0.07851
0.82	-0.23272		2.32	-0.17054		3.82	-0.13658		5.32	-0.09884		6.82	-0.07825
0.821	-0.23278		2.321	-0.17037		3.821	-0.13652		5.321	-0.09877		6.821	-0.07797
0.822	-0.23305		2.322	-0.16998		3.822	-0.13641		5.322	-0.09877		6.822	-0.07789
0.823	-0.23333		2.323	-0.16972		3.823	-0.13648		5.323	-0.09886		6.823	-0.07765
0.824	-0.23354		2.324	-0.16932		3.824	-0.13645		5.324	-0.09898		6.824	-0.07739
0.825	-0.23386		2.325	-0.16915		3.825	-0.13634		5.325	-0.09906		6.825	-0.07721
0.826	-0.23407		2.326	-0.16904		3.826	-0.13623		5.326	-0.09919		6.826	-0.07703
0.827	-0.23412		2.327	-0.1688		3.827	-0.13625		5.327	-0.09913		6.827	-0.07698
0.828	-0.23408		2.328	-0.16863		3.828	-0.13629		5.328	-0.09918		6.828	-0.07706
0.829	-0.23389		2.329	-0.16873		3.829	-0.13648		5.329	-0.09921		6.829	-0.07705
0.83	-0.23382		2.33	-0.1689		3.83	-0.13659		5.33	-0.09902		6.83	-0.07723
0.831	-0.23371		2.331	-0.16882		3.831	-0.13655		5.331	-0.09912		6.831	-0.0773
0.832	-0.23379		2.332	-0.16876		3.832	-0.13665		5.332	-0.09937		6.832	-0.07744
0.833	-0.2338		2.333	-0.16876		3.833	-0.13665		5.333	-0.09947		6.833	-0.07757
0.834	-0.23378		2.334	-0.16868		3.834	-0.13668		5.334	-0.09953		6.834	-0.07767
0.835	-0.23375		2.335	-0.16873		3.835	-0.13695		5.335	-0.09954		6.835	-0.07768
0.836	-0.23365		2.336	-0.16869		3.836	-0.13724		5.336	-0.09939		6.836	-0.0777
0.837	-0.23351		2.337	-0.16869		3.837	-0.13728		5.337	-0.09936		6.837	-0.0777
0.838	-0.23341		2.338	-0.16879		3.838	-0.13718		5.338	-0.09916		6.838	-0.07759
0.839	-0.23348		2.339	-0.16895		3.839	-0.13717		5.339	-0.09889		6.839	-0.07761
0.84	-0.2335		2.34	-0.16894		3.84	-0.1372		5.34	-0.09862		6.84	-0.07768
0.841	-0.23366		2.341	-0.1688		3.841	-0.13724		5.341	-0.09825		6.841	-0.07777
0.842	-0.23379		2.342	-0.16869		3.842	-0.1372		5.342	-0.09808		6.842	-0.07801
0.843	-0.23383		2.343	-0.16848		3.843	-0.13696		5.343	-0.09788		6.843	-0.07812
0.844	-0.2338		2.344	-0.1684		3.844	-0.13671		5.344	-0.09769		6.844	-0.0782
0.845	-0.23369		2.345	-0.16841		3.845	-0.13659		5.345	-0.09766		6.845	-0.07832
0.846	-0.23379		2.346	-0.16836		3.846	-0.13654		5.346	-0.09761		6.846	-0.07849
0.847	-0.23402		2.347	-0.16836		3.847	-0.13664		5.347	-0.0975		6.847	-0.07853
0.848	-0.23416		2.348	-0.16837		3.848	-0.1367		5.348	-0.09763		6.848	-0.07855
0.849	-0.23414		2.349	-0.1684		3.849	-0.1369		5.349	-0.09774		6.849	-0.07858
0.85	-0.23387		2.35	-0.1685		3.85	-0.13699		5.35	-0.0977		6.85	-0.07861
0.851	-0.23376		2.351	-0.16857		3.851	-0.13711		5.351	-0.09768		6.851	-0.07867
0.852	-0.23376		2.352	-0.16875		3.852	-0.13721		5.352	-0.09774		6.852	-0.07869
0.853	-0.23357		2.353	-0.16879		3.853	-0.13731		5.353	-0.09774		6.853	-0.07873
0.854	-0.23345		2.354	-0.16897		3.854	-0.13736		5.354	-0.09761		6.854	-0.07895
0.855	-0.23333		2.355	-0.16896		3.855	-0.13737		5.355	-0.09754		6.855	-0.07918
0.856	-0.23316		2.356	-0.16894		3.856	-0.13741		5.356	-0.09741		6.856	-0.0792
0.857	-0.23293		2.357	-0.16901		3.857	-0.13732		5.357	-0.09722		6.857	-0.07928
0.858	-0.23285		2.358	-0.16898		3.858	-0.13717		5.358	-0.09708		6.858	-0.07923
0.859	-0.23288		2.359	-0.1691		3.859	-0.13715		5.359	-0.09693		6.859	-0.07922
0.86	-0.23294		2.36	-0.1693		3.86	-0.13703		5.36	-0.09689		6.86	-0.07921
0.861	-0.23303		2.361	-0.16946		3.861	-0.13704		5.361	-0.09692		6.861	-0.07903
0.862	-0.23326		2.362	-0.16957		3.862	-0.13691		5.362	-0.09688		6.862	-0.07871
0.863	-0.23346		2.363	-0.16964		3.863	-0.13674		5.363	-0.09703		6.863	-0.07854
0.864	-0.23352		2.364	-0.16965		3.864	-0.13651		5.364	-0.09711		6.864	-0.07821
0.865	-0.2335		2.365	-0.16959		3.865	-0.1363		5.365	-0.09716		6.865	-0.07798
0.866	-0.23358		2.366	-0.16938		3.866	-0.1363		5.366	-0.09731		6.866	-0.07795
0.867	-0.2333		2.367	-0.16894		3.867	-0.13629		5.367	-0.09739		6.867	-0.078
0.868	-0.233		2.368	-0.16867		3.868	-0.1362		5.368	-0.09753		6.868	-0.07805
0.869	-0.23295		2.369	-0.16846		3.869	-0.13635		5.369	-0.09775		6.869	-0.07804
0.87	-0.23281		2.37	-0.16838		3.87	-0.13628		5.37	-0.09787		6.87	-0.07817
0.871	-0.23252		2.371	-0.16846		3.871	-0.13639		5.371	-0.09802		6.871	-0.0783
0.872	-0.23224		2.372	-0.16858		3.872	-0.13658		5.372	-0.09808		6.872	-0.07837
0.873	-0.23183		2.373	-0.16866		3.873	-0.13655		5.373	-0.09818		6.873	-0.07829
0.874	-0.23145		2.374	-0.16876		3.874	-0.13633		5.374	-0.09813		6.874	-0.07839
0.875	-0.23109		2.375	-0.16904		3.875	-0.13618		5.375	-0.09791		6.875	-0.07843
0.876	-0.23075		2.376	-0.16928		3.876	-0.13615		5.376	-0.09783		6.876	-0.07848
0.877	-0.23037		2.377	-0.16932		3.877	-0.13619		5.377	-0.09754		6.877	-0.07828
0.878	-0.23009		2.378	-0.1695		3.878	-0.13599		5.378	-0.09736		6.878	-0.07825
0.879	-0.23004		2.379	-0.16964		3.879	-0.13592		5.379	-0.09717		6.879	-0.07811
0.88	-0.23004		2.38	-0.16957		3.88	-0.13569		5.38	-0.09709		6.88	-0.07817
0.881	-0.22995		2.381	-0.16949		3.881	-0.1356		5.381	-0.09704		6.881	-0.0781
0.882	-0.2299		2.382	-0.1695		3.882	-0.13561		5.382	-0.09683		6.882	-0.07812
0.883	-0.22975		2.383	-0.16941		3.883	-0.13555		5.383	-0.09668		6.883	-0.07813
0.884	-0.22974		2.384	-0.16948		3.884	-0.13555		5.384	-0.09657		6.884	-0.07817
0.885	-0.22954		2.385	-0.16963		3.885	-0.13546		5.385	-0.09646		6.885	-0.07819
0.886	-0.22923		2.386	-0.16969		3.886	-0.13529		5.386	-0.09631		6.886	-0.07834
0.887	-0.22918		2.387	-0.16976		3.887	-0.13507		5.387	-0.09644		6.887	-0.07853
0.888	-0.22904		2.388	-0.16963		3.888	-0.13489		5.388	-0.0966		6.888	-0.07893
0.889	-0.22877		2.389	-0.1696		3.889	-0.13485		5.389	-0.09679		6.889	-0.07929
0.89	-0.2285		2.39	-0.16954		3.89	-0.13486		5.39	-0.09695		6.89	-0.07961
0.891	-0.22828		2.391	-0.16965		3.891	-0.1348		5.391	-0.09706		6.891	-0.07988
0.892	-0.22814		2.392	-0.1698		3.892	-0.13477		5.392	-0.09723		6.892	-0.08008
0.893	-0.22797		2.393	-0.16979		3.893	-0.13489		5.393	-0.09726		6.893	-0.08004
0.894	-0.22792		2.394	-0.16974		3.894	-0.13505		5.394	-0.09745		6.894	-0.08001
0.895	-0.22787		2.395	-0.16978		3.895	-0.13527		5.395	-0.09757		6.895	-0.07997
0.896	-0.22798		2.396	-0.16973		3.896	-0.13537		5.396	-0.09767		6.896	-0.07993
0.897	-0.2281		2.397	-0.16975		3.897	-0.13556		5.397	-0.09773		6.897	-0.07984
0.898	-0.22809		2.398	-0.16974		3.898	-0.13557		5.398	-0.09783		6.898	-0.07973
0.899	-0.22829		2.399	-0.16967		3.899	-0.13572		5.399	-0.09786		6.899	-0.07962
0.9	-0.22866		2.4	-0.16967		3.9	-0.13564		5.4	-0.09785		6.9	-0.07941
0.901	-0.22915		2.401	-0.16966		3.901	-0.13548		5.401	-0.0979		6.901	-0.07924
0.902	-0.22948		2.402	-0.16979		3.902	-0.13536		5.402	-0.09793		6.902	-0.07905
0.903	-0.22971		2.403	-0.16975		3.903	-0.13517		5.403	-0.09787		6.903	-0.07888
0.904	-0.23005		2.404	-0.16979		3.904	-0.13519		5.404	-0.09786		6.904	-0.07881
0.905	-0.2303		2.405	-0.16967		3.905	-0.13516		5.405	-0.09771		6.905	-0.07867
0.906	-0.23047		2.406	-0.16967		3.906	-0.13504		5.406	-0.09761		6.906	-0.07855
0.907	-0.23076		2.407	-0.16981		3.907	-0.13508		5.407	-0.09772		6.907	-0.07853
0.908	-0.2311		2.408	-0.16984		3.908	-0.13528		5.408	-0.09805		6.908	-0.07838
0.909	-0.23136		2.409	-0.16997		3.909	-0.13557		5.409	-0.09835		6.909	-0.07833
0.91	-0.23151		2.41	-0.17001		3.91	-0.13574		5.41	-0.09856		6.91	-0.07827
0.911	-0.23166		2.411	-0.16998		3.911	-0.13584		5.411	-0.09877		6.911	-0.07808
0.912	-0.23169		2.412	-0.16986		3.912	-0.13586		5.412	-0.09891		6.912	-0.07801
0.913	-0.23161		2.413	-0.16964		3.913	-0.13578		5.413	-0.09901		6.913	-0.07801
0.914	-0.23161		2.414	-0.16932		3.914	-0.13586		5.414	-0.09916		6.914	-0.07805
0.915	-0.23156		2.415	-0.16916		3.915	-0.1361		5.415	-0.09934		6.915	-0.07812
0.916	-0.23154		2.416	-0.16894		3.916	-0.13643		5.416	-0.0995		6.916	-0.07802
0.917	-0.23152		2.417	-0.16887		3.917	-0.13659		5.417	-0.09947		6.917	-0.07784
0.918	-0.23169		2.418	-0.16893		3.918	-0.13666		5.418	-0.09931		6.918	-0.07755
0.919	-0.23185		2.419	-0.1689		3.919	-0.1368		5.419	-0.09909		6.919	-0.07731
0.92	-0.23182		2.42	-0.16892		3.92	-0.13673		5.42	-0.09905		6.92	-0.07728
0.921	-0.23185		2.421	-0.16885		3.921	-0.13651		5.421	-0.09898		6.921	-0.07702
0.922	-0.2318		2.422	-0.16864		3.922	-0.13628		5.422	-0.09873		6.922	-0.07685
0.923	-0.23192		2.423	-0.16833		3.923	-0.13599		5.423	-0.09847		6.923	-0.07672
0.924	-0.23185		2.424	-0.16815		3.924	-0.13593		5.424	-0.09818		6.924	-0.07667
0.925	-0.23178		2.425	-0.16799		3.925	-0.13583		5.425	-0.09796		6.925	-0.07663
0.926	-0.23178		2.426	-0.16793		3.926	-0.13586		5.426	-0.09782		6.926	-0.07661
0.927	-0.23162		2.427	-0.16792		3.927	-0.13571		5.427	-0.09772		6.927	-0.07671
0.928	-0.23156		2.428	-0.16778		3.928	-0.13558		5.428	-0.09776		6.928	-0.07701
0.929	-0.23149		2.429	-0.16777		3.929	-0.13551		5.429	-0.09788		6.929	-0.07717
0.93	-0.23111		2.43	-0.16781		3.93	-0.13539		5.43	-0.09801		6.93	-0.07758
0.931	-0.2309		2.431	-0.16791		3.931	-0.13549		5.431	-0.0979		6.931	-0.07784
0.932	-0.23074		2.432	-0.16796		3.932	-0.13544		5.432	-0.09787		6.932	-0.0781
0.933	-0.23052		2.433	-0.16802		3.933	-0.13534		5.433	-0.09792		6.933	-0.07835
0.934	-0.23025		2.434	-0.1681		3.934	-0.13513		5.434	-0.09789		6.934	-0.07849
0.935	-0.22993		2.435	-0.16814		3.935	-0.13502		5.435	-0.09786		6.935	-0.07861
0.936	-0.22983		2.436	-0.16804		3.936	-0.135		5.436	-0.09786		6.936	-0.07871
0.937	-0.22977		2.437	-0.1679		3.937	-0.13487		5.437	-0.09786		6.937	-0.07884
0.938	-0.22953		2.438	-0.16785		3.938	-0.13456		5.438	-0.0977		6.938	-0.07896
0.939	-0.22941		2.439	-0.16801		3.939	-0.13449		5.439	-0.0975		6.939	-0.07889
0.94	-0.22939		2.44	-0.1681		3.94	-0.13445		5.44	-0.09719		6.94	-0.07886
0.941	-0.22937		2.441	-0.16796		3.941	-0.13421		5.441	-0.09691		6.941	-0.07876
0.942	-0.22934		2.442	-0.16783		3.942	-0.13412		5.442	-0.09663		6.942	-0.07867
0.943	-0.22911		2.443	-0.16758		3.943	-0.13405		5.443	-0.09649		6.943	-0.07856
0.944	-0.22902		2.444	-0.16757		3.944	-0.13392		5.444	-0.0965		6.944	-0.07859
0.945	-0.22896		2.445	-0.1676		3.945	-0.13382		5.445	-0.09632		6.945	-0.07858
0.946	-0.229		2.446	-0.16775		3.946	-0.13379		5.446	-0.09613		6.946	-0.07875
0.947	-0.22889		2.447	-0.16775		3.947	-0.1339		5.447	-0.09593		6.947	-0.07886
0.948	-0.22878		2.448	-0.16762		3.948	-0.13397		5.448	-0.09586		6.948	-0.07892
0.949	-0.22872		2.449	-0.16761		3.949	-0.13406		5.449	-0.09581		6.949	-0.07903
0.95	-0.22845		2.45	-0.16783		3.95	-0.13393		5.45	-0.09586		6.95	-0.07918
0.951	-0.22821		2.451	-0.16795		3.951	-0.13396		5.451	-0.09591		6.951	-0.07924
0.952	-0.22805		2.452	-0.16808		3.952	-0.13423		5.452	-0.09598		6.952	-0.0793
0.953	-0.22783		2.453	-0.168		3.953	-0.13442		5.453	-0.09589		6.953	-0.07933
0.954	-0.22747		2.454	-0.16794		3.954	-0.1346		5.454	-0.09588		6.954	-0.07928
0.955	-0.2272		2.455	-0.16789		3.955	-0.1346		5.455	-0.09586		6.955	-0.07925
0.956	-0.22697		2.456	-0.16784		3.956	-0.13466		5.456	-0.09591		6.956	-0.07905
0.957	-0.22678		2.457	-0.16773		3.957	-0.13486		5.457	-0.09589		6.957	-0.07885
0.958	-0.22661		2.458	-0.16756		3.958	-0.13485		5.458	-0.09592		6.958	-0.07852
0.959	-0.22655		2.459	-0.16737		3.959	-0.13478		5.459	-0.09572		6.959	-0.07827
0.96	-0.22642		2.46	-0.16712		3.96	-0.13465		5.46	-0.09551		6.96	-0.07807
0.961	-0.22628		2.461	-0.16693		3.961	-0.13456		5.461	-0.09539		6.961	-0.07792
0.962	-0.22611		2.462	-0.16674		3.962	-0.13451		5.462	-0.0954		6.962	-0.07775
0.963	-0.22596		2.463	-0.1666		3.963	-0.1344		5.463	-0.09548		6.963	-0.07759
0.964	-0.2258		2.464	-0.16645		3.964	-0.13448		5.464	-0.09568		6.964	-0.0775
0.965	-0.22564		2.465	-0.16641		3.965	-0.13457		5.465	-0.09569		6.965	-0.07732
0.966	-0.22544		2.466	-0.16619		3.966	-0.13456		5.466	-0.09577		6.966	-0.07725
0.967	-0.22514		2.467	-0.16609		3.967	-0.13452		5.467	-0.09583		6.967	-0.07739
0.968	-0.22485		2.468	-0.16591		3.968	-0.13444		5.468	-0.09598		6.968	-0.07755
0.969	-0.22453		2.469	-0.16581		3.969	-0.13448		5.469	-0.09627		6.969	-0.07784
0.97	-0.2243		2.47	-0.16583		3.97	-0.13441		5.47	-0.09653		6.97	-0.07802
0.971	-0.22421		2.471	-0.16577		3.971	-0.13433		5.471	-0.09666		6.971	-0.07804
0.972	-0.22394		2.472	-0.16576		3.972	-0.13441		5.472	-0.0968		6.972	-0.07818
0.973	-0.2236		2.473	-0.16585		3.973	-0.13451		5.473	-0.09689		6.973	-0.07828
0.974	-0.22328		2.474	-0.16589		3.974	-0.13459		5.474	-0.09704		6.974	-0.07835
0.975	-0.22314		2.475	-0.16601		3.975	-0.13452		5.475	-0.09724		6.975	-0.07847
0.976	-0.22318		2.476	-0.16608		3.976	-0.13449		5.476	-0.09743		6.976	-0.07851
0.977	-0.22315		2.477	-0.16601		3.977	-0.13419		5.477	-0.09774		6.977	-0.07854
0.978	-0.22331		2.478	-0.16592		3.978	-0.13411		5.478	-0.09782		6.978	-0.07855
0.979	-0.22334		2.479	-0.16595		3.979	-0.13381		5.479	-0.09789		6.979	-0.0785
0.98	-0.22327		2.48	-0.16571		3.98	-0.13349		5.48	-0.09782		6.98	-0.07851
0.981	-0.22326		2.481	-0.16531		3.981	-0.13317		5.481	-0.09751		6.981	-0.07831
0.982	-0.22316		2.482	-0.16491		3.982	-0.13272		5.482	-0.09741		6.982	-0.07821
0.983	-0.22304		2.483	-0.16458		3.983	-0.13234		5.483	-0.09725		6.983	-0.07814
0.984	-0.22302		2.484	-0.16424		3.984	-0.13194		5.484	-0.09713		6.984	-0.07802
0.985	-0.22293		2.485	-0.16403		3.985	-0.13178		5.485	-0.09703		6.985	-0.07793
0.986	-0.22274		2.486	-0.16368		3.986	-0.13154		5.486	-0.09706		6.986	-0.078
0.987	-0.2224		2.487	-0.16351		3.987	-0.13126		5.487	-0.09701		6.987	-0.07823
0.988	-0.22205		2.488	-0.16341		3.988	-0.13099		5.488	-0.09699		6.988	-0.07829
0.989	-0.22183		2.489	-0.16336		3.989	-0.13105		5.489	-0.09691		6.989	-0.07826
0.99	-0.22155		2.49	-0.16323		3.99	-0.131		5.49	-0.09677		6.99	-0.07838
0.991	-0.2213		2.491	-0.16308		3.991	-0.13086		5.491	-0.09654		6.991	-0.07864
0.992	-0.22108		2.492	-0.16305		3.992	-0.1309		5.492	-0.09652		6.992	-0.07878
0.993	-0.22088		2.493	-0.16297		3.993	-0.13103		5.493	-0.09641		6.993	-0.07883
0.994	-0.2209		2.494	-0.16285		3.994	-0.13115		5.494	-0.09629		6.994	-0.07899
0.995	-0.22085		2.495	-0.16266		3.995	-0.13128		5.495	-0.09585		6.995	-0.07908
0.996	-0.22082		2.496	-0.16247		3.996	-0.13144		5.496	-0.09554		6.996	-0.07911
0.997	-0.22081		2.497	-0.16207		3.997	-0.13145		5.497	-0.09521		6.997	-0.07892
0.998	-0.22093		2.498	-0.16172		3.998	-0.13126		5.498	-0.09505		6.998	-0.07865
0.999	-0.22103		2.499	-0.16155		3.999	-0.13111		5.499	-0.09487		6.999	-0.07837
1	-0.22103		2.5	-0.1614		4	-0.13091		5.5	-0.09455		7	-0.07798

## Sheet: S29c
Load resistance (Ω)	Peak power (mW)
1	0.02674
2	0.05325
5	0.13138
10	0.25708
20	0.49251
50	1.08796
100	1.79828
200	2.57505
450	3.0258
500	3.01374
1000	2.5873
2000	1.81251
5000	0.91571
10000	0.49814
20000	0.26015
50000	0.10686
