# Supplementary material for: Triboiontronics with temporal control of electrical double layer formation
Source: Nat Commun. 2024 Jul 23;15:6182. doi: 10.1038/s41467-024-50518-3 (PMC11263338; doi:10.1038/s41467-024-50518-3)
Supplement: Supplementary file 7 — Source Data [file 41467_2024_50518_MOESM7_ESM.zip › Supplementary Figure 3.xlsx]

## Sheet: S3a
Time (s)	Transferred charge (nC)		Time (s)	Transferred charge (nC)		Time (s)	Transferred charge (nC)
0.001	0		3.001	0.00157		6.001	0
0.002	6.45e-05		3.002	0.00173		6.002	-0.000221577
0.003	-3.52693e-05		3.003	0.00268		6.003	-0.00046811
0.004	-0.000135039		3.004	0.00363		6.004	-0.000739153
0.005	-0.000234808		3.005	0.00615		6.005	-0.00103
0.006	-0.000170347		3.006	0.00868		6.006	-0.00135
0.007	5.83842e-05		3.007	0.01042		6.007	-0.00169
0.008	0.000122884		3.008	0.01058		6.008	-0.00206
0.009	2.31149e-05		3.009	0.00995		6.009	-0.00245
0.01	0.000416346		3.01	0.01011		6.01	-0.00286
0.011	0.000645346		3.011	0.01028		6.011	-0.00329
0.012	0.000381346		3.012	0.00886		6.012	-0.00374
0.013	0.000445846		3.013	0.00744		6.013	-0.00421
0.014	0.000674576		3.014	0.00918		6.014	-0.0047
0.015	0.000739038		3.015	0.01329		6.015	-0.00521
0.016	0.000474768		3.016	0.01582		6.016	-0.00574
0.017	4.62684e-05		3.017	0.01756		6.017	-0.00629
0.018	-0.000217732		3.018	0.02166		6.018	-0.00686
0.019	-0.000317501		3.019	0.02577		6.019	-0.00744
0.02	-0.00041727		3.02	0.02909		6.02	-0.00805
0.021	-0.00068127		3.021	0.03082		6.021	-0.00867
0.022	-0.00094527		3.022	0.02941		6.022	-0.0093
0.023	-0.00121		3.023	0.02878		6.023	-0.00995
0.024	-0.00147		3.024	0.03052		6.024	-0.01062
0.025	-0.00141		3.025	0.03225		6.025	-0.0113
0.026	-0.00118		3.026	0.03399		6.026	-0.012
0.027	-0.00112		3.027	0.03573		6.027	-0.01271
0.028	-0.00105		3.028	0.03747		6.028	-0.01344
0.029	-0.00132		3.029	0.03763		6.029	-0.01418
0.03	-0.00174		3.03	0.03779		6.03	-0.01493
0.031	-0.00184		3.031	0.03952		6.031	-0.01569
0.032	-0.00178		3.032	0.04047		6.032	-0.01647
0.033	-0.00155		3.033	0.04221		6.033	-0.01726
0.034	-0.00149		3.034	0.04474		6.034	-0.01806
0.035	-0.00159		3.035	0.04569		6.035	-0.01887
0.036	-0.00169		3.036	0.04585		6.036	-0.01969
0.037	-0.00195		3.037	0.04601		6.037	-0.02052
0.038	-0.00221		3.038	0.04539		6.038	-0.02136
0.039	-0.00248		3.039	0.04712		6.039	-0.02221
0.04	-0.00307		3.04	0.04965		6.04	-0.02306
0.041	-0.0035		3.041	0.0506		6.041	-0.02393
0.042	-0.00343		3.042	0.05155		6.042	-0.0248
0.043	-0.00337		3.043	0.0525		6.043	-0.02568
0.044	-0.0033		3.044	0.05661		6.044	-0.02657
0.045	-0.00308		3.045	0.06071		6.045	-0.02746
0.046	-0.00334		3.046	0.06245		6.046	-0.02836
0.047	-0.00377		3.047	0.06418		6.047	-0.02926
0.048	-0.00354		3.048	0.06908		6.048	-0.03017
0.049	-0.00298		3.049	0.07555		6.049	-0.03108
0.05	-0.00259		3.05	0.07492		6.05	-0.032
0.051	-0.00269		3.051	0.07035		6.051	-0.03292
0.052	-0.00279		3.052	0.06657		6.052	-0.03384
0.053	-0.00272		3.053	0.06357		6.053	-0.03476
0.054	-0.00217		3.054	0.06137		6.054	-0.03567
0.055	-0.00161		3.055	0.05916		6.055	-0.03658
0.056	-0.00253		3.056	0.05854		6.056	-0.03748
0.057	-0.00394		3.057	0.05712		6.057	-0.03838
0.058	-0.00437		3.058	0.05413		6.058	-0.03928
0.059	-0.00431		3.059	0.05271		6.059	-0.04017
0.06	-0.00441		3.06	0.05366		6.06	-0.04105
0.061	-0.00418		3.061	0.05461		6.061	-0.04192
0.062	-0.00411		3.062	0.05635		6.062	-0.04279
0.063	-0.00438		3.063	0.05888		6.063	-0.04365
0.064	-0.00431		3.064	0.06219		6.064	-0.04451
0.065	-0.00474		3.065	0.06788		6.065	-0.04536
0.066	-0.00468		3.066	0.07119		6.066	-0.0462
0.067	-0.00379		3.067	0.07293		6.067	-0.04704
0.068	-0.00356		3.068	0.07861		6.068	-0.04786
0.069	-0.0035		3.069	0.08587		6.069	-0.04869
0.07	-0.00327		3.07	0.09077		6.07	-0.0495
0.071	-0.00337		3.071	0.09251		6.071	-0.05031
0.072	-0.00347		3.072	0.09109		6.072	-0.05112
0.073	-0.00324		3.073	0.09046		6.073	-0.05192
0.074	-0.00285		3.074	0.0922		6.074	-0.05271
0.075	-0.00262		3.075	0.09236		6.075	-0.0535
0.076	-0.00272		3.076	0.09173		6.076	-0.05428
0.077	-0.00282		3.077	0.09268		6.077	-0.05506
0.078	-0.00275		3.078	0.09363		6.078	-0.05583
0.079	-0.00236		3.079	0.093		6.079	-0.0566
0.08	-0.00246		3.08	0.09316		6.08	-0.05737
0.081	-0.00289		3.081	0.09254		6.081	-0.05813
0.082	-0.0025		3.082	0.09112		6.082	-0.05889
0.083	-0.00194		3.083	0.0897		6.083	-0.05965
0.084	-0.00171		3.084	0.08829		6.084	-0.06041
0.085	-0.00132		3.085	0.08609		6.085	-0.06116
0.086	-0.000758774		3.086	0.08467		6.086	-0.06191
0.087	-0.00102		3.087	0.08798		6.087	-0.06266
0.088	-0.000958274		3.088	0.09051		6.088	-0.06342
0.089	-7.22738e-05		3.089	0.09146		6.089	-0.06417
0.09	0.000320957		3.09	0.0932		6.09	-0.06491
0.091	0.000549688		3.091	0.09257		6.091	-0.06566
0.092	0.000942688		3.092	0.09037		6.092	-0.06641
0.093	0.00117		3.093	0.09211		6.093	-0.06716
0.094	0.00107		3.094	0.09463		6.094	-0.0679
0.095	0.000643149		3.095	0.09322		6.095	-0.06865
0.096	5.0149e-05		3.096	0.09259		6.096	-0.0694
0.097	-0.00021412		3.097	0.09196		6.097	-0.07014
0.098	0.00017911		3.098	0.08503		6.098	-0.07088
0.099	0.00024361		3.099	0.08282		6.099	-0.07162
0.1	-2.06589e-05		3.1	0.08693		6.1	-0.07236
0.101	-0.000120428		3.101	0.08866		6.101	-0.0731
0.102	0.000272572		3.102	0.08804		6.102	-0.07384
0.103	0.000994072		3.103	0.0882		6.103	-0.07458
0.104	0.00139		3.104	0.09151		6.104	-0.07531
0.105	0.00145		3.105	0.09325		6.105	-0.07605
0.106	0.00119		3.106	0.0942		6.106	-0.07678
0.107	0.00142		3.107	0.09515		6.107	-0.07751
0.108	0.0023		3.108	0.09452		6.108	-0.07824
0.109	0.0027		3.109	0.09311		6.109	-0.07897
0.11	0.00243		3.11	0.09327		6.11	-0.0797
0.111	0.00233		3.111	0.09422		6.111	-0.08043
0.112	0.00207		3.112	0.09438		6.112	-0.08116
0.113	0.0018		3.113	0.09454		6.113	-0.08189
0.114	0.00203		3.114	0.09707		6.114	-0.08262
0.115	0.00226		3.115	0.10275		6.115	-0.08335
0.116	0.00249		3.116	0.10449		6.116	-0.08408
0.117	0.00272		3.117	0.10465		6.117	-0.08481
0.118	0.00262		3.118	0.10797		6.118	-0.08554
0.119	0.00252		3.119	0.10892		6.119	-0.08627
0.12	0.00225		3.12	0.10908		6.12	-0.087
0.121	0.00232		3.121	0.10845		6.121	-0.08773
0.122	0.00271		3.122	0.10625		6.122	-0.08846
0.123	0.00294		3.123	0.10641		6.123	-0.08919
0.124	0.00284		3.124	0.10814		6.124	-0.08992
0.125	0.00291		3.125	0.10751		6.125	-0.09065
0.126	0.00363		3.126	0.10452		6.126	-0.09138
0.127	0.00418		3.127	0.10468		6.127	-0.09211
0.128	0.00474		3.128	0.108		6.128	-0.09284
0.129	0.00514		3.129	0.10974		6.129	-0.09357
0.13	0.00504		3.13	0.1099		6.13	-0.0943
0.131	0.00477		3.131	0.11164		6.131	-0.09503
0.132	0.00516		3.132	0.11338		6.132	-0.09576
0.133	0.00572		3.133	0.11275		6.133	-0.09649
0.134	0.00579		3.134	0.1137		6.134	-0.09721
0.135	0.00569		3.135	0.11229		6.135	-0.09794
0.136	0.00559		3.136	0.10771		6.136	-0.09866
0.137	0.00582		3.137	0.11024		6.137	-0.09939
0.138	0.00621		3.138	0.1175		6.138	-0.10011
0.139	0.0066		3.139	0.12082		6.139	-0.10083
0.14	0.00667		3.14	0.1194		6.14	-0.10154
0.141	0.0064		3.141	0.11483		6.141	-0.10226
0.142	0.00647		3.142	0.11105		6.142	-0.10297
0.143	0.00719		3.143	0.11042		6.143	-0.10368
0.144	0.00807		3.144	0.11374		6.144	-0.10439
0.145	0.00863		3.145	0.11784		6.145	-0.10509
0.146	0.00902		3.146	0.12116		6.146	-0.10579
0.147	0.00892		3.147	0.12605		6.147	-0.10649
0.148	0.00866		3.148	0.13095		6.148	-0.10718
0.149	0.00856		3.149	0.1319		6.149	-0.10787
0.15	0.00813		3.15	0.13048		6.15	-0.10855
0.151	0.00836		3.151	0.12828		6.151	-0.10924
0.152	0.00925		3.152	0.1245		6.152	-0.10992
0.153	0.0098		3.153	0.12623		6.153	-0.11059
0.154	0.01003		3.154	0.12955		6.154	-0.11127
0.155	0.01043		3.155	0.12813		6.155	-0.11193
0.156	0.01066		3.156	0.12593		6.156	-0.1126
0.157	0.01056		3.157	0.12609		6.157	-0.11326
0.158	0.01062		3.158	0.12862		6.158	-0.11392
0.159	0.01118		3.159	0.13193		6.159	-0.11458
0.16	0.01173		3.16	0.13209		6.16	-0.11524
0.161	0.0118		3.161	0.12989		6.161	-0.11589
0.162	0.01153		3.162	0.12926		6.162	-0.11654
0.163	0.01127		3.163	0.12942		6.163	-0.11718
0.164	0.01133		3.164	0.12801		6.164	-0.11783
0.165	0.01156		3.165	0.12659		6.165	-0.11847
0.166	0.01212		3.166	0.1307		6.166	-0.11911
0.167	0.01268		3.167	0.13638		6.167	-0.11975
0.168	0.0134		3.168	0.13733		6.168	-0.12039
0.169	0.01429		3.169	0.13986		6.169	-0.12102
0.17	0.01484		3.17	0.14317		6.17	-0.12165
0.171	0.01507		3.171	0.14491		6.171	-0.12229
0.172	0.01514		3.172	0.1435		6.172	-0.12292
0.173	0.01569		3.173	0.13892		6.173	-0.12354
0.174	0.01674		3.174	0.13357		6.174	-0.12417
0.175	0.01681		3.175	0.12663		6.175	-0.1248
0.176	0.01622		3.176	0.12206		6.176	-0.12542
0.177	0.01644		3.177	0.12064		6.177	-0.12605
0.178	0.0175		3.178	0.12001		6.178	-0.12667
0.179	0.01871		3.179	0.12017		6.179	-0.12729
0.18	0.01861		3.18	0.12112		6.18	-0.12791
0.181	0.01802		3.181	0.1205		6.181	-0.12853
0.182	0.01874		3.182	0.12145		6.182	-0.12915
0.183	0.01946		3.183	0.12634		6.183	-0.12976
0.184	0.0192		3.184	0.13044		6.184	-0.13038
0.185	0.0191		3.185	0.13218		6.185	-0.13099
0.186	0.01949		3.186	0.13234		6.186	-0.13161
0.187	0.02021		3.187	0.13014		6.187	-0.13222
0.188	0.02093		3.188	0.12714		6.188	-0.13283
0.189	0.02133		3.189	0.12573		6.189	-0.13344
0.19	0.02188		3.19	0.12195		6.19	-0.13405
0.191	0.02228		3.191	0.1158		6.191	-0.13466
0.192	0.02267		3.192	0.11359		6.192	-0.13527
0.193	0.02323		3.193	0.1106		6.193	-0.13587
0.194	0.02362		3.194	0.10918		6.194	-0.13648
0.195	0.02368		3.195	0.10935		6.195	-0.13708
0.196	0.02375		3.196	0.10714		6.196	-0.13768
0.197	0.02431		3.197	0.10572		6.197	-0.13828
0.198	0.02503		3.198	0.10431		6.198	-0.13888
0.199	0.02591		3.199	0.10447		6.199	-0.13948
0.2	0.02631		3.2	0.10384		6.2	-0.14008
0.201	0.02637		3.201	0.10242		6.201	-0.14068
0.202	0.02676		3.202	0.09864		6.202	-0.14127
0.203	0.02732		3.203	0.0925		6.203	-0.14187
0.204	0.02755		3.204	0.09029		6.204	-0.14247
0.205	0.02778		3.205	0.09203		6.205	-0.14306
0.206	0.0285		3.206	0.09456		6.206	-0.14366
0.207	0.02906		3.207	0.09629		6.207	-0.14425
0.208	0.02962		3.208	0.09645		6.208	-0.14485
0.209	0.03083		3.209	0.09425		6.209	-0.14545
0.21	0.03205		3.21	0.09441		6.21	-0.14604
0.211	0.03244		3.211	0.0993		6.211	-0.14664
0.212	0.03267		3.212	0.10183		6.212	-0.14724
0.213	0.03339		3.213	0.10041		6.213	-0.14784
0.214	0.03444		3.214	0.09821		6.214	-0.14843
0.215	0.03516		3.215	0.09522		6.215	-0.14903
0.216	0.03506		3.216	0.09064		6.216	-0.14963
0.217	0.03529		3.217	0.08844		6.217	-0.15023
0.218	0.03716		3.218	0.0886		6.218	-0.15083
0.219	0.0392		3.219	0.08797		6.219	-0.15143
0.22	0.03992		3.22	0.08734		6.22	-0.15203
0.221	0.04031		3.221	0.0875		6.221	-0.15263
0.222	0.04071		3.222	0.08766		6.222	-0.15324
0.223	0.04061		3.223	0.08309		6.223	-0.15384
0.224	0.04051		3.224	0.08089		6.224	-0.15445
0.225	0.04073		3.225	0.08421		6.225	-0.15505
0.226	0.04129		3.226	0.08673		6.226	-0.15566
0.227	0.04185		3.227	0.08453		6.227	-0.15627
0.228	0.04257		3.228	0.08074		6.228	-0.15689
0.229	0.04296		3.229	0.07933		6.229	-0.1575
0.23	0.04286		3.23	0.07949		6.23	-0.15812
0.231	0.04342		3.231	0.07807		6.231	-0.15874
0.232	0.04414		3.232	0.07192		6.232	-0.15936
0.233	0.04454		3.233	0.06577		6.233	-0.15998
0.234	0.04493		3.234	0.06199		6.234	-0.16061
0.235	0.04532		3.235	0.06058		6.235	-0.16124
0.236	0.04555		3.236	0.06074		6.236	-0.16187
0.237	0.04627		3.237	0.06011		6.237	-0.1625
0.238	0.04732		3.238	0.05712		6.238	-0.16313
0.239	0.04804		3.239	0.05255		6.239	-0.16377
0.24	0.0486		3.24	0.05035		6.24	-0.1644
0.241	0.04932		3.241	0.04814		6.241	-0.16504
0.242	0.04988		3.242	0.04436		6.242	-0.16568
0.243	0.05011		3.243	0.04294		6.243	-0.16632
0.244	0.05017		3.244	0.04153		6.244	-0.16696
0.245	0.0509		3.245	0.0409		6.245	-0.16761
0.246	0.05227		3.246	0.04264		6.246	-0.16825
0.247	0.05332		3.247	0.04359		6.247	-0.1689
0.248	0.05437		3.248	0.04375		6.248	-0.16954
0.249	0.05575		3.249	0.04155		6.249	-0.17019
0.25	0.05664		3.25	0.04013		6.25	-0.17083
0.251	0.05752		3.251	0.04108		6.251	-0.17148
0.252	0.05841		3.252	0.04124		6.252	-0.17213
0.253	0.05864		3.253	0.04219		6.253	-0.17277
0.254	0.05903		3.254	0.04077		6.254	-0.17342
0.255	0.05959		3.255	0.03778		6.255	-0.17406
0.256	0.05998		3.256	0.03321		6.256	-0.17471
0.257	0.06021		3.257	0.02549		6.257	-0.17535
0.258	0.06077		3.258	0.02249		6.258	-0.17599
0.259	0.06116		3.259	0.02344		6.259	-0.17663
0.26	0.06188		3.26	0.02045		6.26	-0.17727
0.261	0.06293		3.261	0.0143		6.261	-0.17791
0.262	0.06366		3.262	0.00815		6.262	-0.17854
0.263	0.06438		3.263	0.00516		6.263	-0.17918
0.264	0.06543		3.264	0.00453		6.264	-0.17981
0.265	0.06664		3.265	0.00232		6.265	-0.18044
0.266	0.0672		3.266	0.000119037		6.266	-0.18107
0.267	0.06743		3.267	-0.000508085		6.267	-0.1817
0.268	0.06782		3.268	-0.0035		6.268	-0.18233
0.269	0.06822		3.269	-0.00807		6.269	-0.18296
0.27	0.06861		3.27	-0.01028		6.27	-0.18359
0.271	0.069		3.271	-0.01327		6.271	-0.18422
0.272	0.06939		3.272	-0.01705		6.272	-0.18485
0.273	0.06979		3.273	-0.02084		6.273	-0.18548
0.274	0.07051		3.274	-0.02541		6.274	-0.18611
0.275	0.07123		3.275	-0.02919		6.275	-0.18674
0.276	0.07129		3.276	-0.0306		6.276	-0.18737
0.277	0.07087		3.277	-0.02965		6.277	-0.188
0.278	0.07093		3.278	-0.03028		6.278	-0.18863
0.279	0.07132		3.279	-0.02894		6.279	-0.18927
0.28	0.07155		3.28	-0.02461		6.28	-0.1899
0.281	0.07178		3.281	-0.02185		6.281	-0.19053
0.282	0.07267		3.282	-0.01989		6.282	-0.19115
0.283	0.07405		3.283	-0.01792		6.283	-0.19178
0.284	0.07493		3.284	-0.01675		6.284	-0.19241
0.285	0.07598		3.285	-0.01636		6.285	-0.19303
0.286	0.0772		3.286	-0.01439		6.286	-0.19366
0.287	0.07792		3.287	-0.00848		6.287	-0.19428
0.288	0.07848		3.288	-0.00179		6.288	-0.19489
0.289	0.07936		3.289	0.00254		6.289	-0.19551
0.29	0.08025		3.29	0.00687		6.29	-0.19612
0.291	0.08113		3.291	0.00884		6.291	-0.19673
0.292	0.08186		3.292	0.0108		6.292	-0.19734
0.293	0.08225		3.293	0.01356		6.293	-0.19794
0.294	0.08264		3.294	0.01631		6.294	-0.19854
0.295	0.0832		3.295	0.01906		6.295	-0.19913
0.296	0.08376		3.296	0.02103		6.296	-0.19973
0.297	0.08415		3.297	0.02378		6.297	-0.20031
0.298	0.08471		3.298	0.02496		6.298	-0.2009
0.299	0.08494		3.299	0.02456		6.299	-0.20148
0.3	0.08484		3.3	0.02573		6.3	-0.20205
0.301	0.0849		3.301	0.02849		6.301	-0.20262
0.302	0.08546		3.302	0.03045		6.302	-0.20319
0.303	0.08651		3.303	0.03321		6.303	-0.20376
0.304	0.08789		3.304	0.03833		6.304	-0.20432
0.305	0.08926		3.305	0.04345		6.305	-0.20488
0.306	0.09015		3.306	0.0462		6.306	-0.20544
0.307	0.09087		3.307	0.04659		6.307	-0.20599
0.308	0.09127		3.308	0.04698		6.308	-0.20654
0.309	0.09166		3.309	0.04973		6.309	-0.20709
0.31	0.09238		3.31	0.05327		6.31	-0.20763
0.311	0.0931		3.311	0.05603		6.311	-0.20818
0.312	0.09432		3.312	0.05799		6.312	-0.20872
0.313	0.0957		3.313	0.06075		6.313	-0.20927
0.314	0.09625		3.314	0.06271		6.314	-0.20981
0.315	0.09632		3.315	0.0631		6.315	-0.21035
0.316	0.09671		3.316	0.06506		6.316	-0.2109
0.317	0.09694		3.317	0.07097		6.317	-0.21144
0.318	0.097		3.318	0.07767		6.318	-0.21198
0.319	0.09756		3.319	0.08358		6.319	-0.21253
0.32	0.09845		3.32	0.09185		6.32	-0.21308
0.321	0.09917		3.321	0.09697		6.321	-0.21363
0.322	0.09956		3.322	0.09736		6.322	-0.21418
0.323	0.10012		3.323	0.09617		6.323	-0.21473
0.324	0.10084		3.324	0.09577		6.324	-0.21528
0.325	0.10189		3.325	0.09774		6.325	-0.21584
0.326	0.10294		3.326	0.0997		6.326	-0.21639
0.327	0.10366		3.327	0.10088		6.327	-0.21695
0.328	0.10422		3.328	0.10205		6.328	-0.21751
0.329	0.10429		3.329	0.10323		6.329	-0.21807
0.33	0.10435		3.33	0.1052		6.33	-0.21864
0.331	0.10507		3.331	0.10559		6.331	-0.2192
0.332	0.10596		3.332	0.10676		6.332	-0.21976
0.333	0.10684		3.333	0.11109		6.333	-0.22032
0.334	0.10822		3.334	0.11306		6.334	-0.22088
0.335	0.10911		3.335	0.11266		6.335	-0.22144
0.336	0.10934		3.336	0.11304		6.336	-0.222
0.337	0.10957		3.337	0.11343		6.337	-0.22256
0.338	0.10996		3.338	0.11224		6.338	-0.22312
0.339	0.11085		3.339	0.11105		6.339	-0.22367
0.34	0.11107		3.34	0.11459		6.34	-0.22423
0.341	0.11114		3.341	0.11813		6.341	-0.22478
0.342	0.11186		3.342	0.11695		6.342	-0.22533
0.343	0.11275		3.343	0.11576		6.343	-0.22588
0.344	0.11396		3.344	0.11693		6.344	-0.22642
0.345	0.11501		3.345	0.11732		6.345	-0.22696
0.346	0.11573		3.346	0.11613		6.346	-0.22751
0.347	0.11629		3.347	0.11652		6.347	-0.22805
0.348	0.11668		3.348	0.1177		6.348	-0.22859
0.349	0.11773		3.349	0.11808		6.349	-0.22912
0.35	0.11878		3.35	0.1161		6.35	-0.22966
0.351	0.11918		3.351	0.11413		6.351	-0.2302
0.352	0.1199		3.352	0.1153		6.352	-0.23073
0.353	0.12078		3.353	0.11569		6.353	-0.23126
0.354	0.12167		3.354	0.1145		6.354	-0.2318
0.355	0.12272		3.355	0.11331		6.355	-0.23233
0.356	0.12361		3.356	0.10976		6.356	-0.23286
0.357	0.124		3.357	0.1062		6.357	-0.23339
0.358	0.12456		3.358	0.10659		6.358	-0.23392
0.359	0.12511		3.359	0.10935		6.359	-0.23445
0.36	0.12518		3.36	0.11131		6.36	-0.23498
0.361	0.12557		3.361	0.1117		6.361	-0.23551
0.362	0.12629		3.362	0.11445		6.362	-0.23604
0.363	0.12718		3.363	0.118		6.363	-0.23657
0.364	0.1279		3.364	0.11839		6.364	-0.2371
0.365	0.12813		3.365	0.11798		6.365	-0.23763
0.366	0.12836		3.366	0.11679		6.366	-0.23817
0.367	0.12842		3.367	0.11482		6.367	-0.2387
0.368	0.12849		3.368	0.11363		6.368	-0.23923
0.369	0.12905		3.369	0.11402		6.369	-0.23977
0.37	0.1301		3.37	0.11204		6.37	-0.2403
0.371	0.13115		3.371	0.1077		6.371	-0.24084
0.372	0.1317		3.372	0.10493		6.372	-0.24137
0.373	0.1321		3.373	0.10138		6.373	-0.24191
0.374	0.13233		3.374	0.09703		6.374	-0.24244
0.375	0.13255		3.375	0.09427		6.375	-0.24298
0.376	0.13311		3.376	0.09071		6.376	-0.24351
0.377	0.13416		3.377	0.08795		6.377	-0.24404
0.378	0.13488		3.378	0.08991		6.378	-0.24457
0.379	0.13511		3.379	0.09424		6.379	-0.2451
0.38	0.13567		3.38	0.09542		6.38	-0.24563
0.381	0.13639		3.381	0.09265		6.381	-0.24615
0.382	0.13711		3.382	0.08989		6.382	-0.24668
0.383	0.13767		3.383	0.08949		6.383	-0.2472
0.384	0.13823		3.384	0.08751		6.384	-0.24772
0.385	0.13912		3.385	0.0879		6.385	-0.24823
0.386	0.14		3.386	0.09065		6.386	-0.24875
0.387	0.14072		3.387	0.08631		6.387	-0.24926
0.388	0.14128		3.388	0.07881		6.388	-0.24977
0.389	0.142		3.389	0.07368		6.389	-0.25028
0.39	0.14289		3.39	0.0717		6.39	-0.25079
0.391	0.14361		3.391	0.06972		6.391	-0.25129
0.392	0.144		3.392	0.0638		6.392	-0.25179
0.393	0.1444		3.393	0.05709		6.393	-0.25229
0.394	0.14512		3.394	0.05275		6.394	-0.25279
0.395	0.14551		3.395	0.04761		6.395	-0.25329
0.396	0.14607		3.396	0.0409		6.396	-0.25379
0.397	0.14679		3.397	0.03735		6.397	-0.25428
0.398	0.14751		3.398	0.03458		6.398	-0.25478
0.399	0.14873		3.399	0.03182		6.399	-0.25528
0.4	0.14978		3.4	0.02905		6.4	-0.25579
0.401	0.15034		3.401	0.02234		6.401	-0.25629
0.402	0.15122		3.402	0.01405		6.402	-0.25681
0.403	0.15293		3.403	0.00419		6.403	-0.25733
0.404	0.15447		3.404	-0.00726		6.404	-0.25786
0.405	0.15437		3.405	-0.01712		6.405	-0.2584
0.406	0.15411		3.406	-0.02304		6.406	-0.25895
0.407	0.15483		3.407	-0.02897		6.407	-0.25952
0.408	0.15555		3.408	-0.03725		6.408	-0.26011
0.409	0.15594		3.409	-0.04712		6.409	-0.26072
0.41	0.15667		3.41	-0.05619		6.41	-0.26134
0.411	0.15739		3.411	-0.06842		6.411	-0.26199
0.412	0.15778		3.412	-0.08539		6.412	-0.26267
0.413	0.159		3.413	-0.10077		6.413	-0.26337
0.414	0.16021		3.414	-0.11773		6.414	-0.2641
0.415	0.1606		3.415	-0.13627		6.415	-0.26486
0.416	0.161		3.416	-0.1556		6.416	-0.26565
0.417	0.16172		3.417	-0.17887		6.417	-0.26646
0.418	0.16244		3.418	-0.2045		6.418	-0.26731
0.419	0.16333		3.419	-0.23408		6.419	-0.26818
0.42	0.16421		3.42	-0.26997		6.42	-0.26908
0.421	0.16477		3.421	-0.31217		6.421	-0.27001
0.422	0.16516		3.422	-0.36146		6.422	-0.27096
0.423	0.16556		3.423	-0.41943		6.423	-0.27193
0.424	0.16611		3.424	-0.49239		6.424	-0.27292
0.425	0.16684		3.425	-0.58979		6.425	-0.27392
0.426	0.16772		3.426	-0.72268		6.426	-0.27494
0.427	0.16926		3.427	-0.91945		6.427	-0.27596
0.428	0.17262		3.428	-1.25817		6.428	-0.27699
0.429	0.18648		3.429	-1.87606		6.429	-0.27802
0.43	0.21727		3.43	-2.6296		6.43	-0.27905
0.431	0.25906		3.431	-3.29008		6.431	-0.28006
0.432	0.30645		3.432	-3.87485		6.432	-0.28106
0.433	0.3581		3.433	-4.40126		6.433	-0.28204
0.434	0.41337		3.434	-4.85591		6.434	-0.283
0.435	0.47127		3.435	-5.23327		6.435	-0.28392
0.436	0.53097		3.436	-5.54991		6.436	-0.28481
0.437	0.59248		3.437	-5.8216		6.437	-0.28566
0.438	0.65596		3.438	-6.04675		6.438	-0.28646
0.439	0.72224		3.439	-6.22538		6.439	-0.28721
0.44	0.79345		3.44	-6.36852		6.44	-0.2879
0.441	0.87057		3.441	-6.48564		6.441	-0.28854
0.442	0.95294		3.442	-6.58225		6.442	-0.28911
0.443	1.04058		3.443	-6.66546		6.443	-0.28961
0.444	1.13462		3.444	-6.73999		6.444	-0.29004
0.445	1.23622		3.445	-6.80663		6.445	-0.2904
0.446	1.34636		3.446	-6.86933		6.446	-0.29069
0.447	1.46538		3.447	-6.92888		6.447	-0.29089
0.448	1.59376		3.448	-6.98212		6.448	-0.29102
0.449	1.73265		3.449	-7.02905		6.449	-0.29107
0.45	1.88174		3.45	-7.0744		6.45	-0.29103
0.451	2.04166		3.451	-7.11975		6.451	-0.29092
0.452	2.21342		3.452	-7.16037		6.452	-0.29073
0.453	2.39733		3.453	-7.19468		6.453	-0.29047
0.454	2.59274		3.454	-7.22269		6.454	-0.29014
0.455	2.79933		3.455	-7.24753		6.455	-0.28973
0.456	3.01807		3.456	-7.27238		6.456	-0.28926
0.457	3.24848		3.457	-7.29644		6.457	-0.28873
0.458	3.49072		3.458	-7.31972		6.458	-0.28814
0.459	3.7456		3.459	-7.34062		6.459	-0.2875
0.46	4.01396		3.46	-7.35995		6.46	-0.28681
0.461	4.29629		3.461	-7.37612		6.461	-0.28608
0.462	4.59275		3.462	-7.38835		6.462	-0.28532
0.463	4.90399		3.463	-7.39979		6.463	-0.28454
0.464	5.23265		3.464	-7.40887		6.464	-0.28373
0.465	5.58266		3.465	-7.41321		6.465	-0.28291
0.466	5.95519		3.466	-7.41755		6.466	-0.28208
0.467	6.34825		3.467	-7.42426		6.467	-0.28125
0.468	6.76054		3.468	-7.42861		6.468	-0.28043
0.469	7.1927		3.469	-7.4298		6.469	-0.27963
0.47	7.64557		3.47	-7.4302		6.47	-0.27885
0.471	8.12291		3.471	-7.43296		6.471	-0.27809
0.472	8.62967		3.472	-7.43731		6.472	-0.27738
0.473	9.1683		3.473	-7.44086		6.473	-0.2767
0.474	9.74077		3.474	-7.44521		6.474	-0.27608
0.475	10.3484		3.475	-7.45034		6.475	-0.27551
0.476	10.9899		3.476	-7.45547		6.476	-0.27501
0.477	11.6652		3.477	-7.46139		6.477	-0.27457
0.478	12.3782		3.478	-7.46731		6.478	-0.2742
0.479	13.1328		3.479	-7.47323		6.479	-0.27391
0.48	13.9309		3.48	-7.47836		6.48	-0.2737
0.481	14.7708		3.481	-7.4827		6.481	-0.27358
0.482	15.6478		3.482	-7.48783		6.482	-0.27354
0.483	16.556		3.483	-7.49296		6.483	-0.27359
0.484	17.4916		3.484	-7.49652		6.484	-0.27374
0.485	18.4486		3.485	-7.49849		6.485	-0.27398
0.486	19.4155		3.486	-7.50047		6.486	-0.27431
0.487	20.382		3.487	-7.50323		6.487	-0.27473
0.488	21.3417		3.488	-7.50521		6.488	-0.27525
0.489	22.2873		3.489	-7.5064		6.489	-0.27585
0.49	23.2127		3.49	-7.50759		6.49	-0.27655
0.491	24.1144		3.491	-7.50878		6.491	-0.27733
0.492	24.9883		3.492	-7.50997		6.492	-0.27819
0.493	25.8327		3.493	-7.51274		6.493	-0.27913
0.494	26.649		3.494	-7.5155		6.494	-0.28014
0.495	27.4375		3.495	-7.51748		6.495	-0.28122
0.496	28.1937		3.496	-7.52025		6.496	-0.28237
0.497	28.9144		3.497	-7.52222		6.497	-0.28358
0.498	29.6032		3.498	-7.52341		6.498	-0.28485
0.499	30.2647		3.499	-7.52539		6.499	-0.28616
0.5	30.9022		3.5	-7.52816		6.5	-0.28752
0.501	31.5174		3.501	-7.53093		6.501	-0.28892
0.502	32.1109		3.502	-7.53369		6.502	-0.29036
0.503	32.6849		3.503	-7.53488		6.503	-0.29182
0.504	33.245		3.504	-7.53449		6.504	-0.2933
0.505	33.7965		3.505	-7.53411		6.505	-0.2948
0.506	34.3379		3.506	-7.53372		6.506	-0.29631
0.507	34.8685		3.507	-7.53333		6.507	-0.29782
0.508	35.3912		3.508	-7.53452		6.508	-0.29933
0.509	35.9066		3.509	-7.53571		6.509	-0.30082
0.51	36.4152		3.51	-7.5369		6.51	-0.3023
0.511	36.9188		3.511	-7.53966		6.511	-0.30376
0.512	37.4183		3.512	-7.54243		6.512	-0.30518
0.513	37.9153		3.513	-7.54441		6.513	-0.30657
0.514	38.4123		3.514	-7.5456		6.514	-0.30791
0.515	38.9109		3.515	-7.546		6.515	-0.3092
0.516	39.4076		3.516	-7.5464		6.516	-0.31042
0.517	39.8992		3.517	-7.54286		6.517	-0.31158
0.518	40.3877		3.518	-7.53695		6.518	-0.31267
0.519	40.8753		3.519	-7.53105		6.519	-0.31368
0.52	41.363		3.52	-7.52277		6.52	-0.3146
0.521	41.8507		3.521	-7.51134		6.521	-0.31542
0.522	42.3369		3.522	-7.49912		6.522	-0.31614
0.523	42.8218		3.523	-7.4869		6.523	-0.31676
0.524	43.3075		3.524	-7.46995		6.524	-0.31726
0.525	43.7952		3.525	-7.44748		6.525	-0.31765
0.526	44.2816		3.526	-7.42344		6.526	-0.31791
0.527	44.7644		3.527	-7.39702		6.527	-0.31805
0.528	45.2452		3.528	-7.36509		6.528	-0.31805
0.529	45.7235		3.529	-7.32527		6.529	-0.31791
0.53	46.198		3.53	-7.27993		6.53	-0.31763
0.531	46.6692		3.531	-7.22907		6.531	-0.3172
0.532	47.1365		3.532	-7.16717		6.532	-0.31662
0.533	47.6005		3.533	-7.09107		6.533	-0.3159
0.534	48.0634		3.534	-6.99368		6.534	-0.31501
0.535	48.5274		3.535	-6.86475		6.535	-0.31397
0.536	48.9882		3.536	-6.67746		6.536	-0.31278
0.537	49.4402		3.537	-6.28591		6.537	-0.31143
0.538	49.8837		3.538	-5.65856		6.538	-0.30992
0.539	50.318		3.539	-4.96261		6.539	-0.30826
0.54	50.7413		3.54	-4.29662		6.54	-0.30644
0.541	51.1506		3.541	-3.59278		6.541	-0.30447
0.542	51.5426		3.542	-2.82506		6.542	-0.30236
0.543	51.9158		3.543	-2.14094		6.543	-0.30011
0.544	52.2713		3.544	-1.62085		6.544	-0.29771
0.545	52.6115		3.545	-1.24428		6.545	-0.29519
0.546	52.9348		3.546	-0.97261		6.546	-0.29253
0.547	53.2384		3.547	-0.77349		6.547	-0.28976
0.548	53.5237		3.548	-0.62326		6.548	-0.28688
0.549	53.7916		3.549	-0.50537		6.549	-0.2839
0.55	54.043		3.55	-0.41271		6.55	-0.28082
0.551	54.279		3.551	-0.33977		6.551	-0.27765
0.552	54.5001		3.552	-0.28497		6.552	-0.2744
0.553	54.7062		3.553	-0.24594		6.553	-0.27109
0.554	54.8991		3.554	-0.21164		6.554	-0.26772
0.555	55.0814		3.555	-0.18208		6.555	-0.2643
0.556	55.252		3.556	-0.15882		6.556	-0.26083
0.557	55.4099		3.557	-0.13871		6.557	-0.25734
0.558	55.5567		3.558	-0.12492		6.558	-0.25382
0.559	55.6941		3.559	-0.11585		6.559	-0.25029
0.56	55.8235		3.56	-0.106		6.56	-0.24676
0.561	55.9456		3.561	-0.09773		6.561	-0.24323
0.562	56.06		3.562	-0.09103		6.562	-0.23971
0.563	56.1672		3.563	-0.08275		6.563	-0.23622
0.564	56.2692		3.564	-0.07527		6.564	-0.23276
0.565	56.3668		3.565	-0.06778		6.565	-0.22933
0.566	56.4597		3.566	-0.06108		6.566	-0.22595
0.567	56.5483		3.567	-0.05833		6.567	-0.22262
0.568	56.633		3.568	-0.05715		6.568	-0.21935
0.569	56.7139		3.569	-0.05282		6.569	-0.21614
0.57	56.7917		3.57	-0.04692		6.57	-0.213
0.571	56.8665		3.571	-0.04258		6.571	-0.20994
0.572	56.9382		3.572	-0.03904		6.572	-0.20696
0.573	57.0068		3.573	-0.04102		6.573	-0.20405
0.574	57.0739		3.574	-0.04536		6.574	-0.20124
0.575	57.1398		3.575	-0.04576		6.575	-0.1985
0.576	57.2035		3.576	-0.0438		6.576	-0.19586
0.577	57.2648		3.577	-0.04183		6.577	-0.19331
0.578	57.3235		3.578	-0.03829		6.578	-0.19085
0.579	57.38		3.579	-0.03396		6.579	-0.18847
0.58	57.4349		3.58	-0.03514		6.58	-0.18619
0.581	57.4883		3.581	-0.03712		6.581	-0.18399
0.582	57.5403		3.582	-0.03437		6.582	-0.18188
0.583	57.5905		3.583	-0.03004		6.583	-0.17985
0.584	57.6394		3.584	-0.02492		6.584	-0.1779
0.585	57.6871		3.585	-0.02058		6.585	-0.17602
0.586	57.7335		3.586	-0.01783		6.586	-0.17422
0.587	57.7784		3.587	-0.01508		6.587	-0.17249
0.588	57.822		3.588	-0.01232		6.588	-0.17082
0.589	57.8644		3.589	-0.00957		6.589	-0.16922
0.59	57.9051		3.59	-0.00764		6.59	-0.16767
0.591	57.9439		3.591	-0.007		6.591	-0.16618
0.592	57.9819		3.592	-0.00478		6.592	-0.16474
0.593	58.0193		3.593	-0.00335		6.593	-0.16334
0.594	58.0557		3.594	-0.00507		6.594	-0.16199
0.595	58.0909		3.595	-0.00679		6.595	-0.16068
0.596	58.1255		3.596	-0.00773		6.596	-0.15941
0.597	58.1587		3.597	-0.0063		6.597	-0.15817
0.598	58.1902		3.598	-0.00723		6.598	-0.15696
0.599	58.2205		3.599	-0.01132		6.599	-0.15579
0.6	58.2503		3.6	-0.01304		6.6	-0.15464
0.601	58.2802		3.601	-0.0124		6.601	-0.15353
0.602	58.3089		3.602	-0.00939		6.602	-0.15243
0.603	58.3362		3.603	-0.00717		6.603	-0.15136
0.604	58.3637		3.604	-0.00653		6.604	-0.15032
0.605	58.3907		3.605	-0.0051		6.605	-0.1493
0.606	58.4169		3.606	-0.00288		6.606	-0.14829
0.607	58.442		3.607	-0.00223		6.607	-0.14731
0.608	58.4662		3.608	-0.00238		6.608	-0.14635
0.609	58.4897		3.609	-0.00174		6.609	-0.14541
0.61	58.5121		3.61	-0.00267		6.61	-0.1445
0.611	58.5342		3.611	-0.00518		6.611	-0.1436
0.612	58.556		3.612	-0.0069		6.612	-0.14272
0.613	58.5776		3.613	-0.0102		6.613	-0.14186
0.614	58.5992		3.614	-0.0135		6.614	-0.14103
0.615	58.6201		3.615	-0.01523		6.615	-0.14021
0.616	58.64		3.616	-0.01695		6.616	-0.13941
0.617	58.6596		3.617	-0.0171		6.617	-0.13863
0.618	58.6783		3.618	-0.01724		6.618	-0.13788
0.619	58.6961		3.619	-0.01818		6.619	-0.13714
0.62	58.7142		3.62	-0.01911		6.62	-0.13642
0.621	58.732		3.621	-0.02163		6.621	-0.13572
0.622	58.7493		3.622	-0.02414		6.622	-0.13503
0.623	58.7658		3.623	-0.02507		6.623	-0.13436
0.624	58.7815		3.624	-0.02443		6.624	-0.13371
0.625	58.7967		3.625	-0.02142		6.625	-0.13308
0.626	58.8115		3.626	-0.02078		6.626	-0.13246
0.627	58.8261		3.627	-0.02014		6.627	-0.13185
0.628	58.8401		3.628	-0.01713		6.628	-0.13125
0.629	58.8531		3.629	-0.0157		6.629	-0.13066
0.63	58.8654		3.63	-0.01663		6.63	-0.13009
0.631	58.8772		3.631	-0.01835		6.631	-0.12952
0.632	58.8878		3.632	-0.02008		6.632	-0.12896
0.633	58.8976		3.633	-0.0218		6.633	-0.1284
0.634	58.9072		3.634	-0.02195		6.634	-0.12785
0.635	58.9161		3.635	-0.02288		6.635	-0.12731
0.636	58.9247		3.636	-0.02539		6.636	-0.12676
0.637	58.9327		3.637	-0.02711		6.637	-0.12622
0.638	58.9401		3.638	-0.02884		6.638	-0.12568
0.639	58.9478		3.639	-0.03056		6.639	-0.12515
0.64	58.9555		3.64	-0.03228		6.64	-0.12461
0.641	58.9623		3.641	-0.03243		6.641	-0.12407
0.642	58.9678		3.642	-0.03099		6.642	-0.12354
0.643	58.9735		3.643	-0.03114		6.643	-0.123
0.644	58.979		3.644	-0.03208		6.644	-0.12247
0.645	58.9841		3.645	-0.03301		6.645	-0.12193
0.646	58.9893		3.646	-0.03237		6.646	-0.12139
0.647	58.9936		3.647	-0.03094		6.647	-0.12085
0.648	58.9971		3.648	-0.03345		6.648	-0.12032
0.649	58.9998		3.649	-0.03754		6.649	-0.11978
0.65	59.0022		3.65	-0.03926		6.65	-0.11924
0.651	59.0046		3.651	-0.04098		6.651	-0.11869
0.652	59.0063		3.652	-0.04428		6.652	-0.11815
0.653	59.0072		3.653	-0.04916		6.653	-0.11761
0.654	59.0082		3.654	-0.05246		6.654	-0.11706
0.655	59.0093		3.655	-0.04945		6.655	-0.11651
0.656	59.0091		3.656	-0.04487		6.656	-0.11596
0.657	59.0085		3.657	-0.04265		6.657	-0.11541
0.658	59.0085		3.658	-0.04121		6.658	-0.11486
0.659	59.0089		3.659	-0.04215		6.659	-0.1143
0.66	59.0091		3.66	-0.04387		6.66	-0.11375
0.661	59.009		3.661	-0.04323		6.661	-0.11319
0.662	59.0092		3.662	-0.04574		6.662	-0.11263
0.663	59.0093		3.663	-0.05298		6.663	-0.11207
0.664	59.009		3.664	-0.05707		6.664	-0.11151
0.665	59.0092		3.665	-0.05801		6.665	-0.11095
0.666	59.0095		3.666	-0.05973		6.666	-0.11039
0.667	59.0097		3.667	-0.06145		6.667	-0.10982
0.668	59.0102		3.668	-0.0616		6.668	-0.10926
0.669	59.0106		3.669	-0.06096		6.669	-0.1087
0.67	59.0105		3.67	-0.06189		6.67	-0.10814
0.671	59.0104		3.671	-0.0644		6.671	-0.10758
0.672	59.0107		3.672	-0.06691		6.672	-0.10702
0.673	59.0111		3.673	-0.071		6.673	-0.10646
0.674	59.0108		3.674	-0.07509		6.674	-0.1059
0.675	59.0105		3.675	-0.07444		6.675	-0.10535
0.676	59.0109		3.676	-0.0738		6.676	-0.10479
0.677	59.0113		3.677	-0.07789		6.677	-0.10424
0.678	59.0119		3.678	-0.08355		6.678	-0.1037
0.679	59.0126		3.679	-0.08448		6.679	-0.10315
0.68	59.0132		3.68	-0.08463		6.68	-0.10261
0.681	59.0127		3.681	-0.08872		6.681	-0.10207
0.682	59.012		3.682	-0.08965		6.682	-0.10154
0.683	59.0124		3.683	-0.0898		6.683	-0.10101
0.684	59.0131		3.684	-0.09231		6.684	-0.10048
0.685	59.0133		3.685	-0.09482		6.685	-0.09996
0.686	59.0136		3.686	-0.09418		6.686	-0.09944
0.687	59.0141		3.687	-0.09117		6.687	-0.09893
0.688	59.0147		3.688	-0.08974		6.688	-0.09842
0.689	59.0154		3.689	-0.08988		6.689	-0.09791
0.69	59.0161		3.69	-0.09003		6.69	-0.09741
0.691	59.0165		3.691	-0.09017		6.691	-0.09692
0.692	59.0166		3.692	-0.08874		6.692	-0.09642
0.693	59.0166		3.693	-0.08968		6.693	-0.09593
0.694	59.0165		3.694	-0.09534		6.694	-0.09545
0.695	59.0164		3.695	-0.09785		6.695	-0.09497
0.696	59.017		3.696	-0.09878		6.696	-0.09448
0.697	59.017		3.697	-0.1013		6.697	-0.09401
0.698	59.0163		3.698	-0.1046		6.698	-0.09353
0.699	59.0154		3.699	-0.10789		6.699	-0.09306
0.7	59.0148		3.7	-0.10725		6.7	-0.09258
0.701	59.0148		3.701	-0.10661		6.701	-0.09211
0.702	59.0151		3.702	-0.1107		6.702	-0.09164
0.703	59.015		3.703	-0.114		6.703	-0.09117
0.704	59.015		3.704	-0.11572		6.704	-0.0907
0.705	59.0154		3.705	-0.11665		6.705	-0.09023
0.706	59.0157		3.706	-0.11601		6.706	-0.08976
0.707	59.0157		3.707	-0.11537		6.707	-0.08929
0.708	59.0163		3.708	-0.1163		6.708	-0.08882
0.709	59.0173		3.709	-0.11566		6.709	-0.08835
0.71	59.0182		3.71	-0.11265		6.71	-0.08788
0.711	59.0184		3.711	-0.11516		6.711	-0.08742
0.712	59.0185		3.712	-0.12161		6.712	-0.08695
0.713	59.0186		3.713	-0.12728		6.713	-0.08648
0.714	59.0186		3.714	-0.13215		6.714	-0.08601
0.715	59.0189		3.715	-0.13703		6.715	-0.08555
0.716	59.0189		3.716	-0.14112		6.716	-0.08508
0.717	59.0187		3.717	-0.14363		6.717	-0.08461
0.718	59.0179		3.718	-0.14377		6.718	-0.08414
0.719	59.017		3.719	-0.14234		6.719	-0.08367
0.72	59.0169		3.72	-0.14249		6.72	-0.0832
0.721	59.0176		3.721	-0.14342		6.721	-0.08273
0.722	59.0177		3.722	-0.14436		6.722	-0.08226
0.723	59.0171		3.723	-0.14372		6.723	-0.08179
0.724	59.017		3.724	-0.14228		6.724	-0.08131
0.725	59.0167		3.725	-0.14085		6.725	-0.08084
0.726	59.0163		3.726	-0.141		6.726	-0.08037
0.727	59.0167		3.727	-0.14114		6.727	-0.07989
0.728	59.0168		3.728	-0.13813		6.728	-0.07941
0.729	59.0162		3.729	-0.1367		6.729	-0.07894
0.73	59.0162		3.73	-0.13764		6.73	-0.07846
0.731	59.0166		3.731	-0.13936		6.731	-0.07798
0.732	59.0165		3.732	-0.14108		6.732	-0.0775
0.733	59.0158		3.733	-0.14281		6.733	-0.07702
0.734	59.0147		3.734	-0.14453		6.734	-0.07654
0.735	59.0134		3.735	-0.14625		6.735	-0.07606
0.736	59.0127		3.736	-0.14719		6.736	-0.07558
0.737	59.0126		3.737	-0.14733		6.737	-0.0751
0.738	59.012		3.738	-0.14669		6.738	-0.07462
0.739	59.0122		3.739	-0.14605		6.739	-0.07414
0.74	59.0126		3.74	-0.14777		6.74	-0.07366
0.741	59.012		3.741	-0.1495		6.741	-0.07318
0.742	59.0114		3.742	-0.15122		6.742	-0.07271
0.743	59.0115		3.743	-0.15294		6.743	-0.07223
0.744	59.012		3.744	-0.15309		6.744	-0.07176
0.745	59.0118		3.745	-0.15087		6.745	-0.07128
0.746	59.011		3.746	-0.15101		6.746	-0.07081
0.747	59.0107		3.747	-0.15274		6.747	-0.07034
0.748	59.0108		3.748	-0.15446		6.748	-0.06988
0.749	59.0104		3.749	-0.15855		6.749	-0.06941
0.75	59.0098		3.75	-0.16185		6.75	-0.06895
0.751	59.0097		3.751	-0.16436		6.751	-0.06849
0.752	59.0099		3.752	-0.16687		6.752	-0.06803
0.753	59.0105		3.753	-0.16938		6.753	-0.06757
0.754	59.0109		3.754	-0.17031		6.754	-0.06712
0.755	59.0106		3.755	-0.16809		6.755	-0.06667
0.756	59.01		3.756	-0.16745		6.756	-0.06622
0.757	59.0097		3.757	-0.16838		6.757	-0.06577
0.758	59.0103		3.758	-0.16932		6.758	-0.06533
0.759	59.0105		3.759	-0.17025		6.759	-0.06489
0.76	59.0106		3.76	-0.1704		6.76	-0.06445
0.761	59.0108		3.761	-0.17133		6.761	-0.06402
0.762	59.0104		3.762	-0.17069		6.762	-0.06358
0.763	59.0095		3.763	-0.17005		6.763	-0.06315
0.764	59.0085		3.764	-0.17098		6.764	-0.06273
0.765	59.0083		3.765	-0.17271		6.765	-0.0623
0.766	59.0085		3.766	-0.17285		6.766	-0.06188
0.767	59.0089		3.767	-0.17142		6.767	-0.06146
0.768	59.0091		3.768	-0.17078		6.768	-0.06104
0.769	59.0092		3.769	-0.17013		6.769	-0.06062
0.77	59.0094		3.77	-0.1687		6.77	-0.06021
0.771	59.0092		3.771	-0.1649		6.771	-0.0598
0.772	59.0081		3.772	-0.16189		6.772	-0.05939
0.773	59.008		3.773	-0.1644		6.773	-0.05898
0.774	59.0085		3.774	-0.16849		6.774	-0.05858
0.775	59.0083		3.775	-0.17021		6.775	-0.05817
0.776	59.008		3.776	-0.16957		6.776	-0.05777
0.777	59.0076		3.777	-0.16893		6.777	-0.05737
0.778	59.0067		3.778	-0.16987		6.778	-0.05698
0.779	59.0062		3.779	-0.16922		6.779	-0.05658
0.78	59.006		3.78	-0.16464		6.78	-0.05619
0.781	59.006		3.781	-0.16321		6.781	-0.0558
0.782	59.0061		3.782	-0.16493		6.782	-0.05542
0.783	59.005		3.783	-0.1635		6.783	-0.05503
0.784	59.0039		3.784	-0.16286		6.784	-0.05465
0.785	59.0035		3.785	-0.16379		6.785	-0.05427
0.786	59.0032		3.786	-0.16473		6.786	-0.0539
0.787	59.0026		3.787	-0.16409		6.787	-0.05352
0.788	59.002		3.788	-0.16265		6.788	-0.05315
0.789	59.0023		3.789	-0.16359		6.789	-0.05279
0.79	59.0027		3.79	-0.16768		6.79	-0.05243
0.791	59.0026		3.791	-0.17019		6.791	-0.05207
0.792	59.0025		3.792	-0.17191		6.792	-0.05172
0.793	59.0022		3.793	-0.17679		6.793	-0.05137
0.794	59.0011		3.794	-0.18087		6.794	-0.05103
0.795	59.0002		3.795	-0.18102		6.795	-0.05069
0.796	58.9999		3.796	-0.17801		6.796	-0.05035
0.797	59.0002		3.797	-0.17342		6.797	-0.05003
0.798	59.0001		3.798	-0.17041		6.798	-0.0497
0.799	58.9996		3.799	-0.16898		6.799	-0.04939
0.8	58.9989		3.8	-0.16676		6.8	-0.04908
0.801	58.9981		3.801	-0.16533		6.801	-0.04877
0.802	58.9977		3.802	-0.16469		6.802	-0.04847
0.803	58.9968		3.803	-0.16562		6.803	-0.04818
0.804	58.9962		3.804	-0.16498		6.804	-0.0479
0.805	58.9959		3.805	-0.16118		6.805	-0.04762
0.806	58.9958		3.806	-0.1558		6.806	-0.04735
0.807	58.996		3.807	-0.14964		6.807	-0.04708
0.808	58.9956		3.808	-0.14821		6.808	-0.04682
0.809	58.995		3.809	-0.14835		6.809	-0.04657
0.81	58.9951		3.81	-0.14692		6.81	-0.04632
0.811	58.9947		3.811	-0.14707		6.811	-0.04608
0.812	58.9941		3.812	-0.14643		6.812	-0.04585
0.813	58.9936		3.813	-0.14973		6.813	-0.04562
0.814	58.9929		3.814	-0.15461		6.814	-0.04539
0.815	58.9924		3.815	-0.15554		6.815	-0.04517
0.816	58.992		3.816	-0.15726		6.816	-0.04496
0.817	58.9914		3.817	-0.15662		6.817	-0.04474
0.818	58.9907		3.818	-0.15598		6.818	-0.04454
0.819	58.9896		3.819	-0.15533		6.819	-0.04433
0.82	58.989		3.82	-0.15311		6.82	-0.04413
0.821	58.9886		3.821	-0.15089		6.821	-0.04394
0.822	58.9878		3.822	-0.15025		6.822	-0.04374
0.823	58.9874		3.823	-0.14961		6.823	-0.04355
0.824	58.9871		3.824	-0.14818		6.824	-0.04336
0.825	58.987		3.825	-0.14754		6.825	-0.04318
0.826	58.9869		3.826	-0.14689		6.826	-0.04299
0.827	58.9865		3.827	-0.14546		6.827	-0.04281
0.828	58.9866		3.828	-0.14088		6.828	-0.04263
0.829	58.9868		3.829	-0.13787		6.829	-0.04245
0.83	58.9865		3.83	-0.13486		6.83	-0.04228
0.831	58.9861		3.831	-0.13185		6.831	-0.0421
0.832	58.9858		3.832	-0.13357		6.832	-0.04193
0.833	58.9859		3.833	-0.13608		6.833	-0.04175
0.834	58.9858		3.834	-0.13702		6.834	-0.04158
0.835	58.9847		3.835	-0.13559		6.835	-0.04141
0.836	58.9835		3.836	-0.13416		6.836	-0.04124
0.837	58.9825		3.837	-0.1343		6.837	-0.04108
0.838	58.9816		3.838	-0.13445		6.838	-0.04091
0.839	58.9809		3.839	-0.13775		6.839	-0.04074
0.84	58.9804		3.84	-0.14105		6.84	-0.04058
0.841	58.9802		3.841	-0.14435		6.841	-0.04042
0.842	58.9797		3.842	-0.14686		6.842	-0.04026
0.843	58.9791		3.843	-0.1407		6.843	-0.04011
0.844	58.9785		3.844	-0.1298		6.844	-0.03995
0.845	58.978		3.845	-0.12285		6.845	-0.0398
0.846	58.9777		3.846	-0.12063		6.846	-0.03966
0.847	58.9778		3.847	-0.1192		6.847	-0.03951
0.848	58.9777		3.848	-0.11855		6.848	-0.03937
0.849	58.9772		3.849	-0.11712		6.849	-0.03924
0.85	58.976		3.85	-0.11411		6.85	-0.03911
0.851	58.9747		3.851	-0.11584		6.851	-0.03898
0.852	58.9745		3.852	-0.11677		6.852	-0.03886
0.853	58.9745		3.853	-0.11613		6.853	-0.03874
0.854	58.9746		3.854	-0.11706		6.854	-0.03863
0.855	58.9748		3.855	-0.11642		6.855	-0.03851
0.856	58.9746		3.856	-0.11814		6.856	-0.03841
0.857	58.9736		3.857	-0.11986		6.857	-0.0383
0.858	58.9729		3.858	-0.11607		6.858	-0.0382
0.859	58.9723		3.859	-0.1099		6.859	-0.0381
0.86	58.9719		3.86	-0.11005		6.86	-0.038
0.861	58.9713		3.861	-0.11098		6.861	-0.03791
0.862	58.9704		3.862	-0.10639		6.862	-0.03781
0.863	58.9696		3.863	-0.10338		6.863	-0.03772
0.864	58.969		3.864	-0.10116		6.864	-0.03763
0.865	58.9686		3.865	-0.09658		6.865	-0.03754
0.866	58.9681		3.866	-0.09278		6.866	-0.03745
0.867	58.9679		3.867	-0.08898		6.867	-0.03737
0.868	58.9678		3.868	-0.08439		6.868	-0.03728
0.869	58.9682		3.869	-0.08139		6.869	-0.03719
0.87	58.9689		3.87	-0.08074		6.87	-0.03711
0.871	58.9689		3.871	-0.0801		6.871	-0.03702
0.872	58.9689		3.872	-0.07788		6.872	-0.03694
0.873	58.9689		3.873	-0.07172		6.873	-0.03686
0.874	58.968		3.874	-0.06713		6.874	-0.03677
0.875	58.9669		3.875	-0.06964		6.875	-0.03669
0.876	58.9663		3.876	-0.07137		6.876	-0.03661
0.877	58.9651		3.877	-0.06836		6.877	-0.03652
0.878	58.9643		3.878	-0.06614		6.878	-0.03644
0.879	58.9645		3.879	-0.06944		6.879	-0.03636
0.88	58.9644		3.88	-0.07116		6.88	-0.03627
0.881	58.9637		3.881	-0.07051		6.881	-0.03619
0.882	58.9629		3.882	-0.07066		6.882	-0.03611
0.883	58.9625		3.883	-0.06686		6.883	-0.03603
0.884	58.9619		3.884	-0.0607		6.884	-0.03595
0.885	58.961		3.885	-0.05532		6.885	-0.03587
0.886	58.9601		3.886	-0.0468		6.886	-0.03579
0.887	58.959		3.887	-0.03748		6.887	-0.03571
0.888	58.9586		3.888	-0.03447		6.888	-0.03564
0.889	58.9586		3.889	-0.03225		6.889	-0.03557
0.89	58.9577		3.89	-0.03082		6.89	-0.03549
0.891	58.9566		3.891	-0.0286		6.891	-0.03543
0.892	58.956		3.892	-0.02086		6.892	-0.03536
0.893	58.9558		3.893	-0.01785		6.893	-0.0353
0.894	58.9553		3.894	-0.02036		6.894	-0.03524
0.895	58.9547		3.895	-0.0205		6.895	-0.03518
0.896	58.9543		3.896	-0.01907		6.896	-0.03512
0.897	58.9539		3.897	-0.01922		6.897	-0.03507
0.898	58.9536		3.898	-0.01779		6.898	-0.03502
0.899	58.9533		3.899	-0.01636		6.899	-0.03497
0.9	58.9529		3.9	-0.01571		6.9	-0.03492
0.901	58.9522		3.901	-0.01586		6.901	-0.03487
0.902	58.9511		3.902	-0.01522		6.902	-0.03483
0.903	58.9507		3.903	-0.01063		6.903	-0.03478
0.904	58.951		3.904	-0.00604		6.904	-0.03474
0.905	58.9513		3.905	-0.00917		6.905	-0.0347
0.906	58.951		3.906	-0.01444		6.906	-0.03465
0.907	58.9507		3.907	-0.01183		6.907	-0.03461
0.908	58.9508		3.908	-0.00843		6.908	-0.03456
0.909	58.9507		3.909	-0.0074		6.909	-0.03452
0.91	58.9501		3.91	-0.00637		6.91	-0.03448
0.911	58.9489		3.911	-0.00612		6.911	-0.03443
0.912	58.9476		3.912	-0.00666		6.912	-0.03438
0.913	58.9467		3.913	-0.00642		6.913	-0.03434
0.914	58.9458		3.914	-0.00933		6.914	-0.03429
0.915	58.9455		3.915	-0.01776		6.915	-0.03424
0.916	58.9454		3.916	-0.02461		6.916	-0.03419
0.917	58.9447		3.917	-0.02673		6.917	-0.03413
0.918	58.9439		3.918	-0.02727		6.918	-0.03408
0.919	58.9431		3.919	-0.03018		6.919	-0.03402
0.92	58.9429		3.92	-0.03309		6.92	-0.03397
0.921	58.9424		3.921	-0.03837		6.921	-0.03391
0.922	58.9415		3.922	-0.04364		6.922	-0.03385
0.923	58.9409		3.923	-0.04103		6.923	-0.03379
0.924	58.9405		3.924	-0.04		6.924	-0.03373
0.925	58.9407		3.925	-0.04291		6.925	-0.03367
0.926	58.9405		3.926	-0.0403		6.926	-0.03361
0.927	58.9394		3.927	-0.03926		6.927	-0.03355
0.928	58.9388		3.928	-0.04296		6.928	-0.03349
0.929	58.9382		3.929	-0.04666		6.929	-0.03343
0.93	58.9371		3.93	-0.05035		6.93	-0.03337
0.931	58.936		3.931	-0.05326		6.931	-0.03331
0.932	58.9348		3.932	-0.05538		6.932	-0.03326
0.933	58.9334		3.933	-0.05908		6.933	-0.03321
0.934	58.9324		3.934	-0.06278		6.934	-0.03316
0.935	58.9325		3.935	-0.06569		6.935	-0.03312
0.936	58.9327		3.936	-0.07412		6.936	-0.03308
0.937	58.9325		3.937	-0.0794		6.937	-0.03304
0.938	58.932		3.938	-0.07915		6.938	-0.03301
0.939	58.9314		3.939	-0.08364		6.939	-0.03298
0.94	58.9307		3.94	-0.09049		6.94	-0.03295
0.941	58.9299		3.941	-0.09025		6.941	-0.03293
0.942	58.9292		3.942	-0.08842		6.942	-0.03292
0.943	58.9282		3.943	-0.08897		6.943	-0.03291
0.944	58.9273		3.944	-0.08478		6.944	-0.0329
0.945	58.9264		3.945	-0.08217		6.945	-0.03289
0.946	58.9258		3.946	-0.08666		6.946	-0.03289
0.947	58.9254		3.947	-0.08878		6.947	-0.0329
0.948	58.9256		3.948	-0.09011		6.948	-0.0329
0.949	58.926		3.949	-0.09302		6.949	-0.03292
0.95	58.9259		3.95	-0.09356		6.95	-0.03293
0.951	58.9255		3.951	-0.09332		6.951	-0.03295
0.952	58.9244		3.952	-0.09386		6.952	-0.03296
0.953	58.9238		3.953	-0.09677		6.953	-0.03299
0.954	58.9234		3.954	-0.09731		6.954	-0.03301
0.955	58.9233		3.955	-0.09628		6.955	-0.03304
0.956	58.9233		3.956	-0.09682		6.956	-0.03306
0.957	58.9229		3.957	-0.09973		6.957	-0.03309
0.958	58.922		3.958	-0.10107		6.958	-0.03312
0.959	58.9207		3.959	-0.10082		6.959	-0.03315
0.96	58.9195		3.96	-0.10215		6.96	-0.03319
0.961	58.9184		3.961	-0.10585		6.961	-0.03322
0.962	58.9175		3.962	-0.11113		6.962	-0.03325
0.963	58.9167		3.963	-0.11404		6.963	-0.03328
0.964	58.9165		3.964	-0.11695		6.964	-0.03332
0.965	58.9165		3.965	-0.11986		6.965	-0.03335
0.966	58.9166		3.966	-0.11803		6.966	-0.03338
0.967	58.9165		3.967	-0.11621		6.967	-0.03341
0.968	58.9167		3.968	-0.11754		6.968	-0.03344
0.969	58.9165		3.969	-0.11887		6.969	-0.03348
0.97	58.9159		3.97	-0.11942		6.97	-0.03351
0.971	58.9151		3.971	-0.11917		6.971	-0.03354
0.972	58.9139		3.972	-0.1205		6.972	-0.03357
0.973	58.9133		3.973	-0.12499		6.973	-0.0336
0.974	58.9132		3.974	-0.12869		6.974	-0.03364
0.975	58.9126		3.975	-0.12923		6.975	-0.03367
0.976	58.9121		3.976	-0.13056		6.976	-0.03371
0.977	58.9124		3.977	-0.13347		6.977	-0.03374
0.978	58.9124		3.978	-0.13559		6.978	-0.03379
0.979	58.912		3.979	-0.13693		6.979	-0.03383
0.98	58.9116		3.98	-0.13826		6.98	-0.03388
0.981	58.9111		3.981	-0.1388		6.981	-0.03393
0.982	58.9106		3.982	-0.13934		6.982	-0.03399
0.983	58.91		3.983	-0.1391		6.983	-0.03405
0.984	58.9097		3.984	-0.13886		6.984	-0.03412
0.985	58.9096		3.985	-0.14176		6.985	-0.0342
0.986	58.9095		3.986	-0.14388		6.986	-0.03428
0.987	58.9094		3.987	-0.14364		6.987	-0.03438
0.988	58.9091		3.988	-0.14418		6.988	-0.03448
0.989	58.909		3.989	-0.14551		6.989	-0.03459
0.99	58.9086		3.99	-0.14685		6.99	-0.03472
0.991	58.9079		3.991	-0.14818		6.991	-0.03485
0.992	58.9073		3.992	-0.14872		6.992	-0.035
0.993	58.9068		3.993	-0.15005		6.993	-0.03516
0.994	58.9064		3.994	-0.15217		6.994	-0.03532
0.995	58.9061		3.995	-0.15508		6.995	-0.03551
0.996	58.906		3.996	-0.1572		6.996	-0.0357
0.997	58.9055		3.997	-0.15775		6.997	-0.03591
0.998	58.9047		3.998	-0.15829		6.998	-0.03613
0.999	58.9039		3.999	-0.15883		6.999	-0.03637
1	58.9035		4	-0.16016		7	-0.03662
1.001	58.9031		4.001	-0.16071		7.001	-0.03688
1.002	58.9025		4.002	-0.16046		7.002	-0.03716
1.003	58.9024		4.003	-0.16021		7.003	-0.03746
1.004	58.9019		4.004	-0.15918		7.004	-0.03777
1.005	58.9015		4.005	-0.15736		7.005	-0.03809
1.006	58.9014		4.006	-0.15633		7.006	-0.03843
1.007	58.9008		4.007	-0.15766		7.007	-0.03879
1.008	58.9002		4.008	-0.16057		7.008	-0.03916
1.009	58.9		4.009	-0.1619		7.009	-0.03956
1.01	58.8997		4.01	-0.16165		7.01	-0.03996
1.011	58.8991		4.011	-0.1614		7.011	-0.04039
1.012	58.8985		4.012	-0.16195		7.012	-0.04082
1.013	58.8981		4.013	-0.16486		7.013	-0.04128
1.014	58.8975		4.014	-0.16777		7.014	-0.04175
1.015	58.8971		4.015	-0.16831		7.015	-0.04224
1.016	58.8968		4.016	-0.16964		7.016	-0.04274
1.017	58.8964		4.017	-0.17176		7.017	-0.04326
1.018	58.896		4.018	-0.1723		7.018	-0.0438
1.019	58.8955		4.019	-0.17206		7.019	-0.04435
1.02	58.8953		4.02	-0.17181		7.02	-0.04492
1.021	58.895		4.021	-0.17314		7.021	-0.0455
1.022	58.8944		4.022	-0.17526		7.022	-0.0461
1.023	58.8938		4.023	-0.1758		7.023	-0.04671
1.024	58.8934		4.024	-0.17635		7.024	-0.04734
1.025	58.893		4.025	-0.1761		7.025	-0.04798
1.026	58.8925		4.026	-0.17665		7.026	-0.04863
1.027	58.8921		4.027	-0.17877		7.027	-0.0493
1.028	58.8917		4.028	-0.17852		7.028	-0.04998
1.029	58.8914		4.029	-0.17907		7.029	-0.05067
1.03	58.8908		4.03	-0.18119		7.03	-0.05138
1.031	58.8901		4.031	-0.18095		7.031	-0.0521
1.032	58.8895		4.032	-0.18149		7.032	-0.05283
1.033	58.889		4.033	-0.18045		7.033	-0.05357
1.034	58.8886		4.034	-0.17626		7.034	-0.05432
1.035	58.888		4.035	-0.17838		7.035	-0.05508
1.036	58.8874		4.036	-0.18287		7.036	-0.05585
1.037	58.8868		4.037	-0.18026		7.037	-0.05663
1.038	58.8862		4.038	-0.17607		7.038	-0.05741
1.039	58.886		4.039	-0.17267		7.039	-0.05821
1.04	58.8857		4.04	-0.17321		7.04	-0.05901
1.041	58.8851		4.041	-0.17849		7.041	-0.05982
1.042	58.8849		4.042	-0.17982		7.042	-0.06063
1.043	58.8847		4.043	-0.17879		7.043	-0.06146
1.044	58.8845		4.044	-0.17539		7.044	-0.06228
1.045	58.8842		4.045	-0.17041		7.045	-0.06311
1.046	58.8838		4.046	-0.16938		7.046	-0.06395
1.047	58.8835		4.047	-0.16677		7.047	-0.06479
1.048	58.8831		4.048	-0.16416		7.048	-0.06563
1.049	58.8822		4.049	-0.1647		7.049	-0.06648
1.05	58.8809		4.05	-0.16367		7.05	-0.06733
1.051	58.8795		4.051	-0.16263		7.051	-0.06818
1.052	58.8784		4.052	-0.1616		7.052	-0.06903
1.053	58.8777		4.053	-0.15978		7.053	-0.06989
1.054	58.8772		4.054	-0.16032		7.054	-0.07074
1.055	58.877		4.055	-0.16244		7.055	-0.07159
1.056	58.8767		4.056	-0.1685		7.056	-0.07244
1.057	58.8761		4.057	-0.17457		7.057	-0.07329
1.058	58.8754		4.058	-0.17432		7.058	-0.07414
1.059	58.8748		4.059	-0.1725		7.059	-0.07498
1.06	58.8743		4.06	-0.17147		7.06	-0.07582
1.061	58.8738		4.061	-0.17201		7.061	-0.07666
1.062	58.8736		4.062	-0.17177		7.062	-0.07749
1.063	58.8739		4.063	-0.17231		7.063	-0.07832
1.064	58.8733		4.064	-0.17049		7.064	-0.07914
1.065	58.8725		4.065	-0.16867		7.065	-0.07996
1.066	58.8721		4.066	-0.17		7.066	-0.08077
1.067	58.8723		4.067	-0.16739		7.067	-0.08158
1.068	58.8727		4.068	-0.1632		7.068	-0.08239
1.069	58.8725		4.069	-0.15979		7.069	-0.08319
1.07	58.872		4.07	-0.15482		7.07	-0.08398
1.071	58.8716		4.071	-0.15063		7.071	-0.08477
1.072	58.8712		4.072	-0.15196		7.072	-0.08556
1.073	58.8704		4.073	-0.1533		7.073	-0.08634
1.074	58.8697		4.074	-0.15068		7.074	-0.08712
1.075	58.8692		4.075	-0.14807		7.075	-0.08789
1.076	58.869		4.076	-0.14389		7.076	-0.08866
1.077	58.8692		4.077	-0.1397		7.077	-0.08942
1.078	58.8691		4.078	-0.14182		7.078	-0.09019
1.079	58.8685		4.079	-0.14473		7.079	-0.09095
1.08	58.8681		4.08	-0.1437		7.08	-0.09171
1.081	58.8678		4.081	-0.1474		7.081	-0.09246
1.082	58.8674		4.082	-0.14873		7.082	-0.09322
1.083	58.8671		4.083	-0.14612		7.083	-0.09397
1.084	58.8677		4.084	-0.14587		7.084	-0.09473
1.085	58.8686		4.085	-0.14405		7.085	-0.09548
1.086	58.8688		4.086	-0.14065		7.086	-0.09624
1.087	58.8689		4.087	-0.13962		7.087	-0.097
1.088	58.8693		4.088	-0.14095		7.088	-0.09776
1.089	58.8693		4.089	-0.13991		7.089	-0.09852
1.09	58.8691		4.09	-0.13336		7.09	-0.09929
1.091	58.8689		4.091	-0.12759		7.091	-0.10006
1.092	58.8685		4.092	-0.12498		7.092	-0.10083
1.093	58.8676		4.093	-0.12316		7.093	-0.10161
1.094	58.8672		4.094	-0.12607		7.094	-0.10239
1.095	58.8669		4.095	-0.12582		7.095	-0.10317
1.096	58.8661		4.096	-0.12479		7.096	-0.10396
1.097	58.8652		4.097	-0.12769		7.097	-0.10475
1.098	58.8646		4.098	-0.12982		7.098	-0.10554
1.099	58.8642		4.099	-0.13036		7.099	-0.10633
1.1	58.8636		4.1	-0.12775		7.1	-0.10713
1.101	58.8632		4.101	-0.1275		7.101	-0.10793
1.102	58.8631		4.102	-0.1312		7.102	-0.10873
1.103	58.8628		4.103	-0.13095		7.103	-0.10952
1.104	58.8622		4.104	-0.12913		7.104	-0.11032
1.105	58.862		4.105	-0.12809		7.105	-0.11112
1.106	58.862		4.106	-0.12548		7.106	-0.11192
1.107	58.8623		4.107	-0.12445		7.107	-0.11272
1.108	58.8625		4.108	-0.12184		7.108	-0.11352
1.109	58.8624		4.109	-0.11765		7.109	-0.11432
1.11	58.8621		4.11	-0.11819		7.11	-0.11511
1.111	58.8622		4.111	-0.11795		7.111	-0.11591
1.112	58.8624		4.112	-0.11534		7.112	-0.1167
1.113	58.862		4.113	-0.11352		7.113	-0.11749
1.114	58.8614		4.114	-0.11248		7.114	-0.11827
1.115	58.8613		4.115	-0.10987		7.115	-0.11906
1.116	58.8609		4.116	-0.10726		7.116	-0.11984
1.117	58.8603		4.117	-0.1078		7.117	-0.12062
1.118	58.8599		4.118	-0.10992		7.118	-0.1214
1.119	58.8596		4.119	-0.11204		7.119	-0.12218
1.12	58.8593		4.12	-0.11259		7.12	-0.12295
1.121	58.8591		4.121	-0.1084		7.121	-0.12372
1.122	58.8591		4.122	-0.10184		7.122	-0.12449
1.123	58.859		4.123	-0.09686		7.123	-0.12525
1.124	58.8586		4.124	-0.09346		7.124	-0.12601
1.125	58.8582		4.125	-0.09006		7.125	-0.12677
1.126	58.8581		4.126	-0.08508		7.126	-0.12753
1.127	58.8581		4.127	-0.08168		7.127	-0.12828
1.128	58.8579		4.128	-0.07986		7.128	-0.12903
1.129	58.8576		4.129	-0.0804		7.129	-0.12979
1.13	58.8573		4.13	-0.08252		7.13	-0.13053
1.131	58.8569		4.131	-0.08228		7.131	-0.13128
1.132	58.8565		4.132	-0.08203		7.132	-0.13203
1.133	58.8561		4.133	-0.08416		7.133	-0.13278
1.134	58.8558		4.134	-0.08076		7.134	-0.13352
1.135	58.856		4.135	-0.07578		7.135	-0.13427
1.136	58.8561		4.136	-0.07317		7.136	-0.13501
1.137	58.8553		4.137	-0.06898		7.137	-0.13575
1.138	58.8547		4.138	-0.06873		7.138	-0.1365
1.139	58.8546		4.139	-0.07243		7.139	-0.13724
1.14	58.8544		4.14	-0.0777		7.14	-0.13798
1.141	58.8539		4.141	-0.0814		7.141	-0.13872
1.142	58.8537		4.142	-0.07722		7.142	-0.13946
1.143	58.8533		4.143	-0.06987		7.143	-0.1402
1.144	58.8531		4.144	-0.06726		7.144	-0.14093
1.145	58.8532		4.145	-0.06465		7.145	-0.14167
1.146	58.8531		4.146	-0.06282		7.146	-0.1424
1.147	58.8528		4.147	-0.06337		7.147	-0.14313
1.148	58.8524		4.148	-0.06233		7.148	-0.14386
1.149	58.8525		4.149	-0.05736		7.149	-0.14458
1.15	58.8524		4.15	-0.05553		7.15	-0.14531
1.151	58.8518		4.151	-0.05844		7.151	-0.14602
1.152	58.8512		4.152	-0.05662		7.152	-0.14674
1.153	58.8509		4.153	-0.05243		7.153	-0.14745
1.154	58.8513		4.154	-0.05139		7.154	-0.14816
1.155	58.852		4.155	-0.05351		7.155	-0.14886
1.156	58.8524		4.156	-0.05721		7.156	-0.14955
1.157	58.8522		4.157	-0.05933		7.157	-0.15025
1.158	58.8516		4.158	-0.05357		7.158	-0.15093
1.159	58.851		4.159	-0.04701		7.159	-0.15162
1.16	58.8506		4.16	-0.0444		7.16	-0.1523
1.161	58.8503		4.161	-0.041		7.161	-0.15297
1.162	58.85		4.162	-0.03918		7.162	-0.15364
1.163	58.8499		4.163	-0.04051		7.163	-0.1543
1.164	58.8502		4.164	-0.04184		7.164	-0.15496
1.165	58.8504		4.165	-0.03923		7.165	-0.15562
1.166	58.8506		4.166	-0.03819		7.166	-0.15627
1.167	58.8512		4.167	-0.03952		7.167	-0.15692
1.168	58.8514		4.168	-0.0377		7.168	-0.15757
1.169	58.8508		4.169	-0.03272		7.169	-0.15821
1.17	58.8507		4.17	-0.0309		7.17	-0.15884
1.171	58.8511		4.171	-0.03302		7.171	-0.15948
1.172	58.8507		4.172	-0.03041		7.172	-0.16011
1.173	58.8501		4.173	-0.0278		7.173	-0.16074
1.174	58.8503		4.174	-0.02992		7.174	-0.16137
1.175	58.8505		4.175	-0.02889		7.175	-0.162
1.176	58.8501		4.176	-0.02627		7.176	-0.16263
1.177	58.8499		4.177	-0.02445		7.177	-0.16325
1.178	58.8499		4.178	-0.02184		7.178	-0.16388
1.179	58.8496		4.179	-0.02159		7.179	-0.1645
1.18	58.8496		4.18	-0.01977		7.18	-0.16512
1.181	58.8496		4.181	-0.01637		7.181	-0.16574
1.182	58.8495		4.182	-0.01613		7.182	-0.16636
1.183	58.8496		4.183	-0.01667		7.183	-0.16698
1.184	58.8495		4.184	-0.01721		7.184	-0.1676
1.185	58.8494		4.185	-0.02091		7.185	-0.16823
1.186	58.8491		4.186	-0.0254		7.186	-0.16885
1.187	58.8487		4.187	-0.02752		7.187	-0.16947
1.188	58.8483		4.188	-0.0257		7.188	-0.17008
1.189	58.8477		4.189	-0.0223		7.189	-0.1707
1.19	58.8479		4.19	-0.02126		7.19	-0.17132
1.191	58.8481		4.191	-0.01628		7.191	-0.17194
1.192	58.8475		4.192	-0.00815		7.192	-0.17256
1.193	58.8471		4.193	-0.00397		7.193	-0.17318
1.194	58.8473		4.194	-0.00372		7.194	-0.17379
1.195	58.8476		4.195	-0.00742		7.195	-0.17441
1.196	58.8481		4.196	-0.01191		7.196	-0.17502
1.197	58.8485		4.197	-0.01482		7.197	-0.17564
1.198	58.8487		4.198	-0.01615		7.198	-0.17625
1.199	58.849		4.199	-0.01354		7.199	-0.17686
1.2	58.8482		4.2	-0.00856		7.2	-0.17747
1.201	58.8475		4.201	-0.00516		7.201	-0.17808
1.202	58.8474		4.202	-0.00412		7.202	-0.17869
1.203	58.8479		4.203	-0.00309		7.203	-0.17929
1.204	58.8483		4.204	-0.00127		7.204	-0.1799
1.205	58.8482		4.205	0.00134		7.205	-0.18051
1.206	58.8488		4.206	0.00395		7.206	-0.18111
1.207	58.85		4.207	0.00341		7.207	-0.18172
1.208	58.8504		4.208	0.00366		7.208	-0.18232
1.209	58.8503		4.209	0.00627		7.209	-0.18292
1.21	58.85		4.21	0.00888		7.21	-0.18352
1.211	58.8501		4.211	0.01149		7.211	-0.18413
1.212	58.8503		4.212	0.01331		7.212	-0.18473
1.213	58.8497		4.213	0.0175		7.213	-0.18533
1.214	58.8493		4.214	0.0209		7.214	-0.18593
1.215	58.8495		4.215	0.02114		7.215	-0.18654
1.216	58.8499		4.216	0.0206		7.216	-0.18714
1.217	58.8505		4.217	0.0169		7.217	-0.18774
1.218	58.8507		4.218	0.01163		7.218	-0.18834
1.219	58.8509		4.219	0.01029		7.219	-0.18894
1.22	58.8513		4.22	0.0129		7.22	-0.18954
1.221	58.8512		4.221	0.01709		7.221	-0.19014
1.222	58.8511		4.222	0.02207		7.222	-0.19074
1.223	58.8515		4.223	0.02547		7.223	-0.19134
1.224	58.8519		4.224	0.02887		7.224	-0.19194
1.225	58.8518		4.225	0.03306		7.225	-0.19254
1.226	58.8517		4.226	0.03489		7.226	-0.19314
1.227	58.8519		4.227	0.03434		7.227	-0.19374
1.228	58.8522		4.228	0.03222		7.228	-0.19434
1.229	58.8526		4.229	0.03247		7.229	-0.19494
1.23	58.8524		4.23	0.03271		7.23	-0.19554
1.231	58.8517		4.231	0.03217		7.231	-0.19614
1.232	58.8511		4.232	0.03557		7.232	-0.19674
1.233	58.851		4.233	0.03582		7.233	-0.19734
1.234	58.8522		4.234	0.03133		7.234	-0.19794
1.235	58.8533		4.235	0.02842		7.235	-0.19854
1.236	58.8533		4.236	0.02709		7.236	-0.19913
1.237	58.8536		4.237	0.02655		7.237	-0.19973
1.238	58.8539		4.238	0.02758		7.238	-0.20033
1.239	58.8542		4.239	0.02782		7.239	-0.20092
1.24	58.8541		4.24	0.02886		7.24	-0.20152
1.241	58.8543		4.241	0.03226		7.241	-0.20211
1.242	58.8547		4.242	0.03329		7.242	-0.2027
1.243	58.8546		4.243	0.03196		7.243	-0.2033
1.244	58.8543		4.244	0.03536		7.244	-0.20389
1.245	58.8542		4.245	0.04192		7.245	-0.20448
1.246	58.8545		4.246	0.04374		7.246	-0.20507
1.247	58.8545		4.247	0.0432		7.247	-0.20566
1.248	58.8544		4.248	0.04344		7.248	-0.20625
1.249	58.8548		4.249	0.0429		7.249	-0.20684
1.25	58.8554		4.25	0.04236		7.25	-0.20742
1.251	58.8551		4.251	0.0426		7.251	-0.20801
1.252	58.8552		4.252	0.04206		7.252	-0.2086
1.253	58.8561		4.253	0.03994		7.253	-0.20918
1.254	58.8568		4.254	0.03703		7.254	-0.20977
1.255	58.8573		4.255	0.03491		7.255	-0.21036
1.256	58.8577		4.256	0.03594		7.256	-0.21094
1.257	58.8575		4.257	0.03777		7.257	-0.21153
1.258	58.8566		4.258	0.03801		7.258	-0.21212
1.259	58.8561		4.259	0.03747		7.259	-0.2127
1.26	58.8562		4.26	0.0385		7.26	-0.21329
1.261	58.8564		4.261	0.04111		7.261	-0.21387
1.262	58.8568		4.262	0.04057		7.262	-0.21446
1.263	58.857		4.263	0.03924		7.263	-0.21505
1.264	58.8573		4.264	0.04106		7.264	-0.21564
1.265	58.8577		4.265	0.04367		7.265	-0.21623
1.266	58.8576		4.266	0.04471		7.266	-0.21682
1.267	58.8578		4.267	0.04811		7.267	-0.21741
1.268	58.8585		4.268	0.05308		7.268	-0.218
1.269	58.8592		4.269	0.05412		7.269	-0.21859
1.27	58.8593		4.27	0.05358		7.27	-0.21919
1.271	58.8589		4.271	0.05619		7.271	-0.21978
1.272	58.8591		4.272	0.05959		7.272	-0.22038
1.273	58.8597		4.273	0.05904		7.273	-0.22098
1.274	58.8601		4.274	0.05771		7.274	-0.22158
1.275	58.8599		4.275	0.05954		7.275	-0.22218
1.276	58.8595		4.276	0.06294		7.276	-0.22278
1.277	58.8599		4.277	0.06555		7.277	-0.22338
1.278	58.8605		4.278	0.06658		7.278	-0.22399
1.279	58.8607		4.279	0.06604		7.279	-0.22459
1.28	58.8613		4.28	0.06471		7.28	-0.2252
1.281	58.8613		4.281	0.06416		7.281	-0.22581
1.282	58.8612		4.282	0.06362		7.282	-0.22642
1.283	58.8614		4.283	0.06229		7.283	-0.22703
1.284	58.862		4.284	0.06332		7.284	-0.22764
1.285	58.8626		4.285	0.06515		7.285	-0.22826
1.286	58.8631		4.286	0.06776		7.286	-0.22887
1.287	58.864		4.287	0.06879		7.287	-0.22949
1.288	58.8651		4.288	0.06904		7.288	-0.23011
1.289	58.8656		4.289	0.07007		7.289	-0.23073
1.29	58.8655		4.29	0.06795		7.29	-0.23136
1.291	58.8657		4.291	0.06662		7.291	-0.23199
1.292	58.866		4.292	0.0645		7.292	-0.23261
1.293	58.8657		4.293	0.06317		7.293	-0.23324
1.294	58.8659		4.294	0.0642		7.294	-0.23387
1.295	58.8665		4.295	0.06524		7.295	-0.23451
1.296	58.8664		4.296	0.06627		7.296	-0.23514
1.297	58.8663		4.297	0.06652		7.297	-0.23577
1.298	58.866		4.298	0.06676		7.298	-0.2364
1.299	58.8654		4.299	0.06543		7.299	-0.23704
1.3	58.8655		4.3	0.06489		7.3	-0.23767
1.301	58.8656		4.301	0.06434		7.301	-0.2383
1.302	58.866		4.302	0.06459		7.302	-0.23893
1.303	58.867		4.303	0.06641		7.303	-0.23956
1.304	58.8677		4.304	0.06508		7.304	-0.24018
1.305	58.868		4.305	0.06454		7.305	-0.24081
1.306	58.8679		4.306	0.06557		7.306	-0.24143
1.307	58.8679		4.307	0.06503		7.307	-0.24204
1.308	58.8685		4.308	0.05897		7.308	-0.24266
1.309	58.8692		4.309	0.05369		7.309	-0.24327
1.31	58.8699		4.31	0.05473		7.31	-0.24388
1.311	58.8702		4.311	0.05497		7.311	-0.24448
1.312	58.8697		4.312	0.05443		7.312	-0.24509
1.313	58.8696		4.313	0.0531		7.313	-0.24568
1.314	58.87		4.314	0.05097		7.314	-0.24628
1.315	58.8704		4.315	0.05201		7.315	-0.24686
1.316	58.871		4.316	0.05383		7.316	-0.24745
1.317	58.8714		4.317	0.05408		7.317	-0.24803
1.318	58.8714		4.318	0.05433		7.318	-0.2486
1.319	58.8718		4.319	0.05063		7.319	-0.24917
1.32	58.8724		4.32	0.04614		7.32	-0.24973
1.321	58.8723		4.321	0.04481		7.321	-0.25029
1.322	58.872		4.322	0.04348		7.322	-0.25084
1.323	58.8724		4.323	0.04057		7.323	-0.25139
1.324	58.8735		4.324	0.03845		7.324	-0.25194
1.325	58.8748		4.325	0.0387		7.325	-0.25247
1.326	58.8759		4.326	0.035		7.326	-0.25301
1.327	58.8766		4.327	0.03051		7.327	-0.25353
1.328	58.8768		4.328	0.03076		7.328	-0.25406
1.329	58.8769		4.329	0.03179		7.329	-0.25458
1.33	58.8778		4.33	0.03125		7.33	-0.25509
1.331	58.8787		4.331	0.0307		7.331	-0.2556
1.332	58.8789		4.332	0.03016		7.332	-0.2561
1.333	58.8791		4.333	0.02804		7.333	-0.25661
1.334	58.8797		4.334	0.02434		7.334	-0.2571
1.335	58.8804		4.335	0.02222		7.335	-0.2576
1.336	58.8807		4.336	0.01931		7.336	-0.25809
1.337	58.8804		4.337	0.01483		7.337	-0.25857
1.338	58.8806		4.338	0.01113		7.338	-0.25905
1.339	58.8813		4.339	0.01138		7.339	-0.25953
1.34	58.8819		4.34	0.01162		7.34	-0.26001
1.341	58.8828		4.341	0.00635		7.341	-0.26048
1.342	58.8838		4.342	0.000281404		7.342	-0.26094
1.343	58.8845		4.343	-0.00421		7.343	-0.2614
1.344	58.8849		4.344	-0.00554		7.344	-0.26186
1.345	58.8853		4.345	-0.00371		7.345	-0.26231
1.346	58.8861		4.346	0.00126		7.346	-0.26275
1.347	58.8866		4.347	0.00466		7.347	-0.2632
1.348	58.8872		4.348	0.00491		7.348	-0.26363
1.349	58.8877		4.349	0.00516		7.349	-0.26406
1.35	58.8878		4.35	0.0054		7.35	-0.26449
1.351	58.8882		4.351	0.000917405		7.351	-0.26491
1.352	58.8884		4.352	-0.00436		7.352	-0.26533
1.353	58.8886		4.353	-0.00727		7.353	-0.26575
1.354	58.8894		4.354	-0.00939		7.354	-0.26616
1.355	58.8899		4.355	-0.01072		7.355	-0.26656
1.356	58.8907		4.356	-0.01205		7.356	-0.26697
1.357	58.891		4.357	-0.01338		7.357	-0.26737
1.358	58.8911		4.358	-0.0155		7.358	-0.26776
1.359	58.8915		4.359	-0.01683		7.359	-0.26816
1.36	58.8924		4.36	-0.01896		7.36	-0.26855
1.361	58.8933		4.361	-0.02068		7.361	-0.26894
1.362	58.8935		4.362	-0.0214		7.362	-0.26933
1.363	58.8934		4.363	-0.02134		7.363	-0.26972
1.364	58.8936		4.364	-0.01811		7.364	-0.2701
1.365	58.8942		4.365	-0.01489		7.365	-0.27049
1.366	58.8952		4.366	-0.01246		7.366	-0.27087
1.367	58.8965		4.367	-0.01003		7.367	-0.27126
1.368	58.8973		4.368	-0.00681		7.368	-0.27164
1.369	58.8981		4.369	-0.00517		7.369	-0.27203
1.37	58.8989		4.37	-0.00431		7.37	-0.27242
1.371	58.9		4.371	0.000488513		7.371	-0.27281
1.372	58.9009		4.372	0.00608		7.372	-0.2732
1.373	58.9014		4.373	0.00772		7.373	-0.27359
1.374	58.9013		4.374	0.00779		7.374	-0.27398
1.375	58.9011		4.375	0.00706		7.375	-0.27437
1.376	58.9015		4.376	0.00713		7.376	-0.27477
1.377	58.902		4.377	0.01035		7.377	-0.27516
1.378	58.9026		4.378	0.01278		7.378	-0.27556
1.379	58.9031		4.379	0.01206		7.379	-0.27596
1.38	58.9035		4.38	0.00976		7.38	-0.27636
1.381	58.9039		4.381	0.00983		7.381	-0.27676
1.382	58.9043		4.382	0.01305		7.382	-0.27717
1.383	58.9044		4.383	0.01469		7.383	-0.27758
1.384	58.9048		4.384	0.01713		7.384	-0.27799
1.385	58.9057		4.385	0.02035		7.385	-0.2784
1.386	58.9059		4.386	0.0212		7.386	-0.27881
1.387	58.9064		4.387	0.02127		7.387	-0.27922
1.388	58.9075		4.388	0.02213		7.388	-0.27963
1.389	58.9084		4.389	0.02377		7.389	-0.28004
1.39	58.9094		4.39	0.02384		7.39	-0.28045
1.391	58.9105		4.391	0.02469		7.391	-0.28087
1.392	58.9114		4.392	0.02554		7.392	-0.28127
1.393	58.9121		4.393	0.02246		7.393	-0.28168
1.394	58.9126		4.394	0.01779		7.394	-0.28209
1.395	58.9129		4.395	0.0147		7.395	-0.28249
1.396	58.9131		4.396	0.01398		7.396	-0.28289
1.397	58.9135		4.397	0.01325		7.397	-0.28329
1.398	58.9139		4.398	0.01253		7.398	-0.28369
1.399	58.9146		4.399	0.01497		7.399	-0.28408
1.4	58.9153		4.4	0.01503		7.4	-0.28448
1.401	58.9159		4.401	0.01194		7.401	-0.28487
1.402	58.9164		4.402	0.01043		7.402	-0.28527
1.403	58.917		4.403	0.00655		7.403	-0.28567
1.404	58.9176		4.404	0.00268		7.404	-0.28607
1.405	58.9181		4.405	0.00274		7.405	-0.28648
1.406	58.9185		4.406	0.000446179		7.406	-0.2869
1.407	58.9186		4.407	-0.00343		7.407	-0.28733
1.408	58.919		4.408	-0.00494		7.408	-0.28777
1.409	58.9197		4.409	-0.00567		7.409	-0.28822
1.41	58.9204		4.41	-0.00402		7.41	-0.28869
1.411	58.921		4.411	-0.00474		7.411	-0.28918
1.412	58.9214		4.412	-0.00704		7.412	-0.28969
1.413	58.9221		4.413	-0.01013		7.413	-0.29022
1.414	58.923		4.414	-0.01716		7.414	-0.29077
1.415	58.9235		4.415	-0.02261		7.415	-0.29135
1.416	58.9238		4.416	-0.02649		7.416	-0.29196
1.417	58.9243		4.417	-0.03431		7.417	-0.2926
1.418	58.9265		4.418	-0.04292		7.418	-0.29326
1.419	58.9345		4.419	-0.04837		7.419	-0.29395
1.42	58.9508		4.42	-0.05461		7.42	-0.29467
1.421	58.9732		4.421	-0.06322		7.421	-0.29542
1.422	58.9997		4.422	-0.07577		7.422	-0.29619
1.423	59.0289		4.423	-0.0899		7.423	-0.29699
1.424	59.0595		4.424	-0.10009		7.424	-0.29782
1.425	59.0914		4.425	-0.11106		7.425	-0.29866
1.426	59.126		4.426	-0.1244		7.426	-0.29952
1.427	59.1634		4.427	-0.13853		7.427	-0.3004
1.428	59.2024		4.428	-0.15502		7.428	-0.30129
1.429	59.2425		4.429	-0.1731		7.429	-0.30218
1.43	59.2833		4.43	-0.19275		7.43	-0.30308
1.431	59.3251		4.431	-0.21634		7.431	-0.30398
1.432	59.3679		4.432	-0.24466		7.432	-0.30487
1.433	59.4118		4.433	-0.27929		7.433	-0.30575
1.434	59.4574		4.434	-0.32418		7.434	-0.30661
1.435	59.5058		4.435	-0.37774		7.435	-0.30745
1.436	59.5576		4.436	-0.43997		7.436	-0.30826
1.437	59.612		4.437	-0.51798		7.437	-0.30904
1.438	59.6686		4.438	-0.62122		7.438	-0.30978
1.439	59.728		4.439	-0.76469		7.439	-0.31047
1.44	59.7912		4.44	-0.97992		7.44	-0.31112
1.441	59.8587		4.441	-1.36391		7.441	-0.31171
1.442	59.9314		4.442	-2.01604		7.442	-0.31225
1.443	60.0105		4.443	-2.76201		7.443	-0.31272
1.444	60.0975		4.444	-3.4094		7.444	-0.31312
1.445	60.1927		4.445	-3.98424		7.445	-0.31346
1.446	60.2958		4.446	-4.49442		7.446	-0.31372
1.447	60.4064		4.447	-4.93046		7.447	-0.31391
1.448	60.5239		4.448	-5.29868		7.448	-0.31402
1.449	60.6476		4.449	-5.61248		7.449	-0.31406
1.45	60.7776		4.45	-5.87818		7.45	-0.31402
1.451	60.9152		4.451	-6.09341		7.451	-0.3139
1.452	61.0598		4.452	-6.26211		7.452	-0.3137
1.453	61.2112		4.453	-6.39532		7.453	-0.31343
1.454	61.3706		4.454	-6.50645		7.454	-0.31309
1.455	61.5389		4.455	-6.60023		7.455	-0.31267
1.456	61.715		4.456	-6.6806		7.456	-0.31219
1.457	61.8984		4.457	-6.75072		7.457	-0.31164
1.458	62.0915		4.458	-6.81454		7.458	-0.31104
1.459	62.2954		4.459	-6.8744		7.459	-0.31038
1.46	62.5115		4.46	-6.92954		7.46	-0.30966
1.461	62.7408		4.461	-6.98073		7.461	-0.30891
1.462	62.9834		4.462	-7.02798		7.462	-0.30811
1.463	63.2424		4.463	-7.07287		7.463	-0.30729
1.464	63.5193		4.464	-7.11302		7.464	-0.30644
1.465	63.8131		4.465	-7.14766		7.465	-0.30556
1.466	64.1222		4.466	-7.17835		7.466	-0.30468
1.467	64.4466		4.467	-7.20588		7.467	-0.30379
1.468	64.7881		4.468	-7.23263		7.468	-0.3029
1.469	65.1471		4.469	-7.2578		7.469	-0.30203
1.47	65.5269		4.47	-7.2806		7.47	-0.30117
1.471	65.9313		4.471	-7.30261		7.471	-0.30033
1.472	66.361		4.472	-7.32305		7.472	-0.29952
1.473	66.8153		4.473	-7.34033		7.473	-0.29875
1.474	67.2953		4.474	-7.35446		7.474	-0.29803
1.475	67.803		4.475	-7.36701		7.475	-0.29735
1.476	68.3384		4.476	-7.3772		7.476	-0.29674
1.477	68.901		4.477	-7.38344		7.477	-0.29618
1.478	69.493		4.478	-7.38732		7.478	-0.2957
1.479	70.1169		4.479	-7.39041		7.479	-0.29528
1.48	70.774		4.48	-7.39349		7.48	-0.29495
1.481	71.462		4.481	-7.39737		7.481	-0.2947
1.482	72.1749		4.482	-7.40046		7.482	-0.29453
1.483	72.9071		4.483	-7.40276		7.483	-0.29445
1.484	73.6555		4.484	-7.40506		7.484	-0.29446
1.485	74.4176		4.485	-7.40657		7.485	-0.29457
1.486	75.1833		4.486	-7.40887		7.486	-0.29476
1.487	75.9436		4.487	-7.41195		7.487	-0.29505
1.488	76.6953		4.488	-7.41583		7.488	-0.29544
1.489	77.4281		4.489	-7.42128		7.489	-0.29591
1.49	78.1489		4.49	-7.42674		7.49	-0.29647
1.491	78.8808		4.491	-7.43061		7.491	-0.29712
1.492	79.6277		4.492	-7.43449		7.492	-0.29786
1.493	80.352		4.493	-7.43916		7.493	-0.29867
1.494	81.0241		4.494	-7.44303		7.494	-0.29957
1.495	81.6549		4.495	-7.44691		7.495	-0.30054
1.496	82.2507		4.496	-7.45078		7.496	-0.30158
1.497	82.8136		4.497	-7.45466		7.497	-0.30268
1.498	83.3495		4.498	-7.45775		7.498	-0.30385
1.499	83.8641		4.499	-7.45926		7.499	-0.30507
1.5	84.3616		4.5	-7.46077		7.5	-0.30634
1.501	84.8431		4.501	-7.46229		7.501	-0.30766
1.502	85.3075		4.502	-7.46301		7.502	-0.30901
1.503	85.7569		4.503	-7.46531		7.503	-0.3104
1.504	86.1966		4.504	-7.4684		7.504	-0.31182
1.505	86.6303		4.505	-7.46912		7.505	-0.31325
1.506	87.0567		4.506	-7.46905		7.506	-0.3147
1.507	87.4745		4.507	-7.46978		7.507	-0.31616
1.508	87.8852		4.508	-7.46971		7.508	-0.31763
1.509	88.2894		4.509	-7.46807		7.509	-0.31909
1.51	88.6881		4.51	-7.468		7.51	-0.32053
1.511	89.0826		4.511	-7.46872		7.511	-0.32197
1.512	89.4747		4.512	-7.47023		7.512	-0.32337
1.513	89.8658		4.513	-7.47253		7.513	-0.32475
1.514	90.2575		4.514	-7.47326		7.514	-0.32609
1.515	90.6519		4.515	-7.47319		7.515	-0.32738
1.516	91.0461		4.516	-7.47391		7.516	-0.32862
1.517	91.4367		4.517	-7.47542		7.517	-0.3298
1.518	91.825		4.518	-7.47694		7.518	-0.33091
1.519	92.2135		4.519	-7.47766		7.519	-0.33196
1.52	92.6032		4.52	-7.47838		7.52	-0.33292
1.521	92.9933		4.521	-7.47989		7.521	-0.3338
1.522	93.3813		4.522	-7.48141		7.522	-0.33459
1.523	93.767		4.523	-7.48292		7.523	-0.33528
1.524	94.1535		4.524	-7.48364		7.524	-0.33587
1.525	94.5426		4.525	-7.48436		7.525	-0.33635
1.526	94.9317		4.526	-7.48509		7.526	-0.33671
1.527	95.3179		4.527	-7.48502		7.527	-0.33696
1.528	95.7016		4.528	-7.48495		7.528	-0.33708
1.529	96.0825		4.529	-7.48489		7.529	-0.33708
1.53	96.4606		4.53	-7.48245		7.53	-0.33694
1.531	96.8361		4.531	-7.47686		7.531	-0.33666
1.532	97.2092		4.532	-7.4697		7.532	-0.33625
1.533	97.5806		4.533	-7.46175		7.533	-0.33569
1.534	97.9523		4.534	-7.45222		7.534	-0.33499
1.535	98.326		4.535	-7.44111		7.535	-0.33414
1.536	98.6971		4.536	-7.42921		7.536	-0.33314
1.537	99.0605		4.537	-7.41337		7.537	-0.33199
1.538	99.4155		4.538	-7.39359		7.538	-0.33069
1.539	99.7622		4.539	-7.37065		7.539	-0.32924
1.54	100.1		4.54	-7.34378		7.54	-0.32764
1.541	100.425		4.541	-7.31137		7.541	-0.32589
1.542	100.737		4.542	-7.26872		7.542	-0.32399
1.543	101.032		4.543	-7.21976		7.543	-0.32195
1.544	101.315		4.544	-7.16528		7.544	-0.31978
1.545	101.585		4.545	-7.09661		7.545	-0.31746
1.546	101.841		4.546	-7.01373		7.546	-0.31502
1.547	102.082		4.547	-6.91351		7.547	-0.31245
1.548	102.308		4.548	-6.77859		7.548	-0.30976
1.549	102.521		4.549	-6.56875		7.549	-0.30696
1.55	102.719		4.55	-6.1381		7.55	-0.30405
1.551	102.905		4.551	-5.48111		7.551	-0.30105
1.552	103.078		4.552	-4.77917		7.552	-0.29796
1.553	103.24		4.553	-4.11666		7.553	-0.29479
1.554	103.394		4.554	-3.40052		7.554	-0.29155
1.555	103.538		4.555	-2.62997		7.555	-0.28824
1.556	103.674		4.556	-1.97534		7.556	-0.28488
1.557	103.798		4.557	-1.48712		7.557	-0.28148
1.558	103.913		4.558	-1.13138		7.558	-0.27804
1.559	104.022		4.559	-0.87186		7.559	-0.27457
1.56	104.123		4.56	-0.67937		7.56	-0.27109
1.561	104.218		4.561	-0.53183		7.561	-0.2676
1.562	104.306		4.562	-0.41899		7.562	-0.26411
1.563	104.388		4.563	-0.33454		7.563	-0.26063
1.564	104.466		4.564	-0.26665		7.564	-0.25716
1.565	104.542		4.565	-0.21138		7.565	-0.25372
1.566	104.614		4.566	-0.16794		7.566	-0.25032
1.567	104.682		4.567	-0.1308		7.567	-0.24696
1.568	104.748		4.568	-0.09998		7.568	-0.24364
1.569	104.81		4.569	-0.0731		7.569	-0.24039
1.57	104.869		4.57	-0.04937		7.57	-0.23719
1.571	104.926		4.571	-0.03432		7.571	-0.23406
1.572	104.981		4.572	-0.024		7.572	-0.231
1.573	105.033		4.573	-0.0129		7.573	-0.22801
1.574	105.084		4.574	-0.00258		7.574	-0.22511
1.575	105.134		4.575	0.00459		7.575	-0.22229
1.576	105.182		4.576	0.01176		7.576	-0.21956
1.577	105.228		4.577	0.01813		7.577	-0.21691
1.578	105.272		4.578	0.01978		7.578	-0.21435
1.579	105.315		4.579	0.02063		7.579	-0.21188
1.58	105.357		4.58	0.02464		7.58	-0.20949
1.581	105.398		4.581	0.02944		7.581	-0.20719
1.582	105.437		4.582	0.03424		7.582	-0.20498
1.583	105.475		4.583	0.03746		7.583	-0.20285
1.584	105.511		4.584	0.03831		7.584	-0.20081
1.585	105.548		4.585	0.04153		7.585	-0.19884
1.586	105.583		4.586	0.0487		7.586	-0.19694
1.587	105.617		4.587	0.05587		7.587	-0.19511
1.588	105.65		4.588	0.05909		7.588	-0.19335
1.589	105.682		4.589	0.05994		7.589	-0.19166
1.59	105.712		4.59	0.0608		7.59	-0.19002
1.591	105.741		4.591	0.06402		7.591	-0.18843
1.592	105.77		4.592	0.06645		7.592	-0.1869
1.593	105.798		4.593	0.06652		7.593	-0.18541
1.594	105.826		4.594	0.06422		7.594	-0.18396
1.595	105.853		4.595	0.06113		7.595	-0.18255
1.596	105.879		4.596	0.05883		7.596	-0.18118
1.597	105.904		4.597	0.05811		7.597	-0.17984
1.598	105.928		4.598	0.05897		7.598	-0.17853
1.599	105.951		4.599	0.05903		7.599	-0.17724
1.6	105.974		4.6	0.0591		7.6	-0.17598
1.601	105.996		4.601	0.06074		7.601	-0.17474
1.602	106.018		4.602	0.06396		7.602	-0.17352
1.603	106.04		4.603	0.06719		7.603	-0.17232
1.604	106.061		4.604	0.06883		7.604	-0.17114
1.605	106.082		4.605	0.07205		7.605	-0.16998
1.606	106.102		4.606	0.07685		7.606	-0.16884
1.607	106.122		4.607	0.08007		7.607	-0.16771
1.608	106.142		4.608	0.08171		7.608	-0.1666
1.609	106.161		4.609	0.08178		7.609	-0.1655
1.61	106.179		4.61	0.08184		7.61	-0.16443
1.611	106.197		4.611	0.0827		7.611	-0.16337
1.612	106.214		4.612	0.08198		7.612	-0.16233
1.613	106.231		4.613	0.07968		7.613	-0.16131
1.614	106.247		4.614	0.07975		7.614	-0.16031
1.615	106.263		4.615	0.07902		7.615	-0.15933
1.616	106.278		4.616	0.07672		7.616	-0.15837
1.617	106.293		4.617	0.07867		7.617	-0.15743
1.618	106.308		4.618	0.08196		7.618	-0.15652
1.619	106.322		4.619	0.0813		7.619	-0.15562
1.62	106.337		4.62	0.08065		7.62	-0.15475
1.621	106.351		4.621	0.08472		7.621	-0.1539
1.622	106.365		4.622	0.0888		7.622	-0.15308
1.623	106.378		4.623	0.08814		7.623	-0.15227
1.624	106.391		4.624	0.08591		7.624	-0.15149
1.625	106.403		4.625	0.08525		7.625	-0.15073
1.626	106.415		4.626	0.09091		7.626	-0.14999
1.627	106.427		4.627	0.09577		7.627	-0.14926
1.628	106.438		4.628	0.09354		7.628	-0.14856
1.629	106.448		4.629	0.09209		7.629	-0.14788
1.63	106.458		4.63	0.09223		7.63	-0.14721
1.631	106.467		4.631	0.09473		7.631	-0.14655
1.632	106.476		4.632	0.09486		7.632	-0.14591
1.633	106.485		4.633	0.09263		7.633	-0.14528
1.634	106.493		4.634	0.09513		7.634	-0.14466
1.635	106.501		4.635	0.09605		7.635	-0.14405
1.636	106.508		4.636	0.09539		7.636	-0.14345
1.637	106.515		4.637	0.09553		7.637	-0.14286
1.638	106.522		4.638	0.09487		7.638	-0.14226
1.639	106.527		4.639	0.09658		7.639	-0.14168
1.64	106.532		4.64	0.0975		7.64	-0.14109
1.641	106.538		4.641	0.09527		7.641	-0.14051
1.642	106.542		4.642	0.09382		7.642	-0.13993
1.643	106.547		4.643	0.09238		7.643	-0.13934
1.644	106.552		4.644	0.09093		7.644	-0.13876
1.645	106.555		4.645	0.09028		7.645	-0.13817
1.646	106.559		4.646	0.09198		7.646	-0.13758
1.647	106.562		4.647	0.09291		7.647	-0.13699
1.648	106.566		4.648	0.09225		7.648	-0.1364
1.649	106.568		4.649	0.09238		7.649	-0.1358
1.65	106.571		4.65	0.09567		7.65	-0.1352
1.651	106.573		4.651	0.10132		7.651	-0.13459
1.652	106.575		4.652	0.10303		7.652	-0.13398
1.653	106.577		4.653	0.10316		7.653	-0.13337
1.654	106.577		4.654	0.10093		7.654	-0.13275
1.655	106.579		4.655	0.09554		7.655	-0.13213
1.656	106.58		4.656	0.09252		7.656	-0.1315
1.657	106.58		4.657	0.09265		7.657	-0.13086
1.658	106.58		4.658	0.09358		7.658	-0.13023
1.659	106.581		4.659	0.09056		7.659	-0.12958
1.66	106.581		4.66	0.08596		7.66	-0.12894
1.661	106.582		4.661	0.08688		7.661	-0.12829
1.662	106.583		4.662	0.08938		7.662	-0.12763
1.663	106.584		4.663	0.08872		7.663	-0.12698
1.664	106.584		4.664	0.08728		7.664	-0.12632
1.665	106.584		4.665	0.09056		7.665	-0.12566
1.666	106.585		4.666	0.09543		7.666	-0.125
1.667	106.585		4.667	0.09714		7.667	-0.12433
1.668	106.585		4.668	0.09806		7.668	-0.12367
1.669	106.586		4.669	0.09977		7.669	-0.123
1.67	106.587		4.67	0.10148		7.67	-0.12234
1.671	106.587		4.671	0.10161		7.671	-0.12168
1.672	106.588		4.672	0.10095		7.672	-0.12102
1.673	106.589		4.673	0.09951		7.673	-0.12036
1.674	106.589		4.674	0.09412		7.674	-0.1197
1.675	106.59		4.675	0.08716		7.675	-0.11905
1.676	106.59		4.676	0.08414		7.676	-0.1184
1.677	106.591		4.677	0.08111		7.677	-0.11775
1.678	106.591		4.678	0.07731		7.678	-0.1171
1.679	106.59		4.679	0.07665		7.679	-0.11646
1.68	106.591		4.68	0.07915		7.68	-0.11582
1.681	106.592		4.681	0.08322		7.681	-0.11519
1.682	106.593		4.682	0.08493		7.682	-0.11456
1.683	106.594		4.683	0.0827		7.683	-0.11393
1.684	106.594		4.684	0.08125		7.684	-0.11331
1.685	106.595		4.685	0.07981		7.685	-0.11269
1.686	106.595		4.686	0.07757		7.686	-0.11208
1.687	106.596		4.687	0.07692		7.687	-0.11147
1.688	106.598		4.688	0.07468		7.688	-0.11087
1.689	106.598		4.689	0.07482		7.689	-0.11027
1.69	106.599		4.69	0.07574		7.69	-0.10967
1.691	106.6		4.691	0.07351		7.691	-0.10909
1.692	106.6		4.692	0.07127		7.692	-0.1085
1.693	106.6		4.693	0.06825		7.693	-0.10793
1.694	106.6		4.694	0.06523		7.694	-0.10735
1.695	106.601		4.695	0.06221		7.695	-0.10679
1.696	106.601		4.696	0.0584		7.696	-0.10623
1.697	106.602		4.697	0.05853		7.697	-0.10567
1.698	106.603		4.698	0.05787		7.698	-0.10512
1.699	106.603		4.699	0.05328		7.699	-0.10458
1.7	106.603		4.7	0.05341		7.7	-0.10404
1.701	106.604		4.701	0.05275		7.701	-0.1035
1.702	106.604		4.702	0.05131		7.702	-0.10297
1.703	106.604		4.703	0.05302		7.703	-0.10245
1.704	106.604		4.704	0.05552		7.704	-0.10193
1.705	106.606		4.705	0.05486		7.705	-0.10142
1.706	106.607		4.706	0.05106		7.706	-0.1009
1.707	106.607		4.707	0.04882		7.707	-0.1004
1.708	106.607		4.708	0.04817		7.708	-0.09989
1.709	106.608		4.709	0.04988		7.709	-0.09939
1.71	106.608		4.71	0.05159		7.71	-0.0989
1.711	106.609		4.711	0.05251		7.711	-0.0984
1.712	106.61		4.712	0.05343		7.712	-0.09791
1.713	106.611		4.713	0.05278		7.713	-0.09742
1.714	106.613		4.714	0.05133		7.714	-0.09694
1.715	106.613		4.715	0.04989		7.715	-0.09645
1.716	106.613		4.716	0.04844		7.716	-0.09597
1.717	106.613		4.717	0.04384		7.717	-0.09549
1.718	106.613		4.718	0.03766		7.718	-0.09501
1.719	106.613		4.719	0.03464		7.719	-0.09453
1.72	106.614		4.72	0.0332		7.72	-0.09405
1.721	106.614		4.721	0.03254		7.721	-0.09357
1.722	106.615		4.722	0.0311		7.722	-0.09309
1.723	106.615		4.723	0.03123		7.723	-0.09261
1.724	106.616		4.724	0.03215		7.724	-0.09214
1.725	106.617		4.725	0.03465		7.725	-0.09166
1.726	106.618		4.726	0.03794		7.726	-0.09119
1.727	106.618		4.727	0.03965		7.727	-0.09071
1.728	106.618		4.728	0.0382		7.728	-0.09024
1.729	106.619		4.729	0.0344		7.729	-0.08976
1.73	106.619		4.73	0.03137		7.73	-0.08928
1.731	106.619		4.731	0.02678		7.731	-0.08881
1.732	106.619		4.732	0.02218		7.732	-0.08833
1.733	106.62		4.733	0.02073		7.733	-0.08786
1.734	106.619		4.734	0.02165		7.734	-0.08738
1.735	106.619		4.735	0.02021		7.735	-0.0869
1.736	106.619		4.736	0.01719		7.736	-0.08642
1.737	106.619		4.737	0.01574		7.737	-0.08594
1.738	106.619		4.738	0.01193		7.738	-0.08546
1.739	106.619		4.739	0.00654		7.739	-0.08498
1.74	106.62		4.74	0.00431		7.74	-0.0845
1.741	106.621		4.741	0.00129		7.741	-0.08402
1.742	106.622		4.742	-0.00568		7.742	-0.08355
1.743	106.622		4.743	-0.01264		7.743	-0.08307
1.744	106.622		4.744	-0.01408		7.744	-0.08259
1.745	106.623		4.745	-0.01237		7.745	-0.08212
1.746	106.623		4.746	-0.01145		7.746	-0.08165
1.747	106.624		4.747	-0.01211		7.747	-0.08118
1.748	106.623		4.748	-0.01276		7.748	-0.08072
1.749	106.624		4.749	-0.01421		7.749	-0.08026
1.75	106.625		4.75	-0.01802		7.75	-0.0798
1.751	106.625		4.751	-0.01946		7.751	-0.07935
1.752	106.626		4.752	-0.01933		7.752	-0.0789
1.753	106.627		4.753	-0.02314		7.753	-0.07845
1.754	106.627		4.754	-0.02695		7.754	-0.07801
1.755	106.627		4.755	-0.02919		7.755	-0.07758
1.756	106.626		4.756	-0.03063		7.756	-0.07714
1.757	106.626		4.757	-0.03208		7.757	-0.07672
1.758	106.627		4.758	-0.03667		7.758	-0.07629
1.759	106.626		4.759	-0.0397		7.759	-0.07587
1.76	106.625		4.76	-0.04035		7.76	-0.07546
1.761	106.626		4.761	-0.0418		7.761	-0.07505
1.762	106.626		4.762	-0.04403		7.762	-0.07464
1.763	106.627		4.763	-0.04547		7.763	-0.07424
1.764	106.626		4.764	-0.04692		7.764	-0.07384
1.765	106.626		4.765	-0.04994		7.765	-0.07344
1.766	106.626		4.766	-0.05296		7.766	-0.07305
1.767	106.627		4.767	-0.05362		7.767	-0.07267
1.768	106.628		4.768	-0.05112		7.768	-0.07228
1.769	106.628		4.769	-0.04862		7.769	-0.07191
1.77	106.628		4.77	-0.04849		7.77	-0.07153
1.771	106.628		4.771	-0.04993		7.771	-0.07116
1.772	106.629		4.772	-0.04901		7.772	-0.0708
1.773	106.629		4.773	-0.04415		7.773	-0.07044
1.774	106.629		4.774	-0.04165		7.774	-0.07009
1.775	106.629		4.775	-0.04309		7.775	-0.06974
1.776	106.628		4.776	-0.04454		7.776	-0.06939
1.777	106.628		4.777	-0.04519		7.777	-0.06905
1.778	106.628		4.778	-0.04585		7.778	-0.06872
1.779	106.628		4.779	-0.04809		7.779	-0.06839
1.78	106.628		4.78	-0.04716		7.78	-0.06806
1.781	106.628		4.781	-0.04782		7.781	-0.06774
1.782	106.628		4.782	-0.05321		7.782	-0.06743
1.783	106.628		4.783	-0.05781		7.783	-0.06712
1.784	106.627		4.784	-0.06319		7.784	-0.06682
1.785	106.627		4.785	-0.06385		7.785	-0.06652
1.786	106.628		4.786	-0.06056		7.786	-0.06623
1.787	106.629		4.787	-0.05964		7.787	-0.06594
1.788	106.629		4.788	-0.05872		7.788	-0.06567
1.789	106.63		4.789	-0.0578		7.789	-0.06539
1.79	106.63		4.79	-0.05767		7.79	-0.06513
1.791	106.63		4.791	-0.05911		7.791	-0.06487
1.792	106.63		4.792	-0.0645		7.792	-0.06462
1.793	106.631		4.793	-0.07225		7.793	-0.06438
1.794	106.632		4.794	-0.07764		7.794	-0.06414
1.795	106.632		4.795	-0.0783		7.795	-0.06391
1.796	106.631		4.796	-0.08053		7.796	-0.06369
1.797	106.63		4.797	-0.08276		7.797	-0.06347
1.798	106.63		4.798	-0.08184		7.798	-0.06326
1.799	106.63		4.799	-0.08249		7.799	-0.06305
1.8	106.631		4.8	-0.08157		7.8	-0.06285
1.801	106.631		4.801	-0.07986		7.801	-0.06266
1.802	106.631		4.802	-0.07973		7.802	-0.06247
1.803	106.632		4.803	-0.0796		7.803	-0.06228
1.804	106.632		4.804	-0.08262		7.804	-0.0621
1.805	106.633		4.805	-0.08879		7.805	-0.06192
1.806	106.633		4.806	-0.09339		7.806	-0.06174
1.807	106.633		4.807	-0.0972		7.807	-0.06157
1.808	106.633		4.808	-0.10101		7.808	-0.0614
1.809	106.633		4.809	-0.10403		7.809	-0.06123
1.81	106.632		4.81	-0.10784		7.81	-0.06106
1.811	106.632		4.811	-0.11165		7.811	-0.06089
1.812	106.632		4.812	-0.11467		7.812	-0.06072
1.813	106.632		4.813	-0.11691		7.813	-0.06055
1.814	106.633		4.814	-0.11835		7.814	-0.06038
1.815	106.633		4.815	-0.11664		7.815	-0.06021
1.816	106.633		4.816	-0.11572		7.816	-0.06004
1.817	106.633		4.817	-0.11559		7.817	-0.05987
1.818	106.633		4.818	-0.11624		7.818	-0.0597
1.819	106.633		4.819	-0.12005		7.819	-0.05953
1.82	106.632		4.82	-0.12308		7.82	-0.05936
1.821	106.632		4.821	-0.12688		7.821	-0.05918
1.822	106.632		4.822	-0.12675		7.822	-0.05901
1.823	106.633		4.823	-0.12267		7.823	-0.05883
1.824	106.632		4.824	-0.12412		7.824	-0.05866
1.825	106.632		4.825	-0.13029		7.825	-0.05848
1.826	106.633		4.826	-0.13174		7.826	-0.0583
1.827	106.633		4.827	-0.12687		7.827	-0.05812
1.828	106.633		4.828	-0.12358		7.828	-0.05795
1.829	106.634		4.829	-0.12424		7.829	-0.05777
1.83	106.633		4.83	-0.12568		7.83	-0.05759
1.831	106.634		4.831	-0.12476		7.831	-0.05741
1.832	106.634		4.832	-0.12779		7.832	-0.05724
1.833	106.634		4.833	-0.13633		7.833	-0.05706
1.834	106.635		4.834	-0.14329		7.834	-0.05688
1.835	106.634		4.835	-0.14789		7.835	-0.05671
1.836	106.633		4.836	-0.14855		7.836	-0.05654
1.837	106.632		4.837	-0.14447		7.837	-0.05637
1.838	106.632		4.838	-0.14355		7.838	-0.05621
1.839	106.631		4.839	-0.14342		7.839	-0.05604
1.84	106.631		4.84	-0.14171		7.84	-0.05588
1.841	106.632		4.841	-0.14394		7.841	-0.05573
1.842	106.632		4.842	-0.14381		7.842	-0.05558
1.843	106.632		4.843	-0.14289		7.843	-0.05543
1.844	106.632		4.844	-0.14591		7.844	-0.05528
1.845	106.632		4.845	-0.1442		7.845	-0.05514
1.846	106.632		4.846	-0.14092		7.846	-0.05501
1.847	106.632		4.847	-0.14157		7.847	-0.05488
1.848	106.631		4.848	-0.14538		7.848	-0.05475
1.849	106.63		4.849	-0.14289		7.849	-0.05463
1.85	106.63		4.85	-0.13408		7.85	-0.05451
1.851	106.63		4.851	-0.13552		7.851	-0.0544
1.852	106.63		4.852	-0.14328		7.852	-0.05429
1.853	106.631		4.853	-0.15024		7.853	-0.05418
1.854	106.631		4.854	-0.15563		7.854	-0.05408
1.855	106.63		4.855	-0.1555		7.855	-0.05398
1.856	106.63		4.856	-0.15537		7.856	-0.05388
1.857	106.629		4.857	-0.15681		7.857	-0.05379
1.858	106.629		4.858	-0.15352		7.858	-0.0537
1.859	106.628		4.859	-0.14708		7.859	-0.05362
1.86	106.628		4.86	-0.143		7.86	-0.05353
1.861	106.628		4.861	-0.14366		7.861	-0.05345
1.862	106.628		4.862	-0.14668		7.862	-0.05338
1.863	106.628		4.863	-0.15128		7.863	-0.0533
1.864	106.628		4.864	-0.15351		7.864	-0.05323
1.865	106.628		4.865	-0.15101		7.865	-0.05317
1.866	106.628		4.866	-0.14694		7.866	-0.0531
1.867	106.628		4.867	-0.14602		7.867	-0.05304
1.868	106.629		4.868	-0.14746		7.868	-0.05298
1.869	106.629		4.869	-0.14891		7.869	-0.05293
1.87	106.629		4.87	-0.14641		7.87	-0.05288
1.871	106.63		4.871	-0.14312		7.871	-0.05283
1.872	106.63		4.872	-0.14299		7.872	-0.05278
1.873	106.63		4.873	-0.14286		7.873	-0.05274
1.874	106.63		4.874	-0.14667		7.874	-0.0527
1.875	106.629		4.875	-0.15363		7.875	-0.05266
1.876	106.628		4.876	-0.15665		7.876	-0.05263
1.877	106.627		4.877	-0.15652		7.877	-0.0526
1.878	106.626		4.878	-0.15876		7.878	-0.05257
1.879	106.625		4.879	-0.15862		7.879	-0.05254
1.88	106.625		4.88	-0.15928		7.88	-0.05251
1.881	106.625		4.881	-0.16466		7.881	-0.05249
1.882	106.625		4.882	-0.16532		7.882	-0.05247
1.883	106.626		4.883	-0.15967		7.883	-0.05245
1.884	106.626		4.884	-0.15323		7.884	-0.05243
1.885	106.626		4.885	-0.14757		7.885	-0.05242
1.886	106.625		4.886	-0.14507		7.886	-0.0524
1.887	106.625		4.887	-0.14652		7.887	-0.05239
1.888	106.625		4.888	-0.1456		7.888	-0.05238
1.889	106.625		4.889	-0.14152		7.889	-0.05237
1.89	106.625		4.89	-0.13823		7.89	-0.05236
1.891	106.625		4.891	-0.13968		7.891	-0.05235
1.892	106.625		4.892	-0.14506		7.892	-0.05235
1.893	106.625		4.893	-0.14808		7.893	-0.05234
1.894	106.624		4.894	-0.14874		7.894	-0.05233
1.895	106.624		4.895	-0.1494		7.895	-0.05232
1.896	106.624		4.896	-0.14927		7.896	-0.05231
1.897	106.624		4.897	-0.14913		7.897	-0.05231
1.898	106.624		4.898	-0.14743		7.898	-0.0523
1.899	106.623		4.899	-0.14414		7.899	-0.05229
1.9	106.623		4.9	-0.14479		7.9	-0.05227
1.901	106.623		4.901	-0.14624		7.901	-0.05226
1.902	106.622		4.902	-0.14453		7.902	-0.05225
1.903	106.622		4.903	-0.14203		7.903	-0.05224
1.904	106.621		4.904	-0.13795		7.904	-0.05222
1.905	106.62		4.905	-0.13624		7.905	-0.05221
1.906	106.62		4.906	-0.13453		7.906	-0.0522
1.907	106.619		4.907	-0.13519		7.907	-0.05218
1.908	106.618		4.908	-0.13663		7.908	-0.05217
1.909	106.619		4.909	-0.13098		7.909	-0.05216
1.91	106.619		4.91	-0.13006		7.91	-0.05215
1.911	106.618		4.911	-0.1315		7.911	-0.05213
1.912	106.618		4.912	-0.12585		7.912	-0.05212
1.913	106.617		4.913	-0.12019		7.913	-0.05211
1.914	106.616		4.914	-0.12085		7.914	-0.0521
1.915	106.616		4.915	-0.12229		7.915	-0.05209
1.916	106.617		4.916	-0.12058		7.916	-0.05208
1.917	106.616		4.917	-0.12203		7.917	-0.05208
1.918	106.615		4.918	-0.12268		7.918	-0.05207
1.919	106.615		4.919	-0.12413		7.919	-0.05206
1.92	106.615		4.92	-0.12557		7.92	-0.05206
1.921	106.615		4.921	-0.12071		7.921	-0.05205
1.922	106.615		4.922	-0.11663		7.922	-0.05205
1.923	106.615		4.923	-0.11729		7.923	-0.05204
1.924	106.615		4.924	-0.12189		7.924	-0.05204
1.925	106.615		4.925	-0.12412		7.925	-0.05204
1.926	106.615		4.926	-0.1232		7.926	-0.05204
1.927	106.614		4.927	-0.12306		7.927	-0.05204
1.928	106.614		4.928	-0.12214		7.928	-0.05204
1.929	106.614		4.929	-0.11964		7.929	-0.05204
1.93	106.614		4.93	-0.11399		7.93	-0.05204
1.931	106.613		4.931	-0.10834		7.931	-0.05205
1.932	106.612		4.932	-0.10584		7.932	-0.05205
1.933	106.611		4.933	-0.10413		7.933	-0.05206
1.934	106.611		4.934	-0.104		7.934	-0.05207
1.935	106.611		4.935	-0.10702		7.935	-0.05209
1.936	106.61		4.936	-0.10688		7.936	-0.05211
1.937	106.609		4.937	-0.10281		7.937	-0.05213
1.938	106.608		4.938	-0.10189		7.938	-0.05215
1.939	106.607		4.939	-0.10175		7.939	-0.05218
1.94	106.606		4.94	-0.1032		7.94	-0.05221
1.941	106.605		4.941	-0.10149		7.941	-0.05224
1.942	106.605		4.942	-0.09505		7.942	-0.05228
1.943	106.604		4.943	-0.09413		7.943	-0.05232
1.944	106.604		4.944	-0.09399		7.944	-0.05236
1.945	106.605		4.945	-0.08676		7.945	-0.05241
1.946	106.606		4.946	-0.08032		7.946	-0.05246
1.947	106.606		4.947	-0.08255		7.947	-0.05252
1.948	106.605		4.948	-0.08479		7.948	-0.05258
1.949	106.605		4.949	-0.07992		7.949	-0.05265
1.95	106.605		4.95	-0.07506		7.95	-0.05272
1.951	106.604		4.951	-0.07414		7.951	-0.0528
1.952	106.604		4.952	-0.07243		7.952	-0.05288
1.953	106.604		4.953	-0.07387		7.953	-0.05296
1.954	106.604		4.954	-0.07532		7.954	-0.05304
1.955	106.603		4.955	-0.07282		7.955	-0.05313
1.956	106.602		4.956	-0.07347		7.956	-0.05322
1.957	106.601		4.957	-0.07413		7.957	-0.05332
1.958	106.6		4.958	-0.07084		7.958	-0.05341
1.959	106.599		4.959	-0.06913		7.959	-0.05351
1.96	106.598		4.96	-0.06821		7.96	-0.05362
1.961	106.598		4.961	-0.0665		7.961	-0.05372
1.962	106.597		4.962	-0.06479		7.962	-0.05383
1.963	106.597		4.963	-0.06308		7.963	-0.05394
1.964	106.598		4.964	-0.06374		7.964	-0.05406
1.965	106.598		4.965	-0.06282		7.965	-0.05418
1.966	106.598		4.966	-0.05953		7.966	-0.0543
1.967	106.597		4.967	-0.05861		7.967	-0.05442
1.968	106.597		4.968	-0.05926		7.968	-0.05455
1.969	106.597		4.969	-0.05834		7.969	-0.05468
1.97	106.597		4.97	-0.05742		7.97	-0.05482
1.971	106.596		4.971	-0.05729		7.971	-0.05495
1.972	106.595		4.972	-0.05558		7.972	-0.05509
1.973	106.594		4.973	-0.05308		7.973	-0.05524
1.974	106.593		4.974	-0.05058		7.974	-0.05539
1.975	106.592		4.975	-0.04966		7.975	-0.05554
1.976	106.591		4.976	-0.05189		7.976	-0.05569
1.977	106.59		4.977	-0.05097		7.977	-0.05584
1.978	106.59		4.978	-0.0469		7.978	-0.056
1.979	106.59		4.979	-0.04519		7.979	-0.05617
1.98	106.589		4.98	-0.04584		7.98	-0.05633
1.981	106.588		4.981	-0.04571		7.981	-0.0565
1.982	106.587		4.982	-0.04479		7.982	-0.05667
1.983	106.586		4.983	-0.04466		7.983	-0.05685
1.984	106.586		4.984	-0.04295		7.984	-0.05703
1.985	106.586		4.985	-0.03808		7.985	-0.05721
1.986	106.586		4.986	-0.03401		7.986	-0.0574
1.987	106.585		4.987	-0.03151		7.987	-0.05759
1.988	106.584		4.988	-0.02822		7.988	-0.05778
1.989	106.584		4.989	-0.02494		7.989	-0.05797
1.99	106.583		4.99	-0.02165		7.99	-0.05817
1.991	106.583		4.991	-0.01757		7.991	-0.05837
1.992	106.583		4.992	-0.01429		7.992	-0.05858
1.993	106.582		4.993	-0.01258		7.993	-0.05879
1.994	106.581		4.994	-0.01165		7.994	-0.059
1.995	106.581		4.995	-0.00994		7.995	-0.05921
1.996	106.58		4.996	-0.00902		7.996	-0.05943
1.997	106.58		4.997	-0.00731		7.997	-0.05965
1.998	106.579		4.998	-0.00324		7.998	-0.05988
1.999	106.579		4.999	-0.000740467		7.999	-0.06011
[truncated: 1 more rows]

## Sheet: S3b
Time (s)	Open-circuit voltage (V)		Time (s)	Open-circuit voltage (V)		Time (s)	Open-circuit voltage (V)
0.001	0.03883		3.001	-0.00152		6.001	0.0067
0.002	0.03892		3.002	-0.00813		6.002	0.00387
0.003	0.03916		3.003	-0.00487		6.003	0.00335
0.004	0.03942		3.004	-0.01148		6.004	0.00151
0.005	0.03985		3.005	-0.01808		6.005	0.00262
0.006	0.04014		3.006	-0.01811		6.006	0.000779596
0.007	0.04048		3.007	-0.02143		6.007	-7.62395e-05
0.008	0.04077		3.008	-0.02475		6.008	-0.000604075
0.009	0.04106		3.009	-0.02149		6.009	-0.00277
0.01	0.04128		3.01	-0.02481		6.01	-0.0033
0.011	0.04152		3.011	-0.02484		6.011	-0.00416
0.012	0.04159		3.012	-0.01829		6.012	-0.00501
0.013	0.04177		3.013	-0.01832		6.013	-0.00817
0.014	0.04195		3.014	-0.01506		6.014	-0.00738
0.015	0.04208		3.015	-0.01509		6.015	-0.0089
0.016	0.04213		3.016	-0.01183		6.016	-0.01008
0.017	0.04218		3.017	-0.00528		6.017	-0.00995
0.018	0.04228		3.018	-0.00202		6.018	-0.00785
0.019	0.04243		3.019	-0.00534		6.019	-0.00838
0.02	0.04257		3.02	-0.00208		6.02	-0.01055
0.021	0.04265		3.021	-0.00868		6.021	-0.01272
0.022	0.04282		3.022	-0.00542		6.022	-0.01653
0.023	0.04295		3.023	-0.01203		6.023	-0.02067
0.024	0.04322		3.024	-0.01535		6.024	-0.01759
0.025	0.04349		3.025	-0.01209		6.025	-0.02534
0.026	0.04366		3.026	-0.02528		6.026	-0.02554
0.027	0.04383		3.027	-0.0253		6.027	-0.02804
0.028	0.04403		3.028	-0.02533		6.028	-0.0312
0.029	0.04423		3.029	-0.03194		6.029	-0.03435
0.03	0.0445		3.03	-0.02868		6.03	-0.03685
0.031	0.04473		3.031	-0.032		6.031	-0.04067
0.032	0.04484		3.032	-0.02545		6.032	-0.03922
0.033	0.04501		3.033	-0.02219		6.033	-0.04369
0.034	0.04509		3.034	-0.01893		6.034	-0.04192
0.035	0.04517		3.035	-0.01238		6.035	-0.03817
0.036	0.04525		3.036	-0.01241		6.036	-0.04297
0.037	0.0453		3.037	-0.01244		6.037	-0.04054
0.038	0.04547		3.038	-0.00918		6.038	-0.04206
0.039	0.0456		3.039	-0.00592		6.039	-0.04488
0.04	0.04568		3.04	-0.00924		6.04	-0.04574
0.041	0.04568		3.041	-0.01256		6.041	-0.04561
0.042	0.04565		3.042	-0.01259		6.042	-0.04811
0.043	0.04566		3.043	-0.01591		6.043	-0.04831
0.044	0.0458		3.044	-0.01922		6.044	-0.05015
0.045	0.04597		3.045	-0.02254		6.045	-0.05495
0.046	0.04609		3.046	-0.02915		6.046	-0.05646
0.047	0.04618		3.047	-0.03247		6.047	-0.05798
0.048	0.04615		3.048	-0.0325		6.048	-0.0585
0.049	0.0461		3.049	-0.03253		6.049	-0.05936
0.05	0.04611		3.05	-0.03256		6.05	-0.06284
0.051	0.04615		3.051	-0.03587		6.051	-0.06403
0.052	0.04602		3.052	-0.0359		6.052	-0.06488
0.053	0.0459		3.053	-0.02936		6.053	-0.06574
0.054	0.0457		3.054	-0.02281		6.054	-0.0643
0.055	0.04544		3.055	-0.01955		6.055	-0.06647
0.056	0.0452		3.056	-0.01958		6.056	-0.06667
0.057	0.04499		3.057	-0.01632		6.057	-0.06654
0.058	0.04489		3.058	-0.01635		6.058	-0.06673
0.059	0.04481		3.059	-0.0098		6.059	-0.06529
0.06	0.04479		3.06	-0.01312		6.06	-0.06746
0.061	0.04488		3.061	-0.01643		6.061	-0.06996
0.062	0.04497		3.062	-0.01646		6.062	-0.07312
0.063	0.04512		3.063	-0.01978		6.063	-0.07299
0.064	0.04533		3.064	-0.0231		6.064	-0.07483
0.065	0.04553		3.065	-0.02642		6.065	-0.07306
0.066	0.04573		3.066	-0.02645		6.066	-0.08048
0.067	0.0459		3.067	-0.03963		6.067	-0.08364
0.068	0.04618		3.068	-0.03308		6.068	-0.08515
0.069	0.04643		3.069	-0.0364		6.069	-0.08831
0.07	0.04659		3.07	-0.03314		6.07	-0.08818
0.071	0.04676		3.071	-0.03317		6.071	-0.08936
0.072	0.04689		3.072	-0.03649		6.072	-0.08726
0.073	0.04712		3.073	-0.02994		6.073	-0.09239
0.074	0.0473		3.074	-0.02339		6.074	-0.09259
0.075	0.0475		3.075	-0.02671		6.075	-0.0941
0.076	0.04766		3.076	-0.02345		6.076	-0.09299
0.077	0.04777		3.077	-0.02019		6.077	-0.09746
0.078	0.04801		3.078	-0.01693		6.078	-0.09667
0.079	0.04829		3.079	-0.01696		6.079	-0.09621
0.08	0.04855		3.08	-0.02028		6.08	-0.0974
0.081	0.04887		3.081	-0.02031		6.081	-0.0976
0.082	0.04912		3.082	-0.02034		6.082	-0.09944
0.083	0.04957		3.083	-0.02037		6.083	-0.10128
0.084	0.05005		3.084	-0.03026		6.084	-0.10509
0.085	0.05058		3.085	-0.03029		6.085	-0.10661
0.086	0.05108		3.086	-0.03361		6.086	-0.10582
0.087	0.05158		3.087	-0.04022		6.087	-0.10733
0.088	0.0521		3.088	-0.04025		6.088	-0.1095
0.089	0.05241		3.089	-0.04357		6.089	-0.11463
0.09	0.05265		3.09	-0.04031		6.09	-0.1145
0.091	0.05285		3.091	-0.04034		6.091	-0.11601
0.092	0.05314		3.092	-0.03708		6.092	-0.11588
0.093	0.05342		3.093	-0.03711		6.093	-0.11871
0.094	0.05358		3.094	-0.03385		6.094	-0.11727
0.095	0.05361		3.095	-0.03059		6.095	-0.12075
0.096	0.05364		3.096	-0.02404		6.096	-0.11799
0.097	0.05369		3.097	-0.02407		6.097	-0.11885
0.098	0.05371		3.098	-0.02081		6.098	-0.11971
0.099	0.05383		3.099	-0.02084		6.099	-0.12188
0.1	0.05402		3.1	-0.02415		6.1	-0.12175
0.101	0.05413		3.101	-0.02089		6.101	-0.12293
0.102	0.05422		3.102	-0.0275		6.102	-0.12543
0.103	0.05444		3.103	-0.03082		6.103	-0.12431
0.104	0.0546		3.104	-0.03414		6.104	-0.12649
0.105	0.05472		3.105	-0.04075		6.105	-0.12866
0.106	0.05496		3.106	-0.03749		6.106	-0.13115
0.107	0.05532		3.107	-0.04409		6.107	-0.13201
0.108	0.05572		3.108	-0.04412		6.108	-0.13254
0.109	0.05604		3.109	-0.04744		6.109	-0.13964
0.11	0.05626		3.11	-0.04418		6.11	-0.13786
0.111	0.05651		3.111	-0.04421		6.111	-0.13773
0.112	0.05655		3.112	-0.04424		6.112	-0.13859
0.113	0.05669		3.113	-0.03769		6.113	-0.14109
0.114	0.05671		3.114	-0.03443		6.114	-0.14063
0.115	0.05665		3.115	-0.03117		6.115	-0.13722
0.116	0.05649		3.116	-0.0312		6.116	-0.14234
0.117	0.05649		3.117	-0.02794		6.117	-0.14484
0.118	0.05654		3.118	-0.02139		6.118	-0.14438
0.119	0.05643		3.119	-0.02471		6.119	-0.14491
0.12	0.05626		3.12	-0.02145		6.12	-0.14577
0.121	0.05627		3.121	-0.02477		6.121	-0.14827
0.122	0.0563		3.122	-0.03138		6.122	-0.14814
0.123	0.05652		3.123	-0.0347		6.123	-0.14834
0.124	0.05667		3.124	-0.03144		6.124	-0.14985
0.125	0.05687		3.125	-0.04462		6.125	-0.15465
0.126	0.05707		3.126	-0.04136		6.126	-0.1555
0.127	0.05721		3.127	-0.04797		6.127	-0.15866
0.128	0.05743		3.128	-0.05458		6.128	-0.1559
0.129	0.05772		3.129	-0.05132		6.129	-0.1584
0.13	0.05793		3.13	-0.05134		6.13	-0.16156
0.131	0.05815		3.131	-0.04809		6.131	-0.16471
0.132	0.05831		3.132	-0.04483		6.132	-0.16458
0.133	0.05859		3.133	-0.04814		6.133	-0.16544
0.134	0.05883		3.134	-0.04489		6.134	-0.16465
0.135	0.05901		3.135	-0.04163		6.135	-0.16584
0.136	0.05917		3.136	-0.03508		6.136	-0.16472
0.137	0.05935		3.137	-0.03511		6.137	-0.16558
0.138	0.05942		3.138	-0.03185		6.138	-0.16315
0.139	0.05953		3.139	-0.03188		6.139	-0.16696
0.14	0.05982		3.14	-0.0319		6.14	-0.16585
0.141	0.06012		3.141	-0.03193		6.141	-0.17163
0.142	0.0604		3.142	-0.03525		6.142	-0.17446
0.143	0.0606		3.143	-0.03857		6.143	-0.17334
0.144	0.06097		3.144	-0.04189		6.144	-0.17354
0.145	0.06146		3.145	-0.04521		6.145	-0.17571
0.146	0.06199		3.146	-0.04853		6.146	-0.17624
0.147	0.06238		3.147	-0.05513		6.147	-0.17808
0.148	0.06276		3.148	-0.05516		6.148	-0.18091
0.149	0.06312		3.149	-0.05519		6.149	-0.18012
0.15	0.06354		3.15	-0.05193		6.15	-0.18459
0.151	0.06384		3.151	-0.05525		6.151	-0.18446
0.152	0.06412		3.152	-0.05528		6.152	-0.18302
0.153	0.06436		3.153	-0.04873		6.153	-0.1842
0.154	0.06456		3.154	-0.04547		6.154	-0.18473
0.155	0.06477		3.155	-0.03892		6.155	-0.18493
0.156	0.06507		3.156	-0.04224		6.156	-0.1894
0.157	0.06531		3.157	-0.03898		6.157	-0.18993
0.158	0.06536		3.158	-0.03572		6.158	-0.1898
0.159	0.06537		3.159	-0.03575		6.159	-0.19262
0.16	0.06545		3.16	-0.03907		6.16	-0.19085
0.161	0.06566		3.161	-0.04239		6.161	-0.19039
0.162	0.0659		3.162	-0.03584		6.162	-0.19355
0.163	0.06614		3.163	-0.03916		6.163	-0.19276
0.164	0.06627		3.164	-0.04576		6.164	-0.19559
0.165	0.06648		3.165	-0.04579		6.165	-0.19579
0.166	0.06675		3.166	-0.0524		6.166	-0.19829
0.167	0.06708		3.167	-0.05572		6.167	-0.20013
0.168	0.06726		3.168	-0.05575		6.168	-0.20164
0.169	0.06743		3.169	-0.06235		6.169	-0.2025
0.17	0.06772		3.17	-0.06238		6.17	-0.20631
0.171	0.06813		3.171	-0.05584		6.171	-0.20487
0.172	0.06852		3.172	-0.05586		6.172	-0.20737
0.173	0.06896		3.173	-0.05589		6.173	-0.20757
0.174	0.06917		3.174	-0.04935		6.174	-0.20875
0.175	0.06938		3.175	-0.0428		6.175	-0.20698
0.176	0.06965		3.176	-0.04612		6.176	-0.20291
0.177	0.06987		3.177	-0.04615		6.177	-0.2077
0.178	0.07022		3.178	-0.04289		6.178	-0.20922
0.179	0.07062		3.179	-0.04291		6.179	-0.20975
0.18	0.07088		3.18	-0.04294		6.18	-0.21093
0.181	0.07123		3.181	-0.04626		6.181	-0.21179
0.182	0.07164		3.182	-0.04958		6.182	-0.21297
0.183	0.07212		3.183	-0.04961		6.183	-0.21383
0.184	0.07261		3.184	-0.05293		6.184	-0.21534
0.185	0.07297		3.185	-0.05953		6.185	-0.2185
0.186	0.0734		3.186	-0.06285		6.186	-0.21902
0.187	0.07387		3.187	-0.06288		6.187	-0.22021
0.188	0.07433		3.188	-0.06291		6.188	-0.22336
0.189	0.07482		3.189	-0.06952		6.189	-0.22389
0.19	0.07525		3.19	-0.06626		6.19	-0.22376
0.191	0.07562		3.191	-0.06629		6.191	-0.22823
0.192	0.07592		3.192	-0.06303		6.192	-0.22646
0.193	0.0763		3.193	-0.05977		6.193	-0.2306
0.194	0.07673		3.194	-0.05651		6.194	-0.2262
0.195	0.07707		3.195	-0.05325		6.195	-0.2218
0.196	0.07729		3.196	-0.05328		6.196	-0.22594
0.197	0.07753		3.197	-0.05002		6.197	-0.22778
0.198	0.07779		3.198	-0.05005		6.198	-0.22568
0.199	0.07796		3.199	-0.04679		6.199	-0.22621
0.2	0.07816		3.2	-0.05011		6.2	-0.23035
0.201	0.07835		3.201	-0.04685		6.201	-0.22726
0.202	0.07843		3.202	-0.05345		6.202	-0.23042
0.203	0.07853		3.203	-0.05677		6.203	-0.2316
0.204	0.07858		3.204	-0.06009		6.204	-0.23476
0.205	0.07863		3.205	-0.0667		6.205	-0.23266
0.206	0.07875		3.206	-0.06673		6.206	-0.2391
0.207	0.07878		3.207	-0.07334		6.207	-0.23864
0.208	0.07886		3.208	-0.07008		6.208	-0.23621
0.209	0.07907		3.209	-0.0701		6.209	-0.24266
0.21	0.0793		3.21	-0.07013		6.21	-0.24121
0.211	0.07943		3.211	-0.07345		6.211	-0.24009
0.212	0.07955		3.212	-0.07019		6.212	-0.24227
0.213	0.0796		3.213	-0.07022		6.213	-0.24181
0.214	0.0797		3.214	-0.06367		6.214	-0.24201
0.215	0.07987		3.215	-0.05712		6.215	-0.24516
0.216	0.07997		3.216	-0.06044		6.216	-0.24536
0.217	0.08005		3.217	-0.05718		6.217	-0.24457
0.218	0.08028		3.218	-0.05721		6.218	-0.24346
0.219	0.08055		3.219	-0.05395		6.219	-0.243
0.22	0.08088		3.22	-0.05398		6.22	-0.24484
0.221	0.08113		3.221	-0.0573		6.221	-0.24537
0.222	0.08136		3.222	-0.06062		6.222	-0.24787
0.223	0.08163		3.223	-0.06723		6.223	-0.25168
0.224	0.08182		3.224	-0.06726		6.224	-0.24991
0.225	0.08218		3.225	-0.07057		6.225	-0.25438
0.226	0.08262		3.226	-0.07389		6.226	-0.25655
0.227	0.0829		3.227	-0.07721		6.227	-0.25971
0.228	0.08317		3.228	-0.08053		6.228	-0.26089
0.229	0.08354		3.229	-0.08056		6.229	-0.25813
0.23	0.08385		3.23	-0.08388		6.23	-0.25965
0.231	0.08404		3.231	-0.0839		6.231	-0.26543
0.232	0.08422		3.232	-0.08065		6.232	-0.2607
0.233	0.08445		3.233	-0.08068		6.233	-0.26057
0.234	0.08464		3.234	-0.07413		6.234	-0.26208
0.235	0.08479		3.235	-0.07416		6.235	-0.25768
0.236	0.08509		3.236	-0.06761		6.236	-0.26248
0.237	0.08538		3.237	-0.06435		6.237	-0.26465
0.238	0.08565		3.238	-0.06438		6.238	-0.26025
0.239	0.0858		3.239	-0.0677		6.239	-0.26045
0.24	0.08607		3.24	-0.06444		6.24	-0.26426
0.241	0.08645		3.241	-0.07104		6.241	-0.26676
0.242	0.08669		3.242	-0.07107		6.242	-0.26499
0.243	0.08706		3.243	-0.06781		6.243	-0.2688
0.244	0.0874		3.244	-0.07771		6.244	-0.27327
0.245	0.08775		3.245	-0.08103		6.245	-0.2738
0.246	0.08807		3.246	-0.08434		6.246	-0.27466
0.247	0.08837		3.247	-0.08766		6.247	-0.27683
0.248	0.08856		3.248	-0.08769		6.248	-0.27834
0.249	0.08888		3.249	-0.08443		6.249	-0.28117
0.25	0.0892		3.25	-0.08446		6.25	-0.27709
0.251	0.08937		3.251	-0.08778		6.251	-0.27992
0.252	0.08956		3.252	-0.08452		6.252	-0.27946
0.253	0.08974		3.253	-0.08455		6.253	-0.27769
0.254	0.09004		3.254	-0.08458		6.254	-0.27888
0.255	0.09031		3.255	-0.08132		6.255	-0.2794
0.256	0.09058		3.256	-0.07477		6.256	-0.27927
0.257	0.09075		3.257	-0.0748		6.257	-0.28079
0.258	0.09103		3.258	-0.07154		6.258	-0.28033
0.259	0.09133		3.259	-0.06828		6.259	-0.28053
0.26	0.09174		3.26	-0.0716		6.26	-0.28467
0.261	0.09222		3.261	-0.07821		6.261	-0.28257
0.262	0.09269		3.262	-0.07495		6.262	-0.28671
0.263	0.09317		3.263	-0.08155		6.263	-0.28757
0.264	0.09362		3.264	-0.08816		6.264	-0.28875
0.265	0.09404		3.265	-0.08819		6.265	-0.29059
0.266	0.09438		3.266	-0.0948		6.266	-0.29013
0.267	0.09487		3.267	-0.09812		6.267	-0.29099
0.268	0.09541		3.268	-0.09486		6.268	-0.29349
0.269	0.0958		3.269	-0.09817		6.269	-0.29927
0.27	0.0962		3.27	-0.0982		6.27	-0.29717
0.271	0.09654		3.271	-0.10152		6.271	-0.29869
0.272	0.09695		3.272	-0.09826		6.272	-0.29527
0.273	0.09744		3.273	-0.08842		6.273	-0.29613
0.274	0.09781		3.274	-0.08845		6.274	-0.30125
0.275	0.09815		3.275	-0.08848		6.275	-0.29915
0.276	0.09852		3.276	-0.08522		6.276	-0.29738
0.277	0.0987		3.277	-0.08196		6.277	-0.29659
0.278	0.09898		3.278	-0.0787		6.278	-0.30172
0.279	0.09932		3.279	-0.07873		6.279	-0.30488
0.28	0.09956		3.28	-0.07876		6.28	-0.3054
0.281	0.09991		3.281	-0.08537		6.281	-0.31053
0.282	0.10044		3.282	-0.0854		6.282	-0.30679
0.283	0.10093		3.283	-0.09201		6.283	-0.31257
0.284	0.10134		3.284	-0.09532		6.284	-0.30948
0.285	0.10178		3.285	-0.09864		6.285	-0.31428
0.286	0.1022		3.286	-0.10196		6.286	-0.31087
0.287	0.10265		3.287	-0.10857		6.287	-0.31304
0.288	0.10302		3.288	-0.1086		6.288	-0.31192
0.289	0.10332		3.289	-0.10863		6.289	-0.31311
0.29	0.10384		3.29	-0.10866		6.29	-0.31429
0.291	0.10426		3.291	-0.1054		6.291	-0.31383
0.292	0.10448		3.292	-0.10543		6.292	-0.31206
0.293	0.10473		3.293	-0.10217		6.293	-0.31719
0.294	0.10501		3.294	-0.09891		6.294	-0.31706
0.295	0.10531		3.295	-0.09565		6.295	-0.31824
0.296	0.10558		3.296	-0.09568		6.296	-0.3145
0.297	0.10576		3.297	-0.09571		6.297	-0.31634
0.298	0.10604		3.298	-0.09574		6.298	-0.31884
0.299	0.10644		3.299	-0.09905		6.299	-0.31838
0.3	0.10671		3.3	-0.09579		6.3	-0.32055
0.301	0.10707		3.301	-0.09582		6.301	-0.32305
0.302	0.10751		3.302	-0.09914		6.302	-0.32128
0.303	0.10791		3.303	-0.09917		6.303	-0.32444
0.304	0.10846		3.304	-0.10907		6.304	-0.32398
0.305	0.1088		3.305	-0.1091		6.305	-0.32023
0.306	0.10919		3.306	-0.1157		6.306	-0.32602
0.307	0.10963		3.307	-0.10915		6.307	-0.32786
0.308	0.11008		3.308	-0.11905		6.308	-0.33102
0.309	0.11054		3.309	-0.12237		6.309	-0.33187
0.31	0.111		3.31	-0.1224		6.31	-0.33043
0.311	0.11135		3.311	-0.11914		6.311	-0.33128
0.312	0.11154		3.312	-0.11917		6.312	-0.33378
0.313	0.11175		3.313	-0.12249		6.313	-0.33431
0.314	0.11194		3.314	-0.11265		6.314	-0.33714
0.315	0.11212		3.315	-0.10939		6.315	-0.33504
0.316	0.11233		3.316	-0.10942		6.316	-0.33622
0.317	0.11264		3.317	-0.11274		6.317	-0.32952
0.318	0.11288		3.318	-0.10948		6.318	-0.32873
0.319	0.11309		3.319	-0.10951		6.319	-0.33123
0.32	0.11336		3.32	-0.10954		6.32	-0.33209
0.321	0.11366		3.321	-0.11285		6.321	-0.33097
0.322	0.11406		3.322	-0.11617		6.322	-0.33511
0.323	0.11439		3.323	-0.11949		6.323	-0.33728
0.324	0.11474		3.324	-0.1261		6.324	-0.3342
0.325	0.11504		3.325	-0.12613		6.325	-0.33933
0.326	0.11543		3.326	-0.12944		6.326	-0.33689
0.327	0.11568		3.327	-0.12947		6.327	-0.33808
0.328	0.11598		3.328	-0.13608		6.328	-0.33926
0.329	0.11628		3.329	-0.13611		6.329	-0.34603
0.33	0.1166		3.33	-0.13614		6.33	-0.34591
0.331	0.11686		3.331	-0.13946		6.331	-0.3438
0.332	0.11706		3.332	-0.1362		6.332	-0.34762
0.333	0.11716		3.333	-0.13623		6.333	-0.34946
0.334	0.11729		3.334	-0.12639		6.334	-0.34834
0.335	0.11745		3.335	-0.12642		6.335	-0.34296
0.336	0.11754		3.336	-0.12645		6.336	-0.34184
0.337	0.11769		3.337	-0.1199		6.337	-0.34565
0.338	0.11775		3.338	-0.12322		6.338	-0.34454
0.339	0.11795		3.339	-0.12654		6.339	-0.34671
0.34	0.11814		3.34	-0.12985		6.34	-0.34691
0.341	0.11816		3.341	-0.1266		6.341	-0.34776
0.342	0.11834		3.342	-0.12991		6.342	-0.34533
0.343	0.11865		3.343	-0.13652		6.343	-0.35046
0.344	0.11905		3.344	-0.13984		6.344	-0.35165
0.345	0.11947		3.345	-0.13987		6.345	-0.35217
0.346	0.11984		3.346	-0.14976		6.346	-0.35467
0.347	0.1202		3.347	-0.15308		6.347	-0.35389
0.348	0.12075		3.348	-0.14653		6.348	-0.35638
0.349	0.12125		3.349	-0.15643		6.349	-0.35626
0.35	0.12173		3.35	-0.15317		6.35	-0.35645
0.351	0.12212		3.351	-0.15649		6.351	-0.35665
0.352	0.12252		3.352	-0.15323		6.352	-0.35619
0.353	0.12286		3.353	-0.14997		6.353	-0.35836
0.354	0.12312		3.354	-0.15		6.354	-0.35823
0.355	0.12325		3.355	-0.14674		6.355	-0.35843
0.356	0.12342		3.356	-0.14348		6.356	-0.35502
0.357	0.12359		3.357	-0.15009		6.357	-0.3608
0.358	0.1238		3.358	-0.14683		6.358	-0.35542
0.359	0.12401		3.359	-0.14357		6.359	-0.35857
0.36	0.12429		3.36	-0.14688		6.36	-0.35713
0.361	0.12454		3.361	-0.14691		6.361	-0.36226
0.362	0.12479		3.362	-0.14694		6.362	-0.36114
0.363	0.12513		3.363	-0.16013		6.363	-0.36298
0.364	0.12556		3.364	-0.15687		6.364	-0.36515
0.365	0.12601		3.365	-0.16348		6.365	-0.35878
0.366	0.12644		3.366	-0.16679		6.366	-0.36719
0.367	0.1269		3.367	-0.17011		6.367	-0.36443
0.368	0.12729		3.368	-0.17672		6.368	-0.3643
0.369	0.12766		3.369	-0.17675		6.369	-0.36877
0.37	0.12804		3.37	-0.18007		6.37	-0.37029
0.371	0.12842		3.371	-0.1801		6.371	-0.36917
0.372	0.12886		3.372	-0.17684		6.372	-0.36707
0.373	0.12924		3.373	-0.17687		6.373	-0.36924
0.374	0.12965		3.374	-0.17361		6.374	-0.36747
0.375	0.12983		3.375	-0.16706		6.375	-0.36931
0.376	0.13011		3.376	-0.17038		6.376	-0.37181
0.377	0.13034		3.377	-0.17041		6.377	-0.37168
0.378	0.13059		3.378	-0.17044		6.378	-0.37221
0.379	0.13087		3.379	-0.17046		6.379	-0.37175
0.38	0.13123		3.38	-0.17378		6.38	-0.37293
0.381	0.13155		3.381	-0.1771		6.381	-0.36886
0.382	0.13194		3.382	-0.17713		6.382	-0.37136
0.383	0.13228		3.383	-0.18374		6.383	-0.37254
0.384	0.13264		3.384	-0.19034		6.384	-0.37406
0.385	0.13301		3.385	-0.19366		6.385	-0.37459
0.386	0.13334		3.386	-0.19698		6.386	-0.38333
0.387	0.13375		3.387	-0.2003		6.387	-0.3786
0.388	0.13413		3.388	-0.20362		6.388	-0.37814
0.389	0.13458		3.389	-0.20693		6.389	-0.38129
0.39	0.13496		3.39	-0.20696		6.39	-0.38117
0.391	0.1354		3.391	-0.21028		6.391	-0.38169
0.392	0.13589		3.392	-0.2136		6.392	-0.38321
0.393	0.13632		3.393	-0.20705		6.393	-0.38308
0.394	0.13675		3.394	-0.20379		6.394	-0.3882
0.395	0.13715		3.395	-0.20382		6.395	-0.38512
0.396	0.13751		3.396	-0.20714		6.396	-0.38269
0.397	0.13784		3.397	-0.20059		6.397	-0.38321
0.398	0.13821		3.398	-0.2072		6.398	-0.38177
0.399	0.1385		3.399	-0.20394		6.399	-0.38657
0.4	0.13868		3.4	-0.21055		6.4	-0.38808
0.401	0.13882		3.401	-0.21715		6.401	-0.39058
0.402	0.13904		3.402	-0.21718		6.402	-0.39111
0.403	0.1392		3.403	-0.22379		6.403	-0.39328
0.404	0.1394		3.404	-0.22711		6.404	-0.39249
0.405	0.13956		3.405	-0.23372		6.405	-0.39401
0.406	0.13985		3.406	-0.23703		6.406	-0.39158
0.407	0.14022		3.407	-0.24364		6.407	-0.39079
0.408	0.1407		3.408	-0.24696		6.408	-0.3877
0.409	0.14112		3.409	-0.25028		6.409	-0.3902
0.41	0.14163		3.41	-0.2536		6.41	-0.39303
0.411	0.14208		3.411	-0.25691		6.411	-0.39388
0.412	0.14255		3.412	-0.25036		6.412	-0.39573
0.413	0.14292		3.413	-0.25697		6.413	-0.39625
0.414	0.14324		3.414	-0.25042		6.414	-0.39218
0.415	0.14352		3.415	-0.25374		6.415	-0.39304
0.416	0.14391		3.416	-0.25377		6.416	-0.39685
0.417	0.14434		3.417	-0.25051		6.417	-0.40231
0.418	0.14472		3.418	-0.26041		6.418	-0.40349
0.419	0.14509		3.419	-0.26044		6.419	-0.40238
0.42	0.14554		3.42	-0.26376		6.42	-0.40192
0.421	0.14608		3.421	-0.27036		6.421	-0.40277
0.422	0.14666		3.422	-0.27697		6.422	-0.4033
0.423	0.14716		3.423	-0.28029		6.423	-0.40744
0.424	0.14757		3.424	-0.28689		6.424	-0.39844
0.425	0.14791		3.425	-0.2935		6.425	-0.40258
0.426	0.14838		3.426	-0.30011		6.426	-0.40541
0.427	0.14877		3.427	-0.30343		6.427	-0.40725
0.428	0.14911		3.428	-0.30346		6.428	-0.41074
0.429	0.14951		3.429	-0.31335		6.429	-0.41356
0.43	0.14986		3.43	-0.31338		6.43	-0.40916
0.431	0.15013		3.431	-0.31999		6.431	-0.41133
0.432	0.1504		3.432	-0.32331		6.432	-0.41515
0.433	0.15054		3.433	-0.32334		6.433	-0.4183
0.434	0.15065		3.434	-0.32337		6.434	-0.42014
0.435	0.15082		3.435	-0.32668		6.435	-0.41772
0.436	0.15108		3.436	-0.32671		6.436	-0.41693
0.437	0.15263		3.437	-0.33003		6.437	-0.42271
0.438	0.15392		3.438	-0.33006		6.438	-0.42784
0.439	0.15504		3.439	-0.34325		6.439	-0.4287
0.44	0.15598		3.44	-0.34327		6.44	-0.42725
0.441	0.15655		3.441	-0.34988		6.441	-0.42975
0.442	0.15673		3.442	-0.35649		6.442	-0.42995
0.443	0.15662		3.443	-0.36967		6.443	-0.43343
0.444	0.15617		3.444	-0.37628		6.444	-0.43429
0.445	0.1554		3.445	-0.38946		6.445	-0.43252
0.446	0.15436		3.446	-0.39936		6.446	-0.43633
0.447	0.153		3.447	-0.40597		6.447	-0.43817
0.448	0.1514		3.448	-0.41586		6.448	-0.44264
0.449	0.14953		3.449	-0.42905		6.449	-0.44514
0.45	0.14738		3.45	-0.43566		6.45	-0.44928
0.451	0.14506		3.451	-0.43897		6.451	-0.45573
0.452	0.14261		3.452	-0.44558		6.452	-0.45198
0.453	0.13995		3.453	-0.45877		6.453	-0.44791
0.454	0.13713		3.454	-0.46208		6.454	-0.45139
0.455	0.13412		3.455	-0.46869		6.455	-0.45356
0.456	0.13108		3.456	-0.48188		6.456	-0.45146
0.457	0.12787		3.457	-0.48848		6.457	-0.45166
0.458	0.12459		3.458	-0.49509		6.458	-0.45055
0.459	0.12118		3.459	-0.50828		6.459	-0.45009
0.46	0.11773		3.46	-0.52475		6.46	-0.44634
0.461	0.1142		3.461	-0.53793		6.461	-0.44326
0.462	0.11065		3.462	-0.5577		6.462	-0.43261
0.463	0.10712		3.463	-0.57746		6.463	-0.42
0.464	0.1037		3.464	-0.60051		6.464	-0.40902
0.465	0.10039		3.465	-0.62356		6.465	-0.40298
0.466	0.09716		3.466	-0.64333		6.466	-0.40022
0.467	0.0939		3.467	-0.66638		6.467	-0.39122
0.468	0.09067		3.468	-0.69272		6.468	-0.39273
0.469	0.08757		3.469	-0.71906		6.469	-0.38767
0.47	0.08465		3.47	-0.74869		6.47	-0.38754
0.471	0.08186		3.471	-0.77832		6.471	-0.38708
0.472	0.07912		3.472	-0.80795		6.472	-0.38137
0.473	0.07651		3.473	-0.84415		6.473	-0.37532
0.474	0.07406		3.474	-0.89023		6.474	-0.37355
0.475	0.07183		3.475	-0.9363		6.475	-0.37276
0.476	0.06984		3.476	-0.97908		6.476	-0.37033
0.477	0.06809		3.477	-1.04489		6.477	-0.36823
0.478	0.06654		3.478	-1.12057		6.478	-0.3681
0.479	0.06532		3.479	-1.20939		6.479	-0.366
0.48	0.06433		3.48	-1.32125		6.48	-0.36784
0.481	0.06366		3.481	-1.45612		6.481	-0.37067
0.482	0.06298		3.482	-1.62717		6.482	-0.37021
0.483	0.06258		3.483	-1.85413		6.483	-0.37698
0.484	0.06266		3.484	-2.17647		6.484	-0.37685
0.485	0.06349		3.485	-2.6501		6.485	-0.37968
0.486	0.0648		3.486	-3.44604		6.486	-0.38415
0.487	0.06637		3.487	-5.08065		6.487	-0.38468
0.488	0.06675		3.488	-8.02423		6.488	-0.38981
0.489	0.06717		3.489	-9.02408		6.489	-0.39198
0.49	0.06751		3.49	-9.42865		6.49	-0.39579
0.491	0.06772		3.491	-9.58325		6.491	-0.39829
0.492	0.06796		3.492	-9.64248		6.492	-0.40276
0.493	0.0682		3.493	-9.66225		6.493	-0.40822
0.494	0.06849		3.494	-9.6557		6.494	-0.41433
0.495	0.06877		3.495	-9.6031		6.495	-0.42012
0.496	0.06903		3.496	-9.48802		6.496	-0.42492
0.497	0.06929		3.497	-9.28085		6.497	-0.42873
0.498	0.06954		3.498	-9.08026		6.498	-0.4309
0.499	0.06978		3.499	-9.05398		6.499	-0.43537
0.5	0.07		3.5	-9.16254		6.5	-0.44148
0.501	0.07022		3.501	-9.31715		6.501	-0.44497
0.502	0.07046		3.502	-9.429		6.502	-0.44845
0.503	0.07067		3.503	-9.50796		6.503	-0.45522
0.504	0.07089		3.504	-9.54417		6.504	-0.45345
0.505	0.07109		3.505	-9.55735		6.505	-0.45562
0.506	0.0713		3.506	-9.53436		6.506	-0.45516
0.507	0.07146		3.507	-9.42914		6.507	-0.457
0.508	0.07161		3.508	-9.0378		6.508	-0.4595
0.509	0.07176		3.509	-7.88672		6.509	-0.46299
0.51	0.07188		3.51	-6.76523		6.51	-0.46647
0.511	0.072		3.511	-6.1634		6.511	-0.47029
0.512	0.0721		3.512	-5.578		6.512	-0.47574
0.513	0.07217		3.513	-4.98932		6.513	-0.47693
0.514	0.07221		3.514	-4.41709		6.514	-0.4791
0.515	0.07225		3.515	-3.86458		6.515	-0.47634
0.516	0.07226		3.516	-3.37128		6.516	-0.47785
0.517	0.07224		3.517	-2.92402		6.517	-0.47772
0.518	0.07217		3.518	-2.54254		6.518	-0.47595
0.519	0.0721		3.519	-2.21039		6.519	-0.47681
0.52	0.07202		3.52	-1.93415		6.52	-0.477
0.521	0.07191		3.521	-1.70067		6.521	-0.47589
0.522	0.07177		3.522	-1.50994		6.522	-0.47543
0.523	0.07159		3.523	-1.3554		6.523	-0.4707
0.524	0.07141		3.524	-1.22058		6.524	-0.47024
0.525	0.07121		3.525	-1.1055		6.525	-0.4665
0.526	0.071		3.526	-1.01015		6.526	-0.46637
0.527	0.07075		3.527	-0.93125		6.527	-0.46131
0.528	0.07045		3.528	-0.86221		6.528	-0.45986
0.529	0.07013		3.529	-0.79975		6.529	-0.45053
0.53	0.06979		3.53	-0.74387		6.53	-0.44515
0.531	0.06943		3.531	-0.70114		6.531	-0.43385
0.532	0.06905		3.532	-0.65513		6.532	-0.42846
0.533	0.06907		3.533	-0.61569		6.533	-0.42044
0.534	0.06925		3.534	-0.57954		6.534	-0.40815
0.535	0.06951		3.535	-0.54668		6.535	-0.40408
0.536	0.06959		3.536	-0.52698		6.536	-0.39837
0.537	0.06958		3.537	-0.50069		6.537	-0.39002
0.538	0.06959		3.538	-0.48099		6.538	-0.38102
0.539	0.06958		3.539	-0.46458		6.539	-0.37596
0.54	0.06956		3.54	-0.45145		6.54	-0.37057
0.541	0.06954		3.541	-0.43503		6.541	-0.36551
0.542	0.06952		3.542	-0.42849		6.542	-0.36571
0.543	0.06949		3.543	-0.41865		6.543	-0.35507
0.544	0.06948		3.544	-0.4121		6.544	-0.35231
0.545	0.06946		3.545	-0.40555		6.545	-0.35054
0.546	0.06946		3.546	-0.39571		6.546	-0.34581
0.547	0.06943		3.547	-0.39574		6.547	-0.34666
0.548	0.06941		3.548	-0.38919		6.548	-0.34456
0.549	0.06937		3.549	-0.38265		6.549	-0.34016
0.55	0.06937		3.55	-0.37939		6.55	-0.3397
0.551	0.06935		3.551	-0.36955		6.551	-0.33826
0.552	0.06935		3.552	-0.35642		6.552	-0.33353
0.553	0.06932		3.553	-0.35316		6.553	-0.33537
0.554	0.06929		3.554	-0.34004		6.554	-0.33097
0.555	0.06926		3.555	-0.33678		6.555	-0.3246
0.556	0.06923		3.556	-0.32036		6.556	-0.32348
0.557	0.0692		3.557	-0.3171		6.557	-0.32401
0.558	0.06921		3.558	-0.31055		6.558	-0.31599
0.559	0.0692		3.559	-0.30401		6.559	-0.3129
0.56	0.06917		3.56	-0.30403		6.56	-0.30785
0.561	0.06914		3.561	-0.29749		6.561	-0.3087
0.562	0.06914		3.562	-0.29752		6.562	-0.30167
0.563	0.06913		3.563	-0.29097		6.563	-0.29694
0.564	0.06915		3.564	-0.291		6.564	-0.29845
0.565	0.06917		3.565	-0.29103		6.565	-0.29077
0.566	0.06918		3.566	-0.28777		6.566	-0.28899
0.567	0.06921		3.567	-0.28451		6.567	-0.28656
0.568	0.06923		3.568	-0.28125		6.568	-0.28644
0.569	0.06926		3.569	-0.27799		6.569	-0.28532
0.57	0.06931		3.57	-0.27473		6.57	-0.27599
0.571	0.06933		3.571	-0.26818		6.571	-0.2775
0.572	0.06939		3.572	-0.25505		6.572	-0.27442
0.573	0.06944		3.573	-0.25179		6.573	-0.27264
0.574	0.06951		3.574	-0.24853		6.574	-0.2712
0.575	0.06958		3.575	-0.24199		6.575	-0.26713
0.576	0.06962		3.576	-0.23544		6.576	-0.26305
0.577	0.06968		3.577	-0.2256		6.577	-0.25997
0.578	0.06974		3.578	-0.22563		6.578	-0.25951
0.579	0.06981		3.579	-0.21579		6.579	-0.25642
0.58	0.06988		3.58	-0.21911		6.58	-0.25103
0.581	0.06993		3.581	-0.21585		6.581	-0.2463
0.582	0.07		3.582	-0.21259		6.582	-0.25143
0.583	0.07008		3.583	-0.2192		6.583	-0.249
0.584	0.07016		3.584	-0.21594		6.584	-0.24624
0.585	0.07024		3.585	-0.21926		6.585	-0.24578
0.586	0.07034		3.586	-0.216		6.586	-0.24401
0.587	0.07041		3.587	-0.21603		6.587	-0.2383
0.588	0.07049		3.588	-0.21277		6.588	-0.23849
0.589	0.07055		3.589	-0.20951		6.589	-0.23639
0.59	0.0706		3.59	-0.20954		6.59	-0.23823
0.591	0.07068		3.591	-0.20628		6.591	-0.23318
0.592	0.07073		3.592	-0.20302		6.592	-0.23107
0.593	0.07079		3.593	-0.19647		6.593	-0.23456
0.594	0.07085		3.594	-0.19321		6.594	-0.2295
0.595	0.0709		3.595	-0.18666		6.595	-0.22608
0.596	0.07094		3.596	-0.18669		6.596	-0.22694
0.597	0.07097		3.597	-0.17685		6.597	-0.22484
0.598	0.07102		3.598	-0.17359		6.598	-0.22175
0.599	0.07105		3.599	-0.17362		6.599	-0.21932
0.6	0.07109		3.6	-0.17365		6.6	-0.21722
0.601	0.07108		3.601	-0.17039		6.601	-0.21841
0.602	0.07111		3.602	-0.17042		6.602	-0.21663
0.603	0.07112		3.603	-0.17374		6.603	-0.21322
0.604	0.07111		3.604	-0.17377		6.604	-0.21342
0.605	0.07114		3.605	-0.1738		6.605	-0.21394
0.606	0.07116		3.606	-0.17383		6.606	-0.21184
0.607	0.07119		3.607	-0.17386		6.607	-0.21533
0.608	0.0712		3.608	-0.17389		6.608	-0.21257
0.609	0.07119		3.609	-0.1772		6.609	-0.20685
0.61	0.07119		3.61	-0.17395		6.61	-0.20902
0.611	0.07122		3.611	-0.1674		6.611	-0.20528
0.612	0.07125		3.612	-0.16414		6.612	-0.20581
0.613	0.07122		3.613	-0.16088		6.613	-0.20633
0.614	0.07122		3.614	-0.15762		6.614	-0.20653
0.615	0.07123		3.615	-0.15436		6.615	-0.2064
0.616	0.07125		3.616	-0.14452		6.616	-0.20134
0.617	0.07125		3.617	-0.14126		6.617	-0.20023
0.618	0.07124		3.618	-0.138		6.618	-0.19911
0.619	0.07124		3.619	-0.13803		6.619	-0.19865
0.62	0.07125		3.62	-0.13806		6.62	-0.19294
0.621	0.07125		3.621	-0.13809		6.621	-0.19248
0.622	0.07129		3.622	-0.14141		6.622	-0.19202
0.623	0.07131		3.623	-0.14144		6.623	-0.19025
0.624	0.07131		3.624	-0.14147		6.624	-0.18848
0.625	0.07132		3.625	-0.14478		6.625	-0.189
0.626	0.07128		3.626	-0.1481		6.626	-0.18887
0.627	0.07129		3.627	-0.14484		6.627	-0.18546
0.628	0.07127		3.628	-0.14158		6.628	-0.18303
0.629	0.0712		3.629	-0.14819		6.629	-0.18651
0.63	0.07117		3.63	-0.14493		6.63	-0.18803
0.631	0.07114		3.631	-0.13838		6.631	-0.18428
0.632	0.07114		3.632	-0.13512		6.632	-0.1858
0.633	0.07114		3.633	-0.13186		6.633	-0.18567
0.634	0.07107		3.634	-0.1286		6.634	-0.18126
0.635	0.07107		3.635	-0.12206		6.635	-0.17489
0.636	0.07103		3.636	-0.12209		6.636	-0.17476
0.637	0.07097		3.637	-0.11883		6.637	-0.172
0.638	0.07093		3.638	-0.11557		6.638	-0.17122
0.639	0.07091		3.639	-0.11231		6.639	-0.17076
0.64	0.07082		3.64	-0.11562		6.64	-0.1749
0.641	0.07079		3.641	-0.11236		6.641	-0.1728
0.642	0.07076		3.642	-0.11897		6.642	-0.17004
0.643	0.07073		3.643	-0.11571		6.643	-0.17287
0.644	0.07071		3.644	-0.11903		6.644	-0.17208
0.645	0.07069		3.645	-0.12235		6.645	-0.17458
0.646	0.07074		3.646	-0.12567		6.646	-0.17248
0.647	0.0708		3.647	-0.12241		6.647	-0.17399
0.648	0.07082		3.648	-0.11915		6.648	-0.16992
0.649	0.07077		3.649	-0.12247		6.649	-0.16782
0.65	0.07069		3.65	-0.11921		6.65	-0.17064
0.651	0.07052		3.651	-0.11924		6.651	-0.16756
0.652	0.07032		3.652	-0.11269		6.652	-0.16349
0.653	0.07005		3.653	-0.11272		6.653	-0.1604
0.654	0.06978		3.654	-0.10946		6.654	-0.16093
0.655	0.0695		3.655	-0.10291		6.655	-0.1608
0.656	0.06923		3.656	-0.09965		6.656	-0.15869
0.657	0.06881		3.657	-0.09639		6.657	-0.15331
0.658	0.06841		3.658	-0.09642		6.658	-0.14628
0.659	0.06803		3.659	-0.09645		6.659	-0.14516
0.66	0.0677		3.66	-0.09319		6.66	-0.14799
0.661	0.06744		3.661	-0.09322		6.661	-0.15114
0.662	0.06715		3.662	-0.09654		6.662	-0.14543
0.663	0.06684		3.663	-0.09985		6.663	-0.14267
0.664	0.06666		3.664	-0.10317		6.664	-0.14418
0.665	0.06652		3.665	-0.10649		6.665	-0.14373
0.666	0.06648		3.666	-0.10652		6.666	-0.13834
0.667	0.0663		3.667	-0.10655		6.667	-0.14084
0.668	0.06607		3.668	-0.10987		6.668	-0.14334
0.669	0.0659		3.669	-0.10661		6.669	-0.13861
0.67	0.06575		3.67	-0.10664		6.67	-0.13585
0.671	0.06558		3.671	-0.10338		6.671	-0.139
0.672	0.06539		3.672	-0.10012		6.672	-0.1392
0.673	0.06514		3.673	-0.10015		6.673	-0.13677
0.674	0.06489		3.674	-0.0936		6.674	-0.13533
0.675	0.06463		3.675	-0.08705		6.675	-0.13126
0.676	0.06438		3.676	-0.08708		6.676	-0.12653
0.677	0.06417		3.677	-0.08382		6.677	-0.12212
0.678	0.06398		3.678	-0.08056		6.678	-0.12134
0.679	0.06383		3.679	-0.0773		6.679	-0.12416
0.68	0.06386		3.68	-0.08062		6.68	-0.12502
0.681	0.06385		3.681	-0.08065		6.681	-0.12489
0.682	0.06379		3.682	-0.08397		6.682	-0.12016
0.683	0.06379		3.683	-0.084		6.683	-0.11905
0.684	0.0638		3.684	-0.08731		6.684	-0.11694
0.685	0.06395		3.685	-0.09392		6.685	-0.12043
0.686	0.06399		3.686	-0.09395		6.686	-0.12096
0.687	0.06407		3.687	-0.09398		6.687	-0.11688
0.688	0.06407		3.688	-0.0973		6.688	-0.11248
0.689	0.06424		3.689	-0.09733		6.689	-0.10874
0.69	0.06446		3.69	-0.09407		6.69	-0.11419
0.691	0.0647		3.691	-0.0941		6.691	-0.10979
0.692	0.06492		3.692	-0.09084		6.692	-0.11065
0.693	0.06509		3.693	-0.08429		6.693	-0.10822
0.694	0.06512		3.694	-0.08103		6.694	-0.1025
0.695	0.06519		3.695	-0.07119		6.695	-0.10073
0.696	0.06525		3.696	-0.07122		6.696	-0.1006
0.697	0.06513		3.697	-0.07125		6.697	-0.10179
0.698	0.06497		3.698	-0.07128		6.698	-0.10297
0.699	0.06475		3.699	-0.06802		6.699	-0.10514
0.7	0.06437		3.7	-0.07134		6.7	-0.10337
0.701	0.06406		3.701	-0.07137		6.701	-0.09962
0.702	0.06371		3.702	-0.0714		6.702	-0.09391
0.703	0.06342		3.703	-0.06814		6.703	-0.09542
0.704	0.06318		3.704	-0.07803		6.704	-0.09595
0.705	0.06292		3.705	-0.07806		6.705	-0.09286
0.706	0.06255		3.706	-0.08138		6.706	-0.09405
0.707	0.06216		3.707	-0.0847		6.707	-0.09293
0.708	0.06194		3.708	-0.08802		6.708	-0.09017
0.709	0.06166		3.709	-0.08476		6.709	-0.09333
0.71	0.06145		3.71	-0.0815		6.71	-0.08925
0.711	0.06116		3.711	-0.07495		6.711	-0.08781
0.712	0.06083		3.712	-0.07498		6.712	-0.08505
0.713	0.06046		3.713	-0.07172		6.713	-0.08525
0.714	0.06012		3.714	-0.07175		6.714	-0.08216
0.715	0.05968		3.715	-0.06849		6.715	-0.08138
0.716	0.05923		3.716	-0.06523		6.716	-0.07796
0.717	0.05869		3.717	-0.06197		6.717	-0.0798
0.718	0.05823		3.718	-0.062		6.718	-0.07376
0.719	0.05784		3.719	-0.06203		6.719	-0.07429
0.72	0.05747		3.72	-0.05877		6.72	-0.07383
0.721	0.05711		3.721	-0.0588		6.721	-0.07008
0.722	0.05675		3.722	-0.06212		6.722	-0.07127
0.723	0.0565		3.723	-0.06215		6.723	-0.07114
0.724	0.05635		3.724	-0.06875		6.724	-0.07002
0.725	0.05623		3.725	-0.07207		6.725	-0.06661
0.726	0.05612		3.726	-0.07539		6.726	-0.06615
0.727	0.05614		3.727	-0.07213		6.727	-0.06438
0.728	0.05619		3.728	-0.07216		6.728	-0.06523
0.729	0.05625		3.729	-0.07548		6.729	-0.06642
0.73	0.05624		3.73	-0.07222		6.73	-0.0676
0.731	0.05608		3.731	-0.07225		6.731	-0.06649
0.732	0.05604		3.732	-0.07228		6.732	-0.05847
0.733	0.05608		3.733	-0.06902		6.733	-0.05834
0.734	0.05604		3.734	-0.06247		6.734	-0.05788
0.735	0.05604		3.735	-0.05921		6.735	-0.05742
0.736	0.05608		3.736	-0.05595		6.736	-0.06091
0.737	0.05609		3.737	-0.05269		6.737	-0.05914
0.738	0.05617		3.738	-0.05272		6.738	-0.05901
0.739	0.05635		3.739	-0.04946		6.739	-0.05329
0.74	0.05639		3.74	-0.04949		6.74	-0.04889
0.741	0.05644		3.741	-0.05281		6.741	-0.05139
0.742	0.05646		3.742	-0.05284		6.742	-0.04699
0.743	0.05643		3.743	-0.05615		6.743	-0.04817
0.744	0.05649		3.744	-0.05947		6.744	-0.04213
0.745	0.05659		3.745	-0.0595		6.745	-0.04232
0.746	0.05656		3.746	-0.06282		6.746	-0.04778
0.747	0.05649		3.747	-0.06943		6.747	-0.04765
0.748	0.05645		3.748	-0.06946		6.748	-0.04785
0.749	0.05633		3.749	-0.0662		6.749	-0.04345
0.75	0.05632		3.75	-0.06951		6.75	-0.04496
0.751	0.05657		3.751	-0.06626		6.751	-0.04648
0.752	0.05667		3.752	-0.05971		6.752	-0.04405
0.753	0.05677		3.753	-0.06302		6.753	-0.03866
0.754	0.05676		3.754	-0.05319		6.754	-0.0382
0.755	0.05668		3.755	-0.04664		6.755	-0.0361
0.756	0.05657		3.756	-0.04667		6.756	-0.03367
0.757	0.05637		3.757	-0.04341		6.757	-0.04011
0.758	0.05605		3.758	-0.04344		6.758	-0.03275
0.759	0.05576		3.759	-0.04676		6.759	-0.03624
0.76	0.05553		3.76	-0.05007		6.76	-0.03643
0.761	0.05519		3.761	-0.0501		6.761	-0.03565
0.762	0.05489		3.762	-0.05013		6.762	-0.03256
0.763	0.05454		3.763	-0.05345		6.763	-0.02849
0.764	0.05424		3.764	-0.05348		6.764	-0.02442
0.765	0.05392		3.765	-0.0568		6.765	-0.03053
0.766	0.05369		3.766	-0.05683		6.766	-0.02876
0.767	0.05344		3.767	-0.06015		6.767	-0.03126
0.768	0.05321		3.768	-0.06346		6.768	-0.02948
0.769	0.053		3.769	-0.0602		6.769	-0.031
0.77	0.05292		3.77	-0.06681		6.77	-0.03415
0.771	0.05291		3.771	-0.06684		6.771	-0.03172
0.772	0.05283		3.772	-0.057		6.772	-0.03093
0.773	0.05291		3.773	-0.05045		6.773	-0.02916
0.774	0.05275		3.774	-0.0472		6.774	-0.01819
0.775	0.0525		3.775	-0.05051		6.775	-0.01642
0.776	0.05223		3.776	-0.04068		6.776	-0.01234
0.777	0.05211		3.777	-0.04071		6.777	-0.01188
0.778	0.05196		3.778	-0.04073		6.778	-0.01866
0.779	0.05183		3.779	-0.04076		6.779	-0.0113
0.78	0.05164		3.78	-0.03751		6.78	-0.01084
0.781	0.05147		3.781	-0.03425		6.781	-0.01104
0.782	0.05141		3.782	-0.04085		6.782	-0.01584
0.783	0.05152		3.783	-0.04088		6.783	-0.01768
0.784	0.05163		3.784	-0.05078		6.784	-0.00999
0.785	0.0519		3.785	-0.0541		6.785	-0.00822
0.786	0.05202		3.786	-0.05084		6.786	-0.00875
0.787	0.05215		3.787	-0.05744		6.787	-0.00796
0.788	0.05237		3.788	-0.06076		6.788	-0.01079
0.789	0.05252		3.789	-0.05092		6.789	-0.00671
0.79	0.05275		3.79	-0.05424		6.79	-0.00921
0.791	0.05287		3.791	-0.05098		6.791	-0.00744
0.792	0.05294		3.792	-0.05101		6.792	-0.00632
0.793	0.05299		3.793	-0.04775		6.793	-0.00192
0.794	0.05301		3.794	-0.0412		6.794	-0.00771
0.795	0.05287		3.795	-0.03794		6.795	-0.00232
0.796	0.05279		3.796	-0.03468		6.796	-0.00679
0.797	0.05287		3.797	-0.038		6.797	-0.006
0.798	0.05294		3.798	-0.02817		6.798	0.00168
0.799	0.05301		3.799	-0.03477		6.799	0.000827694
0.8	0.05326		3.8	-0.0348		6.8	0.000628858
0.801	0.05341		3.801	-0.03483		6.801	0.000101022
0.802	0.05338		3.802	-0.03486		6.802	-0.00141
0.803	0.05327		3.803	-0.03818		6.803	0.00628
0.804	0.05315		3.804	-0.0415		6.804	0.00706
0.805	0.05292		3.805	-0.0481		6.805	0.00555
0.806	0.05254		3.806	-0.05142		6.806	0.00305
0.807	0.0522		3.807	-0.05145		6.807	-0.000434994
0.808	0.05193		3.808	-0.05148		6.808	-0.0026
0.809	0.05176		3.809	-0.0548		6.809	0.00475
0.81	0.05133		3.81	-0.04825		6.81	-0.000702502
0.811	0.05085		3.811	-0.04828		6.811	0.000412662
0.812	0.05033		3.812	-0.0516		6.812	0.00679
0.813	0.04978		3.813	-0.04176		6.813	0.00954
0.814	0.0494		3.814	-0.03521		6.814	0.01
0.815	0.04897		3.815	-0.03195		6.815	0.01309
0.816	0.04857		3.816	-0.03527		6.816	0.00632
0.817	0.0482		3.817	-0.03201		6.817	0.00678
0.818	0.04793		3.818	-0.02875		6.818	0.00756
0.819	0.04763		3.819	-0.02549		6.819	0.01361
0.82	0.04742		3.82	-0.02881		6.82	0.00585
0.821	0.04718		3.821	-0.02884		6.821	0.01058
0.822	0.04702		3.822	-0.03216		6.822	0.014
0.823	0.04685		3.823	-0.03548		6.823	0.0092
0.824	0.0466		3.824	-0.03879		6.824	0.01393
0.825	0.04655		3.825	-0.0454		6.825	0.01734
0.826	0.04656		3.826	-0.04214		6.826	0.0155
0.827	0.04677		3.827	-0.04875		6.827	0.00939
0.828	0.04703		3.828	-0.04549		6.828	0.01215
0.829	0.04708		3.829	-0.04881		6.829	0.01293
0.83	0.04721		3.83	-0.04884		6.83	0.01504
0.831	0.04736		3.831	-0.04229		6.831	0.01714
0.832	0.04759		3.832	-0.04561		6.832	0.01694
0.833	0.04785		3.833	-0.03248		6.833	0.01674
0.834	0.04787		3.834	-0.03251		6.834	0.01457
0.835	0.0479		3.835	-0.02925		6.835	0.01601
0.836	0.04779		3.836	-0.02599		6.836	0.02107
0.837	0.04772		3.837	-0.02602		6.837	0.02252
0.838	0.04769		3.838	-0.02276		6.838	0.02035
0.839	0.04756		3.839	-0.02279		6.839	0.01752
0.84	0.04733		3.84	-0.02282		6.84	0.02258
0.841	0.04724		3.841	-0.02614		6.841	0.02468
0.842	0.0472		3.842	-0.03274		6.842	0.02152
0.843	0.04708		3.843	-0.0262		6.843	0.01607
0.844	0.04693		3.844	-0.03609		6.844	0.01981
0.845	0.04688		3.845	-0.03941		6.845	0.02388
0.846	0.0469		3.846	-0.04273		6.846	0.02533
0.847	0.04695		3.847	-0.03947		6.847	0.02119
0.848	0.04693		3.848	-0.0395		6.848	0.0223
0.849	0.04681		3.849	-0.0461		6.849	0.02144
0.85	0.04677		3.85	-0.04613		6.85	0.02453
0.851	0.04666		3.851	-0.04287		6.851	0.024
0.852	0.04636		3.852	-0.03304		6.852	0.02381
0.853	0.04607		3.853	-0.03636		6.853	0.02426
0.854	0.04571		3.854	-0.02652		6.854	0.03031
0.855	0.04537		3.855	-0.02984		6.855	0.02485
0.856	0.04509		3.856	-0.02658		6.856	0.03057
0.857	0.04491		3.857	-0.02332		6.857	0.02906
0.858	0.04454		3.858	-0.02006		6.858	0.02754
0.859	0.04411		3.859	-0.02338		6.859	0.03063
0.86	0.04363		3.86	-0.02012		6.86	0.0301
0.861	0.04333		3.861	-0.02343		6.861	0.03089
0.862	0.04316		3.862	-0.02675		6.862	0.03233
0.863	0.04298		3.863	-0.02678		6.863	0.03181
0.864	0.04298		3.864	-0.03668		6.864	0.02799
0.865	0.0429		3.865	-0.03671		6.865	0.03206
0.866	0.04285		3.866	-0.03674		6.866	0.03351
0.867	0.04276		3.867	-0.04005		6.867	0.02937
0.868	0.04297		3.868	-0.04008		6.868	0.0272
0.869	0.04318		3.869	-0.0434		6.869	0.02864
0.87	0.04333		3.87	-0.04343		6.87	0.03304
0.871	0.0435		3.871	-0.03688		6.871	0.02693
0.872	0.04372		3.872	-0.03362		6.872	0.03856
0.873	0.04361		3.873	-0.03036		6.873	0.03705
0.874	0.04378		3.874	-0.0271		6.874	0.03652
0.875	0.04386		3.875	-0.02713		6.875	0.03336
0.876	0.04396		3.876	-0.02387		6.876	0.03744
0.877	0.0441		3.877	-0.01732		6.877	0.03822
0.878	0.04413		3.878	-0.01735		6.878	0.03868
0.879	0.04413		3.879	-0.01738		6.879	0.03881
0.88	0.04427		3.88	-0.01741		6.88	0.03795
0.881	0.04439		3.881	-0.01744		6.881	0.03578
0.882	0.04451		3.882	-0.01747		6.882	0.03789
0.883	0.04465		3.883	-0.02737		6.883	0.0367
0.884	0.04481		3.884	-0.0274		6.884	0.03453
0.885	0.04502		3.885	-0.034		6.885	0.04057
0.886	0.04526		3.886	-0.03403		6.886	0.03446
0.887	0.0454		3.887	-0.03735		6.887	0.03788
0.888	0.04568		3.888	-0.03738		6.888	0.03341
0.889	0.0459		3.889	-0.03412		6.889	0.03649
0.89	0.0461		3.89	-0.03744		6.89	0.03202
0.891	0.04636		3.891	-0.03089		6.891	0.0361
0.892	0.04643		3.892	-0.0375		6.892	0.03458
0.893	0.04642		3.893	-0.02766		6.893	0.03373
0.894	0.04637		3.894	-0.0244		6.894	0.03846
0.895	0.0464		3.895	-0.02443		6.895	0.03924
0.896	0.04632		3.896	-0.01459		6.896	0.04036
0.897	0.04632		3.897	-0.01791		6.897	0.04213
0.898	0.04628		3.898	-0.01465		6.898	0.03667
0.899	0.04621		3.899	-0.01468		6.899	0.04239
0.9	0.04622		3.9	-0.018		6.9	0.04219
0.901	0.0462		3.901	-0.01474		6.901	0.04265
0.902	0.04613		3.902	-0.01806		6.902	0.04212
0.903	0.04621		3.903	-0.02138		6.903	0.04324
0.904	0.04634		3.904	-0.02469		6.904	0.04665
0.905	0.0464		3.905	-0.02801		6.905	0.04416
0.906	0.04645		3.906	-0.03462		6.906	0.04363
0.907	0.04648		3.907	-0.03794		6.907	0.04244
0.908	0.04636		3.908	-0.03468		6.908	0.04257
0.909	0.04635		3.909	-0.038		6.909	0.04205
0.91	0.04642		3.91	-0.03474		6.91	0.03856
0.911	0.04647		3.911	-0.03477		6.911	0.04263
0.912	0.04647		3.912	-0.03151		6.912	0.04309
0.913	0.04644		3.913	-0.02825		6.913	0.04749
0.914	0.04645		3.914	-0.02499		6.914	0.04762
0.915	0.04621		3.915	-0.01844		6.915	0.04841
0.916	0.04613		3.916	-0.01847		6.916	0.05018
0.917	0.04603		3.917	-0.01192		6.917	0.04867
0.918	0.04605		3.918	-0.01524		6.918	0.05406
0.919	0.04592		3.919	-0.01198		6.919	0.05353
0.92	0.04582		3.92	-0.00872		6.92	0.05563
0.921	0.04577		3.921	-0.01533		6.921	0.05313
0.922	0.04568		3.922	-0.01535		6.922	0.05162
0.923	0.04559		3.923	-0.02196		6.923	0.05142
0.924	0.04565		3.924	-0.02528		6.924	0.05122
0.925	0.04569		3.925	-0.02531		6.925	0.04708
0.926	0.04578		3.926	-0.03521		6.926	0.04885
0.927	0.04591		3.927	-0.03195		6.927	0.04767
0.928	0.04613		3.928	-0.02869		6.928	0.0478
0.929	0.04628		3.929	-0.032		6.929	0.04628
0.93	0.04641		3.93	-0.03532		6.93	0.04576
0.931	0.04651		3.931	-0.02877		6.931	0.0426
0.932	0.04654		3.932	-0.03209		6.932	0.04667
0.933	0.04658		3.933	-0.02225		6.933	0.04483
0.934	0.0466		3.934	-0.01899		6.934	0.04595
0.935	0.0466		3.935	-0.01245		6.935	0.04608
0.936	0.04654		3.936	-0.00919		6.936	0.04456
0.937	0.04645		3.937	-0.01251		6.937	0.04732
0.938	0.04653		3.938	-0.01254		6.938	0.04614
0.939	0.04645		3.939	-0.01256		6.939	0.04692
0.94	0.04631		3.94	-0.01259		6.94	0.04672
0.941	0.04617		3.941	-0.01262		6.941	0.04554
0.942	0.04615		3.942	-0.01265		6.942	0.04567
0.943	0.04601		3.943	-0.01926		6.943	0.04777
0.944	0.04599		3.944	-0.01929		6.944	0.04659
0.945	0.04594		3.945	-0.0259		6.945	0.04376
0.946	0.04599		3.946	-0.02921		6.946	0.04685
0.947	0.04612		3.947	-0.03253		6.947	0.04172
0.948	0.04608		3.948	-0.02927		6.948	0.04185
0.949	0.04615		3.949	-0.03259		6.949	0.04296
0.95	0.04633		3.95	-0.03262		6.95	0.04112
0.951	0.04648		3.951	-0.02607		6.951	0.04322
0.952	0.04652		3.952	-0.02281		6.952	0.04401
0.953	0.04645		3.953	-0.02284		6.953	0.04743
0.954	0.04633		3.954	-0.01629		6.954	0.04427
0.955	0.04594		3.955	-0.01632		6.955	0.04769
0.956	0.04569		3.956	-0.01306		6.956	0.04519
0.957	0.04543		3.957	-0.00322		6.957	0.0486
0.958	0.0451		3.958	-0.00325		6.958	0.04775
0.959	0.04501		3.959	-0.00657		6.959	0.04755
0.96	0.0448		3.96	-0.00989		6.96	0.05031
0.961	0.04467		3.961	-0.00992		6.961	0.05142
0.962	0.04472		3.962	-0.01324		6.962	0.05089
0.963	0.04484		3.963	-0.01656		6.963	0.05464
0.964	0.04486		3.964	-0.01987		6.964	0.05115
0.965	0.04493		3.965	-0.02319		6.965	0.04898
0.966	0.04509		3.966	-0.02322		6.966	0.04583
0.967	0.04511		3.967	-0.02983		6.967	0.04629
0.968	0.04511		3.968	-0.03315		6.968	0.0451
0.969	0.04513		3.969	-0.02989		6.969	0.0449
0.97	0.04495		3.97	-0.02663		6.97	0.04635
0.971	0.04472		3.971	-0.02995		6.971	0.04352
0.972	0.04448		3.972	-0.0234		6.972	0.04233
0.973	0.0442		3.973	-0.02014		6.973	0.04115
0.974	0.04392		3.974	-0.01359		6.974	0.04489
0.975	0.04378		3.975	-0.01362		6.975	0.04469
0.976	0.04363		3.976	-0.00707		6.976	0.04975
0.977	0.04351		3.977	-0.01039		6.977	0.0489
0.978	0.04336		3.978	-0.00713		6.978	0.04837
0.979	0.04315		3.979	-0.01045		6.979	0.0462
0.98	0.04308		3.98	-0.00719		6.98	0.04863
0.981	0.04304		3.981	-0.00393		6.981	0.05007
0.982	0.04307		3.982	-0.01382		6.982	0.05053
0.983	0.04312		3.983	-0.01385		6.983	0.04705
0.984	0.0432		3.984	-0.01717		6.984	0.04915
0.985	0.04331		3.985	-0.02049		6.985	0.04764
0.986	0.04344		3.986	-0.02052		6.986	0.04744
0.987	0.04358		3.987	-0.02713		6.987	0.04428
0.988	0.04372		3.988	-0.02716		6.988	0.04342
0.989	0.04374		3.989	-0.03047		6.989	0.04815
0.99	0.04382		3.99	-0.02721		6.99	0.05026
0.991	0.04381		3.991	-0.02395		6.991	0.04874
0.992	0.04392		3.992	-0.02398		6.992	0.04789
0.993	0.04388		3.993	-0.01415		6.993	0.04867
0.994	0.04389		3.994	-0.01746		6.994	0.05012
0.995	0.04385		3.995	-0.01092		6.995	0.04828
0.996	0.04392		3.996	-0.00437		6.996	0.04775
0.997	0.04397		3.997	-0.0044		6.997	0.04492
0.998	0.04399		3.998	-0.00772		6.998	0.04801
0.999	0.04417		3.999	-0.00116		6.999	0.04945
1	0.04431		4	-0.00442		7	0.0509
1.001	0.04429		4.001	-0.00769		7.001	0.05333
1.002	0.04426		4.002	-0.00768		7.002	0.04984
1.003	0.04434		4.003	-0.01423		7.003	0.04734
1.004	0.04451		4.004	-0.0175		7.004	0.04451
1.005	0.04469		4.005	-0.01748		7.005	0.04464
1.006	0.04506		4.006	-0.02404		7.006	0.04642
1.007	0.04544		4.007	-0.02402		7.007	0.04359
1.008	0.04579		4.008	-0.02729		7.008	0.04405
1.009	0.04625		4.009	-0.02727		7.009	0.04451
1.01	0.04657		4.01	-0.02725		7.01	0.04201
1.011	0.04698		4.011	-0.02724		7.011	0.04049
1.012	0.04732		4.012	-0.02393		7.012	0.0403
1.013	0.04743		4.013	-0.01733		7.013	0.04042
1.014	0.04744		4.014	-0.01402		7.014	0.04055
1.015	0.04744		4.015	-0.014		7.015	0.03773
1.016	0.04737		4.016	-0.01398		7.016	0.04279
1.017	0.04737		4.017	-0.00739		7.017	0.04456
1.018	0.04728		4.018	-0.00737		7.018	0.04173
1.019	0.04728		4.019	-0.00735		7.019	0.03857
1.02	0.04726		4.02	-0.01062		7.02	0.03509
1.021	0.04738		4.021	-0.0106		7.021	0.03259
1.022	0.04748		4.022	-0.01387		7.022	0.03174
1.023	0.04764		4.023	-0.01385		7.023	0.02562
1.024	0.04792		4.024	-0.02041		7.024	0.02739
1.025	0.04824		4.025	-0.02368		7.025	0.02029
1.026	0.04854		4.026	-0.02366		7.026	0.01517
1.027	0.04878		4.027	-0.03022		7.027	0.01201
1.028	0.049		4.028	-0.0302		7.028	0.0151
1.029	0.04922		4.029	-0.03347		7.029	0.01358
1.03	0.04946		4.03	-0.03016		7.03	0.01174
1.031	0.04963		4.031	-0.03014		7.031	0.0076
1.032	0.04967		4.032	-0.02683		7.032	0.00609
1.033	0.04978		4.033	-0.02352		7.033	-0.000353917
1.034	0.0498		4.034	-0.02022		7.034	0.00142
1.035	0.04978		4.035	-0.01362		7.035	0.00483
1.036	0.04977		4.036	-0.01689		7.036	0.00135
1.037	0.04971		4.037	-0.01029		7.037	-0.000492261
1.038	0.04969		4.038	-0.01356		7.038	0.00227
1.039	0.04964		4.039	-0.01354		7.039	-0.00253
1.04	0.04962		4.04	-0.01024		7.04	-0.00602
1.041	0.04968		4.041	-0.0135		7.041	-0.00457
1.042	0.04979		4.042	-0.01677		7.042	-0.0097
1.043	0.0499		4.043	-0.02004		7.043	-0.0076
1.044	0.04999		4.044	-0.0266		7.044	-0.00944
1.045	0.05018		4.045	-0.02658		7.045	-0.00997
1.046	0.05028		4.046	-0.02656		7.046	-0.00951
1.047	0.05048		4.047	-0.03312		7.047	-0.01398
1.048	0.05057		4.048	-0.02981		7.048	-0.01681
1.049	0.0508		4.049	-0.03308		7.049	-0.02194
1.05	0.05102		4.05	-0.03307		7.05	-0.02279
1.051	0.05113		4.051	-0.02976		7.051	-0.02069
1.052	0.05115		4.052	-0.02974		7.052	-0.02089
1.053	0.05121		4.053	-0.02643		7.053	-0.02109
1.054	0.05127		4.054	-0.01654		7.054	-0.01932
1.055	0.05126		4.055	-0.01324		7.055	-0.02083
1.056	0.05133		4.056	-0.0165		7.056	-0.02267
1.057	0.05137		4.057	-0.01649		7.057	-0.02188
1.058	0.05141		4.058	-0.01318		7.058	-0.02471
1.059	0.05152		4.059	-0.01316		7.059	-0.02392
1.06	0.05161		4.06	-0.01314		7.06	-0.02445
1.061	0.05167		4.061	-0.01312		7.061	-0.02597
1.062	0.05181		4.062	-0.01968		7.062	-0.02879
1.063	0.05197		4.063	-0.02295		7.063	-0.03063
1.064	0.05216		4.064	-0.02951		7.064	-0.03346
1.065	0.05233		4.065	-0.02949		7.065	-0.03498
1.066	0.05264		4.066	-0.03276		7.066	-0.03813
1.067	0.05299		4.067	-0.02945		7.067	-0.0403
1.068	0.05323		4.068	-0.03272		7.068	-0.04182
1.069	0.05351		4.069	-0.03599		7.069	-0.03971
1.07	0.0537		4.07	-0.03926		7.07	-0.04451
1.071	0.05395		4.071	-0.03924		7.071	-0.04964
1.072	0.0542		4.072	-0.02935		7.072	-0.04655
1.073	0.05437		4.073	-0.02933		7.073	-0.04577
1.074	0.0545		4.074	-0.02603		7.074	-0.04892
1.075	0.05452		4.075	-0.01943		7.075	-0.05011
1.076	0.05468		4.076	-0.0227		7.076	-0.05129
1.077	0.05471		4.077	-0.01939		7.077	-0.05116
1.078	0.05482		4.078	-0.01937		7.078	-0.05235
1.079	0.05498		4.079	-0.01278		7.079	-0.04992
1.08	0.05514		4.08	-0.01604		7.08	-0.05012
1.081	0.05527		4.081	-0.01603		7.081	-0.05689
1.082	0.05553		4.082	-0.02258		7.082	-0.05774
1.083	0.05585		4.083	-0.02256		7.083	-0.06123
1.084	0.05603		4.084	-0.02912		7.084	-0.06406
1.085	0.05629		4.085	-0.0291		7.085	-0.06228
1.086	0.05664		4.086	-0.03237		7.086	-0.06445
1.087	0.05687		4.087	-0.03893		7.087	-0.06695
1.088	0.05727		4.088	-0.03891		7.088	-0.06945
1.089	0.05757		4.089	-0.03889		7.089	-0.06965
1.09	0.05782		4.09	-0.04545		7.09	-0.07215
1.091	0.05795		4.091	-0.03886		7.091	-0.07432
1.092	0.05798		4.092	-0.03226		7.092	-0.07715
1.093	0.05808		4.093	-0.02895		7.093	-0.07965
1.094	0.05797		4.094	-0.02564		7.094	-0.07656
1.095	0.05797		4.095	-0.02233		7.095	-0.07741
1.096	0.05794		4.096	-0.02232		7.096	-0.07893
1.097	0.058		4.097	-0.0223		7.097	-0.07453
1.098	0.05796		4.098	-0.0157		7.098	-0.07801
1.099	0.05811		4.099	-0.01897		7.099	-0.07821
1.1	0.05816		4.1	-0.01895		7.1	-0.07972
1.101	0.05817		4.101	-0.02222		7.101	-0.08255
1.102	0.0582		4.102	-0.02549		7.102	-0.08308
1.103	0.05838		4.103	-0.03205		7.103	-0.08525
1.104	0.05868		4.104	-0.03203		7.104	-0.09169
1.105	0.05895		4.105	-0.0353		7.105	-0.08828
1.106	0.05929		4.106	-0.04186		7.106	-0.09176
1.107	0.05953		4.107	-0.04184		7.107	-0.09426
1.108	0.05978		4.108	-0.04511		7.108	-0.09216
1.109	0.06006		4.109	-0.03851		7.109	-0.0986
1.11	0.06024		4.11	-0.03849		7.11	-0.10274
1.111	0.06045		4.111	-0.04176		7.111	-0.10064
1.112	0.06066		4.112	-0.03845		7.112	-0.10215
1.113	0.06076		4.113	-0.02857		7.113	-0.10334
1.114	0.06084		4.114	-0.02526		7.114	-0.09992
1.115	0.06095		4.115	-0.02524		7.115	-0.10176
1.116	0.06126		4.116	-0.02522		7.116	-0.09933
1.117	0.06143		4.117	-0.0252		7.117	-0.09953
1.118	0.06154		4.118	-0.02189		7.118	-0.10597
1.119	0.06172		4.119	-0.02187		7.119	-0.10749
1.12	0.06195		4.12	-0.02185		7.12	-0.10506
1.121	0.0623		4.121	-0.02512		7.121	-0.10723
1.122	0.06256		4.122	-0.0251		7.122	-0.10874
1.123	0.06287		4.123	-0.03166		7.123	-0.11157
1.124	0.06315		4.124	-0.03493		7.124	-0.11308
1.125	0.06347		4.125	-0.0382		7.125	-0.11722
1.126	0.06399		4.126	-0.04147		7.126	-0.11184
1.127	0.06432		4.127	-0.04803		7.127	-0.11828
1.128	0.06466		4.128	-0.04801		7.128	-0.12111
1.129	0.06496		4.129	-0.04142		7.129	-0.11999
1.13	0.06524		4.13	-0.04468		7.13	-0.12446
1.131	0.06547		4.131	-0.04138		7.131	-0.12269
1.132	0.06572		4.132	-0.04136		7.132	-0.12125
1.133	0.06591		4.133	-0.03805		7.133	-0.11914
1.134	0.06607		4.134	-0.03474		7.134	-0.11901
1.135	0.06639		4.135	-0.02814		7.135	-0.12579
1.136	0.06661		4.136	-0.02813		7.136	-0.12467
1.137	0.06671		4.137	-0.02811		7.137	-0.1252
1.138	0.06693		4.138	-0.0248		7.138	-0.12638
1.139	0.06702		4.139	-0.02478		7.139	-0.1302
1.14	0.06702		4.14	-0.02476		7.14	-0.13368
1.141	0.06718		4.141	-0.03461		7.141	-0.13355
1.142	0.06738		4.142	-0.0313		7.142	-0.13244
1.143	0.06762		4.143	-0.03786		7.143	-0.13756
1.144	0.06791		4.144	-0.04113		7.144	-0.1371
1.145	0.0683		4.145	-0.04111		7.145	-0.13303
1.146	0.06868		4.146	-0.04767		7.146	-0.13783
1.147	0.06905		4.147	-0.04765		7.147	-0.14
1.148	0.06948		4.148	-0.04763		7.148	-0.14217
1.149	0.06989		4.149	-0.04432		7.149	-0.13941
1.15	0.07034		4.15	-0.05088		7.15	-0.13961
1.151	0.07074		4.151	-0.04757		7.151	-0.14112
1.152	0.07116		4.152	-0.04426		7.152	-0.1479
1.153	0.0716		4.153	-0.04424		7.153	-0.15269
1.154	0.07193		4.154	-0.03436		7.154	-0.14829
1.155	0.07217		4.155	-0.03105		7.155	-0.14488
1.156	0.07234		4.156	-0.03432		7.156	-0.14573
1.157	0.07241		4.157	-0.03759		7.157	-0.1479
1.158	0.07245		4.158	-0.03099		7.158	-0.14942
1.159	0.07263		4.159	-0.02768		7.159	-0.15027
1.16	0.07286		4.16	-0.02766		7.16	-0.15277
1.161	0.07323		4.161	-0.03422		7.161	-0.15166
1.162	0.07354		4.162	-0.03749		7.162	-0.1558
1.163	0.07378		4.163	-0.03747		7.163	-0.1583
1.164	0.07424		4.164	-0.04403		7.164	-0.15981
1.165	0.07456		4.165	-0.05059		7.165	-0.15902
1.166	0.07499		4.166	-0.05057		7.166	-0.16185
1.167	0.07528		4.167	-0.05713		7.167	-0.16008
1.168	0.07551		4.168	-0.05053		7.168	-0.16028
1.169	0.07589		4.169	-0.0538		7.169	-0.16278
1.17	0.07627		4.17	-0.05378		7.17	-0.16988
1.171	0.07644		4.171	-0.05376		7.171	-0.17172
1.172	0.07661		4.172	-0.04717		7.172	-0.16863
1.173	0.0768		4.173	-0.04715		7.173	-0.17047
1.174	0.07694		4.174	-0.04713		7.174	-0.17067
1.175	0.07705		4.175	-0.04053		7.175	-0.1712
1.176	0.07713		4.176	-0.03722		7.176	-0.17041
1.177	0.07714		4.177	-0.03721		7.177	-0.16897
1.178	0.07718		4.178	-0.0339		7.178	-0.17015
1.179	0.07752		4.179	-0.03717		7.179	-0.16838
1.18	0.07779		4.18	-0.04044		7.18	-0.17252
1.181	0.07787		4.181	-0.04042		7.181	-0.17371
1.182	0.07809		4.182	-0.03711		7.182	-0.17686
1.183	0.07838		4.183	-0.04696		7.183	-0.17772
1.184	0.07868		4.184	-0.05023		7.184	-0.18219
1.185	0.07906		4.185	-0.0535		7.185	-0.18239
1.186	0.07924		4.186	-0.05348		7.186	-0.18127
1.187	0.07945		4.187	-0.05346		7.187	-0.18048
1.188	0.07979		4.188	-0.05673		7.188	-0.18857
1.189	0.07997		4.189	-0.06329		7.189	-0.19041
1.19	0.0802		4.19	-0.05669		7.19	-0.1916
1.191	0.08062		4.191	-0.05667		7.191	-0.19015
1.192	0.08089		4.192	-0.05994		7.192	-0.18641
1.193	0.08128		4.193	-0.05005		7.193	-0.19285
1.194	0.0816		4.194	-0.05003		7.194	-0.18812
1.195	0.08189		4.195	-0.04344		7.195	-0.18405
1.196	0.08217		4.196	-0.04671		7.196	-0.18622
1.197	0.0824		4.197	-0.0434		7.197	-0.1897
1.198	0.08256		4.198	-0.04009		7.198	-0.18892
1.199	0.08277		4.199	-0.04336		7.199	-0.1924
1.2	0.08304		4.2	-0.04663		7.2	-0.19128
1.201	0.08329		4.201	-0.0499		7.201	-0.1928
1.202	0.0836		4.202	-0.0433		7.202	-0.19333
1.203	0.08398		4.203	-0.04986		7.203	-0.19648
1.204	0.08432		4.204	-0.04984		7.204	-0.19569
1.205	0.08463		4.205	-0.0564		7.205	-0.19918
1.206	0.08488		4.206	-0.05967		7.206	-0.20299
1.207	0.08503		4.207	-0.06294		7.207	-0.19958
1.208	0.08533		4.208	-0.06621		7.208	-0.20536
1.209	0.08571		4.209	-0.0629		7.209	-0.20392
1.21	0.08596		4.21	-0.06617		7.21	-0.20543
1.211	0.08614		4.211	-0.06615		7.211	-0.20399
1.212	0.08622		4.212	-0.06613		7.212	-0.20813
1.213	0.08636		4.213	-0.05625		7.213	-0.2057
1.214	0.08653		4.214	-0.05623		7.214	-0.20787
1.215	0.08655		4.215	-0.05292		7.215	-0.20741
1.216	0.08685		4.216	-0.04961		7.216	-0.20498
1.217	0.08685		4.217	-0.0463		7.217	-0.20617
1.218	0.0869		4.218	-0.04957		7.218	-0.20308
1.219	0.08724		4.219	-0.05284		7.219	-0.20656
1.22	0.08734		4.22	-0.04953		7.22	-0.20841
1.221	0.08747		4.221	-0.0528		7.221	-0.21025
1.222	0.08772		4.222	-0.05279		7.222	-0.20979
1.223	0.08784		4.223	-0.05934		7.223	-0.2136
1.224	0.08796		4.224	-0.06261		7.224	-0.21413
1.225	0.08816		4.225	-0.06259		7.225	-0.21564
1.226	0.08844		4.226	-0.06915		7.226	-0.22176
1.227	0.0888		4.227	-0.06913		7.227	-0.22524
1.228	0.08918		4.228	-0.06912		7.228	-0.22445
1.229	0.08945		4.229	-0.0691		7.229	-0.22432
1.23	0.08957		4.23	-0.07236		7.23	-0.23011
1.231	0.08966		4.231	-0.06906		7.231	-0.22636
1.232	0.08991		4.232	-0.06904		7.232	-0.22558
1.233	0.0901		4.233	-0.06244		7.233	-0.22873
1.234	0.09029		4.234	-0.05913		7.234	-0.23123
1.235	0.09043		4.235	-0.0624		7.235	-0.23045
1.236	0.09058		4.236	-0.05252		7.236	-0.22506
1.237	0.0908		4.237	-0.0525		7.237	-0.22723
1.238	0.09106		4.238	-0.05577		7.238	-0.22611
1.239	0.09126		4.239	-0.05246		7.239	-0.2273
1.24	0.0916		4.24	-0.05573		7.24	-0.2252
1.241	0.09189		4.241	-0.059		7.241	-0.2277
1.242	0.09223		4.242	-0.06227		7.242	-0.23381
1.243	0.09255		4.243	-0.05896		7.243	-0.23499
1.244	0.09276		4.244	-0.06881		7.244	-0.23782
1.245	0.09313		4.245	-0.07208		7.245	-0.24065
1.246	0.09341		4.246	-0.07206		7.246	-0.23789
1.247	0.09374		4.247	-0.07204		7.247	-0.2463
1.248	0.09408		4.248	-0.0786		7.248	-0.24617
1.249	0.09453		4.249	-0.07529		7.249	-0.24079
1.25	0.09488		4.25	-0.07527		7.25	-0.23343
1.251	0.09524		4.251	-0.07854		7.251	-0.24349
1.252	0.09555		4.252	-0.07523		7.252	-0.24664
1.253	0.09569		4.253	-0.07192		7.253	-0.24947
1.254	0.09563		4.254	-0.06862		7.254	-0.24901
1.255	0.09562		4.255	-0.06531		7.255	-0.24987
1.256	0.09561		4.256	-0.06529		7.256	-0.25204
1.257	0.0957		4.257	-0.06198		7.257	-0.24764
1.258	0.09585		4.258	-0.06196		7.258	-0.24685
1.259	0.09612		4.259	-0.06194		7.259	-0.24935
1.26	0.09623		4.26	-0.06192		7.26	-0.2525
1.261	0.09653		4.261	-0.06519		7.261	-0.25172
1.262	0.09681		4.262	-0.06188		7.262	-0.25159
1.263	0.09722		4.263	-0.07173		7.263	-0.2554
1.264	0.09773		4.264	-0.075		7.264	-0.25297
1.265	0.0982		4.265	-0.08156		7.265	-0.25613
1.266	0.09868		4.266	-0.08154		7.266	-0.26027
1.267	0.0989		4.267	-0.08481		7.267	-0.25882
1.268	0.09933		4.268	-0.08808		7.268	-0.25935
1.269	0.09967		4.269	-0.08806		7.269	-0.26054
1.27	0.0998		4.27	-0.09133		7.27	-0.26074
1.271	0.10005		4.271	-0.08473		7.271	-0.26126
1.272	0.10022		4.272	-0.08471		7.272	-0.26639
1.273	0.10034		4.273	-0.08141		7.273	-0.26725
1.274	0.1007		4.274	-0.07481		7.274	-0.2658
1.275	0.10111		4.275	-0.07808		7.275	-0.27224
1.276	0.10142		4.276	-0.07477		7.276	-0.26719
1.277	0.10169		4.277	-0.07146		7.277	-0.27034
1.278	0.10195		4.278	-0.07144		7.278	-0.27218
1.279	0.10215		4.279	-0.06814		7.279	-0.2714
1.28	0.1024		4.28	-0.0714		7.28	-0.26798
1.281	0.10269		4.281	-0.07467		7.281	-0.26949
1.282	0.10314		4.282	-0.07466		7.282	-0.26969
1.283	0.10352		4.283	-0.08121		7.283	-0.26825
1.284	0.10406		4.284	-0.08777		7.284	-0.27239
1.285	0.10452		4.285	-0.08775		7.285	-0.27785
1.286	0.1051		4.286	-0.08773		7.286	-0.27969
1.287	0.10555		4.287	-0.091		7.287	-0.27792
1.288	0.106		4.288	-0.09427		7.288	-0.28107
1.289	0.10644		4.289	-0.09426		7.289	-0.28456
1.29	0.10682		4.29	-0.09752		7.29	-0.28278
1.291	0.10704		4.291	-0.09422		7.291	-0.282
1.292	0.10737		4.292	-0.0942		7.292	-0.2845
1.293	0.10755		4.293	-0.0876		7.293	-0.28667
1.294	0.10767		4.294	-0.09087		7.294	-0.28687
1.295	0.1078		4.295	-0.08756		7.295	-0.28378
1.296	0.10796		4.296	-0.08096		7.296	-0.28858
1.297	0.10808		4.297	-0.08095		7.297	-0.28713
1.298	0.10834		4.298	-0.08093		7.298	-0.28602
1.299	0.10847		4.299	-0.08091		7.299	-0.28227
1.3	0.10865		4.3	-0.08418		7.3	-0.28773
1.301	0.10878		4.301	-0.08745		7.301	-0.29023
1.302	0.10921		4.302	-0.08414		7.302	-0.2855
1.303	0.10956		4.303	-0.09399		7.303	-0.2903
1.304	0.10995		4.304	-0.09726		7.304	-0.29115
1.305	0.11035		4.305	-0.09724		7.305	-0.29365
1.306	0.11076		4.306	-0.10051		7.306	-0.29681
1.307	0.11117		4.307	-0.10049		7.307	-0.29241
1.308	0.11145		4.308	-0.10047		7.308	-0.29195
1.309	0.11185		4.309	-0.10374		7.309	-0.29412
1.31	0.11214		4.31	-0.1103		7.31	-0.29432
1.311	0.1127		4.311	-0.10699		7.311	-0.2978
1.312	0.11302		4.312	-0.10368		7.312	-0.29603
1.313	0.11354		4.313	-0.10366		7.313	-0.29623
1.314	0.11387		4.314	-0.10035		7.314	-0.29741
1.315	0.11394		4.315	-0.09705		7.315	-0.29531
1.316	0.11409		4.316	-0.09374		7.316	-0.29584
1.317	0.11421		4.317	-0.09701		7.317	-0.29867
1.318	0.11432		4.318	-0.09041		7.318	-0.29624
1.319	0.11448		4.319	-0.09368		7.319	-0.30005
1.32	0.11474		4.32	-0.09695		7.32	-0.30288
1.321	0.11512		4.321	-0.09693		7.321	-0.30472
1.322	0.11542		4.322	-0.1002		7.322	-0.30525
1.323	0.11577		4.323	-0.10676		7.323	-0.30972
1.324	0.11627		4.324	-0.10674		7.324	-0.30433
1.325	0.11658		4.325	-0.1133		7.325	-0.3065
1.326	0.11694		4.326	-0.11657		7.326	-0.31294
1.327	0.11736		4.327	-0.11326		7.327	-0.3138
1.328	0.11777		4.328	-0.11653		7.328	-0.3094
1.329	0.11818		4.329	-0.1198		7.329	-0.30565
1.33	0.11849		4.33	-0.11978		7.33	-0.31177
1.331	0.11884		4.331	-0.11976		7.331	-0.31558
1.332	0.11917		4.332	-0.11645		7.332	-0.31512
1.333	0.11933		4.333	-0.11643		7.333	-0.31368
1.334	0.11971		4.334	-0.10984		7.334	-0.31684
1.335	0.11983		4.335	-0.10982		7.335	-0.31769
1.336	0.12009		4.336	-0.1098		7.336	-0.31855
1.337	0.1202		4.337	-0.10649		7.337	-0.3171
1.338	0.12031		4.338	-0.10647		7.338	-0.31467
1.339	0.12023		4.339	-0.11632		7.339	-0.31619
1.34	0.12013		4.34	-0.11301		7.34	-0.32131
1.341	0.12006		4.341	-0.11299		7.341	-0.31724
1.342	0.12014		4.342	-0.11626		7.342	-0.32007
1.343	0.1203		4.343	-0.11953		7.343	-0.32355
1.344	0.12053		4.344	-0.1228		7.344	-0.31817
1.345	0.12095		4.345	-0.12936		7.345	-0.31968
1.346	0.12137		4.346	-0.13263		7.346	-0.32119
1.347	0.12161		4.347	-0.1359		7.347	-0.32369
1.348	0.12202		4.348	-0.13588		7.348	-0.32356
1.349	0.12225		4.349	-0.13915		7.349	-0.32606
1.35	0.12254		4.35	-0.13913		7.35	-0.32495
1.351	0.1228		4.351	-0.13582		7.351	-0.3304
1.352	0.12308		4.352	-0.1358		7.352	-0.3306
1.353	0.12301		4.353	-0.1292		7.353	-0.32686
1.354	0.12303		4.354	-0.12918		7.354	-0.32706
1.355	0.12307		4.355	-0.12917		7.355	-0.33218
1.356	0.12315		4.356	-0.12915		7.356	-0.33172
1.357	0.12315		4.357	-0.12913		7.357	-0.32929
1.358	0.12322		4.358	-0.12582		7.358	-0.32851
1.359	0.12332		4.359	-0.12909		7.359	-0.32674
1.36	0.12349		4.36	-0.13236		7.36	-0.32825
1.361	0.12359		4.361	-0.13234		7.361	-0.3314
1.362	0.12372		4.362	-0.1389		7.362	-0.32996
1.363	0.12401		4.363	-0.14217		7.363	-0.33476
1.364	0.12427		4.364	-0.14544		7.364	-0.33693
1.365	0.1245		4.365	-0.152		7.365	-0.33516
1.366	0.1248		4.366	-0.15527		7.366	-0.33667
1.367	0.12514		4.367	-0.15853		7.367	-0.3349
1.368	0.12555		4.368	-0.15852		7.368	-0.34167
1.369	0.12598		4.369	-0.16179		7.369	-0.33858
1.37	0.12642		4.37	-0.15848		7.37	-0.33648
1.371	0.12688		4.371	-0.15846		7.371	-0.33832
1.372	0.1273		4.372	-0.15186		7.372	-0.34148
1.373	0.12771		4.373	-0.15184		7.373	-0.34003
1.374	0.12814		4.374	-0.15182		7.374	-0.34418
1.375	0.12849		4.375	-0.15509		7.375	-0.34733
1.376	0.12887		4.376	-0.15507		7.376	-0.34556
1.377	0.12925		4.377	-0.15505		7.377	-0.3451
1.378	0.12958		4.378	-0.14846		7.378	-0.34563
1.379	0.12997		4.379	-0.15502		7.379	-0.34583
1.38	0.13038		4.38	-0.15829		7.38	-0.34307
1.381	0.1309		4.381	-0.15827		7.381	-0.34458
1.382	0.1314		4.382	-0.16482		7.382	-0.34544
1.383	0.1319		4.383	-0.16809		7.383	-0.34695
1.384	0.13252		4.384	-0.17136		7.384	-0.34551
1.385	0.13296		4.385	-0.17792		7.385	-0.34472
1.386	0.13353		4.386	-0.18119		7.386	-0.35018
1.387	0.13396		4.387	-0.18446		7.387	-0.34906
1.388	0.13433		4.388	-0.18773		7.388	-0.35057
1.389	0.13469		4.389	-0.18771		7.389	-0.35734
1.39	0.13521		4.39	-0.18769		7.39	-0.35886
1.391	0.13592		4.391	-0.19096		7.391	-0.35807
1.392	0.13659		4.392	-0.19094		7.392	-0.35827
1.393	0.13721		4.393	-0.18764		7.393	-0.35978
1.394	0.13761		4.394	-0.18762		7.394	-0.35867
1.395	0.13796		4.395	-0.18431		7.395	-0.36084
1.396	0.13829		4.396	-0.18758		7.396	-0.35611
1.397	0.13864		4.397	-0.19085		7.397	-0.35664
1.398	0.13911		4.398	-0.18425		7.398	-0.35618
1.399	0.13954		4.399	-0.18752		7.399	-0.35736
1.4	0.13981		4.4	-0.19079		7.4	-0.36282
1.401	0.14025		4.401	-0.19406		7.401	-0.364
1.402	0.14069		4.402	-0.19733		7.402	-0.36289
1.403	0.1412		4.403	-0.20389		7.403	-0.36506
1.404	0.14178		4.404	-0.20716		7.404	-0.3623
1.405	0.14222		4.405	-0.21701		7.405	-0.36053
1.406	0.14259		4.406	-0.22028		7.406	-0.3673
1.407	0.14299		4.407	-0.22355		7.407	-0.36388
1.408	0.14339		4.408	-0.22681		7.408	-0.36704
1.409	0.14378		4.409	-0.23008		7.409	-0.37118
1.41	0.14423		4.41	-0.23335		7.41	-0.36809
1.411	0.14463		4.411	-0.23334		7.411	-0.37289
1.412	0.1451		4.412	-0.23332		7.412	-0.3721
1.413	0.14544		4.413	-0.2333		7.413	-0.37066
1.414	0.14579		4.414	-0.22999		7.414	-0.36922
1.415	0.14617		4.415	-0.22997		7.415	-0.37434
1.416	0.14669		4.416	-0.23324		7.416	-0.36994
1.417	0.14728		4.417	-0.22993		7.417	-0.36751
1.418	0.14779		4.418	-0.2332		7.418	-0.36771
1.419	0.14825		4.419	-0.24305		7.419	-0.36791
1.42	0.14876		4.42	-0.23974		7.42	-0.37402
1.421	0.14917		4.421	-0.2463		7.421	-0.37718
1.422	0.14967		4.422	-0.25286		7.422	-0.37836
1.423	0.15014		4.423	-0.2627		7.423	-0.37856
1.424	0.15063		4.424	-0.26597		7.424	-0.37942
1.425	0.15111		4.425	-0.26924		7.425	-0.38685
1.426	0.1515		4.426	-0.2758		7.426	-0.38475
1.427	0.15195		4.427	-0.28236		7.427	-0.38527
1.428	0.15235		4.428	-0.28892		7.428	-0.3858
1.429	0.15275		4.429	-0.29548		7.429	-0.38698
1.43	0.15299		4.43	-0.29546		7.43	-0.38916
1.431	0.15321		4.431	-0.29544		7.431	-0.38968
1.432	0.15344		4.432	-0.29871		7.432	-0.39415
1.433	0.15373		4.433	-0.30198		7.433	-0.3983
1.434	0.15391		4.434	-0.29867		7.434	-0.39422
1.435	0.15399		4.435	-0.30523		7.435	-0.39311
1.436	0.1543		4.436	-0.30521		7.436	-0.39331
1.437	0.15598		4.437	-0.30519		7.437	-0.39613
1.438	0.15754		4.438	-0.31504		7.438	-0.39765
1.439	0.15873		4.439	-0.31502		7.439	-0.39817
1.44	0.15948		4.44	-0.32487		7.44	-0.40232
1.441	0.15982		4.441	-0.33143		7.441	-0.40777
1.442	0.15967		4.442	-0.3347		7.442	-0.41027
1.443	0.15922		4.443	-0.35112		7.443	-0.41014
1.444	0.15853		4.444	-0.35768		7.444	-0.41034
1.445	0.15767		4.445	-0.36753		7.445	-0.41415
1.446	0.15656		4.446	-0.37737		7.446	-0.41501
1.447	0.15508		4.447	-0.38393		7.447	-0.41652
1.448	0.15337		4.448	-0.39707		7.448	-0.41639
1.449	0.15138		4.449	-0.40034		7.449	-0.41955
1.45	0.14906		4.45	-0.4069		7.45	-0.42238
1.451	0.1467		4.451	-0.41346		7.451	-0.42422
1.452	0.14401		4.452	-0.42002		7.452	-0.4231
1.453	0.14104		4.453	-0.42657		7.453	-0.42166
1.454	0.13789		4.454	-0.42655		7.454	-0.42219
1.455	0.13455		4.455	-0.4364		7.455	-0.42534
1.456	0.13113		4.456	-0.44954		7.456	-0.42291
1.457	0.12762		4.457	-0.4561		7.457	-0.42081
1.458	0.12404		4.458	-0.46923		7.458	-0.42331
1.459	0.1204		4.459	-0.47908		7.459	-0.42121
1.46	0.11673		4.46	-0.49222		7.46	-0.41878
1.461	0.11306		4.461	-0.50535		7.461	-0.41438
1.462	0.1094		4.462	-0.52836		7.462	-0.41326
1.463	0.10578		4.463	-0.54478		7.463	-0.40229
1.464	0.10229		4.464	-0.5645		7.464	-0.39164
1.465	0.09888		4.465	-0.5875		7.465	-0.38297
1.466	0.09547		4.466	-0.61379		7.466	-0.3743
1.467	0.09213		4.467	-0.62693		7.467	-0.37121
1.468	0.08885		4.468	-0.65322		7.468	-0.36484
1.469	0.08566		4.469	-0.67951		7.469	-0.36339
1.47	0.08259		4.47	-0.7058		7.47	-0.36064
1.471	0.0797		4.471	-0.72881		7.471	-0.36018
1.472	0.07702		4.472	-0.76168		7.472	-0.35643
1.473	0.07448		4.473	-0.79455		7.473	-0.34874
1.474	0.07203		4.474	-0.8307		7.474	-0.34599
1.475	0.06981		4.475	-0.87344		7.475	-0.34454
1.476	0.06779		4.476	-0.92275		7.476	-0.33981
1.477	0.06612		4.477	-0.98193		7.477	-0.34034
1.478	0.06473		4.478	-1.04769		7.478	-0.33561
1.479	0.06362		4.479	-1.1299		7.479	-0.33219
1.48	0.0628		4.48	-1.22525		7.48	-0.32681
1.481	0.06244		4.481	-1.34692		7.481	-0.32996
1.482	0.06215		4.482	-1.48833		7.482	-0.33312
1.483	0.06227		4.483	-1.67578		7.483	-0.33628
1.484	0.06251		4.484	-1.92242		7.484	-0.34173
1.485	0.06356		4.485	-2.2776		7.485	-0.34226
1.486	0.06511		4.486	-2.82025		7.486	-0.34114
1.487	0.06678		4.487	-3.76743		7.487	-0.34561
1.488	0.06705		4.488	-5.88874		7.488	-0.3468
1.489	0.06709		4.489	-8.38828		7.489	-0.34897
1.49	0.06714		4.49	-9.16115		7.49	-0.35771
1.491	0.06729		4.491	-9.47357		7.491	-0.35922
1.492	0.06748		4.492	-9.60182		7.492	-0.36698
1.493	0.06768		4.493	-9.64785		7.493	-0.37277
1.494	0.06788		4.494	-9.65769		7.494	-0.37921
1.495	0.06808		4.495	-9.64123		7.495	-0.38828
1.496	0.06829		4.496	-9.58859		7.496	-0.39045
1.497	0.06845		4.497	-9.45701		7.497	-0.39591
1.498	0.06862		4.498	-9.24322		7.498	-0.40038
1.499	0.06879		4.499	-9.07546		7.499	-0.40616
1.5	0.06895		4.5	-9.0886		7.5	-0.4126
1.501	0.06909		4.501	-9.21027		7.501	-0.41905
1.502	0.06925		4.502	-9.34838		7.502	-0.4268
1.503	0.06941		4.503	-9.44703		7.503	-0.42996
1.504	0.06958		4.504	-9.51937		7.504	-0.43246
1.505	0.06974		4.505	-9.54895		7.505	-0.43693
1.506	0.06987		4.506	-9.55551		7.506	-0.44074
1.507	0.06999		4.507	-9.5226		7.507	-0.44258
1.508	0.07011		4.508	-9.37787		7.508	-0.44771
1.509	0.0702		4.509	-8.80229		7.509	-0.45284
1.51	0.0703		4.51	-7.50317		7.51	-0.45928
1.511	0.07039		4.511	-6.54608		7.511	-0.46441
1.512	0.07045		4.512	-5.95406		7.512	-0.46954
1.513	0.0705		4.513	-5.33902		7.513	-0.47532
1.514	0.07054		4.514	-4.747		7.514	-0.47552
1.515	0.07055		4.515	-4.178		7.515	-0.47506
1.516	0.07056		4.516	-3.63861		7.516	-0.47953
1.517	0.07054		4.517	-3.1617		7.517	-0.47973
1.518	0.0705		4.518	-2.73084		7.518	-0.4773
1.519	0.07045		4.519	-2.37233		7.519	-0.47816
1.52	0.07039		4.52	-2.07631		7.52	-0.47606
1.521	0.07031		4.521	-1.82305		7.521	-0.47658
1.522	0.0702		4.522	-1.61254		7.522	-0.4758
1.523	0.07009		4.523	-1.43492		7.523	-0.47599
1.524	0.06995		4.524	-1.2869		7.524	-0.47094
1.525	0.06982		4.525	-1.15861		7.525	-0.46489
1.526	0.06967		4.526	-1.05664		7.526	-0.46213
1.527	0.06951		4.527	-0.96453		7.527	-0.46069
1.528	0.06933		4.528	-0.88558		7.528	-0.45826
1.529	0.0691		4.529	-0.82965		7.529	-0.44991
1.53	0.06888		4.53	-0.78358		7.53	-0.44486
1.531	0.06865		4.531	-0.73752		7.531	-0.43618
1.532	0.0684		4.532	-0.69475		7.532	-0.42192
1.533	0.06845		4.533	-0.65197		7.533	-0.41489
1.534	0.06845		4.534	-0.61577		7.534	-0.40721
1.535	0.06878		4.535	-0.58944		7.535	-0.39755
1.536	0.0688		4.536	-0.55982		7.536	-0.39479
1.537	0.0688		4.537	-0.53349		7.537	-0.38809
1.538	0.06879		4.538	-0.51374		7.538	-0.37909
1.539	0.06877		4.539	-0.50057		7.539	-0.36943
1.54	0.06877		4.54	-0.48081		7.54	-0.36404
1.541	0.06876		4.541	-0.47093		7.541	-0.35832
1.542	0.06875		4.542	-0.45446		7.542	-0.35425
1.543	0.06874		4.543	-0.44787		7.543	-0.35149
1.544	0.06873		4.544	-0.44127		7.544	-0.34545
1.545	0.06873		4.545	-0.43467		7.545	-0.34663
1.546	0.06869		4.546	-0.43137		7.546	-0.34059
1.547	0.06866		4.547	-0.4149		7.547	-0.33947
1.548	0.06865		4.548	-0.41488		7.548	-0.33441
1.549	0.06863		4.549	-0.405		7.549	-0.33067
1.55	0.06861		4.55	-0.3984		7.55	-0.32857
1.551	0.06858		4.551	-0.3918		7.551	-0.32548
1.552	0.06855		4.552	-0.38521		7.552	-0.32108
1.553	0.06854		4.553	-0.37532		7.553	-0.31602
1.554	0.06851		4.554	-0.36215		7.554	-0.31753
1.555	0.06846		4.555	-0.35884		7.555	-0.31379
1.556	0.0684		4.556	-0.34566		7.556	-0.31366
1.557	0.06839		4.557	-0.34235		7.557	-0.30696
1.558	0.06837		4.558	-0.33247		7.558	-0.30256
1.559	0.06835		4.559	-0.32587		7.559	-0.30407
1.56	0.06832		4.56	-0.32914		7.56	-0.29605
1.561	0.0683		4.561	-0.32583		7.561	-0.29362
1.562	0.06829		4.562	-0.31924		7.562	-0.29349
1.563	0.06829		4.563	-0.31593		7.563	-0.28745
1.564	0.0683		4.564	-0.3192		7.564	-0.286
1.565	0.0683		4.565	-0.31589		7.565	-0.28325
1.566	0.06832		4.566	-0.31916		7.566	-0.28279
1.567	0.06833		4.567	-0.31256		7.567	-0.27609
1.568	0.06834		4.568	-0.30597		7.568	-0.2753
1.569	0.06833		4.569	-0.30266		7.569	-0.27024
1.57	0.06834		4.57	-0.29606		7.57	-0.2665
1.571	0.06837		4.571	-0.29275		7.571	-0.26275
1.572	0.06838		4.572	-0.28287		7.572	-0.26427
1.573	0.06841		4.573	-0.27627		7.573	-0.25954
1.574	0.06842		4.574	-0.26638		7.574	-0.25382
1.575	0.06845		4.575	-0.2565		7.575	-0.24876
1.576	0.06847		4.576	-0.25648		7.576	-0.24535
1.577	0.06849		4.577	-0.25317		7.577	-0.24357
1.578	0.06852		4.578	-0.24657		7.578	-0.23917
1.579	0.06855		4.579	-0.24327		7.579	-0.23543
1.58	0.06859		4.58	-0.23996		7.58	-0.23595
1.581	0.06861		4.581	-0.23665		7.581	-0.23287
1.582	0.06866		4.582	-0.23663		7.582	-0.23142
1.583	0.06871		4.583	-0.2399		7.583	-0.22472
1.584	0.06874		4.584	-0.2333		7.584	-0.21966
1.585	0.0688		4.585	-0.23657		7.585	-0.2215
1.586	0.06883		4.586	-0.23984		7.586	-0.22565
1.587	0.06887		4.587	-0.23653		7.587	-0.2242
1.588	0.06893		4.588	-0.23652		7.588	-0.22144
1.589	0.069		4.589	-0.22992		7.589	-0.22
1.59	0.06906		4.59	-0.2299		7.59	-0.21954
1.591	0.06911		4.591	-0.22659		7.591	-0.21645
1.592	0.06916		4.592	-0.21999		7.592	-0.21271
1.593	0.06918		4.593	-0.2134		7.593	-0.21192
1.594	0.0692		4.594	-0.21009		7.594	-0.21179
1.595	0.06922		4.595	-0.20349		7.595	-0.21002
1.596	0.06925		4.596	-0.20347		7.596	-0.20956
1.597	0.0693		4.597	-0.20016		7.597	-0.20812
1.598	0.06932		4.598	-0.19686		7.598	-0.20569
1.599	0.06934		4.599	-0.19026		7.599	-0.20392
1.6	0.06938		4.6	-0.19024		7.6	-0.1982
1.601	0.06939		4.601	-0.19022		7.601	-0.19577
1.602	0.0694		4.602	-0.1902		7.602	-0.19761
1.603	0.06943		4.603	-0.19676		7.603	-0.19682
1.604	0.06946		4.604	-0.20003		7.604	-0.19505
1.605	0.06948		4.605	-0.19672		7.605	-0.19098
1.606	0.06951		4.606	-0.1967		7.606	-0.19216
1.607	0.06954		4.607	-0.19339		7.607	-0.19138
1.608	0.06957		4.608	-0.19338		7.608	-0.19322
1.609	0.06959		4.609	-0.19336		7.609	-0.19637
1.61	0.06961		4.61	-0.19663		7.61	-0.19165
1.611	0.06964		4.611	-0.18345		7.611	-0.19119
1.612	0.06964		4.612	-0.18014		7.612	-0.18678
1.613	0.06966		4.613	-0.18012		7.613	-0.18238
1.614	0.06965		4.614	-0.17024		7.614	-0.1793
1.615	0.06963		4.615	-0.17022		7.615	-0.18015
1.616	0.06963		4.616	-0.16362		7.616	-0.18035
1.617	0.06956		4.617	-0.16031		7.617	-0.17825
1.618	0.06954		4.618	-0.16358		7.618	-0.17812
1.619	0.06952		4.619	-0.15699		7.619	-0.17536
1.62	0.06951		4.62	-0.16355		7.62	-0.17457
1.621	0.06949		4.621	-0.15695		7.621	-0.17379
1.622	0.06946		4.622	-0.16022		7.622	-0.17596
1.623	0.06941		4.623	-0.16678		7.623	-0.17189
1.624	0.06935		4.624	-0.16347		7.624	-0.17636
1.625	0.06932		4.625	-0.16345		7.625	-0.17458
1.626	0.06926		4.626	-0.16672		7.626	-0.17051
1.627	0.06924		4.627	-0.16341		7.627	-0.17202
1.628	0.06919		4.628	-0.16668		7.628	-0.17288
1.629	0.06912		4.629	-0.16666		7.629	-0.16749
1.63	0.0691		4.63	-0.16006		7.63	-0.17262
1.631	0.0691		4.631	-0.16005		7.631	-0.1692
1.632	0.06908		4.632	-0.15674		7.632	-0.16973
1.633	0.06901		4.633	-0.15014		7.633	-0.17322
1.634	0.06897		4.634	-0.14683		7.634	-0.16487
1.635	0.06894		4.635	-0.14352		7.635	-0.16671
1.636	0.06893		4.636	-0.14351		7.636	-0.16198
1.637	0.06894		4.637	-0.13691		7.637	-0.16218
1.638	0.06895		4.638	-0.1336		7.638	-0.16008
1.639	0.06895		4.639	-0.13358		7.639	-0.15667
1.64	0.06888		4.64	-0.13356		7.64	-0.15391
1.641	0.06885		4.641	-0.13354		7.641	-0.15148
1.642	0.06882		4.642	-0.13352		7.642	-0.15233
1.643	0.06875		4.643	-0.13679		7.643	-0.14859
1.644	0.06867		4.644	-0.14006		7.644	-0.1501
1.645	0.06864		4.645	-0.14662		7.645	-0.15227
1.646	0.0686		4.646	-0.14331		7.646	-0.14919
1.647	0.06862		4.647	-0.14329		7.647	-0.15103
1.648	0.06862		4.648	-0.14327		7.648	-0.15648
1.649	0.06857		4.649	-0.14326		7.649	-0.15602
1.65	0.06847		4.65	-0.13666		7.65	-0.15294
1.651	0.06841		4.651	-0.13993		7.651	-0.14755
1.652	0.06837		4.652	-0.13333		7.652	-0.14545
1.653	0.06823		4.653	-0.13331		7.653	-0.14269
1.654	0.06819		4.654	-0.12671		7.654	-0.14158
1.655	0.06815		4.655	-0.12341		7.655	-0.14243
1.656	0.0681		4.656	-0.12339		7.656	-0.14033
1.657	0.06795		4.657	-0.1135		7.657	-0.13659
1.658	0.0678		4.658	-0.11677		7.658	-0.1381
1.659	0.06766		4.659	-0.11675		7.659	-0.13107
1.66	0.06744		4.66	-0.11344		7.66	-0.13324
1.661	0.06723		4.661	-0.11671		7.661	-0.13541
1.662	0.06705		4.662	-0.11669		7.662	-0.13495
1.663	0.06686		4.663	-0.12325		7.663	-0.13088
1.664	0.06662		4.664	-0.12323		7.664	-0.12352
1.665	0.06641		4.665	-0.1265		7.665	-0.12503
1.666	0.06616		4.666	-0.12648		7.666	-0.1249
1.667	0.06582		4.667	-0.12646		7.667	-0.12674
1.668	0.06557		4.668	-0.12645		7.668	-0.12464
1.669	0.06526		4.669	-0.12314		7.669	-0.12517
1.67	0.0649		4.67	-0.12641		7.67	-0.12307
1.671	0.06467		4.671	-0.11981		7.671	-0.119
1.672	0.06439		4.672	-0.11979		7.672	-0.11427
1.673	0.06404		4.673	-0.11319		7.673	-0.11414
1.674	0.0637		4.674	-0.1066		7.674	-0.11236
1.675	0.06332		4.675	-0.10658		7.675	-0.11322
1.676	0.06286		4.676	-0.10327		7.676	-0.11178
1.677	0.06244		4.677	-0.10654		7.677	-0.10639
1.678	0.06204		4.678	-0.10323		7.678	-0.10955
1.679	0.06184		4.679	-0.09663		7.679	-0.10514
1.68	0.06173		4.68	-0.10319		7.68	-0.10468
1.681	0.06171		4.681	-0.09989		7.681	-0.10028
1.682	0.06158		4.682	-0.09987		7.682	-0.10245
1.683	0.0615		4.683	-0.10642		7.683	-0.1066
1.684	0.06147		4.684	-0.10969		7.684	-0.10712
1.685	0.06136		4.685	-0.10639		7.685	-0.09944
1.686	0.06126		4.686	-0.10637		7.686	-0.09865
1.687	0.06116		4.687	-0.10964		7.687	-0.09688
1.688	0.061		4.688	-0.11291		7.688	-0.10135
1.689	0.06096		4.689	-0.10631		7.689	-0.09727
1.69	0.06091		4.69	-0.10958		7.69	-0.09649
1.691	0.06092		4.691	-0.10956		7.691	-0.09373
1.692	0.06085		4.692	-0.09967		7.692	-0.09458
1.693	0.0607		4.693	-0.09965		7.693	-0.09445
1.694	0.06058		4.694	-0.09306		7.694	-0.09334
1.695	0.06037		4.695	-0.09304		7.695	-0.08992
1.696	0.06009		4.696	-0.09302		7.696	-0.08848
1.697	0.0599		4.697	-0.08642		7.697	-0.08934
1.698	0.05974		4.698	-0.0864		7.698	-0.08461
1.699	0.0596		4.699	-0.08967		7.699	-0.08316
1.7	0.05944		4.7	-0.08308		7.7	-0.08106
1.701	0.05924		4.701	-0.08635		7.701	-0.07896
1.702	0.05922		4.702	-0.08633		7.702	-0.07653
1.703	0.0592		4.703	-0.09288		7.703	-0.08034
1.704	0.05927		4.704	-0.09615		7.704	-0.07955
1.705	0.05933		4.705	-0.09942		7.705	-0.07285
1.706	0.05934		4.706	-0.09612		7.706	-0.07798
1.707	0.05929		4.707	-0.09281		7.707	-0.08081
1.708	0.05929		4.708	-0.09937		7.708	-0.07608
1.709	0.05924		4.709	-0.09935		7.709	-0.07792
1.71	0.05911		4.71	-0.09275		7.71	-0.08009
1.711	0.0589		4.711	-0.09273		7.711	-0.07635
1.712	0.05868		4.712	-0.08942		7.712	-0.0749
1.713	0.05845		4.713	-0.08612		7.713	-0.0682
1.714	0.0584		4.714	-0.08281		7.714	-0.06709
1.715	0.0582		4.715	-0.08279		7.715	-0.06827
1.716	0.05794		4.716	-0.07619		7.716	-0.06288
1.717	0.05765		4.717	-0.07946		7.717	-0.06702
1.718	0.05747		4.718	-0.07615		7.718	-0.06624
1.719	0.05733		4.719	-0.07284		7.719	-0.06184
1.72	0.05723		4.72	-0.07283		7.72	-0.06105
1.721	0.05722		4.721	-0.07281		7.721	-0.06519
1.722	0.05703		4.722	-0.07937		7.722	-0.06276
1.723	0.05692		4.723	-0.07935		7.723	-0.06132
1.724	0.05689		4.724	-0.08262		7.724	-0.06283
1.725	0.0568		4.725	-0.08917		7.725	-0.0604
1.726	0.05666		4.726	-0.09244		7.726	-0.06224
1.727	0.0568		4.727	-0.09242		7.727	-0.05916
1.728	0.05698		4.728	-0.08912		7.728	-0.05673
1.729	0.05707		4.729	-0.0891		7.729	-0.05692
1.73	0.05705		4.73	-0.08908		7.73	-0.05252
1.731	0.05705		4.731	-0.08577		7.731	-0.05272
1.732	0.05692		4.732	-0.08246		7.732	-0.04865
1.733	0.05657		4.733	-0.07915		7.733	-0.05312
1.734	0.05635		4.734	-0.06927		7.734	-0.04773
1.735	0.05616		4.735	-0.07254		7.735	-0.04662
1.736	0.05609		4.736	-0.06923		7.736	-0.04419
1.737	0.05592		4.737	-0.06921		7.737	-0.04603
1.738	0.05561		4.738	-0.06261		7.738	-0.04196
1.739	0.0555		4.739	-0.06588		7.739	-0.03821
1.74	0.05524		4.74	-0.06915		7.74	-0.03742
1.741	0.05494		4.741	-0.06913		7.741	-0.04189
1.742	0.05468		4.742	-0.06911		7.742	-0.04439
1.743	0.0544		4.743	-0.07238		7.743	-0.04065
1.744	0.05416		4.744	-0.07565		7.744	-0.04019
1.745	0.05392		4.745	-0.07892		7.745	-0.03612
1.746	0.0538		4.746	-0.08219		7.746	-0.03763
1.747	0.05371		4.747	-0.08217		7.747	-0.03586
1.748	0.05363		4.748	-0.08544		7.748	-0.03507
1.749	0.05344		4.749	-0.08542		7.749	-0.03659
1.75	0.05323		4.75	-0.08212		7.75	-0.03711
1.751	0.05313		4.751	-0.07552		7.751	-0.03238
1.752	0.05317		4.752	-0.07221		7.752	-0.03291
1.753	0.05301		4.753	-0.0689		7.753	-0.02851
1.754	0.05277		4.754	-0.06888		7.754	-0.03232
1.755	0.05256		4.755	-0.06886		7.755	-0.02759
1.756	0.05223		4.756	-0.06227		7.756	-0.02812
1.757	0.05185		4.757	-0.05896		7.757	-0.0224
1.758	0.0515		4.758	-0.05894		7.758	-0.02194
1.759	0.05115		4.759	-0.05892		7.759	-0.0228
1.76	0.05084		4.76	-0.05561		7.76	-0.01873
1.761	0.05053		4.761	-0.06217		7.761	-0.01958
1.762	0.05032		4.762	-0.06544		7.762	-0.01814
1.763	0.05019		4.763	-0.06542		7.763	-0.01932
1.764	0.05002		4.764	-0.06869		7.764	-0.02117
1.765	0.04963		4.765	-0.07525		7.765	-0.01841
1.766	0.04925		4.766	-0.07523		7.766	-0.01499
1.767	0.04898		4.767	-0.07521		7.767	-0.02143
1.768	0.04872		4.768	-0.07848		7.768	-0.02229
1.769	0.04849		4.769	-0.07517		7.769	-0.01723
1.77	0.04803		4.77	-0.07844		7.77	-0.02105
1.771	0.04759		4.771	-0.07185		7.771	-0.01763
1.772	0.04717		4.772	-0.06854		7.772	-0.01421
1.773	0.04678		4.773	-0.06194		7.773	-0.01343
1.774	0.04631		4.774	-0.06192		7.774	-0.011
1.775	0.04561		4.775	-0.05533		7.775	-0.01152
1.776	0.04502		4.776	-0.05531		7.776	-0.01238
1.777	0.04469		4.777	-0.05529		7.777	-0.01225
1.778	0.04422		4.778	-0.05527		7.778	-0.00555
1.779	0.04373		4.779	-0.04867		7.779	-0.00903
1.78	0.04337		4.78	-0.05194		7.78	-0.00595
1.781	0.04316		4.781	-0.04863		7.781	-0.00319
1.782	0.04303		4.782	-0.05519		7.782	-0.00174
1.783	0.04286		4.783	-0.05846		7.783	-0.00359
1.784	0.04312		4.784	-0.06173		7.784	-0.00838
1.785	0.04331		4.785	-0.065		7.785	-0.00957
1.786	0.04345		4.786	-0.07156		7.786	-0.00845
1.787	0.04339		4.787	-0.06825		7.787	-0.00602
1.788	0.04359		4.788	-0.06823		7.788	-0.00359
1.789	0.04397		4.789	-0.0715		7.789	-0.00544
1.79	0.04417		4.79	-0.06819		7.79	-0.00366
1.791	0.04432		4.791	-0.06488		7.791	-0.00353
1.792	0.04452		4.792	-0.06158		7.792	-0.0011
1.793	0.04459		4.793	-0.05827		7.793	-0.00229
1.794	0.04463		4.794	-0.05496		7.794	-0.00446
1.795	0.04474		4.795	-0.05165		7.795	0.000271095
1.796	0.04487		4.796	-0.04834		7.796	-0.000255741
1.797	0.04505		4.797	-0.04504		7.797	0.00185
1.798	0.04517		4.798	-0.04502		7.798	0.0023
1.799	0.04534		4.799	-0.045		7.799	0.00408
1.8	0.04538		4.8	-0.04827		7.8	0.00322
1.801	0.04539		4.801	-0.04825		7.801	0.00762
1.802	0.04551		4.802	-0.05481		7.802	0.01005
1.803	0.04572		4.803	-0.0515		7.803	0.00985
1.804	0.04596		4.804	-0.05806		7.804	0.00637
1.805	0.04617		4.805	-0.05475		7.805	0.01011
1.806	0.04639		4.806	-0.0646		7.806	0.01123
1.807	0.04664		4.807	-0.06129		7.807	0.00676
1.808	0.04692		4.808	-0.06127		7.808	0.00754
1.809	0.04695		4.809	-0.06454		7.809	0.008
1.81	0.04687		4.81	-0.06452		7.81	0.00813
1.811	0.04672		4.811	-0.05792		7.811	0.00596
1.812	0.04648		4.812	-0.0579		7.812	0.01431
1.813	0.04628		4.813	-0.05131		7.813	0.01247
1.814	0.04596		4.814	-0.04471		7.814	0.01194
1.815	0.0457		4.815	-0.0414		7.815	0.01207
1.816	0.04526		4.816	-0.04467		7.816	0.02008
1.817	0.0451		4.817	-0.03807		7.817	0.01594
1.818	0.04477		4.818	-0.03806		7.818	0.02133
1.819	0.04456		4.819	-0.03475		7.819	0.01686
1.82	0.04439		4.82	-0.03802		7.82	0.01436
1.821	0.0444		4.821	-0.04129		7.821	0.01876
1.822	0.04439		4.822	-0.04785		7.822	0.01725
1.823	0.04442		4.823	-0.05112		7.823	0.01935
1.824	0.04435		4.824	-0.0511		7.824	0.02079
1.825	0.0443		4.825	-0.05437		7.825	0.01961
1.826	0.0444		4.826	-0.05764		7.826	0.01678
1.827	0.04462		4.827	-0.05433		7.827	0.01527
1.828	0.04483		4.828	-0.06417		7.828	0.01277
1.829	0.04504		4.829	-0.05758		7.829	0.01717
1.83	0.04513		4.83	-0.05427		7.83	0.01631
1.831	0.04543		4.831	-0.05096		7.831	0.02039
1.832	0.04564		4.832	-0.04765		7.832	0.01592
1.833	0.04569		4.833	-0.04763		7.833	0.01802
1.834	0.04575		4.834	-0.04762		7.834	0.02012
1.835	0.04576		4.835	-0.03773		7.835	0.02025
1.836	0.04571		4.836	-0.03771		7.836	0.02432
1.837	0.04562		4.837	-0.04098		7.837	0.02774
1.838	0.04548		4.838	-0.03438		7.838	0.02524
1.839	0.04521		4.839	-0.03765		7.839	0.0303
1.84	0.04499		4.84	-0.03434		7.84	0.03141
1.841	0.04477		4.841	-0.03761		7.841	0.02596
1.842	0.04485		4.842	-0.04088		7.842	0.02313
1.843	0.04485		4.843	-0.04415		7.843	0.0295
1.844	0.04495		4.844	-0.04742		7.844	0.02766
1.845	0.0451		4.845	-0.05398		7.845	0.02286
1.846	0.04511		4.846	-0.05396		7.846	0.02496
1.847	0.04503		4.847	-0.05065		7.847	0.02213
1.848	0.04485		4.848	-0.05064		7.848	0.02489
1.849	0.04484		4.849	-0.05062		7.849	0.02042
1.85	0.04472		4.85	-0.0506		7.85	0.02285
1.851	0.04481		4.851	-0.05058		7.851	0.02397
1.852	0.04519		4.852	-0.04398		7.852	0.02475
1.853	0.04527		4.853	-0.04396		7.853	0.02554
1.854	0.04526		4.854	-0.03736		7.854	0.02699
1.855	0.0451		4.855	-0.03406		7.855	0.02251
1.856	0.04498		4.856	-0.03075		7.856	0.02462
1.857	0.04479		4.857	-0.03073		7.857	0.03033
1.858	0.04457		4.858	-0.03071		7.858	0.03342
1.859	0.04439		4.859	-0.03069		7.859	0.03125
1.86	0.04428		4.86	-0.03067		7.86	0.03269
1.861	0.04436		4.861	-0.03394		7.861	0.02954
1.862	0.04458		4.862	-0.03721		7.862	0.0346
1.863	0.04483		4.863	-0.03719		7.863	0.03013
1.864	0.04518		4.864	-0.04046		7.864	0.03223
1.865	0.04544		4.865	-0.04702		7.865	0.03531
1.866	0.0456		4.866	-0.047		7.866	0.03676
1.867	0.04587		4.867	-0.04698		7.867	0.03196
1.868	0.04609		4.868	-0.05025		7.868	0.03406
1.869	0.04653		4.869	-0.05023		7.869	0.03156
1.87	0.04679		4.87	-0.05021		7.87	0.02873
1.871	0.04688		4.871	-0.04362		7.871	0.02853
1.872	0.04677		4.872	-0.0436		7.872	0.03064
1.873	0.04664		4.873	-0.037		7.873	0.03339
1.874	0.04645		4.874	-0.03369		7.874	0.0378
1.875	0.04636		4.875	-0.03038		7.875	0.03661
1.876	0.04632		4.876	-0.02708		7.876	0.03115
1.877	0.04632		4.877	-0.02377		7.877	0.03063
1.878	0.04609		4.878	-0.02704		7.878	0.03601
1.879	0.04577		4.879	-0.02373		7.879	0.03844
1.88	0.04545		4.88	-0.02371		7.88	0.03956
1.881	0.04538		4.881	-0.02698		7.881	0.04133
1.882	0.04524		4.882	-0.03025		7.882	0.03883
1.883	0.04513		4.883	-0.03681		7.883	0.03863
1.884	0.04509		4.884	-0.03679		7.884	0.03778
1.885	0.04519		4.885	-0.04006		7.885	0.03429
1.886	0.04519		4.886	-0.04333		7.886	0.04428
1.887	0.04506		4.887	-0.0466		7.887	0.04211
1.888	0.04498		4.888	-0.04		7.888	0.04126
1.889	0.04482		4.889	-0.04327		7.889	0.03876
1.89	0.04477		4.89	-0.04325		7.89	0.04053
1.891	0.0446		4.891	-0.04652		7.891	0.04099
1.892	0.04464		4.892	-0.03992		7.892	0.0352
1.893	0.04447		4.893	-0.03333		7.893	0.03533
1.894	0.04424		4.894	-0.03002		7.894	0.04039
1.895	0.04391		4.895	-0.03		7.895	0.04085
1.896	0.04359		4.896	-0.0234		7.896	0.04624
1.897	0.04327		4.897	-0.02667		7.897	0.04505
1.898	0.0431		4.898	-0.02336		7.898	0.04912
1.899	0.04317		4.899	-0.02335		7.899	0.04761
1.9	0.04319		4.9	-0.02004		7.9	0.05497
1.901	0.04327		4.901	-0.0266		7.901	0.04984
1.902	0.04338		4.902	-0.02986		7.902	0.04997
1.903	0.04324		4.903	-0.02985		7.903	0.04419
1.904	0.0433		4.904	-0.03312		7.904	0.0476
1.905	0.04333		4.905	-0.03639		7.905	0.04412
1.906	0.04343		4.906	-0.03966		7.906	0.04491
1.907	0.0435		4.907	-0.03964		7.907	0.04109
1.908	0.04362		4.908	-0.04291		7.908	0.04286
1.909	0.0439		4.909	-0.04289		7.909	0.04234
1.91	0.04402		4.91	-0.03958		7.91	0.0428
1.911	0.04422		4.911	-0.03627		7.911	0.03997
1.912	0.0443		4.912	-0.03296		7.912	0.03911
1.913	0.04412		4.913	-0.02637		7.913	0.04187
1.914	0.04393		4.914	-0.02635		7.914	0.04331
1.915	0.0436		4.915	-0.02304		7.915	0.04344
1.916	0.04337		4.916	-0.01973		7.916	0.04489
1.917	0.04315		4.917	-0.01971		7.917	0.04502
1.918	0.04309		4.918	-0.0164		7.918	0.04449
1.919	0.04298		4.919	-0.01638		7.919	0.04758
1.92	0.04262		4.92	-0.01636		7.92	0.04639
1.921	0.04233		4.921	-0.02292		7.921	0.05112
1.922	0.0421		4.922	-0.0229		7.922	0.04994
1.923	0.04203		4.923	-0.02946		7.923	0.04843
1.924	0.04207		4.924	-0.03273		7.924	0.04626
1.925	0.04222		4.925	-0.036		7.925	0.04507
1.926	0.04219		4.926	-0.03598		7.926	0.04783
1.927	0.04216		4.927	-0.03596		7.927	0.04336
1.928	0.042		4.928	-0.03594		7.928	0.04579
1.929	0.04201		4.929	-0.03921		7.929	0.04658
1.93	0.04201		4.93	-0.03919		7.93	0.04441
1.931	0.04205		4.931	-0.03589		7.931	0.04519
1.932	0.04214		4.932	-0.03258		7.932	0.03744
1.933	0.04204		4.933	-0.02927		7.933	0.04447
1.934	0.04198		4.934	-0.02596		7.934	0.04427
1.935	0.04189		4.935	-0.02265		7.935	0.0467
1.936	0.04144		4.936	-0.01606		7.936	0.04617
1.937	0.04104		4.937	-0.01604		7.937	0.04466
1.938	0.04076		4.938	-0.01602		7.938	0.04347
1.939	0.04033		4.939	-0.01271		7.939	0.04426
1.94	0.04039		4.94	-0.01598		7.94	0.04636
1.941	0.04044		4.941	-0.01596		7.941	0.04452
1.942	0.04048		4.942	-0.01923		7.942	0.04498
1.943	0.04044		4.943	-0.01921		7.943	0.04741
1.944	0.04041		4.944	-0.03235		7.944	0.04622
1.945	0.0405		4.945	-0.02904		7.945	0.04405
1.946	0.04059		4.946	-0.03231		7.946	0.03892
1.947	0.04065		4.947	-0.03558		7.947	0.04004
1.948	0.04082		4.948	-0.03227		7.948	0.03918
1.949	0.04102		4.949	-0.03225		7.949	0.04293
1.95	0.04116		4.95	-0.03881		7.95	0.04634
1.951	0.04125		4.951	-0.03221		7.951	0.04352
1.952	0.04127		4.952	-0.02562		7.952	0.04397
1.953	0.04111		4.953	-0.02231		7.953	0.03852
1.954	0.04102		4.954	-0.019		7.954	0.0439
1.955	0.04093		4.955	-0.01569		7.955	0.04371
1.956	0.04092		4.956	-0.01567		7.956	0.04876
1.957	0.04092		4.957	-0.01237		7.957	0.04692
1.958	0.04098		4.958	-0.01563		7.958	0.05264
1.959	0.04121		4.959	-0.00904		7.959	0.0485
1.96	0.04125		4.96	-0.0156		7.96	0.04468
1.961	0.04135		4.961	-0.01558		7.961	0.04416
1.962	0.04144		4.962	-0.01885		7.962	0.0433
1.963	0.04155		4.963	-0.02212		7.963	0.04573
1.964	0.04165		4.964	-0.02539		7.964	0.04093
1.965	0.04181		4.965	-0.02537		7.965	0.0381
1.966	0.04191		4.966	-0.02535		7.966	0.04218
1.967	0.04204		4.967	-0.0352		7.967	0.04296
1.968	0.04217		4.968	-0.0286		7.968	0.04079
1.969	0.04233		4.969	-0.03516		7.969	0.04486
1.97	0.04241		4.97	-0.03514		7.97	0.04828
1.971	0.04262		4.971	-0.03183		7.971	0.04447
1.972	0.04275		4.972	-0.02523		7.972	0.04131
1.973	0.04284		4.973	-0.01864		7.973	0.03848
1.974	0.04292		4.974	-0.01533		7.974	0.04223
1.975	0.04291		4.975	-0.0186		7.975	0.04236
1.976	0.0428		4.976	-0.00871		7.976	0.0461
1.977	0.04287		4.977	-0.00869		7.977	0.04492
1.978	0.04274		4.978	-0.00867		7.978	0.04275
1.979	0.04266		4.979	-0.00865		7.979	0.04419
1.98	0.04266		4.98	-0.00863		7.98	0.04268
1.981	0.04269		4.981	-0.00862		7.981	0.04248
1.982	0.04276		4.982	-0.01846		7.982	0.04294
1.983	0.04276		4.983	-0.02173		7.983	0.0411
1.984	0.04289		4.984	-0.02171		7.984	0.04188
1.985	0.04294		4.985	-0.02498		7.985	0.04136
1.986	0.043		4.986	-0.03154		7.986	0.0428
1.987	0.04325		4.987	-0.02823		7.987	0.04096
1.988	0.04346		4.988	-0.0315		7.988	0.04207
1.989	0.0436		4.989	-0.02819		7.989	0.03727
1.99	0.04388		4.99	-0.02818		7.99	0.03675
1.991	0.0439		4.991	-0.02816		7.991	0.03523
1.992	0.04387		4.992	-0.01827		7.992	0.04193
1.993	0.04387		4.993	-0.01825		7.993	0.04272
1.994	0.04377		4.994	-0.01494		7.994	0.04384
1.995	0.04364		4.995	-0.01492		7.995	0.04035
1.996	0.0435		4.996	-0.00833		7.996	0.04245
1.997	0.04345		4.997	-0.00831		7.997	0.04127
1.998	0.04347		4.998	-0.00829		7.998	0.04436
1.999	0.0435		4.999	-0.00169		7.999	0.04087
[truncated: 1 more rows]

## Sheet: S3c
Time (s)	Open-circuit voltage (V)
0.001	0.03883
0.002	0.03892
0.003	0.03916
0.004	0.03942
0.005	0.03985
0.006	0.04014
0.007	0.04048
0.008	0.04077
0.009	0.04106
0.01	0.04128
0.011	0.04152
0.012	0.04159
0.013	0.04177
0.014	0.04195
0.015	0.04208
0.016	0.04213
0.017	0.04218
0.018	0.04228
0.019	0.04243
0.02	0.04257
0.021	0.04265
0.022	0.04282
0.023	0.04295
0.024	0.04322
0.025	0.04349
0.026	0.04366
0.027	0.04383
0.028	0.04403
0.029	0.04423
0.03	0.0445
0.031	0.04473
0.032	0.04484
0.033	0.04501
0.034	0.04509
0.035	0.04517
0.036	0.04525
0.037	0.0453
0.038	0.04547
0.039	0.0456
0.04	0.04568
0.041	0.04568
0.042	0.04565
0.043	0.04566
0.044	0.0458
0.045	0.04597
0.046	0.04609
0.047	0.04618
0.048	0.04615
0.049	0.0461
0.05	0.04611
0.051	0.04615
0.052	0.04602
0.053	0.0459
0.054	0.0457
0.055	0.04544
0.056	0.0452
0.057	0.04499
0.058	0.04489
0.059	0.04481
0.06	0.04479
0.061	0.04488
0.062	0.04497
0.063	0.04512
0.064	0.04533
0.065	0.04553
0.066	0.04573
0.067	0.0459
0.068	0.04618
0.069	0.04643
0.07	0.04659
0.071	0.04676
0.072	0.04689
0.073	0.04712
0.074	0.0473
0.075	0.0475
0.076	0.04766
0.077	0.04777
0.078	0.04801
0.079	0.04829
0.08	0.04855
0.081	0.04887
0.082	0.04912
0.083	0.04957
0.084	0.05005
0.085	0.05058
0.086	0.05108
0.087	0.05158
0.088	0.0521
0.089	0.05241
0.09	0.05265
0.091	0.05285
0.092	0.05314
0.093	0.05342
0.094	0.05358
0.095	0.05361
0.096	0.05364
0.097	0.05369
0.098	0.05371
0.099	0.05383
0.1	0.05402
0.101	0.05413
0.102	0.05422
0.103	0.05444
0.104	0.0546
0.105	0.05472
0.106	0.05496
0.107	0.05532
0.108	0.05572
0.109	0.05604
0.11	0.05626
0.111	0.05651
0.112	0.05655
0.113	0.05669
0.114	0.05671
0.115	0.05665
0.116	0.05649
0.117	0.05649
0.118	0.05654
0.119	0.05643
0.12	0.05626
0.121	0.05627
0.122	0.0563
0.123	0.05652
0.124	0.05667
0.125	0.05687
0.126	0.05707
0.127	0.05721
0.128	0.05743
0.129	0.05772
0.13	0.05793
0.131	0.05815
0.132	0.05831
0.133	0.05859
0.134	0.05883
0.135	0.05901
0.136	0.05917
0.137	0.05935
0.138	0.05942
0.139	0.05953
0.14	0.05982
0.141	0.06012
0.142	0.0604
0.143	0.0606
0.144	0.06097
0.145	0.06146
0.146	0.06199
0.147	0.06238
0.148	0.06276
0.149	0.06312
0.15	0.06354
0.151	0.06384
0.152	0.06412
0.153	0.06436
0.154	0.06456
0.155	0.06477
0.156	0.06507
0.157	0.06531
0.158	0.06536
0.159	0.06537
0.16	0.06545
0.161	0.06566
0.162	0.0659
0.163	0.06614
0.164	0.06627
0.165	0.06648
0.166	0.06675
0.167	0.06708
0.168	0.06726
0.169	0.06743
0.17	0.06772
0.171	0.06813
0.172	0.06852
0.173	0.06896
0.174	0.06917
0.175	0.06938
0.176	0.06965
0.177	0.06987
0.178	0.07022
0.179	0.07062
0.18	0.07088
0.181	0.07123
0.182	0.07164
0.183	0.07212
0.184	0.07261
0.185	0.07297
0.186	0.0734
0.187	0.07387
0.188	0.07433
0.189	0.07482
0.19	0.07525
0.191	0.07562
0.192	0.07592
0.193	0.0763
0.194	0.07673
0.195	0.07707
0.196	0.07729
0.197	0.07753
0.198	0.07779
0.199	0.07796
0.2	0.07816
0.201	0.07835
0.202	0.07843
0.203	0.07853
0.204	0.07858
0.205	0.07863
0.206	0.07875
0.207	0.07878
0.208	0.07886
0.209	0.07907
0.21	0.0793
0.211	0.07943
0.212	0.07955
0.213	0.0796
0.214	0.0797
0.215	0.07987
0.216	0.07997
0.217	0.08005
0.218	0.08028
0.219	0.08055
0.22	0.08088
0.221	0.08113
0.222	0.08136
0.223	0.08163
0.224	0.08182
0.225	0.08218
0.226	0.08262
0.227	0.0829
0.228	0.08317
0.229	0.08354
0.23	0.08385
0.231	0.08404
0.232	0.08422
0.233	0.08445
0.234	0.08464
0.235	0.08479
0.236	0.08509
0.237	0.08538
0.238	0.08565
0.239	0.0858
0.24	0.08607
0.241	0.08645
0.242	0.08669
0.243	0.08706
0.244	0.0874
0.245	0.08775
0.246	0.08807
0.247	0.08837
0.248	0.08856
0.249	0.08888
0.25	0.0892
0.251	0.08937
0.252	0.08956
0.253	0.08974
0.254	0.09004
0.255	0.09031
0.256	0.09058
0.257	0.09075
0.258	0.09103
0.259	0.09133
0.26	0.09174
0.261	0.09222
0.262	0.09269
0.263	0.09317
0.264	0.09362
0.265	0.09404
0.266	0.09438
0.267	0.09487
0.268	0.09541
0.269	0.0958
0.27	0.0962
0.271	0.09654
0.272	0.09695
0.273	0.09744
0.274	0.09781
0.275	0.09815
0.276	0.09852
0.277	0.0987
0.278	0.09898
0.279	0.09932
0.28	0.09956
0.281	0.09991
0.282	0.10044
0.283	0.10093
0.284	0.10134
0.285	0.10178
0.286	0.1022
0.287	0.10265
0.288	0.10302
0.289	0.10332
0.29	0.10384
0.291	0.10426
0.292	0.10448
0.293	0.10473
0.294	0.10501
0.295	0.10531
0.296	0.10558
0.297	0.10576
0.298	0.10604
0.299	0.10644
0.3	0.10671
0.301	0.10707
0.302	0.10751
0.303	0.10791
0.304	0.10846
0.305	0.1088
0.306	0.10919
0.307	0.10963
0.308	0.11008
0.309	0.11054
0.31	0.111
0.311	0.11135
0.312	0.11154
0.313	0.11175
0.314	0.11194
0.315	0.11212
0.316	0.11233
0.317	0.11264
0.318	0.11288
0.319	0.11309
0.32	0.11336
0.321	0.11366
0.322	0.11406
0.323	0.11439
0.324	0.11474
0.325	0.11504
0.326	0.11543
0.327	0.11568
0.328	0.11598
0.329	0.11628
0.33	0.1166
0.331	0.11686
0.332	0.11706
0.333	0.11716
0.334	0.11729
0.335	0.11745
0.336	0.11754
0.337	0.11769
0.338	0.11775
0.339	0.11795
0.34	0.11814
0.341	0.11816
0.342	0.11834
0.343	0.11865
0.344	0.11905
0.345	0.11947
0.346	0.11984
0.347	0.1202
0.348	0.12075
0.349	0.12125
0.35	0.12173
0.351	0.12212
0.352	0.12252
0.353	0.12286
0.354	0.12312
0.355	0.12325
0.356	0.12342
0.357	0.12359
0.358	0.1238
0.359	0.12401
0.36	0.12429
0.361	0.12454
0.362	0.12479
0.363	0.12513
0.364	0.12556
0.365	0.12601
0.366	0.12644
0.367	0.1269
0.368	0.12729
0.369	0.12766
0.37	0.12804
0.371	0.12842
0.372	0.12886
0.373	0.12924
0.374	0.12965
0.375	0.12983
0.376	0.13011
0.377	0.13034
0.378	0.13059
0.379	0.13087
0.38	0.13123
0.381	0.13155
0.382	0.13194
0.383	0.13228
0.384	0.13264
0.385	0.13301
0.386	0.13334
0.387	0.13375
0.388	0.13413
0.389	0.13458
0.39	0.13496
0.391	0.1354
0.392	0.13589
0.393	0.13632
0.394	0.13675
0.395	0.13715
0.396	0.13751
0.397	0.13784
0.398	0.13821
0.399	0.1385
0.4	0.13868
0.401	0.13882
0.402	0.13904
0.403	0.1392
0.404	0.1394
0.405	0.13956
0.406	0.13985
0.407	0.14022
0.408	0.1407
0.409	0.14112
0.41	0.14163
0.411	0.14208
0.412	0.14255
0.413	0.14292
0.414	0.14324
0.415	0.14352
0.416	0.14391
0.417	0.14434
0.418	0.14472
0.419	0.14509
0.42	0.14554
0.421	0.14608
0.422	0.14666
0.423	0.14716
0.424	0.14757
0.425	0.14791
0.426	0.14838
0.427	0.14877
0.428	0.14911
0.429	0.14951
0.43	0.14986
0.431	0.15013
0.432	0.1504
0.433	0.15054
0.434	0.15065
0.435	0.15082
0.436	0.15108
0.437	0.15263
0.438	0.15392
0.439	0.15504
0.44	0.15598
0.441	0.15655
0.442	0.15673
0.443	0.15662
0.444	0.15617
0.445	0.1554
0.446	0.15436
0.447	0.153
0.448	0.1514
0.449	0.14953
0.45	0.14738
0.451	0.14506
0.452	0.14261
0.453	0.13995
0.454	0.13713
0.455	0.13412
0.456	0.13108
0.457	0.12787
0.458	0.12459
0.459	0.12118
0.46	0.11773
0.461	0.1142
0.462	0.11065
0.463	0.10712
0.464	0.1037
0.465	0.10039
0.466	0.09716
0.467	0.0939
0.468	0.09067
0.469	0.08757
0.47	0.08465
0.471	0.08186
0.472	0.07912
0.473	0.07651
0.474	0.07406
0.475	0.07183
0.476	0.06984
0.477	0.06809
0.478	0.06654
0.479	0.06532
0.48	0.06433
0.481	0.06366
0.482	0.06298
0.483	0.06258
0.484	0.06266
0.485	0.06349
0.486	0.0648
0.487	0.06637
0.488	0.06675
0.489	0.06717
0.49	0.06751
0.491	0.06772
0.492	0.06796
0.493	0.0682
0.494	0.06849
0.495	0.06877
0.496	0.06903
0.497	0.06929
0.498	0.06954
0.499	0.06978
0.5	0.07
0.501	0.07022
0.502	0.07046
0.503	0.07067
0.504	0.07089
0.505	0.07109
0.506	0.0713
0.507	0.07146
0.508	0.07161
0.509	0.07176
0.51	0.07188
0.511	0.072
0.512	0.0721
0.513	0.07217
0.514	0.07221
0.515	0.07225
0.516	0.07226
0.517	0.07224
0.518	0.07217
0.519	0.0721
0.52	0.07202
0.521	0.07191
0.522	0.07177
0.523	0.07159
0.524	0.07141
0.525	0.07121
0.526	0.071
0.527	0.07075
0.528	0.07045
0.529	0.07013
0.53	0.06979
0.531	0.06943
0.532	0.06905
0.533	0.06907
0.534	0.06925
0.535	0.06951
0.536	0.06959
0.537	0.06958
0.538	0.06959
0.539	0.06958
0.54	0.06956
0.541	0.06954
0.542	0.06952
0.543	0.06949
0.544	0.06948
0.545	0.06946
0.546	0.06946
0.547	0.06943
0.548	0.06941
0.549	0.06937
0.55	0.06937
0.551	0.06935
0.552	0.06935
0.553	0.06932
0.554	0.06929
0.555	0.06926
0.556	0.06923
0.557	0.0692
0.558	0.06921
0.559	0.0692
0.56	0.06917
0.561	0.06914
0.562	0.06914
0.563	0.06913
0.564	0.06915
0.565	0.06917
0.566	0.06918
0.567	0.06921
0.568	0.06923
0.569	0.06926
0.57	0.06931
0.571	0.06933
0.572	0.06939
0.573	0.06944
0.574	0.06951
0.575	0.06958
0.576	0.06962
0.577	0.06968
0.578	0.06974
0.579	0.06981
0.58	0.06988
0.581	0.06993
0.582	0.07
0.583	0.07008
0.584	0.07016
0.585	0.07024
0.586	0.07034
0.587	0.07041
0.588	0.07049
0.589	0.07055
0.59	0.0706
0.591	0.07068
0.592	0.07073
0.593	0.07079
0.594	0.07085
0.595	0.0709
0.596	0.07094
0.597	0.07097
0.598	0.07102
0.599	0.07105
0.6	0.07109
0.601	0.07108
0.602	0.07111
0.603	0.07112
0.604	0.07111
0.605	0.07114
0.606	0.07116
0.607	0.07119
0.608	0.0712
0.609	0.07119
0.61	0.07119
0.611	0.07122
0.612	0.07125
0.613	0.07122
0.614	0.07122
0.615	0.07123
0.616	0.07125
0.617	0.07125
0.618	0.07124
0.619	0.07124
0.62	0.07125
0.621	0.07125
0.622	0.07129
0.623	0.07131
0.624	0.07131
0.625	0.07132
0.626	0.07128
0.627	0.07129
0.628	0.07127
0.629	0.0712
0.63	0.07117
0.631	0.07114
0.632	0.07114
0.633	0.07114
0.634	0.07107
0.635	0.07107
0.636	0.07103
0.637	0.07097
0.638	0.07093
0.639	0.07091
0.64	0.07082
0.641	0.07079
0.642	0.07076
0.643	0.07073
0.644	0.07071
0.645	0.07069
0.646	0.07074
0.647	0.0708
0.648	0.07082
0.649	0.07077
0.65	0.07069
0.651	0.07052
0.652	0.07032
0.653	0.07005
0.654	0.06978
0.655	0.0695
0.656	0.06923
0.657	0.06881
0.658	0.06841
0.659	0.06803
0.66	0.0677
0.661	0.06744
0.662	0.06715
0.663	0.06684
0.664	0.06666
0.665	0.06652
0.666	0.06648
0.667	0.0663
0.668	0.06607
0.669	0.0659
0.67	0.06575
0.671	0.06558
0.672	0.06539
0.673	0.06514
0.674	0.06489
0.675	0.06463
0.676	0.06438
0.677	0.06417
0.678	0.06398
0.679	0.06383
0.68	0.06386
0.681	0.06385
0.682	0.06379
0.683	0.06379
0.684	0.0638
0.685	0.06395
0.686	0.06399
0.687	0.06407
0.688	0.06407
0.689	0.06424
0.69	0.06446
0.691	0.0647
0.692	0.06492
0.693	0.06509
0.694	0.06512
0.695	0.06519
0.696	0.06525
0.697	0.06513
0.698	0.06497
0.699	0.06475
0.7	0.06437
0.701	0.06406
0.702	0.06371
0.703	0.06342
0.704	0.06318
0.705	0.06292
0.706	0.06255
0.707	0.06216
0.708	0.06194
0.709	0.06166
0.71	0.06145
0.711	0.06116
0.712	0.06083
0.713	0.06046
0.714	0.06012
0.715	0.05968
0.716	0.05923
0.717	0.05869
0.718	0.05823
0.719	0.05784
0.72	0.05747
0.721	0.05711
0.722	0.05675
0.723	0.0565
0.724	0.05635
0.725	0.05623
0.726	0.05612
0.727	0.05614
0.728	0.05619
0.729	0.05625
0.73	0.05624
0.731	0.05608
0.732	0.05604
0.733	0.05608
0.734	0.05604
0.735	0.05604
0.736	0.05608
0.737	0.05609
0.738	0.05617
0.739	0.05635
0.74	0.05639
0.741	0.05644
0.742	0.05646
0.743	0.05643
0.744	0.05649
0.745	0.05659
0.746	0.05656
0.747	0.05649
0.748	0.05645
0.749	0.05633
0.75	0.05632
0.751	0.05657
0.752	0.05667
0.753	0.05677
0.754	0.05676
0.755	0.05668
0.756	0.05657
0.757	0.05637
0.758	0.05605
0.759	0.05576
0.76	0.05553
0.761	0.05519
0.762	0.05489
0.763	0.05454
0.764	0.05424
0.765	0.05392
0.766	0.05369
0.767	0.05344
0.768	0.05321
0.769	0.053
0.77	0.05292
0.771	0.05291
0.772	0.05283
0.773	0.05291
0.774	0.05275
0.775	0.0525
0.776	0.05223
0.777	0.05211
0.778	0.05196
0.779	0.05183
0.78	0.05164
0.781	0.05147
0.782	0.05141
0.783	0.05152
0.784	0.05163
0.785	0.0519
0.786	0.05202
0.787	0.05215
0.788	0.05237
0.789	0.05252
0.79	0.05275
0.791	0.05287
0.792	0.05294
0.793	0.05299
0.794	0.05301
0.795	0.05287
0.796	0.05279
0.797	0.05287
0.798	0.05294
0.799	0.05301
0.8	0.05326
0.801	0.05341
0.802	0.05338
0.803	0.05327
0.804	0.05315
0.805	0.05292
0.806	0.05254
0.807	0.0522
0.808	0.05193
0.809	0.05176
0.81	0.05133
0.811	0.05085
0.812	0.05033
0.813	0.04978
0.814	0.0494
0.815	0.04897
0.816	0.04857
0.817	0.0482
0.818	0.04793
0.819	0.04763
0.82	0.04742
0.821	0.04718
0.822	0.04702
0.823	0.04685
0.824	0.0466
0.825	0.04655
0.826	0.04656
0.827	0.04677
0.828	0.04703
0.829	0.04708
0.83	0.04721
0.831	0.04736
0.832	0.04759
0.833	0.04785
0.834	0.04787
0.835	0.0479
0.836	0.04779
0.837	0.04772
0.838	0.04769
0.839	0.04756
0.84	0.04733
0.841	0.04724
0.842	0.0472
0.843	0.04708
0.844	0.04693
0.845	0.04688
0.846	0.0469
0.847	0.04695
0.848	0.04693
0.849	0.04681
0.85	0.04677
0.851	0.04666
0.852	0.04636
0.853	0.04607
0.854	0.04571
0.855	0.04537
0.856	0.04509
0.857	0.04491
0.858	0.04454
0.859	0.04411
0.86	0.04363
0.861	0.04333
0.862	0.04316
0.863	0.04298
0.864	0.04298
0.865	0.0429
0.866	0.04285
0.867	0.04276
0.868	0.04297
0.869	0.04318
0.87	0.04333
0.871	0.0435
0.872	0.04372
0.873	0.04361
0.874	0.04378
0.875	0.04386
0.876	0.04396
0.877	0.0441
0.878	0.04413
0.879	0.04413
0.88	0.04427
0.881	0.04439
0.882	0.04451
0.883	0.04465
0.884	0.04481
0.885	0.04502
0.886	0.04526
0.887	0.0454
0.888	0.04568
0.889	0.0459
0.89	0.0461
0.891	0.04636
0.892	0.04643
0.893	0.04642
0.894	0.04637
0.895	0.0464
0.896	0.04632
0.897	0.04632
0.898	0.04628
0.899	0.04621
0.9	0.04622
0.901	0.0462
0.902	0.04613
0.903	0.04621
0.904	0.04634
0.905	0.0464
0.906	0.04645
0.907	0.04648
0.908	0.04636
0.909	0.04635
0.91	0.04642
0.911	0.04647
0.912	0.04647
0.913	0.04644
0.914	0.04645
0.915	0.04621
0.916	0.04613
0.917	0.04603
0.918	0.04605
0.919	0.04592
0.92	0.04582
0.921	0.04577
0.922	0.04568
0.923	0.04559
0.924	0.04565
0.925	0.04569
0.926	0.04578
0.927	0.04591
0.928	0.04613
0.929	0.04628
0.93	0.04641
0.931	0.04651
0.932	0.04654
0.933	0.04658
0.934	0.0466
0.935	0.0466
0.936	0.04654
0.937	0.04645
0.938	0.04653
0.939	0.04645
0.94	0.04631
0.941	0.04617
0.942	0.04615
0.943	0.04601
0.944	0.04599
0.945	0.04594
0.946	0.04599
0.947	0.04612
0.948	0.04608
0.949	0.04615
0.95	0.04633
0.951	0.04648
0.952	0.04652
0.953	0.04645
0.954	0.04633
0.955	0.04594
0.956	0.04569
0.957	0.04543
0.958	0.0451
0.959	0.04501
0.96	0.0448
0.961	0.04467
0.962	0.04472
0.963	0.04484
0.964	0.04486
0.965	0.04493
0.966	0.04509
0.967	0.04511
0.968	0.04511
0.969	0.04513
0.97	0.04495
0.971	0.04472
0.972	0.04448
0.973	0.0442
0.974	0.04392
0.975	0.04378
0.976	0.04363
0.977	0.04351
0.978	0.04336
0.979	0.04315
0.98	0.04308
0.981	0.04304
0.982	0.04307
0.983	0.04312
0.984	0.0432
0.985	0.04331
0.986	0.04344
0.987	0.04358
0.988	0.04372
0.989	0.04374
0.99	0.04382
0.991	0.04381
0.992	0.04392
0.993	0.04388
0.994	0.04389
0.995	0.04385
0.996	0.04392
0.997	0.04397
0.998	0.04399
0.999	0.04417
1	0.04431
1.001	0.04429
1.002	0.04426
1.003	0.04434
1.004	0.04451
1.005	0.04469
1.006	0.04506
1.007	0.04544
1.008	0.04579
1.009	0.04625
1.01	0.04657
1.011	0.04698
1.012	0.04732
1.013	0.04743
1.014	0.04744
1.015	0.04744
1.016	0.04737
1.017	0.04737
1.018	0.04728
1.019	0.04728
1.02	0.04726
1.021	0.04738
1.022	0.04748
1.023	0.04764
1.024	0.04792
1.025	0.04824
1.026	0.04854
1.027	0.04878
1.028	0.049
1.029	0.04922
1.03	0.04946
1.031	0.04963
1.032	0.04967
1.033	0.04978
1.034	0.0498
1.035	0.04978
1.036	0.04977
1.037	0.04971
1.038	0.04969
1.039	0.04964
1.04	0.04962
1.041	0.04968
1.042	0.04979
1.043	0.0499
1.044	0.04999
1.045	0.05018
1.046	0.05028
1.047	0.05048
1.048	0.05057
1.049	0.0508
1.05	0.05102
1.051	0.05113
1.052	0.05115
1.053	0.05121
1.054	0.05127
1.055	0.05126
1.056	0.05133
1.057	0.05137
1.058	0.05141
1.059	0.05152
1.06	0.05161
1.061	0.05167
1.062	0.05181
1.063	0.05197
1.064	0.05216
1.065	0.05233
1.066	0.05264
1.067	0.05299
1.068	0.05323
1.069	0.05351
1.07	0.0537
1.071	0.05395
1.072	0.0542
1.073	0.05437
1.074	0.0545
1.075	0.05452
1.076	0.05468
1.077	0.05471
1.078	0.05482
1.079	0.05498
1.08	0.05514
1.081	0.05527
1.082	0.05553
1.083	0.05585
1.084	0.05603
1.085	0.05629
1.086	0.05664
1.087	0.05687
1.088	0.05727
1.089	0.05757
1.09	0.05782
1.091	0.05795
1.092	0.05798
1.093	0.05808
1.094	0.05797
1.095	0.05797
1.096	0.05794
1.097	0.058
1.098	0.05796
1.099	0.05811
1.1	0.05816
1.101	0.05817
1.102	0.0582
1.103	0.05838
1.104	0.05868
1.105	0.05895
1.106	0.05929
1.107	0.05953
1.108	0.05978
1.109	0.06006
1.11	0.06024
1.111	0.06045
1.112	0.06066
1.113	0.06076
1.114	0.06084
1.115	0.06095
1.116	0.06126
1.117	0.06143
1.118	0.06154
1.119	0.06172
1.12	0.06195
1.121	0.0623
1.122	0.06256
1.123	0.06287
1.124	0.06315
1.125	0.06347
1.126	0.06399
1.127	0.06432
1.128	0.06466
1.129	0.06496
1.13	0.06524
1.131	0.06547
1.132	0.06572
1.133	0.06591
1.134	0.06607
1.135	0.06639
1.136	0.06661
1.137	0.06671
1.138	0.06693
1.139	0.06702
1.14	0.06702
1.141	0.06718
1.142	0.06738
1.143	0.06762
1.144	0.06791
1.145	0.0683
1.146	0.06868
1.147	0.06905
1.148	0.06948
1.149	0.06989
1.15	0.07034
1.151	0.07074
1.152	0.07116
1.153	0.0716
1.154	0.07193
1.155	0.07217
1.156	0.07234
1.157	0.07241
1.158	0.07245
1.159	0.07263
1.16	0.07286
1.161	0.07323
1.162	0.07354
1.163	0.07378
1.164	0.07424
1.165	0.07456
1.166	0.07499
1.167	0.07528
1.168	0.07551
1.169	0.07589
1.17	0.07627
1.171	0.07644
1.172	0.07661
1.173	0.0768
1.174	0.07694
1.175	0.07705
1.176	0.07713
1.177	0.07714
1.178	0.07718
1.179	0.07752
1.18	0.07779
1.181	0.07787
1.182	0.07809
1.183	0.07838
1.184	0.07868
1.185	0.07906
1.186	0.07924
1.187	0.07945
1.188	0.07979
1.189	0.07997
1.19	0.0802
1.191	0.08062
1.192	0.08089
1.193	0.08128
1.194	0.0816
1.195	0.08189
1.196	0.08217
1.197	0.0824
1.198	0.08256
1.199	0.08277
1.2	0.08304
1.201	0.08329
1.202	0.0836
1.203	0.08398
1.204	0.08432
1.205	0.08463
1.206	0.08488
1.207	0.08503
1.208	0.08533
1.209	0.08571
1.21	0.08596
1.211	0.08614
1.212	0.08622
1.213	0.08636
1.214	0.08653
1.215	0.08655
1.216	0.08685
1.217	0.08685
1.218	0.0869
1.219	0.08724
1.22	0.08734
1.221	0.08747
1.222	0.08772
1.223	0.08784
1.224	0.08796
1.225	0.08816
1.226	0.08844
1.227	0.0888
1.228	0.08918
1.229	0.08945
1.23	0.08957
1.231	0.08966
1.232	0.08991
1.233	0.0901
1.234	0.09029
1.235	0.09043
1.236	0.09058
1.237	0.0908
1.238	0.09106
1.239	0.09126
1.24	0.0916
1.241	0.09189
1.242	0.09223
1.243	0.09255
1.244	0.09276
1.245	0.09313
1.246	0.09341
1.247	0.09374
1.248	0.09408
1.249	0.09453
1.25	0.09488
1.251	0.09524
1.252	0.09555
1.253	0.09569
1.254	0.09563
1.255	0.09562
1.256	0.09561
1.257	0.0957
1.258	0.09585
1.259	0.09612
1.26	0.09623
1.261	0.09653
1.262	0.09681
1.263	0.09722
1.264	0.09773
1.265	0.0982
1.266	0.09868
1.267	0.0989
1.268	0.09933
1.269	0.09967
1.27	0.0998
1.271	0.10005
1.272	0.10022
1.273	0.10034
1.274	0.1007
1.275	0.10111
1.276	0.10142
1.277	0.10169
1.278	0.10195
1.279	0.10215
1.28	0.1024
1.281	0.10269
1.282	0.10314
1.283	0.10352
1.284	0.10406
1.285	0.10452
1.286	0.1051
1.287	0.10555
1.288	0.106
1.289	0.10644
1.29	0.10682
1.291	0.10704
1.292	0.10737
1.293	0.10755
1.294	0.10767
1.295	0.1078
1.296	0.10796
1.297	0.10808
1.298	0.10834
1.299	0.10847
1.3	0.10865
1.301	0.10878
1.302	0.10921
1.303	0.10956
1.304	0.10995
1.305	0.11035
1.306	0.11076
1.307	0.11117
1.308	0.11145
1.309	0.11185
1.31	0.11214
1.311	0.1127
1.312	0.11302
1.313	0.11354
1.314	0.11387
1.315	0.11394
1.316	0.11409
1.317	0.11421
1.318	0.11432
1.319	0.11448
1.32	0.11474
1.321	0.11512
1.322	0.11542
1.323	0.11577
1.324	0.11627
1.325	0.11658
1.326	0.11694
1.327	0.11736
1.328	0.11777
1.329	0.11818
1.33	0.11849
1.331	0.11884
1.332	0.11917
1.333	0.11933
1.334	0.11971
1.335	0.11983
1.336	0.12009
1.337	0.1202
1.338	0.12031
1.339	0.12023
1.34	0.12013
1.341	0.12006
1.342	0.12014
1.343	0.1203
1.344	0.12053
1.345	0.12095
1.346	0.12137
1.347	0.12161
1.348	0.12202
1.349	0.12225
1.35	0.12254
1.351	0.1228
1.352	0.12308
1.353	0.12301
1.354	0.12303
1.355	0.12307
1.356	0.12315
1.357	0.12315
1.358	0.12322
1.359	0.12332
1.36	0.12349
1.361	0.12359
1.362	0.12372
1.363	0.12401
1.364	0.12427
1.365	0.1245
1.366	0.1248
1.367	0.12514
1.368	0.12555
1.369	0.12598
1.37	0.12642
1.371	0.12688
1.372	0.1273
1.373	0.12771
1.374	0.12814
1.375	0.12849
1.376	0.12887
1.377	0.12925
1.378	0.12958
1.379	0.12997
1.38	0.13038
1.381	0.1309
1.382	0.1314
1.383	0.1319
1.384	0.13252
1.385	0.13296
1.386	0.13353
1.387	0.13396
1.388	0.13433
1.389	0.13469
1.39	0.13521
1.391	0.13592
1.392	0.13659
1.393	0.13721
1.394	0.13761
1.395	0.13796
1.396	0.13829
1.397	0.13864
1.398	0.13911
1.399	0.13954
1.4	0.13981
1.401	0.14025
1.402	0.14069
1.403	0.1412
1.404	0.14178
1.405	0.14222
1.406	0.14259
1.407	0.14299
1.408	0.14339
1.409	0.14378
1.41	0.14423
1.411	0.14463
1.412	0.1451
1.413	0.14544
1.414	0.14579
1.415	0.14617
1.416	0.14669
1.417	0.14728
1.418	0.14779
1.419	0.14825
1.42	0.14876
1.421	0.14917
1.422	0.14967
1.423	0.15014
1.424	0.15063
1.425	0.15111
1.426	0.1515
1.427	0.15195
1.428	0.15235
1.429	0.15275
1.43	0.15299
1.431	0.15321
1.432	0.15344
1.433	0.15373
1.434	0.15391
1.435	0.15399
1.436	0.1543
1.437	0.15598
1.438	0.15754
1.439	0.15873
1.44	0.15948
1.441	0.15982
1.442	0.15967
1.443	0.15922
1.444	0.15853
1.445	0.15767
1.446	0.15656
1.447	0.15508
1.448	0.15337
1.449	0.15138
1.45	0.14906
1.451	0.1467
1.452	0.14401
1.453	0.14104
1.454	0.13789
1.455	0.13455
1.456	0.13113
1.457	0.12762
1.458	0.12404
1.459	0.1204
1.46	0.11673
1.461	0.11306
1.462	0.1094
1.463	0.10578
1.464	0.10229
1.465	0.09888
1.466	0.09547
1.467	0.09213
1.468	0.08885
1.469	0.08566
1.47	0.08259
1.471	0.0797
1.472	0.07702
1.473	0.07448
1.474	0.07203
1.475	0.06981
1.476	0.06779
1.477	0.06612
1.478	0.06473
1.479	0.06362
1.48	0.0628
1.481	0.06244
1.482	0.06215
1.483	0.06227
1.484	0.06251
1.485	0.06356
1.486	0.06511
1.487	0.06678
1.488	0.06705
1.489	0.06709
1.49	0.06714
1.491	0.06729
1.492	0.06748
1.493	0.06768
1.494	0.06788
1.495	0.06808
1.496	0.06829
1.497	0.06845
1.498	0.06862
1.499	0.06879
1.5	0.06895
1.501	0.06909
1.502	0.06925
1.503	0.06941
1.504	0.06958
1.505	0.06974
1.506	0.06987
1.507	0.06999
1.508	0.07011
1.509	0.0702
1.51	0.0703
1.511	0.07039
1.512	0.07045
1.513	0.0705
1.514	0.07054
1.515	0.07055
1.516	0.07056
1.517	0.07054
1.518	0.0705
1.519	0.07045
1.52	0.07039
1.521	0.07031
1.522	0.0702
1.523	0.07009
1.524	0.06995
1.525	0.06982
1.526	0.06967
1.527	0.06951
1.528	0.06933
1.529	0.0691
1.53	0.06888
1.531	0.06865
1.532	0.0684
1.533	0.06845
1.534	0.06845
1.535	0.06878
1.536	0.0688
1.537	0.0688
1.538	0.06879
1.539	0.06877
1.54	0.06877
1.541	0.06876
1.542	0.06875
1.543	0.06874
1.544	0.06873
1.545	0.06873
1.546	0.06869
1.547	0.06866
1.548	0.06865
1.549	0.06863
1.55	0.06861
1.551	0.06858
1.552	0.06855
1.553	0.06854
1.554	0.06851
1.555	0.06846
1.556	0.0684
1.557	0.06839
1.558	0.06837
1.559	0.06835
1.56	0.06832
1.561	0.0683
1.562	0.06829
1.563	0.06829
1.564	0.0683
1.565	0.0683
1.566	0.06832
1.567	0.06833
1.568	0.06834
1.569	0.06833
1.57	0.06834
1.571	0.06837
1.572	0.06838
1.573	0.06841
1.574	0.06842
1.575	0.06845
1.576	0.06847
1.577	0.06849
1.578	0.06852
1.579	0.06855
1.58	0.06859
1.581	0.06861
1.582	0.06866
1.583	0.06871
1.584	0.06874
1.585	0.0688
1.586	0.06883
1.587	0.06887
1.588	0.06893
1.589	0.069
1.59	0.06906
1.591	0.06911
1.592	0.06916
1.593	0.06918
1.594	0.0692
1.595	0.06922
1.596	0.06925
1.597	0.0693
1.598	0.06932
1.599	0.06934
1.6	0.06938
1.601	0.06939
1.602	0.0694
1.603	0.06943
1.604	0.06946
1.605	0.06948
1.606	0.06951
1.607	0.06954
1.608	0.06957
1.609	0.06959
1.61	0.06961
1.611	0.06964
1.612	0.06964
1.613	0.06966
1.614	0.06965
1.615	0.06963
1.616	0.06963
1.617	0.06956
1.618	0.06954
1.619	0.06952
1.62	0.06951
1.621	0.06949
1.622	0.06946
1.623	0.06941
1.624	0.06935
1.625	0.06932
1.626	0.06926
1.627	0.06924
1.628	0.06919
1.629	0.06912
1.63	0.0691
1.631	0.0691
1.632	0.06908
1.633	0.06901
1.634	0.06897
1.635	0.06894
1.636	0.06893
1.637	0.06894
1.638	0.06895
1.639	0.06895
1.64	0.06888
1.641	0.06885
1.642	0.06882
1.643	0.06875
1.644	0.06867
1.645	0.06864
1.646	0.0686
1.647	0.06862
1.648	0.06862
1.649	0.06857
1.65	0.06847
1.651	0.06841
1.652	0.06837
1.653	0.06823
1.654	0.06819
1.655	0.06815
1.656	0.0681
1.657	0.06795
1.658	0.0678
1.659	0.06766
1.66	0.06744
1.661	0.06723
1.662	0.06705
1.663	0.06686
1.664	0.06662
1.665	0.06641
1.666	0.06616
1.667	0.06582
1.668	0.06557
1.669	0.06526
1.67	0.0649
1.671	0.06467
1.672	0.06439
1.673	0.06404
1.674	0.0637
1.675	0.06332
1.676	0.06286
1.677	0.06244
1.678	0.06204
1.679	0.06184
1.68	0.06173
1.681	0.06171
1.682	0.06158
1.683	0.0615
1.684	0.06147
1.685	0.06136
1.686	0.06126
1.687	0.06116
1.688	0.061
1.689	0.06096
1.69	0.06091
1.691	0.06092
1.692	0.06085
1.693	0.0607
1.694	0.06058
1.695	0.06037
1.696	0.06009
1.697	0.0599
1.698	0.05974
1.699	0.0596
1.7	0.05944
1.701	0.05924
1.702	0.05922
1.703	0.0592
1.704	0.05927
1.705	0.05933
1.706	0.05934
1.707	0.05929
1.708	0.05929
1.709	0.05924
1.71	0.05911
1.711	0.0589
1.712	0.05868
1.713	0.05845
1.714	0.0584
1.715	0.0582
1.716	0.05794
1.717	0.05765
1.718	0.05747
1.719	0.05733
1.72	0.05723
1.721	0.05722
1.722	0.05703
1.723	0.05692
1.724	0.05689
1.725	0.0568
1.726	0.05666
1.727	0.0568
1.728	0.05698
1.729	0.05707
1.73	0.05705
1.731	0.05705
1.732	0.05692
1.733	0.05657
1.734	0.05635
1.735	0.05616
1.736	0.05609
1.737	0.05592
1.738	0.05561
1.739	0.0555
1.74	0.05524
1.741	0.05494
1.742	0.05468
1.743	0.0544
1.744	0.05416
1.745	0.05392
1.746	0.0538
1.747	0.05371
1.748	0.05363
1.749	0.05344
1.75	0.05323
1.751	0.05313
1.752	0.05317
1.753	0.05301
1.754	0.05277
1.755	0.05256
1.756	0.05223
1.757	0.05185
1.758	0.0515
1.759	0.05115
1.76	0.05084
1.761	0.05053
1.762	0.05032
1.763	0.05019
1.764	0.05002
1.765	0.04963
1.766	0.04925
1.767	0.04898
1.768	0.04872
1.769	0.04849
1.77	0.04803
1.771	0.04759
1.772	0.04717
1.773	0.04678
1.774	0.04631
1.775	0.04561
1.776	0.04502
1.777	0.04469
1.778	0.04422
1.779	0.04373
1.78	0.04337
1.781	0.04316
1.782	0.04303
1.783	0.04286
1.784	0.04312
1.785	0.04331
1.786	0.04345
1.787	0.04339
1.788	0.04359
1.789	0.04397
1.79	0.04417
1.791	0.04432
1.792	0.04452
1.793	0.04459
1.794	0.04463
1.795	0.04474
1.796	0.04487
1.797	0.04505
1.798	0.04517
1.799	0.04534
1.8	0.04538
1.801	0.04539
1.802	0.04551
1.803	0.04572
1.804	0.04596
1.805	0.04617
1.806	0.04639
1.807	0.04664
1.808	0.04692
1.809	0.04695
1.81	0.04687
1.811	0.04672
1.812	0.04648
1.813	0.04628
1.814	0.04596
1.815	0.0457
1.816	0.04526
1.817	0.0451
1.818	0.04477
1.819	0.04456
1.82	0.04439
1.821	0.0444
1.822	0.04439
1.823	0.04442
1.824	0.04435
1.825	0.0443
1.826	0.0444
1.827	0.04462
1.828	0.04483
1.829	0.04504
1.83	0.04513
1.831	0.04543
1.832	0.04564
1.833	0.04569
1.834	0.04575
1.835	0.04576
1.836	0.04571
1.837	0.04562
1.838	0.04548
1.839	0.04521
1.84	0.04499
1.841	0.04477
1.842	0.04485
1.843	0.04485
1.844	0.04495
1.845	0.0451
1.846	0.04511
1.847	0.04503
1.848	0.04485
1.849	0.04484
1.85	0.04472
1.851	0.04481
1.852	0.04519
1.853	0.04527
1.854	0.04526
1.855	0.0451
1.856	0.04498
1.857	0.04479
1.858	0.04457
1.859	0.04439
1.86	0.04428
1.861	0.04436
1.862	0.04458
1.863	0.04483
1.864	0.04518
1.865	0.04544
1.866	0.0456
1.867	0.04587
1.868	0.04609
1.869	0.04653
1.87	0.04679
1.871	0.04688
1.872	0.04677
1.873	0.04664
1.874	0.04645
1.875	0.04636
1.876	0.04632
1.877	0.04632
1.878	0.04609
1.879	0.04577
1.88	0.04545
1.881	0.04538
1.882	0.04524
1.883	0.04513
1.884	0.04509
1.885	0.04519
1.886	0.04519
1.887	0.04506
1.888	0.04498
1.889	0.04482
1.89	0.04477
1.891	0.0446
1.892	0.04464
1.893	0.04447
1.894	0.04424
1.895	0.04391
1.896	0.04359
1.897	0.04327
1.898	0.0431
1.899	0.04317
1.9	0.04319
1.901	0.04327
1.902	0.04338
1.903	0.04324
1.904	0.0433
1.905	0.04333
1.906	0.04343
1.907	0.0435
1.908	0.04362
1.909	0.0439
1.91	0.04402
1.911	0.04422
1.912	0.0443
1.913	0.04412
1.914	0.04393
1.915	0.0436
1.916	0.04337
1.917	0.04315
1.918	0.04309
1.919	0.04298
1.92	0.04262
1.921	0.04233
1.922	0.0421
1.923	0.04203
1.924	0.04207
1.925	0.04222
1.926	0.04219
1.927	0.04216
1.928	0.042
1.929	0.04201
1.93	0.04201
1.931	0.04205
1.932	0.04214
1.933	0.04204
1.934	0.04198
1.935	0.04189
1.936	0.04144
1.937	0.04104
1.938	0.04076
1.939	0.04033
1.94	0.04039
1.941	0.04044
1.942	0.04048
1.943	0.04044
1.944	0.04041
1.945	0.0405
1.946	0.04059
1.947	0.04065
1.948	0.04082
1.949	0.04102
1.95	0.04116
1.951	0.04125
1.952	0.04127
1.953	0.04111
1.954	0.04102
1.955	0.04093
1.956	0.04092
1.957	0.04092
1.958	0.04098
1.959	0.04121
1.96	0.04125
1.961	0.04135
1.962	0.04144
1.963	0.04155
1.964	0.04165
1.965	0.04181
1.966	0.04191
1.967	0.04204
1.968	0.04217
1.969	0.04233
1.97	0.04241
1.971	0.04262
1.972	0.04275
1.973	0.04284
1.974	0.04292
1.975	0.04291
1.976	0.0428
1.977	0.04287
1.978	0.04274
1.979	0.04266
1.98	0.04266
1.981	0.04269
1.982	0.04276
1.983	0.04276
1.984	0.04289
1.985	0.04294
1.986	0.043
1.987	0.04325
1.988	0.04346
1.989	0.0436
1.99	0.04388
1.991	0.0439
1.992	0.04387
1.993	0.04387
1.994	0.04377
1.995	0.04364
1.996	0.0435
1.997	0.04345
1.998	0.04347
1.999	0.0435
[truncated: 1 more rows]
