# Supplementary material for: Triboiontronics with temporal control of electrical double layer formation
Source: Nat Commun. 2024 Jul 23;15:6182. doi: 10.1038/s41467-024-50518-3 (PMC11263338; doi:10.1038/s41467-024-50518-3)
Supplement: Supplementary file 7 — Source Data [file 41467_2024_50518_MOESM7_ESM.zip › Supplementary Figure 31.xlsx]

## Sheet: S31
Potential applied (V)	Current (mA)		Potential applied (V)	Current (mA)
0	-0.000496857		1	0.01462
0.00244	-0.000416168		0.99762	0.01359
0.00488	-0.000287476		0.99518	0.0127
0.00732	-0.000315643		0.99274	0.01194
0.00977	-0.000249664		0.9903	0.01122
0.01221	-0.000234985		0.98785	0.01056
0.01465	-0.000213806		0.98541	0.01
0.01709	-0.00016217		0.98297	0.00948
0.01953	-0.000193512		0.98053	0.00896
0.02197	-0.000115906		0.97809	0.00847
0.02441	-9.03625e-05		0.97565	0.00802
0.02686	-8.80432e-05		0.97321	0.00764
0.0293	-4.77905e-05		0.97076	0.00721
0.03174	-2.18811e-05		0.96832	0.00682
0.03418	-3.91235e-05		0.96588	0.0065
0.03662	-2.68555e-05		0.96344	0.00618
0.03906	-1.02844e-05		0.961	0.00587
0.0415	5.43213e-06		0.95856	0.00554
0.04395	4.86145e-05		0.95612	0.00528
0.04639	3.30505e-05		0.95367	0.00506
0.04883	0.00010611		0.95123	0.00478
0.05127	5.08423e-05		0.94879	0.00455
0.05371	7.17163e-05		0.94635	0.00434
0.05615	4.19617e-05		0.94391	0.00415
0.05859	0.000104279		0.94147	0.00398
0.06104	9.60388e-05		0.93903	0.00378
0.06348	0.000164764		0.93658	0.00361
0.06592	0.000143372		0.93414	0.00344
0.06836	0.00013269		0.9317	0.00331
0.0708	0.000138		0.92926	0.0032
0.07324	0.000150787		0.92682	0.00304
0.07568	0.000157135		0.92438	0.00293
0.07813	0.000160339		0.92194	0.00282
0.08057	0.000202942		0.91949	0.00274
0.08301	0.000210419		0.91705	0.0026
0.08545	0.000182587		0.91461	0.00253
0.08789	0.000166687		0.91217	0.00242
0.09033	0.00019342		0.90973	0.00237
0.09277	0.000200836		0.90729	0.00228
0.09521	0.000193115		0.90485	0.00225
0.09766	0.000202759		0.9024	0.00216
0.1001	0.000208771		0.89996	0.00211
0.10254	0.000198181		0.89752	0.00206
0.10498	0.000223267		0.89508	0.00201
0.10742	0.000227081		0.89264	0.00198
0.10986	0.000231415		0.8902	0.00194
0.1123	0.000231232		0.88776	0.00193
0.11475	0.000236328		0.88531	0.00189
0.11719	0.000223816		0.88287	0.00187
0.11963	0.000215668		0.88043	0.00186
0.12207	0.000244202		0.87799	0.00183
0.12451	0.000217621		0.87555	0.00185
0.12695	0.000238098		0.87311	0.0018
0.12939	0.000246033		0.87067	0.00183
0.13184	0.000263916		0.86823	0.00186
0.13428	0.000236847		0.86578	0.00186
0.13672	0.000244476		0.86334	0.00183
0.13916	0.00025531		0.8609	0.00182
0.1416	0.000248413		0.85846	0.00185
0.14404	0.000252136		0.85602	0.00184
0.14648	0.000245087		0.85358	0.00185
0.14893	0.000245331		0.85114	0.00187
0.15137	0.00026358		0.84869	0.0019
0.15381	0.000252197		0.84625	0.00191
0.15625	0.000272797		0.84381	0.00191
0.15869	0.000271606		0.84137	0.00193
0.16113	0.000246002		0.83893	0.00194
0.16357	0.000255035		0.83649	0.00196
0.16602	0.000238129		0.83405	0.00197
0.16846	0.000265259		0.8316	0.00198
0.1709	0.00026413		0.82916	0.00198
0.17334	0.000272858		0.82672	0.00202
0.17578	0.000263367		0.82428	0.00203
0.17822	0.000262878		0.82184	0.00204
0.18066	0.000290253		0.8194	0.00205
0.18311	0.000257202		0.81696	0.00206
0.18555	0.000237427		0.81451	0.00208
0.18799	0.000249969		0.81207	0.00205
0.19043	0.000296722		0.80963	0.0021
0.19287	0.000266449		0.80719	0.0021
0.19531	0.000283447		0.80475	0.0021
0.19775	0.000258148		0.80231	0.00214
0.2002	0.000247223		0.79987	0.0021
0.20264	0.000267975		0.79742	0.00215
0.20508	0.000263458		0.79498	0.00217
0.20752	0.00028186		0.79254	0.0022
0.20996	0.000269135		0.7901	0.00214
0.2124	0.000283234		0.78766	0.00218
0.21484	0.000278717		0.78522	0.00218
0.21729	0.000275818		0.78278	0.00216
0.21973	0.000293854		0.78033	0.0022
0.22217	0.000280151		0.77789	0.00222
0.22461	0.000268188		0.77545	0.00218
0.22705	0.000275116		0.77301	0.0022
0.22949	0.000266388		0.77057	0.00221
0.23193	0.000265076		0.76813	0.00224
0.23438	0.000260834		0.76569	0.00218
0.23682	0.00028186		0.76324	0.00219
0.23926	0.000276154		0.7608	0.00216
0.2417	0.00027475		0.75836	0.00219
0.24414	0.000270355		0.75592	0.0022
0.24658	0.000256073		0.75348	0.00219
0.24902	0.000274139		0.75104	0.0022
0.25146	0.000267029		0.7486	0.00224
0.25391	0.000269073		0.74615	0.00219
0.25635	0.000255005		0.74371	0.00219
0.25879	0.000256958		0.74127	0.00217
0.26123	0.000275269		0.73883	0.00219
0.26367	0.000270233		0.73639	0.00221
0.26611	0.000281464		0.73395	0.00219
0.26855	0.000273102		0.73151	0.00221
0.271	0.000262146		0.72906	0.00215
0.27344	0.00026236		0.72662	0.00219
0.27588	0.000290649		0.72418	0.00217
0.27832	0.000278412		0.72174	0.00216
0.28076	0.000306061		0.7193	0.00213
0.2832	0.000287231		0.71686	0.0021
0.28564	0.000270935		0.71442	0.00212
0.28809	0.000261658		0.71198	0.00206
0.29053	0.000270264		0.70953	0.00206
0.29297	0.000280182		0.70709	0.00205
0.29541	0.000276978		0.70465	0.00201
0.29785	0.000294342		0.70221	0.00201
0.30029	0.000281525		0.69977	0.00198
0.30273	0.000275757		0.69733	0.00199
0.30518	0.000281647		0.69489	0.00195
0.30762	0.000277435		0.69244	0.0019
0.31006	0.000289886		0.69	0.00187
0.3125	0.000275574		0.68756	0.00179
0.31494	0.000274475		0.68512	0.00178
0.31738	0.000250885		0.68268	0.00169
0.31982	0.000271759		0.68024	0.00169
0.32227	0.000274506		0.6778	0.00162
0.32471	0.000282135		0.67535	0.0016
0.32715	0.000273834		0.67291	0.00153
0.32959	0.000267334		0.67047	0.00148
0.33203	0.00026825		0.66803	0.00141
0.33447	0.000269867		0.66559	0.00133
0.33691	0.000290833		0.66315	0.00126
0.33936	0.000276062		0.66071	0.0012
0.3418	0.000277924		0.65826	0.00112
0.34424	0.000264496		0.65582	0.00102
0.34668	0.000282166		0.65338	0.000975037
0.34912	0.000285767		0.65094	0.000865936
0.35156	0.000284821		0.6485	0.000690536
0.354	0.000276611		0.64606	0.000676651
0.35645	0.00028241		0.64362	0.000593796
0.35889	0.000281189		0.64117	0.000489883
0.36133	0.00028067		0.63873	0.000426254
0.36377	0.000277954		0.63629	0.000351639
0.36621	0.000269135		0.63385	0.000283737
0.36865	0.000285217		0.63141	0.000181427
0.37109	0.000262573		0.62897	7.94983e-05
0.37354	0.00029361		0.62653	-3.82996e-05
0.37598	0.000279205		0.62408	-0.000116882
0.37842	0.000295502		0.62164	-0.000229568
0.38086	0.000290436		0.6192	-0.000337753
0.3833	0.000266724		0.61676	-0.000408554
0.38574	0.000272491		0.61432	-0.000528107
0.38818	0.000269562		0.61188	-0.000653152
0.39063	0.000264984		0.60944	-0.000740891
0.39307	0.00030484		0.60699	-0.000860062
0.39551	0.00027951		0.60455	-0.000953217
0.39795	0.00028775		0.60211	-0.00107
0.40039	0.000286072		0.59967	-0.00122
0.40283	0.000297882		0.59723	-0.00135
0.40527	0.000282043		0.59479	-0.00146
0.40771	0.000278717		0.59235	-0.00162
0.41016	0.000267395		0.5899	-0.00183
0.4126	0.000283569		0.58746	-0.00194
0.41504	0.000280396		0.58502	-0.0021
0.41748	0.000300934		0.58258	-0.00224
0.41992	0.000283905		0.58014	-0.00246
0.42236	0.000285828		0.5777	-0.00266
0.4248	0.000281738		0.57526	-0.00291
0.42725	0.000291779		0.57281	-0.00307
0.42969	0.000287811		0.57037	-0.00333
0.43213	0.000299591		0.56793	-0.00356
0.43457	0.000283356		0.56549	-0.00384
0.43701	0.000297272		0.56305	-0.00414
0.43945	0.000292664		0.56061	-0.0044
0.44189	0.000288666		0.55817	-0.00464
0.44434	0.000300385		0.55573	-0.0049
0.44678	0.0002948		0.55328	-0.00512
0.44922	0.000320038		0.55084	-0.00536
0.45166	0.000296783		0.5484	-0.00554
0.4541	0.000310364		0.54596	-0.0057
0.45654	0.000302643		0.54352	-0.00589
0.45898	0.00029422		0.54108	-0.00603
0.46143	0.000302216		0.53864	-0.00618
0.46387	0.000309296		0.53619	-0.00632
0.46631	0.000320282		0.53375	-0.00649
0.46875	0.000323334		0.53131	-0.00659
0.47119	0.000308441		0.52887	-0.00672
0.47363	0.000309814		0.52643	-0.00683
0.47607	0.000322906		0.52399	-0.00695
0.47852	0.000318604		0.52155	-0.00709
0.48096	0.000323273		0.5191	-0.00716
0.4834	0.00033313		0.51666	-0.00726
0.48584	0.000327972		0.51422	-0.00737
0.48828	0.000343384		0.51178	-0.00747
0.49072	0.000340302		0.50934	-0.00756
0.49316	0.000329681		0.5069	-0.00766
0.49561	0.000337982		0.50446	-0.00772
0.49805	0.000337006		0.50201	-0.0078
0.50049	0.000346558		0.49957	-0.00785
0.50293	0.000348083		0.49713	-0.00794
0.50537	0.000347137		0.49469	-0.008
0.50781	0.000339996		0.49225	-0.00805
0.51025	0.000339172		0.48981	-0.00806
0.5127	0.000344574		0.48737	-0.00813
0.51514	0.000364166		0.48492	-0.00814
0.51758	0.000366638		0.48248	-0.00815
0.52002	0.000363159		0.48004	-0.00817
0.52246	0.000364258		0.4776	-0.00817
0.5249	0.000373444		0.47516	-0.0082
0.52734	0.000353363		0.47272	-0.0082
0.52979	0.000369019		0.47028	-0.00819
0.53223	0.000375305		0.46783	-0.00817
0.53467	0.000380463		0.46539	-0.00815
0.53711	0.000383759		0.46295	-0.00811
0.53955	0.000371765		0.46051	-0.00811
0.54199	0.000370361		0.45807	-0.00803
0.54443	0.000395996		0.45563	-0.00802
0.54688	0.000389923		0.45319	-0.00797
0.54932	0.000392914		0.45074	-0.00791
0.55176	0.000400238		0.4483	-0.00784
0.5542	0.000405243		0.44586	-0.0078
0.55664	0.000400085		0.44342	-0.00776
0.55908	0.000396667		0.44098	-0.00772
0.56152	0.000428009		0.43854	-0.00766
0.56396	0.000413757		0.4361	-0.00756
0.56641	0.000418579		0.43365	-0.00749
0.56885	0.000428864		0.43121	-0.00742
0.57129	0.000430389		0.42877	-0.00738
0.57373	0.000426422		0.42633	-0.00731
0.57617	0.000438171		0.42389	-0.00721
0.57861	0.00043866		0.42145	-0.00716
0.58105	0.000467316		0.41901	-0.00709
0.5835	0.000459167		0.41656	-0.00703
0.58594	0.000471954		0.41412	-0.00692
0.58838	0.000466217		0.41168	-0.00688
0.59082	0.000485138		0.40924	-0.0068
0.59326	0.00047345		0.4068	-0.00675
0.5957	0.000495392		0.40436	-0.00666
0.59814	0.00050061		0.40192	-0.00658
0.60059	0.000511139		0.39948	-0.00652
0.60303	0.000514252		0.39703	-0.00644
0.60547	0.000506104		0.39459	-0.0064
0.60791	0.000512146		0.39215	-0.00631
0.61035	0.000508301		0.38971	-0.00624
0.61279	0.000532227		0.38727	-0.00617
0.61523	0.000543457		0.38483	-0.0061
0.61768	0.000537842		0.38239	-0.00604
0.62012	0.000539917		0.37994	-0.00595
0.62256	0.000559448		0.3775	-0.0059
0.625	0.000559265		0.37506	-0.00583
0.62744	0.00057785		0.37262	-0.00574
0.62988	0.000583801		0.37018	-0.0057
0.63232	0.000593994		0.36774	-0.00564
0.63477	0.000601929		0.3653	-0.00556
0.63721	0.000613708		0.36285	-0.00548
0.63965	0.000629578		0.36041	-0.00544
0.64209	0.000620422		0.35797	-0.00537
0.64453	0.000625305		0.35553	-0.00531
0.64697	0.000653381		0.35309	-0.00524
0.64941	0.000661926		0.35065	-0.00515
0.65186	0.000653992		0.34821	-0.0051
0.6543	0.000660706		0.34576	-0.00504
0.65674	0.000666199		0.34332	-0.00502
0.65918	0.000696716		0.34088	-0.00492
0.66162	0.000682373		0.33844	-0.0049
0.66406	0.000698853		0.336	-0.0048
0.6665	0.000731201		0.33356	-0.00476
0.66895	0.000728149		0.33112	-0.00471
0.67139	0.000748596		0.32867	-0.00465
0.67383	0.000736084		0.32623	-0.00462
0.67627	0.000750122		0.32379	-0.00458
0.67871	0.000769348		0.32135	-0.00452
0.68115	0.000761719		0.31891	-0.00445
0.68359	0.000802917		0.31647	-0.00441
0.68604	0.00080719		0.31403	-0.00433
0.68848	0.000828552		0.31158	-0.00433
0.69092	0.000822754		0.30914	-0.00427
0.69336	0.000841064		0.3067	-0.00426
0.6958	0.000871887		0.30426	-0.0042
0.69824	0.000863647		0.30182	-0.00416
0.70068	0.000875244		0.29938	-0.00411
0.70313	0.000903015		0.29694	-0.00411
0.70557	0.00088501		0.29449	-0.00407
0.70801	0.000906372		0.29205	-0.004
0.71045	0.000932312		0.28961	-0.00397
0.71289	0.000967407		0.28717	-0.00395
0.71533	0.000960388		0.28473	-0.0039
0.71777	0.000975952		0.28229	-0.00387
0.72021	0.000989685		0.27985	-0.00382
0.72266	0.00101		0.2774	-0.0038
0.7251	0.00103		0.27496	-0.00378
0.72754	0.00104		0.27252	-0.00377
0.72998	0.00106		0.27008	-0.00372
0.73242	0.00106		0.26764	-0.0037
0.73486	0.0011		0.2652	-0.00368
0.7373	0.00112		0.26276	-0.00365
0.73975	0.00111		0.26031	-0.00366
0.74219	0.00114		0.25787	-0.00364
0.74463	0.00116		0.25543	-0.00355
0.74707	0.00118		0.25299	-0.00357
0.74951	0.00118		0.25055	-0.00353
0.75195	0.00123		0.24811	-0.00348
0.75439	0.00124		0.24567	-0.00348
0.75684	0.00126		0.24323	-0.00349
0.75928	0.00127		0.24078	-0.00345
0.76172	0.00131		0.23834	-0.00349
0.76416	0.00131		0.2359	-0.00342
0.7666	0.00136		0.23346	-0.00341
0.76904	0.00139		0.23102	-0.0034
0.77148	0.00138		0.22858	-0.00335
0.77393	0.00143		0.22614	-0.00341
0.77637	0.00143		0.22369	-0.00337
0.77881	0.00147		0.22125	-0.00337
0.78125	0.00148		0.21881	-0.00332
0.78369	0.00152		0.21637	-0.00334
0.78613	0.00154		0.21393	-0.00332
0.78857	0.00157		0.21149	-0.00333
0.79102	0.0016		0.20905	-0.00331
0.79346	0.00164		0.2066	-0.00333
0.7959	0.00166		0.20416	-0.00332
0.79834	0.00169		0.20172	-0.0033
0.80078	0.00172		0.19928	-0.00333
0.80322	0.00175		0.19684	-0.00334
0.80566	0.00179		0.1944	-0.00337
0.80811	0.00182		0.19196	-0.00334
0.81055	0.00184		0.18951	-0.00336
0.81299	0.00188		0.18707	-0.00336
0.81543	0.00191		0.18463	-0.00333
0.81787	0.00196		0.18219	-0.00336
0.82031	0.00199		0.17975	-0.00338
0.82275	0.00204		0.17731	-0.00341
0.8252	0.00207		0.17487	-0.00341
0.82764	0.00208		0.17242	-0.00341
0.83008	0.00214		0.16998	-0.00343
0.83252	0.00218		0.16754	-0.00345
0.83496	0.00222		0.1651	-0.00344
0.8374	0.00227		0.16266	-0.00341
0.83984	0.0023		0.16022	-0.00342
0.84229	0.00236		0.15778	-0.00345
0.84473	0.00239		0.15533	-0.00343
0.84717	0.00244		0.15289	-0.00342
0.84961	0.00249		0.15045	-0.00342
0.85205	0.00252		0.14801	-0.00345
0.85449	0.00257		0.14557	-0.00344
0.85693	0.00264		0.14313	-0.00347
0.85938	0.00269		0.14069	-0.00346
0.86182	0.00272		0.13824	-0.00347
0.86426	0.00278		0.1358	-0.00345
0.8667	0.00284		0.13336	-0.00347
0.86914	0.00288		0.13092	-0.00347
0.87158	0.00294		0.12848	-0.00351
0.87402	0.00298		0.12604	-0.00349
0.87646	0.00304		0.1236	-0.00355
0.87891	0.0031		0.12115	-0.00355
0.88135	0.00316		0.11871	-0.00359
0.88379	0.00322		0.11627	-0.00361
0.88623	0.00328		0.11383	-0.00365
0.88867	0.00332		0.11139	-0.00365
0.89111	0.00339		0.10895	-0.00368
0.89355	0.00345		0.10651	-0.00374
0.896	0.00352		0.10406	-0.00378
0.89844	0.00358		0.10162	-0.00381
0.90088	0.00364		0.09918	-0.00385
0.90332	0.0037		0.09674	-0.00389
0.90576	0.00378		0.0943	-0.00395
0.9082	0.00385		0.09186	-0.00396
0.91064	0.00392		0.08942	-0.00403
0.91309	0.00399		0.08698	-0.0041
0.91553	0.00406		0.08453	-0.00413
0.91797	0.00411		0.08209	-0.00423
0.92041	0.00419		0.07965	-0.00426
0.92285	0.00427		0.07721	-0.00433
0.92529	0.00434		0.07477	-0.00439
0.92773	0.00441		0.07233	-0.00447
0.93018	0.00449		0.06989	-0.00455
0.93262	0.00456		0.06744	-0.00461
0.93506	0.00465		0.065	-0.0047
0.9375	0.00472		0.06256	-0.00479
0.93994	0.00481		0.06012	-0.00488
0.94238	0.00488		0.05768	-0.00496
0.94482	0.00497		0.05524	-0.00507
0.94727	0.00506		0.0528	-0.00518
0.94971	0.00513		0.05035	-0.00527
0.95215	0.00522		0.04791	-0.00538
0.95459	0.00531		0.04547	-0.00551
0.95703	0.00539		0.04303	-0.0056
0.95947	0.00547		0.04059	-0.00571
0.96191	0.00557		0.03815	-0.00586
0.96436	0.00565		0.03571	-0.00599
0.9668	0.00574		0.03326	-0.00612
0.96924	0.00584		0.03082	-0.00626
0.97168	0.00593		0.02838	-0.00639
0.97412	0.00602		0.02594	-0.00658
0.97656	0.00612		0.0235	-0.00672
0.979	0.00621		0.02106	-0.00687
0.98145	0.00631		0.01862	-0.00704
0.98389	0.0064		0.01617	-0.00725
0.98633	0.00649		0.01373	-0.00738
0.98877	0.00659		0.01129	-0.00759
0.99121	0.0067		0.00885	-0.00779
0.99365	0.00679		0.00641	-0.00796
0.99609	0.00689		0.00397	-0.00815
0.99854	0.007		0.00153	-0.00837
1.00098	0.0071		-0.000915527	-0.00862
0.99854	0.00685		0.00153	-0.00773
0.99609	0.00662		0.00397	-0.00722
0.99365	0.00641		0.00641	-0.0068
0.99121	0.00625		0.00885	-0.00649
0.98877	0.00605		0.01129	-0.00616
0.98633	0.00587		0.01373	-0.00584
0.98389	0.00571		0.01617	-0.00562
0.98145	0.00554		0.01862	-0.00535
0.979	0.00541		0.02106	-0.00514
0.97656	0.00524		0.0235	-0.00495
0.97412	0.0051		0.02594	-0.00474
0.97168	0.00496		0.02838	-0.00454
0.96924	0.00482		0.03082	-0.00437
0.9668	0.00469		0.03326	-0.00421
0.96436	0.00456		0.03571	-0.00403
0.96191	0.00442		0.03815	-0.00389
0.95947	0.0043		0.04059	-0.00373
0.95703	0.00419		0.04303	-0.00361
0.95459	0.00408		0.04547	-0.00347
0.95215	0.00396		0.04791	-0.00336
0.94971	0.00387		0.05035	-0.00323
0.94727	0.00376		0.0528	-0.00314
0.94482	0.00366		0.05524	-0.00303
0.94238	0.00355		0.05768	-0.00289
0.93994	0.00347		0.06012	-0.00281
0.9375	0.00336		0.06256	-0.00269
0.93506	0.00326		0.065	-0.00261
0.93262	0.00319		0.06744	-0.00251
0.93018	0.0031		0.06989	-0.00243
0.92773	0.00301		0.07233	-0.00237
0.92529	0.00292		0.07477	-0.00231
0.92285	0.00282		0.07721	-0.00219
0.92041	0.00277		0.07965	-0.00213
0.91797	0.00268		0.08209	-0.00202
0.91553	0.00262		0.08453	-0.002
0.91309	0.00254		0.08698	-0.00194
0.91064	0.00248		0.08942	-0.00186
0.9082	0.00239		0.09186	-0.00177
0.90576	0.00232		0.0943	-0.00176
0.90332	0.00226		0.09674	-0.00166
0.90088	0.0022		0.09918	-0.00163
0.89844	0.00214		0.10162	-0.00158
0.896	0.00207		0.10406	-0.00153
0.89355	0.00202		0.10651	-0.00148
0.89111	0.00196		0.10895	-0.00142
0.88867	0.0019		0.11139	-0.0014
0.88623	0.00184		0.11383	-0.00133
0.88379	0.00179		0.11627	-0.00129
0.88135	0.00175		0.11871	-0.00128
0.87891	0.00169		0.12115	-0.00119
0.87646	0.00163		0.1236	-0.00116
0.87402	0.00158		0.12604	-0.00111
0.87158	0.00154		0.12848	-0.00108
0.86914	0.0015		0.13092	-0.00106
0.8667	0.00145		0.13336	-0.00101
0.86426	0.00141		0.1358	-0.000978317
0.86182	0.00136		0.13824	-0.000947876
0.85938	0.00132		0.14069	-0.000915298
0.85693	0.00128		0.14313	-0.000886154
0.85449	0.00123		0.14557	-0.000870514
0.85205	0.0012		0.14801	-0.000834732
0.84961	0.00117		0.15045	-0.000824203
0.84717	0.00112		0.15289	-0.000766449
0.84473	0.00109		0.15533	-0.000762329
0.84229	0.00105		0.15778	-0.000744095
0.83984	0.001		0.16022	-0.000710602
0.8374	0.000991516		0.16266	-0.000690994
0.83496	0.000949707		0.1651	-0.00067955
0.83252	0.000935364		0.16754	-0.000652924
0.83008	0.000899658		0.16998	-0.000645599
0.82764	0.000864563		0.17242	-0.000612259
0.8252	0.000837097		0.17487	-0.000600967
0.82275	0.000822144		0.17731	-0.000595627
0.82031	0.000792847		0.17975	-0.000572815
0.81787	0.000760193		0.18219	-0.000558624
0.81543	0.000740662		0.18463	-0.000527954
0.81299	0.00071106		0.18707	-0.000511169
0.81055	0.000674744		0.18951	-0.000506668
0.80811	0.000670471		0.19196	-0.000475616
0.80566	0.000648193		0.1944	-0.000479889
0.80322	0.000623169		0.19684	-0.000441818
0.80078	0.000593262		0.19928	-0.000430298
0.79834	0.00057373		0.20172	-0.000417633
0.7959	0.000556641		0.20416	-0.000396881
0.79346	0.000527039		0.2066	-0.000402756
0.79102	0.000505981		0.20905	-0.000397644
0.78857	0.000507202		0.21149	-0.000373611
0.78613	0.000492249		0.21393	-0.000360718
0.78369	0.000481873		0.21637	-0.000356064
0.78125	0.000432434		0.21881	-0.000331497
0.77881	0.000429993		0.22125	-0.000330353
0.77637	0.000430603		0.22369	-0.000319214
0.77393	0.000399078		0.22614	-0.000292816
0.77148	0.000382965		0.22858	-0.000272522
0.76904	0.000363159		0.23102	-0.000281067
0.7666	0.000347961		0.23346	-0.000262604
0.76416	0.000338928		0.2359	-0.000244751
0.76172	0.000329651		0.23834	-0.000222244
0.75928	0.000314911		0.24078	-0.000221786
0.75684	0.000308411		0.24323	-0.000209427
0.75439	0.000296387		0.24567	-0.000182343
0.75195	0.000284637		0.24811	-0.000172958
0.74951	0.000278442		0.25055	-0.000162201
0.74707	0.000257629		0.25299	-0.000139771
0.74463	0.00024649		0.25543	-0.000120087
0.74219	0.000235779		0.25787	-0.000124817
0.73975	0.000231903		0.26031	-0.00011467
0.7373	0.000218536		0.26276	-9.65881e-05
0.73486	0.000223724		0.2652	-4.92859e-05
0.73242	0.000207092		0.26764	-7.00378e-05
0.72998	0.000197693		0.27008	-6.08063e-05
0.72754	0.000190094		0.27252	-3.14331e-05
0.7251	0.000179901		0.27496	-1.64032e-05
0.72266	0.000167725		0.2774	-1.33514e-05
0.72021	0.000167358		0.27985	2.58636e-05
0.71777	0.000169373		0.28229	4.0741e-05
0.71533	0.000161041		0.28473	2.49481e-05
0.71289	0.000148254		0.28717	7.88116e-05
0.71045	0.000132813		0.28961	9.1629e-05
0.70801	0.000132629		0.29205	0.000101242
0.70557	0.000120117		0.29449	0.000110321
0.70313	0.000129211		0.29694	0.00014473
0.70068	0.0001091		0.29938	0.000159149
0.69824	0.000111298		0.30182	0.000158539
0.6958	0.000111115		0.30426	0.000223541
0.69336	9.8175e-05		0.3067	0.000212097
0.69092	9.92432e-05		0.30914	0.000238495
0.68848	9.00574e-05		0.31158	0.000256424
0.68604	9.03015e-05		0.31403	0.000286102
0.68359	7.82471e-05		0.31647	0.00031311
0.68115	8.05054e-05		0.31891	0.000337143
0.67871	6.60095e-05		0.32135	0.000358963
0.67627	6.72913e-05		0.32379	0.000350418
0.67383	5.30701e-05		0.32623	0.000416946
0.67139	5.95398e-05		0.32867	0.000448608
0.66895	5.27649e-05		0.33112	0.000472565
0.6665	4.50439e-05		0.33356	0.000466919
0.66406	5.41687e-05		0.336	0.000499954
0.66162	4.86145e-05		0.33844	0.00057663
0.65918	4.92249e-05		0.34088	0.00059227
0.65674	4.13513e-05		0.34332	0.000602722
0.6543	2.79541e-05		0.34576	0.000629807
0.65186	3.00293e-05		0.34821	0.000697021
0.64941	1.36719e-05		0.35065	0.000681381
0.64697	2.64587e-05		0.35309	0.000727386
0.64453	1.08643e-05		0.35553	0.000811691
0.64209	2.61536e-05		0.35797	0.000777817
0.63965	8.3313e-06		0.36041	0.000811081
0.63721	1.36719e-05		0.36285	0.00085083
0.63477	-5.37109e-06		0.3653	0.000841675
0.63232	1.02844e-05		0.36774	0.000984344
0.62988	-1.41296e-05		0.37018	0.000989838
0.62744	-9.46045e-07		0.37262	0.000937347
0.625	-2.00195e-05		0.37506	0.000900116
0.62256	9.70459e-06		0.3775	0.00101
0.62012	-6.2561e-06		0.37994	0.0011
0.61768	-5.95093e-06		0.38239	0.000994492
0.61523	-2.65198e-05		0.38483	0.00108
0.61279	-2.20947e-05		0.38727	0.00111
0.61035	-1.69678e-05		0.38971	0.00101
0.60791	-1.24207e-05		0.39215	0.00113
0.60547	-3.1189e-05		0.39459	0.00104
0.60303	-3.22571e-05		0.39703	0.00134
0.60059	-2.45667e-05		0.39948	0.00141
0.59814	-2.49329e-05		0.40192	0.00125
0.5957	-3.25012e-05		0.40436	0.00113
0.59326	-3.22876e-05		0.4068	0.00166
0.59082	-3.97644e-05		0.40924	0.00196
0.58838	-4.17786e-05		0.41168	0.00201
0.58594	-3.54309e-05		0.41412	0.00209
0.5835	-4.0863e-05		0.41656	0.00216
0.58105	-4.67529e-05		0.41901	0.00222
0.57861	-6.66809e-05		0.42145	0.00229
0.57617	-4.19922e-05		0.42389	0.00237
0.57373	-6.63757e-05		0.42633	0.00248
0.57129	-5.77087e-05		0.42877	0.00254
0.56885	-4.18091e-05		0.43121	0.00262
0.56641	-6.67114e-05		0.43365	0.0027
0.56396	-4.94385e-05		0.4361	0.00281
0.56152	-4.06494e-05		0.43854	0.00288
0.55908	-6.14014e-05		0.44098	0.00301
0.55664	-6.43311e-05		0.44342	0.0031
0.5542	-7.59583e-05		0.44586	0.00319
0.55176	-6.30798e-05		0.4483	0.00331
0.54932	-5.39551e-05		0.45074	0.00343
0.54688	-8.87756e-05		0.45319	0.00354
0.54443	-7.47986e-05		0.45563	0.00367
0.54199	-5.48706e-05		0.45807	0.00379
0.53955	-7.13501e-05		0.46051	0.00392
0.53711	-9.50928e-05		0.46295	0.00409
0.53467	-7.56531e-05		0.46539	0.00425
0.53223	-8.81653e-05		0.46783	0.00438
0.52979	-0.000106476		0.47028	0.00459
0.52734	-7.6416e-05		0.47272	0.00474
0.5249	-9.64661e-05		0.47516	0.00493
0.52246	-7.8949e-05		0.4776	0.00507
0.52002	-0.000103088		0.48004	0.00529
0.51758	-9.05457e-05		0.48248	0.00546
0.51514	-6.69861e-05		0.48492	0.00571
0.5127	-8.91113e-05		0.48737	0.00589
0.51025	-8.73413e-05		0.48981	0.00613
0.50781	-7.40051e-05		0.49225	0.00633
0.50537	-7.07397e-05		0.49469	0.00657
0.50293	-8.52966e-05		0.49713	0.00679
0.50049	-7.63245e-05		0.49957	0.00705
0.49805	-9.03931e-05		0.50201	0.00728
0.49561	-7.58057e-05		0.50446	0.00753
0.49316	-6.28357e-05		0.5069	0.0078
0.49072	-9.34143e-05		0.50934	0.00803
0.48828	-6.42395e-05		0.51178	0.00831
0.48584	-9.66492e-05		0.51422	0.0086
0.4834	-8.47168e-05		0.51666	0.00889
0.48096	-6.75659e-05		0.5191	0.00914
0.47852	-7.40356e-05		0.52155	0.00942
0.47607	-6.3446e-05		0.52399	0.0097
0.47363	-8.01697e-05		0.52643	0.00997
0.47119	-8.22449e-05		0.52887	0.01023
0.46875	-8.20007e-05		0.53131	0.01051
0.46631	-8.47168e-05		0.53375	0.01081
0.46387	-7.39441e-05		0.53619	0.01106
0.46143	-8.01697e-05		0.53864	0.01136
0.45898	-8.16345e-05		0.54108	0.01162
0.45654	-8.65784e-05		0.54352	0.01187
0.4541	-7.23877e-05		0.54596	0.01217
0.45166	-6.43921e-05		0.5484	0.01244
0.44922	-7.13806e-05		0.55084	0.01269
0.44678	-8.79211e-05		0.55328	0.01298
0.44434	-6.93054e-05		0.55573	0.01319
0.44189	-9.62524e-05		0.55817	0.01344
0.43945	-7.6416e-05		0.56061	0.01369
0.43701	-6.59485e-05		0.56305	0.01391
0.43457	-8.85315e-05		0.56549	0.01412
0.43213	-8.32825e-05		0.56793	0.01437
0.42969	-7.19299e-05		0.57037	0.01455
0.42725	-9.35669e-05		0.57281	0.01476
0.4248	-6.54602e-05		0.57526	0.01498
0.42236	-6.8512e-05		0.5777	0.01515
0.41992	-6.90002e-05		0.58014	0.01532
0.41748	-6.60706e-05		0.58258	0.01548
0.41504	-7.16553e-05		0.58502	0.01564
0.4126	-8.34656e-05		0.58746	0.01578
0.41016	-7.16248e-05		0.5899	0.01591
0.40771	-9.81445e-05		0.59235	0.01604
0.40527	-9.95483e-05		0.59479	0.01614
0.40283	-7.1991e-05		0.59723	0.01626
0.40039	-8.74329e-05		0.59967	0.01638
0.39795	-7.89795e-05		0.60211	0.01647
0.39551	-7.56226e-05		0.60455	0.01654
0.39307	-5.35889e-05		0.60699	0.01661
0.39063	-6.61621e-05		0.60944	0.01666
0.38818	-5.88074e-05		0.61188	0.01672
0.38574	-8.05359e-05		0.61432	0.01676
0.3833	-6.86951e-05		0.61676	0.01685
0.38086	-7.89795e-05		0.6192	0.01685
0.37842	-8.70972e-05		0.62164	0.0169
0.37598	-8.0719e-05		0.62408	0.01694
0.37354	-7.91931e-05		0.62653	0.01698
0.37109	-7.09839e-05		0.62897	0.01701
0.36865	-7.14111e-05		0.63141	0.01709
0.36621	-8.91418e-05		0.63385	0.01714
0.36377	-7.44324e-05		0.63629	0.01722
0.36133	-8.48999e-05		0.63873	0.01733
0.35889	-9.09119e-05		0.64117	0.01741
0.35645	-6.79016e-05		0.64362	0.01749
0.354	-6.22559e-05		0.64606	0.01762
0.35156	-0.00010968		0.6485	0.01775
0.34912	-7.68738e-05		0.65094	0.01788
0.34668	-9.75342e-05		0.65338	0.01797
0.34424	-6.5033e-05		0.65582	0.01804
0.3418	-9.23462e-05		0.65826	0.01807
0.33936	-0.000109009		0.66071	0.01807
0.33691	-9.60693e-05		0.66315	0.01798
0.33447	-8.10547e-05		0.66559	0.01788
0.33203	-6.35681e-05		0.66803	0.01763
0.32959	-7.07092e-05		0.67047	0.01736
0.32715	-8.25195e-05		0.67291	0.01702
0.32471	-9.40247e-05		0.67535	0.01663
0.32227	-6.62231e-05		0.6778	0.01624
0.31982	-8.59985e-05		0.68024	0.01581
0.31738	-0.000109955		0.68268	0.01539
0.31494	-8.83484e-05		0.68512	0.01504
0.3125	-8.63342e-05		0.68756	0.01463
0.31006	-9.4574e-05		0.69	0.01427
0.30762	-7.21741e-05		0.69244	0.01397
0.30518	-8.44727e-05		0.69489	0.01364
0.30273	-8.50525e-05		0.69733	0.01332
0.30029	-9.84497e-05		0.69977	0.01299
0.29785	-9.23767e-05		0.70221	0.01279
0.29541	-0.000112244		0.70465	0.01248
0.29297	-0.000100128		0.70709	0.01227
0.29053	-0.000120483		0.70953	0.01197
0.28809	-9.74426e-05		0.71198	0.01176
0.28564	-0.00010022		0.71442	0.01149
0.2832	-9.00574e-05		0.71686	0.01123
0.28076	-9.4574e-05		0.7193	0.01097
0.27832	-9.20715e-05		0.72174	0.01078
0.27588	-0.0001091		0.72418	0.01052
0.27344	-9.87549e-05		0.72662	0.0103
0.271	-0.000101685		0.72906	0.01006
0.26855	-0.000104614		0.73151	0.00987
0.26611	-0.000100037		0.73395	0.00965
0.26367	-0.000104218		0.73639	0.00948
0.26123	-0.000123901		0.73883	0.00924
0.25879	-8.87451e-05		0.74127	0.00907
0.25635	-9.93958e-05		0.74371	0.00887
0.25391	-0.000110443		0.74615	0.00875
0.25146	-0.000110107		0.7486	0.00854
0.24902	-0.000106506		0.75104	0.00836
0.24658	-0.000115997		0.75348	0.00823
0.24414	-0.00012915		0.75592	0.00805
0.2417	-8.53577e-05		0.75836	0.00798
0.23926	-0.000101776		0.7608	0.00781
0.23682	-0.000108612		0.76324	0.0077
0.23438	-9.65576e-05		0.76569	0.00763
0.23193	-0.000115021		0.76813	0.00752
0.22949	-0.000111725		0.77057	0.00741
0.22705	-0.000131226		0.77301	0.00736
0.22461	-9.43909e-05		0.77545	0.00732
0.22217	-0.000112579		0.77789	0.0072
0.21973	-0.000128113		0.78033	0.00714
0.21729	-0.000110931		0.78278	0.00711
0.21484	-0.000126251		0.78522	0.00706
0.2124	-0.000125488		0.78766	0.00699
0.20996	-0.000137787		0.7901	0.00693
0.20752	-0.000140167		0.79254	0.0069
0.20508	-0.000134369		0.79498	0.00685
0.20264	-0.000127747		0.79742	0.00682
0.2002	-0.000127197		0.79987	0.00681
0.19775	-0.0001362		0.80231	0.00678
0.19531	-0.000139679		0.80475	0.00677
0.19287	-0.000125854		0.80719	0.00674
0.19043	-0.000150909		0.80963	0.00672
0.18799	-0.000156708		0.81207	0.00669
0.18555	-0.000143372		0.81451	0.00669
0.18311	-0.000155457		0.81696	0.00664
0.18066	-0.000141998		0.8194	0.00664
0.17822	-0.000153015		0.82184	0.00664
0.17578	-0.000154297		0.82428	0.00663
0.17334	-0.000185486		0.82672	0.00658
0.1709	-0.000164978		0.82916	0.00661
0.16846	-0.000175018		0.8316	0.00659
0.16602	-0.000176666		0.83405	0.0066
0.16357	-0.000165619		0.83649	0.0066
0.16113	-0.000178619		0.83893	0.00658
0.15869	-0.000164734		0.84137	0.00658
0.15625	-0.000203888		0.84381	0.00658
0.15381	-0.000174988		0.84625	0.00661
0.15137	-0.000201263		0.84869	0.00659
0.14893	-0.000193359		0.85114	0.00659
0.14648	-0.000241364		0.85358	0.00659
0.14404	-0.000199066		0.85602	0.0066
0.1416	-0.00020752		0.85846	0.00661
0.13916	-0.00023172		0.8609	0.00663
0.13672	-0.000197174		0.86334	0.00665
0.13428	-0.000212158		0.86578	0.00667
0.13184	-0.000238129		0.86823	0.0067
0.12939	-0.00020285		0.87067	0.00668
0.12695	-0.000238708		0.87311	0.00673
0.12451	-0.000256958		0.87555	0.00674
0.12207	-0.000235199		0.87799	0.00676
0.11963	-0.000256195		0.88043	0.0068
0.11719	-0.000234314		0.88287	0.00681
0.11475	-0.000276825		0.88531	0.00686
0.1123	-0.000254486		0.88776	0.00688
0.10986	-0.000285034		0.8902	0.00693
0.10742	-0.000291779		0.89264	0.00697
0.10498	-0.000310974		0.89508	0.00703
0.10254	-0.000297333		0.89752	0.00707
0.1001	-0.00028595		0.89996	0.00712
0.09766	-0.000303253		0.9024	0.00717
0.09521	-0.000334991		0.90485	0.00724
0.09277	-0.000324463		0.90729	0.0073
0.09033	-0.000321198		0.90973	0.00736
0.08789	-0.000334595		0.91217	0.00744
0.08545	-0.000310944		0.91461	0.00747
0.08301	-0.000349518		0.91705	0.00754
0.08057	-0.000331177		0.91949	0.00764
0.07813	-0.000343201		0.92194	0.00774
0.07568	-0.000337402		0.92438	0.00784
0.07324	-0.000348969		0.92682	0.00791
0.0708	-0.000389221		0.92926	0.00798
0.06836	-0.000336426		0.9317	0.00811
0.06592	-0.000327454		0.93414	0.00819
0.06348	-0.000383148		0.93658	0.00834
0.06104	-0.000377289		0.93903	0.00845
0.05859	-0.000361969		0.94147	0.00859
0.05615	-0.000425262		0.94391	0.00872
0.05371	-0.000354218		0.94635	0.00883
0.05127	-0.000394287		0.94879	0.00897
0.04883	-0.00041217		0.95123	0.00912
0.04639	-0.000397583		0.95367	0.00924
0.04395	-0.00042511		0.95612	0.00939
0.0415	-0.000399689		0.95856	0.00956
0.03906	-0.000412781		0.961	0.00976
0.03662	-0.000425812		0.96344	0.00992
0.03418	-0.000448914		0.96588	0.01007
0.03174	-0.00041275		0.96832	0.01025
0.0293	-0.000405945		0.97076	0.01042
0.02686	-0.000433319		0.97321	0.01064
0.02441	-0.000364075		0.97565	0.01084
0.02197	-0.000449768		0.97809	0.01104
0.01953	-0.000380371		0.98053	0.01122
0.01709	-0.000511597		0.98297	0.01146
0.01465	-0.00040976		0.98541	0.01164
0.01221	-0.000374573		0.98785	0.01186
0.00977	-0.000422394		0.9903	0.01225
0.00732	-0.00046283		0.99274	0.01246
0.00488	-0.000482361		0.99518	0.0133
0.00244	-0.000441071		0.99762	0.01384
0	-0.000441162		1	0.01452
