# Supplementary material for: Triboiontronics with temporal control of electrical double layer formation
Source: Nat Commun. 2024 Jul 23;15:6182. doi: 10.1038/s41467-024-50518-3 (PMC11263338; doi:10.1038/s41467-024-50518-3)
Supplement: Supplementary file 7 — Source Data [file 41467_2024_50518_MOESM7_ESM.zip › Supplementary Figure 32.xlsx]

## Sheet: S32
Time (s)	Open-circuit voltage (V)		Time (s)	Open-circuit voltage (V)		Time (s)	Open-circuit voltage (V)		Time (s)	Open-circuit voltage (V)		Time (s)	Open-circuit voltage (V)
0.001	0.26862		1.501	0.20507		3.001	0.17911		4.501	0.16479		6.001	0.15144
0.002	0.26866		1.502	0.20536		3.002	0.17943		4.502	0.16513		6.002	0.15145
0.003	0.26874		1.503	0.20559		3.003	0.17962		4.503	0.16553		6.003	0.15153
0.004	0.26887		1.504	0.20588		3.004	0.17963		4.504	0.16584		6.004	0.15177
0.005	0.26895		1.505	0.20617		3.005	0.17964		4.505	0.16613		6.005	0.15173
0.006	0.26901		1.506	0.20643		3.006	0.17963		4.506	0.1664		6.006	0.15195
0.007	0.26909		1.507	0.20678		3.007	0.17966		4.507	0.16652		6.007	0.15224
0.008	0.26921		1.508	0.20721		3.008	0.17963		4.508	0.1666		6.008	0.15246
0.009	0.26948		1.509	0.20776		3.009	0.17957		4.509	0.16651		6.009	0.15265
0.01	0.2696		1.51	0.20832		3.01	0.17955		4.51	0.16644		6.01	0.15286
0.011	0.26945		1.511	0.20879		3.011	0.1795		4.511	0.16651		6.011	0.15307
0.012	0.26939		1.512	0.20907		3.012	0.17945		4.512	0.16656		6.012	0.15323
0.013	0.26944		1.513	0.20947		3.013	0.17941		4.513	0.16653		6.013	0.15338
0.014	0.26941		1.514	0.20976		3.014	0.17929		4.514	0.16661		6.014	0.1535
0.015	0.26955		1.515	0.21006		3.015	0.1792		4.515	0.16672		6.015	0.1537
0.016	0.2696		1.516	0.21031		3.016	0.17919		4.516	0.16678		6.016	0.15414
0.017	0.26954		1.517	0.21048		3.017	0.1793		4.517	0.16697		6.017	0.15451
0.018	0.26973		1.518	0.21071		3.018	0.17931		4.518	0.16724		6.018	0.15503
0.019	0.2698		1.519	0.21103		3.019	0.17917		4.519	0.16759		6.019	0.15541
0.02	0.26993		1.52	0.21136		3.02	0.17916		4.52	0.16773		6.02	0.15565
0.021	0.27012		1.521	0.21171		3.021	0.17927		4.521	0.16782		6.021	0.15589
0.022	0.27031		1.522	0.21209		3.022	0.17945		4.522	0.16786		6.022	0.15621
0.023	0.2706		1.523	0.21239		3.023	0.1797		4.523	0.16797		6.023	0.15641
0.024	0.27062		1.524	0.21268		3.024	0.17977		4.524	0.16813		6.024	0.15622
0.025	0.27061		1.525	0.2131		3.025	0.17974		4.525	0.16802		6.025	0.1561
0.026	0.27062		1.526	0.21343		3.026	0.1797		4.526	0.16782		6.026	0.15604
0.027	0.27063		1.527	0.21359		3.027	0.17968		4.527	0.16776		6.027	0.15588
0.028	0.2708		1.528	0.21371		3.028	0.17958		4.528	0.16753		6.028	0.15555
0.029	0.27101		1.529	0.21367		3.029	0.17949		4.529	0.16731		6.029	0.15526
0.03	0.2709		1.53	0.21345		3.03	0.1795		4.53	0.16705		6.03	0.15496
0.031	0.27088		1.531	0.21326		3.031	0.17943		4.531	0.16668		6.031	0.15463
0.032	0.27081		1.532	0.21291		3.032	0.17954		4.532	0.16637		6.032	0.15412
0.033	0.27077		1.533	0.21253		3.033	0.17952		4.533	0.16622		6.033	0.15376
0.034	0.27077		1.534	0.21207		3.034	0.17941		4.534	0.16589		6.034	0.15357
0.035	0.27066		1.535	0.21163		3.035	0.1793		4.535	0.16572		6.035	0.1534
0.036	0.27049		1.536	0.21131		3.036	0.17934		4.536	0.16566		6.036	0.15342
0.037	0.27034		1.537	0.2111		3.037	0.17937		4.537	0.16587		6.037	0.15343
0.038	0.27022		1.538	0.21092		3.038	0.17944		4.538	0.16619		6.038	0.15355
0.039	0.27024		1.539	0.21068		3.039	0.1796		4.539	0.16649		6.039	0.15379
0.04	0.27032		1.54	0.21044		3.04	0.17973		4.54	0.16659		6.04	0.154
0.041	0.27035		1.541	0.21045		3.041	0.1799		4.541	0.16668		6.041	0.15421
0.042	0.27035		1.542	0.21048		3.042	0.18027		4.542	0.16686		6.042	0.15432
0.043	0.27046		1.543	0.21043		3.043	0.18051		4.543	0.16724		6.043	0.15439
0.044	0.27061		1.544	0.21036		3.044	0.18058		4.544	0.16765		6.044	0.15457
0.045	0.27058		1.545	0.21035		3.045	0.18071		4.545	0.1679		6.045	0.15481
0.046	0.27059		1.546	0.21011		3.046	0.18063		4.546	0.16803		6.046	0.155
0.047	0.2705		1.547	0.20992		3.047	0.18054		4.547	0.16825		6.047	0.15498
0.048	0.27045		1.548	0.20983		3.048	0.18055		4.548	0.16856		6.048	0.15491
0.049	0.27034		1.549	0.20962		3.049	0.18055		4.549	0.16868		6.049	0.15477
0.05	0.27025		1.55	0.20952		3.05	0.1805		4.55	0.169		6.05	0.15473
0.051	0.27012		1.551	0.20929		3.051	0.18036		4.551	0.16942		6.051	0.15476
0.052	0.27008		1.552	0.20916		3.052	0.18012		4.552	0.16971		6.052	0.15464
0.053	0.27005		1.553	0.20907		3.053	0.17991		4.553	0.16998		6.053	0.15472
0.054	0.27007		1.554	0.20921		3.054	0.17965		4.554	0.17021		6.054	0.15479
0.055	0.2701		1.555	0.20939		3.055	0.17954		4.555	0.17059		6.055	0.15486
0.056	0.2702		1.556	0.20952		3.056	0.17939		4.556	0.17091		6.056	0.15513
0.057	0.27037		1.557	0.20975		3.057	0.17927		4.557	0.1711		6.057	0.15523
0.058	0.27049		1.558	0.21003		3.058	0.17938		4.558	0.17146		6.058	0.15571
0.059	0.27058		1.559	0.21036		3.059	0.17944		4.559	0.17195		6.059	0.15615
0.06	0.27065		1.56	0.21066		3.06	0.17967		4.56	0.17236		6.06	0.15656
0.061	0.27089		1.561	0.21105		3.061	0.17985		4.561	0.17277		6.061	0.15686
0.062	0.27124		1.562	0.21143		3.062	0.18004		4.562	0.17303		6.062	0.15709
0.063	0.27145		1.563	0.21178		3.063	0.18012		4.563	0.17341		6.063	0.1574
0.064	0.27154		1.564	0.21203		3.064	0.18016		4.564	0.17375		6.064	0.15771
0.065	0.27167		1.565	0.21234		3.065	0.18022		4.565	0.17404		6.065	0.15803
0.066	0.27178		1.566	0.21252		3.066	0.18031		4.566	0.17435		6.066	0.15837
0.067	0.27191		1.567	0.21279		3.067	0.18059		4.567	0.17476		6.067	0.15863
0.068	0.27215		1.568	0.21306		3.068	0.18069		4.568	0.17496		6.068	0.1589
0.069	0.27226		1.569	0.21316		3.069	0.18084		4.569	0.17506		6.069	0.15893
0.07	0.27232		1.57	0.2133		3.07	0.18102		4.57	0.17515		6.07	0.15914
0.071	0.27235		1.571	0.21342		3.071	0.18112		4.571	0.17531		6.071	0.15934
0.072	0.27242		1.572	0.21348		3.072	0.18122		4.572	0.17523		6.072	0.1595
0.073	0.2726		1.573	0.21353		3.073	0.18127		4.573	0.17516		6.073	0.15949
0.074	0.27265		1.574	0.21359		3.074	0.18143		4.574	0.17518		6.074	0.1594
0.075	0.27265		1.575	0.21358		3.075	0.18173		4.575	0.17523		6.075	0.15959
0.076	0.27273		1.576	0.21358		3.076	0.18217		4.576	0.1754		6.076	0.15981
0.077	0.27285		1.577	0.2136		3.077	0.18259		4.577	0.17553		6.077	0.15989
0.078	0.27314		1.578	0.21369		3.078	0.18316		4.578	0.17563		6.078	0.15995
0.079	0.27336		1.579	0.21385		3.079	0.18378		4.579	0.17575		6.079	0.16
0.08	0.27355		1.58	0.21408		3.08	0.18435		4.58	0.17582		6.08	0.15999
0.081	0.27394		1.581	0.2143		3.081	0.18484		4.581	0.17579		6.081	0.15987
0.082	0.27443		1.582	0.21447		3.082	0.1852		4.582	0.17573		6.082	0.15978
0.083	0.2749		1.583	0.21454		3.083	0.18542		4.583	0.17575		6.083	0.15991
0.084	0.27542		1.584	0.21463		3.084	0.18566		4.584	0.17573		6.084	0.16001
0.085	0.27589		1.585	0.21479		3.085	0.18586		4.585	0.17577		6.085	0.16003
0.086	0.27632		1.586	0.21499		3.086	0.18595		4.586	0.17572		6.086	0.15999
0.087	0.27663		1.587	0.21511		3.087	0.18595		4.587	0.17562		6.087	0.15989
0.088	0.27687		1.588	0.21513		3.088	0.18596		4.588	0.17544		6.088	0.15976
0.089	0.27709		1.589	0.2151		3.089	0.18601		4.589	0.17525		6.089	0.15963
0.09	0.27722		1.59	0.21514		3.09	0.18609		4.59	0.17501		6.09	0.15939
0.091	0.27742		1.591	0.21515		3.091	0.18618		4.591	0.17488		6.091	0.15915
0.092	0.27752		1.592	0.21502		3.092	0.18627		4.592	0.1748		6.092	0.15901
0.093	0.27757		1.593	0.21481		3.093	0.1862		4.593	0.17476		6.093	0.15906
0.094	0.27756		1.594	0.21467		3.094	0.18616		4.594	0.17471		6.094	0.15904
0.095	0.27747		1.595	0.21457		3.095	0.18622		4.595	0.17469		6.095	0.15904
0.096	0.27753		1.596	0.21452		3.096	0.18625		4.596	0.17466		6.096	0.15888
0.097	0.2776		1.597	0.2145		3.097	0.18639		4.597	0.17463		6.097	0.1588
0.098	0.27774		1.598	0.21454		3.098	0.18659		4.598	0.17461		6.098	0.15877
0.099	0.27793		1.599	0.2146		3.099	0.18668		4.599	0.17463		6.099	0.15866
0.1	0.27815		1.6	0.21474		3.1	0.1867		4.6	0.17487		6.1	0.15862
0.101	0.27837		1.601	0.21497		3.101	0.18687		4.601	0.17496		6.101	0.15863
0.102	0.2787		1.602	0.21535		3.102	0.18701		4.602	0.17491		6.102	0.15865
0.103	0.2789		1.603	0.21573		3.103	0.18719		4.603	0.17491		6.103	0.15866
0.104	0.2791		1.604	0.21605		3.104	0.18729		4.604	0.17488		6.104	0.15871
0.105	0.2793		1.605	0.21626		3.105	0.1874		4.605	0.17484		6.105	0.15879
0.106	0.27943		1.606	0.21633		3.106	0.18754		4.606	0.17474		6.106	0.15881
0.107	0.27952		1.607	0.21655		3.107	0.18768		4.607	0.17466		6.107	0.15886
0.108	0.27949		1.608	0.21674		3.108	0.18782		4.608	0.17466		6.108	0.15902
0.109	0.27946		1.609	0.21689		3.109	0.18785		4.609	0.17466		6.109	0.15894
0.11	0.27949		1.61	0.21691		3.11	0.18792		4.61	0.17451		6.11	0.15893
0.111	0.27949		1.611	0.21694		3.111	0.18786		4.611	0.17444		6.111	0.15894
0.112	0.27928		1.612	0.21685		3.112	0.18782		4.612	0.17442		6.112	0.15904
0.113	0.27912		1.613	0.21671		3.113	0.18773		4.613	0.17453		6.113	0.15916
0.114	0.27906		1.614	0.21665		3.114	0.1878		4.614	0.17456		6.114	0.1594
0.115	0.27906		1.615	0.21662		3.115	0.18797		4.615	0.17465		6.115	0.15968
0.116	0.27909		1.616	0.21659		3.116	0.1882		4.616	0.17489		6.116	0.16004
0.117	0.27915		1.617	0.21658		3.117	0.18846		4.617	0.1751		6.117	0.16039
0.118	0.27922		1.618	0.21657		3.118	0.1886		4.618	0.17523		6.118	0.16076
0.119	0.27922		1.619	0.21666		3.119	0.1888		4.619	0.17545		6.119	0.16105
0.12	0.27919		1.62	0.21685		3.12	0.18905		4.62	0.17578		6.12	0.16144
0.121	0.27938		1.621	0.21703		3.121	0.18931		4.621	0.17606		6.121	0.16166
0.122	0.27958		1.622	0.2172		3.122	0.18958		4.622	0.17621		6.122	0.16197
0.123	0.27977		1.623	0.21741		3.123	0.18992		4.623	0.17649		6.123	0.16225
0.124	0.2799		1.624	0.21762		3.124	0.19028		4.624	0.17677		6.124	0.16247
0.125	0.28006		1.625	0.21785		3.125	0.19058		4.625	0.17696		6.125	0.16273
0.126	0.28032		1.626	0.2181		3.126	0.19084		4.626	0.17709		6.126	0.16282
0.127	0.28055		1.627	0.21826		3.127	0.19094		4.627	0.17719		6.127	0.16287
0.128	0.28078		1.628	0.21844		3.128	0.19104		4.628	0.1773		6.128	0.16284
0.129	0.28089		1.629	0.21862		3.129	0.19096		4.629	0.17734		6.129	0.16277
0.13	0.28103		1.63	0.21873		3.13	0.19081		4.63	0.1773		6.13	0.16275
0.131	0.28117		1.631	0.21871		3.131	0.1906		4.631	0.17732		6.131	0.16279
0.132	0.28119		1.632	0.21871		3.132	0.19045		4.632	0.17736		6.132	0.16294
0.133	0.28115		1.633	0.2187		3.133	0.19029		4.633	0.17748		6.133	0.16305
0.134	0.28116		1.634	0.21878		3.134	0.19024		4.634	0.17754		6.134	0.16322
0.135	0.28109		1.635	0.21883		3.135	0.19025		4.635	0.1776		6.135	0.16335
0.136	0.281		1.636	0.21893		3.136	0.19034		4.636	0.17784		6.136	0.16356
0.137	0.28092		1.637	0.21899		3.137	0.19048		4.637	0.17805		6.137	0.16379
0.138	0.28092		1.638	0.2191		3.138	0.19074		4.638	0.17815		6.138	0.16401
0.139	0.28098		1.639	0.21928		3.139	0.19091		4.639	0.17826		6.139	0.16432
0.14	0.28102		1.64	0.21944		3.14	0.19106		4.64	0.17856		6.14	0.16456
0.141	0.28114		1.641	0.21967		3.141	0.19119		4.641	0.17879		6.141	0.16464
0.142	0.28125		1.642	0.21997		3.142	0.19135		4.642	0.17884		6.142	0.16484
0.143	0.2815		1.643	0.22021		3.143	0.1915		4.643	0.179		6.143	0.16492
0.144	0.28162		1.644	0.22029		3.144	0.19163		4.644	0.17905		6.144	0.1649
0.145	0.28164		1.645	0.22037		3.145	0.19178		4.645	0.17909		6.145	0.16488
0.146	0.28171		1.646	0.22046		3.146	0.19193		4.646	0.17925		6.146	0.16489
0.147	0.28189		1.647	0.22063		3.147	0.19198		4.647	0.17922		6.147	0.16482
0.148	0.2821		1.648	0.22076		3.148	0.1919		4.648	0.17917		6.148	0.16477
0.149	0.28225		1.649	0.22086		3.149	0.19184		4.649	0.1791		6.149	0.16475
0.15	0.28243		1.65	0.22085		3.15	0.19187		4.65	0.17896		6.15	0.16481
0.151	0.28249		1.651	0.22091		3.151	0.19195		4.651	0.1788		6.151	0.16497
0.152	0.28241		1.652	0.22079		3.152	0.19196		4.652	0.17871		6.152	0.16516
0.153	0.28232		1.653	0.22071		3.153	0.19197		4.653	0.17875		6.153	0.16542
0.154	0.28225		1.654	0.2205		3.154	0.19193		4.654	0.17885		6.154	0.16572
0.155	0.28223		1.655	0.22037		3.155	0.19194		4.655	0.17889		6.155	0.16595
0.156	0.28209		1.656	0.22026		3.156	0.19197		4.656	0.17898		6.156	0.16622
0.157	0.28208		1.657	0.22032		3.157	0.19206		4.657	0.17915		6.157	0.16642
0.158	0.282		1.658	0.22028		3.158	0.19205		4.658	0.17933		6.158	0.16658
0.159	0.28198		1.659	0.22028		3.159	0.1922		4.659	0.17958		6.159	0.16672
0.16	0.28196		1.66	0.22027		3.16	0.19248		4.66	0.17986		6.16	0.16688
0.161	0.28202		1.661	0.22031		3.161	0.19268		4.661	0.18014		6.161	0.167
0.162	0.28207		1.662	0.22041		3.162	0.19283		4.662	0.18044		6.162	0.16713
0.163	0.28221		1.663	0.22047		3.163	0.19301		4.663	0.18076		6.163	0.16719
0.164	0.28245		1.664	0.22063		3.164	0.19325		4.664	0.18097		6.164	0.16734
0.165	0.2827		1.665	0.22076		3.165	0.19341		4.665	0.18117		6.165	0.16738
0.166	0.28289		1.666	0.2208		3.166	0.19353		4.666	0.18139		6.166	0.16744
0.167	0.28303		1.667	0.22081		3.167	0.19363		4.667	0.1815		6.167	0.16745
0.168	0.28324		1.668	0.22093		3.168	0.19368		4.668	0.18168		6.168	0.16742
0.169	0.28333		1.669	0.22101		3.169	0.19372		4.669	0.18175		6.169	0.16736
0.17	0.28335		1.67	0.22095		3.17	0.19372		4.67	0.18181		6.17	0.16725
0.171	0.28339		1.671	0.22097		3.171	0.19363		4.671	0.18183		6.171	0.16719
0.172	0.28341		1.672	0.22107		3.172	0.19352		4.672	0.18184		6.172	0.16716
0.173	0.2834		1.673	0.22111		3.173	0.19344		4.673	0.18194		6.173	0.1672
0.174	0.28338		1.674	0.22111		3.174	0.19332		4.674	0.18206		6.174	0.16725
0.175	0.28338		1.675	0.22106		3.175	0.1933		4.675	0.18224		6.175	0.16739
0.176	0.28347		1.676	0.2211		3.176	0.19338		4.676	0.18245		6.176	0.16754
0.177	0.28351		1.677	0.2212		3.177	0.19347		4.677	0.18271		6.177	0.16784
0.178	0.28351		1.678	0.22141		3.178	0.19366		4.678	0.18296		6.178	0.16811
0.179	0.2836		1.679	0.22156		3.179	0.19382		4.679	0.18334		6.179	0.1684
0.18	0.28366		1.68	0.22183		3.18	0.194		4.68	0.18362		6.18	0.16866
0.181	0.28384		1.681	0.2221		3.181	0.19408		4.681	0.18377		6.181	0.1689
0.182	0.28404		1.682	0.22245		3.182	0.1943		4.682	0.18389		6.182	0.16908
0.183	0.28422		1.683	0.22283		3.183	0.19451		4.683	0.18398		6.183	0.16923
0.184	0.28449		1.684	0.2232		3.184	0.19473		4.684	0.1841		6.184	0.16936
0.185	0.28479		1.685	0.22356		3.185	0.19485		4.685	0.18413		6.185	0.16936
0.186	0.28509		1.686	0.2239		3.186	0.19488		4.686	0.1842		6.186	0.16937
0.187	0.28529		1.687	0.22416		3.187	0.1949		4.687	0.18412		6.187	0.1694
0.188	0.28545		1.688	0.22443		3.188	0.19485		4.688	0.18397		6.188	0.16934
0.189	0.28552		1.689	0.22469		3.189	0.19465		4.689	0.18409		6.189	0.16937
0.19	0.28559		1.69	0.2248		3.19	0.19456		4.69	0.18425		6.19	0.16931
0.191	0.28572		1.691	0.22485		3.191	0.19447		4.691	0.18423		6.191	0.16923
0.192	0.28578		1.692	0.22482		3.192	0.19444		4.692	0.18417		6.192	0.16931
0.193	0.28581		1.693	0.22475		3.193	0.19451		4.693	0.18427		6.193	0.16928
0.194	0.2857		1.694	0.22463		3.194	0.19457		4.694	0.18424		6.194	0.16926
0.195	0.28569		1.695	0.22474		3.195	0.19478		4.695	0.18435		6.195	0.16951
0.196	0.28587		1.696	0.22488		3.196	0.19498		4.696	0.18451		6.196	0.16985
0.197	0.28607		1.697	0.22499		3.197	0.19513		4.697	0.18446		6.197	0.17008
0.198	0.28617		1.698	0.22508		3.198	0.19544		4.698	0.18459		6.198	0.17047
0.199	0.28626		1.699	0.22517		3.199	0.19592		4.699	0.18483		6.199	0.17086
0.2	0.2864		1.7	0.22526		3.2	0.19629		4.7	0.1851		6.2	0.17129
0.201	0.28648		1.701	0.22539		3.201	0.19659		4.701	0.18545		6.201	0.17163
0.202	0.28666		1.702	0.22559		3.202	0.19683		4.702	0.18574		6.202	0.17182
0.203	0.28685		1.703	0.22578		3.203	0.197		4.703	0.18602		6.203	0.172
0.204	0.28705		1.704	0.22589		3.204	0.19714		4.704	0.18621		6.204	0.17218
0.205	0.28726		1.705	0.22605		3.205	0.19732		4.705	0.18638		6.205	0.17225
0.206	0.28752		1.706	0.22614		3.206	0.19748		4.706	0.1866		6.206	0.17232
0.207	0.28781		1.707	0.22623		3.207	0.19765		4.707	0.18691		6.207	0.17233
0.208	0.28794		1.708	0.22612		3.208	0.19775		4.708	0.18711		6.208	0.17231
0.209	0.28814		1.709	0.22609		3.209	0.19801		4.709	0.18727		6.209	0.17242
0.21	0.28818		1.71	0.22589		3.21	0.19806		4.71	0.18732		6.21	0.17265
0.211	0.28847		1.711	0.2258		3.211	0.19808		4.711	0.18735		6.211	0.17274
0.212	0.28867		1.712	0.22569		3.212	0.19812		4.712	0.1874		6.212	0.17291
0.213	0.28891		1.713	0.22564		3.213	0.19825		4.713	0.18746		6.213	0.17312
0.214	0.28913		1.714	0.22557		3.214	0.1985		4.714	0.1874		6.214	0.1734
0.215	0.28922		1.715	0.2254		3.215	0.19861		4.715	0.18751		6.215	0.17363
0.216	0.28924		1.716	0.22543		3.216	0.1989		4.716	0.18764		6.216	0.17387
0.217	0.28916		1.717	0.22547		3.217	0.19922		4.717	0.18777		6.217	0.174
0.218	0.2892		1.718	0.22558		3.218	0.19942		4.718	0.18808		6.218	0.17426
0.219	0.28925		1.719	0.22569		3.219	0.19978		4.719	0.18826		6.219	0.17452
0.22	0.28939		1.72	0.22581		3.22	0.19998		4.72	0.18854		6.22	0.17488
0.221	0.28961		1.721	0.22612		3.221	0.20024		4.721	0.18882		6.221	0.17525
0.222	0.28989		1.722	0.22641		3.222	0.20052		4.722	0.18913		6.222	0.17559
0.223	0.29013		1.723	0.22652		3.223	0.20074		4.723	0.18948		6.223	0.17604
0.224	0.29047		1.724	0.22677		3.224	0.20098		4.724	0.18971		6.224	0.17637
0.225	0.29071		1.725	0.22702		3.225	0.20123		4.725	0.18992		6.225	0.17657
0.226	0.29094		1.726	0.22732		3.226	0.20136		4.726	0.19014		6.226	0.17678
0.227	0.29108		1.727	0.22761		3.227	0.2013		4.727	0.19023		6.227	0.17693
0.228	0.29118		1.728	0.22782		3.228	0.20129		4.728	0.19022		6.228	0.17696
0.229	0.29137		1.729	0.22797		3.229	0.20121		4.729	0.19022		6.229	0.17717
0.23	0.29149		1.73	0.22819		3.23	0.20105		4.73	0.19005		6.23	0.17726
0.231	0.29157		1.731	0.22841		3.231	0.20098		4.731	0.18995		6.231	0.17733
0.232	0.29144		1.732	0.22866		3.232	0.20094		4.732	0.18984		6.232	0.17751
0.233	0.29128		1.733	0.22881		3.233	0.20094		4.733	0.18985		6.233	0.17773
0.234	0.2912		1.734	0.22902		3.234	0.201		4.734	0.18994		6.234	0.17784
0.235	0.29116		1.735	0.22929		3.235	0.20097		4.735	0.19009		6.235	0.178
0.236	0.29099		1.736	0.2296		3.236	0.20103		4.736	0.19027		6.236	0.17825
0.237	0.29082		1.737	0.22983		3.237	0.20121		4.737	0.19057		6.237	0.17866
0.238	0.29076		1.738	0.23014		3.238	0.20137		4.738	0.19089		6.238	0.17893
0.239	0.2907		1.739	0.23044		3.239	0.20163		4.739	0.19125		6.239	0.17927
0.24	0.29088		1.74	0.23063		3.24	0.20194		4.74	0.19133		6.24	0.17966
0.241	0.29101		1.741	0.23091		3.241	0.20234		4.741	0.19145		6.241	0.17987
0.242	0.29108		1.742	0.23136		3.242	0.20279		4.742	0.19158		6.242	0.18009
0.243	0.29113		1.743	0.23173		3.243	0.2031		4.743	0.19169		6.243	0.18037
0.244	0.29133		1.744	0.23213		3.244	0.20339		4.744	0.19168		6.244	0.18063
0.245	0.29154		1.745	0.2325		3.245	0.20366		4.745	0.19161		6.245	0.18095
0.246	0.29175		1.746	0.23278		3.246	0.20379		4.746	0.19148		6.246	0.18106
0.247	0.29193		1.747	0.233		3.247	0.20393		4.747	0.19139		6.247	0.18117
0.248	0.29206		1.748	0.23327		3.248	0.2041		4.748	0.19146		6.248	0.18113
0.249	0.29224		1.749	0.23345		3.249	0.2041		4.749	0.19154		6.249	0.18122
0.25	0.29227		1.75	0.2337		3.25	0.20396		4.75	0.19157		6.25	0.18142
0.251	0.29226		1.751	0.23383		3.251	0.20391		4.751	0.1916		6.251	0.18156
0.252	0.29226		1.752	0.234		3.252	0.20388		4.752	0.19154		6.252	0.1817
0.253	0.29222		1.753	0.23403		3.253	0.20396		4.753	0.19157		6.253	0.18194
0.254	0.29229		1.754	0.23405		3.254	0.20418		4.754	0.19166		6.254	0.1821
0.255	0.2924		1.755	0.23413		3.255	0.20438		4.755	0.19175		6.255	0.18222
0.256	0.2926		1.756	0.23413		3.256	0.20458		4.756	0.19173		6.256	0.18242
0.257	0.29266		1.757	0.23434		3.257	0.2048		4.757	0.19193		6.257	0.18266
0.258	0.29273		1.758	0.23443		3.258	0.20507		4.758	0.19195		6.258	0.18297
0.259	0.29294		1.759	0.23464		3.259	0.20532		4.759	0.19204		6.259	0.18337
0.26	0.29314		1.76	0.23485		3.26	0.20559		4.76	0.19221		6.26	0.18377
0.261	0.29347		1.761	0.23523		3.261	0.20596		4.761	0.19239		6.261	0.18401
0.262	0.29366		1.762	0.23554		3.262	0.20635		4.762	0.19257		6.262	0.18426
0.263	0.29387		1.763	0.23584		3.263	0.20667		4.763	0.19286		6.263	0.18448
0.264	0.29406		1.764	0.23603		3.264	0.20711		4.764	0.19305		6.264	0.18461
0.265	0.29418		1.765	0.23623		3.265	0.20736		4.765	0.19338		6.265	0.18471
0.266	0.29427		1.766	0.23646		3.266	0.20762		4.766	0.19361		6.266	0.18481
0.267	0.2944		1.767	0.23654		3.267	0.20784		4.767	0.19391		6.267	0.18501
0.268	0.29465		1.768	0.23674		3.268	0.2079		4.768	0.19418		6.268	0.18531
0.269	0.29481		1.769	0.23693		3.269	0.20803		4.769	0.19441		6.269	0.18542
0.27	0.29489		1.77	0.23698		3.27	0.20814		4.77	0.1946		6.27	0.18557
0.271	0.29498		1.771	0.23698		3.271	0.20841		4.771	0.19478		6.271	0.18556
0.272	0.29515		1.772	0.23711		3.272	0.20843		4.772	0.195		6.272	0.18574
0.273	0.29523		1.773	0.23706		3.273	0.20845		4.773	0.19519		6.273	0.18583
0.274	0.29528		1.774	0.23714		3.274	0.20853		4.774	0.19542		6.274	0.1859
0.275	0.29511		1.775	0.2372		3.275	0.20864		4.775	0.19567		6.275	0.18597
0.276	0.29518		1.776	0.23716		3.276	0.20881		4.776	0.19595		6.276	0.18622
0.277	0.29511		1.777	0.23725		3.277	0.20896		4.777	0.19608		6.277	0.18638
0.278	0.2951		1.778	0.23725		3.278	0.20918		4.778	0.19632		6.278	0.18674
0.279	0.2952		1.779	0.23725		3.279	0.20939		4.779	0.1966		6.279	0.18713
0.28	0.29526		1.78	0.2374		3.28	0.20952		4.78	0.19687		6.28	0.1873
0.281	0.29521		1.781	0.23759		3.281	0.2098		4.781	0.1972		6.281	0.18751
0.282	0.29522		1.782	0.23777		3.282	0.20991		4.782	0.19745		6.282	0.18787
0.283	0.29542		1.783	0.23791		3.283	0.21021		4.783	0.19779		6.283	0.18811
0.284	0.29576		1.784	0.23827		3.284	0.21051		4.784	0.19799		6.284	0.18834
0.285	0.29609		1.785	0.23843		3.285	0.21067		4.785	0.19821		6.285	0.18855
0.286	0.2963		1.786	0.23855		3.286	0.21082		4.786	0.19838		6.286	0.1887
0.287	0.29658		1.787	0.23853		3.287	0.21094		4.787	0.19859		6.287	0.18881
0.288	0.29697		1.788	0.2386		3.288	0.21104		4.788	0.19871		6.288	0.18886
0.289	0.29724		1.789	0.23863		3.289	0.21114		4.789	0.19878		6.289	0.18893
0.29	0.2976		1.79	0.23861		3.29	0.21108		4.79	0.19877		6.29	0.18902
0.291	0.29766		1.791	0.23856		3.291	0.21106		4.791	0.19898		6.291	0.18901
0.292	0.29775		1.792	0.23848		3.292	0.21099		4.792	0.19905		6.292	0.18908
0.293	0.29794		1.793	0.23818		3.293	0.21081		4.793	0.19905		6.293	0.1892
0.294	0.29824		1.794	0.23801		3.294	0.21078		4.794	0.19907		6.294	0.18935
0.295	0.2984		1.795	0.23788		3.295	0.21073		4.795	0.19923		6.295	0.18951
0.296	0.29855		1.796	0.23776		3.296	0.21077		4.796	0.19947		6.296	0.1897
0.297	0.29883		1.797	0.2378		3.297	0.21103		4.797	0.1998		6.297	0.18986
0.298	0.29908		1.798	0.23808		3.298	0.21127		4.798	0.20005		6.298	0.19008
0.299	0.29941		1.799	0.23821		3.299	0.2115		4.799	0.20021		6.299	0.19039
0.3	0.29972		1.8	0.23843		3.3	0.21174		4.8	0.20043		6.3	0.19054
0.301	0.30014		1.801	0.23864		3.301	0.21209		4.801	0.20061		6.301	0.19054
0.302	0.30055		1.802	0.23884		3.302	0.21254		4.802	0.20071		6.302	0.19041
0.303	0.30098		1.803	0.2391		3.303	0.2131		4.803	0.20084		6.303	0.19051
0.304	0.30144		1.804	0.23937		3.304	0.21355		4.804	0.20096		6.304	0.19057
0.305	0.3018		1.805	0.23969		3.305	0.21377		4.805	0.20105		6.305	0.19064
0.306	0.30218		1.806	0.23991		3.306	0.21401		4.806	0.20112		6.306	0.19079
0.307	0.30251		1.807	0.24015		3.307	0.21422		4.807	0.20116		6.307	0.19092
0.308	0.30294		1.808	0.24028		3.308	0.21432		4.808	0.2009		6.308	0.19118
0.309	0.30334		1.809	0.24042		3.309	0.21442		4.809	0.20085		6.309	0.19141
0.31	0.30351		1.81	0.24065		3.31	0.21462		4.81	0.20077		6.31	0.19153
0.311	0.30371		1.811	0.24082		3.311	0.21483		4.811	0.20078		6.311	0.19155
0.312	0.30391		1.812	0.24087		3.312	0.21499		4.812	0.20079		6.312	0.1916
0.313	0.30407		1.813	0.24087		3.313	0.21515		4.813	0.20083		6.313	0.19178
0.314	0.30416		1.814	0.2409		3.314	0.21553		4.814	0.20087		6.314	0.19196
0.315	0.30421		1.815	0.241		3.315	0.21586		4.815	0.20095		6.315	0.19223
0.316	0.30426		1.816	0.24134		3.316	0.21626		4.816	0.20098		6.316	0.19254
0.317	0.30418		1.817	0.24159		3.317	0.21675		4.817	0.20118		6.317	0.19291
0.318	0.30418		1.818	0.24192		3.318	0.21722		4.818	0.20141		6.318	0.19306
0.319	0.30422		1.819	0.24212		3.319	0.21776		4.819	0.20166		6.319	0.19322
0.32	0.30435		1.82	0.24244		3.32	0.21837		4.82	0.20192		6.32	0.19348
0.321	0.30456		1.821	0.24279		3.321	0.21886		4.821	0.20223		6.321	0.19374
0.322	0.30492		1.822	0.24332		3.322	0.21924		4.822	0.20242		6.322	0.19407
0.323	0.30513		1.823	0.24359		3.323	0.2197		4.823	0.20256		6.323	0.19429
0.324	0.30527		1.824	0.244		3.324	0.21996		4.824	0.20267		6.324	0.19453
0.325	0.30538		1.825	0.24433		3.325	0.22018		4.825	0.20268		6.325	0.19466
0.326	0.30548		1.826	0.24455		3.326	0.22019		4.826	0.20277		6.326	0.19475
0.327	0.30556		1.827	0.24483		3.327	0.22024		4.827	0.20278		6.327	0.19486
0.328	0.30576		1.828	0.24503		3.328	0.22026		4.828	0.20292		6.328	0.19507
0.329	0.3058		1.829	0.24534		3.329	0.22036		4.829	0.20302		6.329	0.19527
0.33	0.30568		1.83	0.2456		3.33	0.2204		4.83	0.20311		6.33	0.19532
0.331	0.30554		1.831	0.24572		3.331	0.22055		4.831	0.20327		6.331	0.19548
0.332	0.30537		1.832	0.24598		3.332	0.22056		4.832	0.20331		6.332	0.19561
0.333	0.30534		1.833	0.24605		3.333	0.22078		4.833	0.20347		6.333	0.19578
0.334	0.30521		1.834	0.2461		3.334	0.22094		4.834	0.20364		6.334	0.19599
0.335	0.30512		1.835	0.246		3.335	0.221		4.835	0.20408		6.335	0.19613
0.336	0.30514		1.836	0.24609		3.336	0.22104		4.836	0.20449		6.336	0.19629
0.337	0.30521		1.837	0.24617		3.337	0.22112		4.837	0.20492		6.337	0.19647
0.338	0.30526		1.838	0.24635		3.338	0.22116		4.838	0.20534		6.338	0.19683
0.339	0.30524		1.839	0.24647		3.339	0.2211		4.839	0.20568		6.339	0.19703
0.34	0.30537		1.84	0.24664		3.34	0.22108		4.84	0.20608		6.34	0.1973
0.341	0.30539		1.841	0.24683		3.341	0.22118		4.841	0.20651		6.341	0.19762
0.342	0.30569		1.842	0.24702		3.342	0.22107		4.842	0.20686		6.342	0.1978
0.343	0.30593		1.843	0.24718		3.343	0.22102		4.843	0.20722		6.343	0.19804
0.344	0.30618		1.844	0.24746		3.344	0.22106		4.844	0.20758		6.344	0.19823
0.345	0.30638		1.845	0.24781		3.345	0.22115		4.845	0.20787		6.345	0.19832
0.346	0.30666		1.846	0.24807		3.346	0.22118		4.846	0.20809		6.346	0.19835
0.347	0.30699		1.847	0.24843		3.347	0.22118		4.847	0.20816		6.347	0.19835
0.348	0.3073		1.848	0.24864		3.348	0.22115		4.848	0.20818		6.348	0.19846
0.349	0.30751		1.849	0.24882		3.349	0.22117		4.849	0.20828		6.349	0.19843
0.35	0.30764		1.85	0.24909		3.35	0.22106		4.85	0.20834		6.35	0.19858
0.351	0.30781		1.851	0.24926		3.351	0.221		4.851	0.20837		6.351	0.19878
0.352	0.30804		1.852	0.24939		3.352	0.22122		4.852	0.20844		6.352	0.19898
0.353	0.30833		1.853	0.24964		3.353	0.22114		4.853	0.20869		6.353	0.19959
0.354	0.30853		1.854	0.2498		3.354	0.22099		4.854	0.20887		6.354	0.20008
0.355	0.30884		1.855	0.25		3.355	0.22089		4.855	0.20903		6.355	0.20062
0.356	0.30929		1.856	0.25012		3.356	0.22106		4.856	0.20912		6.356	0.20121
0.357	0.30973		1.857	0.25033		3.357	0.22129		4.857	0.20927		6.357	0.2017
0.358	0.31012		1.858	0.25071		3.358	0.22173		4.858	0.20949		6.358	0.20222
0.359	0.31057		1.859	0.25103		3.359	0.22232		4.859	0.20986		6.359	0.20258
0.36	0.31102		1.86	0.25146		3.36	0.22275		4.86	0.21022		6.36	0.20297
0.361	0.31152		1.861	0.25168		3.361	0.22323		4.861	0.21069		6.361	0.20336
0.362	0.312		1.862	0.25195		3.362	0.22369		4.862	0.21098		6.362	0.20383
0.363	0.31256		1.863	0.25222		3.363	0.22426		4.863	0.21133		6.363	0.2041
0.364	0.31301		1.864	0.25262		3.364	0.2248		4.864	0.21176		6.364	0.20435
0.365	0.3135		1.865	0.253		3.365	0.22519		4.865	0.21202		6.365	0.20468
0.366	0.3139		1.866	0.2533		3.366	0.22547		4.866	0.21224		6.366	0.20491
0.367	0.31427		1.867	0.25343		3.367	0.2258		4.867	0.21252		6.367	0.20519
0.368	0.31477		1.868	0.25357		3.368	0.22613		4.868	0.21277		6.368	0.20529
0.369	0.31499		1.869	0.25372		3.369	0.22632		4.869	0.21286		6.369	0.20562
0.37	0.31527		1.87	0.25401		3.37	0.22647		4.87	0.21308		6.37	0.20592
0.371	0.31551		1.871	0.25413		3.371	0.22657		4.871	0.21321		6.371	0.20623
0.372	0.31581		1.872	0.25429		3.372	0.22657		4.872	0.2134		6.372	0.20654
0.373	0.31601		1.873	0.25448		3.373	0.22669		4.873	0.21369		6.373	0.20686
0.374	0.31612		1.874	0.25466		3.374	0.22677		4.874	0.21394		6.374	0.20713
0.375	0.31615		1.875	0.25477		3.375	0.22705		4.875	0.21432		6.375	0.2074
0.376	0.31628		1.876	0.25502		3.376	0.22736		4.876	0.21471		6.376	0.20786
0.377	0.3165		1.877	0.2552		3.377	0.22782		4.877	0.2151		6.377	0.20825
0.378	0.31668		1.878	0.25542		3.378	0.22815		4.878	0.21561		6.378	0.20866
0.379	0.3168		1.879	0.25554		3.379	0.22863		4.879	0.21614		6.379	0.20902
0.38	0.31692		1.88	0.25557		3.38	0.22898		4.88	0.2167		6.38	0.20916
0.381	0.31711		1.881	0.25567		3.381	0.22939		4.881	0.21724		6.381	0.20941
0.382	0.31724		1.882	0.25592		3.382	0.22987		4.882	0.21766		6.382	0.20956
0.383	0.31741		1.883	0.25599		3.383	0.23027		4.883	0.21812		6.383	0.20992
0.384	0.3176		1.884	0.2562		3.384	0.23058		4.884	0.21858		6.384	0.21017
0.385	0.31793		1.885	0.25654		3.385	0.23079		4.885	0.21909		6.385	0.21031
0.386	0.31815		1.886	0.25692		3.386	0.23096		4.886	0.21939		6.386	0.2105
0.387	0.31827		1.887	0.25716		3.387	0.23115		4.887	0.21963		6.387	0.21068
0.388	0.31838		1.888	0.25743		3.388	0.23121		4.888	0.21978		6.388	0.21085
0.389	0.31847		1.889	0.25766		3.389	0.23123		4.889	0.21996		6.389	0.21087
0.39	0.31855		1.89	0.25788		3.39	0.23118		4.89	0.22012		6.39	0.21099
0.391	0.31855		1.891	0.25793		3.391	0.23113		4.891	0.22019		6.391	0.21119
0.392	0.31855		1.892	0.25793		3.392	0.23106		4.892	0.22029		6.392	0.21142
0.393	0.31849		1.893	0.25812		3.393	0.23118		4.893	0.22051		6.393	0.21176
0.394	0.31853		1.894	0.25842		3.394	0.23136		4.894	0.22068		6.394	0.21215
0.395	0.31855		1.895	0.25869		3.395	0.23149		4.895	0.22083		6.395	0.21257
0.396	0.31864		1.896	0.259		3.396	0.23168		4.896	0.22103		6.396	0.21297
0.397	0.31873		1.897	0.25936		3.397	0.23198		4.897	0.22128		6.397	0.21349
0.398	0.31885		1.898	0.25965		3.398	0.23243		4.898	0.22165		6.398	0.21401
0.399	0.31898		1.899	0.26012		3.399	0.23272		4.899	0.22203		6.399	0.21441
0.4	0.31927		1.9	0.26052		3.4	0.23289		4.9	0.22239		6.4	0.21493
0.401	0.31962		1.901	0.261		3.401	0.23323		4.901	0.22292		6.401	0.21529
0.402	0.32005		1.902	0.26144		3.402	0.23379		4.902	0.22334		6.402	0.21582
0.403	0.32044		1.903	0.26184		3.403	0.23411		4.903	0.22374		6.403	0.21633
0.404	0.3208		1.904	0.26231		3.404	0.23462		4.904	0.224		6.404	0.21671
0.405	0.32125		1.905	0.26267		3.405	0.23518		4.905	0.22423		6.405	0.21711
0.406	0.32162		1.906	0.26296		3.406	0.23572		4.906	0.22447		6.406	0.2174
0.407	0.32195		1.907	0.26329		3.407	0.23617		4.907	0.22471		6.407	0.21761
0.408	0.3223		1.908	0.26356		3.408	0.23663		4.908	0.22486		6.408	0.21788
0.409	0.32265		1.909	0.26372		3.409	0.23685		4.909	0.22508		6.409	0.21804
0.41	0.32283		1.91	0.26387		3.41	0.23691		4.91	0.22532		6.41	0.21829
0.411	0.32296		1.911	0.26403		3.411	0.23709		4.911	0.22561		6.411	0.21842
0.412	0.3232		1.912	0.2642		3.412	0.23719		4.912	0.22595		6.412	0.21859
0.413	0.32338		1.913	0.26436		3.413	0.23741		4.913	0.22625		6.413	0.21876
0.414	0.3234		1.914	0.26459		3.414	0.23764		4.914	0.22658		6.414	0.21923
0.415	0.32348		1.915	0.26472		3.415	0.23777		4.915	0.22685		6.415	0.21963
0.416	0.32351		1.916	0.26497		3.416	0.23792		4.916	0.22728		6.416	0.22008
0.417	0.32362		1.917	0.26531		3.417	0.2382		4.917	0.22779		6.417	0.22066
0.418	0.32383		1.918	0.26568		3.418	0.2385		4.918	0.22825		6.418	0.2211
0.419	0.32409		1.919	0.26614		3.419	0.23884		4.919	0.22874		6.419	0.22154
0.42	0.32465		1.92	0.26649		3.42	0.23922		4.92	0.22919		6.42	0.2219
0.421	0.32517		1.921	0.26684		3.421	0.23966		4.921	0.22962		6.421	0.22223
0.422	0.32569		1.922	0.26719		3.422	0.24007		4.922	0.23014		6.422	0.22259
0.423	0.32614		1.923	0.26754		3.423	0.2406		4.923	0.23056		6.423	0.22295
0.424	0.32642		1.924	0.26788		3.424	0.2409		4.924	0.23093		6.424	0.22315
0.425	0.32678		1.925	0.26809		3.425	0.24123		4.925	0.23133		6.425	0.22341
0.426	0.32725		1.926	0.26834		3.426	0.24145		4.926	0.23161		6.426	0.22371
0.427	0.32763		1.927	0.26848		3.427	0.2417		4.927	0.23195		6.427	0.22373
0.428	0.32812		1.928	0.26874		3.428	0.24194		4.928	0.23222		6.428	0.22382
0.429	0.32853		1.929	0.26892		3.429	0.24221		4.929	0.23234		6.429	0.22394
0.43	0.32882		1.93	0.26903		3.43	0.24231		4.93	0.23239		6.43	0.22406
0.431	0.32905		1.931	0.26933		3.431	0.24256		4.931	0.23241		6.431	0.22435
0.432	0.32914		1.932	0.26956		3.432	0.24282		4.932	0.23242		6.432	0.2247
0.433	0.32925		1.933	0.26977		3.433	0.24273		4.933	0.23246		6.433	0.22507
0.434	0.3295		1.934	0.26997		3.434	0.24284		4.934	0.23256		6.434	0.22528
0.435	0.32967		1.935	0.27018		3.435	0.24291		4.935	0.23263		6.435	0.22549
0.436	0.32982		1.936	0.2703		3.436	0.24317		4.936	0.23267		6.436	0.22569
0.437	0.32994		1.937	0.27044		3.437	0.24333		4.937	0.23274		6.437	0.22582
0.438	0.33024		1.938	0.27075		3.438	0.24348		4.938	0.2327		6.438	0.22616
0.439	0.33044		1.939	0.27101		3.439	0.2437		4.939	0.23274		6.439	0.22655
0.44	0.33082		1.94	0.27134		3.44	0.244		4.94	0.23279		6.44	0.22693
0.441	0.3311		1.941	0.27169		3.441	0.24437		4.941	0.23286		6.441	0.22744
0.442	0.33138		1.942	0.27209		3.442	0.24481		4.942	0.23305		6.442	0.2278
0.443	0.33176		1.943	0.27258		3.443	0.24521		4.943	0.23329		6.443	0.22804
0.444	0.33212		1.944	0.27298		3.444	0.24558		4.944	0.23341		6.444	0.22817
0.445	0.33252		1.945	0.2734		3.445	0.2458		4.945	0.23356		6.445	0.22837
0.446	0.33298		1.946	0.27384		3.446	0.24605		4.946	0.23373		6.446	0.2285
0.447	0.33338		1.947	0.27406		3.447	0.24619		4.947	0.23388		6.447	0.2286
0.448	0.33374		1.948	0.27431		3.448	0.24629		4.948	0.23393		6.448	0.22861
0.449	0.33399		1.949	0.27458		3.449	0.2464		4.949	0.23408		6.449	0.22871
0.45	0.33421		1.95	0.27477		3.45	0.2465		4.95	0.23422		6.45	0.22882
0.451	0.33442		1.951	0.27487		3.451	0.24679		4.951	0.23444		6.451	0.22887
0.452	0.33459		1.952	0.275		3.452	0.24692		4.952	0.23465		6.452	0.22907
0.453	0.33468		1.953	0.27522		3.453	0.24706		4.953	0.23491		6.453	0.22924
0.454	0.33482		1.954	0.27542		3.454	0.24718		4.954	0.23513		6.454	0.22954
0.455	0.33495		1.955	0.27541		3.455	0.24731		4.955	0.23535		6.455	0.22982
0.456	0.33502		1.956	0.27556		3.456	0.24747		4.956	0.23563		6.456	0.22999
0.457	0.3351		1.957	0.27577		3.457	0.24763		4.957	0.23607		6.457	0.23021
0.458	0.33522		1.958	0.27593		3.458	0.24784		4.958	0.23653		6.458	0.23058
0.459	0.33531		1.959	0.27632		3.459	0.24793		4.959	0.23707		6.459	0.23089
0.46	0.33549		1.96	0.27669		3.46	0.2481		4.96	0.23755		6.46	0.23129
0.461	0.33573		1.961	0.27712		3.461	0.24835		4.961	0.23813		6.461	0.23159
0.462	0.33609		1.962	0.27762		3.462	0.24875		4.962	0.23872		6.462	0.232
0.463	0.33634		1.963	0.27808		3.463	0.2492		4.963	0.23915		6.463	0.23242
0.464	0.3366		1.964	0.27839		3.464	0.24944		4.964	0.23966		6.464	0.23278
0.465	0.33687		1.965	0.27872		3.465	0.24968		4.965	0.2402		6.465	0.23305
0.466	0.33711		1.966	0.27908		3.466	0.24997		4.966	0.24066		6.466	0.23333
0.467	0.33736		1.967	0.27937		3.467	0.2503		4.967	0.24107		6.467	0.23352
0.468	0.33759		1.968	0.27959		3.468	0.25062		4.968	0.24149		6.468	0.2336
0.469	0.33767		1.969	0.27966		3.469	0.25087		4.969	0.24179		6.469	0.23376
0.47	0.33768		1.97	0.27979		3.47	0.25104		4.97	0.24206		6.47	0.23412
0.471	0.33758		1.971	0.28001		3.471	0.25118		4.971	0.24253		6.471	0.23445
0.472	0.33749		1.972	0.28018		3.472	0.25131		4.972	0.24296		6.472	0.23475
0.473	0.33757		1.973	0.28045		3.473	0.25148		4.973	0.24322		6.473	0.23502
0.474	0.33755		1.974	0.28069		3.474	0.25155		4.974	0.24352		6.474	0.23527
0.475	0.33765		1.975	0.28083		3.475	0.25172		4.975	0.24378		6.475	0.23566
0.476	0.33771		1.976	0.28118		3.476	0.25196		4.976	0.2441		6.476	0.236
0.477	0.33779		1.977	0.28152		3.477	0.25226		4.977	0.24456		6.477	0.23631
0.478	0.3379		1.978	0.28184		3.478	0.2526		4.978	0.24497		6.478	0.23672
0.479	0.338		1.979	0.28195		3.479	0.2529		4.979	0.2453		6.479	0.23719
0.48	0.33808		1.98	0.28224		3.48	0.25324		4.98	0.24587		6.48	0.23763
0.481	0.33816		1.981	0.28263		3.481	0.25381		4.981	0.2463		6.481	0.23799
0.482	0.33834		1.982	0.28296		3.482	0.25411		4.982	0.24676		6.482	0.23833
0.483	0.33869		1.983	0.28345		3.483	0.25452		4.983	0.24717		6.483	0.2385
0.484	0.33908		1.984	0.28379		3.484	0.25504		4.984	0.24755		6.484	0.23875
0.485	0.33947		1.985	0.28411		3.485	0.25548		4.985	0.24773		6.485	0.23909
0.486	0.33996		1.986	0.28437		3.486	0.25593		4.986	0.24787		6.486	0.23946
0.487	0.34038		1.987	0.28471		3.487	0.25629		4.987	0.2479		6.487	0.23978
0.488	0.3409		1.988	0.2851		3.488	0.25665		4.988	0.24791		6.488	0.24004
0.489	0.34128		1.989	0.28536		3.489	0.25696		4.989	0.24806		6.489	0.24014
0.49	0.34176		1.99	0.28572		3.49	0.25733		4.99	0.24818		6.49	0.24011
0.491	0.34207		1.991	0.28594		3.491	0.25768		4.991	0.24837		6.491	0.24015
0.492	0.34258		1.992	0.286		3.492	0.2581		4.992	0.24865		6.492	0.24012
0.493	0.34312		1.993	0.28615		3.493	0.25838		4.993	0.24889		6.493	0.24029
0.494	0.34362		1.994	0.2863		3.494	0.25865		4.994	0.24904		6.494	0.2406
0.495	0.34408		1.995	0.28643		3.495	0.25887		4.995	0.2492		6.495	0.24097
0.496	0.3444		1.996	0.28644		3.496	0.25913		4.996	0.2494		6.496	0.2412
0.497	0.34467		1.997	0.28653		3.497	0.25943		4.997	0.2496		6.497	0.24148
0.498	0.34498		1.998	0.28675		3.498	0.25985		4.998	0.24979		6.498	0.24176
0.499	0.34529		1.999	0.28688		3.499	0.2603		4.999	0.25013		6.499	0.24202
0.5	0.34572		2	0.28708		3.5	0.26052		5	0.25038		6.5	0.2421
0.501	0.34619		2.001	0.28732		3.501	0.26076		5.001	0.25076		6.501	0.24231
0.502	0.34661		2.002	0.28772		3.502	0.26092		5.002	0.25107		6.502	0.24252
0.503	0.34711		2.003	0.288		3.503	0.26112		5.003	0.25135		6.503	0.24273
0.504	0.34773		2.004	0.28822		3.504	0.26134		5.004	0.25153		6.504	0.24294
0.505	0.34827		2.005	0.28842		3.505	0.26156		5.005	0.25172		6.505	0.24319
0.506	0.34877		2.006	0.28874		3.506	0.26162		5.006	0.25196		6.506	0.24349
0.507	0.34932		2.007	0.28897		3.507	0.26165		5.007	0.25222		6.507	0.24374
0.508	0.34979		2.008	0.28915		3.508	0.26173		5.008	0.25239		6.508	0.24397
0.509	0.35022		2.009	0.28941		3.509	0.26165		5.009	0.25272		6.509	0.2441
0.51	0.35068		2.01	0.28956		3.51	0.26173		5.01	0.25305		6.51	0.24423
0.511	0.35109		2.011	0.28969		3.511	0.26189		5.011	0.25339		6.511	0.24439
0.512	0.35143		2.012	0.28975		3.512	0.26204		5.012	0.2537		6.512	0.24462
0.513	0.35152		2.013	0.2898		3.513	0.26215		5.013	0.25405		6.513	0.24474
0.514	0.35164		2.014	0.2898		3.514	0.26229		5.014	0.25433		6.514	0.24485
0.515	0.35179		2.015	0.28997		3.515	0.26252		5.015	0.2547		6.515	0.24502
0.516	0.35197		2.016	0.29011		3.516	0.26281		5.016	0.25494		6.516	0.24515
0.517	0.35213		2.017	0.29036		3.517	0.26313		5.017	0.2553		6.517	0.24534
0.518	0.35213		2.018	0.29077		3.518	0.26346		5.018	0.25556		6.518	0.24555
0.519	0.35223		2.019	0.29113		3.519	0.2638		5.019	0.25584		6.519	0.24575
0.52	0.35238		2.02	0.29154		3.52	0.26423		5.02	0.2562		6.52	0.24598
0.521	0.35255		2.021	0.29185		3.521	0.26457		5.021	0.25645		6.521	0.24604
0.522	0.35281		2.022	0.29222		3.522	0.26494		5.022	0.25663		6.522	0.24616
0.523	0.35317		2.023	0.29259		3.523	0.26518		5.023	0.25684		6.523	0.24638
0.524	0.35343		2.024	0.29289		3.524	0.26544		5.024	0.25722		6.524	0.24662
0.525	0.35372		2.025	0.29328		3.525	0.26576		5.025	0.25749		6.525	0.24675
0.526	0.35385		2.026	0.29369		3.526	0.26605		5.026	0.2579		6.526	0.24694
0.527	0.35414		2.027	0.29404		3.527	0.26624		5.027	0.25827		6.527	0.24713
0.528	0.35445		2.028	0.2944		3.528	0.26645		5.028	0.25843		6.528	0.24734
0.529	0.35473		2.029	0.29476		3.529	0.26664		5.029	0.25864		6.529	0.24755
0.53	0.35509		2.03	0.29527		3.53	0.26693		5.03	0.25888		6.53	0.24776
0.531	0.35539		2.031	0.29566		3.531	0.26725		5.031	0.25896		6.531	0.24801
0.532	0.35565		2.032	0.29607		3.532	0.26744		5.032	0.25922		6.532	0.24829
0.533	0.35598		2.033	0.29641		3.533	0.26778		5.033	0.25943		6.533	0.24855
0.534	0.35624		2.034	0.29662		3.534	0.26794		5.034	0.25966		6.534	0.24885
0.535	0.35641		2.035	0.29682		3.535	0.26821		5.035	0.25986		6.535	0.24916
0.536	0.35662		2.036	0.29707		3.536	0.2687		5.036	0.26018		6.536	0.24938
0.537	0.35678		2.037	0.29739		3.537	0.26921		5.037	0.26037		6.537	0.24961
0.538	0.35697		2.038	0.29785		3.538	0.26954		5.038	0.26076		6.538	0.24989
0.539	0.35714		2.039	0.29824		3.539	0.26992		5.039	0.26101		6.539	0.25028
0.54	0.35732		2.04	0.29861		3.54	0.27032		5.04	0.26126		6.54	0.25074
0.541	0.35739		2.041	0.29881		3.541	0.27069		5.041	0.26163		6.541	0.25126
0.542	0.35767		2.042	0.29907		3.542	0.27102		5.042	0.26185		6.542	0.25188
0.543	0.35769		2.043	0.29944		3.543	0.27128		5.043	0.26204		6.543	0.25247
0.544	0.35758		2.044	0.29978		3.544	0.27153		5.044	0.26218		6.544	0.25291
0.545	0.35746		2.045	0.30004		3.545	0.27181		5.045	0.26239		6.545	0.25326
0.546	0.35728		2.046	0.30027		3.546	0.27212		5.046	0.26264		6.546	0.25366
0.547	0.35726		2.047	0.30051		3.547	0.27242		5.047	0.26292		6.547	0.25404
0.548	0.35728		2.048	0.30057		3.548	0.2727		5.048	0.26323		6.548	0.25438
0.549	0.35727		2.049	0.30068		3.549	0.27283		5.049	0.26359		6.549	0.25471
0.55	0.3573		2.05	0.30076		3.55	0.27286		5.05	0.26392		6.55	0.25515
0.551	0.35734		2.051	0.3009		3.551	0.273		5.051	0.26427		6.551	0.25576
0.552	0.35732		2.052	0.30103		3.552	0.27323		5.052	0.2647		6.552	0.25633
0.553	0.35743		2.053	0.30103		3.553	0.2734		5.053	0.26511		6.553	0.25698
0.554	0.35758		2.054	0.301		3.554	0.27364		5.054	0.26544		6.554	0.25768
0.555	0.35768		2.055	0.30108		3.555	0.2738		5.055	0.2659		6.555	0.25838
0.556	0.35773		2.056	0.30112		3.556	0.27398		5.056	0.26646		6.556	0.259
0.557	0.35787		2.057	0.3012		3.557	0.27426		5.057	0.26704		6.557	0.2595
0.558	0.35803		2.058	0.30132		3.558	0.27459		5.058	0.26761		6.558	0.25993
0.559	0.35832		2.059	0.30145		3.559	0.27494		5.059	0.26811		6.559	0.26027
0.56	0.35862		2.06	0.30161		3.56	0.27535		5.06	0.26838		6.56	0.26058
0.561	0.35883		2.061	0.30174		3.561	0.27563		5.061	0.26857		6.561	0.26079
0.562	0.35901		2.062	0.3019		3.562	0.27574		5.062	0.26875		6.562	0.2609
0.563	0.35934		2.063	0.3022		3.563	0.27581		5.063	0.26879		6.563	0.26088
0.564	0.3597		2.064	0.30242		3.564	0.27582		5.064	0.26874		6.564	0.26083
0.565	0.36001		2.065	0.30257		3.565	0.27566		5.065	0.26863		6.565	0.26222
0.566	0.36021		2.066	0.30269		3.566	0.27539		5.066	0.26931		6.566	0.26298
0.567	0.3602		2.067	0.3027		3.567	0.27558		5.067	0.2702		6.567	0.26299
0.568	0.36014		2.068	0.30282		3.568	0.2764		5.068	0.27027		6.568	0.26239
0.569	0.36022		2.069	0.30419		3.569	0.27642		5.069	0.26975		6.569	0.26128
0.57	0.36119		2.07	0.30488		3.57	0.2757		5.07	0.26864		6.57	0.25979
0.571	0.36228		2.071	0.3051		3.571	0.2744		5.071	0.26705		6.571	0.2579
0.572	0.36268		2.072	0.30478		3.572	0.27274		5.072	0.26516		6.572	0.25575
0.573	0.3625		2.073	0.30398		3.573	0.27069		5.073	0.26299		6.573	0.25328
0.574	0.36174		2.074	0.30277		3.574	0.26837		5.074	0.26049		6.574	0.25053
0.575	0.36056		2.075	0.30127		3.575	0.2658		5.075	0.25766		6.575	0.24755
0.576	0.35906		2.076	0.29945		3.576	0.26297		5.076	0.25472		6.576	0.24447
0.577	0.35741		2.077	0.29734		3.577	0.25997		5.077	0.25149		6.577	0.24118
0.578	0.35542		2.078	0.29505		3.578	0.25688		5.078	0.24813		6.578	0.23775
0.579	0.35321		2.079	0.29254		3.579	0.25368		5.079	0.24472		6.579	0.23422
0.58	0.35084		2.08	0.28991		3.58	0.25039		5.08	0.2412		6.58	0.23062
0.581	0.34814		2.081	0.28708		3.581	0.247		5.081	0.23769		6.581	0.22696
0.582	0.34533		2.082	0.28416		3.582	0.24351		5.082	0.23412		6.582	0.22321
0.583	0.34243		2.083	0.2811		3.583	0.23998		5.083	0.23042		6.583	0.21943
0.584	0.33935		2.084	0.27795		3.584	0.23649		5.084	0.22666		6.584	0.21564
0.585	0.33617		2.085	0.27475		3.585	0.23302		5.085	0.22288		6.585	0.21193
0.586	0.33302		2.086	0.27155		3.586	0.22956		5.086	0.21912		6.586	0.20825
0.587	0.32977		2.087	0.26836		3.587	0.22596		5.087	0.21536		6.587	0.20466
0.588	0.32649		2.088	0.26519		3.588	0.22239		5.088	0.21179		6.588	0.20111
0.589	0.32319		2.089	0.2619		3.589	0.219		5.089	0.2082		6.589	0.19768
0.59	0.31991		2.09	0.2586		3.59	0.21576		5.09	0.20484		6.59	0.19436
0.591	0.31666		2.091	0.25538		3.591	0.21263		5.091	0.20164		6.591	0.19117
0.592	0.31346		2.092	0.25226		3.592	0.20962		5.092	0.19852		6.592	0.18821
0.593	0.31017		2.093	0.24917		3.593	0.20676		5.093	0.19566		6.593	0.18539
0.594	0.30709		2.094	0.24617		3.594	0.20409		5.094	0.193		6.594	0.18279
0.595	0.30418		2.095	0.24328		3.595	0.20165		5.095	0.19055		6.595	0.18049
0.596	0.30142		2.096	0.24058		3.596	0.19939		5.096	0.18837		6.596	0.17841
0.597	0.29887		2.097	0.23801		3.597	0.19736		5.097	0.18642		6.597	0.17657
0.598	0.29648		2.098	0.23563		3.598	0.19553		5.098	0.18472		6.598	0.17499
0.599	0.29424		2.099	0.23354		3.599	0.19396		5.099	0.18325		6.599	0.1737
0.6	0.29223		2.1	0.23157		3.6	0.19266		5.1	0.18205		6.6	0.17266
0.601	0.29044		2.101	0.22991		3.601	0.19166		5.101	0.18109		6.601	0.17188
0.602	0.2889		2.102	0.22839		3.602	0.19085		5.102	0.18041		6.602	0.17132
0.603	0.28763		2.103	0.22713		3.603	0.19024		5.103	0.17991		6.603	0.171
0.604	0.28661		2.104	0.22613		3.604	0.18991		5.104	0.17967		6.604	0.1709
0.605	0.2858		2.105	0.22541		3.605	0.18981		5.105	0.17972		6.605	0.17103
0.606	0.28521		2.106	0.22483		3.606	0.18991		5.106	0.17998		6.606	0.17136
0.607	0.28487		2.107	0.22455		3.607	0.19014		5.107	0.1804		6.607	0.1719
0.608	0.28474		2.108	0.22448		3.608	0.19062		5.108	0.18098		6.608	0.17264
0.609	0.28481		2.109	0.22465		3.609	0.19123		5.109	0.18176		6.609	0.17365
0.61	0.28505		2.11	0.22507		3.61	0.19194		5.11	0.18274		6.61	0.17487
0.611	0.28547		2.111	0.22567		3.611	0.19285		5.111	0.18394		6.611	0.17622
0.612	0.28616		2.112	0.22648		3.612	0.19388		5.112	0.18527		6.612	0.17778
0.613	0.28703		2.113	0.22751		3.613	0.19512		5.113	0.18678		6.613	0.17946
0.614	0.28793		2.114	0.2286		3.614	0.19652		5.114	0.18846		6.614	0.18126
0.615	0.28905		2.115	0.22985		3.615	0.19801		5.115	0.19019		6.615	0.18314
0.616	0.29027		2.116	0.23133		3.616	0.19964		5.116	0.19204		6.616	0.18321
0.617	0.29161		2.117	0.23296		3.617	0.20137		5.117	0.19273		6.617	0.18315
0.618	0.2932		2.118	0.23481		3.618	0.2024		5.118	0.19271		6.618	0.1832
0.619	0.29492		2.119	0.23657		3.619	0.20227		5.119	0.19276		6.619	0.1833
0.62	0.29669		2.12	0.23653		3.62	0.20227		5.12	0.19283		6.62	0.18341
0.621	0.29723		2.121	0.23655		3.621	0.20242		5.121	0.19293		6.621	0.18357
0.622	0.29714		2.122	0.23656		3.622	0.20257		5.122	0.19306		6.622	0.18372
0.623	0.29716		2.123	0.23665		3.623	0.20272		5.123	0.1932		6.623	0.18388
0.624	0.29723		2.124	0.23674		3.624	0.20288		5.124	0.19334		6.624	0.18401
0.625	0.29732		2.125	0.23686		3.625	0.20305		5.125	0.19349		6.625	0.18417
0.626	0.29741		2.126	0.237		3.626	0.20322		5.126	0.19365		6.626	0.18432
0.627	0.29753		2.127	0.23713		3.627	0.20339		5.127	0.1938		6.627	0.18446
0.628	0.29765		2.128	0.23727		3.628	0.20355		5.128	0.19396		6.628	0.1846
0.629	0.29778		2.129	0.2374		3.629	0.20372		5.129	0.19413		6.629	0.18474
0.63	0.2979		2.13	0.23753		3.63	0.20388		5.13	0.19428		6.63	0.18488
0.631	0.29801		2.131	0.23765		3.631	0.20405		5.131	0.19442		6.631	0.185
0.632	0.29812		2.132	0.23779		3.632	0.20422		5.132	0.19455		6.632	0.18514
0.633	0.29825		2.133	0.23792		3.633	0.20438		5.133	0.19468		6.633	0.18528
0.634	0.29837		2.134	0.23805		3.634	0.20452		5.134	0.19481		6.634	0.18541
0.635	0.29849		2.135	0.23816		3.635	0.20463		5.135	0.19494		6.635	0.18554
0.636	0.29863		2.136	0.2383		3.636	0.20477		5.136	0.19509		6.636	0.18566
0.637	0.29874		2.137	0.23845		3.637	0.20491		5.137	0.19521		6.637	0.18579
0.638	0.29884		2.138	0.23858		3.638	0.20504		5.138	0.19534		6.638	0.1859
0.639	0.29897		2.139	0.2387		3.639	0.20518		5.139	0.19547		6.639	0.18604
0.64	0.29909		2.14	0.23881		3.64	0.20532		5.14	0.19562		6.64	0.18614
0.641	0.29922		2.141	0.23896		3.641	0.20544		5.141	0.19574		6.641	0.18625
0.642	0.29936		2.142	0.23907		3.642	0.20557		5.142	0.19587		6.642	0.18637
0.643	0.29951		2.143	0.2392		3.643	0.20569		5.143	0.19599		6.643	0.18644
0.644	0.29967		2.144	0.23934		3.644	0.20582		5.144	0.1961		6.644	0.18652
0.645	0.2998		2.145	0.23946		3.645	0.20596		5.145	0.19622		6.645	0.18661
0.646	0.29993		2.146	0.23956		3.646	0.20609		5.146	0.19633		6.646	0.18671
0.647	0.30008		2.147	0.23966		3.647	0.20618		5.147	0.19643		6.647	0.18681
0.648	0.30023		2.148	0.23976		3.648	0.20629		5.148	0.19654		6.648	0.1869
0.649	0.30035		2.149	0.23986		3.649	0.20641		5.149	0.19666		6.649	0.187
0.65	0.30046		2.15	0.23996		3.65	0.2065		5.15	0.19676		6.65	0.18707
0.651	0.30056		2.151	0.24007		3.651	0.20657		5.151	0.19685		6.651	0.18717
0.652	0.30066		2.152	0.24017		3.652	0.20668		5.152	0.19693		6.652	0.18728
0.653	0.30078		2.153	0.24028		3.653	0.20678		5.153	0.19704		6.653	0.18737
0.654	0.30088		2.154	0.24038		3.654	0.20687		5.154	0.19712		6.654	0.18748
0.655	0.30097		2.155	0.24047		3.655	0.20696		5.155	0.19721		6.655	0.18759
0.656	0.30106		2.156	0.24057		3.656	0.20704		5.156	0.19731		6.656	0.18769
0.657	0.30113		2.157	0.24067		3.657	0.20712		5.157	0.1974		6.657	0.18781
0.658	0.30118		2.158	0.24076		3.658	0.20722		5.158	0.1975		6.658	0.18792
0.659	0.30123		2.159	0.24084		3.659	0.20729		5.159	0.1976		6.659	0.18802
0.66	0.30129		2.16	0.24092		3.66	0.20735		5.16	0.19768		6.66	0.18812
0.661	0.30134		2.161	0.24098		3.661	0.2074		5.161	0.19778		6.661	0.18823
0.662	0.30141		2.162	0.24104		3.662	0.20743		5.162	0.19787		6.662	0.18833
0.663	0.30146		2.163	0.24108		3.663	0.20749		5.163	0.19794		6.663	0.18842
0.664	0.30147		2.164	0.24113		3.664	0.20752		5.164	0.19802		6.664	0.18853
0.665	0.30149		2.165	0.24116		3.665	0.20757		5.165	0.1981		6.665	0.18863
0.666	0.30148		2.166	0.24118		3.666	0.20758		5.166	0.19816		6.666	0.18873
0.667	0.30151		2.167	0.24121		3.667	0.20759		5.167	0.19821		6.667	0.18882
0.668	0.30152		2.168	0.24124		3.668	0.20758		5.168	0.19828		6.668	0.18892
0.669	0.3015		2.169	0.24125		3.669	0.20759		5.169	0.19835		6.669	0.18902
0.67	0.30151		2.17	0.24126		3.67	0.20759		5.17	0.19842		6.67	0.18913
0.671	0.30148		2.171	0.24126		3.671	0.20759		5.171	0.19848		6.671	0.18922
0.672	0.30147		2.172	0.24126		3.672	0.20758		5.172	0.19852		6.672	0.18929
0.673	0.30143		2.173	0.24125		3.673	0.20756		5.173	0.19857		6.673	0.18939
0.674	0.30142		2.174	0.24124		3.674	0.20754		5.174	0.1986		6.674	0.18948
0.675	0.3014		2.175	0.24121		3.675	0.20753		5.175	0.19864		6.675	0.18957
0.676	0.30137		2.176	0.24119		3.676	0.20752		5.176	0.19868		6.676	0.18967
0.677	0.30136		2.177	0.24117		3.677	0.2075		5.177	0.19873		6.677	0.18976
0.678	0.30132		2.178	0.24116		3.678	0.20748		5.178	0.19875		6.678	0.18984
0.679	0.30131		2.179	0.24113		3.679	0.20745		5.179	0.19878		6.679	0.1899
0.68	0.30128		2.18	0.24109		3.68	0.20741		5.18	0.19881		6.68	0.18997
0.681	0.30127		2.181	0.24105		3.681	0.20738		5.181	0.19884		6.681	0.19006
0.682	0.30127		2.182	0.24104		3.682	0.20731		5.182	0.19886		6.682	0.19013
0.683	0.30127		2.183	0.24101		3.683	0.20729		5.183	0.19887		6.683	0.19018
0.684	0.30127		2.184	0.241		3.684	0.20725		5.184	0.19888		6.684	0.19022
0.685	0.30129		2.185	0.24099		3.685	0.20722		5.185	0.19893		6.685	0.19025
0.686	0.3013		2.186	0.24096		3.686	0.20717		5.186	0.19895		6.686	0.1903
0.687	0.30134		2.187	0.24091		3.687	0.20714		5.187	0.19896		6.687	0.19034
0.688	0.30138		2.188	0.24086		3.688	0.20711		5.188	0.19898		6.688	0.19037
0.689	0.30145		2.189	0.24088		3.689	0.20706		5.189	0.19899		6.689	0.19041
0.69	0.3015		2.19	0.24089		3.69	0.20708		5.19	0.19899		6.69	0.19044
0.691	0.30156		2.191	0.24092		3.691	0.20708		5.191	0.19898		6.691	0.19043
0.692	0.30162		2.192	0.24091		3.692	0.20708		5.192	0.19898		6.692	0.19043
0.693	0.30166		2.193	0.24089		3.693	0.20707		5.193	0.19897		6.693	0.19045
0.694	0.3017		2.194	0.24087		3.694	0.20705		5.194	0.19897		6.694	0.19047
0.695	0.30173		2.195	0.24086		3.695	0.20703		5.195	0.19899		6.695	0.19052
0.696	0.30178		2.196	0.24088		3.696	0.20703		5.196	0.199		6.696	0.19052
0.697	0.3018		2.197	0.24087		3.697	0.20703		5.197	0.19899		6.697	0.19054
0.698	0.30185		2.198	0.24088		3.698	0.20707		5.198	0.19898		6.698	0.19051
0.699	0.30189		2.199	0.24088		3.699	0.20705		5.199	0.19897		6.699	0.19052
0.7	0.30198		2.2	0.24088		3.7	0.20705		5.2	0.19898		6.7	0.19052
0.701	0.30206		2.201	0.24088		3.701	0.20704		5.201	0.19899		6.701	0.19048
0.702	0.30212		2.202	0.24087		3.702	0.2071		5.202	0.19897		6.702	0.19049
0.703	0.30222		2.203	0.24088		3.703	0.20709		5.203	0.19892		6.703	0.19046
0.704	0.30225		2.204	0.24089		3.704	0.20706		5.204	0.19887		6.704	0.19044
0.705	0.30233		2.205	0.24089		3.705	0.2071		5.205	0.19886		6.705	0.19044
0.706	0.30237		2.206	0.24089		3.706	0.20706		5.206	0.19882		6.706	0.19036
0.707	0.30244		2.207	0.24083		3.707	0.20704		5.207	0.19877		6.707	0.1903
0.708	0.30248		2.208	0.24079		3.708	0.20702		5.208	0.19874		6.708	0.19021
0.709	0.3025		2.209	0.24073		3.709	0.207		5.209	0.19874		6.709	0.19014
0.71	0.30256		2.21	0.24065		3.71	0.20701		5.21	0.19869		6.71	0.19005
0.711	0.3026		2.211	0.24061		3.711	0.20698		5.211	0.19864		6.711	0.18999
0.712	0.30264		2.212	0.24051		3.712	0.20694		5.212	0.19854		6.712	0.1899
0.713	0.30263		2.213	0.2405		3.713	0.2069		5.213	0.19848		6.713	0.1899
0.714	0.3026		2.214	0.24044		3.714	0.2068		5.214	0.19843		6.714	0.18983
0.715	0.30263		2.215	0.24035		3.715	0.20678		5.215	0.19838		6.715	0.18975
0.716	0.30268		2.216	0.24029		3.716	0.20667		5.216	0.19831		6.716	0.18966
0.717	0.30271		2.217	0.24031		3.717	0.20659		5.217	0.19828		6.717	0.18961
0.718	0.30269		2.218	0.2403		3.718	0.20655		5.218	0.19815		6.718	0.18956
0.719	0.30269		2.219	0.24026		3.719	0.20652		5.219	0.19805		6.719	0.18949
0.72	0.30268		2.22	0.24019		3.72	0.20645		5.22	0.19797		6.72	0.1894
0.721	0.3027		2.221	0.24012		3.721	0.20634		5.221	0.19788		6.721	0.1895
0.722	0.30273		2.222	0.23998		3.722	0.20629		5.222	0.19782		6.722	0.18942
0.723	0.30276		2.223	0.23984		3.723	0.20627		5.223	0.19771		6.723	0.18938
0.724	0.30277		2.224	0.23977		3.724	0.20619		5.224	0.19764		6.724	0.18924
0.725	0.30274		2.225	0.23972		3.725	0.20603		5.225	0.19757		6.725	0.18893
0.726	0.3028		2.226	0.23972		3.726	0.20586		5.226	0.19746		6.726	0.18872
0.727	0.30281		2.227	0.23968		3.727	0.20561		5.227	0.19733		6.727	0.18862
0.728	0.30279		2.228	0.23949		3.728	0.20541		5.228	0.1973		6.728	0.18848
0.729	0.30269		2.229	0.23943		3.729	0.20527		5.229	0.19721		6.729	0.18823
0.73	0.30267		2.23	0.23942		3.73	0.20522		5.23	0.19716		6.73	0.18815
0.731	0.30265		2.231	0.23924		3.731	0.20512		5.231	0.19714		6.731	0.18814
0.732	0.30247		2.232	0.23908		3.732	0.20506		5.232	0.19711		6.732	0.18792
0.733	0.30235		2.233	0.2389		3.733	0.20519		5.233	0.19708		6.733	0.18778
0.734	0.30224		2.234	0.2387		3.734	0.20522		5.234	0.1971		6.734	0.1877
0.735	0.30217		2.235	0.2386		3.735	0.20525		5.235	0.19719		6.735	0.18769
0.736	0.30216		2.236	0.23864		3.736	0.20521		5.236	0.19717		6.736	0.18774
0.737	0.30226		2.237	0.23877		3.737	0.20516		5.237	0.19722		6.737	0.18776
0.738	0.30233		2.238	0.23898		3.738	0.20518		5.238	0.19725		6.738	0.1878
0.739	0.30233		2.239	0.23895		3.739	0.2052		5.239	0.19729		6.739	0.1877
0.74	0.30232		2.24	0.23891		3.74	0.2052		5.24	0.19731		6.74	0.18751
0.741	0.30233		2.241	0.23901		3.741	0.20521		5.241	0.19732		6.741	0.18731
0.742	0.30229		2.242	0.23898		3.742	0.20506		5.242	0.19734		6.742	0.18712
0.743	0.30225		2.243	0.23899		3.743	0.20479		5.243	0.19736		6.743	0.18696
0.744	0.30202		2.244	0.23908		3.744	0.20453		5.244	0.19725		6.744	0.18672
0.745	0.30186		2.245	0.23918		3.745	0.20409		5.245	0.1969		6.745	0.18659
0.746	0.30174		2.246	0.23926		3.746	0.20365		5.246	0.19658		6.746	0.18637
0.747	0.30167		2.247	0.23917		3.747	0.20328		5.247	0.19623		6.747	0.18617
0.748	0.30154		2.248	0.23912		3.748	0.20286		5.248	0.19593		6.748	0.18584
0.749	0.30125		2.249	0.23907		3.749	0.20248		5.249	0.19563		6.749	0.18577
0.75	0.30094		2.25	0.23899		3.75	0.20217		5.25	0.19536		6.75	0.18568
0.751	0.30066		2.251	0.23881		3.751	0.20184		5.251	0.19507		6.751	0.18537
0.752	0.30026		2.252	0.23891		3.752	0.20169		5.252	0.1948		6.752	0.18532
0.753	0.29999		2.253	0.2389		3.753	0.20135		5.253	0.19457		6.753	0.18522
0.754	0.29953		2.254	0.23875		3.754	0.20116		5.254	0.19441		6.754	0.1851
0.755	0.29911		2.255	0.2386		3.755	0.20097		5.255	0.19421		6.755	0.185
0.756	0.29872		2.256	0.23862		3.756	0.20078		5.256	0.19395		6.756	0.18473
0.757	0.29821		2.257	0.23862		3.757	0.20065		5.257	0.19364		6.757	0.18451
0.758	0.29771		2.258	0.23855		3.758	0.20039		5.258	0.19331		6.758	0.1842
0.759	0.29723		2.259	0.23844		3.759	0.20011		5.259	0.19302		6.759	0.18381
0.76	0.29677		2.26	0.23845		3.76	0.1998		5.26	0.19258		6.76	0.1835
0.761	0.29642		2.261	0.2383		3.761	0.19951		5.261	0.19219		6.761	0.18319
0.762	0.29616		2.262	0.23807		3.762	0.19925		5.262	0.19187		6.762	0.1828
0.763	0.29582		2.263	0.23789		3.763	0.19891		5.263	0.19148		6.763	0.18247
0.764	0.29554		2.264	0.23768		3.764	0.1986		5.264	0.19108		6.764	0.18208
0.765	0.29515		2.265	0.23736		3.765	0.1982		5.265	0.19067		6.765	0.1818
0.766	0.29477		2.266	0.23698		3.766	0.19773		5.266	0.19023		6.766	0.18152
0.767	0.29433		2.267	0.23661		3.767	0.1973		5.267	0.18991		6.767	0.18132
0.768	0.29382		2.268	0.23609		3.768	0.19694		5.268	0.18962		6.768	0.18108
0.769	0.29336		2.269	0.2356		3.769	0.19656		5.269	0.18942		6.769	0.18094
0.77	0.29294		2.27	0.23506		3.77	0.19619		5.27	0.18919		6.77	0.18082
0.771	0.2926		2.271	0.23469		3.771	0.19581		5.271	0.18902		6.771	0.18082
0.772	0.29219		2.272	0.23427		3.772	0.19553		5.272	0.18887		6.772	0.18058
0.773	0.29169		2.273	0.23388		3.773	0.19522		5.273	0.18873		6.773	0.18051
0.774	0.2912		2.274	0.2336		3.774	0.19486		5.274	0.1886		6.774	0.1804
0.775	0.29083		2.275	0.23329		3.775	0.19463		5.275	0.18836		6.775	0.18026
0.776	0.29054		2.276	0.23303		3.776	0.19438		5.276	0.18819		6.776	0.18031
0.777	0.29024		2.277	0.23264		3.777	0.19428		5.277	0.18807		6.777	0.18021
0.778	0.28998		2.278	0.2322		3.778	0.19424		5.278	0.18806		6.778	0.18003
0.779	0.28957		2.279	0.23199		3.779	0.19427		5.279	0.18792		6.779	0.17996
0.78	0.28926		2.28	0.23174		3.78	0.19421		5.28	0.18785		6.78	0.17984
0.781	0.28889		2.281	0.23133		3.781	0.19423		5.281	0.18781		6.781	0.17959
0.782	0.28848		2.282	0.23115		3.782	0.19427		5.282	0.18767		6.782	0.17932
0.783	0.28836		2.283	0.231		3.783	0.19428		5.283	0.18755		6.783	0.17912
0.784	0.28815		2.284	0.23083		3.784	0.19415		5.284	0.18738		6.784	0.17897
0.785	0.28806		2.285	0.23079		3.785	0.19402		5.285	0.18718		6.785	0.17869
0.786	0.28808		2.286	0.23063		3.786	0.1939		5.286	0.18693		6.786	0.17843
0.787	0.28796		2.287	0.23044		3.787	0.19388		5.287	0.18673		6.787	0.17813
0.788	0.28763		2.288	0.23002		3.788	0.19395		5.288	0.18649		6.788	0.17774
0.789	0.2873		2.289	0.22964		3.789	0.19379		5.289	0.18612		6.789	0.17729
0.79	0.28703		2.29	0.2295		3.79	0.1936		5.29	0.18565		6.79	0.17687
0.791	0.28663		2.291	0.22946		3.791	0.19346		5.291	0.18513		6.791	0.17671
0.792	0.28615		2.292	0.22917		3.792	0.19313		5.292	0.18466		6.792	0.17661
0.793	0.28571		2.293	0.22907		3.793	0.19296		5.293	0.18422		6.793	0.17655
0.794	0.28535		2.294	0.22886		3.794	0.19286		5.294	0.18362		6.794	0.17657
0.795	0.28515		2.295	0.22861		3.795	0.19268		5.295	0.18313		6.795	0.17658
0.796	0.28489		2.296	0.22822		3.796	0.19269		5.296	0.18282		6.796	0.1765
0.797	0.28466		2.297	0.22796		3.797	0.19287		5.297	0.18254		6.797	0.17643
0.798	0.28434		2.298	0.2278		3.798	0.19296		5.298	0.1823		6.798	0.17637
0.799	0.28392		2.299	0.22766		3.799	0.19314		5.299	0.182		6.799	0.17637
0.8	0.28386		2.3	0.22747		3.8	0.1933		5.3	0.18182		6.8	0.1762
0.801	0.28365		2.301	0.22732		3.801	0.19347		5.301	0.18158		6.801	0.17595
0.802	0.28343		2.302	0.2273		3.802	0.19363		5.302	0.1814		6.802	0.17591
0.803	0.28317		2.303	0.22692		3.803	0.19367		5.303	0.18108		6.803	0.17558
0.804	0.28291		2.304	0.22662		3.804	0.19386		5.304	0.18067		6.804	0.17495
0.805	0.28282		2.305	0.22656		3.805	0.19383		5.305	0.18008		6.805	0.17426
0.806	0.28274		2.306	0.22641		3.806	0.19381		5.306	0.17955		6.806	0.17355
0.807	0.28255		2.307	0.22601		3.807	0.19364		5.307	0.17905		6.807	0.17313
0.808	0.28251		2.308	0.22571		3.808	0.19348		5.308	0.17862		6.808	0.17272
0.809	0.28244		2.309	0.22551		3.809	0.19336		5.309	0.17827		6.809	0.17235
0.81	0.28238		2.31	0.22529		3.81	0.19313		5.31	0.17791		6.81	0.17211
0.811	0.28235		2.311	0.22485		3.811	0.19288		5.311	0.17766		6.811	0.1718
0.812	0.28217		2.312	0.22442		3.812	0.19261		5.312	0.17739		6.812	0.17151
0.813	0.28204		2.313	0.22412		3.813	0.19235		5.313	0.17711		6.813	0.17146
0.814	0.28203		2.314	0.22383		3.814	0.19212		5.314	0.17691		6.814	0.17133
0.815	0.28195		2.315	0.22344		3.815	0.19178		5.315	0.17676		6.815	0.17127
0.816	0.28191		2.316	0.22323		3.816	0.19159		5.316	0.17683		6.816	0.17119
0.817	0.28177		2.317	0.22316		3.817	0.19137		5.317	0.17693		6.817	0.17107
0.818	0.2816		2.318	0.22306		3.818	0.19119		5.318	0.17691		6.818	0.17092
0.819	0.28158		2.319	0.22299		3.819	0.19089		5.319	0.17692		6.819	0.17074
0.82	0.28175		2.32	0.22289		3.82	0.19058		5.32	0.17696		6.82	0.17055
0.821	0.28198		2.321	0.22308		3.821	0.19025		5.321	0.17702		6.821	0.17032
0.822	0.28209		2.322	0.22312		3.822	0.18993		5.322	0.17704		6.822	0.16992
0.823	0.28218		2.323	0.2231		3.823	0.18965		5.323	0.17694		6.823	0.1695
0.824	0.28233		2.324	0.22328		3.824	0.18934		5.324	0.17679		6.824	0.16907
0.825	0.28262		2.325	0.22336		3.825	0.18899		5.325	0.17672		6.825	0.16838
0.826	0.28284		2.326	0.22327		3.826	0.18859		5.326	0.17675		6.826	0.16802
0.827	0.28301		2.327	0.22319		3.827	0.18834		5.327	0.1767		6.827	0.16761
0.828	0.28299		2.328	0.22312		3.828	0.18794		5.328	0.17662		6.828	0.16726
0.829	0.28267		2.329	0.22308		3.829	0.18758		5.329	0.17645		6.829	0.16683
0.83	0.28242		2.33	0.22297		3.83	0.1871		5.33	0.17634		6.83	0.16624
0.831	0.28215		2.331	0.22271		3.831	0.18676		5.331	0.17621		6.831	0.16589
0.832	0.28196		2.332	0.22248		3.832	0.18642		5.332	0.17602		6.832	0.16568
0.833	0.28196		2.333	0.22237		3.833	0.18612		5.333	0.1759		6.833	0.16532
0.834	0.28173		2.334	0.22219		3.834	0.18579		5.334	0.17574		6.834	0.1651
0.835	0.28163		2.335	0.2221		3.835	0.18545		5.335	0.17567		6.835	0.16488
0.836	0.28146		2.336	0.222		3.836	0.18514		5.336	0.17551		6.836	0.16464
0.837	0.2811		2.337	0.22196		3.837	0.18484		5.337	0.17524		6.837	0.16435
0.838	0.28098		2.338	0.22181		3.838	0.18459		5.338	0.17502		6.838	0.16414
0.839	0.2809		2.339	0.22195		3.839	0.18431		5.339	0.17475		6.839	0.16399
0.84	0.28073		2.34	0.22189		3.84	0.18416		5.34	0.17461		6.84	0.16401
0.841	0.28044		2.341	0.22165		3.841	0.18405		5.341	0.17449		6.841	0.1641
0.842	0.28027		2.342	0.22147		3.842	0.18388		5.342	0.17435		6.842	0.16404
0.843	0.28018		2.343	0.22142		3.843	0.18364		5.343	0.17414		6.843	0.1639
0.844	0.28021		2.344	0.22123		3.844	0.18346		5.344	0.1738		6.844	0.16372
0.845	0.28011		2.345	0.22096		3.845	0.18317		5.345	0.17351		6.845	0.16344
0.846	0.27997		2.346	0.22059		3.846	0.18301		5.346	0.17294		6.846	0.16315
0.847	0.27988		2.347	0.22045		3.847	0.18294		5.347	0.17246		6.847	0.16288
0.848	0.27958		2.348	0.2201		3.848	0.18256		5.348	0.172		6.848	0.1627
0.849	0.27928		2.349	0.21983		3.849	0.1822		5.349	0.17154		6.849	0.16223
0.85	0.27912		2.35	0.2196		3.85	0.18187		5.35	0.17112		6.85	0.1619
0.851	0.27886		2.351	0.21932		3.851	0.18167		5.351	0.17063		6.851	0.16161
0.852	0.27879		2.352	0.21905		3.852	0.18147		5.352	0.17018		6.852	0.1613
0.853	0.27857		2.353	0.21888		3.853	0.18129		5.353	0.16956		6.853	0.16096
0.854	0.2784		2.354	0.21883		3.854	0.18103		5.354	0.16905		6.854	0.16066
0.855	0.27813		2.355	0.21881		3.855	0.1808		5.355	0.16864		6.855	0.16079
0.856	0.27794		2.356	0.21879		3.856	0.18057		5.356	0.16831		6.856	0.16102
0.857	0.27774		2.357	0.21868		3.857	0.18046		5.357	0.16802		6.857	0.16113
0.858	0.27755		2.358	0.21871		3.858	0.18048		5.358	0.16775		6.858	0.16116
0.859	0.27749		2.359	0.21847		3.859	0.18045		5.359	0.16747		6.859	0.16129
0.86	0.27736		2.36	0.21817		3.86	0.1803		5.36	0.16718		6.86	0.16115
0.861	0.27724		2.361	0.21781		3.861	0.18026		5.361	0.16696		6.861	0.16108
0.862	0.27726		2.362	0.21755		3.862	0.1802		5.362	0.16678		6.862	0.16101
0.863	0.27739		2.363	0.2176		3.863	0.18005		5.363	0.16662		6.863	0.16098
0.864	0.27742		2.364	0.21751		3.864	0.17983		5.364	0.16647		6.864	0.16094
0.865	0.27742		2.365	0.21726		3.865	0.17954		5.365	0.16618		6.865	0.1609
0.866	0.27737		2.366	0.21709		3.866	0.1793		5.366	0.16598		6.866	0.16084
0.867	0.27742		2.367	0.21678		3.867	0.17899		5.367	0.16564		6.867	0.16078
0.868	0.27756		2.368	0.2165		3.868	0.1786		5.368	0.1653		6.868	0.16075
0.869	0.27775		2.369	0.21632		3.869	0.17825		5.369	0.165		6.869	0.16076
0.87	0.27786		2.37	0.21618		3.87	0.178		5.37	0.16468		6.87	0.16084
0.871	0.27784		2.371	0.21614		3.871	0.17769		5.371	0.16437		6.871	0.16086
0.872	0.2777		2.372	0.216		3.872	0.17749		5.372	0.16415		6.872	0.1609
0.873	0.27759		2.373	0.2158		3.873	0.17734		5.373	0.16393		6.873	0.16099
0.874	0.27748		2.374	0.2157		3.874	0.17718		5.374	0.16393		6.874	0.16122
0.875	0.27738		2.375	0.21553		3.875	0.17688		5.375	0.16389		6.875	0.16145
0.876	0.27725		2.376	0.21527		3.876	0.17663		5.376	0.16383		6.876	0.16204
0.877	0.27698		2.377	0.21537		3.877	0.17643		5.377	0.1638		6.877	0.16242
0.878	0.27666		2.378	0.21523		3.878	0.17616		5.378	0.1638		6.878	0.16283
0.879	0.27635		2.379	0.21511		3.879	0.17593		5.379	0.16392		6.879	0.16311
0.88	0.27627		2.38	0.21505		3.88	0.17587		5.38	0.16406		6.88	0.16342
0.881	0.27621		2.381	0.21506		3.881	0.17591		5.381	0.16418		6.881	0.16377
0.882	0.27612		2.382	0.21498		3.882	0.17594		5.382	0.16435		6.882	0.16404
0.883	0.27608		2.383	0.21504		3.883	0.1759		5.383	0.16452		6.883	0.16404
0.884	0.27583		2.384	0.21474		3.884	0.17586		5.384	0.16472		6.884	0.16403
0.885	0.27586		2.385	0.21455		3.885	0.17577		5.385	0.16478		6.885	0.164
0.886	0.27573		2.386	0.21434		3.886	0.17556		5.386	0.16472		6.886	0.16392
0.887	0.27565		2.387	0.21402		3.887	0.17552		5.387	0.16471		6.887	0.16383
0.888	0.27548		2.388	0.21365		3.888	0.17541		5.388	0.16462		6.888	0.16369
0.889	0.27516		2.389	0.21342		3.889	0.17518		5.389	0.16454		6.889	0.16357
0.89	0.27477		2.39	0.21314		3.89	0.17507		5.39	0.16462		6.89	0.16348
0.891	0.27439		2.391	0.21292		3.891	0.17495		5.391	0.16463		6.891	0.16327
0.892	0.27404		2.392	0.21276		3.892	0.17483		5.392	0.1647		6.892	0.16317
0.893	0.27355		2.393	0.21251		3.893	0.17478		5.393	0.16473		6.893	0.16301
0.894	0.27309		2.394	0.21216		3.894	0.17486		5.394	0.16468		6.894	0.16295
0.895	0.27267		2.395	0.21197		3.895	0.17493		5.395	0.16467		6.895	0.16279
0.896	0.27229		2.396	0.21172		3.896	0.1751		5.396	0.16462		6.896	0.16272
0.897	0.27193		2.397	0.2119		3.897	0.17512		5.397	0.1648		6.897	0.16263
0.898	0.27159		2.398	0.21193		3.898	0.1751		5.398	0.16504		6.898	0.16248
0.899	0.27149		2.399	0.21208		3.899	0.17517		5.399	0.16526		6.899	0.16218
0.9	0.27129		2.4	0.21216		3.9	0.17529		5.4	0.1654		6.9	0.16204
0.901	0.27135		2.401	0.21223		3.901	0.17548		5.401	0.1656		6.901	0.16186
0.902	0.27116		2.402	0.21233		3.902	0.17571		5.402	0.16552		6.902	0.1616
0.903	0.27106		2.403	0.21238		3.903	0.17596		5.403	0.16545		6.903	0.16133
0.904	0.27081		2.404	0.21236		3.904	0.17621		5.404	0.16534		6.904	0.16107
0.905	0.27065		2.405	0.21224		3.905	0.17633		5.405	0.16523		6.905	0.16074
0.906	0.27051		2.406	0.21217		3.906	0.1763		5.406	0.16513		6.906	0.16023
0.907	0.27035		2.407	0.21187		3.907	0.17637		5.407	0.16511		6.907	0.15969
0.908	0.27023		2.408	0.21177		3.908	0.17639		5.408	0.16502		6.908	0.15929
0.909	0.27009		2.409	0.21142		3.909	0.17628		5.409	0.16501		6.909	0.15883
0.91	0.26977		2.41	0.21115		3.91	0.17596		5.41	0.16509		6.91	0.15824
0.911	0.26951		2.411	0.21093		3.911	0.17578		5.411	0.16511		6.911	0.15791
0.912	0.26935		2.412	0.21077		3.912	0.17578		5.412	0.16521		6.912	0.15772
0.913	0.26916		2.413	0.21075		3.913	0.1758		5.413	0.16528		6.913	0.15759
0.914	0.26907		2.414	0.21054		3.914	0.17578		5.414	0.16529		6.914	0.15749
0.915	0.26899		2.415	0.21036		3.915	0.17573		5.415	0.16524		6.915	0.1573
0.916	0.2688		2.416	0.21034		3.916	0.17568		5.416	0.16533		6.916	0.1572
0.917	0.26865		2.417	0.21033		3.917	0.17561		5.417	0.16525		6.917	0.15711
0.918	0.26842		2.418	0.21055		3.918	0.17554		5.418	0.165		6.918	0.15704
0.919	0.26824		2.419	0.21068		3.919	0.17547		5.419	0.16478		6.919	0.15701
0.92	0.26802		2.42	0.21082		3.92	0.17542		5.42	0.16461		6.92	0.15698
0.921	0.26791		2.421	0.21097		3.921	0.17524		5.421	0.16455		6.921	0.15692
0.922	0.26784		2.422	0.2112		3.922	0.17519		5.422	0.16452		6.922	0.1568
0.923	0.26776		2.423	0.21135		3.923	0.17502		5.423	0.16443		6.923	0.15662
0.924	0.26771		2.424	0.21151		3.924	0.17477		5.424	0.1644		6.924	0.15668
0.925	0.26763		2.425	0.21157		3.925	0.17447		5.425	0.16428		6.925	0.15687
0.926	0.2677		2.426	0.21165		3.926	0.17439		5.426	0.16426		6.926	0.15684
0.927	0.26762		2.427	0.21179		3.927	0.17433		5.427	0.16412		6.927	0.15661
0.928	0.26762		2.428	0.21158		3.928	0.17429		5.428	0.16414		6.928	0.15645
0.929	0.26753		2.429	0.2114		3.929	0.17432		5.429	0.16411		6.929	0.15611
0.93	0.26752		2.43	0.21121		3.93	0.17446		5.43	0.16405		6.93	0.1559
0.931	0.26749		2.431	0.21116		3.931	0.17432		5.431	0.16411		6.931	0.15564
0.932	0.26746		2.432	0.21109		3.932	0.17427		5.432	0.16415		6.932	0.15557
0.933	0.26755		2.433	0.21105		3.933	0.17415		5.433	0.16411		6.933	0.1555
0.934	0.26756		2.434	0.21072		3.934	0.17412		5.434	0.16414		6.934	0.15543
0.935	0.2676		2.435	0.21083		3.935	0.17403		5.435	0.16407		6.935	0.15547
0.936	0.26745		2.436	0.21091		3.936	0.17396		5.436	0.16409		6.936	0.1555
0.937	0.26736		2.437	0.21087		3.937	0.17417		5.437	0.16409		6.937	0.15542
0.938	0.26725		2.438	0.2109		3.938	0.17423		5.438	0.16405		6.938	0.15548
0.939	0.26733		2.439	0.21116		3.939	0.17434		5.439	0.16414		6.939	0.15573
0.94	0.26711		2.44	0.21139		3.94	0.17462		5.44	0.16425		6.94	0.15594
0.941	0.26702		2.441	0.21149		3.941	0.17482		5.441	0.16415		6.941	0.15626
0.942	0.26693		2.442	0.21158		3.942	0.17502		5.442	0.1639		6.942	0.15647
0.943	0.26679		2.443	0.21178		3.943	0.17519		5.443	0.16357		6.943	0.15659
0.944	0.26677		2.444	0.212		3.944	0.17527		5.444	0.16348		6.944	0.15684
0.945	0.26693		2.445	0.21236		3.945	0.17532		5.445	0.16331		6.945	0.15705
0.946	0.26691		2.446	0.21244		3.946	0.17518		5.446	0.16314		6.946	0.15726
0.947	0.2669		2.447	0.21266		3.947	0.17498		5.447	0.16291		6.947	0.15734
0.948	0.26685		2.448	0.21256		3.948	0.17493		5.448	0.16264		6.948	0.15735
0.949	0.26683		2.449	0.21248		3.949	0.17467		5.449	0.16222		6.949	0.15747
0.95	0.26668		2.45	0.21234		3.95	0.17455		5.45	0.16185		6.95	0.15754
0.951	0.26658		2.451	0.21216		3.951	0.17462		5.451	0.16155		6.951	0.1577
0.952	0.2664		2.452	0.21219		3.952	0.17467		5.452	0.16127		6.952	0.15786
0.953	0.26627		2.453	0.21233		3.953	0.17454		5.453	0.16116		6.953	0.15796
0.954	0.26594		2.454	0.21254		3.954	0.17438		5.454	0.16095		6.954	0.15807
0.955	0.26573		2.455	0.21269		3.955	0.17426		5.455	0.16095		6.955	0.15806
0.956	0.26554		2.456	0.21288		3.956	0.17431		5.456	0.16085		6.956	0.15816
0.957	0.26535		2.457	0.21285		3.957	0.17444		5.457	0.16067		6.957	0.15827
0.958	0.26514		2.458	0.21297		3.958	0.17464		5.458	0.16063		6.958	0.15837
0.959	0.26476		2.459	0.21295		3.959	0.17485		5.459	0.16078		6.959	0.15854
0.96	0.26445		2.46	0.21305		3.96	0.17502		5.46	0.16094		6.96	0.1587
0.961	0.26434		2.461	0.21323		3.961	0.17519		5.461	0.16106		6.961	0.15885
0.962	0.26436		2.462	0.21341		3.962	0.17534		5.462	0.16117		6.962	0.15899
0.963	0.26435		2.463	0.21359		3.963	0.17533		5.463	0.16114		6.963	0.159
0.964	0.26439		2.464	0.21372		3.964	0.17514		5.464	0.16103		6.964	0.15905
0.965	0.26436		2.465	0.21381		3.965	0.17496		5.465	0.16088		6.965	0.15908
0.966	0.26425		2.466	0.21379		3.966	0.17479		5.466	0.16049		6.966	0.15906
0.967	0.26419		2.467	0.2138		3.967	0.17461		5.467	0.16021		6.967	0.15898
0.968	0.26414		2.468	0.21384		3.968	0.17432		5.468	0.1599		6.968	0.15877
0.969	0.26405		2.469	0.21386		3.969	0.17399		5.469	0.15983		6.969	0.15864
0.97	0.2639		2.47	0.21383		3.97	0.17394		5.47	0.15979		6.97	0.15853
0.971	0.2638		2.471	0.21365		3.971	0.17388		5.471	0.15984		6.971	0.15835
0.972	0.2637		2.472	0.21349		3.972	0.17386		5.472	0.1599		6.972	0.15802
0.973	0.26362		2.473	0.21318		3.973	0.17364		5.473	0.15996		6.973	0.15781
0.974	0.26361		2.474	0.21302		3.974	0.17339		5.474	0.16023		6.974	0.15782
0.975	0.2635		2.475	0.21293		3.975	0.17342		5.475	0.16029		6.975	0.15777
0.976	0.2635		2.476	0.21295		3.976	0.17354		5.476	0.1604		6.976	0.15738
0.977	0.26352		2.477	0.21284		3.977	0.17356		5.477	0.16048		6.977	0.1572
0.978	0.26362		2.478	0.21273		3.978	0.17375		5.478	0.16074		6.978	0.15718
0.979	0.26388		2.479	0.21274		3.979	0.17382		5.479	0.16076		6.979	0.15713
0.98	0.26426		2.48	0.21278		3.98	0.17394		5.48	0.1609		6.98	0.15713
0.981	0.26448		2.481	0.21303		3.981	0.17399		5.481	0.16105		6.981	0.15726
0.982	0.26474		2.482	0.21296		3.982	0.17411		5.482	0.16105		6.982	0.15732
0.983	0.26496		2.483	0.21283		3.983	0.17404		5.483	0.16098		6.983	0.15713
0.984	0.26507		2.484	0.21284		3.984	0.17415		5.484	0.16092		6.984	0.15688
0.985	0.26511		2.485	0.21311		3.985	0.17408		5.485	0.16084		6.985	0.15668
0.986	0.26509		2.486	0.21303		3.986	0.17395		5.486	0.16059		6.986	0.15648
0.987	0.26506		2.487	0.21282		3.987	0.17374		5.487	0.16034		6.987	0.15631
0.988	0.26502		2.488	0.21271		3.988	0.1734		5.488	0.16008		6.988	0.15627
0.989	0.26488		2.489	0.21259		3.989	0.17324		5.489	0.15985		6.989	0.15625
0.99	0.26468		2.49	0.21242		3.99	0.17327		5.49	0.15971		6.99	0.15623
0.991	0.26462		2.491	0.21221		3.991	0.17326		5.491	0.15951		6.991	0.15623
0.992	0.26453		2.492	0.21201		3.992	0.17318		5.492	0.15935		6.992	0.15622
0.993	0.26443		2.493	0.21195		3.993	0.17301		5.493	0.1595		6.993	0.15644
0.994	0.26448		2.494	0.21193		3.994	0.17292		5.494	0.15966		6.994	0.15665
0.995	0.26454		2.495	0.21185		3.995	0.17308		5.495	0.1597		6.995	0.15673
0.996	0.26468		2.496	0.21176		3.996	0.17334		5.496	0.15983		6.996	0.15683
0.997	0.26482		2.497	0.21174		3.997	0.17354		5.497	0.16003		6.997	0.15707
0.998	0.26491		2.498	0.21179		3.998	0.17374		5.498	0.16035		6.998	0.15732
0.999	0.26516		2.499	0.21195		3.999	0.17387		5.499	0.1607		6.999	0.15769
1	0.26535		2.5	0.21216		4	0.17416		5.5	0.16096		7	0.15784
