# Supplementary material for: Triboiontronics with temporal control of electrical double layer formation
Source: Nat Commun. 2024 Jul 23;15:6182. doi: 10.1038/s41467-024-50518-3 (PMC11263338; doi:10.1038/s41467-024-50518-3)
Supplement: Supplementary file 7 — Source Data [file 41467_2024_50518_MOESM7_ESM.zip › Supplementary Figure 33.xlsx]

## Sheet: S33a
Time (s)	Short-circuit currente (mA)
0.001	-6.44614e-05
0.002	-6.44614e-05
0.003	-0.000722
0.004	-0.000393
0.005	-0.000393
0.006	-0.000722
0.007	-6.44614e-05
0.008	-6.44614e-05
0.009	0.000264
0.01	-6.44614e-05
0.011	0.000264
0.012	-6.44614e-05
0.013	-0.000393
0.014	-0.000393
0.015	0.000264
0.016	-0.000393
0.017	-6.44614e-05
0.018	-6.44614e-05
0.019	-0.000722
0.02	-0.000393
0.021	-0.00105
0.022	-6.44614e-05
0.023	-0.000393
0.024	-0.000393
0.025	-6.44614e-05
0.026	-6.44614e-05
0.027	-0.000393
0.028	-0.000393
0.029	0.000264
0.03	-6.44614e-05
0.031	0.000264
0.032	-6.44614e-05
0.033	-6.44614e-05
0.034	-0.000393
0.035	-0.000393
0.036	-6.44614e-05
0.037	-0.000393
0.038	-0.000393
0.039	0.000264
0.04	-0.000393
0.041	-6.44614e-05
0.042	-0.000393
0.043	-6.44614e-05
0.044	-0.00105
0.045	-0.000393
0.046	-0.000393
0.047	-0.000393
0.048	-6.44614e-05
0.049	-6.44614e-05
0.05	-0.000393
0.051	-6.44614e-05
0.052	-6.44614e-05
0.053	-6.44614e-05
0.054	-0.000393
0.055	-6.44614e-05
0.056	-0.000722
0.057	-0.000393
0.058	-0.000393
0.059	-0.000722
0.06	-0.000722
0.061	-0.000393
0.062	-6.44614e-05
0.063	-0.000393
0.064	-0.000393
0.065	-6.44614e-05
0.066	-0.000722
0.067	-6.44614e-05
0.068	-0.000393
0.069	-6.44614e-05
0.07	-6.44614e-05
0.071	-6.44614e-05
0.072	-0.000722
0.073	-6.44614e-05
0.074	-6.44614e-05
0.075	-6.44614e-05
0.076	-0.000393
0.077	-0.000722
0.078	-6.44614e-05
0.079	-0.000393
0.08	-0.000393
0.081	-0.000393
0.082	-6.44614e-05
0.083	-6.44614e-05
0.084	-0.000722
0.085	-0.000722
0.086	-0.000722
0.087	-0.000393
0.088	-0.00105
0.089	-0.000393
0.09	-0.000393
0.091	0.000264
0.092	-0.000393
0.093	-6.44614e-05
0.094	-0.000393
0.095	-0.000393
0.096	-0.000393
0.097	-0.000393
0.098	-0.000393
0.099	-0.000393
0.1	-0.000393
0.101	0.000264
0.102	-6.44614e-05
0.103	-0.000393
0.104	-0.000393
0.105	-0.000393
0.106	-0.000393
0.107	-0.000722
0.108	-0.000722
0.109	-0.000393
0.11	-6.44614e-05
0.111	-0.000393
0.112	-0.000393
0.113	0.000264
0.114	-0.000722
0.115	-0.000393
0.116	-6.44614e-05
0.117	-0.000393
0.118	-0.000393
0.119	-0.000393
0.12	-6.44614e-05
0.121	-0.000722
0.122	-0.000393
0.123	-6.44614e-05
0.124	-6.44614e-05
0.125	-6.44614e-05
0.126	-0.000393
0.127	-6.44614e-05
0.128	-6.44614e-05
0.129	-6.44614e-05
0.13	-6.44614e-05
0.131	-6.44614e-05
0.132	-0.000393
0.133	-6.44614e-05
0.134	-6.44614e-05
0.135	-0.000393
0.136	-0.000393
0.137	-6.44614e-05
0.138	-0.000722
0.139	-0.000393
0.14	-0.000393
0.141	-0.000393
0.142	-0.000393
0.143	-0.000393
0.144	-6.44614e-05
0.145	-0.000393
0.146	-0.000393
0.147	0.000264
0.148	-0.000393
0.149	-6.44614e-05
0.15	-0.000393
0.151	-6.44614e-05
0.152	-0.000393
0.153	-0.000393
0.154	-6.44614e-05
0.155	-0.000393
0.156	-0.000393
0.157	-6.44614e-05
0.158	-6.44614e-05
0.159	-0.000393
0.16	-0.000393
0.161	-0.000393
0.162	-0.000722
0.163	-0.000393
0.164	-0.000393
0.165	-0.000722
0.166	-0.000393
0.167	-0.000722
0.168	-6.44614e-05
0.169	-6.44614e-05
0.17	-6.44614e-05
0.171	-0.000393
0.172	-6.44614e-05
0.173	-0.000722
0.174	-0.000722
0.175	-0.000393
0.176	-0.00105
0.177	-6.44614e-05
0.178	-0.000393
0.179	-6.44614e-05
0.18	-0.000722
0.181	-0.000393
0.182	-6.44614e-05
0.183	-6.44614e-05
0.184	-0.000393
0.185	-0.000722
0.186	-0.000393
0.187	-6.44614e-05
0.188	-0.000393
0.189	-0.000393
0.19	-6.44614e-05
0.191	0.000264
0.192	-6.44614e-05
0.193	0.000264
0.194	-0.000722
0.195	-6.44614e-05
0.196	-0.000393
0.197	-6.44614e-05
0.198	-0.000722
0.199	-6.44614e-05
0.2	-0.000393
0.201	-0.000393
0.202	-0.000722
0.203	-0.000393
0.204	-0.000722
0.205	-0.000393
0.206	-6.44614e-05
0.207	-0.000393
0.208	-6.44614e-05
0.209	-0.000393
0.21	-6.44614e-05
0.211	-6.44614e-05
0.212	-6.44614e-05
0.213	-6.44614e-05
0.214	-0.000393
0.215	-0.000393
0.216	-0.000393
0.217	-6.44614e-05
0.218	-0.000393
0.219	-0.000393
0.22	-0.000393
0.221	-0.000393
0.222	-0.000393
0.223	-0.000393
0.224	-0.000393
0.225	-0.000393
0.226	-0.000722
0.227	-0.000722
0.228	-0.000393
0.229	-0.000393
0.23	-0.000393
0.231	-0.000393
0.232	-6.44614e-05
0.233	-6.44614e-05
0.234	-0.00105
0.235	-0.000393
0.236	-6.44614e-05
0.237	-0.000393
0.238	-0.000393
0.239	-0.000393
0.24	-0.000393
0.241	-0.000393
0.242	-6.44614e-05
0.243	-0.000393
0.244	-0.000393
0.245	-0.000393
0.246	-0.000393
0.247	-0.000722
0.248	-6.44614e-05
0.249	-6.44614e-05
0.25	-6.44614e-05
0.251	-6.44614e-05
0.252	-0.000722
0.253	-0.000393
0.254	-6.44614e-05
0.255	-0.000393
0.256	-0.000393
0.257	-6.44614e-05
0.258	-0.000393
0.259	-0.000722
0.26	-0.000393
0.261	-0.000722
0.262	-6.44614e-05
0.263	-0.000393
0.264	-0.000722
0.265	-0.000722
0.266	-0.000393
0.267	-0.000393
0.268	-0.000722
0.269	-6.44614e-05
0.27	-0.000393
0.271	-0.000393
0.272	-0.000393
0.273	-0.000722
0.274	-0.000393
0.275	-0.000722
0.276	-0.000393
0.277	-0.000393
0.278	-0.000722
0.279	-0.000393
0.28	-0.000393
0.281	-0.000393
0.282	-0.000393
0.283	-0.000393
0.284	-0.000393
0.285	-0.000393
0.286	-0.000393
0.287	-0.000393
0.288	-0.000393
0.289	-0.000722
0.29	-0.000722
0.291	-6.44614e-05
0.292	0.000264
0.293	-6.44614e-05
0.294	-0.000722
0.295	-0.000722
0.296	-6.44614e-05
0.297	-6.44614e-05
0.298	-6.44614e-05
0.299	-0.000393
0.3	-0.000393
0.301	-0.000393
0.302	-0.000722
0.303	-0.000393
0.304	-0.000393
0.305	-0.000722
0.306	-0.000393
0.307	-6.44614e-05
0.308	-0.000393
0.309	-6.44614e-05
0.31	-0.000393
0.311	-6.44614e-05
0.312	-0.000393
0.313	0.000264
0.314	-0.000393
0.315	-6.44614e-05
0.316	-0.000393
0.317	-0.000393
0.318	-0.000722
0.319	-0.000393
0.32	-0.000393
0.321	-0.000722
0.322	-0.000393
0.323	-0.000722
0.324	-0.000393
0.325	-6.44614e-05
0.326	-0.000393
0.327	-0.000393
0.328	-0.000393
0.329	-0.000393
0.33	-6.44614e-05
0.331	-0.000393
0.332	-0.000393
0.333	-6.44614e-05
0.334	-0.000722
0.335	-0.000393
0.336	-6.44614e-05
0.337	-6.44614e-05
0.338	-0.000393
0.339	-0.000393
0.34	-0.000722
0.341	-0.000393
0.342	-0.000393
0.343	-0.000393
0.344	-0.000722
0.345	-6.44614e-05
0.346	-6.44614e-05
0.347	-0.000722
0.348	-0.000393
0.349	-0.000393
0.35	-0.000393
0.351	-0.000393
0.352	-6.44614e-05
0.353	-0.000393
0.354	-0.000393
0.355	-0.000393
0.356	-0.00105
0.357	-0.000393
0.358	-0.000722
0.359	-6.44614e-05
0.36	-0.000393
0.361	-0.000393
0.362	-0.000393
0.363	-0.000722
0.364	-0.000393
0.365	-0.000393
0.366	-0.000722
0.367	-0.000393
0.368	-0.000393
0.369	-6.44614e-05
0.37	-6.44614e-05
0.371	-6.44614e-05
0.372	-0.000393
0.373	-0.000722
0.374	-0.000722
0.375	-0.000722
0.376	-0.000722
0.377	-0.000393
0.378	-6.44614e-05
0.379	-6.44614e-05
0.38	0.000264
0.381	-0.000393
0.382	-6.44614e-05
0.383	-0.000393
0.384	-0.000393
0.385	-6.44614e-05
0.386	-0.00105
0.387	-0.000393
0.388	-0.000393
0.389	-0.000393
0.39	-0.000393
0.391	-6.44614e-05
0.392	-0.000393
0.393	-0.000393
0.394	-0.000393
0.395	-0.000393
0.396	-0.000393
0.397	-0.000393
0.398	-0.000393
0.399	-0.000393
0.4	-0.000393
0.401	-0.000393
0.402	-0.000393
0.403	-0.000393
0.404	-0.000393
0.405	-0.00105
0.406	-0.000393
0.407	-0.000393
0.408	-0.000722
0.409	-0.000393
0.41	-6.44614e-05
0.411	-6.44614e-05
0.412	-0.000393
0.413	-6.44614e-05
0.414	-6.44614e-05
0.415	-0.000722
0.416	-0.000722
0.417	-0.000722
0.418	-0.000393
0.419	-0.000722
0.42	-0.000393
0.421	-0.000393
0.422	-0.000393
0.423	-0.000722
0.424	-0.000393
0.425	-0.000393
0.426	-6.44614e-05
0.427	-0.000393
0.428	-0.000393
0.429	-0.000393
0.43	-6.44614e-05
0.431	-0.000393
0.432	-0.000393
0.433	-0.00105
0.434	-0.000393
0.435	-0.000722
0.436	-0.000722
0.437	-0.000393
0.438	-0.000722
0.439	-0.000722
0.44	-0.000722
0.441	-0.000722
0.442	-0.000393
0.443	-0.000393
0.444	-0.000393
0.445	-0.000393
0.446	-0.000393
0.447	-0.000393
0.448	-6.44614e-05
0.449	-0.000393
0.45	-6.44614e-05
0.451	-0.000393
0.452	-0.000722
0.453	-0.000722
0.454	-0.000393
0.455	-0.00105
0.456	-0.000393
0.457	-0.000722
0.458	-0.000393
0.459	-6.44614e-05
0.46	-0.000722
0.461	-0.000722
0.462	-6.44614e-05
0.463	-6.44614e-05
0.464	-0.000393
0.465	-0.000722
0.466	-0.000722
0.467	-0.00105
0.468	-0.000722
0.469	-6.44614e-05
0.47	-0.000393
0.471	-0.000393
0.472	-0.000722
0.473	-6.44614e-05
0.474	-0.000722
0.475	-0.000722
0.476	-0.000393
0.477	-6.44614e-05
0.478	-6.44614e-05
0.479	-0.000393
0.48	-0.000393
0.481	-6.44614e-05
0.482	-0.000722
0.483	-0.000393
0.484	-6.44614e-05
0.485	-0.000393
0.486	-0.000393
0.487	-0.000722
0.488	-0.000722
0.489	-0.000393
0.49	-0.000393
0.491	-0.000722
0.492	-0.000722
0.493	-0.000722
0.494	-0.000722
0.495	-0.000722
0.496	-0.000393
0.497	-0.00105
0.498	-0.000393
0.499	-0.000393
0.5	0.000264
0.501	-0.000722
0.502	-6.44614e-05
0.503	-0.000393
0.504	-0.000722
0.505	-0.000393
0.506	-0.00105
0.507	-0.000722
0.508	-0.000393
0.509	-0.000722
0.51	-0.000722
0.511	-6.44614e-05
0.512	-0.000722
0.513	-0.000393
0.514	-0.00105
0.515	-0.000722
0.516	-0.000393
0.517	-0.000393
0.518	-0.000393
0.519	-0.000393
0.52	-0.000393
0.521	-0.000393
0.522	-0.000393
0.523	-0.000393
0.524	-0.000722
0.525	-0.000722
0.526	-0.000722
0.527	-0.000722
0.528	-0.000393
0.529	-0.000393
0.53	-6.44614e-05
0.531	-0.000393
0.532	-0.000393
0.533	-0.000722
0.534	-0.000393
0.535	-6.44614e-05
0.536	-0.000722
0.537	-0.000722
0.538	-0.000393
0.539	-0.000393
0.54	-0.000393
0.541	-0.000393
0.542	-0.000722
0.543	-0.000722
0.544	-0.000722
0.545	-0.000393
0.546	-0.000393
0.547	-0.000393
0.548	-0.000393
0.549	-0.000393
0.55	-6.44614e-05
0.551	-0.000393
0.552	-0.000393
0.553	-0.000722
0.554	-0.000393
0.555	-0.00105
0.556	-0.00105
0.557	-6.44614e-05
0.558	-0.000393
0.559	-0.000393
0.56	-0.000393
0.561	-0.000722
0.562	-0.000722
0.563	-0.000722
0.564	-0.000722
0.565	-0.000722
0.566	-6.44614e-05
0.567	-0.000393
0.568	-0.000393
0.569	-0.000393
0.57	-0.000393
0.571	-0.000393
0.572	-0.000722
0.573	-0.000722
0.574	-0.000393
0.575	-0.000722
0.576	-0.000393
0.577	-0.000393
0.578	-0.000393
0.579	-0.000722
0.58	-0.000722
0.581	-0.000722
0.582	-0.000722
0.583	-0.000393
0.584	-0.00105
0.585	-0.000722
0.586	-0.000393
0.587	-6.44614e-05
0.588	-0.000722
0.589	-0.000393
0.59	-0.000722
0.591	-6.44614e-05
0.592	-6.44614e-05
0.593	-6.44614e-05
0.594	-0.000722
0.595	-0.000722
0.596	-0.000393
0.597	-0.000393
0.598	-0.000722
0.599	-0.00105
0.6	-0.000393
0.601	-6.44614e-05
0.602	-0.000393
0.603	-0.000393
0.604	-0.000393
0.605	-0.000722
0.606	-0.000722
0.607	-0.00105
0.608	-6.44614e-05
0.609	-0.000722
0.61	-6.44614e-05
0.611	-0.000393
0.612	-0.000393
0.613	-0.000393
0.614	-0.000722
0.615	-0.000393
0.616	-0.000393
0.617	-0.000393
0.618	-0.000393
0.619	-0.000393
0.62	-0.000722
0.621	-0.000393
0.622	-0.000393
0.623	-0.000393
0.624	-0.000722
0.625	-0.000393
0.626	-0.000722
0.627	-0.000393
0.628	-0.000722
0.629	-0.000393
0.63	-0.000393
0.631	-6.44614e-05
0.632	-6.44614e-05
0.633	-0.000393
0.634	-0.000393
0.635	0.1823
0.636	0.78429
0.637	0.9798
0.638	0.92525
0.639	0.57464
0.64	0.41035
0.641	0.33477
0.642	0.28351
0.643	0.24507
0.644	0.21746
0.645	0.19578
0.646	0.18165
0.647	0.1662
0.648	0.15602
0.649	0.14649
0.65	0.13992
0.651	0.13203
0.652	0.1271
0.653	0.1202
0.654	0.11461
0.655	0.1087
0.656	0.10607
0.657	0.09851
0.658	0.09326
0.659	0.08964
0.66	0.08603
0.661	0.08307
0.662	0.08175
0.663	0.07913
0.664	0.07814
0.665	0.07748
0.666	0.07978
0.667	0.07716
0.668	0.07453
0.669	0.07223
0.67	0.06927
0.671	0.06664
0.672	0.06598
0.673	0.06335
0.674	0.06204
0.675	0.06073
0.676	0.0604
0.677	0.05744
0.678	0.05613
0.679	0.05382
0.68	0.05284
0.681	0.05153
0.682	0.04955
0.683	0.04758
0.684	0.04594
0.685	0.04397
0.686	0.04364
0.687	0.04134
0.688	0.04002
0.689	0.03904
0.69	0.03772
0.691	0.03641
0.692	0.03575
0.693	0.0351
0.694	0.03477
0.695	0.03411
0.696	0.03477
0.697	0.03411
0.698	0.03378
0.699	0.03247
0.7	0.03214
0.701	0.03181
0.702	0.03181
0.703	0.03148
0.704	0.03115
0.705	0.03115
0.706	0.03148
0.707	0.03148
0.708	0.03082
0.709	0.03082
0.71	0.03082
0.711	0.0305
0.712	0.03082
0.713	0.03082
0.714	0.0305
0.715	0.0305
0.716	0.03082
0.717	0.03115
0.718	0.03148
0.719	0.03148
0.72	0.03148
0.721	0.03181
0.722	0.03247
0.723	0.03214
0.724	0.03181
0.725	0.03148
0.726	0.03082
0.727	0.03148
0.728	0.0305
0.729	0.03082
0.73	0.03017
0.731	0.02951
0.732	0.02918
0.733	0.02852
0.734	0.02721
0.735	0.02655
0.736	0.02524
0.737	0.02425
0.738	0.02294
0.739	0.02064
0.74	0.01801
0.741	0.01538
0.742	0.01209
0.743	0.00749
0.744	0.00421
0.745	0.000264
0.746	-6.44614e-05
0.747	-0.000393
0.748	-0.000393
0.749	-0.000393
0.75	-6.44614e-05
0.751	-0.000393
0.752	-0.000393
0.753	-6.44614e-05
0.754	-0.00105
0.755	-0.000393
0.756	-0.000722
0.757	-0.000393
0.758	-0.000393
0.759	-0.00105
0.76	-0.000393
0.761	-0.000722
0.762	-6.44614e-05
0.763	-0.00105
0.764	-0.000722
0.765	-6.44614e-05
0.766	-0.000393
0.767	-0.000722
0.768	-0.000722
0.769	-0.000393
0.77	-0.000393
0.771	0.000264
0.772	-0.000393
0.773	-0.000393
0.774	-0.000393
0.775	-0.000722
0.776	-0.000393
0.777	-0.000393
0.778	-0.000393
0.779	-0.000393
0.78	-0.000722
0.781	-0.000393
0.782	-0.000393
0.783	-0.000393
0.784	-0.000393
0.785	-0.000393
0.786	-6.44614e-05
0.787	-0.000393
0.788	-0.000393
0.789	0.000264
0.79	-0.000393
0.791	-6.44614e-05
0.792	-0.000393
0.793	-0.000393
0.794	-0.000722
0.795	-0.000393
0.796	-0.000393
0.797	-0.000393
0.798	-6.44614e-05
0.799	-0.000722
0.8	-0.000722
0.801	-0.00105
0.802	0.000264
0.803	-0.000393
0.804	-0.000393
0.805	-0.000722
0.806	-0.000393
0.807	-0.000393
0.808	-6.44614e-05
0.809	-6.44614e-05
0.81	-6.44614e-05
0.811	-0.000393
0.812	-0.000393
0.813	-6.44614e-05
0.814	-0.000393
0.815	-0.000393
0.816	-0.000393
0.817	-0.000722
0.818	-0.000722
0.819	-6.44614e-05
0.82	-0.000393
0.821	-0.000722
0.822	-0.000722
0.823	-0.000393
0.824	-0.000722
0.825	-0.000722
0.826	-0.000393
0.827	-0.000393
0.828	-6.44614e-05
0.829	-0.000393
0.83	-0.000722
0.831	-6.44614e-05
0.832	-6.44614e-05
0.833	-0.000722
0.834	-0.000393
0.835	-0.000393
0.836	-0.000722
0.837	-6.44614e-05
0.838	-6.44614e-05
0.839	-0.000393
0.84	-0.000393
0.841	-6.44614e-05
0.842	-0.000393
0.843	-0.000722
0.844	-0.000393
0.845	-0.000722
0.846	-0.000393
0.847	-0.000393
0.848	-0.000393
0.849	-0.000393
0.85	-0.000393
0.851	-0.000722
0.852	-6.44614e-05
0.853	-0.000393
0.854	-0.000393
0.855	-0.000722
0.856	-0.000722
0.857	-0.000393
0.858	-6.44614e-05
0.859	-0.000722
0.86	-6.44614e-05
0.861	-6.44614e-05
0.862	-0.000393
0.863	-6.44614e-05
0.864	-6.44614e-05
0.865	-0.000722
0.866	-0.000722
0.867	-6.44614e-05
0.868	-0.000393
0.869	-0.000722
0.87	-6.44614e-05
0.871	-0.000393
0.872	-0.000393
0.873	-0.000722
0.874	-0.000393
0.875	-0.000393
0.876	-0.000393
0.877	-6.44614e-05
0.878	-0.000393
0.879	-0.000722
0.88	-0.000722
0.881	-0.00105
0.882	-0.000722
0.883	-0.000393
0.884	-0.000722
0.885	-0.000393
0.886	-0.000393
0.887	-0.00105
0.888	-6.44614e-05
0.889	-0.000393
0.89	-0.000393
0.891	-6.44614e-05
0.892	-0.000393
0.893	-0.000393
0.894	-0.000393
0.895	-6.44614e-05
0.896	-6.44614e-05
0.897	-0.000393
0.898	-0.000393
0.899	-0.000393
0.9	-0.000393
0.901	-6.44614e-05
0.902	-0.000393
0.903	-6.44614e-05
0.904	-0.000393
0.905	-0.000393
0.906	-0.000393
0.907	-6.44614e-05
0.908	-0.000722
0.909	-6.44614e-05
0.91	-0.000393
0.911	-6.44614e-05
0.912	-6.44614e-05
0.913	-0.000722
0.914	-0.000393
0.915	-6.44614e-05
0.916	-0.000393
0.917	-6.44614e-05
0.918	-0.000393
0.919	-0.000393
0.92	-0.000393
0.921	-0.000393
0.922	-0.000393
0.923	-0.000393
0.924	-6.44614e-05
0.925	-6.44614e-05
0.926	-0.000393
0.927	-0.000722
0.928	-0.000393
0.929	-6.44614e-05
0.93	-0.000393
0.931	-0.000393
0.932	-0.000393
0.933	0.000264
0.934	-0.000393
0.935	-0.000722
0.936	-0.000393
0.937	-6.44614e-05
0.938	-0.000393
0.939	-0.000393
0.94	-6.44614e-05
0.941	-0.000393
0.942	-0.000393
0.943	-0.000393
0.944	-0.000393
0.945	-0.000393
0.946	-0.000393
0.947	-6.44614e-05
0.948	-0.000722
0.949	-0.000393
0.95	-0.000393
0.951	-6.44614e-05
0.952	0.000264
0.953	-0.000393
0.954	-0.000393
0.955	-0.000393
0.956	-6.44614e-05
0.957	-0.000393
0.958	-6.44614e-05
0.959	-6.44614e-05
0.96	-0.000393
0.961	-0.000393
0.962	-6.44614e-05
0.963	-0.000393
0.964	-0.000393
0.965	-6.44614e-05
0.966	-0.000722
0.967	-0.000393
0.968	-0.000393
0.969	0.000264
0.97	-6.44614e-05
0.971	-6.44614e-05
0.972	-0.000393
0.973	-0.000722
0.974	-0.000393
0.975	-0.000722
0.976	-0.000393
0.977	-0.000393
0.978	-0.000393
0.979	-0.000722
0.98	-6.44614e-05
0.981	-0.000393
0.982	-6.44614e-05
0.983	-6.44614e-05
0.984	-0.000393
0.985	-6.44614e-05
0.986	-0.000393
0.987	-0.000393
0.988	-0.000393
0.989	-0.000393
0.99	-0.000393
0.991	-6.44614e-05
0.992	-0.000393
0.993	-6.44614e-05
0.994	-0.000393
0.995	-0.000393
0.996	-6.44614e-05
0.997	-0.000722
0.998	-6.44614e-05
0.999	-0.000393
1	-0.000393
1.001	0.000264
1.002	-6.44614e-05
1.003	-6.44614e-05
1.004	-0.000393
1.005	-0.000722
1.006	-0.000393
1.007	-6.44614e-05
1.008	-0.000393
1.009	-0.000393
1.01	0.000264
1.011	-6.44614e-05
1.012	-0.000393
1.013	-6.44614e-05
1.014	-6.44614e-05
1.015	-0.000393
1.016	-6.44614e-05
1.017	-0.000722
1.018	-0.000393
1.019	-0.000393
1.02	-0.000393
1.021	-0.000393
1.022	-0.000393
1.023	-6.44614e-05
1.024	-0.000722
1.025	-0.000722
1.026	-6.44614e-05
1.027	-0.000722
1.028	-0.000393
1.029	-0.000393
1.03	-6.44614e-05
1.031	-0.000722
1.032	-6.44614e-05
1.033	-0.000393
1.034	-0.000393
1.035	-0.00105
1.036	-0.000393
1.037	-0.000393
1.038	-0.000393
1.039	-0.000393
1.04	-0.000722
1.041	-0.000393
1.042	0.000264
1.043	-0.000393
1.044	-0.000722
1.045	-0.000393
1.046	-0.000393
1.047	-0.000722
1.048	-0.000393
1.049	-6.44614e-05
1.05	-0.000393
1.051	0.000264
1.052	-6.44614e-05
1.053	-0.000722
1.054	-0.000393
1.055	-0.000722
1.056	-0.000393
1.057	-6.44614e-05
1.058	-0.000393
1.059	-0.000393
1.06	-0.000722
1.061	-0.000722
1.062	-6.44614e-05
1.063	-0.000393
1.064	-0.000393
1.065	-0.00105
1.066	-0.000393
1.067	-0.000722
1.068	-6.44614e-05
1.069	-0.000722
1.07	-6.44614e-05
1.071	-0.000393
1.072	-0.000722
1.073	-0.000722
1.074	-0.000393
1.075	-0.000393
1.076	-6.44614e-05
1.077	-0.000393
1.078	-0.000393
1.079	-0.000722
1.08	-0.000722
1.081	-0.000393
1.082	-0.000393
1.083	-0.000393
1.084	-0.000393
1.085	-0.000393
1.086	-0.000393
1.087	-0.000393
1.088	-0.000393
1.089	-6.44614e-05
1.09	-6.44614e-05
1.091	-6.44614e-05
1.092	0.000264
1.093	-0.000393
1.094	-0.000393
1.095	-0.000722
1.096	-0.000393
1.097	-0.000393
1.098	-0.000393
1.099	-0.000393
1.1	-6.44614e-05
1.101	-0.000722
1.102	-6.44614e-05
1.103	-0.000393
1.104	-0.000393
1.105	-0.000393
1.106	-0.000393
1.107	-6.44614e-05
1.108	-0.000393
1.109	-0.000393
1.11	-6.44614e-05
1.111	-0.000393
1.112	-6.44614e-05
1.113	-6.44614e-05
1.114	-0.000393
1.115	-0.000722
1.116	-6.44614e-05
1.117	-6.44614e-05
1.118	-0.000722
1.119	-0.000393
1.12	-6.44614e-05
1.121	-0.000722
1.122	-0.000393
1.123	-0.000393
1.124	-0.000722
1.125	-0.000722
1.126	-6.44614e-05
1.127	-0.000393
1.128	-0.000393
1.129	-6.44614e-05
1.13	-0.000393
1.131	-0.000393
1.132	-6.44614e-05
1.133	-0.000393
1.134	-6.44614e-05
1.135	-0.00105
1.136	-6.44614e-05
1.137	-6.44614e-05
1.138	-0.000393
1.139	-0.000393
1.14	-0.000722
1.141	-0.000722
1.142	-0.000722
1.143	-6.44614e-05
1.144	-6.44614e-05
1.145	-0.000722
1.146	-6.44614e-05
1.147	0.000264
1.148	-0.000393
1.149	-0.000393
1.15	-6.44614e-05
1.151	-0.000393
1.152	-6.44614e-05
1.153	-0.000393
1.154	-6.44614e-05
1.155	-0.000722
1.156	-0.000393
1.157	-0.000393
1.158	-0.000393
1.159	-0.000722
1.16	-0.000393
1.161	-0.000393
1.162	-0.000393
1.163	-6.44614e-05
1.164	-0.000393
1.165	-0.000393
1.166	-0.000722
1.167	-0.000393
1.168	-6.44614e-05
1.169	-0.000393
1.17	-0.000393
1.171	-6.44614e-05
1.172	-0.000393
1.173	-6.44614e-05
1.174	-0.000393
1.175	-0.000722
1.176	-6.44614e-05
1.177	-0.000393
1.178	-0.000393
1.179	-0.000722
1.18	-0.000722
1.181	-0.000722
1.182	-0.000722
1.183	-0.000393
1.184	-0.000393
1.185	-6.44614e-05
1.186	-0.000393
1.187	-0.000393
1.188	-6.44614e-05
1.189	-0.000393
1.19	0.000264
1.191	-0.000393
1.192	-6.44614e-05
1.193	-0.000722
1.194	-0.000722
1.195	-0.000393
1.196	-0.000722
1.197	-0.000393
1.198	-6.44614e-05
1.199	-0.000722
1.2	-0.000393
1.201	-0.000722
1.202	-6.44614e-05
1.203	-6.44614e-05
1.204	-0.000722
1.205	-0.000722
1.206	-6.44614e-05
1.207	-0.000393
1.208	-0.000393
1.209	-0.000393
1.21	-0.000393
1.211	-0.000393
1.212	-6.44614e-05
1.213	-0.000393
1.214	-0.000393
1.215	-0.000393
1.216	-0.000393
1.217	0.000264
1.218	-0.000393
1.219	-0.000393
1.22	-0.000393
1.221	-0.000393
1.222	-6.44614e-05
1.223	-0.000393
1.224	-0.000722
1.225	-6.44614e-05
1.226	-6.44614e-05
1.227	-0.000393
1.228	-0.000393
1.229	-6.44614e-05
1.23	0.000264
1.231	-0.000393
1.232	-0.000393
1.233	-0.000393
1.234	-0.000722
1.235	-0.000722
1.236	-0.000393
1.237	-0.000393
1.238	-6.44614e-05
1.239	-0.000722
1.24	-0.000393
1.241	-6.44614e-05
1.242	-0.000393
1.243	-0.000393
1.244	-0.000722
1.245	-0.000393
1.246	-0.000393
1.247	-0.000393
1.248	-6.44614e-05
1.249	-0.000393
1.25	-0.000393
1.251	0.000264
1.252	-0.000393
1.253	-0.000393
1.254	-0.000393
1.255	-0.000722
1.256	-0.000393
1.257	-6.44614e-05
1.258	-0.000393
1.259	-0.000393
1.26	-0.000393
1.261	-0.000722
1.262	-0.000393
1.263	-0.000393
1.264	-6.44614e-05
1.265	-0.000722
1.266	-0.000393
1.267	-0.000393
1.268	-0.000393
1.269	-6.44614e-05
1.27	-0.00105
1.271	-0.000393
1.272	0.000264
1.273	-0.000722
1.274	-0.000393
1.275	-0.000393
1.276	-0.000393
1.277	-0.000393
1.278	-0.000393
1.279	-0.000722
1.28	-0.000393
1.281	-0.000393
1.282	-0.000393
1.283	-6.44614e-05
1.284	-0.000393
1.285	-6.44614e-05
1.286	-6.44614e-05
1.287	-6.44614e-05
1.288	-0.000393
1.289	-0.000393
1.29	-0.000393
1.291	-0.000722
1.292	-6.44614e-05
1.293	-0.000393
1.294	-0.000393
1.295	-0.000722
1.296	-0.000393
1.297	-0.000393
1.298	-0.000722
1.299	-0.000393
1.3	-0.000393
1.301	-0.000393
1.302	-6.44614e-05
1.303	-0.000393
1.304	-0.000393
1.305	-6.44614e-05
1.306	-0.000393
1.307	0.000264
1.308	-6.44614e-05
1.309	-6.44614e-05
1.31	-6.44614e-05
1.311	-0.000393
1.312	0.000264
1.313	-0.000722
1.314	-0.000393
1.315	-0.000722
1.316	-0.000393
1.317	0.000264
1.318	-0.000393
1.319	-0.000393
1.32	-0.000393
1.321	-0.000393
1.322	-0.000393
1.323	-0.000393
1.324	-0.000722
1.325	-0.000393
1.326	-6.44614e-05
1.327	-0.000393
1.328	-0.000393
1.329	-6.44614e-05
1.33	-0.000393
1.331	0.000264
1.332	-0.000393
1.333	-6.44614e-05
1.334	-0.000393
1.335	-0.000393
1.336	-0.000393
1.337	-0.000393
1.338	-0.000722
1.339	-0.000722
1.34	-0.000722
1.341	-0.000393
1.342	-0.000722
1.343	-0.00105
1.344	-0.000722
1.345	-0.000722
1.346	-6.44614e-05
1.347	0.000264
1.348	-0.000393
1.349	-0.000393
1.35	-0.000393
1.351	-0.000722
1.352	0.000264
1.353	-6.44614e-05
1.354	-0.000722
1.355	-0.000722
1.356	-0.000393
1.357	-6.44614e-05
1.358	-0.000393
1.359	-0.000393
1.36	-0.000393
1.361	-6.44614e-05
1.362	-0.000722
1.363	-0.000722
1.364	-0.00105
1.365	-0.000722
1.366	-0.000393
1.367	-0.000393
1.368	-0.000393
1.369	-0.000393
1.37	0.000264
1.371	-6.44614e-05
1.372	-6.44614e-05
1.373	-0.000722
1.374	-0.000722
1.375	-0.000393
1.376	0.000264
1.377	-0.000393
1.378	-0.000722
1.379	-6.44614e-05
1.38	-0.000393
1.381	-0.000393
1.382	-0.000393
1.383	-0.000393
1.384	-0.000393
1.385	-0.000393
1.386	-0.000393
1.387	-0.000393
1.388	-6.44614e-05
1.389	0.000264
1.39	-6.44614e-05
1.391	-0.000722
1.392	0.000264
1.393	-6.44614e-05
1.394	-6.44614e-05
1.395	-0.000722
1.396	-0.000393
1.397	-0.000393
1.398	-0.000393
1.399	-0.000393
1.4	-0.000393
1.401	-0.000722
1.402	-0.000393
1.403	-0.000393
1.404	-0.000393
1.405	-0.000722
1.406	-0.000393
1.407	-0.000722
1.408	-6.44614e-05
1.409	-0.000393
1.41	-0.000722
1.411	-6.44614e-05
1.412	-0.000393
1.413	-0.000722
1.414	-0.000393
1.415	-0.000393
1.416	-0.000393
1.417	-0.000393
1.418	-0.000393
1.419	-0.000393
1.42	-0.00105
1.421	-0.000393
1.422	-0.000393
1.423	-0.000393
1.424	-0.000722
1.425	-0.000722
1.426	-0.000393
1.427	-0.000722
1.428	-0.000393
1.429	-0.000393
1.43	-6.44614e-05
1.431	-0.000722
1.432	0.000264
1.433	-0.00105
1.434	-0.000722
1.435	-0.000393
1.436	-0.000722
1.437	-6.44614e-05
1.438	-0.000393
1.439	-0.000393
1.44	-0.000393
1.441	-0.000393
1.442	-6.44614e-05
1.443	-0.000393
1.444	-0.000393
1.445	-0.000722
1.446	-0.000722
1.447	-0.000722
1.448	-0.000393
1.449	0.000264
1.45	-0.000393
1.451	-6.44614e-05
1.452	-0.000393
1.453	-0.000393
1.454	-0.000393
1.455	-0.000393
1.456	-6.44614e-05
1.457	-0.000393
1.458	-0.000393
1.459	-0.000722
1.46	-0.000393
1.461	-0.000393
1.462	-6.44614e-05
1.463	-6.44614e-05
1.464	-0.000393
1.465	-0.00105
1.466	-0.000393
1.467	-0.000393
1.468	-0.000722
1.469	-6.44614e-05
1.47	-0.000393
1.471	-0.000393
1.472	-6.44614e-05
1.473	-0.000722
1.474	-0.000393
1.475	-0.000393
1.476	-0.000393
1.477	-0.000722
1.478	-0.000722
1.479	-0.000722
1.48	-0.00105
1.481	-0.000393
1.482	-0.000722
1.483	-0.000722
1.484	-0.000393
1.485	-0.000393
1.486	-0.00105
1.487	-0.000393
1.488	-0.000722
1.489	-0.000393
1.49	-6.44614e-05
1.491	-0.000393
1.492	-0.000393
1.493	-0.000393
1.494	-0.000393
1.495	-0.000393
1.496	-0.000393
1.497	-6.44614e-05
1.498	-0.000393
1.499	-0.000722
1.5	-0.000722
1.501	-0.000393
1.502	-0.000393
1.503	-0.000393
1.504	-6.44614e-05
1.505	-0.000393
1.506	-6.44614e-05
1.507	-0.000393
1.508	-0.000722
1.509	-0.000393
1.51	-0.000393
1.511	-0.000393
1.512	-0.000393
1.513	-0.000393
1.514	-0.000393
1.515	-0.000722
1.516	-0.000722
1.517	-0.000722
1.518	-0.000722
1.519	-0.000393
1.52	-0.000393
1.521	-6.44614e-05
1.522	-0.000393
1.523	-0.000722
1.524	-0.000393
1.525	-0.000393
1.526	-0.000393
1.527	-0.000393
1.528	-0.000393
1.529	-0.000393
1.53	-0.000393
1.531	-0.000393
1.532	-0.000393
1.533	-0.000393
1.534	-0.000722
1.535	-0.000722
1.536	-0.000722
1.537	-0.000393
1.538	-0.000393
1.539	-0.000393
1.54	-0.000722
1.541	-0.000393
1.542	-0.000393
1.543	-0.000393
1.544	-0.000722
1.545	-6.44614e-05
1.546	-0.000393
1.547	-0.000393
1.548	-0.000393
1.549	-6.44614e-05
1.55	-0.000393
1.551	-0.000722
1.552	-0.000393
1.553	-0.000393
1.554	-0.000393
1.555	-0.000722
1.556	-6.44614e-05
1.557	-0.000393
1.558	-0.000393
1.559	-0.000393
1.56	-0.000722
1.561	-0.000722
1.562	-0.000393
1.563	-0.000722
1.564	-0.000393
1.565	-6.44614e-05
1.566	-0.000393
1.567	-6.44614e-05
1.568	-0.000722
1.569	-6.44614e-05
1.57	-6.44614e-05
1.571	-0.000393
1.572	-6.44614e-05
1.573	-0.000393
1.574	-0.000722
1.575	-0.000722
1.576	-0.000393
1.577	-0.000393
1.578	-0.000722
1.579	-0.000722
1.58	-0.000722
1.581	-0.000393
1.582	-6.44614e-05
1.583	-0.000722
1.584	-0.000722
1.585	-0.000722
1.586	-0.000722
1.587	-0.000393
1.588	-0.000393
1.589	-0.000722
1.59	-0.000393
1.591	-0.000722
1.592	-6.44614e-05
1.593	-0.000393
1.594	-0.000722
1.595	-0.00105
1.596	-0.000722
1.597	-0.000722
1.598	-0.000722
1.599	-0.000722
1.6	-0.000393
1.601	-0.000722
1.602	-0.000722
1.603	-0.000393
1.604	-0.000722
1.605	-0.000722
1.606	-6.44614e-05
1.607	-0.000722
1.608	-0.000722
1.609	-0.000722
1.61	-6.44614e-05
1.611	-0.000722
1.612	-0.000393
1.613	-0.000393
1.614	-0.000722
1.615	-0.000722
1.616	-0.000722
1.617	-0.000393
1.618	-0.000722
1.619	-0.000393
1.62	-0.000722
1.621	-0.00105
1.622	-0.000393
1.623	-0.000722
1.624	-0.000722
1.625	-0.000722
1.626	-0.000393
1.627	-0.000722
1.628	-0.000393
1.629	-6.44614e-05
1.63	-0.000393
1.631	-0.000393
1.632	-0.000722
1.633	-0.000393
1.634	-0.000393
1.635	-0.000722
1.636	0.29961
1.637	0.76556
1.638	1.00773
1.639	0.8947
1.64	0.5293
1.641	0.39523
1.642	0.3282
1.643	0.27398
1.644	0.24047
1.645	0.21221
1.646	0.19578
1.647	0.17771
1.648	0.16489
1.649	0.15503
1.65	0.14583
1.651	0.13827
1.652	0.13367
1.653	0.12381
1.654	0.12053
1.655	0.1133
1.656	0.11001
1.657	0.1041
1.658	0.09687
1.659	0.0926
1.66	0.08866
1.661	0.08603
1.662	0.08504
1.663	0.08077
1.664	0.07945
1.665	0.07781
1.666	0.07945
1.667	0.07814
1.668	0.0765
1.669	0.07354
1.67	0.07124
1.671	0.06894
1.672	0.06763
1.673	0.06434
1.674	0.06401
1.675	0.06204
1.676	0.06171
1.677	0.05941
1.678	0.05744
1.679	0.05547
1.68	0.05415
1.681	0.05284
1.682	0.05218
1.683	0.04824
1.684	0.04758
1.685	0.04561
1.686	0.04495
1.687	0.04265
1.688	0.04101
1.689	0.04002
1.69	0.03904
1.691	0.03707
1.692	0.03707
1.693	0.03575
1.694	0.03542
1.695	0.03444
1.696	0.03477
1.697	0.03444
1.698	0.03378
1.699	0.03279
1.7	0.03214
1.701	0.03247
1.702	0.03247
1.703	0.03115
1.704	0.03115
1.705	0.03115
1.706	0.03148
1.707	0.03148
1.708	0.03148
1.709	0.03148
1.71	0.03115
1.711	0.03115
1.712	0.03115
1.713	0.03082
1.714	0.03082
1.715	0.03017
1.716	0.03082
1.717	0.03148
1.718	0.03181
1.719	0.03148
1.72	0.03148
1.721	0.03214
1.722	0.03247
1.723	0.03214
1.724	0.03279
1.725	0.03181
1.726	0.03148
1.727	0.03214
1.728	0.03214
1.729	0.03181
1.73	0.03115
1.731	0.03115
1.732	0.0305
1.733	0.02951
1.734	0.02885
1.735	0.02787
1.736	0.02688
1.737	0.02622
1.738	0.02458
1.739	0.02261
1.74	0.02064
1.741	0.01834
1.742	0.01604
1.743	0.01275
1.744	0.00848
1.745	0.00454
1.746	0.000593
1.747	-0.00105
1.748	-0.000393
1.749	-0.000722
1.75	-6.44614e-05
1.751	-0.000393
1.752	-6.44614e-05
1.753	-6.44614e-05
1.754	-6.44614e-05
1.755	-0.000722
1.756	-0.000393
1.757	-0.000393
1.758	-0.000393
1.759	-0.000393
1.76	-0.000722
1.761	-6.44614e-05
1.762	-6.44614e-05
1.763	-0.000722
1.764	-0.000393
1.765	-0.000722
1.766	-0.000393
1.767	-6.44614e-05
1.768	-0.000393
1.769	-0.000393
1.77	-0.000722
1.771	-0.000393
1.772	-0.000722
1.773	-0.000722
1.774	-0.000722
1.775	-0.000722
1.776	-0.000393
1.777	-6.44614e-05
1.778	-0.000722
1.779	-0.000722
1.78	-0.000722
1.781	-0.000722
1.782	-0.000393
1.783	-6.44614e-05
1.784	-0.000722
1.785	-0.00105
1.786	-0.000393
1.787	-0.000393
1.788	-0.000393
1.789	-0.000393
1.79	-0.000722
1.791	-0.000393
1.792	-0.000393
1.793	-0.000722
1.794	-0.000722
1.795	-0.00105
1.796	-0.000393
1.797	-0.000393
1.798	-0.000722
1.799	-0.000722
1.8	-0.000722
1.801	-0.000393
1.802	-0.000722
1.803	-0.000393
1.804	-0.000393
1.805	-0.000722
1.806	-0.00105
1.807	-0.000393
1.808	-6.44614e-05
1.809	-0.000722
1.81	-0.000393
1.811	-0.000722
1.812	-0.000722
1.813	-0.000393
1.814	-0.000393
1.815	-0.000393
1.816	-6.44614e-05
1.817	-0.000393
1.818	-0.000393
1.819	-0.000393
1.82	-0.000722
1.821	-0.000722
1.822	-0.000393
1.823	-0.000722
1.824	-0.00105
1.825	-0.000722
1.826	-0.000393
1.827	-6.44614e-05
1.828	-0.000393
1.829	-0.000393
1.83	-0.000722
1.831	0.000264
1.832	-0.000393
1.833	-0.000722
1.834	-0.000393
1.835	-0.000393
1.836	-0.000722
1.837	-0.000393
1.838	-6.44614e-05
1.839	-0.00105
1.84	-0.000393
1.841	-0.000393
1.842	-0.000393
1.843	-0.000393
1.844	-0.000393
1.845	-0.000393
1.846	-0.000722
1.847	-0.000722
1.848	-0.000722
1.849	-0.000393
1.85	-6.44614e-05
1.851	-0.000393
1.852	-0.000393
1.853	-6.44614e-05
1.854	-0.000722
1.855	-0.000722
1.856	-0.000393
1.857	-0.000393
1.858	-0.000393
1.859	-0.000393
1.86	-0.000393
1.861	-0.00105
1.862	-0.000393
1.863	-0.000393
1.864	-0.000393
1.865	-0.000722
1.866	-0.000393
1.867	-0.000722
1.868	-0.000722
1.869	-0.000393
1.87	-6.44614e-05
1.871	-6.44614e-05
1.872	-0.000722
1.873	-0.000393
1.874	-0.000722
1.875	-0.000722
1.876	-0.000393
1.877	-0.000393
1.878	-0.000722
1.879	-0.000722
1.88	-0.000722
1.881	-0.000722
1.882	-0.000722
1.883	-0.000722
1.884	-0.000722
1.885	-0.000393
1.886	-0.000393
1.887	-0.000393
1.888	-0.000722
1.889	-0.000393
1.89	-6.44614e-05
1.891	-6.44614e-05
1.892	-0.000393
1.893	-6.44614e-05
1.894	-0.000722
1.895	-0.000393
1.896	-0.000393
1.897	-0.000722
1.898	-0.000722
1.899	-0.000722
1.9	-0.000722
1.901	-0.00105
1.902	-0.000393
1.903	-0.00105
1.904	-0.000722
1.905	-0.000393
1.906	-0.000722
1.907	-0.000393
1.908	-0.000393
1.909	-0.000393
1.91	-0.000393
1.911	-6.44614e-05
1.912	-0.000393
1.913	-0.000393
1.914	-0.000722
1.915	-0.000722
1.916	-0.000393
1.917	-0.000393
1.918	-0.000393
1.919	-0.000722
1.92	-0.000722
1.921	-0.000722
1.922	-6.44614e-05
1.923	-0.000722
1.924	-0.000722
1.925	-0.000393
1.926	-0.000722
1.927	-0.000393
1.928	-0.000393
1.929	-6.44614e-05
1.93	-6.44614e-05
1.931	-0.000722
1.932	-0.000722
1.933	-0.000722
1.934	-0.000393
1.935	-0.000722
1.936	-6.44614e-05
1.937	-6.44614e-05
1.938	-0.000722
1.939	-0.000722
1.94	-0.00105
1.941	-0.000393
1.942	-0.000393
1.943	-0.000393
1.944	-0.00105
1.945	-0.000393
1.946	-0.000393
1.947	-0.000722
1.948	-6.44614e-05
1.949	-0.000393
1.95	-0.000393
1.951	-0.000722
1.952	-0.000722
1.953	-0.000722
1.954	-0.000393
1.955	-0.000722
1.956	-0.000393
1.957	-0.000393
1.958	-6.44614e-05
1.959	-0.000393
1.96	-0.000722
1.961	-0.000393
1.962	0.000264
1.963	-0.000722
1.964	-0.000722
1.965	-0.000393
1.966	-0.000393
1.967	-0.000393
1.968	-0.000722
1.969	-6.44614e-05
1.97	-0.000393
1.971	-0.000393
1.972	-0.000393
1.973	-0.000393
1.974	-0.000722
1.975	-6.44614e-05
1.976	-0.000393
1.977	-0.000393
1.978	-0.000722
1.979	-0.000722
1.98	-0.000722
1.981	-0.000722
1.982	-0.000393
1.983	-0.000722
1.984	-0.000393
1.985	-0.000722
1.986	-0.000722
1.987	-0.000722
1.988	-0.000393
1.989	-0.000722
1.99	-0.000722
1.991	-6.44614e-05
1.992	-0.000393
1.993	-0.000393
1.994	-0.000393
1.995	-0.000722
1.996	-0.000393
1.997	-0.000393
1.998	-0.000393
1.999	-0.000393
[truncated: 3,001 more rows]

## Sheet: S33b
Time (s)	Transferred charge (μC)
0.001	0
0.002	-6.44614e-05
0.003	-0.000457692
0.004	-0.00102
0.005	-0.00141
0.006	-0.00197
0.007	-0.00236
0.008	-0.00242
0.009	-0.00232
0.01	-0.00222
0.011	-0.00212
0.012	-0.00202
0.013	-0.00225
0.014	-0.00265
0.015	-0.00271
0.016	-0.00278
0.017	-0.003
0.018	-0.00307
0.019	-0.00346
0.02	-0.00402
0.021	-0.00474
0.022	-0.0053
0.023	-0.00553
0.024	-0.00592
0.025	-0.00615
0.026	-0.00621
0.027	-0.00644
0.028	-0.00683
0.029	-0.0069
0.03	-0.0068
0.031	-0.0067
0.032	-0.0066
0.033	-0.00666
0.034	-0.00689
0.035	-0.00729
0.036	-0.00751
0.037	-0.00774
0.038	-0.00814
0.039	-0.0082
0.04	-0.00827
0.041	-0.00849
0.042	-0.00872
0.043	-0.00895
0.044	-0.00951
0.045	-0.01023
0.046	-0.01062
0.047	-0.01102
0.048	-0.01124
0.049	-0.01131
0.05	-0.01154
0.051	-0.01177
0.052	-0.01183
0.053	-0.0119
0.054	-0.01212
0.055	-0.01235
0.056	-0.01275
0.057	-0.0133
0.058	-0.0137
0.059	-0.01425
0.06	-0.01498
0.061	-0.01553
0.062	-0.01576
0.063	-0.01599
0.064	-0.01638
0.065	-0.01661
0.066	-0.01701
0.067	-0.0174
0.068	-0.01763
0.069	-0.01786
0.07	-0.01792
0.071	-0.01799
0.072	-0.01838
0.073	-0.01877
0.074	-0.01884
0.075	-0.0189
0.076	-0.01913
0.077	-0.01969
0.078	-0.02008
0.079	-0.02031
0.08	-0.0207
0.081	-0.0211
0.082	-0.02132
0.083	-0.02139
0.084	-0.02178
0.085	-0.0225
0.086	-0.02323
0.087	-0.02378
0.088	-0.0245
0.089	-0.02523
0.09	-0.02562
0.091	-0.02568
0.092	-0.02575
0.093	-0.02598
0.094	-0.02621
0.095	-0.0266
0.096	-0.02699
0.097	-0.02738
0.098	-0.02778
0.099	-0.02817
0.1	-0.02856
0.101	-0.02863
0.102	-0.02853
0.103	-0.02876
0.104	-0.02915
0.105	-0.02954
0.106	-0.02994
0.107	-0.03049
0.108	-0.03122
0.109	-0.03177
0.11	-0.032
0.111	-0.03223
0.112	-0.03262
0.113	-0.03269
0.114	-0.03292
0.115	-0.03347
0.116	-0.0337
0.117	-0.03393
0.118	-0.03433
0.119	-0.03472
0.12	-0.03495
0.121	-0.03534
0.122	-0.0359
0.123	-0.03613
0.124	-0.03619
0.125	-0.03626
0.126	-0.03648
0.127	-0.03671
0.128	-0.03678
0.129	-0.03684
0.13	-0.03691
0.131	-0.03697
0.132	-0.0372
0.133	-0.03743
0.134	-0.03749
0.135	-0.03772
0.136	-0.03811
0.137	-0.03834
0.138	-0.03874
0.139	-0.03929
0.14	-0.03969
0.141	-0.04008
0.142	-0.04047
0.143	-0.04087
0.144	-0.04109
0.145	-0.04132
0.146	-0.04172
0.147	-0.04178
0.148	-0.04185
0.149	-0.04207
0.15	-0.0423
0.151	-0.04253
0.152	-0.04276
0.153	-0.04315
0.154	-0.04338
0.155	-0.04361
0.156	-0.044
0.157	-0.04423
0.158	-0.0443
0.159	-0.04453
0.16	-0.04492
0.161	-0.04531
0.162	-0.04587
0.163	-0.04643
0.164	-0.04682
0.165	-0.04738
0.166	-0.04793
0.167	-0.04849
0.168	-0.04889
0.169	-0.04895
0.17	-0.04901
0.171	-0.04924
0.172	-0.04947
0.173	-0.04986
0.174	-0.05059
0.175	-0.05114
0.176	-0.05187
0.177	-0.05242
0.178	-0.05265
0.179	-0.05288
0.18	-0.05327
0.181	-0.05383
0.182	-0.05406
0.183	-0.05412
0.184	-0.05435
0.185	-0.05491
0.186	-0.05547
0.187	-0.0557
0.188	-0.05593
0.189	-0.05632
0.19	-0.05655
0.191	-0.05645
0.192	-0.05635
0.193	-0.05625
0.194	-0.05648
0.195	-0.05687
0.196	-0.0571
0.197	-0.05733
0.198	-0.05772
0.199	-0.05811
0.2	-0.05834
0.201	-0.05874
0.202	-0.05929
0.203	-0.05985
0.204	-0.06041
0.205	-0.06097
0.206	-0.06119
0.207	-0.06142
0.208	-0.06165
0.209	-0.06188
0.21	-0.06211
0.211	-0.06217
0.212	-0.06224
0.213	-0.0623
0.214	-0.06253
0.215	-0.06292
0.216	-0.06332
0.217	-0.06355
0.218	-0.06378
0.219	-0.06417
0.22	-0.06456
0.221	-0.06495
0.222	-0.06535
0.223	-0.06574
0.224	-0.06613
0.225	-0.06653
0.226	-0.06708
0.227	-0.06781
0.228	-0.06836
0.229	-0.06876
0.23	-0.06915
0.231	-0.06954
0.232	-0.06977
0.233	-0.06984
0.234	-0.07039
0.235	-0.07111
0.236	-0.07134
0.237	-0.07157
0.238	-0.07196
0.239	-0.07236
0.24	-0.07275
0.241	-0.07314
0.242	-0.07337
0.243	-0.0736
0.244	-0.07399
0.245	-0.07439
0.246	-0.07478
0.247	-0.07534
0.248	-0.07573
0.249	-0.0758
0.25	-0.07586
0.251	-0.07592
0.252	-0.07632
0.253	-0.07687
0.254	-0.0771
0.255	-0.07733
0.256	-0.07773
0.257	-0.07795
0.258	-0.07818
0.259	-0.07874
0.26	-0.0793
0.261	-0.07986
0.262	-0.08025
0.263	-0.08048
0.264	-0.08103
0.265	-0.08176
0.266	-0.08231
0.267	-0.08271
0.268	-0.08326
0.269	-0.08366
0.27	-0.08389
0.271	-0.08428
0.272	-0.08467
0.273	-0.08523
0.274	-0.08579
0.275	-0.08635
0.276	-0.0869
0.277	-0.0873
0.278	-0.08785
0.279	-0.08841
0.28	-0.0888
0.281	-0.0892
0.282	-0.08959
0.283	-0.08998
0.284	-0.09038
0.285	-0.09077
0.286	-0.09116
0.287	-0.09155
0.288	-0.09195
0.289	-0.09251
0.29	-0.09323
0.291	-0.09362
0.292	-0.09352
0.293	-0.09342
0.294	-0.09381
0.295	-0.09454
0.296	-0.09493
0.297	-0.09499
0.298	-0.09506
0.299	-0.09529
0.3	-0.09568
0.301	-0.09607
0.302	-0.09663
0.303	-0.09719
0.304	-0.09758
0.305	-0.09814
0.306	-0.0987
0.307	-0.09892
0.308	-0.09915
0.309	-0.09938
0.31	-0.09961
0.311	-0.09984
0.312	-0.10007
0.313	-0.10013
0.314	-0.1002
0.315	-0.10043
0.316	-0.10065
0.317	-0.10105
0.318	-0.10161
0.319	-0.10216
0.32	-0.10256
0.321	-0.10311
0.322	-0.10367
0.323	-0.10423
0.324	-0.10479
0.325	-0.10501
0.326	-0.10524
0.327	-0.10564
0.328	-0.10603
0.329	-0.10642
0.33	-0.10665
0.331	-0.10688
0.332	-0.10727
0.333	-0.1075
0.334	-0.10789
0.335	-0.10845
0.336	-0.10868
0.337	-0.10875
0.338	-0.10897
0.339	-0.10937
0.34	-0.10992
0.341	-0.11048
0.342	-0.11088
0.343	-0.11127
0.344	-0.11183
0.345	-0.11222
0.346	-0.11228
0.347	-0.11268
0.348	-0.11323
0.349	-0.11363
0.35	-0.11402
0.351	-0.11441
0.352	-0.11464
0.353	-0.11487
0.354	-0.11526
0.355	-0.11566
0.356	-0.11638
0.357	-0.1171
0.358	-0.11766
0.359	-0.11805
0.36	-0.11828
0.361	-0.11867
0.362	-0.11907
0.363	-0.11962
0.364	-0.12018
0.365	-0.12057
0.366	-0.12113
0.367	-0.12169
0.368	-0.12208
0.369	-0.12231
0.37	-0.12237
0.371	-0.12244
0.372	-0.12267
0.373	-0.12322
0.374	-0.12395
0.375	-0.12467
0.376	-0.12539
0.377	-0.12595
0.378	-0.12618
0.379	-0.12624
0.38	-0.12614
0.381	-0.12621
0.382	-0.12644
0.383	-0.12666
0.384	-0.12706
0.385	-0.12729
0.386	-0.12784
0.387	-0.12856
0.388	-0.12896
0.389	-0.12935
0.39	-0.12974
0.391	-0.12997
0.392	-0.1302
0.393	-0.13059
0.394	-0.13099
0.395	-0.13138
0.396	-0.13177
0.397	-0.13217
0.398	-0.13256
0.399	-0.13295
0.4	-0.13334
0.401	-0.13374
0.402	-0.13413
0.403	-0.13452
0.404	-0.13492
0.405	-0.13564
0.406	-0.13636
0.407	-0.13675
0.408	-0.13731
0.409	-0.13787
0.41	-0.1381
0.411	-0.13816
0.412	-0.13839
0.413	-0.13862
0.414	-0.13868
0.415	-0.13908
0.416	-0.1398
0.417	-0.14052
0.418	-0.14108
0.419	-0.14164
0.42	-0.14219
0.421	-0.14259
0.422	-0.14298
0.423	-0.14354
0.424	-0.14409
0.425	-0.14449
0.426	-0.14472
0.427	-0.14494
0.428	-0.14534
0.429	-0.14573
0.43	-0.14596
0.431	-0.14619
0.432	-0.14658
0.433	-0.1473
0.434	-0.14802
0.435	-0.14858
0.436	-0.1493
0.437	-0.14986
0.438	-0.15042
0.439	-0.15114
0.44	-0.15186
0.441	-0.15258
0.442	-0.15314
0.443	-0.15353
0.444	-0.15393
0.445	-0.15432
0.446	-0.15471
0.447	-0.15511
0.448	-0.15534
0.449	-0.15556
0.45	-0.15579
0.451	-0.15602
0.452	-0.15658
0.453	-0.1573
0.454	-0.15786
0.455	-0.15858
0.456	-0.1593
0.457	-0.15986
0.458	-0.16042
0.459	-0.16065
0.46	-0.16104
0.461	-0.16176
0.462	-0.16215
0.463	-0.16222
0.464	-0.16245
0.465	-0.163
0.466	-0.16373
0.467	-0.16461
0.468	-0.1655
0.469	-0.16589
0.47	-0.16612
0.471	-0.16651
0.472	-0.16707
0.473	-0.16746
0.474	-0.16786
0.475	-0.16858
0.476	-0.16914
0.477	-0.16937
0.478	-0.16943
0.479	-0.16966
0.48	-0.17005
0.481	-0.17028
0.482	-0.17067
0.483	-0.17123
0.484	-0.17146
0.485	-0.17169
0.486	-0.17208
0.487	-0.17264
0.488	-0.17336
0.489	-0.17392
0.49	-0.17431
0.491	-0.17487
0.492	-0.17559
0.493	-0.17631
0.494	-0.17704
0.495	-0.17776
0.496	-0.17831
0.497	-0.17904
0.498	-0.17976
0.499	-0.18015
0.5	-0.18022
0.501	-0.18044
0.502	-0.18084
0.503	-0.18107
0.504	-0.18162
0.505	-0.18218
0.506	-0.1829
0.507	-0.18379
0.508	-0.18435
0.509	-0.1849
0.51	-0.18563
0.511	-0.18602
0.512	-0.18641
0.513	-0.18697
0.514	-0.18769
0.515	-0.18858
0.516	-0.18913
0.517	-0.18953
0.518	-0.18992
0.519	-0.19031
0.52	-0.19071
0.521	-0.1911
0.522	-0.19149
0.523	-0.19189
0.524	-0.19244
0.525	-0.19317
0.526	-0.19389
0.527	-0.19461
0.528	-0.19517
0.529	-0.19556
0.53	-0.19579
0.531	-0.19602
0.532	-0.19641
0.533	-0.19697
0.534	-0.19753
0.535	-0.19775
0.536	-0.19815
0.537	-0.19887
0.538	-0.19943
0.539	-0.19982
0.54	-0.20021
0.541	-0.20061
0.542	-0.20116
0.543	-0.20188
0.544	-0.20261
0.545	-0.20316
0.546	-0.20356
0.547	-0.20395
0.548	-0.20434
0.549	-0.20474
0.55	-0.20497
0.551	-0.20519
0.552	-0.20559
0.553	-0.20614
0.554	-0.2067
0.555	-0.20742
0.556	-0.20847
0.557	-0.20903
0.558	-0.20926
0.559	-0.20965
0.56	-0.21005
0.561	-0.2106
0.562	-0.21132
0.563	-0.21205
0.564	-0.21277
0.565	-0.21349
0.566	-0.21388
0.567	-0.21411
0.568	-0.21451
0.569	-0.2149
0.57	-0.21529
0.571	-0.21568
0.572	-0.21624
0.573	-0.21696
0.574	-0.21752
0.575	-0.21808
0.576	-0.21864
0.577	-0.21903
0.578	-0.21942
0.579	-0.21998
0.58	-0.2207
0.581	-0.22142
0.582	-0.22215
0.583	-0.2227
0.584	-0.22343
0.585	-0.22431
0.586	-0.22487
0.587	-0.2251
0.588	-0.22549
0.589	-0.22605
0.59	-0.22661
0.591	-0.227
0.592	-0.22706
0.593	-0.22713
0.594	-0.22752
0.595	-0.22824
0.596	-0.2288
0.597	-0.22919
0.598	-0.22975
0.599	-0.23064
0.6	-0.23136
0.601	-0.23159
0.602	-0.23182
0.603	-0.23221
0.604	-0.2326
0.605	-0.23316
0.606	-0.23388
0.607	-0.23477
0.608	-0.23532
0.609	-0.23572
0.61	-0.23611
0.611	-0.23634
0.612	-0.23673
0.613	-0.23713
0.614	-0.23768
0.615	-0.23824
0.616	-0.23863
0.617	-0.23903
0.618	-0.23942
0.619	-0.23981
0.62	-0.24037
0.621	-0.24093
0.622	-0.24132
0.623	-0.24171
0.624	-0.24227
0.625	-0.24283
0.626	-0.24339
0.627	-0.24394
0.628	-0.2445
0.629	-0.24506
0.63	-0.24545
0.631	-0.24568
0.632	-0.24575
0.633	-0.24597
0.634	-0.24637
0.635	-0.15541
0.636	0.32789
0.637	1.20993
0.638	2.16246
0.639	2.91241
0.64	3.4049
0.641	3.77746
0.642	4.08661
0.643	4.3509
0.644	4.58216
0.645	4.78878
0.646	4.97749
0.647	5.15142
0.648	5.31253
0.649	5.46378
0.65	5.60698
0.651	5.74296
0.652	5.87252
0.653	5.99617
0.654	6.11358
0.655	6.22524
0.656	6.33262
0.657	6.43492
0.658	6.5308
0.659	6.62225
0.66	6.71009
0.661	6.79463
0.662	6.87705
0.663	6.95749
0.664	7.03612
0.665	7.11393
0.666	7.19257
0.667	7.27104
0.668	7.34688
0.669	7.42025
0.67	7.491
0.671	7.55896
0.672	7.62527
0.673	7.68994
0.674	7.75263
0.675	7.81402
0.676	7.87458
0.677	7.93349
0.678	7.99028
0.679	8.04525
0.68	8.09858
0.681	8.15077
0.682	8.2013
0.683	8.24987
0.684	8.29663
0.685	8.34159
0.686	8.38539
0.687	8.42788
0.688	8.46856
0.689	8.50809
0.69	8.54647
0.691	8.58354
0.692	8.61962
0.693	8.65504
0.694	8.68997
0.695	8.72441
0.696	8.75885
0.697	8.79328
0.698	8.82723
0.699	8.86035
0.7	8.89265
0.701	8.92463
0.702	8.95644
0.703	8.98808
0.704	9.0194
0.705	9.05055
0.706	9.08187
0.707	9.11335
0.708	9.1445
0.709	9.17532
0.71	9.20614
0.711	9.2368
0.712	9.26746
0.713	9.29829
0.714	9.32894
0.715	9.35944
0.716	9.3901
0.717	9.42109
0.718	9.4524
0.719	9.48388
0.72	9.51536
0.721	9.54701
0.722	9.57915
0.723	9.61145
0.724	9.64342
0.725	9.67507
0.726	9.70622
0.727	9.73737
0.728	9.76836
0.729	9.79902
0.73	9.82951
0.731	9.85935
0.732	9.8887
0.733	9.91755
0.734	9.94541
0.735	9.97229
0.736	9.99819
0.737	10.0229
0.738	10.0465
0.739	10.0683
0.74	10.0876
0.741	10.1043
0.742	10.1181
0.743	10.1279
0.744	10.1337
0.745	10.1359
0.746	10.136
0.747	10.1358
0.748	10.1354
0.749	10.135
0.75	10.1348
0.751	10.1346
0.752	10.1342
0.753	10.134
0.754	10.1334
0.755	10.1327
0.756	10.1321
0.757	10.1316
0.758	10.1312
0.759	10.1304
0.76	10.1297
0.761	10.1292
0.762	10.1288
0.763	10.1282
0.764	10.1273
0.765	10.1269
0.766	10.1267
0.767	10.1262
0.768	10.1254
0.769	10.1249
0.77	10.1245
0.771	10.1244
0.772	10.1243
0.773	10.124
0.774	10.1236
0.775	10.123
0.776	10.1224
0.777	10.122
0.778	10.1217
0.779	10.1213
0.78	10.1207
0.781	10.1202
0.782	10.1198
0.783	10.1194
0.784	10.119
0.785	10.1186
0.786	10.1183
0.787	10.1181
0.788	10.1177
0.789	10.1177
0.79	10.1176
0.791	10.1174
0.792	10.1171
0.793	10.1167
0.794	10.1162
0.795	10.1156
0.796	10.1152
0.797	10.1149
0.798	10.1146
0.799	10.1142
0.8	10.1135
0.801	10.1126
0.802	10.1122
0.803	10.1122
0.804	10.1118
0.805	10.1112
0.806	10.1106
0.807	10.1103
0.808	10.11
0.809	10.11
0.81	10.1099
0.811	10.1097
0.812	10.1093
0.813	10.109
0.814	10.1088
0.815	10.1084
0.816	10.108
0.817	10.1075
0.818	10.1068
0.819	10.1064
0.82	10.1061
0.821	10.1056
0.822	10.1049
0.823	10.1043
0.824	10.1037
0.825	10.103
0.826	10.1025
0.827	10.1021
0.828	10.1018
0.829	10.1016
0.83	10.1011
0.831	10.1007
0.832	10.1006
0.833	10.1002
0.834	10.0996
0.835	10.0992
0.836	10.0987
0.837	10.0983
0.838	10.0982
0.839	10.098
0.84	10.0976
0.841	10.0974
0.842	10.0972
0.843	10.0966
0.844	10.096
0.845	10.0955
0.846	10.0949
0.847	10.0945
0.848	10.0941
0.849	10.0938
0.85	10.0933
0.851	10.0928
0.852	10.0924
0.853	10.0922
0.854	10.0918
0.855	10.0912
0.856	10.0905
0.857	10.0899
0.858	10.0897
0.859	10.0893
0.86	10.0889
0.861	10.0889
0.862	10.0886
0.863	10.0884
0.864	10.0883
0.865	10.0879
0.866	10.0872
0.867	10.0868
0.868	10.0866
0.869	10.0861
0.87	10.0857
0.871	10.0854
0.872	10.085
0.873	10.0845
0.874	10.0839
0.875	10.0835
0.876	10.0831
0.877	10.0829
0.878	10.0827
0.879	10.0821
0.88	10.0814
0.881	10.0805
0.882	10.0796
0.883	10.0791
0.884	10.0785
0.885	10.0779
0.886	10.0776
0.887	10.0768
0.888	10.0763
0.889	10.0761
0.89	10.0757
0.891	10.0754
0.892	10.0752
0.893	10.0748
0.894	10.0744
0.895	10.0742
0.896	10.0741
0.897	10.0739
0.898	10.0735
0.899	10.0731
0.9	10.0727
0.901	10.0725
0.902	10.0723
0.903	10.072
0.904	10.0718
0.905	10.0714
0.906	10.071
0.907	10.0708
0.908	10.0704
0.909	10.07
0.91	10.0698
0.911	10.0695
0.912	10.0695
0.913	10.0691
0.914	10.0685
0.915	10.0683
0.916	10.0681
0.917	10.0678
0.918	10.0676
0.919	10.0672
0.92	10.0668
0.921	10.0664
0.922	10.066
0.923	10.0656
0.924	10.0654
0.925	10.0654
0.926	10.0651
0.927	10.0646
0.928	10.064
0.929	10.0638
0.93	10.0635
0.931	10.0632
0.932	10.0628
0.933	10.0627
0.934	10.0626
0.935	10.0621
0.936	10.0615
0.937	10.0613
0.938	10.0611
0.939	10.0607
0.94	10.0604
0.941	10.0602
0.942	10.0598
0.943	10.0594
0.944	10.059
0.945	10.0586
0.946	10.0582
0.947	10.058
0.948	10.0576
0.949	10.0571
0.95	10.0567
0.951	10.0564
0.952	10.0565
0.953	10.0565
0.954	10.0561
0.955	10.0557
0.956	10.0555
0.957	10.0552
0.958	10.055
0.959	10.0549
0.96	10.0547
0.961	10.0543
0.962	10.0541
0.963	10.0539
0.964	10.0535
0.965	10.0532
0.966	10.0528
0.967	10.0523
0.968	10.0519
0.969	10.0518
0.97	10.0519
0.971	10.0519
0.972	10.0516
0.973	10.0511
0.974	10.0505
0.975	10.05
0.976	10.0494
0.977	10.049
0.978	10.0486
0.979	10.0481
0.98	10.0477
0.981	10.0474
0.982	10.0472
0.983	10.0472
0.984	10.0469
0.985	10.0467
0.986	10.0465
0.987	10.0461
0.988	10.0457
0.989	10.0453
0.99	10.0449
0.991	10.0447
0.992	10.0444
0.993	10.0442
0.994	10.044
0.995	10.0436
0.996	10.0434
0.997	10.043
0.998	10.0426
0.999	10.0423
1	10.0419
1.001	10.0419
1.002	10.042
1.003	10.0419
1.004	10.0417
1.005	10.0411
1.006	10.0406
1.007	10.0404
1.008	10.0401
1.009	10.0397
1.01	10.0397
1.011	10.0398
1.012	10.0395
1.013	10.0393
1.014	10.0392
1.015	10.039
1.016	10.0388
1.017	10.0384
1.018	10.0378
1.019	10.0374
1.02	10.0371
1.021	10.0366
1.022	10.0363
1.023	10.036
1.024	10.0356
1.025	10.0349
1.026	10.0345
1.027	10.0341
1.028	10.0336
1.029	10.0332
1.03	10.0329
1.031	10.0326
1.032	10.0322
1.033	10.0319
1.034	10.0315
1.035	10.0308
1.036	10.0301
1.037	10.0297
1.038	10.0293
1.039	10.0289
1.04	10.0284
1.041	10.0278
1.042	10.0277
1.043	10.0277
1.044	10.0271
1.045	10.0266
1.046	10.0262
1.047	10.0256
1.048	10.0251
1.049	10.0248
1.05	10.0246
1.051	10.0245
1.052	10.0246
1.053	10.0242
1.054	10.0237
1.055	10.0231
1.056	10.0226
1.057	10.0223
1.058	10.0221
1.059	10.0217
1.06	10.0212
1.061	10.0204
1.062	10.02
1.063	10.0198
1.064	10.0194
1.065	10.0187
1.066	10.018
1.067	10.0174
1.068	10.017
1.069	10.0166
1.07	10.0162
1.071	10.016
1.072	10.0154
1.073	10.0147
1.074	10.0142
1.075	10.0138
1.076	10.0136
1.077	10.0133
1.078	10.0129
1.079	10.0124
1.08	10.0116
1.081	10.0111
1.082	10.0107
1.083	10.0103
1.084	10.0099
1.085	10.0095
1.086	10.0091
1.087	10.0087
1.088	10.0083
1.089	10.0081
1.09	10.0081
1.091	10.008
1.092	10.0081
1.093	10.008
1.094	10.0076
1.095	10.0071
1.096	10.0065
1.097	10.0061
1.098	10.0057
1.099	10.0053
1.1	10.0051
1.101	10.0047
1.102	10.0043
1.103	10.0041
1.104	10.0037
1.105	10.0033
1.106	10.0029
1.107	10.0027
1.108	10.0024
1.109	10.0021
1.11	10.0018
1.111	10.0016
1.112	10.0014
1.113	10.0013
1.114	10.0011
1.115	10.0005
1.116	10.0001
1.117	10.0001
1.118	9.99967
1.119	9.99911
1.12	9.99889
1.121	9.99849
1.122	9.99794
1.123	9.99754
1.124	9.99699
1.125	9.99626
1.126	9.99587
1.127	9.99564
1.128	9.99525
1.129	9.99502
1.13	9.99479
1.131	9.9944
1.132	9.99417
1.133	9.99394
1.134	9.99371
1.135	9.99315
1.136	9.9926
1.137	9.99253
1.138	9.9923
1.139	9.99191
1.14	9.99135
1.141	9.99063
1.142	9.98991
1.143	9.98952
1.144	9.98945
1.145	9.98906
1.146	9.98867
1.147	9.98876
1.148	9.9887
1.149	9.98831
1.15	9.98808
1.151	9.98785
1.152	9.98762
1.153	9.98739
1.154	9.98716
1.155	9.98677
1.156	9.98621
1.157	9.98582
1.158	9.98543
1.159	9.98487
1.16	9.98431
1.161	9.98392
1.162	9.98353
1.163	9.9833
1.164	9.98307
1.165	9.98268
1.166	9.98212
1.167	9.98156
1.168	9.98133
1.169	9.9811
1.17	9.98071
1.171	9.98048
1.172	9.98025
1.173	9.98002
1.174	9.9798
1.175	9.97924
1.176	9.97884
1.177	9.97862
1.178	9.97822
1.179	9.97767
1.18	9.97694
1.181	9.97622
1.182	9.9755
1.183	9.97494
1.184	9.97455
1.185	9.97432
1.186	9.97409
1.187	9.9737
1.188	9.97347
1.189	9.97324
1.19	9.97318
1.191	9.97311
1.192	9.97288
1.193	9.97249
1.194	9.97177
1.195	9.97121
1.196	9.97065
1.197	9.9701
1.198	9.96987
1.199	9.96947
1.2	9.96892
1.201	9.96836
1.202	9.96797
1.203	9.9679
1.204	9.96751
1.205	9.96679
1.206	9.96639
1.207	9.96616
1.208	9.96577
1.209	9.96538
1.21	9.96498
1.211	9.96459
1.212	9.96436
1.213	9.96413
1.214	9.96374
1.215	9.96335
1.216	9.96295
1.217	9.96289
1.218	9.96283
1.219	9.96243
1.22	9.96204
1.221	9.96165
1.222	9.96142
1.223	9.96119
1.224	9.96063
1.225	9.96024
1.226	9.96017
1.227	9.95995
1.228	9.95955
1.229	9.95932
1.23	9.95942
1.231	9.95936
1.232	9.95897
1.233	9.95857
1.234	9.95802
1.235	9.95729
1.236	9.95674
1.237	9.95634
1.238	9.95611
1.239	9.95572
1.24	9.95516
1.241	9.95493
1.242	9.95471
1.243	9.95431
1.244	9.95376
1.245	9.9532
1.246	9.95281
1.247	9.95241
1.248	9.95218
1.249	9.95195
1.25	9.95156
1.251	9.9515
1.252	9.95143
1.253	9.95104
1.254	9.95065
1.255	9.95009
1.256	9.94953
1.257	9.9493
1.258	9.94907
1.259	9.94868
1.26	9.94829
1.261	9.94773
1.262	9.94717
1.263	9.94678
1.264	9.94655
1.265	9.94616
1.266	9.9456
1.267	9.94521
1.268	9.94481
1.269	9.94459
1.27	9.94403
1.271	9.94331
1.272	9.94324
1.273	9.94301
1.274	9.94246
1.275	9.94206
1.276	9.94167
1.277	9.94128
1.278	9.94088
1.279	9.94033
1.28	9.93977
1.281	9.93938
1.282	9.93898
1.283	9.93875
1.284	9.93853
1.285	9.9383
1.286	9.93823
1.287	9.93817
1.288	9.93794
1.289	9.93755
1.29	9.93715
1.291	9.9366
1.292	9.9362
1.293	9.93597
1.294	9.93558
1.295	9.93502
1.296	9.93447
1.297	9.93407
1.298	9.93352
1.299	9.93296
1.3	9.93257
1.301	9.93217
1.302	9.93194
1.303	9.93171
1.304	9.93132
1.305	9.93109
1.306	9.93086
1.307	9.9308
1.308	9.9309
1.309	9.93083
1.31	9.93077
1.311	9.93054
1.312	9.93048
1.313	9.93025
1.314	9.92969
1.315	9.92913
1.316	9.92858
1.317	9.92851
1.318	9.92845
1.319	9.92805
1.32	9.92766
1.321	9.92727
1.322	9.92687
1.323	9.92648
1.324	9.92592
1.325	9.92537
1.326	9.92514
1.327	9.92491
1.328	9.92452
1.329	9.92429
1.33	9.92406
1.331	9.92399
1.332	9.92393
1.333	9.9237
1.334	9.92347
1.335	9.92308
1.336	9.92269
1.337	9.92229
1.338	9.92174
1.339	9.92101
1.34	9.92029
1.341	9.91973
1.342	9.91918
1.343	9.91829
1.344	9.9174
1.345	9.91668
1.346	9.91629
1.347	9.91639
1.348	9.91632
1.349	9.91593
1.35	9.91554
1.351	9.91498
1.352	9.91475
1.353	9.91485
1.354	9.91446
1.355	9.91374
1.356	9.91318
1.357	9.91295
1.358	9.91272
1.359	9.91233
1.36	9.91194
1.361	9.91171
1.362	9.91131
1.363	9.91059
1.364	9.90971
1.365	9.90882
1.366	9.90826
1.367	9.90787
1.368	9.90748
1.369	9.90708
1.37	9.90702
1.371	9.90712
1.372	9.90705
1.373	9.90666
1.374	9.90594
1.375	9.90538
1.376	9.90532
1.377	9.90525
1.378	9.9047
1.379	9.9043
1.38	9.90407
1.381	9.90368
1.382	9.90329
1.383	9.90289
1.384	9.9025
1.385	9.90211
1.386	9.90172
1.387	9.90132
1.388	9.90109
1.389	9.90119
1.39	9.90129
1.391	9.9009
1.392	9.90067
1.393	9.90077
1.394	9.90071
1.395	9.90031
1.396	9.89976
1.397	9.89936
1.398	9.89897
1.399	9.89858
1.4	9.89818
1.401	9.89763
1.402	9.89707
1.403	9.89668
1.404	9.89628
1.405	9.89572
1.406	9.89517
1.407	9.89461
1.408	9.89422
1.409	9.89399
1.41	9.89343
1.411	9.89304
1.412	9.89281
1.413	9.89225
1.414	9.89169
1.415	9.8913
1.416	9.89091
1.417	9.89051
1.418	9.89012
1.419	9.88973
1.42	9.88901
1.421	9.88829
1.422	9.88789
1.423	9.8875
1.424	9.88694
1.425	9.88622
1.426	9.88566
1.427	9.8851
1.428	9.88455
1.429	9.88415
1.43	9.88393
1.431	9.88353
1.432	9.8833
1.433	9.88291
1.434	9.88202
1.435	9.88147
1.436	9.88091
1.437	9.88052
1.438	9.88029
1.439	9.87989
1.44	9.8795
1.441	9.87911
1.442	9.87888
1.443	9.87865
1.444	9.87826
1.445	9.8777
1.446	9.87698
1.447	9.87626
1.448	9.8757
1.449	9.87563
1.45	9.87557
1.451	9.87534
1.452	9.87511
1.453	9.87472
1.454	9.87433
1.455	9.87393
1.456	9.8737
1.457	9.87348
1.458	9.87308
1.459	9.87253
1.46	9.87197
1.461	9.87158
1.462	9.87135
1.463	9.87128
1.464	9.87105
1.465	9.87033
1.466	9.86961
1.467	9.86922
1.468	9.86866
1.469	9.86827
1.47	9.86804
1.471	9.86764
1.472	9.86742
1.473	9.86702
1.474	9.86647
1.475	9.86607
1.476	9.86568
1.477	9.86512
1.478	9.8644
1.479	9.86368
1.48	9.86279
1.481	9.86207
1.482	9.86151
1.483	9.86079
1.484	9.86023
1.485	9.85984
1.486	9.85912
1.487	9.8584
1.488	9.85784
1.489	9.85728
1.49	9.85705
1.491	9.85682
1.492	9.85643
1.493	9.85604
1.494	9.85565
1.495	9.85525
1.496	9.85486
1.497	9.85463
1.498	9.8544
1.499	9.85384
1.5	9.85312
1.501	9.85257
1.502	9.85217
1.503	9.85178
1.504	9.85155
1.505	9.85132
1.506	9.85109
1.507	9.85086
1.508	9.85031
1.509	9.84975
1.51	9.84936
1.511	9.84896
1.512	9.84857
1.513	9.84818
1.514	9.84778
1.515	9.84723
1.516	9.8465
1.517	9.84578
1.518	9.84506
1.519	9.8445
1.52	9.84411
1.521	9.84388
1.522	9.84365
1.523	9.8431
1.524	9.84254
1.525	9.84214
1.526	9.84175
1.527	9.84136
1.528	9.84097
1.529	9.84057
1.53	9.84018
1.531	9.83979
1.532	9.83939
1.533	9.839
1.534	9.83844
1.535	9.83772
1.536	9.837
1.537	9.83644
1.538	9.83605
1.539	9.83566
1.54	9.8351
1.541	9.83454
1.542	9.83415
1.543	9.83375
1.544	9.8332
1.545	9.8328
1.546	9.83258
1.547	9.83218
1.548	9.83179
1.549	9.83156
1.55	9.83133
1.551	9.83077
1.552	9.83022
1.553	9.82982
1.554	9.82943
1.555	9.82887
1.556	9.82848
1.557	9.82825
1.558	9.82786
1.559	9.82747
1.56	9.82691
1.561	9.82619
1.562	9.82563
1.563	9.82507
1.564	9.82451
1.565	9.82428
1.566	9.82406
1.567	9.82383
1.568	9.82343
1.569	9.82304
1.57	9.82298
1.571	9.82275
1.572	9.82252
1.573	9.82229
1.574	9.82173
1.575	9.82101
1.576	9.82045
1.577	9.82006
1.578	9.8195
1.579	9.81878
1.58	9.81806
1.581	9.8175
1.582	9.81727
1.583	9.81688
1.584	9.81616
1.585	9.81544
1.586	9.81471
1.587	9.81416
1.588	9.81376
1.589	9.81321
1.59	9.81265
1.591	9.81209
1.592	9.8117
1.593	9.81147
1.594	9.81091
1.595	9.81002
1.596	9.80914
1.597	9.80842
1.598	9.80769
1.599	9.80697
1.6	9.80642
1.601	9.80586
1.602	9.80514
1.603	9.80458
1.604	9.80402
1.605	9.8033
1.606	9.80291
1.607	9.80251
1.608	9.80179
1.609	9.80107
1.61	9.80068
1.611	9.80028
1.612	9.79972
1.613	9.79933
1.614	9.79877
1.615	9.79805
1.616	9.79733
1.617	9.79677
1.618	9.79621
1.619	9.79566
1.62	9.7951
1.621	9.79421
1.622	9.79349
1.623	9.79293
1.624	9.79221
1.625	9.79149
1.626	9.79093
1.627	9.79038
1.628	9.78982
1.629	9.78959
1.63	9.78936
1.631	9.78897
1.632	9.78841
1.633	9.78785
1.634	9.78746
1.635	9.7869
1.636	9.93635
1.637	10.4689
1.638	11.3556
1.639	12.3068
1.64	13.0188
1.641	13.481
1.642	13.8428
1.643	14.1439
1.644	14.4011
1.645	14.6274
1.646	14.8314
1.647	15.0182
1.648	15.1895
1.649	15.3494
1.65	15.4998
1.651	15.6419
1.652	15.7779
1.653	15.9066
1.654	16.0288
1.655	16.1457
1.656	16.2574
1.657	16.3644
1.658	16.4649
1.659	16.5596
1.66	16.6503
1.661	16.7376
1.662	16.8231
1.663	16.906
1.664	16.9861
1.665	17.0648
1.666	17.1434
1.667	17.2222
1.668	17.2995
1.669	17.3746
1.67	17.447
1.671	17.517
1.672	17.5853
1.673	17.6513
1.674	17.7155
1.675	17.7785
1.676	17.8404
1.677	17.9009
1.678	17.9594
1.679	18.0158
1.68	18.0706
1.681	18.1241
1.682	18.1766
1.683	18.2268
1.684	18.2748
1.685	18.3213
1.686	18.3666
1.687	18.4104
1.688	18.4523
1.689	18.4928
1.69	18.5323
1.691	18.5704
1.692	18.6074
1.693	18.6439
1.694	18.6794
1.695	18.7144
1.696	18.749
1.697	18.7836
1.698	18.8177
1.699	18.851
1.7	18.8834
1.701	18.9157
1.702	18.9482
1.703	18.98
1.704	19.0112
1.705	19.0423
1.706	19.0736
1.707	19.1051
1.708	19.1366
1.709	19.1681
1.71	19.1994
1.711	19.2305
1.712	19.2617
1.713	19.2927
1.714	19.3235
1.715	19.354
1.716	19.3845
1.717	19.4156
1.718	19.4473
1.719	19.4789
1.72	19.5104
1.721	19.5422
1.722	19.5745
1.723	19.6068
1.724	19.6393
1.725	19.6716
1.726	19.7032
1.727	19.7351
1.728	19.7672
1.729	19.7992
1.73	19.8306
1.731	19.8618
1.732	19.8926
1.733	19.9226
1.734	19.9518
1.735	19.9802
1.736	20.0075
1.737	20.0341
1.738	20.0595
1.739	20.0831
1.74	20.1047
1.741	20.1242
1.742	20.1414
1.743	20.1558
1.744	20.1664
1.745	20.1729
1.746	20.1755
1.747	20.1752
1.748	20.1745
1.749	20.174
1.75	20.1736
1.751	20.1733
1.752	20.1731
1.753	20.173
1.754	20.173
1.755	20.1726
1.756	20.172
1.757	20.1716
1.758	20.1712
1.759	20.1708
1.76	20.1703
1.761	20.1699
1.762	20.1698
1.763	20.1694
1.764	20.1689
1.765	20.1683
1.766	20.1678
1.767	20.1675
1.768	20.1673
1.769	20.1669
1.77	20.1664
1.771	20.1658
1.772	20.1652
1.773	20.1645
1.774	20.1638
1.775	20.1631
1.776	20.1625
1.777	20.1623
1.778	20.1619
1.779	20.1612
1.78	20.1605
1.781	20.1597
1.782	20.1592
1.783	20.1589
1.784	20.1586
1.785	20.1577
1.786	20.1569
1.787	20.1565
1.788	20.1562
1.789	20.1558
1.79	20.1552
1.791	20.1547
1.792	20.1543
1.793	20.1537
1.794	20.153
1.795	20.1521
1.796	20.1514
1.797	20.151
1.798	20.1504
1.799	20.1497
1.8	20.149
1.801	20.1484
1.802	20.1479
1.803	20.1473
1.804	20.1469
1.805	20.1464
1.806	20.1455
1.807	20.1447
1.808	20.1445
1.809	20.1441
1.81	20.1436
1.811	20.143
1.812	20.1423
1.813	20.1417
1.814	20.1413
1.815	20.1409
1.816	20.1407
1.817	20.1405
1.818	20.1401
1.819	20.1397
1.82	20.1391
1.821	20.1384
1.822	20.1379
1.823	20.1373
1.824	20.1364
1.825	20.1355
1.826	20.135
1.827	20.1347
1.828	20.1345
1.829	20.1341
1.83	20.1336
1.831	20.1333
1.832	20.1333
1.833	20.1327
1.834	20.1322
1.835	20.1318
1.836	20.1312
1.837	20.1306
1.838	20.1304
1.839	20.1299
1.84	20.1291
1.841	20.1288
1.842	20.1284
1.843	20.128
1.844	20.1276
1.845	20.1272
1.846	20.1266
1.847	20.1259
1.848	20.1252
1.849	20.1246
1.85	20.1244
1.851	20.1242
1.852	20.1238
1.853	20.1235
1.854	20.1231
1.855	20.1224
1.856	20.1219
1.857	20.1215
1.858	20.1211
1.859	20.1207
1.86	20.1203
1.861	20.1196
1.862	20.1188
1.863	20.1185
1.864	20.1181
1.865	20.1175
1.866	20.1169
1.867	20.1164
1.868	20.1157
1.869	20.1151
1.87	20.1149
1.871	20.1148
1.872	20.1144
1.873	20.1139
1.874	20.1133
1.875	20.1126
1.876	20.112
1.877	20.1116
1.878	20.1111
1.879	20.1104
1.88	20.1096
1.881	20.1089
1.882	20.1082
1.883	20.1075
1.884	20.1068
1.885	20.1062
1.886	20.1058
1.887	20.1054
1.888	20.1048
1.889	20.1043
1.89	20.1041
1.891	20.104
1.892	20.1038
1.893	20.1035
1.894	20.1031
1.895	20.1026
1.896	20.1022
1.897	20.1016
1.898	20.1009
1.899	20.1002
1.9	20.0995
1.901	20.0986
1.902	20.0979
1.903	20.0971
1.904	20.0963
1.905	20.0957
1.906	20.0951
1.907	20.0946
1.908	20.0942
1.909	20.0938
1.91	20.0934
1.911	20.0932
1.912	20.0929
1.913	20.0926
1.914	20.092
1.915	20.0913
1.916	20.0907
1.917	20.0903
1.918	20.0899
1.919	20.0894
1.92	20.0887
1.921	20.0879
1.922	20.0875
1.923	20.0871
1.924	20.0864
1.925	20.0859
1.926	20.0853
1.927	20.0847
1.928	20.0844
1.929	20.0841
1.93	20.0841
1.931	20.0837
1.932	20.083
1.933	20.0822
1.934	20.0817
1.935	20.0811
1.936	20.0807
1.937	20.0806
1.938	20.0803
1.939	20.0795
1.94	20.0786
1.941	20.0779
1.942	20.0775
1.943	20.0771
1.944	20.0764
1.945	20.0757
1.946	20.0753
1.947	20.0748
1.948	20.0744
1.949	20.0741
1.95	20.0737
1.951	20.0732
1.952	20.0725
1.953	20.0717
1.954	20.0712
1.955	20.0706
1.956	20.0701
1.957	20.0697
1.958	20.0694
1.959	20.0692
1.96	20.0687
1.961	20.0681
1.962	20.068
1.963	20.0678
1.964	20.0671
1.965	20.0665
1.966	20.0661
1.967	20.0657
1.968	20.0652
1.969	20.0648
1.97	20.0646
1.971	20.0642
1.972	20.0638
1.973	20.0634
1.974	20.0628
1.975	20.0624
1.976	20.0622
1.977	20.0618
1.978	20.0613
1.979	20.0605
1.98	20.0598
1.981	20.0591
1.982	20.0585
1.983	20.058
1.984	20.0574
1.985	20.0569
1.986	20.0561
1.987	20.0554
1.988	20.0548
1.989	20.0543
1.99	20.0536
1.991	20.0532
1.992	20.0529
1.993	20.0526
1.994	20.0522
1.995	20.0516
1.996	20.0511
1.997	20.0507
1.998	20.0503
1.999	20.0499
[truncated: 3,001 more rows]

## Sheet: S33c
Time (s)	Open-circuit voltage (V)
0.001	0.14632
0.002	0.14645
0.003	0.14642
0.004	0.14639
0.005	0.14646
0.006	0.14657
0.007	0.14676
0.008	0.14706
0.009	0.14723
0.01	0.14748
0.011	0.14753
0.012	0.14753
0.013	0.14759
0.014	0.14777
0.015	0.14766
0.016	0.1475
0.017	0.14747
0.018	0.14745
0.019	0.14755
0.02	0.14756
0.021	0.14767
0.022	0.14774
0.023	0.14783
0.024	0.14805
0.025	0.14828
0.026	0.14859
0.027	0.14888
0.028	0.14919
0.029	0.14968
0.03	0.15001
0.031	0.15041
0.032	0.15078
0.033	0.15109
0.034	0.1512
0.035	0.15133
0.036	0.15141
0.037	0.15156
0.038	0.1516
0.039	0.15157
0.04	0.15167
0.041	0.15174
0.042	0.15182
0.043	0.15195
0.044	0.15221
0.045	0.15256
0.046	0.15286
0.047	0.15303
0.048	0.15312
0.049	0.15317
0.05	0.1533
0.051	0.15329
0.052	0.15313
0.053	0.153
0.054	0.15292
0.055	0.15277
0.056	0.15267
0.057	0.15252
0.058	0.15231
0.059	0.15206
0.06	0.15179
0.061	0.15143
0.062	0.1512
0.063	0.15108
0.064	0.15105
0.065	0.15097
0.066	0.15108
0.067	0.15121
0.068	0.15125
0.069	0.15127
0.07	0.15136
0.071	0.15153
0.072	0.15166
0.073	0.15168
0.074	0.15181
0.075	0.1519
0.076	0.15202
0.077	0.15206
0.078	0.15211
0.079	0.15219
0.08	0.15235
0.081	0.15276
0.082	0.15303
0.083	0.15325
0.084	0.15341
0.085	0.15371
0.086	0.15403
0.087	0.15435
0.088	0.15463
0.089	0.15495
0.09	0.15515
0.091	0.15523
0.092	0.15529
0.093	0.15542
0.094	0.1555
0.095	0.15552
0.096	0.15545
0.097	0.15537
0.098	0.15525
0.099	0.15518
0.1	0.15523
0.101	0.15523
0.102	0.15531
0.103	0.15547
0.104	0.15567
0.105	0.15583
0.106	0.15597
0.107	0.15601
0.108	0.15608
0.109	0.15606
0.11	0.15613
0.111	0.15622
0.112	0.15635
0.113	0.15637
0.114	0.15627
0.115	0.1561
0.116	0.15598
0.117	0.15583
0.118	0.15577
0.119	0.15577
0.12	0.15579
0.121	0.15573
0.122	0.15572
0.123	0.15577
0.124	0.15599
0.125	0.1563
0.126	0.15654
0.127	0.15682
0.128	0.15718
0.129	0.15758
0.13	0.15792
0.131	0.1581
0.132	0.15807
0.133	0.15797
0.134	0.1578
0.135	0.15771
0.136	0.15781
0.137	0.15779
0.138	0.15779
0.139	0.15781
0.14	0.15779
0.141	0.15785
0.142	0.15798
0.143	0.15822
0.144	0.15843
0.145	0.15869
0.146	0.15896
0.147	0.15918
0.148	0.15944
0.149	0.15976
0.15	0.16008
0.151	0.16034
0.152	0.16052
0.153	0.16073
0.154	0.16083
0.155	0.16084
0.156	0.16084
0.157	0.16098
0.158	0.16111
0.159	0.16118
0.16	0.16135
0.161	0.16147
0.162	0.16162
0.163	0.16169
0.164	0.16182
0.165	0.16208
0.166	0.1624
0.167	0.16274
0.168	0.16304
0.169	0.16326
0.17	0.16348
0.171	0.16367
0.172	0.16388
0.173	0.16404
0.174	0.16419
0.175	0.16433
0.176	0.16435
0.177	0.16437
0.178	0.16426
0.179	0.16415
0.18	0.16408
0.181	0.16401
0.182	0.16395
0.183	0.16391
0.184	0.16406
0.185	0.16442
0.186	0.16475
0.187	0.16478
0.188	0.16489
0.189	0.16496
0.19	0.16505
0.191	0.16514
0.192	0.16519
0.193	0.16517
0.194	0.16509
0.195	0.16499
0.196	0.16485
0.197	0.16476
0.198	0.16473
0.199	0.16475
0.2	0.1648
0.201	0.16491
0.202	0.16496
0.203	0.16511
0.204	0.16523
0.205	0.16545
0.206	0.16574
0.207	0.16603
0.208	0.1662
0.209	0.16633
0.21	0.16654
0.211	0.16677
0.212	0.16693
0.213	0.167
0.214	0.16714
0.215	0.16726
0.216	0.16732
0.217	0.16735
0.218	0.16734
0.219	0.16741
0.22	0.16753
0.221	0.16769
0.222	0.16779
0.223	0.16792
0.224	0.168
0.225	0.16819
0.226	0.16854
0.227	0.16879
0.228	0.16907
0.229	0.1694
0.23	0.16959
0.231	0.16967
0.232	0.1698
0.233	0.16996
0.234	0.17005
0.235	0.17016
0.236	0.17013
0.237	0.16995
0.238	0.16996
0.239	0.16984
0.24	0.16976
0.241	0.16962
0.242	0.16945
0.243	0.16949
0.244	0.16947
0.245	0.16951
0.246	0.16951
0.247	0.16958
0.248	0.16969
0.249	0.16976
0.25	0.16977
0.251	0.16974
0.252	0.16984
0.253	0.16993
0.254	0.16989
0.255	0.16985
0.256	0.16978
0.257	0.16977
0.258	0.16972
0.259	0.16965
0.26	0.16959
0.261	0.16964
0.262	0.16977
0.263	0.17004
0.264	0.17029
0.265	0.17044
0.266	0.17064
0.267	0.17093
0.268	0.17118
0.269	0.17143
0.27	0.17161
0.271	0.17175
0.272	0.17188
0.273	0.17216
0.274	0.17237
0.275	0.17264
0.276	0.17288
0.277	0.17292
0.278	0.17315
0.279	0.17335
0.28	0.17355
0.281	0.17388
0.282	0.17415
0.283	0.1744
0.284	0.17459
0.285	0.17496
0.286	0.17523
0.287	0.17545
0.288	0.17575
0.289	0.17585
0.29	0.17603
0.291	0.17617
0.292	0.17626
0.293	0.17644
0.294	0.17648
0.295	0.17654
0.296	0.1766
0.297	0.17677
0.298	0.17692
0.299	0.17701
0.3	0.17719
0.301	0.17737
0.302	0.17766
0.303	0.1778
0.304	0.17798
0.305	0.1783
0.306	0.17863
0.307	0.17891
0.308	0.17913
0.309	0.17938
0.31	0.17965
0.311	0.17999
0.312	0.18029
0.313	0.1805
0.314	0.18042
0.315	0.18034
0.316	0.18047
0.317	0.1806
0.318	0.18073
0.319	0.18104
0.32	0.18131
0.321	0.18163
0.322	0.18197
0.323	0.18218
0.324	0.18227
0.325	0.18249
0.326	0.18275
0.327	0.18296
0.328	0.18327
0.329	0.18345
0.33	0.18362
0.331	0.1836
0.332	0.18355
0.333	0.18363
0.334	0.18361
0.335	0.18359
0.336	0.18353
0.337	0.18344
0.338	0.18337
0.339	0.18325
0.34	0.18336
0.341	0.18349
0.342	0.18362
0.343	0.18391
0.344	0.1841
0.345	0.18437
0.346	0.18478
0.347	0.18511
0.348	0.18536
0.349	0.18549
0.35	0.18569
0.351	0.18583
0.352	0.18596
0.353	0.18609
0.354	0.18616
0.355	0.18637
0.356	0.1865
0.357	0.18662
0.358	0.18687
0.359	0.18715
0.36	0.18739
0.361	0.18781
0.362	0.18816
0.363	0.18835
0.364	0.18864
0.365	0.18908
0.366	0.18967
0.367	0.19019
0.368	0.19066
0.369	0.19091
0.37	0.19102
0.371	0.19111
0.372	0.19101
0.373	0.19087
0.374	0.19076
0.375	0.19063
0.376	0.19038
0.377	0.1902
0.378	0.19008
0.379	0.18997
0.38	0.18998
0.381	0.19
0.382	0.19012
0.383	0.19032
0.384	0.19031
0.385	0.19046
0.386	0.19048
0.387	0.19049
0.388	0.1906
0.389	0.19085
0.39	0.19106
0.391	0.19115
0.392	0.19117
0.393	0.19112
0.394	0.19108
0.395	0.19117
0.396	0.19098
0.397	0.19074
0.398	0.19062
0.399	0.19053
0.4	0.19053
0.401	0.19055
0.402	0.19051
0.403	0.19066
0.404	0.19078
0.405	0.19105
0.406	0.19127
0.407	0.19161
0.408	0.19208
0.409	0.19238
0.41	0.19253
0.411	0.19283
0.412	0.19296
0.413	0.1931
0.414	0.1933
0.415	0.19341
0.416	0.19361
0.417	0.19358
0.418	0.19355
0.419	0.19361
0.42	0.19384
0.421	0.19409
0.422	0.19435
0.423	0.1947
0.424	0.19499
0.425	0.19528
0.426	0.19571
0.427	0.19619
0.428	0.19652
0.429	0.19693
0.43	0.19723
0.431	0.19738
0.432	0.19751
0.433	0.19781
0.434	0.19791
0.435	0.1981
0.436	0.19819
0.437	0.19851
0.438	0.19887
0.439	0.1992
0.44	0.19935
0.441	0.19954
0.442	0.19966
0.443	0.19988
0.444	0.20021
0.445	0.20033
0.446	0.20044
0.447	0.2007
0.448	0.20098
0.449	0.20113
0.45	0.20127
0.451	0.20146
0.452	0.20161
0.453	0.20165
0.454	0.20165
0.455	0.20176
0.456	0.20186
0.457	0.20209
0.458	0.20226
0.459	0.20239
0.46	0.20262
0.461	0.20305
0.462	0.20321
0.463	0.20336
0.464	0.20357
0.465	0.20387
0.466	0.2043
0.467	0.20469
0.468	0.20523
0.469	0.20579
0.47	0.20617
0.471	0.20642
0.472	0.20671
0.473	0.20689
0.474	0.20714
0.475	0.20739
0.476	0.20763
0.477	0.20776
0.478	0.20792
0.479	0.20825
0.48	0.20844
0.481	0.20885
0.482	0.20931
0.483	0.20987
0.484	0.21033
0.485	0.21079
0.486	0.21123
0.487	0.2116
0.488	0.21184
0.489	0.21212
0.49	0.21227
0.491	0.21235
0.492	0.21251
0.493	0.21272
0.494	0.2128
0.495	0.21281
0.496	0.21293
0.497	0.21294
0.498	0.21305
0.499	0.21314
0.5	0.21318
0.501	0.2133
0.502	0.21332
0.503	0.21337
0.504	0.21368
0.505	0.21409
0.506	0.21439
0.507	0.21474
0.508	0.21495
0.509	0.21524
0.51	0.21541
0.511	0.2156
0.512	0.21568
0.513	0.21594
0.514	0.21621
0.515	0.21646
0.516	0.21674
0.517	0.21695
0.518	0.21709
0.519	0.2172
0.52	0.21724
0.521	0.21751
0.522	0.21787
0.523	0.21817
0.524	0.21856
0.525	0.21885
0.526	0.21912
0.527	0.21945
0.528	0.21986
0.529	0.22018
0.53	0.22035
0.531	0.22064
0.532	0.22082
0.533	0.22109
0.534	0.22117
0.535	0.22119
0.536	0.22121
0.537	0.22119
0.538	0.22122
0.539	0.2213
0.54	0.22139
0.541	0.22153
0.542	0.2218
0.543	0.22217
0.544	0.2225
0.545	0.22285
0.546	0.22324
0.547	0.22364
0.548	0.22405
0.549	0.2244
0.55	0.22466
0.551	0.22506
0.552	0.22544
0.553	0.22596
0.554	0.22643
0.555	0.22679
0.556	0.22694
0.557	0.22721
0.558	0.22756
0.559	0.22804
0.56	0.2285
0.561	0.22899
0.562	0.2295
0.563	0.22997
0.564	0.23033
0.565	0.23071
0.566	0.23119
0.567	0.23161
0.568	0.23199
0.569	0.23241
0.57	0.23277
0.571	0.23316
0.572	0.23348
0.573	0.2338
0.574	0.23405
0.575	0.23422
0.576	0.23447
0.577	0.23479
0.578	0.23495
0.579	0.23501
0.58	0.23517
0.581	0.23541
0.582	0.23568
0.583	0.23602
0.584	0.2363
0.585	0.23671
0.586	0.23708
0.587	0.23745
0.588	0.23794
0.589	0.23847
0.59	0.23884
0.591	0.23918
0.592	0.23954
0.593	0.23988
0.594	0.24008
0.595	0.24016
0.596	0.24026
0.597	0.24039
0.598	0.24052
0.599	0.24081
0.6	0.24113
0.601	0.24156
0.602	0.24194
0.603	0.24231
0.604	0.24256
0.605	0.24289
0.606	0.24327
0.607	0.24373
0.608	0.24425
0.609	0.24472
0.61	0.24516
0.611	0.24545
0.612	0.24578
0.613	0.24598
0.614	0.24605
0.615	0.24618
0.616	0.24634
0.617	0.24649
0.618	0.24654
0.619	0.24664
0.62	0.24682
0.621	0.24704
0.622	0.24724
0.623	0.24741
0.624	0.24762
0.625	0.24787
0.626	0.24814
0.627	0.24831
0.628	0.24838
0.629	0.24854
0.63	0.24881
0.631	0.2491
0.632	0.24947
0.633	0.24982
0.634	0.25006
0.635	0.25037
0.636	0.25069
0.637	0.25098
0.638	0.25119
0.639	0.25133
0.64	0.25152
0.641	0.25175
0.642	0.25192
0.643	0.25212
0.644	0.25228
0.645	0.25242
0.646	0.25259
0.647	0.25268
0.648	0.25274
0.649	0.25332
0.65	0.254
0.651	0.25468
0.652	0.25483
0.653	0.25456
0.654	0.25387
0.655	0.25286
0.656	0.25141
0.657	0.24963
0.658	0.24759
0.659	0.24524
0.66	0.24268
0.661	0.23988
0.662	0.23698
0.663	0.23389
0.664	0.23065
0.665	0.22742
0.666	0.22414
0.667	0.22081
0.668	0.21736
0.669	0.21401
0.67	0.21065
0.671	0.20726
0.672	0.20388
0.673	0.20059
0.674	0.19741
0.675	0.19428
0.676	0.19122
0.677	0.18836
0.678	0.18567
0.679	0.18319
0.68	0.18095
0.681	0.17889
0.682	0.17702
0.683	0.17534
0.684	0.17389
0.685	0.17275
0.686	0.17176
0.687	0.17099
0.688	0.1705
0.689	0.17021
0.69	0.17017
0.691	0.1702
0.692	0.17048
0.693	0.17101
0.694	0.17169
0.695	0.17256
0.696	0.1736
0.697	0.17483
0.698	0.17626
0.699	0.17784
0.7	0.1789
0.701	0.17948
0.702	0.17961
0.703	0.17976
0.704	0.17989
0.705	0.18004
0.706	0.18019
0.707	0.18035
0.708	0.18051
0.709	0.18067
0.71	0.18083
0.711	0.18097
0.712	0.18112
0.713	0.18126
0.714	0.18139
0.715	0.18153
0.716	0.18167
0.717	0.18182
0.718	0.18195
0.719	0.18209
0.72	0.18222
0.721	0.18233
0.722	0.18245
0.723	0.18257
0.724	0.18268
0.725	0.18279
0.726	0.18288
0.727	0.18301
0.728	0.18313
0.729	0.18323
0.73	0.18331
0.731	0.1834
0.732	0.18349
0.733	0.18358
0.734	0.18367
0.735	0.18375
0.736	0.18382
0.737	0.18391
0.738	0.18399
0.739	0.18407
0.74	0.18415
0.741	0.18423
0.742	0.18432
0.743	0.1844
0.744	0.18447
0.745	0.18455
0.746	0.18461
0.747	0.18465
0.748	0.18473
0.749	0.18477
0.75	0.18479
0.751	0.1848
0.752	0.18482
0.753	0.18484
0.754	0.18484
0.755	0.18485
0.756	0.18485
0.757	0.18484
0.758	0.18481
0.759	0.18479
0.76	0.18479
0.761	0.18476
0.762	0.18475
0.763	0.18471
0.764	0.18469
0.765	0.18467
0.766	0.18464
0.767	0.18458
0.768	0.18452
0.769	0.18447
0.77	0.1844
0.771	0.18435
0.772	0.1843
0.773	0.18422
0.774	0.18416
0.775	0.18411
0.776	0.18406
0.777	0.18399
0.778	0.18393
0.779	0.18386
0.78	0.18378
0.781	0.18374
0.782	0.18369
0.783	0.18363
0.784	0.18357
0.785	0.1835
0.786	0.18342
0.787	0.18339
0.788	0.18338
0.789	0.18329
0.79	0.18323
0.791	0.18315
0.792	0.18308
0.793	0.18297
0.794	0.1829
0.795	0.18282
0.796	0.18273
0.797	0.18266
0.798	0.18252
0.799	0.18236
0.8	0.1823
0.801	0.18216
0.802	0.18209
0.803	0.18209
0.804	0.18202
0.805	0.18195
0.806	0.18184
0.807	0.18179
0.808	0.1817
0.809	0.18163
0.81	0.18146
0.811	0.18125
0.812	0.18108
0.813	0.18077
0.814	0.18058
0.815	0.1804
0.816	0.18022
0.817	0.18005
0.818	0.17991
0.819	0.17986
0.82	0.17988
0.821	0.17986
0.822	0.17987
0.823	0.17987
0.824	0.17996
0.825	0.17999
0.826	0.17992
0.827	0.17991
0.828	0.17985
0.829	0.17965
0.83	0.17944
0.831	0.17918
0.832	0.17888
0.833	0.17859
0.834	0.17821
0.835	0.17797
0.836	0.17774
0.837	0.17754
0.838	0.17723
0.839	0.17696
0.84	0.17677
0.841	0.1766
0.842	0.17639
0.843	0.17613
0.844	0.17588
0.845	0.17558
0.846	0.17518
0.847	0.17477
0.848	0.17433
0.849	0.174
0.85	0.17366
0.851	0.17324
0.852	0.17292
0.853	0.17254
0.854	0.17218
0.855	0.17193
0.856	0.17175
0.857	0.17158
0.858	0.17126
0.859	0.17095
0.86	0.17063
0.861	0.17046
0.862	0.17039
0.863	0.1704
0.864	0.17056
0.865	0.17059
0.866	0.1706
0.867	0.17068
0.868	0.17074
0.869	0.17089
0.87	0.17087
0.871	0.17069
0.872	0.17066
0.873	0.1705
0.874	0.17018
0.875	0.16982
0.876	0.16945
0.877	0.16911
0.878	0.16877
0.879	0.16852
0.88	0.16837
0.881	0.16818
0.882	0.168
0.883	0.1678
0.884	0.16764
0.885	0.16771
0.886	0.16765
0.887	0.1675
0.888	0.16727
0.889	0.16697
0.89	0.16655
0.891	0.16614
0.892	0.1656
0.893	0.16518
0.894	0.16475
0.895	0.16431
0.896	0.16385
0.897	0.16357
0.898	0.16313
0.899	0.16283
0.9	0.16262
0.901	0.16249
0.902	0.16247
0.903	0.16246
0.904	0.16259
0.905	0.16284
0.906	0.16309
0.907	0.16303
0.908	0.16309
0.909	0.16342
0.91	0.1637
0.911	0.16407
0.912	0.16431
0.913	0.16448
0.914	0.16441
0.915	0.16425
0.916	0.16413
0.917	0.16406
0.918	0.16394
0.919	0.16384
0.92	0.16356
0.921	0.16347
0.922	0.16354
0.923	0.16337
0.924	0.16316
0.925	0.16318
0.926	0.16318
0.927	0.16337
0.928	0.16353
0.929	0.16352
0.93	0.16341
0.931	0.16325
0.932	0.16309
0.933	0.16285
0.934	0.16281
0.935	0.16259
0.936	0.16228
0.937	0.16188
0.938	0.16163
0.939	0.16146
0.94	0.1615
0.941	0.16149
0.942	0.16141
0.943	0.16139
0.944	0.16129
0.945	0.16134
0.946	0.16146
0.947	0.16151
0.948	0.16154
0.949	0.16176
0.95	0.16192
0.951	0.16188
0.952	0.16192
0.953	0.16201
0.954	0.16203
0.955	0.16214
0.956	0.16196
0.957	0.16175
0.958	0.16178
0.959	0.16182
0.96	0.16177
0.961	0.16176
0.962	0.16167
0.963	0.16143
0.964	0.16137
0.965	0.16115
0.966	0.16099
0.967	0.16079
0.968	0.16047
0.969	0.16014
0.97	0.15974
0.971	0.15953
0.972	0.15934
0.973	0.15891
0.974	0.15865
0.975	0.15851
0.976	0.15833
0.977	0.15817
0.978	0.15795
0.979	0.1577
0.98	0.15753
0.981	0.15739
0.982	0.15735
0.983	0.15735
0.984	0.15735
0.985	0.15711
0.986	0.15707
0.987	0.15694
0.988	0.15691
0.989	0.15679
0.99	0.15661
0.991	0.15624
0.992	0.15579
0.993	0.15551
0.994	0.15531
0.995	0.15511
0.996	0.15476
0.997	0.15454
0.998	0.15436
0.999	0.15403
1	0.15367
1.001	0.15342
1.002	0.1532
1.003	0.15291
1.004	0.1527
1.005	0.15267
1.006	0.15255
1.007	0.15239
1.008	0.15219
1.009	0.15197
1.01	0.15181
1.011	0.15163
1.012	0.15146
1.013	0.15124
1.014	0.15109
1.015	0.15068
1.016	0.15057
1.017	0.15039
1.018	0.15015
1.019	0.1502
1.02	0.15035
1.021	0.15061
1.022	0.15087
1.023	0.15102
1.024	0.15115
1.025	0.15127
1.026	0.15139
1.027	0.15158
1.028	0.15194
1.029	0.15199
1.03	0.15213
1.031	0.1523
1.032	0.15236
1.033	0.15235
1.034	0.15216
1.035	0.15204
1.036	0.15192
1.037	0.15179
1.038	0.15163
1.039	0.15151
1.04	0.15134
1.041	0.15114
1.042	0.15089
1.043	0.15108
1.044	0.15114
1.045	0.15128
1.046	0.15147
1.047	0.15176
1.048	0.15185
1.049	0.15195
1.05	0.15221
1.051	0.15244
1.052	0.15246
1.053	0.15257
1.054	0.15261
1.055	0.15253
1.056	0.15237
1.057	0.15208
1.058	0.15204
1.059	0.15209
1.06	0.15245
1.061	0.15275
1.062	0.15288
1.063	0.15306
1.064	0.15334
1.065	0.15367
1.066	0.154
1.067	0.15424
1.068	0.15433
1.069	0.15459
1.07	0.1547
1.071	0.15473
1.072	0.1548
1.073	0.15466
1.074	0.15472
1.075	0.15493
1.076	0.15503
1.077	0.15524
1.078	0.15539
1.079	0.15543
1.08	0.15552
1.081	0.15568
1.082	0.15574
1.083	0.15578
1.084	0.15567
1.085	0.15565
1.086	0.15559
1.087	0.15555
1.088	0.15549
1.089	0.15546
1.09	0.15529
1.091	0.15522
1.092	0.15527
1.093	0.15536
1.094	0.15525
1.095	0.15522
1.096	0.15514
1.097	0.15507
1.098	0.15496
1.099	0.15491
1.1	0.15479
1.101	0.15458
1.102	0.15439
1.103	0.15431
1.104	0.15423
1.105	0.15429
1.106	0.15434
1.107	0.15434
1.108	0.15446
1.109	0.15446
1.11	0.1545
1.111	0.15438
1.112	0.15425
1.113	0.15425
1.114	0.15425
1.115	0.15418
1.116	0.15405
1.117	0.15403
1.118	0.15393
1.119	0.15399
1.12	0.15414
1.121	0.15422
1.122	0.15449
1.123	0.15475
1.124	0.15504
1.125	0.15526
1.126	0.15547
1.127	0.15576
1.128	0.15605
1.129	0.15627
1.13	0.15636
1.131	0.15651
1.132	0.15635
1.133	0.1563
1.134	0.15625
1.135	0.15628
1.136	0.15624
1.137	0.15632
1.138	0.15636
1.139	0.15644
1.14	0.15664
1.141	0.15682
1.142	0.15688
1.143	0.15703
1.144	0.15708
1.145	0.15712
1.146	0.15721
1.147	0.15733
1.148	0.15743
1.149	0.15762
1.15	0.15773
1.151	0.15785
1.152	0.15783
1.153	0.1578
1.154	0.15784
1.155	0.15776
1.156	0.15788
1.157	0.158
1.158	0.15792
1.159	0.15785
1.16	0.15797
1.161	0.15829
1.162	0.15856
1.163	0.15898
1.164	0.15939
1.165	0.15977
1.166	0.16013
1.167	0.16055
1.168	0.16081
1.169	0.16103
1.17	0.16128
1.171	0.16144
1.172	0.16168
1.173	0.16176
1.174	0.16181
1.175	0.162
1.176	0.1621
1.177	0.16221
1.178	0.16231
1.179	0.16235
1.18	0.16251
1.181	0.16267
1.182	0.16279
1.183	0.16312
1.184	0.16341
1.185	0.16376
1.186	0.16415
1.187	0.16454
1.188	0.16479
1.189	0.16509
1.19	0.16524
1.191	0.16527
1.192	0.16533
1.193	0.16543
1.194	0.1653
1.195	0.16531
1.196	0.16538
1.197	0.16547
1.198	0.16551
1.199	0.16561
1.2	0.16566
1.201	0.16578
1.202	0.1659
1.203	0.16619
1.204	0.16655
1.205	0.16683
1.206	0.16723
1.207	0.1674
1.208	0.16749
1.209	0.16779
1.21	0.1681
1.211	0.16834
1.212	0.16841
1.213	0.1685
1.214	0.16852
1.215	0.16853
1.216	0.16854
1.217	0.16853
1.218	0.16849
1.219	0.16847
1.22	0.16855
1.221	0.16866
1.222	0.16881
1.223	0.16896
1.224	0.16915
1.225	0.16927
1.226	0.16944
1.227	0.16964
1.228	0.16984
1.229	0.17
1.23	0.1702
1.231	0.17014
1.232	0.17013
1.233	0.17013
1.234	0.17016
1.235	0.17015
1.236	0.17016
1.237	0.17004
1.238	0.16989
1.239	0.16992
1.24	0.16985
1.241	0.16985
1.242	0.16994
1.243	0.17006
1.244	0.17027
1.245	0.17049
1.246	0.17072
1.247	0.17093
1.248	0.17108
1.249	0.17119
1.25	0.17128
1.251	0.1714
1.252	0.17152
1.253	0.17161
1.254	0.17169
1.255	0.17183
1.256	0.17197
1.257	0.17205
1.258	0.17223
1.259	0.17243
1.26	0.17257
1.261	0.1728
1.262	0.17308
1.263	0.17342
1.264	0.1737
1.265	0.17397
1.266	0.17432
1.267	0.17473
1.268	0.17508
1.269	0.17538
1.27	0.17558
1.271	0.17576
1.272	0.17592
1.273	0.17607
1.274	0.17621
1.275	0.17632
1.276	0.17648
1.277	0.17658
1.278	0.17671
1.279	0.17682
1.28	0.17684
1.281	0.17681
1.282	0.17688
1.283	0.17681
1.284	0.17692
1.285	0.17698
1.286	0.17691
1.287	0.17692
1.288	0.17715
1.289	0.17722
1.29	0.17708
1.291	0.17692
1.292	0.17687
1.293	0.17672
1.294	0.17668
1.295	0.17652
1.296	0.1763
1.297	0.17605
1.298	0.17579
1.299	0.17564
1.3	0.17566
1.301	0.17579
1.302	0.17589
1.303	0.17595
1.304	0.17611
1.305	0.17634
1.306	0.17659
1.307	0.17683
1.308	0.17707
1.309	0.17722
1.31	0.17732
1.311	0.17762
1.312	0.17773
1.313	0.17789
1.314	0.17803
1.315	0.17827
1.316	0.1785
1.317	0.17873
1.318	0.17888
1.319	0.17906
1.32	0.17943
1.321	0.17977
1.322	0.18011
1.323	0.1804
1.324	0.18071
1.325	0.18115
1.326	0.1815
1.327	0.18179
1.328	0.18213
1.329	0.18225
1.33	0.18226
1.331	0.18238
1.332	0.18242
1.333	0.18238
1.334	0.1825
1.335	0.18259
1.336	0.18253
1.337	0.18259
1.338	0.18238
1.339	0.18209
1.34	0.18198
1.341	0.18194
1.342	0.18217
1.343	0.1823
1.344	0.1825
1.345	0.18258
1.346	0.18268
1.347	0.18283
1.348	0.18296
1.349	0.18318
1.35	0.18328
1.351	0.1833
1.352	0.18335
1.353	0.18343
1.354	0.18349
1.355	0.18357
1.356	0.18362
1.357	0.18367
1.358	0.18374
1.359	0.18398
1.36	0.18416
1.361	0.18443
1.362	0.18459
1.363	0.18507
1.364	0.18551
1.365	0.18596
1.366	0.18637
1.367	0.18696
1.368	0.18745
1.369	0.18788
1.37	0.18829
1.371	0.18849
1.372	0.18877
1.373	0.18898
1.374	0.18925
1.375	0.18947
1.376	0.18946
1.377	0.18948
1.378	0.18972
1.379	0.1899
1.38	0.1902
1.381	0.19047
1.382	0.19063
1.383	0.19091
1.384	0.19131
1.385	0.19153
1.386	0.19166
1.387	0.19193
1.388	0.19202
1.389	0.19235
1.39	0.19268
1.391	0.19305
1.392	0.19327
1.393	0.19336
1.394	0.19345
1.395	0.19357
1.396	0.19359
1.397	0.19366
1.398	0.19372
1.399	0.19384
1.4	0.19394
1.401	0.19414
1.402	0.19438
1.403	0.19446
1.404	0.19458
1.405	0.1947
1.406	0.19483
1.407	0.19513
1.408	0.19529
1.409	0.19539
1.41	0.19548
1.411	0.19562
1.412	0.1958
1.413	0.19604
1.414	0.19612
1.415	0.19619
1.416	0.19615
1.417	0.1962
1.418	0.19613
1.419	0.19592
1.42	0.19582
1.421	0.19577
1.422	0.19581
1.423	0.19586
1.424	0.19599
1.425	0.19609
1.426	0.19617
1.427	0.19645
1.428	0.19678
1.429	0.19695
1.43	0.19701
1.431	0.19698
1.432	0.19702
1.433	0.19708
1.434	0.19707
1.435	0.19699
1.436	0.19717
1.437	0.19737
1.438	0.19758
1.439	0.19795
1.44	0.19828
1.441	0.19863
1.442	0.19894
1.443	0.19936
1.444	0.19976
1.445	0.20023
1.446	0.20064
1.447	0.20112
1.448	0.20144
1.449	0.20171
1.45	0.20197
1.451	0.20207
1.452	0.20224
1.453	0.20235
1.454	0.20262
1.455	0.20292
1.456	0.20318
1.457	0.20344
1.458	0.20357
1.459	0.20382
1.46	0.20417
1.461	0.20445
1.462	0.2047
1.463	0.205
1.464	0.20529
1.465	0.20551
1.466	0.20566
1.467	0.20599
1.468	0.20625
1.469	0.20639
1.47	0.20668
1.471	0.20689
1.472	0.2071
1.473	0.20729
1.474	0.20744
1.475	0.20757
1.476	0.20777
1.477	0.20805
1.478	0.20814
1.479	0.20836
1.48	0.20867
1.481	0.20897
1.482	0.20918
1.483	0.20947
1.484	0.20991
1.485	0.21035
1.486	0.21088
1.487	0.2113
1.488	0.2118
1.489	0.21227
1.49	0.21273
1.491	0.21324
1.492	0.21351
1.493	0.21379
1.494	0.21395
1.495	0.21422
1.496	0.21446
1.497	0.21455
1.498	0.21469
1.499	0.21503
1.5	0.21543
1.501	0.21582
1.502	0.21635
1.503	0.21683
1.504	0.2174
1.505	0.21789
1.506	0.21811
1.507	0.21852
1.508	0.21891
1.509	0.21917
1.51	0.21931
1.511	0.21932
1.512	0.21938
1.513	0.21956
1.514	0.21966
1.515	0.21968
1.516	0.21977
1.517	0.21992
1.518	0.21998
1.519	0.22014
1.52	0.22032
1.521	0.22056
1.522	0.22086
1.523	0.22115
1.524	0.22149
1.525	0.22183
1.526	0.22212
1.527	0.22234
1.528	0.22256
1.529	0.22292
1.53	0.22313
1.531	0.2232
1.532	0.22343
1.533	0.2238
1.534	0.22415
1.535	0.22455
1.536	0.22488
1.537	0.22533
1.538	0.22583
1.539	0.22631
1.54	0.22665
1.541	0.22713
1.542	0.22756
1.543	0.22815
1.544	0.22874
1.545	0.22939
1.546	0.22989
1.547	0.23034
1.548	0.23104
1.549	0.23158
1.55	0.23191
1.551	0.23223
1.552	0.23257
1.553	0.23287
1.554	0.23317
1.555	0.23338
1.556	0.2334
1.557	0.23354
1.558	0.23365
1.559	0.23381
1.56	0.23405
1.561	0.23437
1.562	0.23483
1.563	0.23525
1.564	0.23567
1.565	0.23605
1.566	0.23643
1.567	0.23681
1.568	0.23721
1.569	0.23757
1.57	0.23782
1.571	0.23808
1.572	0.23819
1.573	0.23835
1.574	0.23846
1.575	0.23845
1.576	0.23854
1.577	0.23861
1.578	0.23869
1.579	0.23877
1.58	0.23895
1.581	0.2392
1.582	0.23945
1.583	0.23965
1.584	0.23996
1.585	0.24036
1.586	0.24067
1.587	0.2411
1.588	0.24127
1.589	0.24156
1.59	0.24174
1.591	0.24192
1.592	0.24205
1.593	0.24216
1.594	0.24229
1.595	0.24223
1.596	0.24215
1.597	0.24225
1.598	0.24229
1.599	0.24225
1.6	0.24238
1.601	0.24271
1.602	0.24291
1.603	0.24313
1.604	0.2435
1.605	0.2438
1.606	0.24406
1.607	0.24445
1.608	0.24485
1.609	0.24536
1.61	0.24574
1.611	0.24613
1.612	0.24651
1.613	0.24691
1.614	0.24726
1.615	0.2475
1.616	0.24777
1.617	0.248
1.618	0.24825
1.619	0.24853
1.62	0.24876
1.621	0.24897
1.622	0.24913
1.623	0.24937
1.624	0.24967
1.625	0.25
1.626	0.25034
1.627	0.25059
1.628	0.25092
1.629	0.25129
1.63	0.25165
1.631	0.25185
1.632	0.25203
1.633	0.25237
1.634	0.25271
1.635	0.25301
1.636	0.25317
1.637	0.25325
1.638	0.25343
1.639	0.2537
1.64	0.25397
1.641	0.25428
1.642	0.25473
1.643	0.2551
1.644	0.25537
1.645	0.2555
1.646	0.25567
1.647	0.25666
1.648	0.25729
1.649	0.25785
1.65	0.25829
1.651	0.25844
1.652	0.25802
1.653	0.2573
1.654	0.25614
1.655	0.25452
1.656	0.25258
1.657	0.25041
1.658	0.24802
1.659	0.24544
1.66	0.24255
1.661	0.23954
1.662	0.2364
1.663	0.23312
1.664	0.22968
1.665	0.22619
1.666	0.22271
1.667	0.21915
1.668	0.21563
1.669	0.21209
1.67	0.20851
1.671	0.20502
1.672	0.20157
1.673	0.19826
1.674	0.19509
1.675	0.19194
1.676	0.18892
1.677	0.18609
1.678	0.18338
1.679	0.18082
1.68	0.1785
1.681	0.17643
1.682	0.17468
1.683	0.1732
1.684	0.17191
1.685	0.17086
1.686	0.17009
1.687	0.16961
1.688	0.16948
1.689	0.1695
1.69	0.16985
1.691	0.17036
1.692	0.17103
1.693	0.1719
1.694	0.17293
1.695	0.1742
1.696	0.17566
1.697	0.17731
1.698	0.17812
1.699	0.1789
1.7	0.17958
1.701	0.17993
1.702	0.18007
1.703	0.18019
1.704	0.18032
1.705	0.18046
1.706	0.18061
1.707	0.18076
1.708	0.18093
1.709	0.18108
1.71	0.18125
1.711	0.1814
1.712	0.18156
1.713	0.1817
1.714	0.18181
1.715	0.18196
1.716	0.18208
1.717	0.18221
1.718	0.18233
1.719	0.18245
1.72	0.18256
1.721	0.18267
1.722	0.18277
1.723	0.18288
1.724	0.18299
1.725	0.1831
1.726	0.18319
1.727	0.18329
1.728	0.18337
1.729	0.18348
1.73	0.18359
1.731	0.18366
1.732	0.18374
1.733	0.18384
1.734	0.18392
1.735	0.18401
1.736	0.1841
1.737	0.18419
1.738	0.18427
1.739	0.18437
1.74	0.18445
1.741	0.18454
1.742	0.18462
1.743	0.18472
1.744	0.18481
1.745	0.1849
1.746	0.18499
1.747	0.18507
1.748	0.18516
1.749	0.1852
1.75	0.18529
1.751	0.18533
1.752	0.18538
1.753	0.18542
1.754	0.18545
1.755	0.18547
1.756	0.1855
1.757	0.18555
1.758	0.18558
1.759	0.18557
1.76	0.18557
1.761	0.18556
1.762	0.18556
1.763	0.18557
1.764	0.18559
1.765	0.18559
1.766	0.18556
1.767	0.18554
1.768	0.1855
1.769	0.18548
1.77	0.18544
1.771	0.18541
1.772	0.18539
1.773	0.18537
1.774	0.18531
1.775	0.18524
1.776	0.1852
1.777	0.18516
1.778	0.18512
1.779	0.18505
1.78	0.18498
1.781	0.18493
1.782	0.18487
1.783	0.18482
1.784	0.18474
1.785	0.18469
1.786	0.18463
1.787	0.18456
1.788	0.18453
1.789	0.18452
1.79	0.18447
1.791	0.18447
1.792	0.1844
1.793	0.18434
1.794	0.18427
1.795	0.18425
1.796	0.1842
1.797	0.18409
1.798	0.18407
1.799	0.18401
1.8	0.18404
1.801	0.18391
1.802	0.18383
1.803	0.18384
1.804	0.18377
1.805	0.18379
1.806	0.18381
1.807	0.18374
1.808	0.18367
1.809	0.18355
1.81	0.18337
1.811	0.18324
1.812	0.18307
1.813	0.18278
1.814	0.1826
1.815	0.18234
1.816	0.18224
1.817	0.18217
1.818	0.18215
1.819	0.1821
1.82	0.18212
1.821	0.18228
1.822	0.18241
1.823	0.1825
1.824	0.18267
1.825	0.1828
1.826	0.18298
1.827	0.18303
1.828	0.18307
1.829	0.18299
1.83	0.18294
1.831	0.18305
1.832	0.18299
1.833	0.18274
1.834	0.18257
1.835	0.18242
1.836	0.18236
1.837	0.18238
1.838	0.18241
1.839	0.18237
1.84	0.1821
1.841	0.18183
1.842	0.1817
1.843	0.18184
1.844	0.18178
1.845	0.18166
1.846	0.18151
1.847	0.18136
1.848	0.1812
1.849	0.18108
1.85	0.18077
1.851	0.18035
1.852	0.17986
1.853	0.17941
1.854	0.17894
1.855	0.17846
1.856	0.17783
1.857	0.17726
1.858	0.17672
1.859	0.17625
1.86	0.17574
1.861	0.17536
1.862	0.17498
1.863	0.17479
1.864	0.17471
1.865	0.17456
1.866	0.17436
1.867	0.17409
1.868	0.17407
1.869	0.174
1.87	0.17403
1.871	0.17404
1.872	0.17403
1.873	0.17379
1.874	0.17364
1.875	0.17338
1.876	0.17312
1.877	0.17273
1.878	0.17248
1.879	0.17227
1.88	0.17204
1.881	0.17211
1.882	0.17198
1.883	0.17193
1.884	0.17209
1.885	0.17216
1.886	0.17225
1.887	0.17216
1.888	0.17198
1.889	0.17184
1.89	0.17162
1.891	0.17152
1.892	0.17163
1.893	0.17151
1.894	0.17135
1.895	0.1713
1.896	0.17118
1.897	0.17116
1.898	0.17116
1.899	0.17117
1.9	0.17085
1.901	0.17069
1.902	0.17056
1.903	0.17061
1.904	0.17059
1.905	0.17052
1.906	0.17055
1.907	0.17062
1.908	0.17054
1.909	0.17052
1.91	0.17049
1.911	0.17037
1.912	0.17022
1.913	0.17011
1.914	0.1696
1.915	0.16912
1.916	0.16872
1.917	0.16847
1.918	0.16837
1.919	0.1681
1.92	0.16789
1.921	0.16769
1.922	0.16739
1.923	0.16708
1.924	0.16671
1.925	0.16637
1.926	0.16601
1.927	0.1658
1.928	0.16553
1.929	0.16532
1.93	0.16505
1.931	0.16475
1.932	0.16424
1.933	0.16369
1.934	0.16313
1.935	0.16259
1.936	0.16207
1.937	0.16165
1.938	0.16128
1.939	0.16098
1.94	0.16068
1.941	0.16051
1.942	0.16029
1.943	0.16
1.944	0.15989
1.945	0.1596
1.946	0.15936
1.947	0.15922
1.948	0.15909
1.949	0.15891
1.95	0.15871
1.951	0.15869
1.952	0.15865
1.953	0.15858
1.954	0.15841
1.955	0.15828
1.956	0.15812
1.957	0.15801
1.958	0.158
1.959	0.15807
1.96	0.15807
1.961	0.15794
1.962	0.15788
1.963	0.1579
1.964	0.15778
1.965	0.15782
1.966	0.15785
1.967	0.1578
1.968	0.15782
1.969	0.15779
1.97	0.15757
1.971	0.15716
1.972	0.15674
1.973	0.15633
1.974	0.15582
1.975	0.15554
1.976	0.15528
1.977	0.15508
1.978	0.15482
1.979	0.15461
1.98	0.1542
1.981	0.15382
1.982	0.15371
1.983	0.15359
1.984	0.15344
1.985	0.15329
1.986	0.15313
1.987	0.15293
1.988	0.15262
1.989	0.15241
1.99	0.15212
1.991	0.15177
1.992	0.15134
1.993	0.15114
1.994	0.15111
1.995	0.15102
1.996	0.15098
1.997	0.15095
1.998	0.15121
1.999	0.15142
[truncated: 3,001 more rows]

## Sheet: S33d
Load resistance (Ω)	Peak power (μW)
1	0.00101
2	0.00202
5	0.00498
10	0.00976
20	0.01878
50	0.04197
100	0.07053
200	0.10365
500	0.12696
1000	0.11283
2000	0.08129
5000	0.04197
10000	0.02303
20000	0.01208
50000	0.00498
