# Supplementary material for: Triboiontronics with temporal control of electrical double layer formation
Source: Nat Commun. 2024 Jul 23;15:6182. doi: 10.1038/s41467-024-50518-3 (PMC11263338; doi:10.1038/s41467-024-50518-3)
Supplement: Supplementary file 7 — Source Data [file 41467_2024_50518_MOESM7_ESM.zip › Supplementary Figure 35.xlsx]

## Sheet: S35a
Time (s)	Open-circuit voltage (V)		Time (s)	Open-circuit voltage (V)		Time (s)	Open-circuit voltage (V)		Time (s)	Open-circuit voltage (V)		Time (s)	Open-circuit voltage (V)
0.001	2.74562		1.501	2.14468		3.001	1.85022		4.501	1.75204		6.001	1.71744
0.002	2.74597		1.502	2.14513		3.002	1.85042		4.502	1.75251		6.002	1.71784
0.003	2.74639		1.503	2.14567		3.003	1.85091		4.503	1.75281		6.003	1.71798
0.004	2.74689		1.504	2.1462		3.004	1.85141		4.504	1.75315		6.004	1.71806
0.005	2.74739		1.505	2.14673		3.005	1.85167		4.505	1.75353		6.005	1.71788
0.006	2.74791		1.506	2.14707		3.006	1.852		4.506	1.75354		6.006	1.71764
0.007	2.74835		1.507	2.14746		3.007	1.85207		4.507	1.75338		6.007	1.71743
0.008	2.74869		1.508	2.1476		3.008	1.85208		4.508	1.75306		6.008	1.71705
0.009	2.74885		1.509	2.14779		3.009	1.85185		4.509	1.75268		6.009	1.71638
0.01	2.74892		1.51	2.14763		3.01	1.8515		4.51	1.7525		6.01	1.7158
0.011	2.74881		1.511	2.1474		3.011	1.85129		4.511	1.75203		6.011	1.71519
0.012	2.74843		1.512	2.147		3.012	1.85091		4.512	1.75155		6.012	1.71468
0.013	2.74797		1.513	2.14672		3.013	1.85052		4.513	1.75116		6.013	1.71446
0.014	2.74754		1.514	2.14664		3.014	1.85023		4.514	1.75077		6.014	1.71425
0.015	2.74714		1.515	2.14619		3.015	1.84982		4.515	1.75066		6.015	1.7143
0.016	2.74673		1.516	2.14602		3.016	1.84966		4.516	1.75071		6.016	1.71451
0.017	2.74604		1.517	2.14572		3.017	1.84965		4.517	1.75083		6.017	1.71498
0.018	2.74564		1.518	2.14579		3.018	1.84971		4.518	1.75099		6.018	1.71542
0.019	2.7456		1.519	2.14582		3.019	1.84984		4.519	1.75139		6.019	1.71566
0.02	2.74562		1.52	2.14597		3.02	1.85031		4.52	1.75167		6.02	1.716
0.021	2.74573		1.521	2.14637		3.021	1.85065		4.521	1.75212		6.021	1.71644
0.022	2.7461		1.522	2.14673		3.022	1.85106		4.522	1.75249		6.022	1.71672
0.023	2.74637		1.523	2.14726		3.023	1.85159		4.523	1.75289		6.023	1.71693
0.024	2.74685		1.524	2.1477		3.024	1.85204		4.524	1.75312		6.024	1.71701
0.025	2.74734		1.525	2.14812		3.025	1.85243		4.525	1.75316		6.025	1.71686
0.026	2.74783		1.526	2.14837		3.026	1.85285		4.526	1.75314		6.026	1.71665
0.027	2.74822		1.527	2.14854		3.027	1.85302		4.527	1.75276		6.027	1.71628
0.028	2.74871		1.528	2.14883		3.028	1.85302		4.528	1.75261		6.028	1.71585
0.029	2.74886		1.529	2.14878		3.029	1.85294		4.529	1.75219		6.029	1.71544
0.03	2.74894		1.53	2.14866		3.03	1.85268		4.53	1.75178		6.03	1.71493
0.031	2.74898		1.531	2.14846		3.031	1.85216		4.531	1.75138		6.031	1.71463
0.032	2.74896		1.532	2.148		3.032	1.85177		4.532	1.75087		6.032	1.7143
0.033	2.74868		1.533	2.14755		3.033	1.8513		4.533	1.75065		6.033	1.71405
0.034	2.74839		1.534	2.14711		3.034	1.85083		4.534	1.7505		6.034	1.71398
0.035	2.74798		1.535	2.14656		3.035	1.85064		4.535	1.75033		6.035	1.7142
0.036	2.74755		1.536	2.14618		3.036	1.85052		4.536	1.75024		6.036	1.71466
0.037	2.74702		1.537	2.14569		3.037	1.85046		4.537	1.75031		6.037	1.71518
0.038	2.74678		1.538	2.14556		3.038	1.85046		4.538	1.75047		6.038	1.71568
0.039	2.74652		1.539	2.14548		3.039	1.85083		4.539	1.75092		6.039	1.7164
0.04	2.74653		1.54	2.14556		3.04	1.85118		4.54	1.75136		6.04	1.71713
0.041	2.7466		1.541	2.14572		3.041	1.85163		4.541	1.75192		6.041	1.71758
0.042	2.74685		1.542	2.14616		3.042	1.85196		4.542	1.75241		6.042	1.71796
0.043	2.74716		1.543	2.14662		3.043	1.85249		4.543	1.75284		6.043	1.71836
0.044	2.74755		1.544	2.14698		3.044	1.85284		4.544	1.75322		6.044	1.71868
0.045	2.74812		1.545	2.14756		3.045	1.85319		4.545	1.75354		6.045	1.71863
0.046	2.74848		1.546	2.14798		3.046	1.85344		4.546	1.75353		6.046	1.71842
0.047	2.74905		1.547	2.14825		3.047	1.85362		4.547	1.75337		6.047	1.71813
0.048	2.74927		1.548	2.14857		3.048	1.85357		4.548	1.75325		6.048	1.71759
0.049	2.74953		1.549	2.14863		3.049	1.85346		4.549	1.75303		6.049	1.71705
0.05	2.74974		1.55	2.14844		3.05	1.85298		4.55	1.75251		6.05	1.71672
0.051	2.74962		1.551	2.14831		3.051	1.85255		4.551	1.7521		6.051	1.71627
0.052	2.74965		1.552	2.14814		3.052	1.85225		4.552	1.75159		6.052	1.716
0.053	2.74941		1.553	2.14787		3.053	1.85195		4.553	1.75138		6.053	1.71562
0.054	2.7489		1.554	2.14751		3.054	1.85156		4.554	1.75125		6.054	1.71552
0.055	2.74851		1.555	2.14706		3.055	1.85124		4.555	1.75121		6.055	1.71551
0.056	2.74812		1.556	2.14678		3.056	1.8512		4.556	1.75132		6.056	1.71597
0.057	2.74774		1.557	2.14658		3.057	1.85124		4.557	1.75149		6.057	1.7163
0.058	2.74738		1.558	2.14666		3.058	1.85135		4.558	1.75191		6.058	1.71679
0.059	2.7472		1.559	2.14673		3.059	1.85171		4.559	1.7525		6.059	1.71726
0.06	2.74728		1.56	2.14699		3.06	1.85225		4.56	1.75299		6.06	1.71774
0.061	2.74733		1.561	2.14752		3.061	1.85298		4.561	1.75338		6.061	1.71832
0.062	2.74781		1.562	2.14804		3.062	1.85351		4.562	1.75387		6.062	1.7187
0.063	2.74817		1.563	2.14875		3.063	1.85396		4.563	1.75428		6.063	1.71904
0.064	2.74882		1.564	2.14946		3.064	1.85445		4.564	1.75472		6.064	1.71916
0.065	2.74936		1.565	2.14996		3.065	1.85496		4.565	1.75511		6.065	1.71925
0.066	2.74991		1.566	2.15057		3.066	1.85539		4.566	1.75526		6.066	1.7191
0.067	2.75029		1.567	2.15101		3.067	1.85556		4.567	1.75524		6.067	1.71888
0.068	2.75099		1.568	2.15138		3.068	1.85557		4.568	1.75507		6.068	1.71848
0.069	2.75137		1.569	2.15141		3.069	1.85552		4.569	1.75482		6.069	1.71806
0.07	2.75156		1.57	2.15128		3.07	1.85523		4.57	1.75446		6.07	1.71775
0.071	2.75159		1.571	2.1511		3.071	1.85488		4.571	1.75411		6.071	1.71737
0.072	2.75136		1.572	2.15065		3.072	1.85452		4.572	1.75349		6.072	1.71717
0.073	2.75108		1.573	2.15031		3.073	1.85426		4.573	1.75346		6.073	1.71713
0.074	2.75084		1.574	2.14999		3.074	1.85401		4.574	1.75331		6.074	1.71707
0.075	2.75073		1.575	2.14966		3.075	1.85376		4.575	1.75323		6.075	1.7174
0.076	2.75053		1.576	2.14933		3.076	1.8537		4.576	1.75332		6.076	1.71781
0.077	2.75031		1.577	2.14929		3.077	1.85371		4.577	1.7534		6.077	1.7184
0.078	2.75018		1.578	2.14933		3.078	1.85397		4.578	1.75389		6.078	1.71899
0.079	2.75002		1.579	2.14945		3.079	1.85429		4.579	1.75437		6.079	1.71968
0.08	2.75014		1.58	2.14983		3.08	1.85467		4.58	1.75494		6.08	1.72039
0.081	2.75053		1.581	2.15019		3.081	1.85512		4.581	1.75551		6.081	1.7211
0.082	2.75092		1.582	2.15072		3.082	1.85586		4.582	1.75608		6.082	1.72165
0.083	2.7513		1.583	2.15133		3.083	1.85642		4.583	1.75656		6.083	1.72195
0.084	2.75196		1.584	2.15195		3.084	1.85727		4.584	1.75688		6.084	1.72238
0.085	2.75251		1.585	2.15257		3.085	1.85775		4.585	1.75703		6.085	1.72268
0.086	2.75303		1.586	2.15303		3.086	1.858		4.586	1.75711		6.086	1.72272
0.087	2.75356		1.587	2.15351		3.087	1.85817		4.587	1.75732		6.087	1.72258
0.088	2.75421		1.588	2.15401		3.088	1.85827		4.588	1.75708		6.088	1.72213
0.089	2.7546		1.589	2.15399		3.089	1.85813		4.589	1.75697		6.089	1.72199
0.09	2.75492		1.59	2.15418		3.09	1.85784		4.59	1.75661		6.09	1.72166
0.091	2.75499		1.591	2.15417		3.091	1.85769		4.591	1.75636		6.091	1.72139
0.092	2.75481		1.592	2.15408		3.092	1.85727		4.592	1.75611		6.092	1.7212
0.093	2.75476		1.593	2.15372		3.093	1.85716		4.593	1.75604		6.093	1.7211
0.094	2.75454		1.594	2.15356		3.094	1.85686		4.594	1.75604		6.094	1.72107
0.095	2.75431		1.595	2.1533		3.095	1.85676		4.595	1.75603		6.095	1.72127
0.096	2.75388		1.596	2.15312		3.096	1.85683		4.596	1.75611		6.096	1.72152
0.097	2.75347		1.597	2.15302		3.097	1.85676		4.597	1.75657		6.097	1.72186
0.098	2.75325		1.598	2.1531		3.098	1.85705		4.598	1.75721		6.098	1.72238
0.099	2.75321		1.599	2.15324		3.099	1.85752		4.599	1.75775		6.099	1.72302
0.1	2.75336		1.6	2.15337		3.1	1.85797		4.6	1.75827		6.1	1.72368
0.101	2.75368		1.601	2.15389		3.101	1.85879		4.601	1.7588		6.101	1.72426
0.102	2.75434		1.602	2.15468		3.102	1.85963		4.602	1.75939		6.102	1.72475
0.103	2.75478		1.603	2.15535		3.103	1.86027		4.603	1.76021		6.103	1.72508
0.104	2.7553		1.604	2.1559		3.104	1.86111		4.604	1.76059		6.104	1.72545
0.105	2.75619		1.605	2.15645		3.105	1.86165		4.605	1.76104		6.105	1.72569
0.106	2.75679		1.606	2.15694		3.106	1.86204		4.606	1.76143		6.106	1.72571
0.107	2.75732		1.607	2.15737		3.107	1.86237		4.607	1.76164		6.107	1.72549
0.108	2.75798		1.608	2.15756		3.108	1.86245		4.608	1.76167		6.108	1.72547
0.109	2.7585		1.609	2.15779		3.109	1.86256		4.609	1.76162		6.109	1.72498
0.11	2.75879		1.61	2.15805		3.11	1.8624		4.61	1.76138		6.11	1.72471
0.111	2.75903		1.611	2.15787		3.111	1.86214		4.611	1.76132		6.111	1.72463
0.112	2.75927		1.612	2.15772		3.112	1.86171		4.612	1.76108		6.112	1.72452
0.113	2.75903		1.613	2.15749		3.113	1.86138		4.613	1.76103		6.113	1.72437
0.114	2.75889		1.614	2.15735		3.114	1.86117		4.614	1.76106		6.114	1.7246
0.115	2.75866		1.615	2.15708		3.115	1.86108		4.615	1.76107		6.115	1.72519
0.116	2.75833		1.616	2.15669		3.116	1.86126		4.616	1.76136		6.116	1.72574
0.117	2.75801		1.617	2.15658		3.117	1.86137		4.617	1.76179		6.117	1.72646
0.118	2.7579		1.618	2.15654		3.118	1.86172		4.618	1.76238		6.118	1.72706
0.119	2.75796		1.619	2.15664		3.119	1.86214		4.619	1.76312		6.119	1.72785
0.12	2.75819		1.62	2.15701		3.12	1.86272		4.62	1.76374		6.12	1.72852
0.121	2.75837		1.621	2.15755		3.121	1.86349		4.621	1.76442		6.121	1.7292
0.122	2.75889		1.622	2.15818		3.122	1.86408		4.622	1.76509		6.122	1.72992
0.123	2.75949		1.623	2.1589		3.123	1.86478		4.623	1.76579		6.123	1.73038
0.124	2.7602		1.624	2.15954		3.124	1.86547		4.624	1.76615		6.124	1.73065
0.125	2.76109		1.625	2.16028		3.125	1.86607		4.625	1.76642		6.125	1.73096
0.126	2.76168		1.626	2.16084		3.126	1.86661		4.626	1.76663		6.126	1.73101
0.127	2.76245		1.627	2.16143		3.127	1.8669		4.627	1.76676		6.127	1.7309
0.128	2.76292		1.628	2.16186		3.128	1.86714		4.628	1.76693		6.128	1.73061
0.129	2.7633		1.629	2.16213		3.129	1.86711		4.629	1.76692		6.129	1.73052
0.13	2.7637		1.63	2.16224		3.13	1.867		4.63	1.76673		6.13	1.73043
0.131	2.76375		1.631	2.16218		3.131	1.86681		4.631	1.76662		6.131	1.73003
0.132	2.76364		1.632	2.16206		3.132	1.86663		4.632	1.7664		6.132	1.72982
0.133	2.76365		1.633	2.16195		3.133	1.86636		4.633	1.76624		6.133	1.72996
0.134	2.76349		1.634	2.16174		3.134	1.86608		4.634	1.76607		6.134	1.73018
0.135	2.76324		1.635	2.16154		3.135	1.86578		4.635	1.76617		6.135	1.73054
0.136	2.76307		1.636	2.16134		3.136	1.8659		4.636	1.76634		6.136	1.73086
0.137	2.76278		1.637	2.16142		3.137	1.86618		4.637	1.76678		6.137	1.73145
0.138	2.76267		1.638	2.16158		3.138	1.86643		4.638	1.76716		6.138	1.7319
0.139	2.76253		1.639	2.16179		3.139	1.86682		4.639	1.76779		6.139	1.73262
0.14	2.76255		1.64	2.16228		3.14	1.86738		4.64	1.76841		6.14	1.73333
0.141	2.76274		1.641	2.16274		3.141	1.86805		4.641	1.76911		6.141	1.73384
0.142	2.76299		1.642	2.16326		3.142	1.86872		4.642	1.76955		6.142	1.73426
0.143	2.76372		1.643	2.16375		3.143	1.86958		4.643	1.77009		6.143	1.7346
0.144	2.76424		1.644	2.16453		3.144	1.87025		4.644	1.77028		6.144	1.73497
0.145	2.76484		1.645	2.16521		3.145	1.87092		4.645	1.77049		6.145	1.735
0.146	2.76541		1.646	2.16578		3.146	1.87142		4.646	1.77072		6.146	1.73484
0.147	2.76609		1.647	2.16627		3.147	1.87165		4.647	1.77079		6.147	1.73469
0.148	2.7667		1.648	2.16649		3.148	1.8719		4.648	1.77071		6.148	1.73448
0.149	2.76717		1.649	2.16666		3.149	1.8718		4.649	1.77036		6.149	1.73428
0.15	2.76749		1.65	2.16667		3.15	1.87173		4.65	1.77012		6.15	1.73408
0.151	2.76766		1.651	2.16673		3.151	1.87167		4.651	1.76978		6.151	1.73369
0.152	2.76775		1.652	2.16664		3.152	1.87141		4.652	1.76985		6.152	1.73348
0.153	2.76745		1.653	2.16627		3.153	1.87112		4.653	1.76991		6.153	1.73336
0.154	2.76717		1.654	2.16597		3.154	1.871		4.654	1.76986		6.154	1.73359
0.155	2.76692		1.655	2.16575		3.155	1.87064		4.655	1.77007		6.155	1.73397
0.156	2.76656		1.656	2.1657		3.156	1.87043		4.656	1.77039		6.156	1.7343
0.157	2.76628		1.657	2.16573		3.157	1.87049		4.657	1.77087		6.157	1.73492
0.158	2.7662		1.658	2.16583		3.158	1.87063		4.658	1.77139		6.158	1.73563
0.159	2.7662		1.659	2.16613		3.159	1.87095		4.659	1.77205		6.159	1.73622
0.16	2.76638		1.66	2.16651		3.16	1.87117		4.66	1.7726		6.16	1.7371
0.161	2.76675		1.661	2.16694		3.161	1.87168		4.661	1.77333		6.161	1.73773
0.162	2.76719		1.662	2.16774		3.162	1.87237		4.662	1.77386		6.162	1.73838
0.163	2.76759		1.663	2.16843		3.163	1.87306		4.663	1.77459		6.163	1.73867
0.164	2.76824		1.664	2.16922		3.164	1.87378		4.664	1.77506		6.164	1.73909
0.165	2.76879		1.665	2.1697		3.165	1.87445		4.665	1.77555		6.165	1.73919
0.166	2.76927		1.666	2.17019		3.166	1.87498		4.666	1.77587		6.166	1.73903
0.167	2.77015		1.667	2.17089		3.167	1.87514		4.667	1.77595		6.167	1.73898
0.168	2.77086		1.668	2.17142		3.168	1.87541		4.668	1.77594		6.168	1.73865
0.169	2.77144		1.669	2.17168		3.169	1.87521		4.669	1.77566		6.169	1.73852
0.17	2.77186		1.67	2.17176		3.17	1.87514		4.67	1.7753		6.17	1.73828
0.171	2.772		1.671	2.1716		3.171	1.87489		4.671	1.77503		6.171	1.73811
0.172	2.77218		1.672	2.17156		3.172	1.87464		4.672	1.77465		6.172	1.7381
0.173	2.772		1.673	2.17131		3.173	1.87451		4.673	1.77445		6.173	1.73806
0.174	2.77203		1.674	2.17115		3.174	1.87438		4.674	1.77443		6.174	1.73818
0.175	2.77187		1.675	2.17089		3.175	1.87412		4.675	1.77442		6.175	1.73844
0.176	2.77162		1.676	2.17071		3.176	1.87414		4.676	1.77477		6.176	1.73877
0.177	2.77137		1.677	2.17069		3.177	1.87439		4.677	1.77519		6.177	1.73927
0.178	2.7712		1.678	2.17073		3.178	1.8748		4.678	1.77559		6.178	1.73985
0.179	2.77136		1.679	2.17074		3.179	1.87519		4.679	1.77617		6.179	1.74053
0.18	2.77158		1.68	2.17103		3.18	1.87574		4.68	1.77672		6.18	1.74104
0.181	2.77184		1.681	2.17148		3.181	1.87638		4.681	1.77736		6.181	1.74146
0.182	2.77236		1.682	2.17208		3.182	1.87701		4.682	1.7778		6.182	1.74228
0.183	2.77296		1.683	2.17286		3.183	1.87775		4.683	1.77826		6.183	1.74276
0.184	2.77363		1.684	2.17341		3.184	1.87858		4.684	1.77874		6.184	1.74298
0.185	2.77419		1.685	2.17395		3.185	1.87932		4.685	1.77916		6.185	1.74313
0.186	2.77485		1.686	2.17433		3.186	1.87972		4.686	1.77933		6.186	1.74301
0.187	2.7755		1.687	2.17485		3.187	1.87995		4.687	1.77953		6.187	1.74301
0.188	2.77595		1.688	2.17521		3.188	1.88001		4.688	1.77955		6.188	1.74282
0.189	2.77625		1.689	2.1753		3.189	1.88009		4.689	1.77937		6.189	1.74255
0.19	2.77676		1.69	2.17531		3.19	1.87999		4.69	1.77916		6.19	1.74237
0.191	2.77681		1.691	2.17518		3.191	1.8798		4.691	1.77903		6.191	1.74206
0.192	2.77672		1.692	2.17489		3.192	1.87965		4.692	1.77876		6.192	1.7421
0.193	2.77668		1.693	2.17461		3.193	1.8794		4.693	1.77866		6.193	1.74192
0.194	2.77648		1.694	2.17445		3.194	1.87923		4.694	1.77838		6.194	1.7421
0.195	2.77626		1.695	2.17429		3.195	1.87902		4.695	1.77858		6.195	1.74234
0.196	2.77604		1.696	2.174		3.196	1.87906		4.696	1.77877		6.196	1.74265
0.197	2.77581		1.697	2.17387		3.197	1.87914		4.697	1.77912		6.197	1.74314
0.198	2.77547		1.698	2.17381		3.198	1.87919		4.698	1.77955		6.198	1.74363
0.199	2.7755		1.699	2.17412		3.199	1.8796		4.699	1.78008		6.199	1.74431
0.2	2.77561		1.7	2.17452		3.2	1.88008		4.7	1.78081		6.2	1.74489
0.201	2.77597		1.701	2.17499		3.201	1.88066		4.701	1.78163		6.201	1.7453
0.202	2.77641		1.702	2.17557		3.202	1.88112		4.702	1.78236		6.202	1.74594
0.203	2.77681		1.703	2.17625		3.203	1.88167		4.703	1.78292		6.203	1.74644
0.204	2.77755		1.704	2.17712		3.204	1.8822		4.704	1.78329		6.204	1.74689
0.205	2.77828		1.705	2.17772		3.205	1.88254		4.705	1.78368		6.205	1.74697
0.206	2.779		1.706	2.17842		3.206	1.88278		4.706	1.784		6.206	1.74687
0.207	2.77954		1.707	2.17884		3.207	1.88305		4.707	1.78406		6.207	1.7468
0.208	2.78019		1.708	2.17919		3.208	1.88307		4.708	1.78405		6.208	1.74673
0.209	2.78049		1.709	2.17948		3.209	1.88303		4.709	1.78375		6.209	1.74647
0.21	2.78075		1.71	2.1798		3.21	1.88293		4.71	1.78353		6.21	1.74611
0.211	2.78103		1.711	2.17978		3.211	1.88287		4.711	1.7833		6.211	1.74574
0.212	2.78105		1.712	2.17967		3.212	1.88273		4.712	1.78288		6.212	1.74566
0.213	2.78091		1.713	2.17956		3.213	1.88239		4.713	1.78274		6.213	1.74557
0.214	2.78078		1.714	2.17927		3.214	1.88214		4.714	1.78258		6.214	1.74573
0.215	2.78054		1.715	2.17906		3.215	1.8818		4.715	1.78257		6.215	1.74616
0.216	2.78058		1.716	2.17895		3.216	1.88184		4.716	1.78254		6.216	1.74675
0.217	2.78062		1.717	2.17903		3.217	1.88187		4.717	1.78267		6.217	1.74743
0.218	2.78034		1.718	2.17917		3.218	1.88218		4.718	1.78309		6.218	1.748
0.219	2.78041		1.719	2.17926		3.219	1.88245		4.719	1.78348		6.219	1.74867
0.22	2.78046		1.72	2.1796		3.22	1.88309		4.72	1.78415		6.22	1.74936
0.221	2.78076		1.721	2.18019		3.221	1.88373		4.721	1.78473		6.221	1.74996
0.222	2.78103		1.722	2.18095		3.222	1.88437		4.722	1.78525		6.222	1.75047
0.223	2.78149		1.723	2.18142		3.223	1.88494		4.723	1.7858		6.223	1.7509
0.224	2.7823		1.724	2.18198		3.224	1.88556		4.724	1.78629		6.224	1.75116
0.225	2.78281		1.725	2.18255		3.225	1.8862		4.725	1.7867		6.225	1.75125
0.226	2.78351		1.726	2.18315		3.226	1.88678		4.726	1.78708		6.226	1.75128
0.227	2.78393		1.727	2.18349		3.227	1.88721		4.727	1.78701		6.227	1.75122
0.228	2.78469		1.728	2.18376		3.228	1.88719		4.728	1.78706		6.228	1.75108
0.229	2.7851		1.729	2.18389		3.229	1.8872		4.729	1.78695		6.229	1.75076
0.23	2.78524		1.73	2.18416		3.23	1.88725		4.73	1.78694		6.23	1.75056
0.231	2.78539		1.731	2.18427		3.231	1.88703		4.731	1.78674		6.231	1.75056
0.232	2.78536		1.732	2.1842		3.232	1.88686		4.732	1.78655		6.232	1.75055
0.233	2.78516		1.733	2.18394		3.233	1.88681		4.733	1.78647		6.233	1.75043
0.234	2.7849		1.734	2.18366		3.234	1.88693		4.734	1.7866		6.234	1.75066
0.235	2.78444		1.735	2.18344		3.235	1.88672		4.735	1.78673		6.235	1.75105
0.236	2.78438		1.736	2.18329		3.236	1.88676		4.736	1.78703		6.236	1.75151
0.237	2.78421		1.737	2.18334		3.237	1.88707		4.737	1.78754		6.237	1.75197
0.238	2.784		1.738	2.18329		3.238	1.88745		4.738	1.78813		6.238	1.75254
0.239	2.78403		1.739	2.18351		3.239	1.8881		4.739	1.78888		6.239	1.75311
0.24	2.78416		1.74	2.18388		3.24	1.88862		4.74	1.7896		6.24	1.75397
0.241	2.78415		1.741	2.18425		3.241	1.88931		4.741	1.7903		6.241	1.75465
0.242	2.7846		1.742	2.18491		3.242	1.89009		4.742	1.79089		6.242	1.75521
0.243	2.78541		1.743	2.18577		3.243	1.89079		4.743	1.79137		6.243	1.75559
0.244	2.78601		1.744	2.18652		3.244	1.89151		4.744	1.79187		6.244	1.75599
0.245	2.78652		1.745	2.18711		3.245	1.89206		4.745	1.79241		6.245	1.75603
0.246	2.78713		1.746	2.18772		3.246	1.89254		4.746	1.7928		6.246	1.75601
0.247	2.78766		1.747	2.18825		3.247	1.89285		4.747	1.79301		6.247	1.75609
0.248	2.78821		1.748	2.18862		3.248	1.89298		4.748	1.79296		6.248	1.75582
0.249	2.78889		1.749	2.18895		3.249	1.89317		4.749	1.79303		6.249	1.75566
0.25	2.78913		1.75	2.18921		3.25	1.8931		4.75	1.79301		6.25	1.75543
0.251	2.78942		1.751	2.18929		3.251	1.89314		4.751	1.7929		6.251	1.75519
0.252	2.78935		1.752	2.1892		3.252	1.89291		4.752	1.79259		6.252	1.75534
0.253	2.78923		1.753	2.18916		3.253	1.89279		4.753	1.79254		6.253	1.75548
0.254	2.78905		1.754	2.18913		3.254	1.89268		4.754	1.79265		6.254	1.7557
0.255	2.7887		1.755	2.18898		3.255	1.89264		4.755	1.79272		6.255	1.75606
0.256	2.78844		1.756	2.18901		3.256	1.89276		4.756	1.79279		6.256	1.7565
0.257	2.78828		1.757	2.18893		3.257	1.89304		4.757	1.79312		6.257	1.7571
0.258	2.7882		1.758	2.18911		3.258	1.89347		4.758	1.79363		6.258	1.7578
0.259	2.78812		1.759	2.18956		3.259	1.89387		4.759	1.79393		6.259	1.75829
0.26	2.78842		1.76	2.19006		3.26	1.89455		4.76	1.79463		6.26	1.75889
0.261	2.78884		1.761	2.19053		3.261	1.89511		4.761	1.79521		6.261	1.75961
0.262	2.78924		1.762	2.19107		3.262	1.89585		4.762	1.79597		6.262	1.76027
0.263	2.78991		1.763	2.19181		3.263	1.89639		4.763	1.79664		6.263	1.76089
0.264	2.79069		1.764	2.19244		3.264	1.89703		4.764	1.79705		6.264	1.76134
0.265	2.79147		1.765	2.19317		3.265	1.89768		4.765	1.79747		6.265	1.76173
0.266	2.79216		1.766	2.19375		3.266	1.89826		4.766	1.79763		6.266	1.76173
0.267	2.79284		1.767	2.19436		3.267	1.89842		4.767	1.79773		6.267	1.76183
0.268	2.79342		1.768	2.19481		3.268	1.89881		4.768	1.79788		6.268	1.76162
0.269	2.79393		1.769	2.19508		3.269	1.89886		4.769	1.79776		6.269	1.76151
0.27	2.79419		1.77	2.19518		3.27	1.89883		4.77	1.79766		6.27	1.76141
0.271	2.79451		1.771	2.19513		3.271	1.8988		4.771	1.79747		6.271	1.7613
0.272	2.79456		1.772	2.195		3.272	1.89867		4.772	1.79745		6.272	1.76119
0.273	2.79466		1.773	2.19485		3.273	1.89862		4.773	1.79751		6.273	1.76125
0.274	2.79462		1.774	2.19479		3.274	1.89867		4.774	1.79765		6.274	1.76129
0.275	2.79439		1.775	2.19464		3.275	1.8988		4.775	1.79785		6.275	1.76179
0.276	2.79435		1.776	2.19467		3.276	1.8988		4.776	1.798		6.276	1.76225
0.277	2.79413		1.777	2.19478		3.277	1.89896		4.777	1.79824		6.277	1.7627
0.278	2.79441		1.778	2.19496		3.278	1.89919		4.778	1.79887		6.278	1.76325
0.279	2.79458		1.779	2.19533		3.279	1.89979		4.779	1.79947		6.279	1.7638
0.28	2.79491		1.78	2.19579		3.28	1.90048		4.78	1.80015		6.28	1.76457
0.281	2.79551		1.781	2.19635		3.281	1.90124		4.781	1.80045		6.281	1.76528
0.282	2.79598		1.782	2.19707		3.282	1.90208		4.782	1.80116		6.282	1.76583
0.283	2.79663		1.783	2.19766		3.283	1.90285		4.783	1.80179		6.283	1.76639
0.284	2.79748		1.784	2.19845		3.284	1.90355		4.784	1.80236		6.284	1.76689
0.285	2.79851		1.785	2.19905		3.285	1.90398		4.785	1.80288		6.285	1.76722
0.286	2.79946		1.786	2.19965		3.286	1.90433		4.786	1.80323		6.286	1.76735
0.287	2.80032		1.787	2.20017		3.287	1.90474		4.787	1.80343		6.287	1.76721
0.288	2.80125		1.788	2.20062		3.288	1.90489		4.788	1.8035		6.288	1.76721
0.289	2.80168		1.789	2.2011		3.289	1.90499		4.789	1.80352		6.289	1.76725
0.29	2.80205		1.79	2.20123		3.29	1.90482		4.79	1.80317		6.29	1.76722
0.291	2.80236		1.791	2.2012		3.291	1.90486		4.791	1.80296		6.291	1.76718
0.292	2.80252		1.792	2.20129		3.292	1.9048		4.792	1.80276		6.292	1.76713
0.293	2.80262		1.793	2.20123		3.293	1.90471		4.793	1.80268		6.293	1.76723
0.294	2.80241		1.794	2.20098		3.294	1.9047		4.794	1.80297		6.294	1.76758
0.295	2.80228		1.795	2.20081		3.295	1.90468		4.795	1.80335		6.295	1.76788
0.296	2.80216		1.796	2.20103		3.296	1.90474		4.796	1.80379		6.296	1.76846
0.297	2.80215		1.797	2.20112		3.297	1.90507		4.797	1.80429		6.297	1.76912
0.298	2.8022		1.798	2.20129		3.298	1.90537		4.798	1.80486		6.298	1.76966
0.299	2.80222		1.799	2.20173		3.299	1.90601		4.799	1.80571		6.299	1.77049
0.3	2.80231		1.8	2.20216		3.3	1.90664		4.8	1.80626		6.3	1.77133
0.301	2.80283		1.801	2.20257		3.301	1.90736		4.801	1.80711		6.301	1.77209
0.302	2.80321		1.802	2.20326		3.302	1.90806		4.802	1.80786		6.302	1.77288
0.303	2.80384		1.803	2.20412		3.303	1.90895		4.803	1.80863		6.303	1.77331
0.304	2.80456		1.804	2.20499		3.304	1.90975		4.804	1.80915		6.304	1.77359
0.305	2.80536		1.805	2.20575		3.305	1.91047		4.805	1.80959		6.305	1.77391
0.306	2.80607		1.806	2.20642		3.306	1.91102		4.806	1.81014		6.306	1.77397
0.307	2.80688		1.807	2.20709		3.307	1.91139		4.807	1.81044		6.307	1.77405
0.308	2.8075		1.808	2.20758		3.308	1.91158		4.808	1.8106		6.308	1.77396
0.309	2.80802		1.809	2.20792		3.309	1.91159		4.809	1.8106		6.309	1.77389
0.31	2.80847		1.81	2.208		3.31	1.91163		4.81	1.81086		6.31	1.77401
0.311	2.80867		1.811	2.20798		3.311	1.9114		4.811	1.81103		6.311	1.77413
0.312	2.80871		1.812	2.20796		3.312	1.91121		4.812	1.81119		6.312	1.77434
0.313	2.80869		1.813	2.20787		3.313	1.91112		4.813	1.81113		6.313	1.77453
0.314	2.8086		1.814	2.20771		3.314	1.91111		4.814	1.81134		6.314	1.7748
0.315	2.80842		1.815	2.20754		3.315	1.91101		4.815	1.8118		6.315	1.77516
0.316	2.80833		1.816	2.20756		3.316	1.91099		4.816	1.81223		6.316	1.77568
0.317	2.80823		1.817	2.20776		3.317	1.91134		4.817	1.8129		6.317	1.77654
0.318	2.8082		1.818	2.20794		3.318	1.91187		4.818	1.81365		6.318	1.77725
0.319	2.80821		1.819	2.2082		3.319	1.91248		4.819	1.81438		6.319	1.77791
0.32	2.80839		1.82	2.20854		3.32	1.91315		4.82	1.81521		6.32	1.77859
0.321	2.80883		1.821	2.20925		3.321	1.91384		4.821	1.81594		6.321	1.77917
0.322	2.80934		1.822	2.21006		3.322	1.91452		4.822	1.81688		6.322	1.77987
0.323	2.80984		1.823	2.21093		3.323	1.91521		4.823	1.8176		6.323	1.78057
0.324	2.81061		1.824	2.21169		3.324	1.91581		4.824	1.81812		6.324	1.78098
0.325	2.81138		1.825	2.21234		3.325	1.91643		4.825	1.81855		6.325	1.78133
0.326	2.81215		1.826	2.21311		3.326	1.91688		4.826	1.81878		6.326	1.7813
0.327	2.81284		1.827	2.21351		3.327	1.91716		4.827	1.81911		6.327	1.78128
0.328	2.81365		1.828	2.21401		3.328	1.9175		4.828	1.81926		6.328	1.78118
0.329	2.81419		1.829	2.21443		3.329	1.91768		4.829	1.81923		6.329	1.78112
0.33	2.81457		1.83	2.21458		3.33	1.91788		4.83	1.81891		6.33	1.78108
0.331	2.81478		1.831	2.21477		3.331	1.9178		4.831	1.81878		6.331	1.78114
0.332	2.81483		1.832	2.21478		3.332	1.91761		4.832	1.81894		6.332	1.78128
0.333	2.81482		1.833	2.21459		3.333	1.91742		4.833	1.81897		6.333	1.78149
0.334	2.81484		1.834	2.21459		3.334	1.91752		4.834	1.81905		6.334	1.78176
0.335	2.81487		1.835	2.21439		3.335	1.9176		4.835	1.81928		6.335	1.78218
0.336	2.8147		1.836	2.21439		3.336	1.91784		4.836	1.81945		6.336	1.78256
0.337	2.81478		1.837	2.21437		3.337	1.91835		4.837	1.81976		6.337	1.78299
0.338	2.81455		1.838	2.21452		3.338	1.91876		4.838	1.82031		6.338	1.78379
0.339	2.81438		1.839	2.21476		3.339	1.91937		4.839	1.82084		6.339	1.78451
0.34	2.81463		1.84	2.21516		3.34	1.92008		4.84	1.82145		6.34	1.78523
0.341	2.81487		1.841	2.21572		3.341	1.92099		4.841	1.82216		6.341	1.78596
0.342	2.81531		1.842	2.21646		3.342	1.92173		4.842	1.82282		6.342	1.78651
0.343	2.81595		1.843	2.21719		3.343	1.92257		4.843	1.82353		6.343	1.787
0.344	2.81659		1.844	2.218		3.344	1.92331		4.844	1.8241		6.344	1.78734
0.345	2.81741		1.845	2.21856		3.345	1.92407		4.845	1.82442		6.345	1.7874
0.346	2.81821		1.846	2.21918		3.346	1.92466		4.846	1.82458		6.346	1.7875
0.347	2.81912		1.847	2.21965		3.347	1.92538		4.847	1.82476		6.347	1.78753
0.348	2.81966		1.848	2.22005		3.348	1.92583		4.848	1.82476		6.348	1.78739
0.349	2.82005		1.849	2.22048		3.349	1.9261		4.849	1.82469		6.349	1.78727
0.35	2.82059		1.85	2.22066		3.35	1.9261		4.85	1.82453		6.35	1.78717
0.351	2.82079		1.851	2.22088		3.351	1.92622		4.851	1.8245		6.351	1.78706
0.352	2.82085		1.852	2.22104		3.352	1.92624		4.852	1.82438		6.352	1.78695
0.353	2.82084		1.853	2.22105		3.353	1.92617		4.853	1.82435		6.353	1.78703
0.354	2.82086		1.854	2.22097		3.354	1.92609		4.854	1.82451		6.354	1.78747
0.355	2.8209		1.855	2.22108		3.355	1.92609		4.855	1.82485		6.355	1.788
0.356	2.82092		1.856	2.22098		3.356	1.92616		4.856	1.82526		6.356	1.78853
0.357	2.82084		1.857	2.22115		3.357	1.9264		4.857	1.82562		6.357	1.78924
0.358	2.82068		1.858	2.22121		3.358	1.92681		4.858	1.82635		6.358	1.79006
0.359	2.8208		1.859	2.22165		3.359	1.92737		4.859	1.82698		6.359	1.79098
0.36	2.82117		1.86	2.22225		3.36	1.928		4.86	1.82783		6.36	1.79192
0.361	2.82159		1.861	2.22284		3.361	1.92871		4.861	1.82863		6.361	1.79258
0.362	2.82219		1.862	2.22363		3.362	1.92962		4.862	1.82935		6.362	1.79328
0.363	2.82289		1.863	2.22448		3.363	1.93053		4.863	1.82998		6.363	1.7939
0.364	2.82369		1.864	2.22535		3.364	1.93127		4.864	1.83066		6.364	1.79445
0.365	2.82451		1.865	2.22615		3.365	1.93192		4.865	1.83121		6.365	1.79496
0.366	2.82536		1.866	2.227		3.366	1.93268		4.866	1.8316		6.366	1.79542
0.367	2.82613		1.867	2.22778		3.367	1.93319		4.867	1.83191		6.367	1.79562
0.368	2.82694		1.868	2.2283		3.368	1.93335		4.868	1.83206		6.368	1.79546
0.369	2.82749		1.869	2.22877		3.369	1.93347		4.869	1.83214		6.369	1.79531
0.37	2.82798		1.87	2.2292		3.37	1.9335		4.87	1.83225		6.37	1.79547
0.371	2.82842		1.871	2.22949		3.371	1.93346		4.871	1.83237		6.371	1.79555
0.372	2.82861		1.872	2.22974		3.372	1.93344		4.872	1.83253		6.372	1.79585
0.373	2.82875		1.873	2.22982		3.373	1.93344		4.873	1.83261		6.373	1.79623
0.374	2.82909		1.874	2.22989		3.374	1.93346		4.874	1.83268		6.374	1.79656
0.375	2.82924		1.875	2.22987		3.375	1.93359		4.875	1.83324		6.375	1.79705
0.376	2.82928		1.876	2.23023		3.376	1.93382		4.876	1.83378		6.376	1.79781
0.377	2.8294		1.877	2.23048		3.377	1.93424		4.877	1.83448		6.377	1.79862
0.378	2.82951		1.878	2.2311		3.378	1.93494		4.878	1.83516		6.378	1.79951
0.379	2.82962		1.879	2.2315		3.379	1.93563		4.879	1.83603		6.379	1.8005
0.38	2.83009		1.88	2.23215		3.38	1.93652		4.88	1.83681		6.38	1.80133
0.381	2.83052		1.881	2.23296		3.381	1.9372		4.881	1.83791		6.381	1.8022
0.382	2.83123		1.882	2.23366		3.382	1.93817		4.882	1.83885		6.382	1.80291
0.383	2.83185		1.883	2.23456		3.383	1.93907		4.883	1.83956		6.383	1.80347
0.384	2.83278		1.884	2.23536		3.384	1.94009		4.884	1.84011		6.384	1.80407
0.385	2.83363		1.885	2.23617		3.385	1.94076		4.885	1.84081		6.385	1.80458
0.386	2.83448		1.886	2.23709		3.386	1.94138		4.886	1.84132		6.386	1.80473
0.387	2.83526		1.887	2.23776		3.387	1.94203		4.887	1.84177		6.387	1.80491
0.388	2.83577		1.888	2.23838		3.388	1.9424		4.888	1.84214		6.388	1.80503
0.389	2.83653		1.889	2.23895		3.389	1.9429		4.889	1.84222		6.389	1.80516
0.39	2.83696		1.89	2.23936		3.39	1.94306		4.89	1.84233		6.39	1.80521
0.391	2.83744		1.891	2.23954		3.391	1.94328		4.891	1.84228		6.391	1.80544
0.392	2.83787		1.892	2.23966		3.392	1.94362		4.892	1.84244		6.392	1.80564
0.393	2.83826		1.893	2.23979		3.393	1.94396		4.893	1.84282		6.393	1.80601
0.394	2.83849		1.894	2.23983		3.394	1.94429		4.894	1.84337		6.394	1.80662
0.395	2.83893		1.895	2.24013		3.395	1.94478		4.895	1.84399		6.395	1.80721
0.396	2.83914		1.896	2.24068		3.396	1.94532		4.896	1.84477		6.396	1.80813
0.397	2.83939		1.897	2.24121		3.397	1.946		4.897	1.84571		6.397	1.80919
0.398	2.83959		1.898	2.24189		3.398	1.94662		4.898	1.84679		6.398	1.81009
0.399	2.83993		1.899	2.24261		3.399	1.94736		4.899	1.8479		6.399	1.81115
0.4	2.84072		1.9	2.24337		3.4	1.94824		4.9	1.84905		6.4	1.81226
0.401	2.84144		1.901	2.24426		3.401	1.94926		4.901	1.85016		6.401	1.81315
0.402	2.84237		1.902	2.24511		3.402	1.95023		4.902	1.85124		6.402	1.81392
0.403	2.84318		1.903	2.24611		3.403	1.95115		4.903	1.8523		6.403	1.81479
0.404	2.84424		1.904	2.24698		3.404	1.95214		4.904	1.85323		6.404	1.81537
0.405	2.84518		1.905	2.24793		3.405	1.95291		4.905	1.85393		6.405	1.81564
0.406	2.84598		1.906	2.24857		3.406	1.95359		4.906	1.85441		6.406	1.81579
0.407	2.84673		1.907	2.24939		3.407	1.95417		4.907	1.85466		6.407	1.81559
0.408	2.84756		1.908	2.25001		3.408	1.95438		4.908	1.85461		6.408	1.81509
0.409	2.84832		1.909	2.25053		3.409	1.9546		4.909	1.85437		6.409	1.81449
0.41	2.84888		1.91	2.25068		3.41	1.95462		4.91	1.85398		6.41	1.81398
0.411	2.84904		1.911	2.25064		3.411	1.95444		4.911	1.85347		6.411	1.81338
0.412	2.8491		1.912	2.25045		3.412	1.95402		4.912	1.85296		6.412	1.81284
0.413	2.84897		1.913	2.24995		3.413	1.95337		4.913	1.85246		6.413	1.81238
0.414	2.84869		1.914	2.24924		3.414	1.9528		4.914	1.8519		6.414	1.81229
0.415	2.84817		1.915	2.24865		3.415	1.9524		4.915	1.85169		6.415	1.81236
0.416	2.84765		1.916	2.24829		3.416	1.95191		4.916	1.85156		6.416	1.81263
0.417	2.84722		1.917	2.24797		3.417	1.95135		4.917	1.85162		6.417	1.813
0.418	2.84662		1.918	2.2476		3.418	1.95124		4.918	1.85178		6.418	1.8137
0.419	2.84617		1.919	2.24769		3.419	1.9514		4.919	1.85235		6.419	1.81387
0.42	2.84589		1.92	2.2477		3.42	1.95159		4.92	1.85313		6.42	1.81449
0.421	2.84589		1.921	2.24822		3.421	1.95201		4.921	1.85388		6.421	1.81534
0.422	2.84619		1.922	2.24896		3.422	1.95267		4.922	1.85428		6.422	1.81653
0.423	2.84668		1.923	2.24967		3.423	1.95351		4.923	1.85489		6.423	1.81805
0.424	2.84732		1.924	2.25076		3.424	1.95452		4.924	1.85583		6.424	1.81957
0.425	2.84801		1.925	2.25192		3.425	1.9558		4.925	1.85691		6.425	1.82154
0.426	2.84882		1.926	2.25346		3.426	1.95707		4.926	1.85821		6.426	1.82366
0.427	2.84989		1.927	2.25489		3.427	1.95826		4.927	1.85977		6.427	1.82589
0.428	2.85121		1.928	2.25657		3.428	1.95965		4.928	1.86165		6.428	1.82847
0.429	2.85267		1.929	2.25821		3.429	1.96112		4.929	1.86372		6.429	1.83214
0.43	2.85411		1.93	2.26009		3.43	1.96284		4.93	1.86623		6.43	1.83608
0.431	2.85543		1.931	2.26189		3.431	1.96458		4.931	1.86888		6.431	1.84006
0.432	2.85709		1.932	2.26389		3.432	1.96671		4.932	1.87208		6.432	1.84445
0.433	2.85868		1.933	2.26624		3.433	1.96874		4.933	1.87565		6.433	1.84871
0.434	2.86052		1.934	2.26846		3.434	1.9713		4.934	1.87956		6.434	1.85313
0.435	2.86256		1.935	2.27101		3.435	1.97424		4.935	1.88389		6.435	1.85748
0.436	2.86469		1.936	2.27376		3.436	1.97768		4.936	1.88819		6.436	1.86183
0.437	2.86707		1.937	2.27675		3.437	1.98087		4.937	1.89262		6.437	1.86652
0.438	2.86985		1.938	2.28015		3.438	1.98394		4.938	1.89716		6.438	1.87088
0.439	2.87285		1.939	2.28392		3.439	1.98745		4.939	1.90186		6.439	1.87512
0.44	2.87613		1.94	2.2878		3.44	1.99108		4.94	1.906		6.44	1.87913
0.441	2.87995		1.941	2.29161		3.441	1.99504		4.941	1.90997		6.441	1.88301
0.442	2.88369		1.942	2.29566		3.442	1.99833		4.942	1.91426		6.442	1.88636
0.443	2.88789		1.943	2.29966		3.443	2.00167		4.943	1.91845		6.443	1.88928
0.444	2.89197		1.944	2.30323		3.444	2.00513		4.944	1.92444		6.444	1.89181
0.445	2.89594		1.945	2.30689		3.445	2.00947		4.945	1.93046		6.445	1.89373
0.446	2.8998		1.946	2.31055		3.446	2.0135		4.946	1.93591		6.446	1.89562
0.447	2.90358		1.947	2.31467		3.447	2.01748		4.947	1.94086		6.447	1.89809
0.448	2.90773		1.948	2.31839		3.448	2.02135		4.948	1.94479		6.448	1.90086
0.449	2.91187		1.949	2.32231		3.449	2.02567		4.949	1.94797		6.449	1.90324
0.45	2.91463		1.95	2.32644		3.45	2.0305		4.95	1.95037		6.45	1.90479
0.451	2.91707		1.951	2.33043		3.451	2.0351		4.951	1.95199		6.451	1.90524
0.452	2.92107		1.952	2.33347		3.452	2.03891		4.952	1.95284		6.452	1.90475
0.453	2.92589		1.953	2.33595		3.453	2.04201		4.953	1.95293		6.453	1.90342
0.454	2.93049		1.954	2.33763		3.454	2.04438		4.954	1.95201		6.454	1.90138
0.455	2.93412		1.955	2.33845		3.455	2.04557		4.955	1.95006		6.455	1.89875
0.456	2.93696		1.956	2.33835		3.456	2.04588		4.956	1.94735		6.456	1.89558
0.457	2.93886		1.957	2.33731		3.457	2.04528		4.957	1.94413		6.457	1.89191
0.458	2.93957		1.958	2.33532		3.458	2.04413		4.958	1.94044		6.458	1.88821
0.459	2.9392		1.959	2.33263		3.459	2.04257		4.959	1.93662		6.459	1.88444
0.46	2.93812		1.96	2.32949		3.46	2.04046		4.96	1.93225		6.46	1.88037
0.461	2.9362		1.961	2.32588		3.461	2.03781		4.961	1.92796		6.461	1.87595
0.462	2.93405		1.962	2.32215		3.462	2.03487		4.962	1.92359		6.462	1.8715
0.463	2.93115		1.963	2.31841		3.463	2.03198		4.963	1.919		6.463	1.86735
0.464	2.92813		1.964	2.31453		3.464	2.0288		4.964	1.91432		6.464	1.86287
0.465	2.92494		1.965	2.31068		3.465	2.02558		4.965	1.90968		6.465	1.85818
0.466	2.92143		1.966	2.30671		3.466	2.022		4.966	1.90491		6.466	1.85348
0.467	2.91786		1.967	2.30274		3.467	2.01849		4.967	1.90005		6.467	1.8488
0.468	2.91414		1.968	2.29869		3.468	2.01491		4.968	1.89523		6.468	1.84425
0.469	2.9105		1.969	2.2947		3.469	2.01109		4.969	1.89054		6.469	1.83967
0.47	2.90669		1.97	2.29078		3.47	2.00714		4.97	1.88555		6.47	1.83615
0.471	2.90284		1.971	2.28706		3.471	2.00332		4.971	1.88084		6.471	1.83294
0.472	2.8988		1.972	2.28319		3.472	1.99945		4.972	1.87652		6.472	1.82997
0.473	2.89467		1.973	2.27947		3.473	1.99574		4.973	1.8729		6.473	1.82741
0.474	2.89048		1.974	2.27621		3.474	1.99204		4.974	1.86979		6.474	1.8253
0.475	2.88646		1.975	2.27297		3.475	1.98857		4.975	1.86687		6.475	1.82358
0.476	2.88263		1.976	2.26997		3.476	1.98514		4.976	1.86459		6.476	1.82238
0.477	2.87891		1.977	2.26742		3.477	1.982		4.977	1.86281		6.477	1.82172
0.478	2.87534		1.978	2.26504		3.478	1.9794		4.978	1.86151		6.478	1.82165
0.479	2.87166		1.979	2.26297		3.479	1.97682		4.979	1.86053		6.479	1.82189
0.48	2.86845		1.98	2.26115		3.48	1.97476		4.98	1.86007		6.48	1.82158
0.481	2.86558		1.981	2.25955		3.481	1.97285		4.981	1.85977		6.481	1.82129
0.482	2.86292		1.982	2.25841		3.482	1.9714		4.982	1.86015		6.482	1.82141
0.483	2.86058		1.983	2.25773		3.483	1.97013		4.983	1.86041		6.483	1.82132
0.484	2.85871		1.984	2.25725		3.484	1.96935		4.984	1.86091		6.484	1.82158
0.485	2.85732		1.985	2.25745		3.485	1.96849		4.985	1.86165		6.485	1.82182
0.486	2.85605		1.986	2.25805		3.486	1.96762		4.986	1.86268		6.486	1.8222
0.487	2.85512		1.987	2.25885		3.487	1.9666		4.987	1.86386		6.487	1.82262
0.488	2.85447		1.988	2.25985		3.488	1.96633		4.988	1.8653		6.488	1.82284
0.489	2.85408		1.989	2.26093		3.489	1.96637		4.989	1.8669		6.489	1.82352
0.49	2.85413		1.99	2.26214		3.49	1.96663		4.99	1.86863		6.49	1.82435
0.491	2.85416		1.991	2.26353		3.491	1.967		4.991	1.87138		6.491	1.82507
0.492	2.85434		1.992	2.2653		3.492	1.96768		4.992	1.87489		6.492	1.82608
0.493	2.85485		1.993	2.26708		3.493	1.96961		4.993	1.87868		6.493	1.82721
0.494	2.85536		1.994	2.26926		3.494	1.97182		4.994	1.88286		6.494	1.82905
0.495	2.85627		1.995	2.27217		3.495	1.97461		4.995	1.88511		6.495	1.83117
0.496	2.85779		1.996	2.27537		3.496	1.97685		4.996	1.8867		6.496	1.83379
0.497	2.85937		1.997	2.27862		3.497	1.97954		4.997	1.88809		6.497	1.83664
0.498	2.8614		1.998	2.28143		3.498	1.98228		4.998	1.88904		6.498	1.83834
0.499	2.86327		1.999	2.28452		3.499	1.98525		4.999	1.88993		6.499	1.83888
0.5	2.86511		2	2.28703		3.5	1.9877		5	1.89046		6.5	1.83916
0.501	2.86868		2.001	2.28863		3.501	1.98891		5.001	1.89079		6.501	1.83912
0.502	2.87258		2.002	2.28935		3.502	1.98943		5.002	1.89091		6.502	1.83905
0.503	2.87499		2.003	2.28992		3.503	1.98976		5.003	1.89071		6.503	1.83912
0.504	2.87596		2.004	2.29005		3.504	1.98977		5.004	1.89038		6.504	1.83935
0.505	2.87625		2.005	2.28977		3.505	1.98941		5.005	1.89013		6.505	1.83968
0.506	2.87619		2.006	2.2893		3.506	1.98919		5.006	1.89029		6.506	1.83993
0.507	2.87583		2.007	2.28884		3.507	1.98916		5.007	1.89052		6.507	1.84021
0.508	2.87537		2.008	2.28852		3.508	1.98921		5.008	1.89077		6.508	1.84055
0.509	2.87492		2.009	2.28842		3.509	1.98926		5.009	1.89106		6.509	1.84078
0.51	2.87486		2.01	2.28837		3.51	1.98936		5.01	1.8912		6.51	1.84116
0.511	2.87475		2.011	2.28832		3.511	1.98942		5.011	1.89161		6.511	1.8416
0.512	2.87484		2.012	2.2887		3.512	1.98973		5.012	1.8921		6.512	1.84204
0.513	2.87485		2.013	2.28883		3.513	1.99013		5.013	1.89236		6.513	1.84249
0.514	2.875		2.014	2.28882		3.514	1.99049		5.014	1.89262		6.514	1.84272
0.515	2.87503		2.015	2.28886		3.515	1.99092		5.015	1.89315		6.515	1.84323
0.516	2.87514		2.016	2.28907		3.516	1.99132		5.016	1.89356		6.516	1.84364
0.517	2.87532		2.017	2.28926		3.517	1.99159		5.017	1.89396		6.517	1.84423
0.518	2.87559		2.018	2.28934		3.518	1.99192		5.018	1.89453		6.518	1.84462
0.519	2.87565		2.019	2.2896		3.519	1.99213		5.019	1.89482		6.519	1.84498
0.52	2.87561		2.02	2.28985		3.52	1.99233		5.02	1.89529		6.52	1.84524
0.521	2.87585		2.021	2.2899		3.521	1.99263		5.021	1.89587		6.521	1.8455
0.522	2.87606		2.022	2.29023		3.522	1.99314		5.022	1.89617		6.522	1.84594
0.523	2.87627		2.023	2.29045		3.523	1.99355		5.023	1.89636		6.523	1.84625
0.524	2.87657		2.024	2.29067		3.524	1.99377		5.024	1.89673		6.524	1.84675
0.525	2.87696		2.025	2.29079		3.525	1.9942		5.025	1.89699		6.525	1.84705
0.526	2.87728		2.026	2.29109		3.526	1.99445		5.026	1.89734		6.526	1.84746
0.527	2.87731		2.027	2.29136		3.527	1.9948		5.027	1.89781		6.527	1.84779
0.528	2.87754		2.028	2.2914		3.528	1.99516		5.028	1.89808		6.528	1.84821
0.529	2.87786		2.029	2.29139		3.529	1.99561		5.029	1.89833		6.529	1.84851
0.53	2.87827		2.03	2.29144		3.53	1.99606		5.03	1.89855		6.53	1.84888
0.531	2.87837		2.031	2.29146		3.531	1.99642		5.031	1.89884		6.531	1.84916
0.532	2.87881		2.032	2.29159		3.532	1.99678		5.032	1.89908		6.532	1.84953
0.533	2.87903		2.033	2.29193		3.533	1.99712		5.033	1.89931		6.533	1.8497
0.534	2.87925		2.034	2.29226		3.534	1.99752		5.034	1.89971		6.534	1.84996
0.535	2.87944		2.035	2.29258		3.535	1.99769		5.035	1.90008		6.535	1.85022
0.536	2.8794		2.036	2.29288		3.536	1.99795		5.036	1.90045		6.536	1.85065
0.537	2.87953		2.037	2.29303		3.537	1.99829		5.037	1.90061		6.537	1.85097
0.538	2.87972		2.038	2.29315		3.538	1.99871		5.038	1.90067		6.538	1.85129
0.539	2.87991		2.039	2.29334		3.539	1.99901		5.039	1.90084		6.539	1.85162
0.54	2.88005		2.04	2.29343		3.54	1.99938		5.04	1.9012		6.54	1.85185
0.541	2.88005		2.041	2.29352		3.541	1.99963		5.041	1.90144		6.541	1.85204
0.542	2.88023		2.042	2.29348		3.542	2.00004		5.042	1.90166		6.542	1.85241
0.543	2.88039		2.043	2.29351		3.543	2.00041		5.043	1.90185		6.543	1.85268
0.544	2.88034		2.044	2.29362		3.544	2.00046		5.044	1.902		6.544	1.85316
0.545	2.88037		2.045	2.29364		3.545	2.00067		5.045	1.90223		6.545	1.85334
0.546	2.88038		2.046	2.29366		3.546	2.00068		5.046	1.90245		6.546	1.85371
0.547	2.88026		2.047	2.29368		3.547	2.00079		5.047	1.90258		6.547	1.85396
0.548	2.88031		2.048	2.29378		3.548	2.00096		5.048	1.90271		6.548	1.8543
0.549	2.88034		2.049	2.29375		3.549	2.00121		5.049	1.90292		6.549	1.85446
0.55	2.88033		2.05	2.29361		3.55	2.00144		5.05	1.9032		6.55	1.85478
0.551	2.88029		2.051	2.29362		3.551	2.00154		5.051	1.90347		6.551	1.85511
0.552	2.88006		2.052	2.29348		3.552	2.0017		5.052	1.90372		6.552	1.85534
0.553	2.88012		2.053	2.29322		3.553	2.00195		5.053	1.90396		6.553	1.85576
0.554	2.88017		2.054	2.29323		3.554	2.00217		5.054	1.9042		6.554	1.85618
0.555	2.8802		2.055	2.29322		3.555	2.00234		5.055	1.90455		6.555	1.85667
0.556	2.88021		2.056	2.2931		3.556	2.00247		5.056	1.90479		6.556	1.85685
0.557	2.88029		2.057	2.29316		3.557	2.00265		5.057	1.90499		6.557	1.85712
0.558	2.88032		2.058	2.29319		3.558	2.00266		5.058	1.90542		6.558	1.85739
0.559	2.88039		2.059	2.29301		3.559	2.00274		5.059	1.9055		6.559	1.85776
0.56	2.88029		2.06	2.293		3.56	2.00288		5.06	1.90547		6.56	1.85823
0.561	2.87996		2.061	2.29295		3.561	2.00299		5.061	1.90554		6.561	1.85866
0.562	2.87954		2.062	2.29288		3.562	2.00309		5.062	1.90571		6.562	1.85879
0.563	2.87931		2.063	2.29268		3.563	2.00308		5.063	1.90566		6.563	1.85903
0.564	2.87913		2.064	2.29253		3.564	2.00304		5.064	1.90569		6.564	1.85946
0.565	2.87901		2.065	2.29245		3.565	2.00287		5.065	1.90591		6.565	1.85977
0.566	2.87879		2.066	2.29227		3.566	2.00267		5.066	1.90591		6.566	1.86026
0.567	2.87856		2.067	2.29208		3.567	2.00244		5.067	1.90605		6.567	1.86052
0.568	2.87832		2.068	2.29205		3.568	2.00237		5.068	1.90597		6.568	1.86093
0.569	2.87798		2.069	2.292		3.569	2.00222		5.069	1.90603		6.569	1.86136
0.57	2.87783		2.07	2.29172		3.57	2.00221		5.07	1.90631		6.57	1.86163
0.571	2.87788		2.071	2.29153		3.571	2.00197		5.071	1.90625		6.571	1.86213
0.572	2.87753		2.072	2.29143		3.572	2.00191		5.072	1.9063		6.572	1.86267
0.573	2.87727		2.073	2.29128		3.573	2.00205		5.073	1.90631		6.573	1.86292
0.574	2.87728		2.074	2.29128		3.574	2.00197		5.074	1.90638		6.574	1.86325
0.575	2.87724		2.075	2.29132		3.575	2.00182		5.075	1.90647		6.575	1.86322
0.576	2.87704		2.076	2.29112		3.576	2.0018		5.076	1.90674		6.576	1.86358
0.577	2.87699		2.077	2.29106		3.577	2.00187		5.077	1.9069		6.577	1.86401
0.578	2.87692		2.078	2.29099		3.578	2.00175		5.078	1.90712		6.578	1.86413
0.579	2.87692		2.079	2.29073		3.579	2.00171		5.079	1.90712		6.579	1.86421
0.58	2.87676		2.08	2.29068		3.58	2.00154		5.08	1.90727		6.58	1.86443
0.581	2.87681		2.081	2.29042		3.581	2.00141		5.081	1.90716		6.581	1.86421
0.582	2.87693		2.082	2.29026		3.582	2.00106		5.082	1.90672		6.582	1.86397
0.583	2.87654		2.083	2.2901		3.583	2.00059		5.083	1.90618		6.583	1.86353
0.584	2.87633		2.084	2.28967		3.584	1.99993		5.084	1.90554		6.584	1.86319
0.585	2.87585		2.085	2.28903		3.585	1.99925		5.085	1.90481		6.585	1.86258
0.586	2.87548		2.086	2.28847		3.586	1.99855		5.086	1.90396		6.586	1.86217
0.587	2.87486		2.087	2.2877		3.587	1.99777		5.087	1.90302		6.587	1.86154
0.588	2.87437		2.088	2.28674		3.588	1.99689		5.088	1.9022		6.588	1.8608
0.589	2.87371		2.089	2.28588		3.589	1.99584		5.089	1.90149		6.589	1.85988
0.59	2.8729		2.09	2.28474		3.59	1.99479		5.09	1.90072		6.59	1.85917
0.591	2.87204		2.091	2.28375		3.591	1.99367		5.091	1.89976		6.591	1.85838
0.592	2.8713		2.092	2.28271		3.592	1.99247		5.092	1.89881		6.592	1.8573
0.593	2.87042		2.093	2.28161		3.593	1.99102		5.093	1.89776		6.593	1.85642
0.594	2.86949		2.094	2.28046		3.594	1.98977		5.094	1.89662		6.594	1.85562
0.595	2.86879		2.095	2.27936		3.595	1.98863		5.095	1.89558		6.595	1.85469
0.596	2.86785		2.096	2.27841		3.596	1.98733		5.096	1.89443		6.596	1.85365
0.597	2.86707		2.097	2.27748		3.597	1.98635		5.097	1.8933		6.597	1.85251
0.598	2.86614		2.098	2.27639		3.598	1.98522		5.098	1.89218		6.598	1.85126
0.599	2.86526		2.099	2.27526		3.599	1.9841		5.099	1.89099		6.599	1.84993
0.6	2.86424		2.1	2.27423		3.6	1.98253		5.1	1.88955		6.6	1.84873
0.601	2.86334		2.101	2.27323		3.601	1.98104		5.101	1.88796		6.601	1.84735
0.602	2.86229		2.102	2.27161		3.602	1.97952		5.102	1.88636		6.602	1.84587
0.603	2.8615		2.103	2.27035		3.603	1.97817		5.103	1.88457		6.603	1.8444
0.604	2.86059		2.104	2.26917		3.604	1.97661		5.104	1.8829		6.604	1.84286
0.605	2.85936		2.105	2.26771		3.605	1.97513		5.105	1.88145		6.605	1.84134
0.606	2.85804		2.106	2.26606		3.606	1.97327		5.106	1.88001		6.606	1.84
0.607	2.85684		2.107	2.26458		3.607	1.97154		5.107	1.8784		6.607	1.83875
0.608	2.85545		2.108	2.26314		3.608	1.96976		5.108	1.87701		6.608	1.83752
0.609	2.85407		2.109	2.26182		3.609	1.9683		5.109	1.87521		6.609	1.83625
0.61	2.8526		2.11	2.26054		3.61	1.96686		5.11	1.87382		6.61	1.8353
0.611	2.85114		2.111	2.25913		3.611	1.96526		5.111	1.87249		6.611	1.83427
0.612	2.85002		2.112	2.25777		3.612	1.96399		5.112	1.87143		6.612	1.83305
0.613	2.84915		2.113	2.25684		3.613	1.96276		5.113	1.87041		6.613	1.83218
0.614	2.84817		2.114	2.25575		3.614	1.96159		5.114	1.86935		6.614	1.83165
0.615	2.84703		2.115	2.25471		3.615	1.96074		5.115	1.86864		6.615	1.83096
0.616	2.84594		2.116	2.25372		3.616	1.95974		5.116	1.86789		6.616	1.83048
0.617	2.84522		2.117	2.253		3.617	1.95891		5.117	1.86735		6.617	1.8299
0.618	2.84427		2.118	2.25224		3.618	1.95817		5.118	1.86698		6.618	1.82962
0.619	2.84371		2.119	2.25153		3.619	1.95741		5.119	1.86661		6.619	1.82894
0.62	2.84331		2.12	2.25094		3.62	1.95678		5.12	1.86614		6.62	1.82818
0.621	2.84296		2.121	2.2505		3.621	1.95601		5.121	1.86537		6.621	1.82755
0.622	2.84255		2.122	2.25011		3.622	1.95571		5.122	1.86464		6.622	1.82685
0.623	2.84239		2.123	2.24961		3.623	1.95503		5.123	1.86396		6.623	1.82616
0.624	2.84229		2.124	2.24935		3.624	1.95404		5.124	1.86325		6.624	1.8253
0.625	2.84186		2.125	2.24891		3.625	1.95349		5.125	1.86255		6.625	1.82456
0.626	2.84139		2.126	2.24814		3.626	1.95317		5.126	1.86157		6.626	1.82379
0.627	2.84116		2.127	2.24774		3.627	1.95244		5.127	1.86048		6.627	1.82272
0.628	2.84088		2.128	2.24722		3.628	1.95159		5.128	1.85947		6.628	1.82178
0.629	2.84075		2.129	2.24654		3.629	1.95064		5.129	1.85843		6.629	1.82078
0.63	2.8404		2.13	2.24575		3.63	1.94988		5.13	1.85753		6.63	1.81992
0.631	2.84002		2.131	2.24513		3.631	1.94881		5.131	1.85628		6.631	1.81868
0.632	2.83941		2.132	2.24438		3.632	1.9479		5.132	1.85526		6.632	1.81774
0.633	2.83864		2.133	2.24351		3.633	1.94713		5.133	1.85446		6.633	1.81695
0.634	2.838		2.134	2.24272		3.634	1.94652		5.134	1.85372		6.634	1.81646
0.635	2.83742		2.135	2.2421		3.635	1.94599		5.135	1.85324		6.635	1.81597
0.636	2.83691		2.136	2.24173		3.636	1.94531		5.136	1.85289		6.636	1.81567
0.637	2.83638		2.137	2.24121		3.637	1.94488		5.137	1.85263		6.637	1.81507
0.638	2.83629		2.138	2.24089		3.638	1.94476		5.138	1.85247		6.638	1.81444
0.639	2.83605		2.139	2.24078		3.639	1.94454		5.139	1.85213		6.639	1.81397
0.64	2.83602		2.14	2.24075		3.64	1.94441		5.14	1.85178		6.64	1.81352
0.641	2.83629		2.141	2.24071		3.641	1.94428		5.141	1.85142		6.641	1.81297
0.642	2.83653		2.142	2.24085		3.642	1.94414		5.142	1.85078		6.642	1.81239
0.643	2.83673		2.143	2.2407		3.643	1.94399		5.143	1.85025		6.643	1.81172
0.644	2.83689		2.144	2.24063		3.644	1.94396		5.144	1.84971		6.644	1.81079
0.645	2.83711		2.145	2.24065		3.645	1.94363		5.145	1.84899		6.645	1.80969
0.646	2.83715		2.146	2.24055		3.646	1.9432		5.146	1.8481		6.646	1.80849
0.647	2.83713		2.147	2.24023		3.647	1.9427		5.147	1.84723		6.647	1.80723
0.648	2.83678		2.148	2.23941		3.648	1.94192		5.148	1.84636		6.648	1.80602
0.649	2.83632		2.149	2.2388		3.649	1.94115		5.149	1.84533		6.649	1.80503
0.65	2.83576		2.15	2.23793		3.65	1.94011		5.15	1.84422		6.65	1.80379
0.651	2.83511		2.151	2.23699		3.651	1.9394		5.151	1.84327		6.651	1.8029
0.652	2.83418		2.152	2.23596		3.652	1.93877		5.152	1.84248		6.652	1.80217
0.653	2.83347		2.153	2.23528		3.653	1.9382		5.153	1.84196		6.653	1.8017
0.654	2.83249		2.154	2.23455		3.654	1.93748		5.154	1.8418		6.654	1.80147
0.655	2.83153		2.155	2.23386		3.655	1.9371		5.155	1.8416		6.655	1.80128
0.656	2.83072		2.156	2.23339		3.656	1.93673		5.156	1.84155		6.656	1.80124
0.657	2.83035		2.157	2.23316		3.657	1.93676		5.157	1.84123		6.657	1.80092
0.658	2.82983		2.158	2.23302		3.658	1.93684		5.158	1.84135		6.658	1.80088
0.659	2.82955		2.159	2.23293		3.659	1.93695		5.159	1.8412		6.659	1.80074
0.66	2.82931		2.16	2.23276		3.66	1.93688		5.16	1.84135		6.66	1.80082
0.661	2.8291		2.161	2.23281		3.661	1.93699		5.161	1.84142		6.661	1.80059
0.662	2.82938		2.162	2.23297		3.662	1.93718		5.162	1.8417		6.662	1.80017
0.663	2.82936		2.163	2.23325		3.663	1.93716		5.163	1.8417		6.663	1.79997
0.664	2.8295		2.164	2.23322		3.664	1.93702		5.164	1.84161		6.664	1.79962
0.665	2.82951		2.165	2.23325		3.665	1.93696		5.165	1.84137		6.665	1.79894
0.666	2.82941		2.166	2.23336		3.666	1.93639		5.166	1.84099		6.666	1.79848
0.667	2.82951		2.167	2.23317		3.667	1.93599		5.167	1.84066		6.667	1.79765
0.668	2.8294		2.168	2.23291		3.668	1.93559		5.168	1.84015		6.668	1.79694
0.669	2.82939		2.169	2.23266		3.669	1.93492		5.169	1.83931		6.669	1.79594
0.67	2.8292		2.17	2.23224		3.67	1.93436		5.17	1.83844		6.67	1.79524
0.671	2.82883		2.171	2.23173		3.671	1.93361		5.171	1.83745		6.671	1.79464
0.672	2.82826		2.172	2.23122		3.672	1.93295		5.172	1.83674		6.672	1.79407
0.673	2.8277		2.173	2.23071		3.673	1.9322		5.173	1.8363		6.673	1.79367
0.674	2.82715		2.174	2.23031		3.674	1.93175		5.174	1.83582		6.674	1.79314
0.675	2.82632		2.175	2.2297		3.675	1.93142		5.175	1.83549		6.675	1.79287
0.676	2.82591		2.176	2.22915		3.676	1.9308		5.176	1.83523		6.676	1.79245
0.677	2.82552		2.177	2.22888		3.677	1.93031		5.177	1.83515		6.677	1.7924
0.678	2.82531		2.178	2.22862		3.678	1.93006		5.178	1.83525		6.678	1.79251
0.679	2.82497		2.179	2.22851		3.679	1.92986		5.179	1.83526		6.679	1.79239
0.68	2.82479		2.18	2.22842		3.68	1.92995		5.18	1.83525		6.68	1.79216
0.681	2.82465		2.181	2.22869		3.681	1.93001		5.181	1.83523		6.681	1.79185
0.682	2.82467		2.182	2.22872		3.682	1.93013		5.182	1.83529		6.682	1.79164
0.683	2.82474		2.183	2.22888		3.683	1.93015		5.183	1.83527		6.683	1.79136
0.684	2.82497		2.184	2.22902		3.684	1.92988		5.184	1.83514		6.684	1.79112
0.685	2.82526		2.185	2.22918		3.685	1.92963		5.185	1.83502		6.685	1.7904
0.686	2.82524		2.186	2.22917		3.686	1.92932		5.186	1.83463		6.686	1.7895
0.687	2.82543		2.187	2.22897		3.687	1.92915		5.187	1.83414		6.687	1.78872
0.688	2.82564		2.188	2.22879		3.688	1.92882		5.188	1.83333		6.688	1.78776
0.689	2.82547		2.189	2.22835		3.689	1.92812		5.189	1.83242		6.689	1.78691
0.69	2.82524		2.19	2.22774		3.69	1.92734		5.19	1.83169		6.69	1.78605
0.691	2.82484		2.191	2.22685		3.691	1.92658		5.191	1.83077		6.691	1.78519
0.692	2.82435		2.192	2.22615		3.692	1.92575		5.192	1.82983		6.692	1.78433
0.693	2.82355		2.193	2.22534		3.693	1.92492		5.193	1.82927		6.693	1.78343
0.694	2.82273		2.194	2.22461		3.694	1.92426		5.194	1.82869		6.694	1.78288
0.695	2.82188		2.195	2.22386		3.695	1.92358		5.195	1.82796		6.695	1.78232
0.696	2.82082		2.196	2.22288		3.696	1.92296		5.196	1.82759		6.696	1.78212
0.697	2.81988		2.197	2.22214		3.697	1.92249		5.197	1.82727		6.697	1.78206
0.698	2.81888		2.198	2.22133		3.698	1.92217		5.198	1.82691		6.698	1.78198
0.699	2.81821		2.199	2.22105		3.699	1.92191		5.199	1.8266		6.699	1.78181
0.7	2.81758		2.2	2.22073		3.7	1.92182		5.2	1.82627		6.7	1.78154
0.701	2.81702		2.201	2.22048		3.701	1.9218		5.201	1.82622		6.701	1.78149
0.702	2.81654		2.202	2.22031		3.702	1.92186		5.202	1.82606		6.702	1.78119
0.703	2.81632		2.203	2.22023		3.703	1.92192		5.203	1.82584		6.703	1.78094
0.704	2.81626		2.204	2.22015		3.704	1.9217		5.204	1.82527		6.704	1.78054
0.705	2.81626		2.205	2.21998		3.705	1.92153		5.205	1.82474		6.705	1.77987
0.706	2.81606		2.206	2.21989		3.706	1.9214		5.206	1.82413		6.706	1.77924
0.707	2.81599		2.207	2.21961		3.707	1.92098		5.207	1.82335		6.707	1.77845
0.708	2.81566		2.208	2.21914		3.708	1.92057		5.208	1.8227		6.708	1.7777
0.709	2.81535		2.209	2.21864		3.709	1.9199		5.209	1.8219		6.709	1.77686
0.71	2.81497		2.21	2.21817		3.71	1.91917		5.21	1.82122		6.71	1.77613
0.711	2.81455		2.211	2.21755		3.711	1.91849		5.211	1.82036		6.711	1.7752
0.712	2.81399		2.212	2.21687		3.712	1.91784		5.212	1.81952		6.712	1.77438
0.713	2.81317		2.213	2.21605		3.713	1.91699		5.213	1.81868		6.713	1.77384
0.714	2.81238		2.214	2.21518		3.714	1.91633		5.214	1.81792		6.714	1.77339
0.715	2.81142		2.215	2.21444		3.715	1.91585		5.215	1.81734		6.715	1.77311
0.716	2.81066		2.216	2.21398		3.716	1.91543		5.216	1.81713		6.716	1.77295
0.717	2.81002		2.217	2.21338		3.717	1.91506		5.217	1.81703		6.717	1.77278
0.718	2.80939		2.218	2.21304		3.718	1.91469		5.218	1.81692		6.718	1.77289
0.719	2.80884		2.219	2.21298		3.719	1.91466		5.219	1.81672		6.719	1.77291
0.72	2.80847		2.22	2.21279		3.72	1.91469		5.22	1.81679		6.72	1.77303
0.721	2.80816		2.221	2.21286		3.721	1.9147		5.221	1.81687		6.721	1.77298
0.722	2.80803		2.222	2.21291		3.722	1.91467		5.222	1.81707		6.722	1.77277
0.723	2.80806		2.223	2.21303		3.723	1.91464		5.223	1.81701		6.723	1.77271
0.724	2.80799		2.224	2.21303		3.724	1.91443		5.224	1.8167		6.724	1.77229
0.725	2.80793		2.225	2.21303		3.725	1.91434		5.225	1.81632		6.725	1.77189
0.726	2.8081		2.226	2.21276		3.726	1.91406		5.226	1.81604		6.726	1.77134
0.727	2.80812		2.227	2.2126		3.727	1.91363		5.227	1.81541		6.727	1.77073
0.728	2.80827		2.228	2.21238		3.728	1.91314		5.228	1.81491		6.728	1.77013
0.729	2.80795		2.229	2.21201		3.729	1.91238		5.229	1.81415		6.729	1.76923
0.73	2.80774		2.23	2.21128		3.73	1.91156		5.23	1.81359		6.73	1.76831
0.731	2.80727		2.231	2.21056		3.731	1.91077		5.231	1.81285		6.731	1.76787
0.732	2.80672		2.232	2.20967		3.732	1.90987		5.232	1.81222		6.732	1.76733
0.733	2.80611		2.233	2.20877		3.733	1.90886		5.233	1.8115		6.733	1.76686
0.734	2.80533		2.234	2.20793		3.734	1.90812		5.234	1.81098		6.734	1.76647
0.735	2.80446		2.235	2.20698		3.735	1.90756		5.235	1.81052		6.735	1.76606
0.736	2.80358		2.236	2.20622		3.736	1.90707		5.236	1.81023		6.736	1.7659
0.737	2.80306		2.237	2.20555		3.737	1.90677		5.237	1.81019		6.737	1.76612
0.738	2.80244		2.238	2.20514		3.738	1.90634		5.238	1.80991		6.738	1.76603
0.739	2.80179		2.239	2.20469		3.739	1.90608		5.239	1.80999		6.739	1.76613
0.74	2.80141		2.24	2.20452		3.74	1.906		5.24	1.81006		6.74	1.76616
0.741	2.8013		2.241	2.20452		3.741	1.90601		5.241	1.81002		6.741	1.766
0.742	2.80125		2.242	2.20452		3.742	1.90603		5.242	1.81017		6.742	1.76598
0.743	2.80126		2.243	2.20453		3.743	1.90607		5.243	1.81005		6.743	1.76589
0.744	2.80142		2.244	2.20444		3.744	1.90615		5.244	1.80977		6.744	1.76565
0.745	2.80137		2.245	2.20462		3.745	1.90596		5.245	1.80951		6.745	1.76542
0.746	2.80141		2.246	2.2045		3.746	1.9058		5.246	1.80898		6.746	1.76503
0.747	2.80146		2.247	2.20424		3.747	1.90539		5.247	1.8084		6.747	1.76427
0.748	2.80125		2.248	2.20383		3.748	1.90501		5.248	1.80756		6.748	1.76322
0.749	2.80124		2.249	2.20337		3.749	1.90437		5.249	1.80702		6.749	1.76255
0.75	2.80075		2.25	2.20267		3.75	1.90377		5.25	1.80609		6.75	1.76178
0.751	2.80029		2.251	2.2019		3.751	1.90309		5.251	1.80538		6.751	1.7611
0.752	2.79967		2.252	2.20126		3.752	1.9023		5.252	1.80439		6.752	1.76041
0.753	2.7992		2.253	2.20046		3.753	1.9017		5.253	1.8036		6.753	1.75982
0.754	2.79845		2.254	2.19968		3.754	1.90078		5.254	1.80309		6.754	1.7596
0.755	2.79751		2.255	2.19901		3.755	1.90025		5.255	1.80286		6.755	1.75934
0.756	2.79663		2.256	2.19844		3.756	1.89993		5.256	1.80262		6.756	1.75915
0.757	2.79591		2.257	2.19784		3.757	1.89957		5.257	1.80247		6.757	1.75914
0.758	2.7952		2.258	2.19739		3.758	1.89929		5.258	1.8024		6.758	1.75921
0.759	2.79465		2.259	2.19719		3.759	1.89916		5.259	1.80251		6.759	1.75937
0.76	2.79426		2.26	2.19708		3.76	1.89936		5.26	1.80261		6.76	1.75932
0.761	2.79375		2.261	2.19695		3.761	1.89955		5.261	1.8027		6.761	1.75918
0.762	2.79351		2.262	2.19691		3.762	1.89965		5.262	1.80286		6.762	1.75926
0.763	2.79336		2.263	2.19706		3.763	1.89949		5.263	1.80285		6.763	1.75916
0.764	2.79329		2.264	2.19732		3.764	1.89964		5.264	1.80277		6.764	1.75883
0.765	2.79332		2.265	2.19762		3.765	1.89963		5.265	1.80263		6.765	1.75825
0.766	2.79337		2.266	2.19776		3.766	1.89935		5.266	1.80224		6.766	1.75762
0.767	2.79325		2.267	2.19755		3.767	1.89889		5.267	1.80162		6.767	1.75705
0.768	2.79316		2.268	2.19727		3.768	1.89846		5.268	1.80102		6.768	1.75632
0.769	2.79292		2.269	2.19695		3.769	1.89799		5.269	1.80045		6.769	1.75571
0.77	2.79243		2.27	2.19637		3.77	1.89707		5.27	1.79981		6.77	1.75499
0.771	2.79209		2.271	2.19581		3.771	1.89626		5.271	1.799		6.771	1.75445
0.772	2.79147		2.272	2.19508		3.772	1.89537		5.272	1.79829		6.772	1.75389
0.773	2.79087		2.273	2.19436		3.773	1.89458		5.273	1.79759		6.773	1.75353
0.774	2.78999		2.274	2.19354		3.774	1.89405		5.274	1.79707		6.774	1.75326
0.775	2.78931		2.275	2.19273		3.775	1.89342		5.275	1.79695		6.775	1.75307
0.776	2.78865		2.276	2.19211		3.776	1.89289		5.276	1.79689		6.776	1.75315
0.777	2.7881		2.277	2.19169		3.777	1.89252		5.277	1.7967		6.777	1.75321
0.778	2.78763		2.278	2.19127		3.778	1.89242		5.278	1.79687		6.778	1.75354
0.779	2.78713		2.279	2.19112		3.779	1.89239		5.279	1.79702		6.779	1.75365
0.78	2.78678		2.28	2.19113		3.78	1.89252		5.28	1.79715		6.78	1.75394
0.781	2.78642		2.281	2.19132		3.781	1.89274		5.281	1.79728		6.781	1.75404
0.782	2.78634		2.282	2.19149		3.782	1.89288		5.282	1.7975		6.782	1.75396
0.783	2.78634		2.283	2.19175		3.783	1.89301		5.283	1.79744		6.783	1.75362
0.784	2.78635		2.284	2.19193		3.784	1.89315		5.284	1.79752		6.784	1.75333
0.785	2.78665		2.285	2.19218		3.785	1.89304		5.285	1.79744		6.785	1.75306
0.786	2.78678		2.286	2.19233		3.786	1.89284		5.286	1.7972		6.786	1.75271
0.787	2.78685		2.287	2.19224		3.787	1.89249		5.287	1.79678		6.787	1.7521
0.788	2.78684		2.288	2.19227		3.788	1.89206		5.288	1.79609		6.788	1.75139
0.789	2.78669		2.289	2.19176		3.789	1.89156		5.289	1.79543		6.789	1.75068
0.79	2.7864		2.29	2.19138		3.79	1.89091		5.29	1.79469		6.79	1.75006
0.791	2.78618		2.291	2.19083		3.791	1.89018		5.291	1.79413		6.791	1.74944
0.792	2.78562		2.292	2.19019		3.792	1.88948		5.292	1.79336		6.792	1.74892
0.793	2.78509		2.293	2.18939		3.793	1.88889		5.293	1.79258		6.793	1.7485
0.794	2.78447		2.294	2.18889		3.794	1.88838		5.294	1.79225		6.794	1.74815
0.795	2.78374		2.295	2.1881		3.795	1.88785		5.295	1.79191		6.795	1.7479
0.796	2.78311		2.296	2.18747		3.796	1.88741		5.296	1.79163		6.796	1.7478
0.797	2.78248		2.297	2.18688		3.797	1.88706		5.297	1.79178		6.797	1.74784
0.798	2.78196		2.298	2.18667		3.798	1.88708		5.298	1.79171		6.798	1.74796
0.799	2.78161		2.299	2.18644		3.799	1.88707		5.299	1.79201		6.799	1.74818
0.8	2.78124		2.3	2.18657		3.8	1.88724		5.3	1.7919		6.8	1.74822
0.801	2.78113		2.301	2.18669		3.801	1.88741		5.301	1.79207		6.801	1.74827
0.802	2.78127		2.302	2.18689		3.802	1.88757		5.302	1.79216		6.802	1.74833
0.803	2.78149		2.303	2.18709		3.803	1.88772		5.303	1.79236		6.803	1.74823
0.804	2.78159		2.304	2.18728		3.804	1.88769		5.304	1.79232		6.804	1.74817
0.805	2.78178		2.305	2.18759		3.805	1.88785		5.305	1.79213		6.805	1.74784
0.806	2.78205		2.306	2.18771		3.806	1.88786		5.306	1.79177		6.806	1.74723
0.807	2.78213		2.307	2.18775		3.807	1.88761		5.307	1.79125		6.807	1.74666
0.808	2.7822		2.308	2.1876		3.808	1.88728		5.308	1.79076		6.808	1.74592
0.809	2.78219		2.309	2.18717		3.809	1.88686		5.309	1.7901		6.809	1.74511
0.81	2.7819		2.31	2.18667		3.81	1.88617		5.31	1.78938		6.81	1.74431
0.811	2.78152		2.311	2.18609		3.811	1.88528		5.311	1.78866		6.811	1.7437
0.812	2.78098		2.312	2.18552		3.812	1.88446		5.312	1.78784		6.812	1.74327
0.813	2.7803		2.313	2.18477		3.813	1.88373		5.313	1.7871		6.813	1.74272
0.814	2.77974		2.314	2.18403		3.814	1.8832		5.314	1.78663		6.814	1.74243
0.815	2.77909		2.315	2.18337		3.815	1.88248		5.315	1.78614		6.815	1.7424
0.816	2.77843		2.316	2.18267		3.816	1.88194		5.316	1.78593		6.816	1.74253
0.817	2.77785		2.317	2.18213		3.817	1.88158		5.317	1.78588		6.817	1.74285
0.818	2.77727		2.318	2.18176		3.818	1.88131		5.318	1.7861		6.818	1.74316
0.819	2.77687		2.319	2.18164		3.819	1.88131		5.319	1.78631		6.819	1.74337
0.82	2.77682		2.32	2.18168		3.82	1.8814		5.32	1.78649		6.82	1.7436
0.821	2.77675		2.321	2.18158		3.821	1.88159		5.321	1.78667		6.821	1.7439
0.822	2.77675		2.322	2.18176		3.822	1.88199		5.322	1.78695		6.822	1.74391
0.823	2.77681		2.323	2.18191		3.823	1.88221		5.323	1.78707		6.823	1.74366
0.824	2.77685		2.324	2.18196		3.824	1.88245		5.324	1.78714		6.824	1.74365
0.825	2.77707		2.325	2.18202		3.825	1.88231		5.325	1.78725		6.825	1.74329
0.826	2.77701		2.326	2.18202		3.826	1.88249		5.326	1.78691		6.826	1.74278
0.827	2.77716		2.327	2.18197		3.827	1.88232		5.327	1.7865		6.827	1.74222
0.828	2.77721		2.328	2.18187		3.828	1.882		5.328	1.786		6.828	1.74159
0.829	2.77697		2.329	2.18162		3.829	1.88162		5.329	1.78543		6.829	1.74087
0.83	2.77655		2.33	2.18112		3.83	1.88096		5.33	1.78467		6.83	1.74022
0.831	2.77605		2.331	2.18046		3.831	1.88031		5.331	1.78411		6.831	1.73946
0.832	2.7755		2.332	2.17982		3.832	1.87975		5.332	1.78337		6.832	1.73906
0.833	2.77479		2.333	2.17909		3.833	1.87908		5.333	1.7828		6.833	1.73862
0.834	2.7741		2.334	2.17836		3.834	1.87831		5.334	1.7825		6.834	1.73865
0.835	2.77342		2.335	2.17756		3.835	1.87782		5.335	1.78219		6.835	1.73857
0.836	2.77246		2.336	2.17693		3.836	1.87751		5.336	1.78204		6.836	1.73855
0.837	2.77187		2.337	2.17644		3.837	1.87726		5.337	1.78195		6.837	1.7385
0.838	2.77119		2.338	2.17623		3.838	1.87719		5.338	1.78203		6.838	1.73872
0.839	2.7707		2.339	2.17596		3.839	1.87729		5.339	1.78219		6.839	1.73883
0.84	2.77057		2.34	2.17596		3.84	1.87736		5.34	1.78255		6.84	1.73911
0.841	2.77053		2.341	2.17605		3.841	1.87771		5.341	1.78274		6.841	1.73918
0.842	2.77057		2.342	2.17612		3.842	1.87787		5.342	1.78283		6.842	1.73917
0.843	2.77079		2.343	2.17619		3.843	1.87815		5.343	1.78303		6.843	1.73908
0.844	2.77118		2.344	2.17649		3.844	1.87825		5.344	1.78327		6.844	1.73885
0.845	2.77126		2.345	2.17653		3.845	1.87844		5.345	1.78313		6.845	1.73855
0.846	2.77143		2.346	2.1768		3.846	1.87835		5.346	1.78302		6.846	1.7381
0.847	2.77152		2.347	2.17672		3.847	1.8782		5.347	1.78253		6.847	1.73741
0.848	2.77166		2.348	2.17667		3.848	1.87808		5.348	1.78195		6.848	1.73672
0.849	2.77173		2.349	2.17646		3.849	1.8776		5.349	1.78137		6.849	1.73604
0.85	2.77156		2.35	2.17611		3.85	1.87703		5.35	1.78051		6.85	1.73545
0.851	2.77124		2.351	2.17568		3.851	1.87646		5.351	1.77984		6.851	1.73494
0.852	2.77087		2.352	2.17516		3.852	1.87581		5.352	1.77926		6.852	1.73433
0.853	2.77016		2.353	2.17456		3.853	1.87515		5.353	1.77865		6.853	1.7338
0.854	2.76956		2.354	2.17405		3.854	1.87458		5.354	1.7782		6.854	1.73372
0.855	2.76898		2.355	2.17345		3.855	1.87409		5.355	1.77781		6.855	1.73351
0.856	2.76841		2.356	2.17294		3.856	1.87357		5.356	1.7776		6.856	1.73344
0.857	2.76774		2.357	2.17268		3.857	1.87323		5.357	1.77755		6.857	1.73352
0.858	2.76735		2.358	2.17228		3.858	1.87297		5.358	1.77756		6.858	1.73387
0.859	2.76693		2.359	2.17214		3.859	1.87289		5.359	1.77766		6.859	1.73402
0.86	2.76667		2.36	2.17216		3.86	1.87297		5.36	1.77785		6.86	1.73429
0.861	2.76658		2.361	2.17235		3.861	1.87321		5.361	1.77804		6.861	1.73441
0.862	2.76664		2.362	2.17261		3.862	1.87334		5.362	1.77824		6.862	1.73457
0.863	2.76696		2.363	2.17267		3.863	1.87348		5.363	1.77837		6.863	1.73454
0.864	2.76729		2.364	2.17294		3.864	1.87362		5.364	1.77835		6.864	1.73445
0.865	2.76752		2.365	2.17322		3.865	1.87358		5.365	1.77827		6.865	1.73402
0.866	2.76784		2.366	2.17333		3.866	1.87367		5.366	1.77814		6.866	1.73353
0.867	2.76797		2.367	2.17335		3.867	1.87358		5.367	1.77785		6.867	1.73296
0.868	2.76802		2.368	2.17331		3.868	1.87333		5.368	1.77738		6.868	1.73229
0.869	2.7682		2.369	2.1731		3.869	1.87302		5.369	1.77673		6.869	1.7316
0.87	2.76812		2.37	2.17261		3.87	1.87245		5.37	1.77609		6.87	1.73101
0.871	2.76756		2.371	2.17193		3.871	1.87188		5.371	1.77533		6.871	1.73031
0.872	2.76731		2.372	2.17137		3.872	1.87124		5.372	1.77476		6.872	1.72966
0.873	2.76659		2.373	2.17061		3.873	1.8705		5.373	1.77416		6.873	1.72907
0.874	2.76589		2.374	2.16974		3.874	1.86994		5.374	1.77374		6.874	1.72895
0.875	2.7653		2.375	2.16907		3.875	1.86946		5.375	1.77339		6.875	1.72871
0.876	2.76461		2.376	2.16848		3.876	1.86914		5.376	1.7731		6.876	1.72873
0.877	2.76421		2.377	2.16808		3.877	1.86879		5.377	1.77308		6.877	1.72893
0.878	2.76379		2.378	2.16794		3.878	1.86869		5.378	1.77312		6.878	1.72913
0.879	2.7634		2.379	2.16774		3.879	1.86877		5.379	1.77324		6.879	1.72951
0.88	2.76314		2.38	2.16779		3.88	1.86891		5.38	1.77344		6.88	1.7297
0.881	2.76295		2.381	2.1678		3.881	1.86912		5.381	1.77364		6.881	1.7298
0.882	2.76303		2.382	2.16801		3.882	1.86941		5.382	1.77376		6.882	1.72993
0.883	2.76327		2.383	2.1682		3.883	1.8695		5.383	1.77382		6.883	1.7298
0.884	2.7634		2.384	2.16837		3.884	1.86958		5.384	1.77374		6.884	1.72959
0.885	2.76362		2.385	2.16856		3.885	1.86961		5.385	1.7736		6.885	1.72904
0.886	2.76383		2.386	2.1687		3.886	1.86959		5.386	1.77348		6.886	1.72862
0.887	2.76406		2.387	2.16858		3.887	1.8694		5.387	1.77301		6.887	1.72811
0.888	2.76394		2.388	2.16848		3.888	1.86904		5.388	1.77256		6.888	1.72744
0.889	2.76406		2.389	2.16819		3.889	1.86862		5.389	1.77203		6.889	1.72669
0.89	2.76393		2.39	2.16763		3.89	1.86801		5.39	1.77151		6.89	1.72605
0.891	2.76362		2.391	2.16708		3.891	1.86724		5.391	1.77089		6.891	1.7254
0.892	2.76314		2.392	2.16635		3.892	1.8664		5.392	1.77036		6.892	1.7248
0.893	2.76249		2.393	2.16555		3.893	1.86586		5.393	1.76984		6.893	1.72447
0.894	2.76177		2.394	2.16505		3.894	1.86542		5.394	1.76958		6.894	1.7242
0.895	2.76077		2.395	2.16454		3.895	1.86486		5.395	1.76919		6.895	1.72411
0.896	2.76014		2.396	2.16403		3.896	1.86438		5.396	1.76904		6.896	1.72426
0.897	2.75959		2.397	2.16368		3.897	1.86414		5.397	1.76904		6.897	1.72457
0.898	2.7592		2.398	2.16322		3.898	1.86417		5.398	1.76902		6.898	1.72476
0.899	2.75878		2.399	2.16296		3.899	1.86406		5.399	1.76926		6.899	1.72505
0.9	2.75842		2.4	2.16289		3.9	1.8642		5.4	1.76947		6.9	1.72524
0.901	2.75822		2.401	2.1631		3.901	1.86442		5.401	1.76977		6.901	1.72543
0.902	2.7583		2.402	2.16328		3.902	1.86451		5.402	1.76999		6.902	1.72533
0.903	2.75844		2.403	2.16353		3.903	1.86478		5.403	1.77012		6.903	1.72536
0.904	2.75868		2.404	2.16378		3.904	1.86469		5.404	1.77015		6.904	1.72508
0.905	2.75893		2.405	2.16393		3.905	1.86473		5.405	1.76981		6.905	1.72464
0.906	2.75926		2.406	2.16418		3.906	1.86469		5.406	1.76951		6.906	1.72423
0.907	2.75941		2.407	2.16418		3.907	1.86448		5.407	1.76906		6.907	1.72363
0.908	2.75967		2.408	2.16381		3.908	1.86431		5.408	1.76835		6.908	1.72287
0.909	2.75966		2.409	2.16375		3.909	1.8639		5.409	1.76777		6.909	1.72201
0.91	2.75956		2.41	2.16323		3.91	1.86335		5.41	1.76719		6.91	1.72143
0.911	2.75929		2.411	2.16273		3.911	1.86282		5.411	1.76651		6.911	1.72094
0.912	2.75877		2.412	2.16197		3.912	1.8621		5.412	1.76601		6.912	1.72044
0.913	2.75809		2.413	2.16131		3.913	1.86148		5.413	1.76547		6.913	1.71993
0.914	2.75733		2.414	2.16074		3.914	1.86097		5.414	1.76499		6.914	1.71976
0.915	2.75659		2.415	2.16019		3.915	1.86053		5.415	1.7647		6.915	1.71965
0.916	2.75588		2.416	2.15953		3.916	1.86027		5.416	1.76447		6.916	1.71971
0.917	2.75517		2.417	2.15914		3.917	1.86016		5.417	1.76441		6.917	1.71977
0.918	2.75474		2.418	2.15882		3.918	1.86008		5.418	1.76424		6.918	1.71994
0.919	2.75449		2.419	2.15858		3.919	1.86005		5.419	1.76434		6.919	1.7201
0.92	2.75428		2.42	2.15851		3.92	1.8601		5.42	1.76444		6.92	1.72027
0.921	2.75422		2.421	2.15861		3.921	1.86023		5.421	1.76456		6.921	1.72036
0.922	2.75432		2.422	2.15879		3.922	1.86036		5.422	1.76486		6.922	1.72049
0.923	2.7544		2.423	2.15898		3.923	1.86069		5.423	1.76488		6.923	1.72035
0.924	2.75465		2.424	2.15918		3.924	1.86075		5.424	1.76464		6.924	1.72035
0.925	2.7551		2.425	2.15951		3.925	1.86085		5.425	1.76446		6.925	1.72
0.926	2.75526		2.426	2.15977		3.926	1.86069		5.426	1.76413		6.926	1.71977
0.927	2.75545		2.427	2.15987		3.927	1.86047		5.427	1.76366		6.927	1.71916
0.928	2.75548		2.428	2.16001		3.928	1.86019		5.428	1.76323		6.928	1.71858
0.929	2.75535		2.429	2.15958		3.929	1.85975		5.429	1.7627		6.929	1.71792
0.93	2.75504		2.43	2.15918		3.93	1.85915		5.43	1.76199		6.93	1.71716
0.931	2.75475		2.431	2.1586		3.931	1.85838		5.431	1.7613		6.931	1.71658
0.932	2.75438		2.432	2.15804		3.932	1.85772		5.432	1.7607		6.932	1.71617
0.933	2.75384		2.433	2.15741		3.933	1.85705		5.433	1.76011		6.933	1.71575
0.934	2.75301		2.434	2.15668		3.934	1.85645		5.434	1.75991		6.934	1.7155
0.935	2.7524		2.435	2.15606		3.935	1.85603		5.435	1.7599		6.935	1.71552
0.936	2.7516		2.436	2.15563		3.936	1.8557		5.436	1.75978		6.936	1.7158
0.937	2.7509		2.437	2.15528		3.937	1.85545		5.437	1.75982		6.937	1.71589
0.938	2.75038		2.438	2.15504		3.938	1.85537		5.438	1.76004		6.938	1.71597
0.939	2.75015		2.439	2.15496		3.939	1.85544		5.439	1.76026		6.939	1.71636
0.94	2.75		2.44	2.15504		3.94	1.85551		5.44	1.76057		6.94	1.71677
0.941	2.74991		2.441	2.15535		3.941	1.85558		5.441	1.76097		6.941	1.71703
0.942	2.74996		2.442	2.15554		3.942	1.85596		5.442	1.76118		6.942	1.7173
0.943	2.75009		2.443	2.156		3.943	1.85639		5.443	1.76141		6.943	1.71741
0.944	2.75041		2.444	2.15628		3.944	1.85658		5.444	1.7615		6.944	1.71718
0.945	2.75074		2.445	2.15639		3.945	1.85669		5.445	1.76126		6.945	1.71717
0.946	2.7512		2.446	2.15651		3.946	1.85693		5.446	1.76116		6.946	1.71689
0.947	2.7514		2.447	2.15646		3.947	1.85683		5.447	1.76082		6.947	1.71624
0.948	2.75144		2.448	2.15626		3.948	1.85667		5.448	1.76031		6.948	1.71541
0.949	2.75141		2.449	2.15619		3.949	1.85626		5.449	1.76013		6.949	1.71489
0.95	2.7513		2.45	2.15599		3.95	1.85588		5.45	1.75938		6.95	1.71434
0.951	2.75104		2.451	2.15565		3.951	1.85541		5.451	1.75874		6.951	1.71379
0.952	2.75073		2.452	2.15524		3.952	1.85476		5.452	1.75822		6.952	1.71312
0.953	2.75018		2.453	2.15455		3.953	1.8543		5.453	1.75779		6.953	1.71282
0.954	2.74965		2.454	2.15387		3.954	1.85373		5.454	1.75743		6.954	1.71269
0.955	2.74914		2.455	2.1533		3.955	1.85346		5.455	1.75723		6.955	1.71285
0.956	2.74864		2.456	2.15274		3.956	1.85338		5.456	1.7573		6.956	1.71289
0.957	2.74794		2.457	2.15245		3.957	1.85326		5.457	1.75745		6.957	1.71312
0.958	2.74761		2.458	2.15223		3.958	1.8534		5.458	1.7577		6.958	1.71334
0.959	2.74717		2.459	2.15229		3.959	1.8535		5.459	1.75832		6.959	1.71385
0.96	2.74698		2.46	2.15224		3.96	1.85377		5.46	1.75884		6.96	1.71419
0.961	2.74693		2.461	2.15245		3.961	1.85425		5.461	1.75923		6.961	1.71436
0.962	2.74702		2.462	2.15284		3.962	1.85461		5.462	1.75953		6.962	1.71446
0.963	2.7472		2.463	2.15332		3.963	1.85498		5.463	1.75955		6.963	1.7145
0.964	2.7474		2.464	2.15361		3.964	1.85536		5.464	1.7596		6.964	1.7145
0.965	2.74781		2.465	2.15408		3.965	1.85559		5.465	1.75966		6.965	1.71415
0.966	2.74825		2.466	2.15435		3.966	1.85565		5.466	1.75945		6.966	1.71374
0.967	2.74872		2.467	2.15455		3.967	1.85563		5.467	1.7591		6.967	1.71344
0.968	2.74895		2.468	2.15449		3.968	1.85543		5.468	1.75867		6.968	1.71306
0.969	2.74922		2.469	2.15445		3.969	1.85492		5.469	1.75837		6.969	1.71261
0.97	2.74922		2.47	2.15416		3.97	1.85451		5.47	1.75788		6.97	1.71216
0.971	2.74895		2.471	2.15388		3.971	1.85392		5.471	1.75741		6.971	1.71181
0.972	2.7486		2.472	2.15333		3.972	1.85326		5.472	1.75695		6.972	1.71137
0.973	2.74809		2.473	2.15271		3.973	1.8527		5.473	1.75637		6.973	1.71123
0.974	2.7476		2.474	2.15221		3.974	1.85214		5.474	1.75596		6.974	1.71126
0.975	2.74711		2.475	2.15173		3.975	1.85183		5.475	1.75603		6.975	1.71136
0.976	2.74651		2.476	2.15125		3.976	1.85151		5.476	1.75608		6.976	1.71181
0.977	2.74609		2.477	2.15096		3.977	1.85145		5.477	1.75631		6.977	1.71192
0.978	2.74566		2.478	2.15083		3.978	1.85137		5.478	1.75672		6.978	1.7123
0.979	2.74551		2.479	2.15075		3.979	1.85147		5.479	1.75701		6.979	1.7127
0.98	2.74545		2.48	2.15083		3.98	1.85164		5.48	1.75737		6.98	1.7132
0.981	2.74547		2.481	2.15119		3.981	1.8519		5.481	1.75773		6.981	1.71352
0.982	2.74566		2.482	2.15143		3.982	1.85238		5.482	1.75819		6.982	1.71387
0.983	2.74591		2.483	2.15186		3.983	1.85259		5.483	1.75847		6.983	1.71395
0.984	2.74614		2.484	2.1523		3.984	1.85274		5.484	1.7587		6.984	1.71397
0.985	2.74665		2.485	2.15266		3.985	1.85292		5.485	1.75868		6.985	1.71393
0.986	2.74699		2.486	2.15304		3.986	1.85293		5.486	1.75839		6.986	1.71353
0.987	2.74744		2.487	2.15317		3.987	1.85297		5.487	1.75823		6.987	1.71306
0.988	2.74774		2.488	2.15342		3.988	1.85276		5.488	1.75771		6.988	1.7127
0.989	2.74788		2.489	2.15323		3.989	1.8523		5.489	1.75713		6.989	1.71244
0.99	2.74788		2.49	2.153		3.99	1.85187		5.49	1.75668		6.99	1.71199
0.991	2.74762		2.491	2.15259		3.991	1.85137		5.491	1.75624		6.991	1.71154
0.992	2.74721		2.492	2.15207		3.992	1.85092		5.492	1.75567		6.992	1.71136
0.993	2.74664		2.493	2.15155		3.993	1.85059		5.493	1.75535		6.993	1.71105
0.994	2.74629		2.494	2.15091		3.994	1.85017		5.494	1.75501		6.994	1.71107
0.995	2.74567		2.495	2.15054		3.995	1.85005		5.495	1.75503		6.995	1.71126
0.996	2.74517		2.496	2.15015		3.996	1.84991		5.496	1.75521		6.996	1.71132
0.997	2.74475		2.497	2.14975		3.997	1.85002		5.497	1.75537		6.997	1.71152
0.998	2.74443		2.498	2.14953		3.998	1.8502		5.498	1.75578		6.998	1.7119
0.999	2.74438		2.499	2.1496		3.999	1.85062		5.499	1.75626		6.999	1.71229
1	2.7444		2.5	2.14973		4	1.85112		5.5	1.75643		7	1.71262

## Sheet: S35b
Time (s)	Open-circuit voltage (V)		Time (s)	Open-circuit voltage (V)
1	0.3		7	2.88
2	0.24		8	2.3
3	0.2		9	2
4	0.195		10	1.9
5	0.19		11	1.86
