# Supplementary material for: Triboiontronics with temporal control of electrical double layer formation
Source: Nat Commun. 2024 Jul 23;15:6182. doi: 10.1038/s41467-024-50518-3 (PMC11263338; doi:10.1038/s41467-024-50518-3)
Supplement: Supplementary file 7 — Source Data [file 41467_2024_50518_MOESM7_ESM.zip › Supplementary Figure 38.xlsx]

## Sheet: S38a
Time (s)	Short-circuit current (mA)
0.001	-0.000393
0.002	-0.000722
0.003	-0.000393
0.004	-6.44614e-05
0.005	-0.000722
0.006	-6.44614e-05
0.007	-0.000393
0.008	-6.44614e-05
0.009	-6.44614e-05
0.01	-6.44614e-05
0.011	0.000264
0.012	-6.44614e-05
0.013	-6.44614e-05
0.014	-0.000393
0.015	-0.000393
0.016	-0.000393
0.017	-6.44614e-05
0.018	-0.000393
0.019	-0.000393
0.02	-0.000393
0.021	-0.000393
0.022	-0.000393
0.023	-0.000393
0.024	-0.000393
0.025	-0.000393
0.026	-6.44614e-05
0.027	-6.44614e-05
0.028	-0.000393
0.029	-6.44614e-05
0.03	-6.44614e-05
0.031	-0.000393
0.032	-6.44614e-05
0.033	-0.000393
0.034	-6.44614e-05
0.035	-0.000393
0.036	-0.000393
0.037	-0.000393
0.038	-6.44614e-05
0.039	-0.000722
0.04	-6.44614e-05
0.041	-0.000393
0.042	-0.000393
0.043	-6.44614e-05
0.044	-6.44614e-05
0.045	-0.000393
0.046	-0.000393
0.047	-0.000393
0.048	-0.000393
0.049	-6.44614e-05
0.05	-6.44614e-05
0.051	0.000264
0.052	-6.44614e-05
0.053	-6.44614e-05
0.054	-0.000393
0.055	-6.44614e-05
0.056	-6.44614e-05
0.057	-6.44614e-05
0.058	-0.000393
0.059	-0.000393
0.06	-0.000393
0.061	-0.000393
0.062	-0.000393
0.063	-0.000393
0.064	-6.44614e-05
0.065	-6.44614e-05
0.066	-0.000393
0.067	-6.44614e-05
0.068	-6.44614e-05
0.069	-6.44614e-05
0.07	-6.44614e-05
0.071	-6.44614e-05
0.072	-0.000722
0.073	-0.000393
0.074	-0.000393
0.075	-6.44614e-05
0.076	-0.000722
0.077	-0.000393
0.078	-0.000393
0.079	-0.000393
0.08	-6.44614e-05
0.081	-6.44614e-05
0.082	-0.000722
0.083	-0.000393
0.084	-0.000393
0.085	-6.44614e-05
0.086	-0.000393
0.087	-6.44614e-05
0.088	-0.000393
0.089	-0.000393
0.09	0.000264
0.091	-0.000393
0.092	-0.000722
0.093	-0.000393
0.094	-0.000393
0.095	-0.000393
0.096	-6.44614e-05
0.097	-0.000722
0.098	-6.44614e-05
0.099	-0.000393
0.1	-0.000393
0.101	0.000264
0.102	-6.44614e-05
0.103	-0.000393
0.104	-0.000393
0.105	-6.44614e-05
0.106	-6.44614e-05
0.107	-0.000393
0.108	-0.000722
0.109	-6.44614e-05
0.11	-0.000393
0.111	0.000264
0.112	-6.44614e-05
0.113	-0.000722
0.114	-0.000393
0.115	-0.000722
0.116	0.000264
0.117	-0.000393
0.118	-6.44614e-05
0.119	-0.000722
0.12	-0.000393
0.121	-0.000722
0.122	-0.000393
0.123	-6.44614e-05
0.124	-0.000393
0.125	-6.44614e-05
0.126	-6.44614e-05
0.127	-6.44614e-05
0.128	-0.000393
0.129	-6.44614e-05
0.13	0.000264
0.131	-0.000393
0.132	-0.000393
0.133	-0.000393
0.134	-6.44614e-05
0.135	-6.44614e-05
0.136	-0.000393
0.137	-6.44614e-05
0.138	-0.000393
0.139	-0.000393
0.14	-0.000393
0.141	-0.000393
0.142	0.000264
0.143	-0.000393
0.144	-0.000393
0.145	-6.44614e-05
0.146	-0.000393
0.147	-0.000393
0.148	-6.44614e-05
0.149	-6.44614e-05
0.15	-0.000393
0.151	-6.44614e-05
0.152	-0.000393
0.153	-0.000393
0.154	-0.000393
0.155	-6.44614e-05
0.156	-0.000393
0.157	-0.000393
0.158	-6.44614e-05
0.159	-0.000722
0.16	-6.44614e-05
0.161	-0.000393
0.162	-0.000722
0.163	-0.000393
0.164	-6.44614e-05
0.165	-0.000722
0.166	-0.000393
0.167	-0.000393
0.168	-6.44614e-05
0.169	0.000264
0.17	-0.000393
0.171	-6.44614e-05
0.172	-0.000393
0.173	-6.44614e-05
0.174	-0.000722
0.175	-0.000393
0.176	-6.44614e-05
0.177	-0.000393
0.178	-6.44614e-05
0.179	-0.000393
0.18	-0.000393
0.181	-6.44614e-05
0.182	-0.000393
0.183	-6.44614e-05
0.184	0.000264
0.185	-0.000393
0.186	-6.44614e-05
0.187	-6.44614e-05
0.188	-6.44614e-05
0.189	-6.44614e-05
0.19	-6.44614e-05
0.191	-0.000393
0.192	-0.000393
0.193	-0.000393
0.194	-0.000722
0.195	-0.000393
0.196	-0.000722
0.197	-6.44614e-05
0.198	-0.000393
0.199	-6.44614e-05
0.2	-6.44614e-05
0.201	-0.000393
0.202	-0.000722
0.203	-6.44614e-05
0.204	-0.000393
0.205	-0.000393
0.206	-0.000393
0.207	-6.44614e-05
0.208	0.000264
0.209	-6.44614e-05
0.21	-6.44614e-05
0.211	-6.44614e-05
0.212	-0.000393
0.213	-6.44614e-05
0.214	-0.000393
0.215	-0.000393
0.216	-6.44614e-05
0.217	-6.44614e-05
0.218	-6.44614e-05
0.219	-0.000722
0.22	-0.000393
0.221	-0.000393
0.222	-6.44614e-05
0.223	-0.000393
0.224	-0.000393
0.225	-0.000393
0.226	-0.000393
0.227	-0.000393
0.228	-0.000393
0.229	-6.44614e-05
0.23	-0.000393
0.231	-0.000393
0.232	-0.000393
0.233	-0.000393
0.234	-6.44614e-05
0.235	-0.000393
0.236	-0.000393
0.237	-0.000393
0.238	-0.000393
0.239	-6.44614e-05
0.24	-0.000393
0.241	-6.44614e-05
0.242	-0.000393
0.243	-0.000393
0.244	-0.000393
0.245	0.000264
0.246	-0.000722
0.247	-6.44614e-05
0.248	-0.000722
0.249	0.000264
0.25	-6.44614e-05
0.251	-0.000722
0.252	-0.000393
0.253	-0.000722
0.254	-0.000393
0.255	-6.44614e-05
0.256	-0.000393
0.257	-0.000393
0.258	-0.000393
0.259	-0.000393
0.26	-6.44614e-05
0.261	-0.000393
0.262	-6.44614e-05
0.263	-0.000722
0.264	-0.000722
0.265	-0.000722
0.266	-6.44614e-05
0.267	-0.000393
0.268	-6.44614e-05
0.269	-0.000393
0.27	-0.000393
0.271	-6.44614e-05
0.272	-0.000722
0.273	-0.000393
0.274	-0.000722
0.275	-0.000722
0.276	-0.000393
0.277	-0.000393
0.278	-0.000393
0.279	-0.000722
0.28	-0.000393
0.281	-6.44614e-05
0.282	-0.000393
0.283	-0.000722
0.284	-0.000393
0.285	-0.000722
0.286	-0.000393
0.287	-0.000393
0.288	-0.000393
0.289	-0.000393
0.29	-6.44614e-05
0.291	-0.000393
0.292	-0.000393
0.293	-0.000722
0.294	-0.000393
0.295	-0.000393
0.296	-0.000393
0.297	-0.000722
0.298	-6.44614e-05
0.299	-6.44614e-05
0.3	-6.44614e-05
0.301	-6.44614e-05
0.302	-0.000393
0.303	-0.000722
0.304	-0.000393
0.305	-0.000393
0.306	-6.44614e-05
0.307	-0.000393
0.308	-6.44614e-05
0.309	-6.44614e-05
0.31	-6.44614e-05
0.311	0.000264
0.312	-0.000722
0.313	-0.000393
0.314	-0.000393
0.315	-0.000393
0.316	-0.000393
0.317	-0.000393
0.318	-0.000393
0.319	-0.000393
0.32	-0.000722
0.321	-0.000722
0.322	-0.000722
0.323	-0.000393
0.324	-6.44614e-05
0.325	-0.000393
0.326	-0.000722
0.327	0.000264
0.328	-0.000722
0.329	-0.000393
0.33	-0.000722
0.331	-0.000393
0.332	-6.44614e-05
0.333	-6.44614e-05
0.334	-0.000393
0.335	-6.44614e-05
0.336	-0.000393
0.337	-0.000393
0.338	-6.44614e-05
0.339	-0.000722
0.34	-0.000393
0.341	-0.000393
0.342	-0.000393
0.343	-0.000393
0.344	-0.000393
0.345	-0.000393
0.346	-6.44614e-05
0.347	-0.000393
0.348	-0.000722
0.349	0.000264
0.35	-6.44614e-05
0.351	-0.000393
0.352	-0.000722
0.353	-0.000393
0.354	-0.000393
0.355	-0.000393
0.356	-6.44614e-05
0.357	-0.000393
0.358	-0.000393
0.359	-0.000393
0.36	-0.000393
0.361	-0.000393
0.362	-0.000722
0.363	-6.44614e-05
0.364	-0.000393
0.365	-0.000722
0.366	-0.000393
0.367	-0.000393
0.368	-0.000722
0.369	-0.000393
0.37	-0.000722
0.371	-0.000722
0.372	-0.000393
0.373	-0.000393
0.374	-0.000393
0.375	-6.44614e-05
0.376	-0.000393
0.377	-0.000393
0.378	-0.000393
0.379	-0.000393
0.38	-6.44614e-05
0.381	-0.000393
0.382	-6.44614e-05
0.383	-0.000393
0.384	-0.000393
0.385	-0.000393
0.386	-0.000722
0.387	-0.000393
0.388	-0.000722
0.389	-0.000722
0.39	-0.000393
0.391	-0.000722
0.392	-6.44614e-05
0.393	-0.000722
0.394	-0.000393
0.395	-0.000393
0.396	-0.000722
0.397	-0.000393
0.398	-0.000722
0.399	-0.000393
0.4	-0.000393
0.401	-6.44614e-05
0.402	-0.000393
0.403	-0.000722
0.404	-0.000722
0.405	-0.000722
0.406	-0.000722
0.407	-0.000393
0.408	-0.000393
0.409	-6.44614e-05
0.41	-0.000393
0.411	-0.000393
0.412	-0.000393
0.413	-0.000393
0.414	-0.000393
0.415	-6.44614e-05
0.416	-0.000393
0.417	-0.000393
0.418	-0.000722
0.419	-0.000722
0.42	-6.44614e-05
0.421	-6.44614e-05
0.422	-6.44614e-05
0.423	-6.44614e-05
0.424	-0.000722
0.425	-0.000393
0.426	-0.000722
0.427	-0.000722
0.428	-0.000393
0.429	-0.000393
0.43	-0.000722
0.431	-0.000722
0.432	-0.000722
0.433	-0.000722
0.434	-0.000722
0.435	-0.000722
0.436	-0.000722
0.437	-0.000722
0.438	-0.000722
0.439	-0.000393
0.44	-0.000393
0.441	-0.000722
0.442	-0.000722
0.443	-0.000393
0.444	-0.000393
0.445	-0.000393
0.446	-6.44614e-05
0.447	-0.000393
0.448	0.000264
0.449	-6.44614e-05
0.45	-0.000393
0.451	-0.000722
0.452	-0.000393
0.453	-0.000393
0.454	-0.00105
0.455	-6.44614e-05
0.456	-6.44614e-05
0.457	-0.000722
0.458	-0.000722
0.459	-6.44614e-05
0.46	-0.000722
0.461	-6.44614e-05
0.462	-0.000722
0.463	-0.000393
0.464	-0.000393
0.465	-0.000393
0.466	-0.000393
0.467	-6.44614e-05
0.468	-0.000393
0.469	-0.000393
0.47	-0.000393
0.471	-6.44614e-05
0.472	-0.000393
0.473	-0.000393
0.474	-0.000722
0.475	-0.000393
0.476	-6.44614e-05
0.477	-0.000393
0.478	-0.000393
0.479	-0.000393
0.48	-0.000722
0.481	-0.000393
0.482	-0.000722
0.483	1.00186
0.484	4.01621
0.485	5.57733
0.486	4.79697
0.487	2.08171
0.488	1.7443
0.489	1.45975
0.49	1.24673
0.491	1.07258
0.492	0.94041
0.493	0.86889
0.494	0.82224
0.495	0.77559
0.496	0.74139
0.497	0.70406
0.498	0.67297
0.499	0.63721
0.5	0.61233
0.501	0.589
0.502	0.56257
0.503	0.54858
0.504	0.53458
0.505	0.51903
0.506	0.50815
0.507	0.50038
0.508	0.48794
0.509	0.47705
0.51	0.46461
0.511	0.45217
0.512	0.43351
0.513	0.41485
0.514	0.40552
0.515	0.38376
0.516	0.37754
0.517	0.36821
0.518	0.36043
0.519	0.35266
0.52	0.34955
0.521	0.34955
0.522	0.34022
0.523	0.34177
0.524	0.34022
0.525	0.32933
0.526	0.32001
0.527	0.31378
0.528	0.3029
0.529	0.29979
0.53	0.29202
0.531	0.2858
0.532	0.27647
0.533	0.2718
0.534	0.26869
0.535	0.26558
0.536	0.25937
0.537	0.25781
0.538	0.25159
0.539	0.25003
0.54	0.24693
0.541	0.24537
0.542	0.23604
0.543	0.23138
0.544	0.22516
0.545	0.2236
0.546	0.22049
0.547	0.21583
0.548	0.21427
0.549	0.21116
0.55	0.2065
0.551	0.20339
0.552	0.20339
0.553	0.19872
0.554	0.20028
0.555	0.19406
0.556	0.19561
0.557	0.18784
0.558	0.18473
0.559	0.18473
0.56	0.18162
0.561	0.18006
0.562	0.1754
0.563	0.17384
0.564	0.17229
0.565	0.17074
0.566	0.16918
0.567	0.16763
0.568	0.16763
0.569	0.16451
0.57	0.16296
0.571	0.16296
0.572	0.15829
0.573	0.15829
0.574	0.15519
0.575	0.15985
0.576	0.15829
0.577	0.15674
0.578	0.15208
0.579	0.15208
0.58	0.15208
0.581	0.15208
0.582	0.14741
0.583	0.14585
0.584	0.1443
0.585	0.1443
0.586	0.14119
0.587	0.13964
0.588	0.13653
0.589	0.13342
0.59	0.12875
0.591	0.12564
0.592	0.11787
0.593	0.11476
0.594	0.10698
0.595	0.09921
0.596	0.08832
0.597	0.07589
0.598	0.06189
0.599	0.04634
0.6	0.02768
0.601	0.00281
0.602	-0.00186
0.603	-0.00186
0.604	-0.000722
0.605	-0.00105
0.606	-0.000393
0.607	-0.000393
0.608	-0.000393
0.609	-6.44614e-05
0.61	-0.000393
0.611	-0.000393
0.612	-0.000393
0.613	-0.000393
0.614	-0.000393
0.615	-0.000393
0.616	-6.44614e-05
0.617	-0.000393
0.618	-0.000722
0.619	-0.00105
0.62	-0.000393
0.621	-6.44614e-05
0.622	-0.000722
0.623	-0.000722
0.624	-0.000393
0.625	-6.44614e-05
0.626	-0.000393
0.627	-0.000393
0.628	-0.000393
0.629	-0.000393
0.63	-6.44614e-05
0.631	-6.44614e-05
0.632	-0.000722
0.633	-0.000393
0.634	-0.000722
0.635	-0.000722
0.636	-0.000393
0.637	-0.000722
0.638	-0.000722
0.639	-0.000722
0.64	-0.000393
0.641	-0.000393
0.642	-0.000393
0.643	-0.000393
0.644	-0.000722
0.645	-6.44614e-05
0.646	-0.000722
0.647	-6.44614e-05
0.648	-0.000722
0.649	-0.000393
0.65	-0.000722
0.651	-6.44614e-05
0.652	-0.000722
0.653	-0.000722
0.654	-0.000722
0.655	-0.000393
0.656	-0.000393
0.657	-0.000393
0.658	-0.000393
0.659	-6.44614e-05
0.66	-0.000722
0.661	-6.44614e-05
0.662	-0.000722
0.663	-0.000722
0.664	-0.000722
0.665	-0.000722
0.666	-6.44614e-05
0.667	-0.000722
0.668	-0.000393
0.669	-6.44614e-05
0.67	-0.000393
0.671	-0.000722
0.672	-0.000393
0.673	-0.000722
0.674	-0.000393
0.675	-0.000393
0.676	-6.44614e-05
0.677	-0.000722
0.678	-0.000722
0.679	-0.000393
0.68	-6.44614e-05
0.681	-0.000393
0.682	-0.000393
0.683	-0.000722
0.684	-0.000722
0.685	-0.000393
0.686	-0.000722
0.687	-0.000393
0.688	-0.000393
0.689	-0.000393
0.69	-6.44614e-05
0.691	-0.000393
0.692	-0.000722
0.693	-0.000393
0.694	-0.000393
0.695	-0.00105
0.696	-0.000722
0.697	-0.000393
0.698	-0.000722
0.699	-0.000393
0.7	-0.000722
0.701	-0.000722
0.702	-0.000393
0.703	-0.000393
0.704	-0.000722
0.705	-0.000393
0.706	-0.000722
0.707	-0.000393
0.708	-0.000722
0.709	-6.44614e-05
0.71	-6.44614e-05
0.711	-0.000393
0.712	-0.000722
0.713	-0.000393
0.714	-0.000722
0.715	-0.000722
0.716	-0.000393
0.717	-0.000393
0.718	-0.000722
0.719	-0.000722
0.72	-0.00105
0.721	-0.000393
0.722	-0.000393
0.723	-6.44614e-05
0.724	-0.000393
0.725	-0.000722
0.726	-0.000393
0.727	-0.000393
0.728	-0.000393
0.729	-0.000393
0.73	-6.44614e-05
0.731	-0.000393
0.732	-0.000393
0.733	-0.000722
0.734	-0.000722
0.735	-0.000722
0.736	-0.000722
0.737	-6.44614e-05
0.738	-0.000393
0.739	-0.000722
0.74	-0.000722
0.741	-0.000393
0.742	-0.000393
0.743	-0.000393
0.744	-0.000722
0.745	-0.000393
0.746	-0.000722
0.747	-0.000393
0.748	-6.44614e-05
0.749	-0.000393
0.75	-0.000393
0.751	-0.000393
0.752	-0.000393
0.753	-6.44614e-05
0.754	-0.000722
0.755	-0.000393
0.756	-6.44614e-05
0.757	-0.000393
0.758	-0.000393
0.759	-0.000722
0.76	-0.00105
0.761	0.000264
0.762	-0.000393
0.763	-0.000393
0.764	-0.00105
0.765	-0.000393
0.766	-0.000393
0.767	-6.44614e-05
0.768	-6.44614e-05
0.769	-0.000722
0.77	-0.000393
0.771	-6.44614e-05
0.772	-0.000393
0.773	-0.000393
0.774	-0.000722
0.775	-0.000393
0.776	-0.000393
0.777	-0.000393
0.778	-0.000722
0.779	-0.000722
0.78	-0.000393
0.781	-6.44614e-05
0.782	-0.000722
0.783	-0.000722
0.784	-6.44614e-05
0.785	-0.000722
0.786	-0.000722
0.787	-0.000393
0.788	-0.000722
0.789	-6.44614e-05
0.79	-0.000393
0.791	-6.44614e-05
0.792	-0.000393
0.793	-0.000393
0.794	-0.000393
0.795	-0.000393
0.796	-0.000393
0.797	-6.44614e-05
0.798	-0.000393
0.799	-0.000393
0.8	-0.000393
0.801	-0.000722
0.802	-0.000393
0.803	-6.44614e-05
0.804	-0.000393
0.805	-0.000393
0.806	-6.44614e-05
0.807	-0.000393
0.808	-0.000393
0.809	-6.44614e-05
0.81	-0.000393
0.811	0.000264
0.812	-0.000393
0.813	-0.000722
0.814	-0.000722
0.815	-0.000393
0.816	-0.000393
0.817	-6.44614e-05
0.818	-6.44614e-05
0.819	-0.000722
0.82	-0.000393
0.821	-6.44614e-05
0.822	-0.000722
0.823	-0.000393
0.824	-0.000393
0.825	-0.000393
0.826	-0.000393
0.827	-0.000393
0.828	-0.000393
0.829	-6.44614e-05
0.83	-0.000393
0.831	0.000264
0.832	-0.000722
0.833	-0.000393
0.834	-6.44614e-05
0.835	-0.000722
0.836	-0.000393
0.837	-0.000393
0.838	-0.000722
0.839	-0.000393
0.84	-6.44614e-05
0.841	-0.000393
0.842	-0.000722
0.843	-0.000393
0.844	-0.000393
0.845	-0.000393
0.846	-6.44614e-05
0.847	-0.000393
0.848	-0.000393
0.849	0.000264
0.85	-0.000393
0.851	-0.000393
0.852	-6.44614e-05
0.853	-6.44614e-05
0.854	-6.44614e-05
0.855	-0.000393
0.856	-0.000393
0.857	-0.000393
0.858	-0.000393
0.859	-0.000722
0.86	-0.000393
0.861	0.000264
0.862	-6.44614e-05
0.863	-0.000393
0.864	-6.44614e-05
0.865	-0.000393
0.866	0.000264
0.867	-0.000393
0.868	-6.44614e-05
0.869	-0.000393
0.87	-6.44614e-05
0.871	-6.44614e-05
0.872	-0.000393
0.873	-0.000393
0.874	-0.000722
0.875	-0.000393
0.876	-0.000393
0.877	-0.000393
0.878	-0.000393
0.879	-0.000722
0.88	-6.44614e-05
0.881	-0.000393
0.882	-0.000393
0.883	0.000264
0.884	-0.000722
0.885	-6.44614e-05
0.886	0.000264
0.887	-6.44614e-05
0.888	-6.44614e-05
0.889	-0.000393
0.89	-0.000393
0.891	-6.44614e-05
0.892	-0.000393
0.893	-0.000722
0.894	-0.000393
0.895	0.000264
0.896	-0.000393
0.897	-0.000393
0.898	-0.000393
0.899	-0.000393
0.9	-0.000393
0.901	-0.000393
0.902	-6.44614e-05
0.903	-0.000393
0.904	-0.000393
0.905	-0.000393
0.906	-6.44614e-05
0.907	-6.44614e-05
0.908	-6.44614e-05
0.909	-6.44614e-05
0.91	-6.44614e-05
0.911	-6.44614e-05
0.912	-0.000393
0.913	-0.000722
0.914	-0.000722
0.915	-6.44614e-05
0.916	-6.44614e-05
0.917	-0.000393
0.918	-0.000393
0.919	-6.44614e-05
0.92	0.000264
0.921	-6.44614e-05
0.922	0.000264
0.923	-6.44614e-05
0.924	-0.000393
0.925	-0.000393
0.926	-0.000393
0.927	0.000264
0.928	-0.000393
0.929	-0.000393
0.93	-6.44614e-05
0.931	-6.44614e-05
0.932	-0.000393
0.933	-0.000393
0.934	-0.000722
0.935	-6.44614e-05
0.936	-0.000393
0.937	-0.000393
0.938	-0.000393
0.939	-0.000393
0.94	-0.000393
0.941	-0.000393
0.942	-0.000393
0.943	-0.000393
0.944	-6.44614e-05
0.945	-6.44614e-05
0.946	-6.44614e-05
0.947	-6.44614e-05
0.948	-6.44614e-05
0.949	-6.44614e-05
0.95	-6.44614e-05
0.951	-0.000393
0.952	-0.000393
0.953	-6.44614e-05
0.954	-0.000393
0.955	-6.44614e-05
0.956	-6.44614e-05
0.957	-0.000393
0.958	-6.44614e-05
0.959	-0.000722
0.96	-0.000393
0.961	-6.44614e-05
0.962	-0.000722
0.963	-6.44614e-05
0.964	-0.000393
0.965	-0.000393
0.966	-0.000393
0.967	-6.44614e-05
0.968	-0.000393
0.969	0.000264
0.97	-0.000393
0.971	-6.44614e-05
0.972	-6.44614e-05
0.973	-0.000393
0.974	-0.000393
0.975	-0.000393
0.976	-0.000722
0.977	-0.000393
0.978	-0.000722
0.979	-0.000393
0.98	-0.000393
0.981	-0.000393
0.982	-0.000393
0.983	-6.44614e-05
0.984	-0.000393
0.985	-6.44614e-05
0.986	-0.000393
0.987	-6.44614e-05
0.988	-6.44614e-05
0.989	-6.44614e-05
0.99	-6.44614e-05
0.991	0.000264
0.992	-0.000393
0.993	-6.44614e-05
0.994	-0.000722
0.995	-0.000393
0.996	-0.000393
0.997	-6.44614e-05
0.998	-6.44614e-05
0.999	-0.000393
1	0.000264
1.001	-0.000393
1.002	-0.000393
1.003	-0.000393
1.004	-0.000393
1.005	-6.44614e-05
1.006	-6.44614e-05
1.007	-0.000393
1.008	-6.44614e-05
1.009	0.000264
1.01	-6.44614e-05
1.011	0.000264
1.012	-0.000393
1.013	-0.000393
1.014	-0.000393
1.015	-0.000393
1.016	-6.44614e-05
1.017	-6.44614e-05
1.018	-0.000393
1.019	0.000264
1.02	-0.000393
1.021	0.000264
1.022	-0.000393
1.023	-0.000393
1.024	-0.000393
1.025	-0.000393
1.026	-6.44614e-05
1.027	-0.000393
1.028	-6.44614e-05
1.029	-6.44614e-05
1.03	-0.000722
1.031	-0.000393
1.032	-0.000393
1.033	-0.000393
1.034	-0.000722
1.035	-0.000393
1.036	-6.44614e-05
1.037	-0.000393
1.038	-6.44614e-05
1.039	-0.000393
1.04	-6.44614e-05
1.041	-0.000722
1.042	-0.000393
1.043	-0.00105
1.044	-0.000722
1.045	-0.000393
1.046	-0.000393
1.047	-6.44614e-05
1.048	-6.44614e-05
1.049	-0.000393
1.05	-6.44614e-05
1.051	-6.44614e-05
1.052	-0.000722
1.053	-0.000393
1.054	-0.000722
1.055	-0.000393
1.056	-6.44614e-05
1.057	-0.000393
1.058	-0.000393
1.059	-6.44614e-05
1.06	-6.44614e-05
1.061	-6.44614e-05
1.062	-0.000393
1.063	-6.44614e-05
1.064	-6.44614e-05
1.065	-0.000393
1.066	-0.000393
1.067	-6.44614e-05
1.068	-6.44614e-05
1.069	-0.000393
1.07	-0.000393
1.071	0.000264
1.072	-0.000722
1.073	-0.000393
1.074	-6.44614e-05
1.075	-0.000722
1.076	-0.000393
1.077	-0.000393
1.078	-0.000393
1.079	-0.000722
1.08	-0.000722
1.081	-6.44614e-05
1.082	-0.000393
1.083	-0.000722
1.084	-0.000393
1.085	-0.000393
1.086	-6.44614e-05
1.087	0.000264
1.088	-0.000393
1.089	-0.000393
1.09	-6.44614e-05
1.091	-0.000393
1.092	-0.000393
1.093	-6.44614e-05
1.094	-0.000722
1.095	-0.000722
1.096	-6.44614e-05
1.097	-0.000393
1.098	-6.44614e-05
1.099	-6.44614e-05
1.1	-0.000393
1.101	-6.44614e-05
1.102	-6.44614e-05
1.103	-0.000393
1.104	-0.000722
1.105	-0.000393
1.106	-0.000393
1.107	-6.44614e-05
1.108	-6.44614e-05
1.109	-0.000393
1.11	-6.44614e-05
1.111	-0.000393
1.112	-6.44614e-05
1.113	-6.44614e-05
1.114	-0.000393
1.115	-0.000393
1.116	-6.44614e-05
1.117	-6.44614e-05
1.118	-6.44614e-05
1.119	-0.000393
1.12	-6.44614e-05
1.121	-0.000393
1.122	0.000264
1.123	-0.000393
1.124	-6.44614e-05
1.125	0.000264
1.126	-6.44614e-05
1.127	-6.44614e-05
1.128	-6.44614e-05
1.129	-6.44614e-05
1.13	-6.44614e-05
1.131	-6.44614e-05
1.132	-0.000393
1.133	-0.000722
1.134	-0.000393
1.135	-6.44614e-05
1.136	-6.44614e-05
1.137	-0.000393
1.138	-6.44614e-05
1.139	-0.000393
1.14	-0.000393
1.141	-6.44614e-05
1.142	0.000264
1.143	-6.44614e-05
1.144	-0.000393
1.145	-0.000393
1.146	-0.000393
1.147	-0.000393
1.148	-6.44614e-05
1.149	-0.000722
1.15	0.000264
1.151	-6.44614e-05
1.152	-6.44614e-05
1.153	-0.000393
1.154	-6.44614e-05
1.155	-0.000393
1.156	-0.000722
1.157	-6.44614e-05
1.158	-0.000393
1.159	-0.000393
1.16	-6.44614e-05
1.161	-6.44614e-05
1.162	-6.44614e-05
1.163	-6.44614e-05
1.164	-0.000722
1.165	0.000264
1.166	-0.000393
1.167	-6.44614e-05
1.168	-6.44614e-05
1.169	-0.000393
1.17	-0.000393
1.171	-0.000393
1.172	-6.44614e-05
1.173	-0.000393
1.174	-0.000722
1.175	-0.000393
1.176	-0.000393
1.177	-0.000393
1.178	-0.000393
1.179	-0.000722
1.18	-6.44614e-05
1.181	-6.44614e-05
1.182	-6.44614e-05
1.183	-0.000393
1.184	-0.000393
1.185	-0.000722
1.186	-0.000393
1.187	-6.44614e-05
1.188	-6.44614e-05
1.189	-6.44614e-05
1.19	0.000264
1.191	-6.44614e-05
1.192	-0.000393
1.193	-0.000722
1.194	-0.000722
1.195	-0.000722
1.196	-0.000393
1.197	-0.000393
1.198	-0.000393
1.199	-0.000722
1.2	-0.000393
1.201	-0.000393
1.202	0.000264
1.203	-0.000393
1.204	-0.000393
1.205	-0.000393
1.206	-0.000393
1.207	-0.000393
1.208	-0.000722
1.209	-6.44614e-05
1.21	-0.000393
1.211	0.000264
1.212	-6.44614e-05
1.213	-0.000393
1.214	-0.00105
1.215	-0.000393
1.216	-6.44614e-05
1.217	-0.000393
1.218	-6.44614e-05
1.219	-0.000393
1.22	-0.000393
1.221	-0.000393
1.222	-0.000393
1.223	-0.000393
1.224	-0.000393
1.225	-6.44614e-05
1.226	-6.44614e-05
1.227	-0.000393
1.228	-0.000393
1.229	0.000264
1.23	0.000264
1.231	-6.44614e-05
1.232	-0.000393
1.233	-0.000393
1.234	-0.000393
1.235	-0.000393
1.236	-6.44614e-05
1.237	-6.44614e-05
1.238	-6.44614e-05
1.239	-0.000393
1.24	-6.44614e-05
1.241	0.000264
1.242	-6.44614e-05
1.243	-0.000393
1.244	-0.000393
1.245	-0.000393
1.246	-0.000393
1.247	-0.000393
1.248	-6.44614e-05
1.249	-6.44614e-05
1.25	-0.000393
1.251	-6.44614e-05
1.252	-0.000393
1.253	-0.000393
1.254	-0.000722
1.255	-6.44614e-05
1.256	0.000264
1.257	-0.000722
1.258	-0.000393
1.259	-0.000393
1.26	-0.000393
1.261	-6.44614e-05
1.262	-0.000393
1.263	-0.000722
1.264	-0.000393
1.265	-0.000722
1.266	-6.44614e-05
1.267	-6.44614e-05
1.268	-6.44614e-05
1.269	-0.000393
1.27	-6.44614e-05
1.271	0.000264
1.272	-0.000393
1.273	-6.44614e-05
1.274	-0.000393
1.275	-0.000393
1.276	-6.44614e-05
1.277	-6.44614e-05
1.278	-0.000393
1.279	-0.000393
1.28	-6.44614e-05
1.281	-6.44614e-05
1.282	-6.44614e-05
1.283	-0.000722
1.284	-6.44614e-05
1.285	-6.44614e-05
1.286	-0.000393
1.287	-6.44614e-05
1.288	-0.000393
1.289	-6.44614e-05
1.29	0.000264
1.291	-0.000393
1.292	-0.000722
1.293	-6.44614e-05
1.294	-0.000722
1.295	-6.44614e-05
1.296	0.000264
1.297	-0.000393
1.298	-0.000722
1.299	-0.000393
1.3	-0.000722
1.301	-0.000393
1.302	-6.44614e-05
1.303	-0.000393
1.304	-0.000393
1.305	-6.44614e-05
1.306	-0.000722
1.307	-6.44614e-05
1.308	-6.44614e-05
1.309	-0.000393
1.31	-0.000393
1.311	-6.44614e-05
1.312	-0.000393
1.313	-0.000393
1.314	-0.000393
1.315	-0.000393
1.316	-0.000393
1.317	-6.44614e-05
1.318	-0.000393
1.319	-0.000393
1.32	-0.000393
1.321	0.000264
1.322	-0.000393
1.323	-0.000393
1.324	-0.000393
1.325	-6.44614e-05
1.326	-0.000393
1.327	-6.44614e-05
1.328	-6.44614e-05
1.329	-0.000393
1.33	-0.000393
1.331	-0.000722
1.332	-0.000393
1.333	-6.44614e-05
1.334	-0.000393
1.335	0.000264
1.336	-6.44614e-05
1.337	-0.000393
1.338	-6.44614e-05
1.339	-0.000393
1.34	-0.000393
1.341	-0.000393
1.342	-0.000393
1.343	-6.44614e-05
1.344	-0.000722
1.345	-6.44614e-05
1.346	-6.44614e-05
1.347	-0.000393
1.348	-0.000393
1.349	-6.44614e-05
1.35	-0.000393
1.351	-0.000393
1.352	-6.44614e-05
1.353	-0.000393
1.354	-0.000393
1.355	-0.000393
1.356	-6.44614e-05
1.357	-0.000393
1.358	-0.000722
1.359	-0.000393
1.36	-0.000393
1.361	-0.000393
1.362	-6.44614e-05
1.363	-0.000722
1.364	-0.000393
1.365	-6.44614e-05
1.366	-6.44614e-05
1.367	-6.44614e-05
1.368	-0.000393
1.369	-0.000393
1.37	-6.44614e-05
1.371	-6.44614e-05
1.372	-0.000393
1.373	-6.44614e-05
1.374	-0.000393
1.375	-0.000393
1.376	-6.44614e-05
1.377	-0.000722
1.378	-6.44614e-05
1.379	-0.000722
1.38	-0.000393
1.381	-6.44614e-05
1.382	-0.000393
1.383	0.000264
1.384	-6.44614e-05
1.385	-0.000722
1.386	-0.000393
1.387	-6.44614e-05
1.388	-6.44614e-05
1.389	0.000264
1.39	-6.44614e-05
1.391	-0.000722
1.392	-0.000722
1.393	-6.44614e-05
1.394	-0.000393
1.395	-6.44614e-05
1.396	-0.000722
1.397	-0.000393
1.398	-0.000393
1.399	-0.000393
1.4	-0.000393
1.401	-0.000393
1.402	-6.44614e-05
1.403	-0.000722
1.404	-0.000393
1.405	0.000264
1.406	-0.000722
1.407	-0.000722
1.408	-6.44614e-05
1.409	-0.000722
1.41	-0.000722
1.411	-6.44614e-05
1.412	-0.000393
1.413	-6.44614e-05
1.414	-0.000722
1.415	-0.000393
1.416	-6.44614e-05
1.417	-6.44614e-05
1.418	-0.000393
1.419	-0.000722
1.42	-0.000722
1.421	-0.000393
1.422	-6.44614e-05
1.423	-6.44614e-05
1.424	-6.44614e-05
1.425	-0.000393
1.426	-0.000393
1.427	-0.000393
1.428	-0.000393
1.429	0.000264
1.43	-6.44614e-05
1.431	-0.000393
1.432	-0.000393
1.433	-0.000393
1.434	-0.000722
1.435	-0.000393
1.436	-0.000722
1.437	-0.000393
1.438	-0.000722
1.439	-0.000722
1.44	-0.000393
1.441	-6.44614e-05
1.442	-6.44614e-05
1.443	-0.000393
1.444	-0.000393
1.445	-6.44614e-05
1.446	-0.000393
1.447	-0.000393
1.448	-0.000393
1.449	-0.000722
1.45	-0.000393
1.451	-0.000393
1.452	-0.000393
1.453	-0.000393
1.454	-0.000393
1.455	-0.000393
1.456	-0.000393
1.457	-0.000393
1.458	-0.000393
1.459	-6.44614e-05
1.46	-0.000722
1.461	-6.44614e-05
1.462	-0.000393
1.463	-0.000393
1.464	-0.000393
1.465	-0.000722
1.466	-0.000393
1.467	-0.000393
1.468	-0.000393
1.469	-6.44614e-05
1.47	-6.44614e-05
1.471	-0.000393
1.472	-0.000393
1.473	-0.000393
1.474	-0.000393
1.475	-0.000393
1.476	-6.44614e-05
1.477	-0.000393
1.478	-0.000393
1.479	-0.000393
1.48	-6.44614e-05
1.481	-0.000393
1.482	-0.000722
1.483	-0.000722
1.484	-0.000393
1.485	-0.000393
1.486	1.35414
1.487	2.59851
1.488	2.91511
1.489	2.18046
1.49	1.64996
1.491	1.24168
1.492	0.98988
1.493	0.85053
1.494	0.76252
1.495	0.71851
1.496	0.66717
1.497	0.62561
1.498	0.58528
1.499	0.55227
1.5	0.52294
1.501	0.50215
1.502	0.47404
1.503	0.46059
1.504	0.44226
1.505	0.43859
1.506	0.41903
1.507	0.41048
1.508	0.40314
1.509	0.39214
1.51	0.37869
1.511	0.37014
1.512	0.35425
1.513	0.34202
1.514	0.3298
1.515	0.32124
1.516	0.30535
1.517	0.2968
1.518	0.28946
1.519	0.28457
1.52	0.28213
1.521	0.27479
1.522	0.27357
1.523	0.26868
1.524	0.26379
1.525	0.26746
1.526	0.26379
1.527	0.26012
1.528	0.25401
1.529	0.24423
1.53	0.2369
1.531	0.23201
1.532	0.22345
1.533	0.21979
1.534	0.2149
1.535	0.21367
1.536	0.21123
1.537	0.20756
1.538	0.20512
1.539	0.20145
1.54	0.20023
1.541	0.19534
1.542	0.19045
1.543	0.18556
1.544	0.18067
1.545	0.18189
1.546	0.17578
1.547	0.17334
1.548	0.17211
1.549	0.16967
1.55	0.16723
1.551	0.16478
1.552	0.16233
1.553	0.16233
1.554	0.15989
1.555	0.15867
1.556	0.155
1.557	0.15378
1.558	0.15011
1.559	0.14767
1.56	0.14645
1.561	0.14522
1.562	0.144
1.563	0.13789
1.564	0.13911
1.565	0.13789
1.566	0.13667
1.567	0.13544
1.568	0.13544
1.569	0.13178
1.57	0.12933
1.571	0.12811
1.572	0.12811
1.573	0.12567
1.574	0.12567
1.575	0.12567
1.576	0.12322
1.577	0.12444
1.578	0.122
1.579	0.12077
1.58	0.11955
1.581	0.11833
1.582	0.11711
1.583	0.11589
1.584	0.11222
1.585	0.11344
1.586	0.10977
1.587	0.10855
1.588	0.10855
1.589	0.10489
1.59	0.10489
1.591	0.10122
1.592	0.09633
1.593	0.09266
1.594	0.08777
1.595	0.08288
1.596	0.07677
1.597	0.06821
1.598	0.05721
1.599	0.04377
1.6	0.03032
1.601	0.01809
1.602	0.00098208
1.603	-0.00146
1.604	-0.00269
1.605	-0.000393
1.606	-0.000393
1.607	-0.00105
1.608	-0.000393
1.609	-0.000722
1.61	-0.000393
1.611	-0.000722
1.612	-0.000393
1.613	-0.000722
1.614	-0.000393
1.615	-0.000393
1.616	-0.000393
1.617	-0.000393
1.618	-0.000393
1.619	-0.000722
1.62	-0.000722
1.621	-0.000393
1.622	-0.000393
1.623	-0.000722
1.624	-0.000393
1.625	-0.000722
1.626	-0.000393
1.627	-0.000393
1.628	-0.000722
1.629	-6.44614e-05
1.63	-0.000393
1.631	-6.44614e-05
1.632	-0.000722
1.633	-0.000722
1.634	-0.000393
1.635	-6.44614e-05
1.636	-0.000722
1.637	-0.000393
1.638	-0.000393
1.639	-0.000722
1.64	-6.44614e-05
1.641	-0.000393
1.642	-0.000393
1.643	-0.000393
1.644	-0.000393
1.645	-0.000722
1.646	-0.000393
1.647	-0.000393
1.648	-0.000393
1.649	-0.000393
1.65	-6.44614e-05
1.651	-0.000393
1.652	-0.000722
1.653	-0.000393
1.654	-0.000722
1.655	-0.000722
1.656	-0.000393
1.657	-6.44614e-05
1.658	-0.000393
1.659	-0.000722
1.66	-0.00105
1.661	-0.000393
1.662	-0.000722
1.663	-0.000722
1.664	-0.000722
1.665	-0.000393
1.666	-0.000393
1.667	-0.00105
1.668	-0.000393
1.669	-6.44614e-05
1.67	-6.44614e-05
1.671	-0.000393
1.672	-0.000393
1.673	-0.000722
1.674	-0.000722
1.675	-0.000393
1.676	-0.000393
1.677	-0.000393
1.678	-0.000722
1.679	-0.000393
1.68	-0.000393
1.681	-0.000393
1.682	-0.000393
1.683	-0.000393
1.684	-0.000393
1.685	-0.000393
1.686	-0.000722
1.687	-0.000393
1.688	-0.000393
1.689	-0.000722
1.69	-0.000722
1.691	-0.000393
1.692	-0.000393
1.693	-0.000722
1.694	-0.000393
1.695	-0.000393
1.696	-0.000393
1.697	-0.000393
1.698	-0.000393
1.699	-0.000722
1.7	-6.44614e-05
1.701	-0.000393
1.702	-0.000393
1.703	-0.000722
1.704	-0.000393
1.705	-0.000393
1.706	-0.000393
1.707	-0.000722
1.708	-0.000722
1.709	-0.000722
1.71	-6.44614e-05
1.711	-0.000393
1.712	-0.000393
1.713	-6.44614e-05
1.714	-0.000393
1.715	-0.000722
1.716	-0.000393
1.717	-0.000393
1.718	-0.000722
1.719	-0.000722
1.72	-0.000393
1.721	-0.000393
1.722	-0.000393
1.723	-0.000393
1.724	-0.000722
1.725	-0.000393
1.726	-0.000393
1.727	-0.000393
1.728	-0.000722
1.729	-6.44614e-05
1.73	-0.000393
1.731	-6.44614e-05
1.732	-0.000722
1.733	-0.000722
1.734	-0.000393
1.735	-0.000722
1.736	-0.000722
1.737	-0.000722
1.738	-0.000393
1.739	-0.000393
1.74	-0.000722
1.741	-0.000722
1.742	-0.000393
1.743	-0.000393
1.744	-0.000393
1.745	-0.000393
1.746	-0.00138
1.747	0.000264
1.748	-0.000722
1.749	-0.000393
1.75	-6.44614e-05
1.751	-0.000393
1.752	-0.000393
1.753	-0.000393
1.754	-0.000722
1.755	-0.000393
1.756	-0.000722
1.757	-0.000393
1.758	-6.44614e-05
1.759	-0.000722
1.76	-0.000722
1.761	-0.000393
1.762	-0.000722
1.763	-0.000393
1.764	-0.000393
1.765	-0.000393
1.766	-0.000393
1.767	-0.000393
1.768	-6.44614e-05
1.769	-0.000393
1.77	-0.000722
1.771	-6.44614e-05
1.772	-0.000722
1.773	-0.000393
1.774	-0.000393
1.775	-0.000393
1.776	-0.000393
1.777	-0.000722
1.778	-0.000722
1.779	-0.000393
1.78	-0.000722
1.781	-0.000393
1.782	-0.000393
1.783	-6.44614e-05
1.784	-0.000393
1.785	-0.000722
1.786	-0.000393
1.787	-6.44614e-05
1.788	-0.000393
1.789	-0.000393
1.79	-6.44614e-05
1.791	-6.44614e-05
1.792	-6.44614e-05
1.793	-0.000393
1.794	-0.000393
1.795	-0.000722
1.796	-0.000393
1.797	-0.000393
1.798	-0.000393
1.799	-0.000722
1.8	-0.000393
1.801	-0.000722
1.802	-0.000722
1.803	-0.000393
1.804	-0.000722
1.805	-0.000722
1.806	-6.44614e-05
1.807	-0.000393
1.808	-0.000393
1.809	-0.000393
1.81	-0.000722
1.811	-0.000393
1.812	-0.000393
1.813	-0.000722
1.814	-0.000722
1.815	-0.000722
1.816	-0.000393
1.817	-0.000393
1.818	-0.000393
1.819	-0.000722
1.82	-0.000393
1.821	-0.000393
1.822	-0.000393
1.823	-0.000393
1.824	-0.000393
1.825	-0.000722
1.826	-6.44614e-05
1.827	-0.000722
1.828	-0.000393
1.829	-0.000393
1.83	-6.44614e-05
1.831	-6.44614e-05
1.832	-0.000722
1.833	-0.000393
1.834	-0.000722
1.835	-0.000722
1.836	-6.44614e-05
1.837	-6.44614e-05
1.838	-0.000393
1.839	-0.000393
1.84	-0.000722
1.841	-0.000393
1.842	-0.000393
1.843	-0.000393
1.844	-0.000393
1.845	-6.44614e-05
1.846	-0.000393
1.847	-0.000722
1.848	-6.44614e-05
1.849	-6.44614e-05
1.85	-0.000722
1.851	-0.000722
1.852	-0.000393
1.853	-6.44614e-05
1.854	-0.000722
1.855	-6.44614e-05
1.856	-6.44614e-05
1.857	-0.000722
1.858	-0.000393
1.859	-0.000393
1.86	-0.000722
1.861	-0.000393
1.862	-0.000393
1.863	-0.000393
1.864	-0.000722
1.865	-0.000393
1.866	-0.000393
1.867	-0.000722
1.868	-0.000393
1.869	-0.000393
1.87	-6.44614e-05
1.871	-0.000393
1.872	-6.44614e-05
1.873	-0.000393
1.874	-0.000722
1.875	-6.44614e-05
1.876	-0.000393
1.877	-6.44614e-05
1.878	-0.000393
1.879	-0.000722
1.88	-0.000722
1.881	-0.000393
1.882	-0.000393
1.883	-0.000393
1.884	-0.000393
1.885	-0.000722
1.886	-6.44614e-05
1.887	-0.000393
1.888	-0.000393
1.889	-0.000393
1.89	0.000264
1.891	-0.000393
1.892	-6.44614e-05
1.893	-0.000722
1.894	-0.000393
1.895	-0.000393
1.896	-6.44614e-05
1.897	-0.000393
1.898	-6.44614e-05
1.899	-0.000722
1.9	-6.44614e-05
1.901	-0.000722
1.902	-6.44614e-05
1.903	-6.44614e-05
1.904	-0.000393
1.905	-0.000393
1.906	-0.000393
1.907	-0.000393
1.908	-0.000393
1.909	-0.000393
1.91	-0.000393
1.911	-0.000393
1.912	-0.000722
1.913	-0.000393
1.914	-0.000393
1.915	-0.000722
1.916	-0.000393
1.917	-0.000393
1.918	-0.000393
1.919	-6.44614e-05
1.92	-0.000393
1.921	-0.00105
1.922	-0.000393
1.923	-0.000722
1.924	-6.44614e-05
1.925	-0.000393
1.926	-0.000393
1.927	-0.000393
1.928	-6.44614e-05
1.929	-6.44614e-05
1.93	-6.44614e-05
1.931	-0.000393
1.932	-6.44614e-05
1.933	-0.000722
1.934	-0.000722
1.935	-6.44614e-05
1.936	-0.000393
1.937	0.000264
1.938	-0.000393
1.939	-0.000722
1.94	-0.000393
1.941	-0.000393
1.942	-0.000393
1.943	-0.000722
1.944	-0.000393
1.945	-6.44614e-05
1.946	-0.000393
1.947	-0.000393
1.948	-0.000393
1.949	-6.44614e-05
1.95	-0.000393
1.951	-0.000722
1.952	-0.000393
1.953	-6.44614e-05
1.954	-0.000393
1.955	-0.000393
1.956	-6.44614e-05
1.957	-6.44614e-05
1.958	-0.000393
1.959	-0.000722
1.96	-0.00105
1.961	-6.44614e-05
1.962	-0.000393
1.963	0.000264
1.964	-0.000393
1.965	-0.000393
1.966	-0.000722
1.967	-0.000393
1.968	-0.000393
1.969	-0.000393
1.97	-6.44614e-05
1.971	-0.000393
1.972	-6.44614e-05
1.973	-0.000393
1.974	-0.000722
1.975	-0.000722
1.976	-0.000393
1.977	-0.000393
1.978	-6.44614e-05
1.979	-0.000722
1.98	-0.000393
1.981	-0.000393
1.982	-6.44614e-05
1.983	-0.000393
1.984	-6.44614e-05
1.985	-0.000722
1.986	-6.44614e-05
1.987	-0.000393
1.988	-0.000393
1.989	-0.000393
1.99	-6.44614e-05
1.991	-0.000722
1.992	-0.000393
1.993	-0.000722
1.994	-0.000393
1.995	-0.000393
1.996	-6.44614e-05
1.997	-6.44614e-05
1.998	-0.000722
1.999	-0.000393
[truncated: 13,001 more rows]

## Sheet: S38b
Time (s)	Open-circuit voltage (V)
0.5	0.00408
0.501	0.00736
0.502	0.02051
0.503	0.02379
0.504	0.03365
0.505	0.03694
0.506	0.04679
0.507	0.05665
0.508	0.06322
0.509	0.07308
0.51	0.07965
0.511	0.0928
0.512	0.09608
0.513	0.10594
0.514	0.1158
0.515	0.12565
0.516	0.12565
0.517	0.12894
0.518	0.1388
0.519	0.14208
0.52	0.14866
0.521	0.14866
0.522	0.15523
0.523	0.15523
0.524	0.1618
0.525	0.1618
0.526	0.17166
0.527	0.17494
0.528	0.17494
0.529	0.17823
0.53	0.18152
0.531	0.18152
0.532	0.19137
0.533	0.18809
0.534	0.19466
0.535	0.19795
0.536	0.19795
0.537	0.20123
0.538	0.19795
0.539	0.20452
0.54	0.20452
0.541	0.21109
0.542	0.21109
0.543	0.21438
0.544	0.21766
0.545	0.22095
0.546	0.22095
0.547	0.21766
0.548	0.22752
0.549	0.22423
0.55	0.22752
0.551	0.22752
0.552	0.22752
0.553	0.22423
0.554	0.23409
0.555	0.23738
0.556	0.23738
0.557	0.23738
0.558	0.23738
0.559	0.24066
0.56	0.24395
0.561	0.24395
0.562	0.24395
0.563	0.25052
0.564	0.25052
0.565	0.25381
0.566	0.25381
0.567	0.25381
0.568	0.25381
0.569	0.25381
0.57	0.25709
0.571	0.25709
0.572	0.25709
0.573	0.26367
0.574	0.25381
0.575	0.26038
0.576	0.26038
0.577	0.26367
0.578	0.26038
0.579	0.26038
0.58	0.26038
0.581	0.26038
0.582	0.26367
0.583	0.25709
0.584	0.26038
0.585	0.26038
0.586	0.25709
0.587	0.25709
0.588	0.25709
0.589	0.26038
0.59	0.26038
0.591	0.25709
0.592	0.26038
0.593	0.26038
0.594	0.26038
0.595	0.26038
0.596	0.26038
0.597	0.26038
0.598	0.25709
0.599	0.25709
0.6	0.25381
0.601	0.26038
0.602	0.26038
0.603	0.25709
0.604	0.25709
0.605	0.26038
0.606	0.26038
0.607	0.26038
0.608	0.26038
0.609	0.26038
0.61	0.25709
0.611	0.26038
0.612	0.26038
0.613	0.26038
0.614	0.25709
0.615	0.25709
0.616	0.25381
0.617	0.25709
0.618	0.26038
0.619	0.25709
0.62	0.25709
0.621	0.25709
0.622	0.25709
0.623	0.25709
0.624	0.25709
0.625	0.25709
0.626	0.25709
0.627	0.25709
0.628	0.25709
0.629	0.25709
0.63	0.25381
0.631	0.25709
0.632	0.25709
0.633	0.25709
0.634	0.25381
0.635	0.25381
0.636	0.25381
0.637	0.25709
0.638	0.25709
0.639	0.25709
0.64	0.25709
0.641	0.25709
0.642	0.25381
0.643	0.25381
0.644	0.25709
0.645	0.25709
0.646	0.26038
0.647	0.25709
0.648	0.25709
0.649	0.25381
0.65	0.25709
0.651	0.25052
0.652	0.25381
0.653	0.25381
0.654	0.25709
0.655	0.25709
0.656	0.25709
0.657	0.25381
0.658	0.25381
0.659	0.25709
0.66	0.25709
0.661	0.25381
0.662	0.25709
0.663	0.25381
0.664	0.25709
0.665	0.25709
0.666	0.25709
0.667	0.25709
0.668	0.25381
0.669	0.25709
0.67	0.25381
0.671	0.25381
0.672	0.25709
0.673	0.25381
0.674	0.25709
0.675	0.25381
0.676	0.25709
0.677	0.25381
0.678	0.25709
0.679	0.25709
0.68	0.25709
0.681	0.25709
0.682	0.25709
0.683	0.25381
0.684	0.25709
0.685	0.25709
0.686	0.25381
0.687	0.25381
0.688	0.25052
0.689	0.25381
0.69	0.25381
0.691	0.25709
0.692	0.25052
0.693	0.25381
0.694	0.25381
0.695	0.25052
0.696	0.25381
0.697	0.25381
0.698	0.25381
0.699	0.25381
0.7	0.25381
0.701	0.25381
0.702	0.25052
0.703	0.25381
0.704	0.25709
0.705	0.25052
0.706	0.25052
0.707	0.25381
0.708	0.25381
0.709	0.25381
0.71	0.25381
0.711	0.25709
0.712	0.25381
0.713	0.25052
0.714	0.25381
0.715	0.25381
0.716	0.25709
0.717	0.25052
0.718	0.24724
0.719	0.25052
0.72	0.25381
0.721	0.25052
0.722	0.25381
0.723	0.25381
0.724	0.25381
0.725	0.25381
0.726	0.25052
0.727	0.25381
0.728	0.25709
0.729	0.25052
0.73	0.25052
0.731	0.25052
0.732	0.25381
0.733	0.24724
0.734	0.25052
0.735	0.25381
0.736	0.25381
0.737	0.25381
0.738	0.25381
0.739	0.24724
0.74	0.25381
0.741	0.25052
0.742	0.25709
0.743	0.25381
0.744	0.24724
0.745	0.25052
0.746	0.24724
0.747	0.25381
0.748	0.24724
0.749	0.25709
0.75	0.25052
0.751	0.25052
0.752	0.25052
0.753	0.24724
0.754	0.25381
0.755	0.25052
0.756	0.24724
0.757	0.25381
0.758	0.24724
0.759	0.25052
0.76	0.25381
0.761	0.25052
0.762	0.25052
0.763	0.25709
0.764	0.25052
0.765	0.25052
0.766	0.25709
0.767	0.25381
0.768	0.25381
0.769	0.25052
0.77	0.25052
0.771	0.25381
0.772	0.24724
0.773	0.25381
0.774	0.24724
0.775	0.25052
0.776	0.25381
0.777	0.25381
0.778	0.25381
0.779	0.25381
0.78	0.25381
0.781	0.25052
0.782	0.25381
0.783	0.25381
0.784	0.25052
0.785	0.25052
0.786	0.25052
0.787	0.25709
0.788	0.25381
0.789	0.25709
0.79	0.25381
0.791	0.25052
0.792	0.25052
0.793	0.25381
0.794	0.25381
0.795	0.25709
0.796	0.25052
0.797	0.25052
0.798	0.25052
0.799	0.25381
0.8	0.25052
0.801	0.25052
0.802	0.25052
0.803	0.25052
0.804	0.25052
0.805	0.25381
0.806	0.25381
0.807	0.25052
0.808	0.25381
0.809	0.25381
0.81	0.25052
0.811	0.25381
0.812	0.25052
0.813	0.25052
0.814	0.25052
0.815	0.25052
0.816	0.25052
0.817	0.24724
0.818	0.24724
0.819	0.24724
0.82	0.25052
0.821	0.25381
0.822	0.25052
0.823	0.25052
0.824	0.25052
0.825	0.25381
0.826	0.24724
0.827	0.25052
0.828	0.24724
0.829	0.25052
0.83	0.25709
0.831	0.25052
0.832	0.25052
0.833	0.24724
0.834	0.25052
0.835	0.24724
0.836	0.24724
0.837	0.24724
0.838	0.24724
0.839	0.25709
0.84	0.25052
0.841	0.25709
0.842	0.24395
0.843	0.25381
0.844	0.25052
0.845	0.24724
0.846	0.25052
0.847	0.24724
0.848	0.25052
0.849	0.25381
0.85	0.25052
0.851	0.25052
0.852	0.25052
0.853	0.24724
0.854	0.25052
0.855	0.25381
0.856	0.25052
0.857	0.24724
0.858	0.25381
0.859	0.25052
0.86	0.25052
0.861	0.25709
0.862	0.25052
0.863	0.25052
0.864	0.25052
0.865	0.25052
0.866	0.24724
0.867	0.25381
0.868	0.24724
0.869	0.25052
0.87	0.25381
0.871	0.25052
0.872	0.25381
0.873	0.25052
0.874	0.24724
0.875	0.25381
0.876	0.25052
0.877	0.25381
0.878	0.25052
0.879	0.25052
0.88	0.24724
0.881	0.25052
0.882	0.25052
0.883	0.25052
0.884	0.25052
0.885	0.25052
0.886	0.24724
0.887	0.24724
0.888	0.24724
0.889	0.25052
0.89	0.25052
0.891	0.25381
0.892	0.25052
0.893	0.24724
0.894	0.24724
0.895	0.25381
0.896	0.25052
0.897	0.25052
0.898	0.25052
0.899	0.24724
0.9	0.25381
0.901	0.25381
0.902	0.24724
0.903	0.25381
0.904	0.25381
0.905	0.24724
0.906	0.25052
0.907	0.25052
0.908	0.25052
0.909	0.24724
0.91	0.25052
0.911	0.24724
0.912	0.24724
0.913	0.24724
0.914	0.25052
0.915	0.25052
0.916	0.25052
0.917	0.24724
0.918	0.25052
0.919	0.25381
0.92	0.25381
0.921	0.25052
0.922	0.25052
0.923	0.25052
0.924	0.25052
0.925	0.24724
0.926	0.25052
0.927	0.25052
0.928	0.24724
0.929	0.25052
0.93	0.24724
0.931	0.24724
0.932	0.24724
0.933	0.24724
0.934	0.25052
0.935	0.24724
0.936	0.24724
0.937	0.24724
0.938	0.24724
0.939	0.25052
0.94	0.24724
0.941	0.25052
0.942	0.25052
0.943	0.25381
0.944	0.24724
0.945	0.25381
0.946	0.25052
0.947	0.24724
0.948	0.25052
0.949	0.25052
0.95	0.24724
0.951	0.24724
0.952	0.25381
0.953	0.25052
0.954	0.24724
0.955	0.24724
0.956	0.24724
0.957	0.25381
0.958	0.25381
0.959	0.25052
0.96	0.24724
0.961	0.25052
0.962	0.25381
0.963	0.25381
0.964	0.25052
0.965	0.24395
0.966	0.24724
0.967	0.24724
0.968	0.25052
0.969	0.25381
0.97	0.24724
0.971	0.24724
0.972	0.25052
0.973	0.25052
0.974	0.25052
0.975	0.24724
0.976	0.25052
0.977	0.25381
0.978	0.25052
0.979	0.24395
0.98	0.25381
0.981	0.25052
0.982	0.25052
0.983	0.25381
0.984	0.25052
0.985	0.24724
0.986	0.25052
0.987	0.24724
0.988	0.25052
0.989	0.24724
0.99	0.25052
0.991	0.25052
0.992	0.24724
0.993	0.25052
0.994	0.25052
0.995	0.25052
0.996	0.25052
0.997	0.25052
0.998	0.25381
0.999	0.25052
1	0.25052
1.001	0.25052
1.002	0.24724
1.003	0.25052
1.004	0.25052
1.005	0.25052
1.006	0.25381
1.007	0.25052
1.008	0.25381
1.009	0.24724
1.01	0.24724
1.011	0.25052
1.012	0.24395
1.013	0.25052
1.014	0.24724
1.015	0.25052
1.016	0.24724
1.017	0.24724
1.018	0.24724
1.019	0.24724
1.02	0.25052
1.021	0.25052
1.022	0.25052
1.023	0.25052
1.024	0.24724
1.025	0.24724
1.026	0.25381
1.027	0.24724
1.028	0.25052
1.029	0.25052
1.03	0.25052
1.031	0.24724
1.032	0.25052
1.033	0.24395
1.034	0.25052
1.035	0.25052
1.036	0.24724
1.037	0.25052
1.038	0.24724
1.039	0.25052
1.04	0.24724
1.041	0.24724
1.042	0.25052
1.043	0.24724
1.044	0.24724
1.045	0.25381
1.046	0.25052
1.047	0.24724
1.048	0.24724
1.049	0.24724
1.05	0.25381
1.051	0.24724
1.052	0.25052
1.053	0.25052
1.054	0.24724
1.055	0.25052
1.056	0.24724
1.057	0.25052
1.058	0.24724
1.059	0.25381
1.06	0.25052
1.061	0.24395
1.062	0.25052
1.063	0.24395
1.064	0.25052
1.065	0.25052
1.066	0.24724
1.067	0.25052
1.068	0.25052
1.069	0.24724
1.07	0.24395
1.071	0.25052
1.072	0.25052
1.073	0.25381
1.074	0.25052
1.075	0.25052
1.076	0.24724
1.077	0.25381
1.078	0.25052
1.079	0.25052
1.08	0.24395
1.081	0.24724
1.082	0.25052
1.083	0.25052
1.084	0.24724
1.085	0.24724
1.086	0.25052
1.087	0.25052
1.088	0.24724
1.089	0.24395
1.09	0.25052
1.091	0.25052
1.092	0.25052
1.093	0.24724
1.094	0.25052
1.095	0.24724
1.096	0.24724
1.097	0.25052
1.098	0.24395
1.099	0.24724
1.1	0.25052
1.101	0.25052
1.102	0.25052
1.103	0.24724
1.104	0.25052
1.105	0.24395
1.106	0.24395
1.107	0.24395
1.108	0.24724
1.109	0.24724
1.11	0.24724
1.111	0.24724
1.112	0.25052
1.113	0.25052
1.114	0.24724
1.115	0.24724
1.116	0.24724
1.117	0.24395
1.118	0.24395
1.119	0.24395
1.12	0.24724
1.121	0.24724
1.122	0.24724
1.123	0.24724
1.124	0.25052
1.125	0.24724
1.126	0.25052
1.127	0.24724
1.128	0.24724
1.129	0.24724
1.13	0.25052
1.131	0.25052
1.132	0.24724
1.133	0.25052
1.134	0.25052
1.135	0.25052
1.136	0.24724
1.137	0.25052
1.138	0.25052
1.139	0.24724
1.14	0.25052
1.141	0.24724
1.142	0.24395
1.143	0.24724
1.144	0.24724
1.145	0.24724
1.146	0.25052
1.147	0.25052
1.148	0.24724
1.149	0.25052
1.15	0.24724
1.151	0.24724
1.152	0.24395
1.153	0.25381
1.154	0.25052
1.155	0.25052
1.156	0.25381
1.157	0.25052
1.158	0.25052
1.159	0.25052
1.16	0.25052
1.161	0.24395
1.162	0.24724
1.163	0.24724
1.164	0.25052
1.165	0.25052
1.166	0.25052
1.167	0.25052
1.168	0.25381
1.169	0.25052
1.17	0.24724
1.171	0.24724
1.172	0.24724
1.173	0.24395
1.174	0.25052
1.175	0.25052
1.176	0.24395
1.177	0.24724
1.178	0.25052
1.179	0.25381
1.18	0.24724
1.181	0.24724
1.182	0.24395
1.183	0.24724
1.184	0.24724
1.185	0.24724
1.186	0.25052
1.187	0.25052
1.188	0.25052
1.189	0.24395
1.19	0.25052
1.191	0.25052
1.192	0.24724
1.193	0.24724
1.194	0.24724
1.195	0.24395
1.196	0.25052
1.197	0.24724
1.198	0.24724
1.199	0.25052
1.2	0.25052
1.201	0.24724
1.202	0.25052
1.203	0.24724
1.204	0.24724
1.205	0.24724
1.206	0.24724
1.207	0.24395
1.208	0.24395
1.209	0.25052
1.21	0.24395
1.211	0.24724
1.212	0.25052
1.213	0.25052
1.214	0.25052
1.215	0.24724
1.216	0.24724
1.217	0.24395
1.218	0.24724
1.219	0.24724
1.22	0.24724
1.221	0.25381
1.222	0.24724
1.223	0.24724
1.224	0.25052
1.225	0.24724
1.226	0.24724
1.227	0.25052
1.228	0.24724
1.229	0.24724
1.23	0.24724
1.231	0.24395
1.232	0.24724
1.233	0.24724
1.234	0.25052
1.235	0.24395
1.236	0.24724
1.237	0.25052
1.238	0.24724
1.239	0.24724
1.24	0.24395
1.241	0.25052
1.242	0.25052
1.243	0.24724
1.244	0.24724
1.245	0.24724
1.246	0.25052
1.247	0.24724
1.248	0.24724
1.249	0.24724
1.25	0.24395
1.251	0.24724
1.252	0.24724
1.253	0.24724
1.254	0.24724
1.255	0.24395
1.256	0.24724
1.257	0.24724
1.258	0.24724
1.259	0.24395
1.26	0.25052
1.261	0.24724
1.262	0.24724
1.263	0.25052
1.264	0.24724
1.265	0.24724
1.266	0.24724
1.267	0.24724
1.268	0.25052
1.269	0.24724
1.27	0.25381
1.271	0.24724
1.272	0.25052
1.273	0.25052
1.274	0.25052
1.275	0.24724
1.276	0.24724
1.277	0.24395
1.278	0.25052
1.279	0.24724
1.28	0.25052
1.281	0.24724
1.282	0.24724
1.283	0.24724
1.284	0.24724
1.285	0.24724
1.286	0.25052
1.287	0.25052
1.288	0.24724
1.289	0.24724
1.29	0.24724
1.291	0.24724
1.292	0.24724
1.293	0.24724
1.294	0.24724
1.295	0.24724
1.296	0.24724
1.297	0.25052
1.298	0.24724
1.299	0.24724
1.3	0.24724
1.301	0.25052
1.302	0.25052
1.303	0.25052
1.304	0.24724
1.305	0.24395
1.306	0.24724
1.307	0.24724
1.308	0.24724
1.309	0.25052
1.31	0.24724
1.311	0.25052
1.312	0.25052
1.313	0.25052
1.314	0.24395
1.315	0.24724
1.316	0.25052
1.317	0.25052
1.318	0.24724
1.319	0.24395
1.32	0.24724
1.321	0.24724
1.322	0.24724
1.323	0.24395
1.324	0.24724
1.325	0.24395
1.326	0.25052
1.327	0.24724
1.328	0.24724
1.329	0.25052
1.33	0.24724
1.331	0.24724
1.332	0.25381
1.333	0.24395
1.334	0.24724
1.335	0.25381
1.336	0.24724
1.337	0.24724
1.338	0.24724
1.339	0.24724
1.34	0.24724
1.341	0.25052
1.342	0.24724
1.343	0.24724
1.344	0.24395
1.345	0.24724
1.346	0.24724
1.347	0.25052
1.348	0.24724
1.349	0.24724
1.35	0.24724
1.351	0.24724
1.352	0.24724
1.353	0.24724
1.354	0.25052
1.355	0.24724
1.356	0.25052
1.357	0.24395
1.358	0.24724
1.359	0.24724
1.36	0.24724
1.361	0.24724
1.362	0.24724
1.363	0.24724
1.364	0.24724
1.365	0.24395
1.366	0.24724
1.367	0.24395
1.368	0.24395
1.369	0.25052
1.37	0.24724
1.371	0.25052
1.372	0.24724
1.373	0.24724
1.374	0.24724
1.375	0.25052
1.376	0.24724
1.377	0.24724
1.378	0.24724
1.379	0.24724
1.38	0.25052
1.381	0.24395
1.382	0.24724
1.383	0.25381
1.384	0.24724
1.385	0.25381
1.386	0.24724
1.387	0.24724
1.388	0.24724
1.389	0.24395
1.39	0.25052
1.391	0.24395
1.392	0.24724
1.393	0.24724
1.394	0.25052
1.395	0.24724
1.396	0.24724
1.397	0.24724
1.398	0.24724
1.399	0.25052
1.4	0.24724
1.401	0.25052
1.402	0.25052
1.403	0.25052
1.404	0.25052
1.405	0.24724
1.406	0.24724
1.407	0.25052
1.408	0.24724
1.409	0.24724
1.41	0.24724
1.411	0.24724
1.412	0.25052
1.413	0.24724
1.414	0.24724
1.415	0.25052
1.416	0.24724
1.417	0.24724
1.418	0.24724
1.419	0.24724
1.42	0.24395
1.421	0.24724
1.422	0.24724
1.423	0.25052
1.424	0.24724
1.425	0.24724
1.426	0.25052
1.427	0.24724
1.428	0.24724
1.429	0.24724
1.43	0.25052
1.431	0.24724
1.432	0.24724
1.433	0.24724
1.434	0.25052
1.435	0.24395
1.436	0.25052
1.437	0.24724
1.438	0.24724
1.439	0.24724
1.44	0.24395
1.441	0.24724
1.442	0.25052
1.443	0.24395
1.444	0.25052
1.445	0.25052
1.446	0.25052
1.447	0.24395
1.448	0.25052
1.449	0.24395
1.45	0.24395
1.451	0.24395
1.452	0.24395
1.453	0.24395
1.454	0.24395
1.455	0.24724
1.456	0.24724
1.457	0.24724
1.458	0.24395
1.459	0.24395
1.46	0.24724
1.461	0.24724
1.462	0.25052
1.463	0.24395
1.464	0.24724
1.465	0.24395
1.466	0.24395
1.467	0.24724
1.468	0.24724
1.469	0.24724
1.47	0.24724
1.471	0.24724
1.472	0.24724
1.473	0.24724
1.474	0.24724
1.475	0.24395
1.476	0.24724
1.477	0.25052
1.478	0.25052
1.479	0.24724
1.48	0.24724
1.481	0.25052
1.482	0.25052
1.483	0.24724
1.484	0.24724
1.485	0.24395
1.486	0.25052
1.487	0.24724
1.488	0.24395
1.489	0.24724
1.49	0.25052
1.491	0.24724
1.492	0.24395
1.493	0.25052
1.494	0.24395
1.495	0.24724
1.496	0.24724
1.497	0.24724
1.498	0.24395
1.499	0.24395
1.5	0.24724
1.501	0.25052
1.502	0.25709
1.503	0.26038
1.504	0.27352
1.505	0.28338
1.506	0.28338
1.507	0.28667
1.508	0.29981
1.509	0.29652
1.51	0.3031
1.511	0.30967
1.512	0.30638
1.513	0.31295
1.514	0.31953
1.515	0.32281
1.516	0.32281
1.517	0.3261
1.518	0.32938
1.519	0.32938
1.52	0.32938
1.521	0.33267
1.522	0.33596
1.523	0.34253
1.524	0.33924
1.525	0.34253
1.526	0.34581
1.527	0.3491
1.528	0.34581
1.529	0.3491
1.53	0.35567
1.531	0.35239
1.532	0.35567
1.533	0.35239
1.534	0.35567
1.535	0.35896
1.536	0.36224
1.537	0.35896
1.538	0.35896
1.539	0.36553
1.54	0.36881
1.541	0.36881
1.542	0.36881
1.543	0.36881
1.544	0.36881
1.545	0.37539
1.546	0.3721
1.547	0.36881
1.548	0.37539
1.549	0.37867
1.55	0.37539
1.551	0.38196
1.552	0.37867
1.553	0.37867
1.554	0.37867
1.555	0.37867
1.556	0.38853
1.557	0.38524
1.558	0.38196
1.559	0.38196
1.56	0.38196
1.561	0.38853
1.562	0.38853
1.563	0.38853
1.564	0.38853
1.565	0.39182
1.566	0.3951
1.567	0.39182
1.568	0.3951
1.569	0.39839
1.57	0.39839
1.571	0.39839
1.572	0.3951
1.573	0.39839
1.574	0.39839
1.575	0.40167
1.576	0.40167
1.577	0.40167
1.578	0.40167
1.579	0.40167
1.58	0.40167
1.581	0.40167
1.582	0.40167
1.583	0.40167
1.584	0.40496
1.585	0.39839
1.586	0.40496
1.587	0.40167
1.588	0.40167
1.589	0.40167
1.59	0.40167
1.591	0.40167
1.592	0.39839
1.593	0.39839
1.594	0.40167
1.595	0.40167
1.596	0.39839
1.597	0.40167
1.598	0.40167
1.599	0.40167
1.6	0.40167
1.601	0.40167
1.602	0.40167
1.603	0.40167
1.604	0.39839
1.605	0.40167
1.606	0.39839
1.607	0.40496
1.608	0.40167
1.609	0.39839
1.61	0.40167
1.611	0.39839
1.612	0.40496
1.613	0.39839
1.614	0.40496
1.615	0.40167
1.616	0.40167
1.617	0.3951
1.618	0.40167
1.619	0.39839
1.62	0.3951
1.621	0.39839
1.622	0.40167
1.623	0.40167
1.624	0.39839
1.625	0.40167
1.626	0.40167
1.627	0.40167
1.628	0.40167
1.629	0.40167
1.63	0.40496
1.631	0.3951
1.632	0.40167
1.633	0.40167
1.634	0.3951
1.635	0.3951
1.636	0.39839
1.637	0.39839
1.638	0.40167
1.639	0.39839
1.64	0.39839
1.641	0.40167
1.642	0.39839
1.643	0.39839
1.644	0.40167
1.645	0.40167
1.646	0.39839
1.647	0.40167
1.648	0.40167
1.649	0.3951
1.65	0.40167
1.651	0.40167
1.652	0.40167
1.653	0.39839
1.654	0.40167
1.655	0.39839
1.656	0.40167
1.657	0.40167
1.658	0.39839
1.659	0.39839
1.66	0.3951
1.661	0.40167
1.662	0.39839
1.663	0.39839
1.664	0.39839
1.665	0.40167
1.666	0.40167
1.667	0.3951
1.668	0.40167
1.669	0.40167
1.67	0.40167
1.671	0.39839
1.672	0.39839
1.673	0.39839
1.674	0.40167
1.675	0.3951
1.676	0.39839
1.677	0.39839
1.678	0.40167
1.679	0.3951
1.68	0.3951
1.681	0.39839
1.682	0.40167
1.683	0.40167
1.684	0.3951
1.685	0.39839
1.686	0.40167
1.687	0.3951
1.688	0.40167
1.689	0.39839
1.69	0.39839
1.691	0.39839
1.692	0.40167
1.693	0.39182
1.694	0.40167
1.695	0.39839
1.696	0.3951
1.697	0.39839
1.698	0.39839
1.699	0.3951
1.7	0.39839
1.701	0.39839
1.702	0.40167
1.703	0.39839
1.704	0.40496
1.705	0.3951
1.706	0.39839
1.707	0.39839
1.708	0.39839
1.709	0.39839
1.71	0.3951
1.711	0.3951
1.712	0.39839
1.713	0.39839
1.714	0.3951
1.715	0.39839
1.716	0.3951
1.717	0.39839
1.718	0.39839
1.719	0.40167
1.72	0.39182
1.721	0.40167
1.722	0.40167
1.723	0.40167
1.724	0.39839
1.725	0.39839
1.726	0.39839
1.727	0.39839
1.728	0.40167
1.729	0.40167
1.73	0.39839
1.731	0.39182
1.732	0.39182
1.733	0.39839
1.734	0.40167
1.735	0.39839
1.736	0.39839
1.737	0.40167
1.738	0.39182
1.739	0.39839
1.74	0.3951
1.741	0.3951
1.742	0.3951
1.743	0.40167
1.744	0.40167
1.745	0.39839
1.746	0.3951
1.747	0.3951
1.748	0.3951
1.749	0.39839
1.75	0.40167
1.751	0.40167
1.752	0.39839
1.753	0.3951
1.754	0.39839
1.755	0.3951
1.756	0.39839
1.757	0.3951
1.758	0.39839
1.759	0.3951
1.76	0.39182
1.761	0.39839
1.762	0.40167
1.763	0.39839
1.764	0.39839
1.765	0.39839
1.766	0.39839
1.767	0.3951
1.768	0.39839
1.769	0.39839
1.77	0.39839
1.771	0.3951
1.772	0.3951
1.773	0.39182
1.774	0.3951
1.775	0.3951
1.776	0.40167
1.777	0.40167
1.778	0.39839
1.779	0.39839
1.78	0.39182
1.781	0.39839
1.782	0.3951
1.783	0.3951
1.784	0.39839
1.785	0.39839
1.786	0.40167
1.787	0.3951
1.788	0.40167
1.789	0.3951
1.79	0.39839
1.791	0.40167
1.792	0.39839
1.793	0.3951
1.794	0.39839
1.795	0.39182
1.796	0.3951
1.797	0.39182
1.798	0.3951
1.799	0.39182
1.8	0.38853
1.801	0.3951
1.802	0.39839
1.803	0.39839
1.804	0.3951
1.805	0.39839
1.806	0.3951
1.807	0.3951
1.808	0.39839
1.809	0.3951
1.81	0.40167
1.811	0.3951
1.812	0.39182
1.813	0.39182
1.814	0.39182
1.815	0.3951
1.816	0.39839
1.817	0.3951
1.818	0.3951
1.819	0.3951
1.82	0.39839
1.821	0.3951
1.822	0.39839
1.823	0.3951
1.824	0.40167
1.825	0.39839
1.826	0.40167
1.827	0.3951
1.828	0.3951
1.829	0.39839
1.83	0.39839
1.831	0.39182
1.832	0.39839
1.833	0.3951
1.834	0.39839
1.835	0.3951
1.836	0.3951
1.837	0.39839
1.838	0.39839
1.839	0.3951
1.84	0.39182
1.841	0.39182
1.842	0.3951
1.843	0.39839
1.844	0.3951
1.845	0.39839
1.846	0.39839
1.847	0.3951
1.848	0.3951
1.849	0.3951
1.85	0.39839
1.851	0.40167
1.852	0.39182
1.853	0.3951
1.854	0.39182
1.855	0.3951
1.856	0.39839
1.857	0.39839
1.858	0.39182
1.859	0.3951
1.86	0.39182
1.861	0.3951
1.862	0.3951
1.863	0.3951
1.864	0.3951
1.865	0.39839
1.866	0.39839
1.867	0.39839
1.868	0.3951
1.869	0.39839
1.87	0.3951
1.871	0.3951
1.872	0.39839
1.873	0.39182
1.874	0.3951
1.875	0.3951
1.876	0.3951
1.877	0.3951
1.878	0.3951
1.879	0.39182
1.88	0.3951
1.881	0.3951
1.882	0.39182
1.883	0.3951
1.884	0.39839
1.885	0.3951
1.886	0.39182
1.887	0.3951
1.888	0.39182
1.889	0.39182
1.89	0.3951
1.891	0.39182
1.892	0.39182
1.893	0.39839
1.894	0.3951
1.895	0.39182
1.896	0.3951
1.897	0.3951
1.898	0.39839
1.899	0.3951
1.9	0.38853
1.901	0.3951
1.902	0.39839
1.903	0.3951
1.904	0.3951
1.905	0.3951
1.906	0.3951
1.907	0.39182
1.908	0.3951
1.909	0.39182
1.91	0.40167
1.911	0.39839
1.912	0.3951
1.913	0.3951
1.914	0.39182
1.915	0.39182
1.916	0.3951
1.917	0.39839
1.918	0.3951
1.919	0.3951
1.92	0.3951
1.921	0.3951
1.922	0.39182
1.923	0.3951
1.924	0.39182
1.925	0.3951
1.926	0.3951
1.927	0.3951
1.928	0.3951
1.929	0.39839
1.93	0.40167
1.931	0.39182
1.932	0.3951
1.933	0.39839
1.934	0.39839
1.935	0.3951
1.936	0.3951
1.937	0.3951
1.938	0.3951
1.939	0.3951
1.94	0.39182
1.941	0.3951
1.942	0.3951
1.943	0.39839
1.944	0.39839
1.945	0.39839
1.946	0.39182
1.947	0.3951
1.948	0.39839
1.949	0.3951
1.95	0.3951
1.951	0.39182
1.952	0.39182
1.953	0.39182
1.954	0.39839
1.955	0.3951
1.956	0.3951
1.957	0.39182
1.958	0.39839
1.959	0.39839
1.96	0.39182
1.961	0.3951
1.962	0.3951
1.963	0.3951
1.964	0.3951
1.965	0.39182
1.966	0.39839
1.967	0.3951
1.968	0.39182
1.969	0.39839
1.97	0.3951
1.971	0.39182
1.972	0.39182
1.973	0.3951
1.974	0.39182
1.975	0.3951
1.976	0.3951
1.977	0.39182
1.978	0.39839
1.979	0.39182
1.98	0.39182
1.981	0.39839
1.982	0.3951
1.983	0.3951
1.984	0.3951
1.985	0.39839
1.986	0.39839
1.987	0.39839
1.988	0.39182
1.989	0.3951
1.99	0.40167
1.991	0.39839
1.992	0.39182
1.993	0.39182
1.994	0.39182
1.995	0.3951
1.996	0.3951
1.997	0.3951
1.998	0.39839
1.999	0.39182
2	0.39839
2.001	0.39839
2.002	0.39182
2.003	0.39839
2.004	0.39182
2.005	0.3951
2.006	0.3951
2.007	0.39839
2.008	0.3951
2.009	0.3951
2.01	0.3951
2.011	0.3951
2.012	0.3951
2.013	0.3951
2.014	0.39182
2.015	0.39182
2.016	0.40167
2.017	0.3951
2.018	0.3951
2.019	0.39182
2.02	0.3951
2.021	0.39182
2.022	0.3951
2.023	0.3951
2.024	0.3951
2.025	0.3951
2.026	0.39839
2.027	0.3951
2.028	0.3951
2.029	0.39182
2.03	0.39182
2.031	0.39182
2.032	0.3951
2.033	0.39182
2.034	0.39182
2.035	0.39839
2.036	0.3951
2.037	0.39182
2.038	0.39182
2.039	0.3951
2.04	0.3951
2.041	0.3951
2.042	0.3951
2.043	0.3951
2.044	0.39182
2.045	0.3951
2.046	0.3951
2.047	0.38853
2.048	0.39182
2.049	0.3951
2.05	0.40167
2.051	0.3951
2.052	0.3951
2.053	0.39182
2.054	0.3951
2.055	0.3951
2.056	0.39182
2.057	0.3951
2.058	0.39182
2.059	0.3951
2.06	0.39182
2.061	0.3951
2.062	0.3951
2.063	0.3951
2.064	0.3951
2.065	0.39182
2.066	0.39182
2.067	0.3951
2.068	0.3951
2.069	0.39182
2.07	0.39182
2.071	0.3951
2.072	0.39839
2.073	0.39839
2.074	0.39182
2.075	0.39182
2.076	0.39182
2.077	0.39182
2.078	0.39182
2.079	0.3951
2.08	0.3951
2.081	0.39182
2.082	0.39839
2.083	0.39182
2.084	0.3951
2.085	0.39182
2.086	0.3951
2.087	0.39182
2.088	0.3951
2.089	0.39839
2.09	0.3951
2.091	0.3951
2.092	0.39182
2.093	0.39182
2.094	0.39182
2.095	0.3951
2.096	0.38853
2.097	0.3951
2.098	0.39182
2.099	0.39182
2.1	0.3951
2.101	0.39839
2.102	0.3951
2.103	0.39182
2.104	0.3951
2.105	0.3951
2.106	0.39182
2.107	0.39839
2.108	0.39182
2.109	0.3951
2.11	0.39182
2.111	0.39182
2.112	0.39182
2.113	0.3951
2.114	0.3951
2.115	0.3951
2.116	0.3951
2.117	0.39182
2.118	0.3951
2.119	0.3951
2.12	0.3951
2.121	0.38853
2.122	0.3951
2.123	0.39839
2.124	0.39182
2.125	0.38853
2.126	0.3951
2.127	0.39839
2.128	0.39182
2.129	0.3951
2.13	0.39182
2.131	0.39182
2.132	0.3951
2.133	0.3951
2.134	0.3951
2.135	0.39182
2.136	0.39182
2.137	0.39182
2.138	0.39839
2.139	0.3951
2.14	0.3951
2.141	0.38853
2.142	0.3951
2.143	0.3951
2.144	0.39182
2.145	0.3951
2.146	0.3951
2.147	0.3951
2.148	0.38853
2.149	0.39182
2.15	0.3951
2.151	0.39182
2.152	0.38853
2.153	0.39182
2.154	0.3951
2.155	0.39182
2.156	0.39182
2.157	0.39182
2.158	0.3951
2.159	0.39182
2.16	0.39839
2.161	0.39182
2.162	0.38853
2.163	0.39182
2.164	0.39182
2.165	0.39182
2.166	0.39182
2.167	0.3951
2.168	0.39839
2.169	0.39182
2.17	0.39182
2.171	0.39182
2.172	0.39182
2.173	0.3951
2.174	0.3951
2.175	0.39182
2.176	0.39839
2.177	0.3951
2.178	0.39182
2.179	0.3951
2.18	0.39839
2.181	0.3951
2.182	0.39182
2.183	0.39182
2.184	0.39182
2.185	0.39182
2.186	0.3951
2.187	0.39182
2.188	0.3951
2.189	0.39182
2.19	0.39182
2.191	0.3951
2.192	0.3951
2.193	0.3951
2.194	0.3951
2.195	0.39182
2.196	0.3951
2.197	0.39182
2.198	0.39182
2.199	0.39182
2.2	0.3951
2.201	0.38853
2.202	0.38853
2.203	0.3951
2.204	0.39182
2.205	0.39182
2.206	0.3951
2.207	0.3951
2.208	0.3951
2.209	0.39839
2.21	0.3951
2.211	0.39182
2.212	0.38524
2.213	0.38853
2.214	0.38853
2.215	0.39182
2.216	0.3951
2.217	0.39182
2.218	0.3951
2.219	0.39182
2.22	0.3951
2.221	0.39182
2.222	0.39182
2.223	0.39182
2.224	0.3951
2.225	0.39182
2.226	0.39182
2.227	0.3951
2.228	0.3951
2.229	0.3951
2.23	0.39182
2.231	0.38853
2.232	0.38853
2.233	0.38853
2.234	0.38853
2.235	0.39182
2.236	0.39182
2.237	0.39182
2.238	0.3951
2.239	0.39182
2.24	0.39182
2.241	0.3951
2.242	0.3951
2.243	0.39182
2.244	0.39182
2.245	0.3951
2.246	0.3951
2.247	0.39839
2.248	0.3951
2.249	0.39182
2.25	0.3951
2.251	0.39182
2.252	0.39182
2.253	0.3951
2.254	0.38853
2.255	0.39182
2.256	0.3951
2.257	0.38853
2.258	0.39182
2.259	0.39182
2.26	0.3951
2.261	0.38524
2.262	0.39182
2.263	0.3951
2.264	0.3951
2.265	0.39182
2.266	0.3951
2.267	0.3951
2.268	0.39182
2.269	0.39182
2.27	0.39182
2.271	0.3951
2.272	0.3951
2.273	0.38853
2.274	0.39182
2.275	0.39182
2.276	0.38853
2.277	0.3951
2.278	0.3951
2.279	0.39182
2.28	0.3951
2.281	0.39182
2.282	0.39182
2.283	0.39182
2.284	0.3951
2.285	0.39182
2.286	0.3951
2.287	0.39182
2.288	0.3951
2.289	0.39182
2.29	0.3951
2.291	0.39182
2.292	0.39182
2.293	0.38853
2.294	0.3951
2.295	0.3951
2.296	0.39182
2.297	0.39182
2.298	0.39182
2.299	0.39182
2.3	0.39182
2.301	0.39182
2.302	0.3951
2.303	0.39839
2.304	0.3951
2.305	0.39182
2.306	0.39182
2.307	0.3951
2.308	0.3951
2.309	0.38853
2.31	0.39182
2.311	0.3951
2.312	0.39182
2.313	0.38853
2.314	0.3951
2.315	0.39182
2.316	0.39182
2.317	0.38853
2.318	0.3951
2.319	0.39182
2.32	0.38853
2.321	0.3951
2.322	0.39182
2.323	0.3951
2.324	0.3951
2.325	0.38853
2.326	0.39182
2.327	0.39182
2.328	0.39182
2.329	0.38853
2.33	0.38853
2.331	0.39182
2.332	0.39182
2.333	0.38853
2.334	0.3951
2.335	0.38853
2.336	0.39182
2.337	0.39182
2.338	0.39182
2.339	0.39182
2.34	0.39182
2.341	0.3951
2.342	0.38853
2.343	0.3951
2.344	0.39182
2.345	0.38853
2.346	0.38853
2.347	0.38853
2.348	0.39182
2.349	0.39182
2.35	0.3951
2.351	0.39182
2.352	0.3951
2.353	0.39182
2.354	0.3951
2.355	0.39182
2.356	0.39182
2.357	0.3951
2.358	0.39182
2.359	0.38853
2.36	0.39182
2.361	0.38853
2.362	0.3951
2.363	0.3951
2.364	0.3951
2.365	0.3951
2.366	0.38853
2.367	0.3951
2.368	0.3951
2.369	0.39182
2.37	0.39182
2.371	0.3951
2.372	0.3951
2.373	0.39182
2.374	0.39182
2.375	0.39182
2.376	0.39839
2.377	0.39182
2.378	0.39182
2.379	0.3951
2.38	0.39182
2.381	0.39182
2.382	0.3951
2.383	0.39182
2.384	0.39182
2.385	0.3951
2.386	0.3951
2.387	0.3951
2.388	0.39182
2.389	0.39182
2.39	0.39182
2.391	0.3951
2.392	0.39182
2.393	0.38853
2.394	0.3951
2.395	0.39182
2.396	0.39182
2.397	0.3951
2.398	0.39182
2.399	0.38853
2.4	0.39182
2.401	0.39182
2.402	0.39182
2.403	0.39182
2.404	0.39182
2.405	0.38853
2.406	0.39182
2.407	0.39182
2.408	0.39182
2.409	0.39182
2.41	0.3951
2.411	0.39182
2.412	0.39182
2.413	0.39182
2.414	0.38853
2.415	0.38853
2.416	0.39182
2.417	0.39182
2.418	0.39182
2.419	0.3951
2.42	0.3951
2.421	0.3951
2.422	0.38853
2.423	0.39182
2.424	0.3951
2.425	0.3951
2.426	0.3951
2.427	0.39182
2.428	0.38853
2.429	0.38853
2.43	0.39182
2.431	0.39182
2.432	0.39182
2.433	0.39182
2.434	0.3951
2.435	0.38853
2.436	0.39182
2.437	0.39182
2.438	0.39182
2.439	0.3951
2.44	0.39182
2.441	0.39182
2.442	0.39182
2.443	0.3951
2.444	0.38853
2.445	0.39182
2.446	0.39182
2.447	0.38853
2.448	0.3951
2.449	0.3951
2.45	0.39182
2.451	0.39182
2.452	0.39182
2.453	0.3951
2.454	0.3951
2.455	0.39182
2.456	0.3951
2.457	0.39182
2.458	0.39182
2.459	0.3951
2.46	0.3951
2.461	0.39182
2.462	0.39182
2.463	0.39182
2.464	0.39182
2.465	0.39182
2.466	0.39182
2.467	0.39182
2.468	0.38853
2.469	0.39182
2.47	0.39182
2.471	0.38853
2.472	0.39182
2.473	0.39182
2.474	0.3951
2.475	0.38853
2.476	0.39182
2.477	0.3951
2.478	0.3951
2.479	0.3951
2.48	0.39182
2.481	0.38853
2.482	0.3951
2.483	0.39182
2.484	0.3951
2.485	0.3951
2.486	0.39182
2.487	0.3951
2.488	0.3951
2.489	0.39182
2.49	0.38853
2.491	0.39182
2.492	0.39182
2.493	0.39182
2.494	0.39182
2.495	0.39182
2.496	0.39182
2.497	0.38853
2.498	0.39182
[truncated: 12,501 more rows]

## Sheet: S38c
Time (s)	Short-circuit current (mA)		Time (s)	Short-circuit current (mA)		Time (s)	Short-circuit current (mA)		Time (s)	Short-circuit current (mA)		Time (s)	Short-circuit current (mA)		Time (s)	Short-circuit current (mA)		Time (s)	Short-circuit current (mA)
0.001	-6.44614e-05		1200	-0.000722		2400	-0.000393		3600	-0.000722		4800	-0.000393		6000	-0.000393		7200	-0.000393
0.002	-0.000393		1200	-0.000393		2400	-0.000393		3600	-6.44614e-05		4800	-0.000393		6000	-6.44614e-05		7200	-0.000393
0.003	-6.44614e-05		1200	-0.000393		2400	-0.000722		3600	-0.000393		4800	-0.000722		6000	-6.44614e-05		7200	-0.000393
0.004	-6.44614e-05		1200	-0.000393		2400	-0.000722		3600	-0.000722		4800	-0.000393		6000	-0.000393		7200	-0.000393
0.005	-6.44614e-05		1200	-6.44614e-05		2400	-0.000393		3600	-0.000393		4800	-0.000393		6000	-6.44614e-05		7200	-0.000722
0.006	-0.000393		1200.01	-6.44614e-05		2400.01	-0.00105		3600.01	-6.44614e-05		4800.01	-0.000722		6000.01	-0.000393		7200.01	-0.000722
0.007	-6.44614e-05		1200.01	-0.000393		2400.01	-0.000722		3600.01	-0.000393		4800.01	-6.44614e-05		6000.01	-0.000393		7200.01	-0.000393
0.008	-6.44614e-05		1200.01	-6.44614e-05		2400.01	-0.000722		3600.01	-0.000393		4800.01	-0.000722		6000.01	-0.000393		7200.01	-0.000393
0.009	0.000264		1200.01	-6.44614e-05		2400.01	-0.000393		3600.01	-6.44614e-05		4800.01	-0.000722		6000.01	-0.000393		7200.01	-0.000722
0.01	-0.000393		1200.01	-0.000393		2400.01	-0.000722		3600.01	-6.44614e-05		4800.01	-0.000393		6000.01	-0.000393		7200.01	-0.000393
0.011	-0.000393		1200.01	-0.000722		2400.01	-0.000393		3600.01	-0.000722		4800.01	-0.000722		6000.01	-0.000393		7200.01	-0.000393
0.012	-0.000393		1200.01	-0.000393		2400.01	-0.000393		3600.01	-0.000722		4800.01	-0.000722		6000.01	-0.000393		7200.01	-0.000393
0.013	0.000264		1200.01	-6.44614e-05		2400.01	0.000264		3600.01	-0.000393		4800.01	-0.000722		6000.01	-0.000393		7200.01	-0.000393
0.014	-0.000393		1200.01	-0.000393		2400.01	-0.000722		3600.01	-0.000393		4800.01	-0.00105		6000.01	-0.000722		7200.01	-0.000393
0.015	-0.000393		1200.01	-0.000722		2400.01	-0.000722		3600.01	-0.000722		4800.01	-0.000722		6000.01	-0.000393		7200.01	-0.000393
0.016	-6.44614e-05		1200.02	-0.000393		2400.01	-0.000393		3600.01	-0.000722		4800.02	-0.000722		6000.02	-0.000393		7200.02	-0.000393
0.017	-0.000393		1200.02	-0.000393		2400.02	-0.000393		3600.02	-0.000393		4800.02	-0.000393		6000.02	-0.000393		7200.02	-0.000393
0.018	-0.000393		1200.02	-0.000722		2400.02	-0.000722		3600.02	-0.000722		4800.02	-0.000722		6000.02	-0.000393		7200.02	-6.44614e-05
0.019	-6.44614e-05		1200.02	-0.000393		2400.02	-0.000393		3600.02	-6.44614e-05		4800.02	-0.000722		6000.02	-6.44614e-05		7200.02	-0.000722
0.02	-6.44614e-05		1200.02	-6.44614e-05		2400.02	-0.000393		3600.02	-0.000722		4800.02	-0.000393		6000.02	-0.000393		7200.02	-0.00105
0.021	-6.44614e-05		1200.02	-0.000393		2400.02	-0.000722		3600.02	-0.000393		4800.02	-0.000722		6000.02	-0.000393		7200.02	-6.44614e-05
0.022	-0.000393		1200.02	-0.000393		2400.02	-0.000393		3600.02	-0.000722		4800.02	-6.44614e-05		6000.02	-0.000393		7200.02	-6.44614e-05
0.023	-0.000393		1200.02	-0.000393		2400.02	-0.000393		3600.02	-0.000393		4800.02	-0.000393		6000.02	-6.44614e-05		7200.02	-6.44614e-05
0.024	-0.000393		1200.02	-0.000393		2400.02	-0.000722		3600.02	-0.000393		4800.02	-0.000722		6000.02	-0.000393		7200.02	-0.000393
0.025	-6.44614e-05		1200.02	-0.000393		2400.02	-0.000722		3600.02	-0.000722		4800.02	-0.000722		6000.02	-0.000722		7200.02	-0.000722
0.026	-6.44614e-05		1200.03	-0.000393		2400.03	-0.000393		3600.03	-6.44614e-05		4800.02	-0.00105		6000.02	-6.44614e-05		7200.03	-0.000722
0.027	-0.000393		1200.03	-6.44614e-05		2400.03	-0.000722		3600.03	-0.000393		4800.03	-0.000722		6000.03	-0.000393		7200.03	-0.000393
0.028	-0.000393		1200.03	-6.44614e-05		2400.03	-0.000393		3600.03	-0.000722		4800.03	-0.000722		6000.03	-0.000393		7200.03	-0.00105
0.029	-6.44614e-05		1200.03	-0.000393		2400.03	-6.44614e-05		3600.03	-0.000393		4800.03	-0.000722		6000.03	-6.44614e-05		7200.03	-0.000393
0.03	-6.44614e-05		1200.03	-0.000393		2400.03	-0.000722		3600.03	-0.000722		4800.03	-0.000722		6000.03	-0.000393		7200.03	-0.000722
0.031	-6.44614e-05		1200.03	-0.000722		2400.03	-0.000393		3600.03	-0.000393		4800.03	-0.000393		6000.03	-0.000393		7200.03	-0.000393
0.032	-0.000722		1200.03	-6.44614e-05		2400.03	-0.000393		3600.03	-0.000393		4800.03	-0.000393		6000.03	-0.000393		7200.03	-0.000722
0.033	-0.000722		1200.03	-0.000393		2400.03	-0.000393		3600.03	-0.000393		4800.03	-0.000393		6000.03	-0.000722		7200.03	-0.000722
0.034	-0.000393		1200.03	-0.000722		2400.03	-0.000393		3600.03	-0.000393		4800.03	-0.000722		6000.03	-0.000722		7200.03	-0.000722
0.035	-6.44614e-05		1200.03	-0.000393		2400.03	-0.000722		3600.03	-0.000393		4800.03	-0.000722		6000.03	-0.000393		7200.03	-0.000393
0.036	-0.000393		1200.04	-0.00105		2400.03	-0.000393		3600.03	-0.000722		4800.03	-0.000393		6000.03	-0.000393		7200.04	-0.000722
0.037	-0.000722		1200.04	-0.000722		2400.04	-0.000393		3600.04	-0.000722		4800.04	-0.000393		6000.04	-0.000722		7200.04	-0.000393
0.038	-6.44614e-05		1200.04	-6.44614e-05		2400.04	-0.000722		3600.04	-6.44614e-05		4800.04	-0.000722		6000.04	-0.000722		7200.04	-0.000393
0.039	-0.000393		1200.04	-0.000722		2400.04	-0.000722		3600.04	-0.000393		4800.04	-0.000722		6000.04	-0.000722		7200.04	-6.44614e-05
0.04	-0.000393		1200.04	-6.44614e-05		2400.04	-0.000393		3600.04	-0.000722		4800.04	-0.000393		6000.04	-0.000393		7200.04	-0.000393
0.041	-0.000393		1200.04	-0.00105		2400.04	-0.000393		3600.04	-0.000393		4800.04	-0.000722		6000.04	-0.000393		7200.04	-0.000393
0.042	-6.44614e-05		1200.04	-0.000393		2400.04	-0.000393		3600.04	-0.000722		4800.04	-0.000393		6000.04	-0.000393		7200.04	-6.44614e-05
0.043	-0.000722		1200.04	-0.000393		2400.04	-0.000393		3600.04	-0.000722		4800.04	-0.000393		6000.04	-0.000393		7200.04	-0.000722
0.044	-0.000393		1200.04	-6.44614e-05		2400.04	-6.44614e-05		3600.04	-0.000393		4800.04	-0.000722		6000.04	-0.000393		7200.04	-0.000722
0.045	-0.000393		1200.04	-0.000393		2400.04	-0.000393		3600.04	-0.000393		4800.04	-0.000722		6000.04	-6.44614e-05		7200.04	-0.000393
0.046	-0.000722		1200.05	0.000264		2400.05	-0.000722		3600.05	-0.000393		4800.05	-6.44614e-05		6000.05	-0.000393		7200.05	-0.000393
0.047	-0.000393		1200.05	-6.44614e-05		2400.05	-0.000393		3600.05	-0.000722		4800.05	-0.000393		6000.05	-0.000393		7200.05	-0.000393
0.048	-0.000722		1200.05	-6.44614e-05		2400.05	-0.000393		3600.05	-6.44614e-05		4800.05	-0.000393		6000.05	-0.000393		7200.05	-6.44614e-05
0.049	1.24673		1200.05	-6.44614e-05		2400.05	-6.44614e-05		3600.05	-0.000393		4800.05	-0.000722		6000.05	-0.000393		7200.05	-6.44614e-05
0.05	0.61233		1200.05	-6.44614e-05		2400.05	-0.000393		3600.05	-6.44614e-05		4800.05	-0.000722		6000.05	-0.000722		7200.05	-0.000722
0.051	0.46461		1200.05	-0.000722		2400.05	-0.000722		3600.05	-0.000393		4800.05	-0.000393		6000.05	-0.000393		7200.05	-0.000722
0.052	0.34955		1200.05	-0.000393		2400.05	-0.000722		3600.05	-0.000393		4800.05	-0.000722		6000.05	0.000264		7200.05	-0.000393
0.053	0.29202		1200.05	-6.44614e-05		2400.05	-0.000393		3600.05	-6.44614e-05		4800.05	-0.000393		6000.05	-0.000393		7200.05	-6.44614e-05
0.054	0.24693		1200.05	-0.000393		2400.05	-0.000722		3600.05	-0.000722		4800.05	-0.000393		6000.05	-0.000393		7200.05	-0.000393
0.055	0.2065		1200.05	-0.000722		2400.05	-0.000393		3600.05	-6.44614e-05		4800.05	-0.000722		6000.05	-0.000393		7200.05	-6.44614e-05
0.056	0.18162		1200.06	-0.000393		2400.05	-0.000393		3600.05	-0.000722		4800.06	-0.000393		6000.06	-0.000393		7200.06	-0.000722
0.057	0.16296		1200.06	-0.000722		2400.06	-0.000393		3600.06	-0.000393		4800.06	-0.000722		6000.06	-6.44614e-05		7200.06	-0.000393
0.058	0.15208		1200.06	-0.000393		2400.06	-0.000722		3600.06	-0.000393		4800.06	-0.000393		6000.06	-0.000393		7200.06	-6.44614e-05
0.059	0.12875		1200.06	-0.000722		2400.06	-0.000393		3600.06	-0.000393		4800.06	-0.000722		6000.06	-0.000722		7200.06	-6.44614e-05
0.06	0.02768		1200.06	-0.000393		2400.06	-0.000393		3600.06	-0.000722		4800.06	-0.000722		6000.06	-0.000393		7200.06	-0.000393
0.061	-0.000393		1200.06	-0.000393		2400.06	-0.000393		3600.06	-0.000722		4800.06	-6.44614e-05		6000.06	-6.44614e-05		7200.06	-0.000393
0.062	-0.000393		1200.06	-6.44614e-05		2400.06	-0.000393		3600.06	-0.000722		4800.06	-0.000393		6000.06	-0.000393		7200.06	-6.44614e-05
0.063	-6.44614e-05		1200.06	-0.000393		2400.06	-0.000393		3600.06	-0.000393		4800.06	-0.000393		6000.06	-6.44614e-05		7200.06	-6.44614e-05
0.064	-0.000393		1200.06	-0.000722		2400.06	-6.44614e-05		3600.06	-6.44614e-05		4800.06	-0.000393		6000.06	-6.44614e-05		7200.06	-0.000393
0.065	-0.000722		1200.06	-0.000393		2400.06	-0.000393		3600.06	-0.000393		4800.06	-0.000393		6000.06	-0.000393		7200.06	-0.000393
0.066	-0.000722		1200.07	-6.44614e-05		2400.07	-0.000393		3600.07	-0.000722		4800.06	-0.000722		6000.06	-0.000722		7200.07	-0.000722
0.067	-0.000393		1200.07	-0.000393		2400.07	-0.000393		3600.07	-6.44614e-05		4800.07	-0.000393		6000.07	-0.000722		7200.07	-0.000393
0.068	-6.44614e-05		1200.07	-6.44614e-05		2400.07	-6.44614e-05		3600.07	-0.000722		4800.07	-0.000722		6000.07	-0.000393		7200.07	-6.44614e-05
0.069	-6.44614e-05		1200.07	-0.000722		2400.07	-6.44614e-05		3600.07	-0.000722		4800.07	-0.000722		6000.07	-0.000722		7200.07	-0.000393
0.07	-0.000722		1200.07	-0.000393		2400.07	0.000264		3600.07	-0.000393		4800.07	-0.000722		6000.07	-0.000393		7200.07	-0.000722
0.071	-6.44614e-05		1200.07	-0.000722		2400.07	-0.000393		3600.07	-0.000393		4800.07	-0.000393		6000.07	0.000264		7200.07	-0.000722
0.072	-0.00105		1200.07	-6.44614e-05		2400.07	-6.44614e-05		3600.07	-0.000722		4800.07	-0.000722		6000.07	-0.000722		7200.07	-0.000722
0.073	-6.44614e-05		1200.07	-6.44614e-05		2400.07	-6.44614e-05		3600.07	-0.000393		4800.07	-0.000393		6000.07	-0.000393		7200.07	-0.000393
0.074	-0.000722		1200.07	-0.000393		2400.07	-0.000393		3600.07	-0.000722		4800.07	-0.000722		6000.07	-0.000393		7200.07	-0.000393
0.075	-0.000393		1200.07	-0.000393		2400.07	-0.000393		3600.07	-0.000393		4800.07	-0.000722		6000.07	-0.000393		7200.07	-0.000393
0.076	-0.00105		1200.08	-0.000393		2400.07	-0.000722		3600.07	-0.000722		4800.07	-0.000393		6000.07	-0.000393		7200.08	-0.000722
0.077	-0.000393		1200.08	-0.000393		2400.08	-6.44614e-05		3600.08	-0.000393		4800.08	-0.000722		6000.08	-0.000722		7200.08	-0.000393
0.078	-0.000393		1200.08	-0.000393		2400.08	-0.000722		3600.08	-0.000722		4800.08	-0.000393		6000.08	-6.44614e-05		7200.08	-0.000393
0.079	-0.000393		1200.08	-0.000722		2400.08	-0.000393		3600.08	-0.000393		4800.08	-0.000393		6000.08	-0.000393		7200.08	-6.44614e-05
0.08	-0.000393		1200.08	-0.000722		2400.08	-6.44614e-05		3600.08	-0.000393		4800.08	-6.44614e-05		6000.08	-0.000393		7200.08	-6.44614e-05
0.081	-0.000393		1200.08	-0.000722		2400.08	-0.000722		3600.08	-6.44614e-05		4800.08	-6.44614e-05		6000.08	-0.000722		7200.08	0.000264
0.082	-0.000393		1200.08	-0.000393		2400.08	-0.000393		3600.08	-0.00105		4800.08	-0.000722		6000.08	-0.000722		7200.08	-6.44614e-05
0.083	-0.000393		1200.08	-0.000393		2400.08	-0.000393		3600.08	-0.000393		4800.08	-0.000393		6000.08	-6.44614e-05		7200.08	-6.44614e-05
0.084	-6.44614e-05		1200.08	-0.000722		2400.08	-0.000393		3600.08	-0.000393		4800.08	-0.000722		6000.08	-0.000393		7200.08	-6.44614e-05
0.085	-0.000393		1200.08	-6.44614e-05		2400.08	-6.44614e-05		3600.08	-0.000393		4800.08	-0.00105		6000.08	-6.44614e-05		7200.08	-0.000393
0.086	-0.000393		1200.09	-0.000393		2400.09	-0.000393		3600.09	-6.44614e-05		4800.09	-0.000393		6000.09	-0.000393		7200.09	-0.000393
0.087	-6.44614e-05		1200.09	-6.44614e-05		2400.09	-6.44614e-05		3600.09	-6.44614e-05		4800.09	-0.000393		6000.09	-0.000722		7200.09	-0.000393
0.088	-6.44614e-05		1200.09	-6.44614e-05		2400.09	-0.000393		3600.09	-0.000722		4800.09	-0.000722		6000.09	-0.000722		7200.09	-0.000722
0.089	-0.000393		1200.09	-0.000393		2400.09	-6.44614e-05		3600.09	-6.44614e-05		4800.09	-0.00105		6000.09	-0.000393		7200.09	-0.000393
0.09	-0.000393		1200.09	-0.000393		2400.09	-0.000393		3600.09	-0.000393		4800.09	-0.000722		6000.09	-6.44614e-05		7200.09	-0.000722
0.091	-6.44614e-05		1200.09	-0.000393		2400.09	-0.000722		3600.09	-0.000722		4800.09	-0.000722		6000.09	0.000264		7200.09	-0.000722
0.092	0.000264		1200.09	-0.000393		2400.09	-0.000393		3600.09	-0.000393		4800.09	-0.000722		6000.09	0.000264		7200.09	-0.000393
0.093	-6.44614e-05		1200.09	-0.000393		2400.09	-6.44614e-05		3600.09	-0.000393		4800.09	-0.00105		6000.09	-0.000393		7200.09	-0.000393
0.094	-0.000393		1200.09	-6.44614e-05		2400.09	-0.000393		3600.09	-0.000393		4800.09	-0.000393		6000.09	-0.000393		7200.09	-0.000722
0.095	-6.44614e-05		1200.09	-0.000393		2400.09	-0.000393		3600.09	-0.000722		4800.09	-0.000722		6000.09	-6.44614e-05		7200.09	-0.000722
0.096	-0.000393		1200.1	-0.000722		2400.09	-0.000393		3600.09	-0.000393		4800.1	-0.000393		6000.1	-0.000393		7200.1	-0.000393
0.097	-0.000393		1200.1	-6.44614e-05		2400.1	-0.000722		3600.1	-0.000722		4800.1	-0.000393		6000.1	-0.000393		7200.1	-0.000722
0.098	-0.000393		1200.1	-0.000393		2400.1	-0.000393		3600.1	-6.44614e-05		4800.1	-0.000393		6000.1	-0.000722		7200.1	-0.000393
0.099	-6.44614e-05		1200.1	-0.000722		2400.1	-0.00105		3600.1	-0.000393		4800.1	-6.44614e-05		6000.1	-0.000393		7200.1	-0.000393
0.1	0.000264		1200.1	-0.000393		2400.1	-6.44614e-05		3600.1	-0.000722		4800.1	-0.000722		6000.1	-0.000393		7200.1	-6.44614e-05
0.101	-6.44614e-05		1200.1	-0.000722		2400.1	-0.000393		3600.1	-0.000393		4800.1	-0.000722		6000.1	-0.000722		7200.1	-6.44614e-05
0.102	-0.000393		1200.1	-6.44614e-05		2400.1	-0.000393		3600.1	-0.000722		4800.1	-0.000393		6000.1	-0.000393		7200.1	-0.000393
0.103	-0.000722		1200.1	-0.000722		2400.1	-0.000722		3600.1	-6.44614e-05		4800.1	-0.000393		6000.1	-0.000722		7200.1	-0.000393
0.104	-6.44614e-05		1200.1	-0.000393		2400.1	-0.000393		3600.1	-0.000393		4800.1	-0.000393		6000.1	-6.44614e-05		7200.1	-0.000722
0.105	-6.44614e-05		1200.1	-0.000393		2400.1	-0.000393		3600.1	-0.000393		4800.1	-0.00105		6000.1	-0.000722		7200.1	-0.000393
0.106	-6.44614e-05		1200.11	-0.000393		2400.11	-0.000393		3600.11	-0.000722		4800.1	-0.000722		6000.1	-0.000393		7200.11	-0.000393
0.107	-0.000393		1200.11	0.000264		2400.11	-0.000722		3600.11	-6.44614e-05		4800.11	-0.000393		6000.11	-0.000722		7200.11	-0.000393
0.108	-0.000722		1200.11	-0.000393		2400.11	-0.000393		3600.11	-0.000393		4800.11	-0.000722		6000.11	-0.000393		7200.11	-0.000393
0.109	-6.44614e-05		1200.11	-6.44614e-05		2400.11	-0.000722		3600.11	-6.44614e-05		4800.11	-0.00105		6000.11	-6.44614e-05		7200.11	-0.000393
0.11	-0.000393		1200.11	-0.000393		2400.11	-6.44614e-05		3600.11	-6.44614e-05		4800.11	-0.000722		6000.11	-6.44614e-05		7200.11	-0.000722
0.111	-6.44614e-05		1200.11	-0.000393		2400.11	-0.000393		3600.11	-0.000722		4800.11	-0.000722		6000.11	-0.000393		7200.11	-0.000722
0.112	-6.44614e-05		1200.11	-6.44614e-05		2400.11	-0.000393		3600.11	-0.000722		4800.11	-0.000393		6000.11	-0.000393		7200.11	-0.000393
0.113	-6.44614e-05		1200.11	-0.000393		2400.11	-0.000393		3600.11	-0.000393		4800.11	-0.000722		6000.11	-0.000393		7200.11	-0.000393
0.114	-0.000393		1200.11	-6.44614e-05		2400.11	-0.000393		3600.11	-6.44614e-05		4800.11	-0.000393		6000.11	-0.000393		7200.11	-0.000393
0.115	0.000264		1200.11	-0.000393		2400.11	-0.000393		3600.11	-0.000393		4800.11	-0.000393		6000.11	-0.000393		7200.11	-0.000722
0.116	-6.44614e-05		1200.12	-0.000393		2400.11	-0.000393		3600.11	-0.000393		4800.11	-0.000393		6000.11	-0.000393		7200.12	-0.000722
0.117	-0.000393		1200.12	-6.44614e-05		2400.12	-0.000722		3600.12	-0.000722		4800.12	-0.000722		6000.12	-0.000393		7200.12	-0.000393
0.118	-6.44614e-05		1200.12	0.000264		2400.12	-0.000722		3600.12	-0.000393		4800.12	-0.000722		6000.12	-0.000393		7200.12	-0.000722
0.119	0.000264		1200.12	-0.000393		2400.12	-0.000393		3600.12	-0.000393		4800.12	-0.000722		6000.12	-0.000722		7200.12	-0.000722
0.12	-0.000393		1200.12	-0.000393		2400.12	-0.000393		3600.12	-0.000393		4800.12	0.000264		6000.12	-0.000393		7200.12	-6.44614e-05
0.121	-0.000393		1200.12	-0.000722		2400.12	-0.000722		3600.12	-0.000393		4800.12	-0.000393		6000.12	-0.000722		7200.12	-0.000393
0.122	-0.000393		1200.12	-6.44614e-05		2400.12	-0.000722		3600.12	-0.000722		4800.12	-0.000393		6000.12	-6.44614e-05		7200.12	-0.000393
0.123	0.000264		1200.12	-0.000393		2400.12	-0.000393		3600.12	-0.000393		4800.12	-0.000722		6000.12	-0.000393		7200.12	-6.44614e-05
0.124	-6.44614e-05		1200.12	-6.44614e-05		2400.12	-0.000722		3600.12	-6.44614e-05		4800.12	-0.000393		6000.12	-0.000393		7200.12	0.000264
0.125	-0.000393		1200.12	-0.000393		2400.12	-0.000393		3600.12	-6.44614e-05		4800.12	-0.000722		6000.12	-0.000722		7200.12	-0.000393
0.126	-0.000393		1200.12	-6.44614e-05		2400.12	-6.44614e-05		3600.12	-0.000393		4800.12	-0.000722		6000.12	-0.000393		7200.13	-6.44614e-05
0.127	-6.44614e-05		1200.13	-0.000393		2400.13	-0.000722		3600.13	-0.000722		4800.13	-0.000722		6000.13	-0.000393		7200.13	-0.000393
0.128	-6.44614e-05		1200.13	-0.000393		2400.13	-6.44614e-05		3600.13	-6.44614e-05		4800.13	-0.000722		6000.13	-0.00105		7200.13	-0.000393
0.129	0.000264		1200.13	-0.000393		2400.13	-0.000393		3600.13	-0.000722		4800.13	-0.000393		6000.13	-0.000393		7200.13	-0.000393
0.13	-0.000722		1200.13	-0.000393		2400.13	-0.000393		3600.13	-0.000393		4800.13	-0.00105		6000.13	-0.000722		7200.13	-0.000393
0.131	-0.000393		1200.13	-0.000722		2400.13	-0.000393		3600.13	-0.000393		4800.13	-0.000393		6000.13	-6.44614e-05		7200.13	-0.000393
0.132	-0.000393		1200.13	0.000264		2400.13	-0.000393		3600.13	-0.000722		4800.13	-0.000393		6000.13	-0.000722		7200.13	-0.000393
0.133	-0.000393		1200.13	-6.44614e-05		2400.13	-6.44614e-05		3600.13	-0.00105		4800.13	-0.000722		6000.13	-0.000393		7200.13	-0.000393
0.134	-0.000393		1200.13	-0.000722		2400.13	-0.000722		3600.13	-0.000722		4800.13	-6.44614e-05		6000.13	-0.00105		7200.13	-0.000393
0.135	-0.000393		1200.13	-0.000393		2400.13	-6.44614e-05		3600.13	-0.000722		4800.13	-0.000393		6000.13	-0.000393		7200.13	-0.000722
0.136	-0.000393		1200.13	-0.000722		2400.14	-0.000722		3600.14	-0.000393		4800.14	-0.000722		6000.14	-0.000393		7200.14	-0.000722
0.137	-6.44614e-05		1200.14	-0.000722		2400.14	-0.00105		3600.14	-0.000722		4800.14	-0.000393		6000.14	-0.000393		7200.14	-0.000393
0.138	-0.000393		1200.14	-0.000393		2400.14	-0.000393		3600.14	-0.000722		4800.14	-0.000393		6000.14	-0.000393		7200.14	-0.000393
0.139	-6.44614e-05		1200.14	-0.000393		2400.14	-6.44614e-05		3600.14	-0.000393		4800.14	-0.000393		6000.14	-0.000393		7200.14	-0.000722
0.14	-0.000393		1200.14	-6.44614e-05		2400.14	-0.000722		3600.14	-0.000722		4800.14	-0.000393		6000.14	-0.000722		7200.14	0.0466
0.141	-0.000722		1200.14	-6.44614e-05		2400.14	-0.000393		3600.14	-0.000393		4800.14	-0.000393		6000.14	-6.44614e-05		7200.14	0.12316
0.142	-0.000722		1200.14	-0.000393		2400.14	-0.000393		3600.14	-0.000722		4800.14	-0.000393		6000.14	-6.44614e-05		7200.14	0.14287
0.143	-6.44614e-05		1200.14	-0.000722		2400.14	-0.000722		3600.14	-0.000393		4800.14	-0.000722		6000.14	-6.44614e-05		7200.14	0.12743
0.144	-0.000393		1200.14	-0.000393		2400.14	-0.000393		3600.14	-6.44614e-05		4800.14	-0.000722		6000.14	-6.44614e-05		7200.14	0.12217
0.145	-0.000393		1200.14	-0.000393		2400.14	-6.44614e-05		3600.14	-0.000393		4800.14	-0.000722		6000.14	-0.000393		7200.14	0.11396
0.146	-0.000722		1200.14	-0.000393		2400.14	-0.000722		3600.14	-0.000393		4800.15	-0.000722		6000.15	-6.44614e-05		7200.15	0.09786
0.147	-6.44614e-05		1200.15	-6.44614e-05		2400.15	-0.000393		3600.15	-6.44614e-05		4800.15	-0.000722		6000.15	-0.000393		7200.15	0.08373
0.148	-6.44614e-05		1200.15	-0.000393		2400.15	-6.44614e-05		3600.15	-0.000722		4800.15	-0.000393		6000.15	-0.000393		7200.15	0.07321
0.149	1.64996		1200.15	-0.000393		2400.15	-0.000393		3600.15	-6.44614e-05		4800.15	-0.000722		6000.15	-0.000393		7200.15	0.06664
0.15	0.52294		1200.15	-0.000393		2400.15	-0.00105		3600.15	-0.000393		4800.15	-0.000722		6000.15	-6.44614e-05		7200.15	0.06204
0.151	0.37869		1200.15	-0.000393		2400.15	-0.000722		3600.15	-0.000722		4800.15	-0.000722		6000.15	-0.000722		7200.15	0.0581
0.152	0.28213		1200.15	0.000264		2400.15	-6.44614e-05		3600.15	-0.000722		4800.15	-0.000393		6000.15	-0.000393		7200.15	0.0558
0.153	0.2369		1200.15	-6.44614e-05		2400.15	-6.44614e-05		3600.15	-0.000393		4800.15	-0.000722		6000.15	-0.000393		7200.15	0.05317
0.154	0.20023		1200.15	-0.000722		2400.15	-0.000393		3600.15	-0.000393		4800.15	-0.00105		6000.15	-0.000722		7200.15	0.0512
0.155	0.16723		1200.15	-6.44614e-05		2400.15	-6.44614e-05		3600.15	-0.000722		4800.15	-0.000393		6000.15	-6.44614e-05		7200.15	0.04922
0.156	0.14645		1200.15	-0.000722		2400.16	-0.000393		3600.16	-6.44614e-05		4800.15	-0.00105		6000.15	-0.000393		7200.16	0.04791
0.157	0.12933		1200.16	-6.44614e-05		2400.16	-6.44614e-05		3600.16	-0.00105		4800.16	-6.44614e-05		6000.16	-6.44614e-05		7200.16	0.04627
0.158	0.11955		1200.16	-0.000393		2400.16	-0.000722		3600.16	-0.000393		4800.16	-0.000722		6000.16	-0.000393		7200.16	0.04462
0.159	0.10489		1200.16	-0.000393		2400.16	-0.000393		3600.16	-0.000393		4800.16	-0.000393		6000.16	-6.44614e-05		7200.16	0.04364
0.16	0.03032		1200.16	-0.000393		2400.16	-6.44614e-05		3600.16	-0.000393		4800.16	-0.000722		6000.16	-0.000393		7200.16	0.04167
0.161	-0.000393		1200.16	-0.000393		2400.16	-0.000393		3600.16	-0.000722		4800.16	-0.000722		6000.16	-0.000393		7200.16	0.04068
0.162	-0.000722		1200.16	-0.000393		2400.16	-0.000393		3600.16	-0.000722		4800.16	-0.000393		6000.16	-0.000393		7200.16	0.03871
0.163	-0.000393		1200.16	-0.000393		2400.16	-0.000393		3600.16	-0.000393		4800.16	-0.00105		6000.16	-0.000393		7200.16	0.03838
0.164	-6.44614e-05		1200.16	-0.000722		2400.16	-0.000393		3600.16	-0.000722		4800.16	-0.000393		6000.16	-6.44614e-05		7200.16	0.03575
0.165	-6.44614e-05		1200.16	-0.000393		2400.16	-6.44614e-05		3600.16	-0.000393		4800.16	-0.000722		6000.16	-6.44614e-05		7200.16	0.03477
0.166	-0.00105		1200.16	-6.44614e-05		2400.16	-0.000393		3600.16	0.000264		4800.16	-0.00105		6000.16	-0.000393		7200.17	0.03411
0.167	-6.44614e-05		1200.17	-0.000722		2400.17	-0.000393		3600.17	-6.44614e-05		4800.17	-0.000722		6000.17	-6.44614e-05		7200.17	0.03279
0.168	-0.000393		1200.17	-0.000393		2400.17	-0.000393		3600.17	-0.000393		4800.17	-0.000722		6000.17	-0.000393		7200.17	0.03148
0.169	-0.000722		1200.17	-6.44614e-05		2400.17	-6.44614e-05		3600.17	-0.000393		4800.17	-0.000722		6000.17	-0.000722		7200.17	0.0305
0.17	-6.44614e-05		1200.17	-6.44614e-05		2400.17	-0.000722		3600.17	-0.000722		4800.17	-0.000393		6000.17	-0.000393		7200.17	0.02951
0.171	-6.44614e-05		1200.17	-0.000722		2400.17	-0.000393		3600.17	-0.000722		4800.17	-0.000722		6000.17	-0.000393		7200.17	0.02918
0.172	-0.000393		1200.17	-0.000722		2400.17	-0.000722		3600.17	-0.000393		4800.17	-0.000393		6000.17	-0.000393		7200.17	0.02852
0.173	-0.000393		1200.17	-0.000393		2400.17	-0.000393		3600.17	-0.000722		4800.17	-0.000393		6000.17	-0.000393		7200.17	0.02754
0.174	-0.000722		1200.17	-6.44614e-05		2400.17	-6.44614e-05		3600.17	-0.000393		4800.17	-0.000722		6000.17	-0.000722		7200.17	0.02754
0.175	-6.44614e-05		1200.17	-0.000722		2400.17	0.000264		3600.17	-0.000393		4800.17	-0.000722		6000.17	-6.44614e-05		7200.17	0.02688
0.176	-0.000722		1200.17	-0.000393		2400.18	-0.000393		3600.18	-0.000722		4800.18	-0.000722		6000.18	-0.000393		7200.18	0.02622
0.177	-0.000722		1200.18	-0.000393		2400.18	-6.44614e-05		3600.18	-6.44614e-05		4800.18	-0.000393		6000.18	-0.000393		7200.18	0.02491
0.178	-0.000722		1200.18	-6.44614e-05		2400.18	-0.000393		3600.18	-0.000722		4800.18	-6.44614e-05		6000.18	-6.44614e-05		7200.18	0.02458
0.179	-6.44614e-05		1200.18	-6.44614e-05		2400.18	-0.000393		3600.18	-0.000393		4800.18	-6.44614e-05		6000.18	-0.000722		7200.18	0.02392
0.18	-0.000393		1200.18	-0.000393		2400.18	0.000264		3600.18	-0.000393		4800.18	-0.000722		6000.18	-6.44614e-05		7200.18	0.02359
0.181	-0.000722		1200.18	-0.000393		2400.18	-0.000393		3600.18	-0.000393		4800.18	-0.000722		6000.18	-6.44614e-05		7200.18	0.02261
0.182	-0.000393		1200.18	-6.44614e-05		2400.18	-0.000393		3600.18	-0.000393		4800.18	-0.000393		6000.18	-6.44614e-05		7200.18	0.02228
0.183	-6.44614e-05		1200.18	-0.000393		2400.18	-0.000722		3600.18	-6.44614e-05		4800.18	-0.000393		6000.18	-0.000393		7200.18	0.02162
0.184	-0.000722		1200.18	-6.44614e-05		2400.18	-0.000722		3600.18	-0.000393		4800.18	-0.000722		6000.18	-0.000393		7200.18	0.02064
0.185	-0.000722		1200.18	-6.44614e-05		2400.18	-6.44614e-05		3600.18	-0.000722		4800.18	-0.00105		6000.18	-0.000722		7200.18	0.01932
0.186	-0.000722		1200.18	-0.000393		2400.18	-6.44614e-05		3600.18	-0.000393		4800.19	-0.000722		6000.19	-0.000722		7200.19	0.01932
0.187	-6.44614e-05		1200.19	-6.44614e-05		2400.19	-0.000393		3600.19	-0.000393		4800.19	-0.000393		6000.19	-0.000722		7200.19	0.01899
0.188	-0.000722		1200.19	-0.000722		2400.19	-0.000393		3600.19	-0.000393		4800.19	-0.000393		6000.19	-6.44614e-05		7200.19	0.01899
0.189	0.000264		1200.19	-6.44614e-05		2400.19	-0.000393		3600.19	-0.000393		4800.19	-0.000393		6000.19	-0.000393		7200.19	0.01834
0.19	-6.44614e-05		1200.19	-6.44614e-05		2400.19	-0.000722		3600.19	-6.44614e-05		4800.19	-0.00105		6000.19	-0.000393		7200.19	0.01801
0.191	-0.000393		1200.19	-0.000722		2400.19	-0.000393		3600.19	-0.000393		4800.19	-0.000722		6000.19	-0.000393		7200.19	0.01801
0.192	-0.000393		1200.19	-0.000393		2400.19	-6.44614e-05		3600.19	-0.000722		4800.19	-0.000722		6000.19	-6.44614e-05		7200.19	0.01801
0.193	-6.44614e-05		1200.19	-0.00105		2400.19	-0.000393		3600.19	-0.000722		4800.19	-0.000393		6000.19	-6.44614e-05		7200.19	0.01801
0.194	-0.000393		1200.19	-0.000722		2400.19	-6.44614e-05		3600.19	-0.000393		4800.19	-0.000722		6000.19	-0.000393		7200.19	0.01834
0.195	-0.000393		1200.19	-0.000722		2400.19	-6.44614e-05		3600.19	-0.000722		4800.19	-0.000393		6000.19	-0.000393		7200.19	0.01834
0.196	-0.00105		1200.19	-0.000722		2400.2	-0.000393		3600.2	-0.000722		4800.19	-0.000722		6000.19	-0.000393		7200.2	0.01867
0.197	-6.44614e-05		1200.2	-0.000393		2400.2	-0.000393		3600.2	-0.000722		4800.2	-0.000722		6000.2	-0.000393		7200.2	0.01867
0.198	-0.000393		1200.2	-0.000393		2400.2	-0.000393		3600.2	-0.000722		4800.2	-0.000722		6000.2	-6.44614e-05		7200.2	0.01834
0.199	-6.44614e-05		1200.2	-0.000393		2400.2	-6.44614e-05		3600.2	-0.000393		4800.2	-0.000393		6000.2	-0.000393		7200.2	0.01834
0.2	-0.000722		1200.2	-0.000393		2400.2	-0.000393		3600.2	-0.000393		4800.2	-0.000393		6000.2	-0.000393		7200.2	0.01834
0.201	-6.44614e-05		1200.2	-6.44614e-05		2400.2	-0.000393		3600.2	-0.000393		4800.2	-6.44614e-05		6000.2	-0.000393		7200.2	0.01834
0.202	-6.44614e-05		1200.2	-6.44614e-05		2400.2	-0.000393		3600.2	-0.000393		4800.2	-0.000722		6000.2	-0.000393		7200.2	0.01801
0.203	-6.44614e-05		1200.2	-6.44614e-05		2400.2	-0.000722		3600.2	-6.44614e-05		4800.2	-0.000722		6000.2	-6.44614e-05		7200.2	0.01834
0.204	-0.000393		1200.2	-6.44614e-05		2400.2	-0.000722		3600.2	-0.000722		4800.2	-0.000393		6000.2	-6.44614e-05		7200.2	0.01834
0.205	-0.000393		1200.2	-6.44614e-05		2400.2	-0.000393		3600.2	-0.000393		4800.2	-0.000722		6000.2	-6.44614e-05		7200.2	0.01867
0.206	-0.000722		1200.2	-6.44614e-05		2400.2	-0.000393		3600.2	-0.000722		4800.2	-0.000722		6000.2	0.000264		7200.21	0.01899
0.207	-6.44614e-05		1200.21	-0.000393		2400.21	-6.44614e-05		3600.21	-0.000722		4800.21	-6.44614e-05		6000.21	-0.000393		7200.21	0.01932
0.208	-0.000722		1200.21	-0.000722		2400.21	-0.000722		3600.21	-0.000722		4800.21	-0.000722		6000.21	-0.000722		7200.21	0.01899
0.209	-6.44614e-05		1200.21	-0.000393		2400.21	-0.000393		3600.21	-0.000722		4800.21	-0.000393		6000.21	-0.000722		7200.21	0.01998
0.21	-0.000722		1200.21	-0.000722		2400.21	-0.000393		3600.21	-0.000722		4800.21	-0.000722		6000.21	-0.000393		7200.21	0.01932
0.211	-0.000393		1200.21	-0.00105		2400.21	-6.44614e-05		3600.21	-0.000722		4800.21	-0.000722		6000.21	-0.000393		7200.21	0.01965
0.212	-0.000393		1200.21	-0.000393		2400.21	-6.44614e-05		3600.21	-0.000393		4800.21	-0.00105		6000.21	-0.000393		7200.21	0.01965
0.213	-6.44614e-05		1200.21	-0.000393		2400.21	-6.44614e-05		3600.21	-0.000393		4800.21	-0.000722		6000.21	-0.000722		7200.21	0.01965
0.214	-6.44614e-05		1200.21	-0.000393		2400.21	-0.000722		3600.21	-0.000722		4800.21	-0.000722		6000.21	-0.000722		7200.21	0.01932
0.215	-0.000393		1200.21	-0.000393		2400.21	-6.44614e-05		3600.21	-6.44614e-05		4800.21	-0.000393		6000.21	-0.000722		7200.21	0.01899
0.216	-0.000393		1200.21	-0.000393		2400.22	-0.000393		3600.22	-0.000722		4800.22	-0.000393		6000.22	-0.000393		7200.22	0.01834
0.217	0.000264		1200.22	-0.000393		2400.22	-6.44614e-05		3600.22	-0.000722		4800.22	-0.000393		6000.22	-0.000393		7200.22	0.01669
0.218	-6.44614e-05		1200.22	-6.44614e-05		2400.22	-0.000393		3600.22	-0.000393		4800.22	-0.000393		6000.22	-0.000722		7200.22	0.01341
0.219	-6.44614e-05		1200.22	-0.000393		2400.22	-6.44614e-05		3600.22	-0.000393		4800.22	-0.00105		6000.22	-6.44614e-05		7200.22	0.00585
0.22	-0.000393		1200.22	-0.000393		2400.22	-6.44614e-05		3600.22	-6.44614e-05		4800.22	-0.000393		6000.22	-0.000722		7200.22	-6.44614e-05
0.221	-0.000393		1200.22	-0.000393		2400.22	-0.000393		3600.22	-0.000393		4800.22	-0.000722		6000.22	-6.44614e-05		7200.22	-0.000393
0.222	-0.000722		1200.22	-6.44614e-05		2400.22	-0.000722		3600.22	-0.000722		4800.22	-0.000722		6000.22	-0.000393		7200.22	-0.000722
0.223	-0.000393		1200.22	-0.000722		2400.22	-6.44614e-05		3600.22	-0.000722		4800.22	-0.000722		6000.22	-6.44614e-05		7200.22	-0.000393
0.224	-0.000722		1200.22	-0.000393		2400.22	-0.000722		3600.22	-0.00105		4800.22	-0.000722		6000.22	-0.000393		7200.22	-6.44614e-05
0.225	-6.44614e-05		1200.22	-0.000393		2400.22	-0.000393		3600.22	-6.44614e-05		4800.22	-0.000393		6000.22	-0.000393		7200.22	-0.000722
0.226	-0.000722		1200.22	-0.000393		2400.22	-6.44614e-05		3600.22	-0.000393		4800.23	-0.000722		6000.23	-0.000393		7200.23	-0.000393
0.227	-0.000393		1200.23	-0.000722		2400.23	-6.44614e-05		3600.23	-0.000393		4800.23	-0.000393		6000.23	-0.000393		7200.23	-6.44614e-05
0.228	-0.000393		1200.23	-0.000393		2400.23	-0.000393		3600.23	-0.000722		4800.23	-0.000393		6000.23	-6.44614e-05		7200.23	-0.000722
0.229	0.000593		1200.23	-6.44614e-05		2400.23	-0.000393		3600.23	-0.000393		4800.23	-0.000393		6000.23	-0.000393		7200.23	-0.000722
0.23	-0.000722		1200.23	-6.44614e-05		2400.23	-0.000393		3600.23	-0.000393		4800.23	-0.000393		6000.23	-6.44614e-05		7200.23	-6.44614e-05
0.231	-6.44614e-05		1200.23	-0.000722		2400.23	-6.44614e-05		3600.23	-6.44614e-05		4800.23	-0.000722		6000.23	-0.000722		7200.23	-0.000393
0.232	-0.000393		1200.23	-0.000393		2400.23	-0.000393		3600.23	-0.000722		4800.23	-0.000393		6000.23	-6.44614e-05		7200.23	-6.44614e-05
0.233	-0.000393		1200.23	-0.000722		2400.23	-0.000393		3600.23	-6.44614e-05		4800.23	-0.000393		6000.23	-0.000393		7200.23	-0.000393
0.234	-0.000393		1200.23	-0.000722		2400.23	-6.44614e-05		3600.23	-0.000393		4800.23	-0.00105		6000.23	-0.00105		7200.23	-0.000722
0.235	-6.44614e-05		1200.23	-0.000722		2400.23	-0.000393		3600.23	-0.000722		4800.23	-0.000722		6000.23	-0.000722		7200.23	-6.44614e-05
0.236	-6.44614e-05		1200.23	-0.000722		2400.24	0.000264		3600.24	-0.000393		4800.23	-0.000393		6000.23	-0.000722		7200.24	-6.44614e-05
0.237	-6.44614e-05		1200.24	-6.44614e-05		2400.24	-0.000393		3600.24	-0.000722		4800.24	-0.000722		6000.24	-0.000393		7200.24	-6.44614e-05
0.238	-6.44614e-05		1200.24	-0.000393		2400.24	-0.000393		3600.24	-0.000393		4800.24	-0.000722		6000.24	-0.000722		7200.24	-0.000393
0.239	-6.44614e-05		1200.24	-0.000393		2400.24	-0.000393		3600.24	-0.000393		4800.24	-0.000722		6000.24	-0.000393		7200.24	-0.000393
0.24	-0.000722		1200.24	-0.000393		2400.24	-0.000393		3600.24	-0.00105		4800.24	-0.000393		6000.24	-0.000722		7200.24	-0.000393
0.241	-6.44614e-05		1200.24	-0.00105		2400.24	-0.000393		3600.24	-0.000393		4800.24	-0.000393		6000.24	-6.44614e-05		7200.24	-0.000393
0.242	-0.000393		1200.24	-0.000393		2400.24	-0.000722		3600.24	-0.000393		4800.24	-6.44614e-05		6000.24	-0.000393		7200.24	-0.000393
0.243	-6.44614e-05		1200.24	-6.44614e-05		2400.24	-0.000393		3600.24	-0.000393		4800.24	-0.000393		6000.24	-0.000393		7200.24	-0.000722
0.244	-0.000722		1200.24	-6.44614e-05		2400.24	-0.00105		3600.24	-0.000393		4800.24	-0.000722		6000.24	-0.000722		7200.24	-0.000393
0.245	-0.000393		1200.24	-6.44614e-05		2400.24	-0.000393		3600.24	-0.000393		4800.24	-0.000722		6000.24	-0.000722		7200.24	-0.000393
0.246	-0.000393		1200.24	-6.44614e-05		2400.24	-0.000722		3600.24	-0.000393		4800.24	-0.000393		6000.24	-6.44614e-05		7200.25	-0.000393
0.247	-0.000393		1200.25	-6.44614e-05		2400.25	-0.000722		3600.25	-0.000393		4800.25	-0.000722		6000.25	-0.000393		7200.25	-0.000393
0.248	-0.000393		1200.25	-0.000393		2400.25	-0.000722		3600.25	-0.000393		4800.25	-0.000722		6000.25	-0.000393		7200.25	-0.000393
0.249	0.75344		1200.25	-0.00105		2400.25	-0.000722		3600.25	-0.000393		4800.25	-0.000722		6000.25	-0.000393		7200.25	-0.000393
0.25	0.27084		1200.25	-0.000722		2400.25	-0.000722		3600.25	-0.000722		4800.25	-0.000393		6000.25	-0.000393		7200.25	-0.000393
0.251	0.19592		1200.25	-0.000722		2400.25	-0.000393		3600.25	-0.000393		4800.25	-0.000393		6000.25	-0.000393		7200.25	-0.000393
0.252	0.14472		1200.25	-0.000722		2400.25	-0.000722		3600.25	-0.000722		4800.25	-0.000722		6000.25	-0.000393		7200.25	-0.000393
0.253	0.12287		1200.25	0.000264		2400.25	-6.44614e-05		3600.25	-6.44614e-05		4800.25	-6.44614e-05		6000.25	-6.44614e-05		7200.25	-6.44614e-05
0.254	0.10289		1200.25	-0.000722		2400.25	-0.000393		3600.25	-0.000722		4800.25	-0.000393		6000.25	-0.000722		7200.25	-0.000722
0.255	0.08541		1200.25	-6.44614e-05		2400.25	-0.000393		3600.25	-0.000393		4800.25	-0.00105		6000.25	-0.000393		7200.25	-0.000722
0.256	0.0748		1200.26	-6.44614e-05		2400.26	-0.000722		3600.26	-0.000722		4800.26	-0.000722		6000.26	-0.000393		7200.26	-6.44614e-05
0.257	0.06731		1200.26	-0.000393		2400.26	-0.000722		3600.26	-0.000722		4800.26	-0.000393		6000.26	-0.000393		7200.26	-0.000722
0.258	0.06169		1200.26	0.000264		2400.26	-0.000722		3600.26	-0.000722		4800.26	-0.000393		6000.26	-0.000393		7200.26	-0.000722
0.259	0.05419		1200.26	-0.000722		2400.26	-0.000722		3600.26	-6.44614e-05		4800.26	-0.000393		6000.26	-0.000393		7200.26	-0.000722
0.26	0.02111		1200.26	-6.44614e-05		2400.26	-0.000393		3600.26	-0.000722		4800.26	-0.000722		6000.26	-0.000722		7200.26	-0.000393
0.261	0.000264		1200.26	-0.000393		2400.26	-0.000722		3600.26	-0.000722		4800.26	-0.000393		6000.26	-0.000393		7200.26	-6.44614e-05
0.262	-0.000722		1200.26	-6.44614e-05		2400.26	-0.000722		3600.26	-0.000393		4800.26	-0.000393		6000.26	-0.000393		7200.26	-0.000722
0.263	-6.44614e-05		1200.26	-6.44614e-05		2400.26	-0.000393		3600.26	-0.000722		4800.26	-0.000393		6000.26	-6.44614e-05		7200.26	-6.44614e-05
0.264	-0.000393		1200.26	-0.000393		2400.26	-0.000393		3600.26	-0.000722		4800.26	-0.000722		6000.26	-0.000393		7200.26	-0.000722
0.265	-0.000722		1200.26	-0.000393		2400.26	-0.000393		3600.26	-0.000393		4800.26	-0.000722		6000.26	-6.44614e-05		7200.26	-0.000722
0.266	-0.000722		1200.27	-0.000393		2400.26	-0.000722		3600.26	-0.000393		4800.27	-0.00105		6000.27	-0.000393		7200.27	-6.44614e-05
0.267	-0.000393		1200.27	-6.44614e-05		2400.27	-0.000722		3600.27	-0.000722		4800.27	-0.000393		6000.27	-6.44614e-05		7200.27	-0.000722
0.268	-0.000393		1200.27	-6.44614e-05		2400.27	-0.000393		3600.27	-6.44614e-05		4800.27	-0.000722		6000.27	-0.000722		7200.27	-6.44614e-05
0.269	-0.000393		1200.27	-0.000393		2400.27	-0.000722		3600.27	-0.000722		4800.27	-0.000722		6000.27	-0.000393		7200.27	-0.000393
0.27	-0.000393		1200.27	-0.000722		2400.27	-0.000722		3600.27	-0.00105		4800.27	-0.000722		6000.27	-0.000393		7200.27	-0.000393
0.271	-0.000393		1200.27	-0.000393		2400.27	-6.44614e-05		3600.27	-0.000393		4800.27	-0.000393		6000.27	-0.000393		7200.27	-0.000393
0.272	-0.000393		1200.27	-6.44614e-05		2400.27	-0.000393		3600.27	-0.000393		4800.27	-0.000722		6000.27	-6.44614e-05		7200.27	-0.000722
0.273	-0.000393		1200.27	-6.44614e-05		2400.27	-0.000393		3600.27	-0.000722		4800.27	-0.000722		6000.27	-0.000722		7200.27	-6.44614e-05
0.274	-6.44614e-05		1200.27	-6.44614e-05		2400.27	-0.000393		3600.27	-0.000722		4800.27	-0.000393		6000.27	-0.000393		7200.27	-0.000722
0.275	-0.000393		1200.27	-0.000393		2400.27	-6.44614e-05		3600.27	-0.000722		4800.27	-0.000722		6000.27	-6.44614e-05		7200.27	-0.000393
0.276	-0.000722		1200.28	-0.000722		2400.28	-0.000393		3600.28	-0.000722		4800.27	-0.000393		6000.27	-0.000393		7200.28	-0.000393
0.277	-6.44614e-05		1200.28	-0.000393		2400.28	-0.000393		3600.28	-0.000722		4800.28	-0.000722		6000.28	-0.000393		7200.28	-0.000722
0.278	-0.000722		1200.28	-0.000393		2400.28	-0.000393		3600.28	-0.000393		4800.28	-0.000722		6000.28	-0.000722		7200.28	-0.000722
0.279	-0.000393		1200.28	-0.000722		2400.28	-6.44614e-05		3600.28	-6.44614e-05		4800.28	-0.000393		6000.28	-0.000393		7200.28	-0.000722
0.28	-0.000393		1200.28	-0.000393		2400.28	-0.000393		3600.28	-0.000722		4800.28	-0.000393		6000.28	-0.000722		7200.28	-0.000722
0.281	-6.44614e-05		1200.28	-0.000393		2400.28	-6.44614e-05		3600.28	-0.000722		4800.28	-0.000393		6000.28	-0.000722		7200.28	-0.000722
0.282	-0.000393		1200.28	-0.000393		2400.28	-0.000393		3600.28	-0.000722		4800.28	-0.000393		6000.28	-0.000393		7200.28	-6.44614e-05
0.283	-0.000393		1200.28	-0.000393		2400.28	-0.000393		3600.28	-0.000722		4800.28	-0.000393		6000.28	-6.44614e-05		7200.28	0.000264
0.284	-0.00105		1200.28	-0.000393		2400.28	-6.44614e-05		3600.28	-0.000722		4800.28	-0.000722		6000.28	-0.000393		7200.28	-0.000393
0.285	-6.44614e-05		1200.28	-0.000393		2400.28	-0.000393		3600.28	-0.000393		4800.28	-0.000722		6000.28	-6.44614e-05		7200.28	-0.000722
0.286	-0.000722		1200.29	-6.44614e-05		2400.28	-6.44614e-05		3600.28	-0.000393		4800.28	-0.000393		6000.28	-6.44614e-05		7200.29	-0.000722
0.287	-0.000393		1200.29	-6.44614e-05		2400.29	-0.000393		3600.29	-0.000722		4800.29	-0.000722		6000.29	-0.000393		7200.29	-0.000393
0.288	-0.000722		1200.29	-6.44614e-05		2400.29	-0.000722		3600.29	-0.000393		4800.29	-0.000722		6000.29	-0.000393		7200.29	-0.000393
0.289	-0.000393		1200.29	-0.000393		2400.29	-0.000393		3600.29	-0.000393		4800.29	-0.000393		6000.29	-0.000722		7200.29	-0.000722
0.29	-0.000722		1200.29	-0.000393		2400.29	-0.000393		3600.29	-0.000393		4800.29	-0.00105		6000.29	-6.44614e-05		7200.29	-0.000393
0.291	-0.000722		1200.29	-0.000393		2400.29	-0.000393		3600.29	-0.000393		4800.29	-0.000722		6000.29	-0.000393		7200.29	-0.000722
0.292	-0.000722		1200.29	-0.000393		2400.29	-0.000393		3600.29	-0.00105		4800.29	-0.000393		6000.29	-0.000722		7200.29	-0.000393
0.293	-0.000393		1200.29	0.000264		2400.29	-0.000393		3600.29	-0.000393		4800.29	-0.000393		6000.29	-0.000722		7200.29	-0.00105
0.294	-0.000393		1200.29	-0.000393		2400.29	-0.000722		3600.29	-0.000393		4800.29	-0.000393		6000.29	-0.00105		7200.29	-0.000722
0.295	-0.000393		1200.29	-0.000722		2400.29	-0.000722		3600.29	-0.000393		4800.29	-0.000722		6000.29	-0.000393		7200.29	-0.000393
0.296	-0.000393		1200.3	-6.44614e-05		2400.3	-0.000722		3600.3	-0.000722		4800.3	-0.000722		6000.3	-6.44614e-05		7200.3	-0.000393
0.297	-0.000393		1200.3	-6.44614e-05		2400.3	-0.000722		3600.3	-0.000722		4800.3	-6.44614e-05		6000.3	-0.000393		7200.3	-0.000393
0.298	-0.000393		1200.3	-0.000393		2400.3	-0.000722		3600.3	-0.000722		4800.3	-0.000393		6000.3	-0.000722		7200.3	-6.44614e-05
0.299	-0.000393		1200.3	-0.000393		2400.3	-0.000722		3600.3	-0.000722		4800.3	-0.00105		6000.3	-0.000393		7200.3	-0.00138
0.3	-0.000393		1200.3	-0.000722		2400.3	-6.44614e-05		3600.3	-0.00105		4800.3	-0.000393		6000.3	-0.000393		7200.3	-0.000393
0.301	-0.000393		1200.3	-0.000393		2400.3	-0.000393		3600.3	-0.000393		4800.3	-0.000722		6000.3	-0.000393		7200.3	-0.000393
0.302	-0.000393		1200.3	-6.44614e-05		2400.3	-0.000393		3600.3	-0.000722		4800.3	-0.000393		6000.3	-0.000393		7200.3	-6.44614e-05
0.303	-0.000393		1200.3	-0.000393		2400.3	-0.000722		3600.3	-0.000393		4800.3	-0.000393		6000.3	-0.000393		7200.3	-0.000393
0.304	-0.000722		1200.3	-6.44614e-05		2400.3	-0.000722		3600.3	-0.000722		4800.3	-0.000722		6000.3	-6.44614e-05		7200.3	-0.000722
0.305	-0.000393		1200.3	-6.44614e-05		2400.3	-0.000393		3600.3	-6.44614e-05		4800.3	-0.000722		6000.3	-6.44614e-05		7200.3	-0.000393
0.306	-6.44614e-05		1200.31	-6.44614e-05		2400.3	-0.000393		3600.3	-0.000393		4800.31	-0.000393		6000.31	-0.000393		7200.31	-0.000393
0.307	-6.44614e-05		1200.31	-0.000393		2400.31	-0.000393		3600.31	-0.000393		4800.31	-0.000393		6000.31	-0.000393		7200.31	-6.44614e-05
0.308	-0.000393		1200.31	-6.44614e-05		2400.31	-0.000722		3600.31	-0.000393		4800.31	-0.000393		6000.31	-0.000393		7200.31	-0.000393
0.309	-6.44614e-05		1200.31	-0.000393		2400.31	-6.44614e-05		3600.31	-0.000722		4800.31	-0.000722		6000.31	-0.000722		7200.31	-0.000722
0.31	-0.000393		1200.31	-6.44614e-05		2400.31	-0.000393		3600.31	-0.000722		4800.31	-0.00105		6000.31	-6.44614e-05		7200.31	-0.00105
0.311	-0.000393		1200.31	-0.000393		2400.31	-0.000393		3600.31	-0.000722		4800.31	-0.000393		6000.31	-0.000393		7200.31	-0.000722
0.312	-0.000393		1200.31	-0.000393		2400.31	-6.44614e-05		3600.31	-0.000722		4800.31	-0.000393		6000.31	-0.000393		7200.31	-0.000722
0.313	0.000264		1200.31	-0.000393		2400.31	-6.44614e-05		3600.31	-0.000393		4800.31	-0.000393		6000.31	-0.000393		7200.31	-6.44614e-05
0.314	-0.000722		1200.31	-0.000722		2400.31	-0.00105		3600.31	-0.000722		4800.31	-0.000393		6000.31	-0.000722		7200.31	-0.000393
0.315	-6.44614e-05		1200.31	-6.44614e-05		2400.31	-0.000393		3600.31	-0.00105		4800.31	-0.000722		6000.31	-6.44614e-05		7200.31	-0.000393
0.316	-0.000393		1200.32	-0.000393		2400.32	-0.000722		3600.32	-0.000722		4800.31	-6.44614e-05		6000.31	-0.000393		7200.32	-0.000393
0.317	-6.44614e-05		1200.32	-0.00105		2400.32	-0.000393		3600.32	-0.000722		4800.32	-6.44614e-05		6000.32	-0.000393		7200.32	-0.000393
0.318	-0.000722		1200.32	-0.000393		2400.32	-0.000722		3600.32	-0.000393		4800.32	-0.000393		6000.32	-0.000722		7200.32	-0.000393
0.319	-0.000393		1200.32	-0.000393		2400.32	-0.000722		3600.32	-6.44614e-05		4800.32	-6.44614e-05		6000.32	-0.000722		7200.32	-6.44614e-05
0.32	-6.44614e-05		1200.32	-0.000393		2400.32	-0.000393		3600.32	-0.000722		4800.32	-0.000722		6000.32	-0.000722		7200.32	-6.44614e-05
0.321	-0.000393		1200.32	-6.44614e-05		2400.32	-0.000393		3600.32	-0.000393		4800.32	-0.000393		6000.32	-0.00105		7200.32	-0.000393
0.322	-6.44614e-05		1200.32	-0.000393		2400.32	-0.000393		3600.32	-0.000722		4800.32	-0.000393		6000.32	-6.44614e-05		7200.32	-0.000393
0.323	-6.44614e-05		1200.32	-6.44614e-05		2400.32	-0.000722		3600.32	-0.000393		4800.32	-0.000393		6000.32	-0.000722		7200.32	-0.000393
0.324	-0.000393		1200.32	-6.44614e-05		2400.32	-0.000393		3600.32	-0.000722		4800.32	-0.000393		6000.32	-0.000393		7200.32	-6.44614e-05
0.325	-6.44614e-05		1200.32	-6.44614e-05		2400.32	-0.000393		3600.32	-0.000393		4800.32	-0.000393		6000.32	-0.000393		7200.32	-0.000393
0.326	-0.000722		1200.33	-6.44614e-05		2400.32	-6.44614e-05		3600.32	-0.000722		4800.32	-0.000722		6000.32	-0.000393		7200.33	-0.000393
0.327	-0.000393		1200.33	-0.000393		2400.33	-0.000393		3600.33	-0.000722		4800.33	-0.000393		6000.33	-0.000393		7200.33	-6.44614e-05
0.328	-0.000393		1200.33	-6.44614e-05		2400.33	-0.000393		3600.33	-0.000393		4800.33	-0.000393		6000.33	-0.000393		7200.33	-0.000722
0.329	-6.44614e-05		1200.33	-6.44614e-05		2400.33	-0.000393		3600.33	-6.44614e-05		4800.33	-0.000722		6000.33	-0.000722		7200.33	-0.00105
0.33	-0.000393		1200.33	-0.000722		2400.33	-0.000393		3600.33	-0.000722		4800.33	-0.000722		6000.33	-0.00105		7200.33	-0.000393
0.331	-0.000393		1200.33	-0.000722		2400.33	-0.000722		3600.33	-6.44614e-05		4800.33	-0.000722		6000.33	-0.000722		7200.33	-0.000722
0.332	-6.44614e-05		1200.33	-0.000393		2400.33	-0.000393		3600.33	-0.000722		4800.33	-0.000722		6000.33	-0.000393		7200.33	-0.000722
0.333	-0.000393		1200.33	-0.000393		2400.33	-6.44614e-05		3600.33	-0.000393		4800.33	-0.000393		6000.33	-0.000722		7200.33	-6.44614e-05
0.334	-0.000722		1200.33	-0.000393		2400.33	-0.000393		3600.33	-6.44614e-05		4800.33	-0.000393		6000.33	-0.000722		7200.33	-0.000393
0.335	-0.000393		1200.33	-0.000393		2400.33	-0.000393		3600.33	-0.000393		4800.33	-0.000722		6000.33	-0.000393		7200.33	-0.000393
0.336	0.000264		1200.34	-0.000393		2400.34	-0.000722		3600.34	-0.000393		4800.34	-0.000393		6000.34	-0.000393		7200.34	-0.000393
0.337	-6.44614e-05		1200.34	-0.000722		2400.34	-0.000393		3600.34	-0.000722		4800.34	-0.000393		6000.34	-0.000393		7200.34	-0.000393
0.338	-0.000393		1200.34	-6.44614e-05		2400.34	-0.000722		3600.34	-0.000722		4800.34	-0.000393		6000.34	-6.44614e-05		7200.34	-0.000722
0.339	-6.44614e-05		1200.34	-0.000393		2400.34	-0.000722		3600.34	-0.000393		4800.34	-0.000393		6000.34	-0.000722		7200.34	-0.000393
0.34	-6.44614e-05		1200.34	-0.000393		2400.34	-0.000722		3600.34	-0.000722		4800.34	-0.000722		6000.34	-0.000393		7200.34	-0.000393
0.341	-6.44614e-05		1200.34	-0.000393		2400.34	-0.000722		3600.34	-0.000722		4800.34	-0.000393		6000.34	-0.000722		7200.34	-6.44614e-05
0.342	-6.44614e-05		1200.34	-0.000722		2400.34	-0.000393		3600.34	-0.000722		4800.34	-6.44614e-05		6000.34	-0.000393		7200.34	-0.000393
0.343	-6.44614e-05		1200.34	-0.000722		2400.34	-0.000722		3600.34	-0.000722		4800.34	-0.000393		6000.34	-6.44614e-05		7200.34	-6.44614e-05
0.344	-0.000393		1200.34	-0.000393		2400.34	-0.000722		3600.34	-0.000393		4800.34	-0.000393		6000.34	-6.44614e-05		7200.34	-0.000393
0.345	-6.44614e-05		1200.34	-6.44614e-05		2400.34	-6.44614e-05		3600.34	-0.000393		4800.34	-0.000722		6000.34	-0.000393		7200.34	-0.000393
0.346	-6.44614e-05		1200.35	-6.44614e-05		2400.34	-0.000722		3600.34	-0.000722		4800.35	-0.000722		6000.35	-0.000722		7200.35	-6.44614e-05
0.347	-0.000722		1200.35	-0.000393		2400.35	-0.000393		3600.35	-0.000722		4800.35	-0.000393		6000.35	-0.000393		7200.35	-0.000393
0.348	-6.44614e-05		1200.35	0.000264		2400.35	-0.00105		3600.35	-0.000393		4800.35	-0.000722		6000.35	-0.000393		7200.35	-0.000393
0.349	0.000264		1200.35	-0.000722		2400.35	-0.000722		3600.35	-6.44614e-05		4800.35	-0.000393		6000.35	-0.000393		7200.35	-0.000393
0.35	0.20333		1200.35	-0.000393		2400.35	-0.000393		3600.35	-0.00105		4800.35	-0.000722		6000.35	-0.000722		7200.35	-0.000393
0.351	0.12086		1200.35	-0.000393		2400.35	-0.000722		3600.35	-0.000722		4800.35	-0.000393		6000.35	-0.000393		7200.35	-0.000722
0.352	0.08438		1200.35	-0.000722		2400.35	-0.000722		3600.35	-0.000393		4800.35	-0.000393		6000.35	-0.000722		7200.35	-0.000393
0.353	0.07091		1200.35	-6.44614e-05		2400.35	-6.44614e-05		3600.35	-0.000722		4800.35	-0.000393		6000.35	-6.44614e-05		7200.35	-0.000393
0.354	0.05744		1200.35	-0.000393		2400.35	-0.000722		3600.35	-0.000722		4800.35	-0.000393		6000.35	-0.000393		7200.35	-6.44614e-05
0.355	0.04627		1200.35	-0.000393		2400.35	-0.00105		3600.35	-0.000722		4800.35	-0.000722		6000.35	-0.000393		7200.35	-6.44614e-05
0.356	0.04035		1200.36	-0.000393		2400.36	-0.000722		3600.36	-0.000722		4800.35	-0.000722		6000.35	-6.44614e-05		7200.36	-6.44614e-05
0.357	0.03739		1200.36	-0.000393		2400.36	-0.000393		3600.36	-0.000722		4800.36	-6.44614e-05		6000.36	-0.000722		7200.36	-0.000393
0.358	0.0351		1200.36	-0.000393		2400.36	-0.00105		3600.36	-0.000722		4800.36	-0.000393		6000.36	-0.000722		7200.36	-0.000393
0.359	0.03181		1200.36	-0.000722		2400.36	-0.000722		3600.36	-0.000393		4800.36	-0.000393		6000.36	-6.44614e-05		7200.36	-0.000393
0.36	0.01341		1200.36	-0.000722		2400.36	-0.000393		3600.36	-0.000722		4800.36	-0.000393		6000.36	-0.000393		7200.36	-6.44614e-05
0.361	-0.000393		1200.36	-0.000722		2400.36	-0.000722		3600.36	-6.44614e-05		4800.36	-0.000722		6000.36	-0.000722		7200.36	-6.44614e-05
0.362	-0.000722		1200.36	-0.000722		2400.36	-0.000722		3600.36	-0.000722		4800.36	-0.000722		6000.36	-0.000393		7200.36	-0.000393
0.363	-6.44614e-05		1200.36	-0.000393		2400.36	-0.000393		3600.36	-6.44614e-05		4800.36	-0.000722		6000.36	-0.000722		7200.36	-6.44614e-05
0.364	-0.000722		1200.36	-0.000722		2400.36	-0.000722		3600.36	-0.000722		4800.36	-0.00105		6000.36	-0.000393		7200.36	-6.44614e-05
0.365	-0.000722		1200.36	-6.44614e-05		2400.36	-0.000722		3600.36	-0.000722		4800.36	-0.00105		6000.36	-0.000393		7200.36	-0.000722
0.366	-0.000393		1200.37	-6.44614e-05		2400.36	-6.44614e-05		3600.36	-0.000393		4800.36	-0.000722		6000.36	-0.000722		7200.37	-0.000722
0.367	-6.44614e-05		1200.37	-6.44614e-05		2400.37	-0.000722		3600.37	-0.000393		4800.37	-0.000393		6000.37	-0.000722		7200.37	-0.000393
0.368	-0.000393		1200.37	-6.44614e-05		2400.37	-0.000722		3600.37	-0.000393		4800.37	-0.000722		6000.37	-0.000722		7200.37	-0.000722
0.369	-6.44614e-05		1200.37	-0.000393		2400.37	-0.000722		3600.37	-0.000393		4800.37	-6.44614e-05		6000.37	-0.000393		7200.37	-0.000722
0.37	-0.000722		1200.37	-0.000393		2400.37	-0.000722		3600.37	-6.44614e-05		4800.37	-0.000722		6000.37	-0.000393		7200.37	-0.000722
0.371	-0.000393		1200.37	-0.00105		2400.37	-0.000393		3600.37	-0.000722		4800.37	-0.000722		6000.37	-6.44614e-05		7200.37	-0.000722
0.372	-0.000393		1200.37	-0.000393		2400.37	-0.00105		3600.37	-0.00105		4800.37	-0.000393		6000.37	-6.44614e-05		7200.37	-0.000393
0.373	-0.000393		1200.37	-0.000393		2400.37	-0.000393		3600.37	-0.000722		4800.37	-0.000393		6000.37	-0.000722		7200.37	-6.44614e-05
0.374	-0.000722		1200.37	0.0949		2400.37	-0.000722		3600.37	-0.000393		4800.37	-0.000722		6000.37	-0.000722		7200.37	-0.000393
0.375	-0.000393		1200.37	0.39951		2400.37	-0.000393		3600.37	-0.000393		4800.37	-0.00105		6000.37	-0.000393		7200.37	-0.000722
0.376	-0.000393		1200.38	0.58615		2400.38	-0.000722		3600.38	-0.000393		4800.38	-0.000393		6000.38	-0.000393		7200.38	-0.000393
0.377	-6.44614e-05		1200.38	0.6821		2400.38	-0.000393		3600.38	-0.000393		4800.38	-0.000722		6000.38	-0.000393		7200.38	-0.000722
0.378	-0.000722		1200.38	0.61013		2400.38	-0.000722		3600.38	-0.000393		4800.38	0.000264		6000.38	-0.000393		7200.38	-0.000393
0.379	-6.44614e-05		1200.38	0.45142		2400.38	-0.000722		3600.38	-0.000393		4800.38	-0.000393		6000.38	-6.44614e-05		7200.38	-0.000722
0.38	-0.00105		1200.38	0.3742		2400.38	-0.000393		3600.38	-0.000722		4800.38	-0.000722		6000.38	-0.000393		7200.38	-0.000393
0.381	-0.00105		1200.38	0.30618		2400.38	-0.000393		3600.38	-0.000722		4800.38	-0.000722		6000.38	-0.000722		7200.38	-6.44614e-05
0.382	-6.44614e-05		1200.38	0.25427		2400.38	-0.000722		3600.38	-0.000722		4800.38	-0.000393		6000.38	-0.000393		7200.38	-0.000393
0.383	-6.44614e-05		1200.38	0.21089		2400.38	-0.00105		3600.38	-0.000722		4800.38	-0.000393		6000.38	-0.000393		7200.38	-0.000393
0.384	-0.000393		1200.38	0.18066		2400.38	-0.000722		3600.38	-0.00105		4800.38	-0.000722		6000.38	-0.000393		7200.38	-6.44614e-05
0.385	-0.000722		1200.38	0.1593		2400.38	-0.000722		3600.38	-0.000393		4800.38	-0.000722		6000.38	-0.000722		7200.38	-0.000393
0.386	-0.000722		1200.38	0.14517		2400.39	-0.000393		3600.39	-0.000393		4800.39	-0.000722		6000.39	-0.000722		7200.39	-0.000393
0.387	-0.000393		1200.39	0.13236		2400.39	-0.000722		3600.39	-6.44614e-05		4800.39	-0.000393		6000.39	-0.000393		7200.39	-0.000393
0.388	-0.000393		1200.39	0.12546		2400.39	-0.00138		3600.39	-0.000393		4800.39	-6.44614e-05		6000.39	-0.000393		7200.39	-6.44614e-05
0.389	-6.44614e-05		1200.39	0.11429		2400.39	-0.000722		3600.39	-0.000393		4800.39	-0.000722		6000.39	-0.000393		7200.39	-6.44614e-05
0.39	-0.000393		1200.39	0.10739		2400.39	-0.000393		3600.39	-0.000393		4800.39	-0.000722		6000.39	-0.000722		7200.39	-0.000393
0.391	-0.000393		1200.39	0.09983		2400.39	-0.000722		3600.39	-0.000722		4800.39	-0.000393		6000.39	-0.000393		7200.39	-0.000393
0.392	-0.000722		1200.39	0.09884		2400.39	-0.000393		3600.39	-6.44614e-05		4800.39	-0.000393		6000.39	-0.000393		7200.39	-0.000722
0.393	-6.44614e-05		1200.39	0.09326		2400.39	-0.000393		3600.39	-0.000393		4800.39	-0.00105		6000.39	-0.000722		7200.39	-0.000393
0.394	-0.000393		1200.39	0.08931		2400.39	-0.000393		3600.39	-0.000722		4800.39	-0.000393		6000.39	-0.000393		7200.39	-0.000393
0.395	-6.44614e-05		1200.39	0.08636		2400.39	-6.44614e-05		3600.39	-0.000722		4800.39	-0.000722		6000.39	-0.000393		7200.39	-0.000393
0.396	-0.000393		1200.39	0.08241		2400.39	-0.000722		3600.39	-0.000722		4800.4	-0.000722		6000.4	-0.000393		7200.4	-6.44614e-05
0.397	-0.000722		1200.4	0.08044		2400.4	-0.000722		3600.4	-0.000722		4800.4	-0.000722		6000.4	-0.000393		7200.4	-0.000722
0.398	-0.000722		1200.4	0.0811		2400.4	-0.00105		3600.4	-0.000393		4800.4	-0.000722		6000.4	-0.000393		7200.4	-0.000393
0.399	-6.44614e-05		1200.4	0.07387		2400.4	-0.000393		3600.4	-0.00105		4800.4	-0.000393		6000.4	-0.000393		7200.4	-0.000393
0.4	-0.000393		1200.4	0.07157		2400.4	-0.000393		3600.4	-0.00105		4800.4	-0.000393		6000.4	-0.000722		7200.4	-0.000393
0.401	-0.000393		1200.4	0.06631		2400.4	-6.44614e-05		3600.4	-0.000722		4800.4	-0.000393		6000.4	-0.000393		7200.4	-0.000393
0.402	-0.000393		1200.4	0.06763		2400.4	-0.000393		3600.4	-0.000393		4800.4	-0.000722		6000.4	-0.000722		7200.4	-0.000393
0.403	-0.000722		1200.4	0.065		2400.4	-0.000722		3600.4	-0.000393		4800.4	-0.000393		6000.4	-0.000393		7200.4	-0.000722
0.404	-0.000393		1200.4	0.06368		2400.4	-0.000722		3600.4	-0.000722		4800.4	-0.000722		6000.4	-0.000393		7200.4	-0.000722
0.405	-0.000722		1200.4	0.06237		2400.4	-0.000393		3600.4	-0.000393		4800.4	-0.000722		6000.4	-0.000722		7200.4	-0.000393
0.406	-0.000393		1200.4	0.06073		2400.41	-0.000722		3600.41	-0.000393		4800.4	-0.000393		6000.4	-6.44614e-05		7200.41	-0.000393
0.407	-0.000722		1200.41	0.06007		2400.41	-0.000393		3600.41	-0.000393		4800.41	-0.000722		6000.41	-0.000722		7200.41	-0.000393
0.408	-0.000393		1200.41	0.06105		2400.41	-0.000393		3600.41	-6.44614e-05		4800.41	-0.000722		6000.41	-0.000393		7200.41	-6.44614e-05
0.409	-0.000393		1200.41	0.05744		2400.41	-0.000393		3600.41	-0.000393		4800.41	-0.000722		6000.41	-0.000393		7200.41	-0.000393
0.41	-0.000722		1200.41	0.05678		2400.41	-0.000393		3600.41	-0.000722		4800.41	-0.000722		6000.41	-0.000722		7200.41	-0.000393
0.411	-0.000393		1200.41	0.05448		2400.41	-0.000393		3600.41	-0.000393		4800.41	-0.000722		6000.41	-0.000393		7200.41	-0.000393
0.412	-0.000393		1200.41	0.0558		2400.41	-0.000393		3600.41	-0.00105		4800.41	0.000264		6000.41	-0.000722		7200.41	-0.000393
0.413	-0.000393		1200.41	0.05448		2400.41	-0.000722		3600.41	-0.000722		4800.41	-0.000393		6000.41	-0.000722		7200.41	-6.44614e-05
0.414	-0.000722		1200.41	0.0535		2400.41	-0.000393		3600.41	-0.000393		4800.41	-0.000393		6000.41	-0.000722		7200.41	-0.000393
0.415	-0.000393		1200.41	0.05087		2400.41	-6.44614e-05		3600.41	-0.000393		4800.41	-0.000393		6000.41	-0.000722		7200.41	-0.000393
0.416	-6.44614e-05		1200.41	0.04988		2400.41	-0.000393		3600.41	-0.00138		4800.41	-0.000722		6000.41	-0.000393		7200.42	-6.44614e-05
0.417	-0.000393		1200.42	0.0489		2400.42	-0.000722		3600.42	-0.000722		4800.42	-0.000393		6000.42	-0.000722		7200.42	-0.000393
0.418	-0.000393		1200.42	0.0489		2400.42	-0.00105		3600.42	-0.00105		4800.42	-0.000722		6000.42	-0.00105		7200.42	-0.000393
0.419	-0.000393		1200.42	0.04528		2400.42	-0.00105		3600.42	-0.000722		4800.42	-0.000393		6000.42	-0.000722		7200.42	-0.000722
0.42	-0.000393		1200.42	0.0443		2400.42	-0.000393		3600.42	-0.000393		4800.42	-0.000393		6000.42	-0.000393		7200.42	-0.000393
0.421	-6.44614e-05		1200.42	0.04232		2400.42	-0.000722		3600.42	-0.000722		4800.42	-0.000393		6000.42	-0.000722		7200.42	-6.44614e-05
0.422	-0.000393		1200.42	0.04331		2400.42	-0.000722		3600.42	-0.000722		4800.42	-6.44614e-05		6000.42	-6.44614e-05		7200.42	-6.44614e-05
0.423	-0.000393		1200.42	0.04232		2400.42	-0.000722		3600.42	-0.000393		4800.42	-0.000722		6000.42	-0.000722		7200.42	-6.44614e-05
0.424	-0.000722		1200.42	0.04101		2400.42	-0.000722		3600.42	-6.44614e-05		4800.42	-0.000393		6000.42	-0.000393		7200.42	-0.000722
0.425	-0.000393		1200.42	0.04134		2400.42	-0.000393		3600.42	-0.000393		4800.42	-0.000722		6000.42	-0.000393		7200.42	-0.000393
0.426	-0.000722		1200.42	0.04068		2400.43	-0.000722		3600.43	-0.000393		4800.43	-0.000393		6000.43	-0.000393		7200.43	-6.44614e-05
0.427	-6.44614e-05		1200.43	0.03838		2400.43	-0.000722		3600.43	-0.000393		4800.43	-0.000722		6000.43	-0.000393		7200.43	-0.000393
0.428	-0.000393		1200.43	0.03838		2400.43	-0.000393		3600.43	-6.44614e-05		4800.43	-0.000393		6000.43	-0.000393		7200.43	-0.000393
0.429	-6.44614e-05		1200.43	0.03674		2400.43	-0.00105		3600.43	-0.000722		4800.43	-0.000393		6000.43	-0.000722		7200.43	-0.000393
0.43	-0.000393		1200.43	0.03542		2400.43	-0.000722		3600.43	-0.000393		4800.43	-6.44614e-05		6000.43	-0.000722		7200.43	-0.000393
0.431	-6.44614e-05		1200.43	0.03378		2400.43	-0.000393		3600.43	-0.000393		4800.43	-0.000393		6000.43	-0.000722		7200.43	-0.000722
0.432	-6.44614e-05		1200.43	0.03477		2400.43	-0.000393		3600.43	-0.000722		4800.43	-0.000722		6000.43	-0.000393		7200.43	-6.44614e-05
0.433	-0.000393		1200.43	0.03411		2400.43	-0.000393		3600.43	-6.44614e-05		4800.43	-0.000393		6000.43	-0.000722		7200.43	-6.44614e-05
0.434	-6.44614e-05		1200.43	0.03312		2400.43	-0.000393		3600.43	-0.000722		4800.43	-0.000722		6000.43	-0.000393		7200.43	-0.000393
0.435	0.000264		1200.43	0.03214		2400.43	-6.44614e-05		3600.43	-0.000393		4800.43	-0.000722		6000.43	-0.00105		7200.43	-0.00105
0.436	-0.000722		1200.43	0.03148		2400.43	-0.000393		3600.43	-0.000393		4800.44	-0.000393		6000.44	-0.000393		7200.44	-0.000722
0.437	-0.000393		1200.44	0.0305		2400.44	-0.000393		3600.44	-0.000722		4800.44	-0.000722		6000.44	-0.000393		7200.44	-0.000393
0.438	-0.000393		1200.44	0.03115		2400.44	-0.00138		3600.44	-0.000393		4800.44	-0.000393		6000.44	-0.000393		7200.44	-6.44614e-05
0.439	-0.000393		1200.44	0.02984		2400.44	-0.000722		3600.44	-0.000393		4800.44	-0.000722		6000.44	-0.000393		7200.44	-0.000393
0.44	-6.44614e-05		1200.44	0.02918		2400.44	-0.000722		3600.44	-0.000393		4800.44	-6.44614e-05		6000.44	-0.000393		7200.44	-6.44614e-05
0.441	-6.44614e-05		1200.44	0.02852		2400.44	-0.000722		3600.44	-0.000393		4800.44	-6.44614e-05		6000.44	-6.44614e-05		7200.44	-0.000393
0.442	-0.000393		1200.44	0.02984		2400.44	-0.000393		3600.44	-0.00105		4800.44	-6.44614e-05		6000.44	-0.000393		7200.44	-0.000393
0.443	-6.44614e-05		1200.44	0.02885		2400.44	-0.000722		3600.44	-0.000722		4800.44	-0.000393		6000.44	-0.000722		7200.44	-0.000393
0.444	-0.000722		1200.44	0.02852		2400.44	-0.00105		3600.44	-0.00105		4800.44	-0.000393		6000.44	-0.000393		7200.44	-0.000722
0.445	-0.000722		1200.44	0.02852		2400.44	-0.000393		3600.44	-0.000722		4800.44	-0.000722		6000.44	-0.000722		7200.44	-0.000722
0.446	-0.000722		1200.44	0.02852		2400.45	-0.00105		3600.45	-6.44614e-05		4800.44	-0.000393		6000.44	-6.44614e-05		7200.45	-6.44614e-05
0.447	-0.000393		1200.45	0.02721		2400.45	-0.000722		3600.45	-6.44614e-05		4800.45	-0.000393		6000.45	-0.000393		7200.45	-0.000393
0.448	-6.44614e-05		1200.45	0.02754		2400.45	-0.000722		3600.45	-0.000393		4800.45	-0.000393		6000.45	-0.000393		7200.45	-0.000722
0.449	-0.000393		1200.45	0.02622		2400.45	-0.000393		3600.45	-0.000393		4800.45	-0.000393		6000.45	-0.000393		7200.45	-0.000722
0.45	0.24835		1200.45	0.02622		2400.45	-0.000393		3600.45	-0.000393		4800.45	-0.000393		6000.45	-0.000722		7200.45	-0.000722
0.451	0.12973		1200.45	0.02491		2400.45	-0.000393		3600.45	-0.000722		4800.45	-0.000722		6000.45	-0.000393		7200.45	-0.000393
0.452	0.08866		1200.45	0.02622		2400.45	-6.44614e-05		3600.45	-0.000722		4800.45	-0.000722		6000.45	-0.00105		7200.45	-6.44614e-05
0.453	0.07321		1200.45	0.02589		2400.45	-0.000722		3600.45	-0.00105		4800.45	-0.000722		6000.45	-0.000393		7200.45	-0.000393
0.454	0.06007		1200.45	0.02557		2400.45	-0.000393		3600.45	-0.000393		4800.45	-0.000393		6000.45	-0.000722		7200.45	-0.000393
0.455	0.04922		1200.45	0.02524		2400.45	-0.000722		3600.45	-0.000722		4800.45	-0.000722		6000.45	-0.00105		7200.45	-0.000393
0.456	0.04232		1200.45	0.02524		2400.45	-0.000722		3600.45	-0.000722		4800.45	-0.000393		6000.45	-0.000722		7200.46	-0.000722
0.457	0.03838		1200.46	0.02524		2400.46	-0.00105		3600.46	-0.000722		4800.46	-6.44614e-05		6000.46	-0.000722		7200.46	-6.44614e-05
0.458	0.0351		1200.46	0.02622		2400.46	-0.000722		3600.46	-0.000393		4800.46	-0.000393		6000.46	-0.000393		7200.46	-6.44614e-05
0.459	0.03247		1200.46	0.02557		2400.46	-0.000722		3600.46	-0.000722		4800.46	-6.44614e-05		6000.46	-0.000722		7200.46	-6.44614e-05
0.46	0.01867		1200.46	0.02557		2400.46	-0.000393		3600.46	-0.00105		4800.46	-0.000393		6000.46	-0.000722		7200.46	-6.44614e-05
0.461	-0.000393		1200.46	0.02458		2400.46	-0.000722		3600.46	-0.000722		4800.46	-0.000722		6000.46	-0.000393		7200.46	-0.000393
0.462	-6.44614e-05		1200.46	0.02557		2400.46	-0.00105		3600.46	-0.000393		4800.46	-0.000393		6000.46	-0.000393		7200.46	-0.000393
0.463	-6.44614e-05		1200.46	0.02589		2400.46	-0.000393		3600.46	-0.00105		4800.46	-0.000393		6000.46	-0.000722		7200.46	-0.000722
0.464	-6.44614e-05		1200.46	0.02491		2400.46	-0.000722		3600.46	-0.000722		4800.46	-0.000393		6000.46	-0.000393		7200.46	-0.000393
0.465	-0.000393		1200.46	0.02557		2400.46	-6.44614e-05		3600.46	-0.000722		4800.46	-0.00105		6000.46	-0.000393		7200.46	-0.000722
0.466	-6.44614e-05		1200.46	0.02524		2400.47	-0.000393		3600.47	-0.000722		4800.47	-0.000393		6000.47	-0.000393		7200.47	-0.000393
0.467	-0.000393		1200.47	0.02524		2400.47	-0.000722		3600.47	-6.44614e-05		4800.47	-6.44614e-05		6000.47	-0.000393		7200.47	-0.000393
0.468	-0.000722		1200.47	0.02557		2400.47	-0.000393		3600.47	-0.000722		4800.47	-0.000393		6000.47	-0.000722		7200.47	-6.44614e-05
0.469	0.000264		1200.47	0.02458		2400.47	-6.44614e-05		3600.47	-6.44614e-05		4800.47	-0.000722		6000.47	-0.00105		7200.47	-0.000393
0.47	-0.000722		1200.47	0.02425		2400.47	-0.000722		3600.47	-0.000722		4800.47	-0.000393		6000.47	-0.000722		7200.47	-0.000393
0.471	-6.44614e-05		1200.47	0.02392		2400.47	-0.000393		3600.47	-0.00105		4800.47	-0.000722		6000.47	-0.00105		7200.47	-0.000722
0.472	-0.000722		1200.47	0.02491		2400.47	-0.000393		3600.47	-0.00105		4800.47	-6.44614e-05		6000.47	-0.000722		7200.47	-0.000722
0.473	-6.44614e-05		1200.47	0.02425		2400.47	-0.000393		3600.47	-0.000393		4800.47	-0.000722		6000.47	-0.00105		7200.47	-0.000722
0.474	-0.000393		1200.47	0.02392		2400.47	-0.000722		3600.47	-0.000393		4800.47	-0.000722		6000.47	-0.000722		7200.47	-0.000393
0.475	-6.44614e-05		1200.47	0.02359		2400.47	-0.000393		3600.47	-0.000393		4800.47	-0.00105		6000.47	-0.000722		7200.47	-0.000722
0.476	-0.000722		1200.47	0.02359		2400.47	-0.000393		3600.47	-0.000393		4800.48	-0.000393		6000.48	-6.44614e-05		7200.48	-0.000393
0.477	-6.44614e-05		1200.48	0.02327		2400.48	-0.000722		3600.48	-0.000722		4800.48	-0.000722		6000.48	-0.00105		7200.48	-0.000393
0.478	-0.00105		1200.48	0.02392		2400.48	-0.00105		3600.48	-0.000722		4800.48	-0.000722		6000.48	-0.000722		7200.48	-0.000722
0.479	-6.44614e-05		1200.48	0.02261		2400.48	-0.000393		3600.48	-0.00105		4800.48	-0.000722		6000.48	-0.000722		7200.48	-0.000393
0.48	-6.44614e-05		1200.48	0.02195		2400.48	-0.000722		3600.48	-0.000393		4800.48	-0.000393		6000.48	-0.000722		7200.48	-6.44614e-05
0.481	-0.000393		1200.48	0.02162		2400.48	-0.000393		3600.48	-0.000722		4800.48	-0.000393		6000.48	-0.000393		7200.48	-0.000393
0.482	-0.000722		1200.48	0.02162		2400.48	-0.000393		3600.48	-0.000722		4800.48	-0.000393		6000.48	-0.000722		7200.48	-0.000722
0.483	-6.44614e-05		1200.48	0.02129		2400.48	-0.00105		3600.48	-0.000393		4800.48	-0.000722		6000.48	-0.000722		7200.48	0.000264
0.484	-0.000393		1200.48	0.02031		2400.48	-0.00105		3600.48	-6.44614e-05		4800.48	-0.000722		6000.48	-0.000393		7200.48	-0.000722
0.485	0.000264		1200.48	0.01965		2400.48	-0.000722		3600.48	-0.000393		4800.48	-0.000722		6000.48	-0.000393		7200.48	-0.000393
0.486	-0.000722		1200.48	0.01932		2400.49	-0.000722		3600.49	-6.44614e-05		4800.48	-0.000393		6000.48	-6.44614e-05		7200.49	-0.000393
0.487	-0.000393		1200.49	0.01867		2400.49	-6.44614e-05		3600.49	-0.000393		4800.49	-0.000722		6000.49	-0.000722		7200.49	-0.000393
0.488	-0.000393		1200.49	0.01702		2400.49	-0.00105		3600.49	-0.000722		4800.49	-0.000393		6000.49	-0.000393		7200.49	-0.000393
0.489	-6.44614e-05		1200.49	0.01604		2400.49	-0.000722		3600.49	-6.44614e-05		4800.49	-0.000393		6000.49	-0.000393		7200.49	-6.44614e-05
0.49	-0.000722		1200.49	0.01406		2400.49	-0.000722		3600.49	-0.000393		4800.49	-0.000722		6000.49	-0.000393		7200.49	-0.000393
0.491	-0.000393		1200.49	0.01209		2400.49	-0.000722		3600.49	-0.000722		4800.49	-0.000393		6000.49	-0.000722		7200.49	-0.000393
0.492	-0.000722		1200.49	0.01111		2400.49	-0.000722		3600.49	-0.000722		4800.49	-0.000722		6000.49	-0.00105		7200.49	-6.44614e-05
0.493	-0.000393		1200.49	0.00848		2400.49	-0.000722		3600.49	-0.000393		4800.49	-0.000722		6000.49	-0.000722		7200.49	-0.000393
0.494	-0.000722		1200.49	0.00552		2400.49	-6.44614e-05		3600.49	-0.000722		4800.49	-0.000722		6000.49	-6.44614e-05		7200.49	-0.000393
0.495	-6.44614e-05		1200.49	0.00289		2400.49	-0.000393		3600.49	-0.000393		4800.49	-0.000722		6000.49	-0.000393		7200.49	-0.000393
0.496	-0.000393		1200.49	-6.44614e-05		2400.49	-0.000722		3600.49	-0.000722		4800.49	-0.000393		6000.49	-0.000393		7200.5	-0.000393
0.497	-0.000393		1200.5	-0.000393		2400.5	-0.000722		3600.5	-0.000722		4800.5	-0.000393		6000.5	-0.000722		7200.5	-0.000393
0.498	-0.000393		1200.5	-0.000393		2400.5	-0.000722		3600.5	-0.000722		4800.5	-0.000722		6000.5	-0.000393		7200.5	-0.000393
0.499	-0.000393		1200.5	-0.000722		2400.5	-0.000393		3600.5	-0.000722		4800.5	-0.000393		6000.5	-0.000722		7200.5	-0.000393
0.5	-0.000393		1200.5	-0.000722		2400.5	-0.000393		3600.5	-0.000393		4800.5	-6.44614e-05		6000.5	-0.000393		7200.5	-6.44614e-05
0.501	-0.000393		1200.5	-0.000722		2400.5	-0.000393		3600.5	-0.000393		4800.5	-0.000393		6000.5	-0.000722		7200.5	-0.000393
0.502	-0.000393		1200.5	-0.000393		2400.5	-0.000722		3600.5	-0.00105		4800.5	0.000264		6000.5	-0.000722		7200.5	-0.000722
0.503	-0.000722		1200.5	-6.44614e-05		2400.5	-0.00105		3600.5	-0.000722		4800.5	-0.000722		6000.5	-0.000393		7200.5	-0.000393
0.504	-0.000722		1200.5	-0.000393		2400.5	-0.000722		3600.5	-0.000722		4800.5	-0.000722		6000.5	-0.000722		7200.5	-0.000393
0.505	-0.000722		1200.5	-0.000393		2400.5	-0.000393		3600.5	-6.44614e-05		4800.5	-0.000722		6000.5	-0.000722		7200.5	-0.000722
0.506	-6.44614e-05		1200.51	-6.44614e-05		2400.51	-0.000393		3600.51	-0.000722		4800.51	-0.000393		6000.51	-0.000722		7200.51	-6.44614e-05
0.507	-0.000722		1200.51	-0.000393		2400.51	-0.000722		3600.51	-6.44614e-05		4800.51	-6.44614e-05		6000.51	-0.000722		7200.51	-0.000393
0.508	-6.44614e-05		1200.51	-6.44614e-05		2400.51	-0.000722		3600.51	-0.000393		4800.51	-0.000393		6000.51	-0.000722		7200.51	-0.000393
0.509	-0.000393		1200.51	-0.000393		2400.51	-0.000722		3600.51	-0.000393		4800.51	-0.000722		6000.51	-0.000722		7200.51	-0.000722
0.51	-0.000393		1200.51	-0.000393		2400.51	-6.44614e-05		3600.51	-0.000393		4800.51	-0.000393		6000.51	-0.000393		7200.51	-0.000722
0.511	-0.000393		1200.51	-0.000722		2400.51	-0.000722		3600.51	-0.000722		4800.51	-0.000722		6000.51	-0.000393		7200.51	-6.44614e-05
0.512	-0.000393		1200.51	-0.000393		2400.51	-0.000393		3600.51	-0.000393		4800.51	-0.000393		6000.51	-0.000393		7200.51	-6.44614e-05
0.513	-0.000393		1200.51	-0.000393		2400.51	-0.000393		3600.51	-0.000393		4800.51	-0.000393		6000.51	-0.000722		7200.51	-6.44614e-05
0.514	-0.000393		1200.51	-0.000393		2400.51	-0.000722		3600.51	-0.000722		4800.51	-6.44614e-05		6000.51	-0.000393		7200.51	-0.000393
0.515	-0.000722		1200.51	-0.000393		2400.51	-0.000722		3600.51	-0.000393		4800.51	-0.000393		6000.51	-0.000722		7200.51	-6.44614e-05
0.516	-0.000722		1200.52	-0.000722		2400.51	-0.000722		3600.51	-0.000722		4800.52	-6.44614e-05		6000.52	-0.000722		7200.52	-0.000722
0.517	-0.000393		1200.52	-0.000722		2400.52	-0.000393		3600.52	-0.00105		4800.52	-0.000722		6000.52	-0.000722		7200.52	-6.44614e-05
0.518	-0.000393		1200.52	-6.44614e-05		2400.52	-0.00105		3600.52	-0.000393		4800.52	-6.44614e-05		6000.52	-0.00105		7200.52	-0.000393
0.519	-6.44614e-05		1200.52	-0.000393		2400.52	-0.000722		3600.52	-0.00105		4800.52	-0.000393		6000.52	-0.000393		7200.52	-0.000393
0.52	-0.000393		1200.52	-0.000722		2400.52	-0.000722		3600.52	-0.000722		4800.52	-0.000393		6000.52	-0.000393		7200.52	-0.000722
0.521	-0.000393		1200.52	-0.000722		2400.52	-0.000722		3600.52	-0.000393		4800.52	-0.000393		6000.52	-0.000393		7200.52	-6.44614e-05
0.522	-0.000393		1200.52	-0.000393		2400.52	-0.00105		3600.52	-0.000722		4800.52	-0.000393		6000.52	-0.000393		7200.52	-0.000722
0.523	-0.000393		1200.52	-0.000722		2400.52	-0.00105		3600.52	-0.000722		4800.52	-0.000393		6000.52	-6.44614e-05		7200.52	-0.000393
0.524	-0.000722		1200.52	-6.44614e-05		2400.52	-0.000393		3600.52	-0.000722		4800.52	-6.44614e-05		6000.52	-6.44614e-05		7200.52	-0.000722
0.525	-0.000393		1200.52	-0.000393		2400.52	-0.000393		3600.52	-0.000393		4800.52	-0.000393		6000.52	-0.000722		7200.52	-0.000393
0.526	-6.44614e-05		1200.53	0.000264		2400.53	-0.000722		3600.53	-0.000393		4800.52	-6.44614e-05		6000.52	-0.000393		7200.53	-6.44614e-05
0.527	-6.44614e-05		1200.53	-0.000393		2400.53	-6.44614e-05		3600.53	-6.44614e-05		4800.53	-0.000393		6000.53	-0.000722		7200.53	-0.000393
0.528	-0.000722		1200.53	-0.000393		2400.53	-0.000722		3600.53	-6.44614e-05		4800.53	-0.000722		6000.53	-0.000722		7200.53	-0.000393
0.529	-0.000393		1200.53	-6.44614e-05		2400.53	-0.000722		3600.53	-0.000393		4800.53	-6.44614e-05		6000.53	-0.00105		7200.53	-0.000393
0.53	-0.000393		1200.53	-0.000722		2400.53	-0.000393		3600.53	-0.000722		4800.53	-0.000722		6000.53	-0.000393		7200.53	-0.000393
0.531	-0.000393		1200.53	-0.000393		2400.53	-0.000393		3600.53	-0.000393		4800.53	-0.000393		6000.53	-0.000393		7200.53	-0.000722
0.532	-0.000722		1200.53	-0.000393		2400.53	-6.44614e-05		3600.53	-0.000722		4800.53	-0.000393		6000.53	-0.000722		7200.53	-0.000393
0.533	-6.44614e-05		1200.53	-0.000393		2400.53	-0.000393		3600.53	-0.000722		4800.53	-6.44614e-05		6000.53	-0.000722		7200.53	-0.000393
0.534	-0.000393		1200.53	-0.000722		2400.53	-0.000393		3600.53	-0.000393		4800.53	-0.000393		6000.53	-0.000393		7200.53	-0.000393
0.535	-6.44614e-05		1200.53	-0.000393		2400.53	-0.000393		3600.53	-0.000722		4800.53	-0.000722		6000.53	-0.000722		7200.53	-0.000393
0.536	-0.000393		1200.54	-0.000722		2400.53	-0.000393		3600.53	-0.000722		4800.53	-0.000722		6000.53	-0.000393		7200.54	-0.000393
0.537	-0.000393		1200.54	-0.000722		2400.54	-0.000393		3600.54	-0.000722		4800.54	-0.000722		6000.54	-0.000722		7200.54	-0.000393
0.538	-0.000393		1200.54	-6.44614e-05		2400.54	-0.000722		3600.54	-0.000393		4800.54	-6.44614e-05		6000.54	-0.000393		7200.54	-0.000393
0.539	-0.000393		1200.54	-0.000722		2400.54	-0.000393		3600.54	-0.000393		4800.54	-6.44614e-05		6000.54	-0.000722		7200.54	-0.000393
0.54	-0.000393		1200.54	-0.000393		2400.54	-6.44614e-05		3600.54	-0.000722		4800.54	-0.000722		6000.54	-0.000722		7200.54	-0.000393
0.541	-6.44614e-05		1200.54	-0.000722		2400.54	-0.000393		3600.54	-0.000393		4800.54	-0.000393		6000.54	-0.000722		7200.54	-0.000393
0.542	-0.000393		1200.54	-0.000722		2400.54	-0.000722		3600.54	-0.000393		4800.54	-0.000393		6000.54	-0.000393		7200.54	-6.44614e-05
0.543	-6.44614e-05		1200.54	-0.000393		2400.54	-0.000722		3600.54	-0.000393		4800.54	-0.000393		6000.54	-0.000393		7200.54	-0.000722
0.544	-6.44614e-05		1200.54	-0.000393		2400.54	-0.000393		3600.54	-0.000393		4800.54	-0.000722		6000.54	-0.000393		7200.54	-6.44614e-05
0.545	-0.000393		1200.54	-6.44614e-05		2400.54	-0.000393		3600.54	-0.000393		4800.54	-6.44614e-05		6000.54	-0.000393		7200.54	-0.000722
0.546	-0.000393		1200.55	-6.44614e-05		2400.55	-0.000393		3600.55	-0.000393		4800.55	-0.000722		6000.55	-0.000722		7200.55	-6.44614e-05
0.547	-0.000393		1200.55	-0.000722		2400.55	-0.00105		3600.55	-0.000393		4800.55	-0.000393		6000.55	-0.000722		7200.55	-0.000393
0.548	-0.000393		1200.55	-0.000722		2400.55	-0.000722		3600.55	-0.000722		4800.55	-0.000393		6000.55	-0.00105		7200.55	-0.000393
0.549	0.02031		1200.55	-0.000722		2400.55	-0.000722		3600.55	-0.000393		4800.55	-0.000393		6000.55	-0.000393		7200.55	-0.000722
0.55	0.15668		1200.55	-0.00105		2400.55	-0.000393		3600.55	-0.000722		4800.55	-0.000722		6000.55	-0.000393		7200.55	-0.000722
0.551	0.111		1200.55	-0.000393		2400.55	-0.000722		3600.55	-0.000393		4800.55	-0.000722		6000.55	-0.000393		7200.55	-0.000393
0.552	0.08175		1200.55	-0.000393		2400.55	-0.000722		3600.55	-0.00138		4800.55	-6.44614e-05		6000.55	-0.000393		7200.55	-0.000393
0.553	0.06171		1200.55	-0.000393		2400.55	-0.000393		3600.55	-0.000393		4800.55	-0.000393		6000.55	-0.000393		7200.55	-6.44614e-05
0.554	0.04824		1200.55	-6.44614e-05		2400.55	-0.000722		3600.55	-0.000722		4800.55	-0.000722		6000.55	-0.000393		7200.55	-0.000393
0.555	0.03904		1200.55	-6.44614e-05		2400.55	-0.000393		3600.55	-0.00105		4800.55	-0.00105		6000.55	-0.000722		7200.55	-0.000393
0.556	0.03214		1200.56	-0.000722		2400.55	-0.000393		3600.55	-0.000393		4800.56	-0.000393		6000.56	-0.000722		7200.56	-0.000722
0.557	0.02688		1200.56	-0.000722		2400.56	-0.000393		3600.56	-0.000393		4800.56	-0.000722		6000.56	-0.000393		7200.56	-6.44614e-05
0.558	0.02261		1200.56	-0.000393		2400.56	-0.000722		3600.56	-0.000722		4800.56	-0.000722		6000.56	-0.000722		7200.56	-6.44614e-05
0.559	0.01834		1200.56	-0.000722		2400.56	-0.000722		3600.56	-0.000393		4800.56	-0.000393		6000.56	-0.000722		7200.56	-6.44614e-05
0.56	0.01144		1200.56	-6.44614e-05		2400.56	-0.000393		3600.56	-0.000393		4800.56	-6.44614e-05		6000.56	-0.000393		7200.56	-0.000393
0.561	-0.000393		1200.56	-0.000722		2400.56	-0.000722		3600.56	-0.00105		4800.56	-6.44614e-05		6000.56	-0.00105		7200.56	-0.000393
0.562	-6.44614e-05		1200.56	-0.000393		2400.56	-0.000722		3600.56	-0.000393		4800.56	-0.000722		6000.56	-0.000393		7200.56	0.000264
0.563	-0.000393		1200.56	-0.000393		2400.56	-0.00105		3600.56	-6.44614e-05		4800.56	-0.000393		6000.56	-0.000393		7200.56	-0.000393
0.564	-0.000722		1200.56	-0.000722		2400.56	-0.000722		3600.56	-0.000722		4800.56	-0.000722		6000.56	-0.000722		7200.56	-0.000722
0.565	-0.000393		1200.56	-0.000393		2400.56	-0.000722		3600.56	-0.000393		4800.56	-0.000722		6000.56	-0.000393		7200.56	-0.000393
0.566	0.000264		1200.57	-0.000722		2400.57	-0.000722		3600.57	-6.44614e-05		4800.56	-0.000722		6000.56	-0.000393		7200.57	-6.44614e-05
0.567	-0.000393		1200.57	-6.44614e-05		2400.57	-0.000393		3600.57	-0.000393		4800.57	-0.000393		6000.57	-0.000722		7200.57	-0.000393
0.568	-0.000393		1200.57	-0.000393		2400.57	-0.000722		3600.57	-0.000722		4800.57	-6.44614e-05		6000.57	-0.000393		7200.57	-0.000393
0.569	-0.000393		1200.57	-0.000393		2400.57	-0.00105		3600.57	-0.000722		4800.57	-0.000393		6000.57	-0.000722		7200.57	-0.00105
0.57	-0.000393		1200.57	-6.44614e-05		2400.57	-0.000393		3600.57	-0.000722		4800.57	-0.000393		6000.57	-0.000722		7200.57	-0.000393
0.571	-0.000393		1200.57	-0.000393		2400.57	-0.000393		3600.57	-0.000722		4800.57	-0.000393		6000.57	-0.000393		7200.57	-0.000722
0.572	-6.44614e-05		1200.57	-0.000393		2400.57	-0.000393		3600.57	-0.000393		4800.57	-0.000393		6000.57	-0.000393		7200.57	-0.000722
0.573	-6.44614e-05		1200.57	-0.000393		2400.57	-0.000393		3600.57	-0.000722		4800.57	-0.000393		6000.57	-0.000722		7200.57	-0.000393
0.574	-0.000393		1200.57	-0.000722		2400.57	-0.000393		3600.57	-0.000393		4800.57	-0.000722		6000.57	-0.000722		7200.57	-0.000393
0.575	-0.000393		1200.57	-0.000393		2400.57	-0.000393		3600.57	-0.00138		4800.57	-0.000393		6000.57	-0.000722		7200.57	-0.000393
0.576	-6.44614e-05		1200.58	-0.000722		2400.57	-0.00105		3600.57	-0.000722		4800.57	-0.000393		6000.57	-0.000393		7200.58	-6.44614e-05
0.577	-0.000393		1200.58	-6.44614e-05		2400.58	-0.000722		3600.58	-0.00105		4800.58	-0.000393		6000.58	-0.000393		7200.58	-0.000722
0.578	-6.44614e-05		1200.58	-0.000393		2400.58	-0.00105		3600.58	-0.000722		4800.58	-0.000393		6000.58	-0.000722		7200.58	-0.000722
0.579	-0.000393		1200.58	-6.44614e-05		2400.58	-0.000393		3600.58	-0.000393		4800.58	-6.44614e-05		6000.58	-0.000393		7200.58	-6.44614e-05
0.58	-6.44614e-05		1200.58	-6.44614e-05		2400.58	-0.000393		3600.58	-0.000393		4800.58	-6.44614e-05		6000.58	-0.000393		7200.58	-6.44614e-05
0.581	-0.000722		1200.58	-0.000722		2400.58	-0.000722		3600.58	-0.000722		4800.58	-0.000393		6000.58	-0.000393		7200.58	-0.000393
0.582	-0.000393		1200.58	-0.000393		2400.58	-0.000722		3600.58	-0.000722		4800.58	-0.000393		6000.58	-6.44614e-05		7200.58	0.000264
0.583	-0.000393		1200.58	-0.000393		2400.58	-0.000722		3600.58	-0.000393		4800.58	-6.44614e-05		6000.58	-0.00105		7200.58	-0.000393
0.584	-6.44614e-05		1200.58	-0.000393		2400.58	-0.000722		3600.58	-0.000722		4800.58	-0.000393		6000.58	-0.000722		7200.58	-0.000393
0.585	0.000264		1200.58	-0.000393		2400.58	-0.000393		3600.58	-0.000722		4800.58	-0.000393		6000.58	-0.000393		7200.58	-0.000722
0.586	-0.000722		1200.59	-6.44614e-05		2400.59	-0.000393		3600.59	-0.000722		4800.59	-0.000722		6000.59	-0.000393		7200.59	-0.000722
0.587	-0.000393		1200.59	-0.000393		2400.59	-0.000393		3600.59	-0.000722		4800.59	-6.44614e-05		6000.59	-0.000722		7200.59	-0.000393
0.588	-6.44614e-05		1200.59	-0.000722		2400.59	-0.00105		3600.59	-0.000393		4800.59	-0.000393		6000.59	-0.000722		7200.59	-0.000393
0.589	-0.000393		1200.59	-0.000393		2400.59	-6.44614e-05		3600.59	-6.44614e-05		4800.59	-0.000722		6000.59	-0.000722		7200.59	-6.44614e-05
0.59	-6.44614e-05		1200.59	-0.000393		2400.59	-0.000393		3600.59	-0.000393		4800.59	-0.000393		6000.59	-0.000722		7200.59	-0.000393
0.591	-0.000393		1200.59	-0.000393		2400.59	-0.00105		3600.59	-0.000722		4800.59	-0.000722		6000.59	-0.000393		7200.59	-0.000722
0.592	-0.000722		1200.59	-0.000722		2400.59	-0.000393		3600.59	-0.000722		4800.59	-6.44614e-05		6000.59	-0.000393		7200.59	-6.44614e-05
0.593	-6.44614e-05		1200.59	-0.000722		2400.59	-0.000722		3600.59	-0.000393		4800.59	-6.44614e-05		6000.59	-0.000393		7200.59	-0.000722
0.594	-0.000393		1200.59	-6.44614e-05		2400.59	-0.000393		3600.59	-0.000722		4800.59	-0.000722		6000.59	-0.000722		7200.59	-0.000393
0.595	-0.000722		1200.59	-0.000722		2400.59	-6.44614e-05		3600.59	-0.000393		4800.59	-0.000722		6000.59	-0.000722		7200.59	-0.000722
0.596	-0.000393		1200.6	-0.000393		2400.59	-0.000722		3600.59	-0.00105		4800.6	-0.000722		6000.6	-0.000393		7200.6	-0.000393
0.597	-6.44614e-05		1200.6	-0.000393		2400.6	-0.000722		3600.6	-0.000393		4800.6	-0.000722		6000.6	-0.000722		7200.6	-0.000393
0.598	-0.000393		1200.6	-0.000393		2400.6	-0.000393		3600.6	-0.000722		4800.6	-0.000393		6000.6	-0.000722		7200.6	-0.000722
0.599	-0.000393		1200.6	-0.000722		2400.6	-0.000393		3600.6	-0.000393		4800.6	0.10607		6000.6	-0.000393		7200.6	-6.44614e-05
0.6	-0.000393		1200.6	-0.000722		2400.6	-0.000722		3600.6	-0.000393		4800.6	0.23356		6000.6	-0.000393		7200.6	-6.44614e-05
0.601	-0.000393		1200.6	-0.000722		2400.6	-0.00105		3600.6	-0.000722		4800.6	0.30816		6000.6	-0.000393		7200.6	-0.000722
0.602	-0.000393		1200.6	-0.000722		2400.6	-0.000393		3600.6	-0.000722		4800.6	0.34529		6000.6	-0.000393		7200.6	0.000264
0.603	-0.000393		1200.6	-0.000722		2400.6	-0.000722		3600.6	-0.000722		4800.6	0.27365		6000.6	-0.000393		7200.6	-0.000393
0.604	-0.000722		1200.6	-0.000393		2400.6	-0.000722		3600.6	-0.000393		4800.6	0.17968		6000.6	-6.44614e-05		7200.6	-0.000393
0.605	-0.000393		1200.6	-0.000722		2400.6	-6.44614e-05		3600.6	-0.000722		4800.6	0.13762		6000.6	-0.000393		7200.6	-0.000393
0.606	-0.000393		1200.61	-0.000393		2400.61	-0.000722		3600.61	-0.00105		4800.6	0.11692		6000.6	-0.000393		7200.61	-0.000393
0.607	-0.000393		1200.61	-6.44614e-05		2400.61	-0.000393		3600.61	-0.000393		4800.61	0.10443		6000.61	-0.000393		7200.61	-0.000393
0.608	-0.000393		1200.61	-6.44614e-05		2400.61	-0.000393		3600.61	-0.000722		4800.61	0.09621		6000.61	-0.000393		7200.61	-0.000393
0.609	-0.000722		1200.61	-0.000393		2400.61	-0.000393		3600.61	-0.000393		4800.61	0.08668		6000.61	-0.000722		7200.61	-0.000722
0.61	-0.000393		1200.61	-0.000722		2400.61	-0.000393		3600.61	-0.000393		4800.61	0.07814		6000.61	-0.000722		7200.61	-0.000722
0.611	-6.44614e-05		1200.61	-0.000722		2400.61	-0.000722		3600.61	-0.000722		4800.61	0.07255		6000.61	-0.000722		7200.61	-0.000722
0.612	-0.000393		1200.61	-0.000722		2400.61	-0.000393		3600.61	-0.00105		4800.61	0.0696		6000.61	-0.000393		7200.61	-0.000393
0.613	-0.000393		1200.61	-6.44614e-05		2400.61	-0.000393		3600.61	-0.000722		4800.61	0.06401		6000.61	-0.000722		7200.61	-0.000393
0.614	-0.000722		1200.61	-0.00105		2400.61	-0.000393		3600.61	-0.000722		4800.61	0.06138		6000.61	-0.000722		7200.61	-6.44614e-05
0.615	-0.000722		1200.61	-0.000722		2400.61	-0.000393		3600.61	-0.000393		4800.61	0.05842		6000.61	-6.44614e-05		7200.61	-0.000393
0.616	-0.000722		1200.62	-0.000393		2400.61	-0.000722		3600.61	-0.000722		4800.61	0.0581		6000.61	-6.44614e-05		7200.62	-6.44614e-05
0.617	-0.000722		1200.62	-0.000722		2400.62	-0.000722		3600.62	-0.000393		4800.62	0.05514		6000.62	-0.000393		7200.62	-0.000393
0.618	-0.000393		1200.62	-0.000722		2400.62	-0.00105		3600.62	-0.00105		4800.62	0.05317		6000.62	-0.000393		7200.62	-6.44614e-05
0.619	-0.000393		1200.62	-0.00105		2400.62	-0.000722		3600.62	-6.44614e-05		4800.62	0.05153		6000.62	-0.000722		7200.62	-0.000393
0.62	-0.000393		1200.62	-0.000393		2400.62	-0.000722		3600.62	-0.000722		4800.62	0.04988		6000.62	-6.44614e-05		7200.62	-0.000393
0.621	-0.000393		1200.62	-0.000722		2400.62	-0.000722		3600.62	-0.000393		4800.62	0.04824		6000.62	-0.000393		7200.62	-6.44614e-05
0.622	-0.000393		1200.62	-0.000722		2400.62	-0.000393		3600.62	-0.000722		4800.62	0.04725		6000.62	-0.000393		7200.62	-6.44614e-05
0.623	-0.000393		1200.62	-6.44614e-05		2400.62	-0.000393		3600.62	-0.000393		4800.62	0.0443		6000.62	-0.000393		7200.62	-0.000722
0.624	-0.000393		1200.62	-0.000722		2400.62	-0.000722		3600.62	-0.000393		4800.62	0.04331		6000.62	-0.000393		7200.62	-0.000393
0.625	-6.44614e-05		1200.62	-0.000393		2400.62	-0.000393		3600.62	-0.000393		4800.62	0.04199		6000.62	-0.000393		7200.62	-0.000722
0.626	-0.000393		1200.62	-0.000393		2400.62	-0.000722		3600.62	-0.000722		4800.62	0.04265		6000.62	-0.000393		7200.63	-0.000722
0.627	-0.000393		1200.63	-0.000393		2400.63	-0.000722		3600.63	-0.000393		4800.63	0.04199		6000.63	-0.000393		7200.63	-0.000393
0.628	-0.000393		1200.63	-0.000393		2400.63	-0.000722		3600.63	-0.000393		4800.63	0.04035		6000.63	-0.000722		7200.63	-0.000393
0.629	-0.000393		1200.63	-0.000393		2400.63	-0.000393		3600.63	-0.000393		4800.63	0.0397		6000.63	-0.000722		7200.63	-0.000393
0.63	-0.000393		1200.63	-0.000722		2400.63	-0.000722		3600.63	-0.000393		4800.63	0.03937		6000.63	-0.000393		7200.63	-0.000722
0.631	-0.000393		1200.63	-0.000393		2400.63	-0.000722		3600.63	-0.000393		4800.63	0.03871		6000.63	-0.000722		7200.63	-0.000393
0.632	-0.000393		1200.63	-0.000722		2400.63	-0.000393		3600.63	-0.000722		4800.63	0.03805		6000.63	-0.000722		7200.63	-0.000393
0.633	-0.000722		1200.63	-0.000393		2400.63	-6.44614e-05		3600.63	-0.000722		4800.63	0.03608		6000.63	-0.00105		7200.63	-0.000393
0.634	-0.000393		1200.63	-0.000393		2400.63	-0.000393		3600.63	-0.000393		4800.63	0.03608		6000.63	-0.000722		7200.63	-0.000722
0.635	-0.000722		1200.63	-0.000722		2400.63	-0.000393		3600.63	-0.000393		4800.63	0.03444		6000.63	-0.000393		7200.63	-0.000393
0.636	-0.000722		1200.63	-0.000393		2400.64	-0.000722		3600.64	-0.000393		4800.64	0.03477		6000.64	-0.000722		7200.64	-0.000722
0.637	-0.000393		1200.64	-0.000722		2400.64	-0.000722		3600.64	-0.000722		4800.64	0.03411		6000.64	-6.44614e-05		7200.64	-0.000393
0.638	-0.000393		1200.64	-0.000393		2400.64	-0.000722		3600.64	-0.000393		4800.64	0.03345		6000.64	-0.000722		7200.64	-0.000722
0.639	-0.000722		1200.64	-0.000722		2400.64	-0.000722		3600.64	-0.000722		4800.64	0.03279		6000.64	-0.000393		7200.64	-0.000722
0.64	-6.44614e-05		1200.64	-6.44614e-05		2400.64	-0.000393		3600.64	-0.000393		4800.64	0.03181		6000.64	-0.000722		7200.64	-6.44614e-05
0.641	-0.000722		1200.64	-0.00105		2400.64	-0.000722		3600.64	-0.000393		4800.64	0.03082		6000.64	-0.000393		7200.64	-0.000393
0.642	-0.000393		1200.64	-6.44614e-05		2400.64	-0.000722		3600.64	-0.000722		4800.64	0.03082		6000.64	-0.000393		7200.64	-6.44614e-05
0.643	-0.000722		1200.64	-0.000393		2400.64	-0.000722		3600.64	-0.000393		4800.64	0.02885		6000.64	-0.000722		7200.64	-0.000722
0.644	-0.000393		1200.64	-6.44614e-05		2400.64	-0.00105		3600.64	-0.000722		4800.64	0.02918		6000.64	-0.000722		7200.64	-0.000393
0.645	-0.000722		1200.64	-0.000722		2400.64	-0.000393		3600.64	-0.000393		4800.64	0.02754		6000.64	-0.000393		7200.64	-0.000722
0.646	-0.00105		1200.64	-0.000393		2400.64	-0.000393		3600.64	0.000264		4800.65	0.0282		6000.65	-0.000393		7200.65	-6.44614e-05
0.647	-0.000722		1200.65	-0.000393		2400.65	-0.000722		3600.65	-0.000393		4800.65	0.0282		6000.65	-6.44614e-05		7200.65	-0.000393
0.648	-0.000722		1200.65	-0.000393		2400.65	-0.000722		3600.65	-0.000722		4800.65	0.02721		6000.65	-0.000393		7200.65	-6.44614e-05
0.649	0.2615		1200.65	-0.000393		2400.65	-0.000722		3600.65	-0.000393		4800.65	0.02688		6000.65	-0.000722		7200.65	-0.000393
0.65	0.13072		1200.65	-0.000393		2400.65	-0.000722		3600.65	-0.000393		4800.65	0.02622		6000.65	-0.000722		7200.65	-6.44614e-05
0.651	0.09851		1200.65	-0.000393		2400.65	-0.000393		3600.65	-0.000393		4800.65	0.02589		6000.65	-0.000722		7200.65	-6.44614e-05
0.652	0.07157		1200.65	-6.44614e-05		2400.65	-0.000393		3600.65	-0.00105		4800.65	0.02655		6000.65	-0.000722		7200.65	-0.000722
0.653	0.05481		1200.65	-0.000393		2400.65	-6.44614e-05		3600.65	-0.000393		4800.65	0.02524		6000.65	-6.44614e-05		7200.65	-0.000722
0.654	0.0443		1200.65	-0.000393		2400.65	-0.000722		3600.65	-0.000722		4800.65	0.02491		6000.65	-0.000722		7200.65	-0.000393
0.655	0.03608		1200.65	-0.000393		2400.65	-6.44614e-05		3600.65	-0.000722		4800.65	0.02425		6000.65	-0.000722		7200.65	-0.000393
0.656	0.02984		1200.65	-0.000722		2400.66	-0.000722		3600.66	-0.000393		4800.65	0.02491		6000.65	-0.000393		7200.66	-0.000722
0.657	0.02458		1200.66	-0.000393		2400.66	-0.000722		3600.66	-0.00105		4800.66	0.02392		6000.66	-0.000722		7200.66	-6.44614e-05
0.658	0.01899		1200.66	-0.000393		2400.66	-0.00105		3600.66	-0.000722		4800.66	0.02392		6000.66	-0.000722		7200.66	-6.44614e-05
0.659	0.01439		1200.66	-0.000393		2400.66	-0.000722		3600.66	-0.000722		4800.66	0.02294		6000.66	-0.000393		7200.66	-0.000393
0.66	0.00782		1200.66	-0.000393		2400.66	-0.000393		3600.66	-0.000722		4800.66	0.02294		6000.66	-0.000722		7200.66	-0.000722
0.661	-0.000393		1200.66	-0.000722		2400.66	-0.000393		3600.66	-0.000722		4800.66	0.02294		6000.66	-6.44614e-05		7200.66	-0.000393
0.662	-0.000722		1200.66	-6.44614e-05		2400.66	-0.000722		3600.66	-0.000722		4800.66	0.02294		6000.66	-0.000722		7200.66	-0.000393
0.663	-0.000393		1200.66	-0.000393		2400.66	-0.000393		3600.66	-6.44614e-05		4800.66	0.02162		6000.66	-0.000722		7200.66	-0.000722
0.664	-0.000722		1200.66	-0.000722		2400.66	-0.00105		3600.66	-0.000393		4800.66	0.02195		6000.66	-0.000393		7200.66	-0.000722
0.665	-0.000722		1200.66	-0.000393		2400.66	-0.000393		3600.66	-6.44614e-05		4800.66	0.02129		6000.66	-0.000722		7200.66	-0.000722
0.666	-6.44614e-05		1200.66	-0.000722		2400.66	-0.000722		3600.66	-0.000722		4800.66	0.02195		6000.66	-0.000393		7200.67	-0.000393
0.667	-0.000722		1200.67	-0.000393		2400.67	-0.000722		3600.67	-0.000722		4800.67	0.02064		6000.67	-0.000722		7200.67	-0.000393
0.668	-0.000393		1200.67	-6.44614e-05		2400.67	-0.000393		3600.67	-0.000722		4800.67	0.02031		6000.67	-0.000393		7200.67	-0.000722
0.669	-6.44614e-05		1200.67	-0.000393		2400.67	-0.000722		3600.67	-6.44614e-05		4800.67	0.02097		6000.67	-0.00138		7200.67	-6.44614e-05
0.67	-0.000393		1200.67	-0.000722		2400.67	-0.000722		3600.67	-0.000393		4800.67	0.02031		6000.67	-0.000722		7200.67	-0.000393
0.671	-6.44614e-05		1200.67	-0.000722		2400.67	-0.000393		3600.67	-0.000393		4800.67	0.02064		6000.67	-0.00105		7200.67	-0.000393
0.672	-0.000393		1200.67	-0.000393		2400.67	-0.000722		3600.67	-0.000393		4800.67	0.02129		6000.67	-0.000722		7200.67	-0.000393
0.673	-0.000722		1200.67	-0.000393		2400.67	-0.000722		3600.67	-0.000393		4800.67	0.01965		6000.67	-0.000722		7200.67	-6.44614e-05
0.674	-0.000393		1200.67	-0.000722		2400.67	-6.44614e-05		3600.67	-0.00105		4800.67	0.02031		6000.67	-0.000722		7200.67	-0.000722
0.675	-0.000393		1200.67	-0.000393		2400.67	-0.000393		3600.67	-0.000722		4800.67	0.01998		6000.67	-0.000722		7200.67	-0.000722
0.676	-0.000722		1200.67	-6.44614e-05		2400.68	-0.000722		3600.68	-0.000722		4800.68	0.02031		6000.68	-0.000393		7200.68	-0.000722
0.677	-0.000393		1200.68	-0.000393		2400.68	-0.000393		3600.68	-0.000722		4800.68	0.01998		6000.68	0.10771		7200.68	-6.44614e-05
0.678	-6.44614e-05		1200.68	-0.000722		2400.68	-0.000722		3600.68	-0.000393		4800.68	0.02064		6000.68	0.20071		7200.68	-0.000722
0.679	-6.44614e-05		1200.68	-6.44614e-05		2400.68	-0.000722		3600.68	-6.44614e-05		4800.68	0.02064		6000.68	0.2431		7200.68	-0.000393
0.68	-0.000722		1200.68	-0.000722		2400.68	-0.000393		3600.68	-6.44614e-05		4800.68	0.02097		6000.68	0.28614		7200.68	-0.000393
0.681	-0.000722		1200.68	-0.000722		2400.68	-0.000393		3600.68	-0.000722		4800.68	0.02097		6000.68	0.21648		7200.68	-6.44614e-05
0.682	-6.44614e-05		1200.68	-0.000722		2400.68	-0.000393		3600.68	-0.000393		4800.68	0.02064		6000.68	0.15996		7200.68	-0.000393
0.683	-0.000393		1200.68	-0.000722		2400.68	-0.00105		3600.68	-0.000393		4800.68	0.02064		6000.68	0.12447		7200.68	-0.000393
0.684	-0.000393		1200.68	-0.000393		2400.68	-0.00105		3600.68	-0.000393		4800.68	0.02097		6000.68	0.10279		7200.68	-0.000722
0.685	-0.000722		1200.68	-0.000393		2400.68	-0.000393		3600.68	-0.000393		4800.68	0.02064		6000.68	0.09063		7200.68	-0.000393
0.686	-0.000722		1200.68	-0.000393		2400.68	-0.000393		3600.68	-0.000393		4800.69	0.02097		6000.69	0.08241		7200.69	-0.000393
0.687	-0.000393		1200.69	-0.000722		2400.69	-0.000393		3600.69	-0.000393		4800.69	0.02162		6000.69	0.07453		7200.69	-0.000393
0.688	-6.44614e-05		1200.69	-0.000393		2400.69	-0.000722		3600.69	-6.44614e-05		4800.69	0.02195		6000.69	0.06993		7200.69	-0.000393
0.689	-0.000393		1200.69	-0.000722		2400.69	-0.000722		3600.69	-0.000393		4800.69	0.02195		6000.69	0.06565		7200.69	-0.000393
0.69	-0.000722		1200.69	-0.000722		2400.69	-0.000393		3600.69	-6.44614e-05		4800.69	0.02162		6000.69	0.06237		7200.69	-6.44614e-05
0.691	-6.44614e-05		1200.69	-0.000722		2400.69	-0.000722		3600.69	-0.000722		4800.69	0.02195		6000.69	0.0604		7200.69	-0.000393
0.692	-0.000393		1200.69	-0.000393		2400.69	-0.000393		3600.69	-0.00105		4800.69	0.02129		6000.69	0.05711		7200.69	-0.000393
0.693	-0.000393		1200.69	-0.000722		2400.69	0.000264		3600.69	-0.000722		4800.69	0.02162		6000.69	0.05514		7200.69	-0.000393
0.694	-0.000722		1200.69	-0.000393		2400.69	-0.000393		3600.69	-0.000393		4800.69	0.02097		6000.69	0.05317		7200.69	-6.44614e-05
0.695	-0.000393		1200.69	-0.000722		2400.69	-0.000393		3600.69	-0.000393		4800.69	0.02064		6000.69	0.05087		7200.69	-0.000393
0.696	-0.000722		1200.69	-0.000722		2400.7	-0.000722		3600.7	-0.000722		4800.69	0.02097		6000.69	0.05054		7200.7	-0.000722
0.697	-0.000393		1200.7	-0.000722		2400.7	-0.000722		3600.7	-0.000393		4800.7	0.02064		6000.7	0.04725		7200.7	-0.000393
0.698	-0.000722		1200.7	-0.000393		2400.7	-0.000722		3600.7	-0.000722		4800.7	0.02064		6000.7	0.04594		7200.7	-0.000393
0.699	-0.000393		1200.7	-0.000722		2400.7	-0.000393		3600.7	-0.000393		4800.7	0.02097		6000.7	0.04397		7200.7	-0.000722
0.7	-0.000722		1200.7	-0.000722		2400.7	-0.000393		3600.7	-0.000393		4800.7	0.01998		6000.7	0.04364		7200.7	-0.000393
0.701	-0.000393		1200.7	-0.00105		2400.7	-0.000722		3600.7	-0.000393		4800.7	0.02031		6000.7	0.04232		7200.7	-0.000393
0.702	-0.000393		1200.7	-0.000722		2400.7	-0.000393		3600.7	-0.000722		4800.7	0.01998		6000.7	0.04134		7200.7	-0.000393
0.703	-0.000393		1200.7	-0.000722		2400.7	-0.000722		3600.7	-0.000722		4800.7	0.01932		6000.7	0.04101		7200.7	-0.000722
0.704	-0.000393		1200.7	-0.000393		2400.7	-0.000393		3600.7	-0.000393		4800.7	0.01899		6000.7	0.0397		7200.7	-0.000393
0.705	-0.000722		1200.7	-0.000393		2400.7	-0.000722		3600.7	-0.000393		4800.7	0.01867		6000.7	0.03937		7200.7	-0.00105
0.706	-0.000722		1200.7	-0.000722		2400.7	-0.00105		3600.7	-0.000393		4800.7	0.01867		6000.7	0.03838		7200.71	-0.000393
0.707	-0.000393		1200.71	-6.44614e-05		2400.71	-0.000722		3600.71	-0.000393		4800.71	0.01867		6000.71	0.03707		7200.71	-0.000393
0.708	-0.000722		1200.71	-0.000393		2400.71	-0.00105		3600.71	-0.000393		4800.71	0.01768		6000.71	0.03608		7200.71	-0.000393
0.709	-0.000393		1200.71	-0.000393		2400.71	-0.000393		3600.71	-6.44614e-05		4800.71	0.01735		6000.71	0.03444		7200.71	-0.000393
0.71	-0.000393		1200.71	-6.44614e-05		2400.71	-0.000393		3600.71	-0.000393		4800.71	0.01604		6000.71	0.03477		7200.71	-0.000722
0.711	-0.000393		1200.71	-0.000722		2400.71	-0.000393		3600.71	0.10049		4800.71	0.01538		6000.71	0.03345		7200.71	-0.000393
0.712	-0.000393		1200.71	-0.000393		2400.71	-0.000393		3600.71	0.34134		4800.71	0.01439		6000.71	0.03345		7200.71	-0.000393
0.713	-0.000393		1200.71	-0.000393		2400.71	-0.000393		3600.71	0.39195		4800.71	0.01209		6000.71	0.03181		7200.71	-6.44614e-05
0.714	-0.000722		1200.71	-0.000393		2400.71	-0.000393		3600.71	0.44452		4800.71	0.00946		6000.71	0.0305		7200.71	-0.000393
0.715	-0.000722		1200.71	-0.000393		2400.71	-0.000393		3600.71	0.30586		4800.71	0.00585		6000.71	0.0305		7200.71	-0.000722
0.716	-0.000393		1200.71	-0.000722		2400.72	-0.000722		3600.72	0.22371		4800.72	0.00125		6000.72	0.03017		7200.72	-0.000393
0.717	-6.44614e-05		1200.72	-0.000722		2400.72	-0.000393		3600.72	0.1685		4800.72	-0.000393		6000.72	0.02885		7200.72	-6.44614e-05
0.718	-0.000393		1200.72	-0.000722		2400.72	-0.00105		3600.72	0.13564		4800.72	-0.000393		6000.72	0.02852		7200.72	-0.000393
0.719	-0.000393		1200.72	-0.000393		2400.72	-0.000393		3600.72	0.1179		4800.72	-0.000393		6000.72	0.02787		7200.72	-6.44614e-05
0.72	-0.00105		1200.72	-0.000393		2400.72	-6.44614e-05		3600.72	0.10311		4800.72	-0.000393		6000.72	0.02754		7200.72	-0.000393
0.721	-0.000722		1200.72	-0.000393		2400.72	-0.000393		3600.72	0.09457		4800.72	-0.000393		6000.72	0.02688		7200.72	-0.000393
0.722	-0.000393		1200.72	-0.000722		2400.72	-0.000722		3600.72	0.08504		4800.72	-6.44614e-05		6000.72	0.02622		7200.72	-6.44614e-05
0.723	-0.000393		1200.72	-0.000393		2400.72	-0.000393		3600.72	0.08175		4800.72	-0.000393		6000.72	0.02557		7200.72	-0.000722
0.724	-0.000722		1200.72	-0.000393		2400.72	-0.000722		3600.72	0.0765		4800.72	-0.000393		6000.72	0.02491		7200.72	-0.000393
0.725	-0.000393		1200.72	-0.000722		2400.72	-6.44614e-05		3600.72	0.07321		4800.72	-0.00105		6000.72	0.02458		7200.72	-0.000393
0.726	-0.000722		1200.72	-0.000393		2400.72	-0.000722		3600.72	0.07025		4800.73	-0.000722		6000.73	0.02458		7200.73	-0.000393
0.727	-6.44614e-05		1200.73	-0.000722		2400.73	-6.44614e-05		3600.73	0.06664		4800.73	-6.44614e-05		6000.73	0.02327		7200.73	-6.44614e-05
0.728	-0.000393		1200.73	-0.000722		2400.73	-0.000722		3600.73	0.06335		4800.73	-0.000393		6000.73	0.02228		7200.73	-0.000393
0.729	-0.000722		1200.73	-0.000722		2400.73	0.000264		3600.73	0.06204		4800.73	-0.000393		6000.73	0.02129		7200.73	-0.000393
0.73	-6.44614e-05		1200.73	-0.000393		2400.73	-0.000722		3600.73	0.05711		4800.73	-0.000393		6000.73	0.02097		7200.73	-0.000393
0.731	-0.000393		1200.73	-0.000722		2400.73	-0.000722		3600.73	0.05514		4800.73	-0.000722		6000.73	0.02064		7200.73	-6.44614e-05
0.732	-0.000393		1200.73	-0.00105		2400.73	-0.000393		3600.73	0.05087		4800.73	-0.000393		6000.73	0.01998		7200.73	-0.000393
0.733	-0.00105		1200.73	-0.000722		2400.73	-0.000393		3600.73	0.05251		4800.73	0.000264		6000.73	0.01998		7200.73	-0.000722
0.734	-0.000722		1200.73	-0.000722		2400.73	-0.000722		3600.73	0.05021		4800.73	-0.000393		6000.73	0.01932		7200.73	-0.000393
0.735	-0.000722		1200.73	-0.000722		2400.73	0.000264		3600.73	0.04824		4800.73	-0.000722		6000.73	0.01998		7200.73	-0.00105
0.736	-0.000393		1200.73	-0.000722		2400.74	-0.000722		3600.74	0.04692		4800.73	-0.000393		6000.73	0.01965		7200.74	-0.000722
0.737	-6.44614e-05		1200.74	-0.000393		2400.74	-0.000722		3600.74	0.04495		4800.74	-0.000393		6000.74	0.01932		7200.74	-0.000722
0.738	-0.000393		1200.74	-0.000722		2400.74	-0.000722		3600.74	0.04462		4800.74	-6.44614e-05		6000.74	0.01932		7200.74	-0.000722
0.739	-0.000393		1200.74	-0.000393		2400.74	-0.000393		3600.74	0.04495		4800.74	-0.000393		6000.74	0.01932		7200.74	-0.000722
0.74	-0.000393		1200.74	-0.000722		2400.74	-0.000722		3600.74	0.04134		4800.74	-6.44614e-05		6000.74	0.01932		7200.74	0.000264
0.741	-6.44614e-05		1200.74	-0.000393		2400.74	-0.000393		3600.74	0.04101		4800.74	-0.000393		6000.74	0.01998		7200.74	-0.000722
0.742	-0.000722		1200.74	-0.000393		2400.74	-0.000393		3600.74	0.03904		4800.74	-0.000722		6000.74	0.01965		7200.74	-0.000393
0.743	-0.000393		1200.74	-0.000393		2400.74	-0.000393		3600.74	0.0397		4800.74	-0.000393		6000.74	0.01932		7200.74	-0.000393
0.744	-0.000393		1200.74	-0.000393		2400.74	-6.44614e-05		3600.74	0.03838		4800.74	-0.000393		6000.74	0.01932		7200.74	-0.00105
0.745	-6.44614e-05		1200.74	-0.000393		2400.74	-0.000393		3600.74	0.03772		4800.74	-0.000393		6000.74	0.01965		7200.74	-0.000722
0.746	-0.000393		1200.74	-6.44614e-05		2400.74	-0.000722		3600.74	0.03707		4800.74	-6.44614e-05		6000.74	0.01998		7200.75	-0.000393
0.747	-0.000393		1200.75	-0.00105		2400.75	-0.000722		3600.75	0.03641		4800.75	-0.000722		6000.75	0.01932		7200.75	-0.000722
0.748	-0.000722		1200.75	-0.000393		2400.75	-0.000393		3600.75	0.03477		4800.75	-0.000393		6000.75	0.01899		7200.75	-0.000393
0.749	0.49085		1200.75	-0.000722		2400.75	-0.00105		3600.75	0.03378		4800.75	-0.000722		6000.75	0.01932		7200.75	-0.00138
0.75	0.15865		1200.75	-0.000722		2400.75	-0.000722		3600.75	0.03247		4800.75	-0.000393		6000.75	0.01998		7200.75	-0.00105
0.751	0.11001		1200.75	-0.00105		2400.75	-6.44614e-05		3600.75	0.03181		4800.75	-0.000722		6000.75	0.01965		7200.75	-0.000393
0.752	0.07814		1200.75	-0.000393		2400.75	-6.44614e-05		3600.75	0.0305		4800.75	-0.000393		6000.75	0.01932		7200.75	-0.000722
0.753	0.0604		1200.75	-0.000722		2400.75	-0.000393		3600.75	0.03082		4800.75	-0.000722		6000.75	0.01932		7200.75	-0.000393
0.754	0.0466		1200.75	-0.000722		2400.75	-0.000393		3600.75	0.02951		4800.75	-0.000393		6000.75	0.01998		7200.75	-0.000722
0.755	0.03772		1200.75	-0.00105		2400.75	-0.000393		3600.75	0.02852		4800.75	-0.000722		6000.75	0.02031		7200.75	-0.000722
0.756	0.03181		1200.76	-0.000722		2400.76	-0.000393		3600.76	0.02787		4800.76	-0.00105		6000.76	0.02097		7200.76	-6.44614e-05
0.757	0.02655		1200.76	-6.44614e-05		2400.76	-0.000722		3600.76	0.02721		4800.76	-0.000393		6000.76	0.02129		7200.76	-0.000722
0.758	0.02129		1200.76	-0.000722		2400.76	-0.000393		3600.76	0.02655		4800.76	-0.000393		6000.76	0.02129		7200.76	-0.000722
0.759	0.01538		1200.76	-0.000722		2400.76	-0.000393		3600.76	0.02557		4800.76	-6.44614e-05		6000.76	0.02097		7200.76	-0.000393
0.76	0.01045		1200.76	-0.000393		2400.76	-0.000393		3600.76	0.02458		4800.76	-0.000393		6000.76	0.02162		7200.76	-0.000393
0.761	-0.000393		1200.76	-0.000722		2400.76	-0.000722		3600.76	0.02359		4800.76	-0.000393		6000.76	0.02228		7200.76	-0.000393
0.762	-0.000393		1200.76	-0.000722		2400.76	-0.000393		3600.76	0.02228		4800.76	-0.000393		6000.76	0.02261		7200.76	-0.000393
0.763	-0.000393		1200.76	-0.000393		2400.76	-0.000393		3600.76	0.02261		4800.76	-0.000393		6000.76	0.02195		7200.76	-0.000722
0.764	-0.000393		1200.76	-6.44614e-05		2400.76	-0.000722		3600.76	0.02129		4800.76	-0.000722		6000.76	0.02195		7200.76	-0.000722
0.765	-0.000393		1200.76	-0.000393		2400.76	-0.000393		3600.76	0.02097		4800.76	-0.000393		6000.76	0.02228		7200.76	-0.000722
0.766	-0.000393		1200.77	-0.000722		2400.76	-0.000393		3600.76	0.02064		4800.77	-6.44614e-05		6000.77	0.02162		7200.77	-0.000393
0.767	-0.000393		1200.77	-0.000393		2400.77	-0.000722		3600.77	0.02064		4800.77	-0.000393		6000.77	0.02162		7200.77	-0.000393
0.768	-0.000393		1200.77	-6.44614e-05		2400.77	-0.000393		3600.77	0.02031		4800.77	-6.44614e-05		6000.77	0.02097		7200.77	-0.000722
0.769	-0.000393		1200.77	-0.000393		2400.77	-0.000393		3600.77	0.02097		4800.77	-0.000722		6000.77	0.02031		7200.77	-0.000393
0.77	-0.000393		1200.77	-0.000722		2400.77	-0.000722		3600.77	0.01965		4800.77	-0.000722		6000.77	0.01998		7200.77	-0.000393
0.771	-0.000393		1200.77	-0.000393		2400.77	-0.000722		3600.77	0.01998		4800.77	-6.44614e-05		6000.77	0.01899		7200.77	-0.000722
0.772	-0.000722		1200.77	-0.000722		2400.77	-0.000722		3600.77	0.01932		4800.77	-0.000722		6000.77	0.01768		7200.77	-0.000393
0.773	-0.000722		1200.77	-6.44614e-05		2400.77	-0.000722		3600.77	0.02031		4800.77	-0.000393		6000.77	0.01571		7200.77	-0.000393
0.774	-0.000393		1200.77	-0.000393		2400.77	-0.000393		3600.77	0.02031		4800.77	-0.000393		6000.77	0.01242		7200.77	-0.000722
0.775	-6.44614e-05		1200.77	-0.00105		2400.77	-0.000393		3600.77	0.01998		4800.77	-0.000393		6000.77	0.00782		7200.77	-0.000393
0.776	-6.44614e-05		1200.78	-0.000722		2400.78	-0.000722		3600.78	0.01965		4800.77	-0.000393		6000.77	0.00191		7200.78	-0.000393
0.777	-6.44614e-05		1200.78	-0.00105		2400.78	-0.000722		3600.78	0.01965		4800.78	-6.44614e-05		6000.78	-0.000393		7200.78	-0.000393
0.778	-0.000393		1200.78	-6.44614e-05		2400.78	-0.000722		3600.78	0.01965		4800.78	-0.000393		6000.78	-0.000393		7200.78	-0.000722
0.779	-0.00105		1200.78	-0.000393		2400.78	-0.000722		3600.78	0.01965		4800.78	-0.000393		6000.78	-0.00105		7200.78	-0.000722
0.78	-0.000393		1200.78	-0.000393		2400.78	-0.000722		3600.78	0.01899		4800.78	-6.44614e-05		6000.78	-0.000722		7200.78	-0.000393
0.781	-0.000393		1200.78	-0.000722		2400.78	-6.44614e-05		3600.78	0.01899		4800.78	-6.44614e-05		6000.78	-0.000393		7200.78	-0.000722
0.782	-6.44614e-05		1200.78	-0.000393		2400.78	-0.000393		3600.78	0.01899		4800.78	-6.44614e-05		6000.78	-0.000722		7200.78	-0.000393
0.783	-0.000393		1200.78	-0.000722		2400.78	-0.000722		3600.78	0.01932		4800.78	-0.000393		6000.78	-0.000393		7200.78	-0.000722
0.784	-0.000393		1200.78	-0.000393		2400.78	-0.000722		3600.78	0.01998		4800.78	-6.44614e-05		6000.78	-6.44614e-05		7200.78	-0.000393
0.785	-0.000393		1200.78	-0.000393		2400.78	-0.000393		3600.78	0.01998		4800.78	-6.44614e-05		6000.78	-0.000393		7200.78	-0.00105
0.786	-6.44614e-05		1200.79	-0.000393		2400.78	-0.000393		3600.78	0.02064		4800.78	-0.000722		6000.78	-0.000393		7200.79	-0.000393
0.787	-0.000393		1200.79	-0.000393		2400.79	0.07058		3600.79	0.02097		4800.79	-0.000722		6000.79	-6.44614e-05		7200.79	-6.44614e-05
0.788	-6.44614e-05		1200.79	-6.44614e-05		2400.79	0.33543		3600.79	0.02097		4800.79	-6.44614e-05		6000.79	-0.000393		7200.79	-0.000722
0.789	-0.000722		1200.79	-0.000393		2400.79	0.56315		3600.79	0.02162		4800.79	-0.000722		6000.79	-0.000393		7200.79	-0.000722
0.79	-0.000393		1200.79	-0.000722		2400.79	0.62393		3600.79	0.02162		4800.79	-0.000393		6000.79	-0.000393		7200.79	-0.000722
0.791	-0.000393		1200.79	-0.000722		2400.79	0.50761		3600.79	0.02129		4800.79	-0.000393		6000.79	-0.000722		7200.79	-0.000722
0.792	-0.000393		1200.79	-0.000722		2400.79	0.32754		3600.79	0.02162		4800.79	-0.000722		6000.79	-0.000393		7200.79	-0.000722
0.793	-0.000722		1200.79	-0.000393		2400.79	0.24244		3600.79	0.02195		4800.79	-0.000393		6000.79	-0.000393		7200.79	-0.000722
0.794	-0.000722		1200.79	-0.00105		2400.79	0.19709		3600.79	0.02195		4800.79	-6.44614e-05		6000.79	-0.000393		7200.79	-0.000393
0.795	-0.000393		1200.79	-0.000393		2400.79	0.1685		3600.79	0.02162		4800.79	-0.000722		6000.79	-0.000722		7200.79	-0.000722
0.796	-0.000393		1200.8	-0.000722		2400.8	0.14616		3600.8	0.02195		4800.8	-0.000393		6000.8	-0.000393		7200.8	-6.44614e-05
0.797	0.000264		1200.8	-0.000393		2400.8	0.1317		3600.8	0.02129		4800.8	-0.000722		6000.8	-0.000722		7200.8	-0.000722
0.798	-0.000393		1200.8	-0.000722		2400.8	0.11856		3600.8	0.02064		4800.8	-0.000393		6000.8	-0.000393		7200.8	-0.000393
0.799	-6.44614e-05		1200.8	0.000264		2400.8	0.11231		3600.8	0.02031		4800.8	0.000264		6000.8	-0.00105		7200.8	-0.000722
0.8	-0.000393		1200.8	-0.000722		2400.8	0.10509		3600.8	0.01932		4800.8	-6.44614e-05		6000.8	-0.000722		7200.8	-0.000393
0.801	-6.44614e-05		1200.8	-0.000393		2400.8	0.09818		3600.8	0.01768		4800.8	-0.000393		6000.8	-0.000722		7200.8	-6.44614e-05
0.802	-0.000722		1200.8	-0.000722		2400.8	0.09293		3600.8	0.01538		4800.8	-0.000393		6000.8	-0.000393		7200.8	-0.000722
0.803	-0.000393		1200.8	-0.000722		2400.8	0.088		3600.8	0.01242		4800.8	-0.000722		6000.8	-0.000722		7200.8	-0.000722
0.804	-0.000393		1200.8	-0.000722		2400.8	0.08471		3600.8	0.00749		4800.8	-6.44614e-05		6000.8	-0.000393		7200.8	-0.000393
0.805	-0.000722		1200.8	-0.000393		2400.8	0.08241		3600.8	0.00289		4800.8	-0.000393		6000.8	-6.44614e-05		7200.8	-0.00105
0.806	-0.000393		1200.81	-0.000722		2400.8	0.07781		3600.8	-6.44614e-05		4800.81	-0.000393		6000.81	-0.000393		7200.81	-0.000393
0.807	-0.000393		1200.81	-0.000393		2400.81	0.07551		3600.81	-0.000722		4800.81	-6.44614e-05		6000.81	-6.44614e-05		7200.81	-6.44614e-05
0.808	-0.000393		1200.81	-6.44614e-05		2400.81	0.07025		3600.81	-0.000722		4800.81	-0.000393		6000.81	-0.000393		7200.81	-0.000722
0.809	-0.000393		1200.81	-0.000393		2400.81	0.0696		3600.81	-0.000393		4800.81	-0.000393		6000.81	-0.000722		7200.81	-0.000393
0.81	0.000264		1200.81	-0.000393		2400.81	0.06664		3600.81	-0.000393		4800.81	-0.000393		6000.81	-0.000722		7200.81	-0.000722
0.811	-6.44614e-05		1200.81	-0.000393		2400.81	0.06335		3600.81	-0.000722		4800.81	-0.00105		6000.81	-0.000722		7200.81	-0.000393
0.812	-0.000722		1200.81	-0.000722		2400.81	0.06204		3600.81	-0.000722		4800.81	-0.000393		6000.81	-0.000722		7200.81	-0.000722
0.813	-0.000393		1200.81	-0.000393		2400.81	0.05974		3600.81	-0.000393		4800.81	-0.000393		6000.81	-0.000393		7200.81	-0.000393
0.814	-0.000393		1200.81	-0.000393		2400.81	0.05842		3600.81	-0.000393		4800.81	-6.44614e-05		6000.81	-0.000393		7200.81	-0.000722
0.815	-0.000393		1200.81	-0.000722		2400.81	0.0581		3600.81	-0.000393		4800.81	-0.000722		6000.81	-0.000722		7200.81	-0.000722
0.816	-0.000722		1200.82	-0.00105		2400.82	0.0558		3600.82	-0.000393		4800.81	-0.000722		6000.81	0.000264		7200.82	-0.000393
0.817	-0.000393		1200.82	-0.00105		2400.82	0.05645		3600.82	-0.000393		4800.82	-0.000393		6000.82	-0.000393		7200.82	-0.000393
0.818	-0.000393		1200.82	-0.00105		2400.82	0.05415		3600.82	-0.000722		4800.82	-0.000722		6000.82	-0.000393		7200.82	-0.000722
0.819	-0.000393		1200.82	-0.000393		2400.82	0.05448		3600.82	-0.000393		4800.82	-0.000393		6000.82	-0.000722		7200.82	-0.000722
0.82	-6.44614e-05		1200.82	-0.000393		2400.82	0.05251		3600.82	-0.000393		4800.82	-0.000722		6000.82	-0.000722		7200.82	-6.44614e-05
0.821	-6.44614e-05		1200.82	-0.000722		2400.82	0.05087		3600.82	-0.000393		4800.82	-6.44614e-05		6000.82	-0.000393		7200.82	-0.000393
0.822	-6.44614e-05		1200.82	-0.000393		2400.82	0.05021		3600.82	-0.000393		4800.82	-6.44614e-05		6000.82	-0.000722		7200.82	-0.000393
0.823	-0.000393		1200.82	-0.000393		2400.82	0.04922		3600.82	-0.000722		4800.82	-0.000722		6000.82	-6.44614e-05		7200.82	-0.000722
0.824	-0.000393		1200.82	-0.000393		2400.82	0.04824		3600.82	-0.000393		4800.82	-0.000722		6000.82	-0.000393		7200.82	-0.000722
0.825	-6.44614e-05		1200.82	0.000264		2400.82	0.04857		3600.82	-0.000393		4800.82	-0.00105		6000.82	-6.44614e-05		7200.82	-0.00105
0.826	-0.000393		1200.83	-0.000393		2400.82	0.04561		3600.82	-6.44614e-05		4800.82	-0.000722		6000.82	-0.000393		7200.83	-0.000722
0.827	-0.000722		1200.83	-6.44614e-05		2400.83	0.04495		3600.83	-0.000393		4800.83	-0.000393		6000.83	-0.000393		7200.83	-0.00105
0.828	-0.000393		1200.83	-0.000393		2400.83	0.04232		3600.83	-0.000393		4800.83	-0.000393		6000.83	-0.000722		7200.83	-0.000393
0.829	-0.000722		1200.83	-0.000722		2400.83	0.04298		3600.83	-0.000722		4800.83	-0.000393		6000.83	-0.000722		7200.83	-0.00138
0.83	-0.000722		1200.83	-0.000722		2400.83	0.04134		3600.83	-0.000722		4800.83	-0.000393		6000.83	-0.000722		7200.83	-0.000722
0.831	-0.000393		1200.83	-0.00105		2400.83	0.04035		3600.83	-0.000393		4800.83	-0.000393		6000.83	-0.000393		7200.83	-0.000722
0.832	-0.000393		1200.83	-0.000722		2400.83	0.0397		3600.83	-0.000393		4800.83	-0.000393		6000.83	-0.000393		7200.83	-0.000722
0.833	-0.000393		1200.83	-0.000393		2400.83	0.03904		3600.83	-0.000393		4800.83	-6.44614e-05		6000.83	-0.000393		7200.83	-6.44614e-05
0.834	-0.000393		1200.83	-0.000393		2400.83	0.03772		3600.83	-6.44614e-05		4800.83	-0.000722		6000.83	-0.000722		7200.83	-0.00105
0.835	-0.000393		1200.83	-0.000393		2400.83	0.03772		3600.83	-0.000722		4800.83	-0.000722		6000.83	-0.00105		7200.83	-0.000722
0.836	0.000264		1200.84	-0.000393		2400.84	0.03575		3600.84	-0.000393		4800.84	-0.000722		6000.84	-6.44614e-05		7200.84	-0.000722
0.837	-0.000393		1200.84	-0.000393		2400.84	0.0351		3600.84	-0.000722		4800.84	-0.000722		6000.84	-0.000722		7200.84	-0.000722
0.838	-0.000722		1200.84	-0.000393		2400.84	0.03345		3600.84	-0.000393		4800.84	-0.000393		6000.84	-0.000722		7200.84	-0.000722
0.839	-0.000393		1200.84	-0.000722		2400.84	0.03378		3600.84	-0.000393		4800.84	-6.44614e-05		6000.84	-0.000722		7200.84	-6.44614e-05
0.84	-0.000393		1200.84	-0.000393		2400.84	0.03247		3600.84	-6.44614e-05		4800.84	-0.000393		6000.84	-0.000393		7200.84	-6.44614e-05
0.841	-0.000393		1200.84	-0.000393		2400.84	0.03247		3600.84	-0.000722		4800.84	0.000264		6000.84	-0.000722		7200.84	-0.000393
0.842	-6.44614e-05		1200.84	-0.000393		2400.84	0.03115		3600.84	-0.000393		4800.84	-0.000393		6000.84	-0.000722		7200.84	-0.000393
0.843	-6.44614e-05		1200.84	-0.000393		2400.84	0.02984		3600.84	-0.000393		4800.84	-0.000393		6000.84	-0.000393		7200.84	-0.000393
0.844	-0.000393		1200.84	-6.44614e-05		2400.84	0.02918		3600.84	-0.000393		4800.84	-6.44614e-05		6000.84	-6.44614e-05		7200.84	-0.00105
0.845	-0.000393		1200.84	-6.44614e-05		2400.84	0.02885		3600.84	-0.000393		4800.84	-0.000393		6000.84	-0.000722		7200.84	-0.00105
0.846	-0.000393		1200.85	-0.000393		2400.84	0.02754		3600.84	-6.44614e-05		4800.85	-0.000722		6000.85	-6.44614e-05		7200.85	-0.000393
0.847	-0.000393		1200.85	-0.000393		2400.85	0.02721		3600.85	0.000264		4800.85	-0.000722		6000.85	-0.000722		7200.85	-6.44614e-05
0.848	-0.000393		1200.85	-0.000393		2400.85	0.02688		3600.85	-0.000393		4800.85	-0.000393		6000.85	-0.00105		7200.85	-0.00105
0.849	0.2707		1200.85	-0.000393		2400.85	0.02688		3600.85	-0.000393		4800.85	-0.000393		6000.85	-0.00105		7200.85	-0.00105
0.85	0.14813		1200.85	-0.000722		2400.85	0.02688		3600.85	-0.000393		4800.85	-0.000393		6000.85	-0.000722		7200.85	-0.000722
0.851	0.10607		1200.85	-0.000393		2400.85	0.02688		3600.85	-6.44614e-05		4800.85	-0.000393		6000.85	-0.000393		7200.85	-0.000393
0.852	0.07584		1200.85	-6.44614e-05		2400.85	0.02655		3600.85	-6.44614e-05		4800.85	-0.000393		6000.85	-0.000393		7200.85	-0.000393
0.853	0.05908		1200.85	-0.000722		2400.85	0.02655		3600.85	-0.000393		4800.85	-6.44614e-05		6000.85	-0.000722		7200.85	-0.000393
0.854	0.04627		1200.85	-6.44614e-05		2400.85	0.02557		3600.85	-0.000393		4800.85	-0.000393		6000.85	-0.000722		7200.85	-0.000722
0.855	0.03707		1200.85	-0.000722		2400.85	0.02622		3600.85	-0.000393		4800.85	-0.000393		6000.85	-0.000393		7200.85	-0.000393
0.856	0.0305		1200.86	-0.000393		2400.86	0.02458		3600.86	-0.000393		4800.85	-6.44614e-05		6000.85	-0.000722		7200.86	-0.000722
0.857	0.02458		1200.86	-0.000722		2400.86	0.02458		3600.86	-0.000393		4800.86	-6.44614e-05		6000.86	-0.000722		7200.86	-0.000393
0.858	0.01965		1200.86	-0.000722		2400.86	0.02425		3600.86	-0.000393		4800.86	-0.000393		6000.86	-0.000722		7200.86	-0.000393
0.859	0.01472		1200.86	-0.000722		2400.86	0.02458		3600.86	-0.000393		4800.86	0.000264		6000.86	-0.000722		7200.86	-0.000722
0.86	0.00946		1200.86	-0.000393		2400.86	0.02425		3600.86	-0.000722		4800.86	-6.44614e-05		6000.86	-0.000393		7200.86	-0.000722
0.861	-0.000393		1200.86	-0.000722		2400.86	0.02458		3600.86	-0.000393		4800.86	-0.000393		6000.86	-0.000393		7200.86	-0.000722
0.862	-0.000393		1200.86	-0.000393		2400.86	0.02425		3600.86	-0.000722		4800.86	-6.44614e-05		6000.86	-0.000393		7200.86	-0.000393
0.863	-0.000722		1200.86	-0.000393		2400.86	0.02425		3600.86	-0.000722		4800.86	-6.44614e-05		6000.86	-0.000393		7200.86	-0.000393
0.864	-6.44614e-05		1200.86	-0.000393		2400.86	0.02392		3600.86	-0.000722		4800.86	-0.000393		6000.86	-0.000393		7200.86	-0.000722
0.865	-0.000393		1200.86	-0.000722		2400.86	0.02425		3600.86	-0.000393		4800.86	-0.000722		6000.86	-0.000722		7200.86	-0.000722
0.866	-0.000393		1200.87	-0.000393		2400.86	0.02327		3600.86	-0.000722		4800.86	-6.44614e-05		6000.86	-0.000393		7200.87	-0.000722
0.867	-6.44614e-05		1200.87	-6.44614e-05		2400.87	0.02327		3600.87	-0.000393		4800.87	-6.44614e-05		6000.87	-0.000393		7200.87	-0.000393
0.868	-0.000722		1200.87	-0.000393		2400.87	0.02294		3600.87	-6.44614e-05		4800.87	-0.000393		6000.87	-0.000722		7200.87	-0.000393
0.869	-0.000722		1200.87	-0.000393		2400.87	0.02327		3600.87	-6.44614e-05		4800.87	-0.000393		6000.87	-0.000722		7200.87	-0.000722
0.87	-0.000393		1200.87	-0.000393		2400.87	0.02327		3600.87	-0.000722		4800.87	-0.000393		6000.87	-0.000393		7200.87	-0.000722
0.871	-0.000722		1200.87	-0.000722		2400.87	0.02359		3600.87	-6.44614e-05		4800.87	-0.000393		6000.87	-6.44614e-05		7200.87	-0.000393
0.872	-0.000393		1200.87	-0.00105		2400.87	0.02327		3600.87	-0.00105		4800.87	-0.000393		6000.87	-0.000393		7200.87	-0.000722
0.873	-0.000393		1200.87	-0.000393		2400.87	0.02359		3600.87	-0.000393		4800.87	-0.000393		6000.87	-0.000722		7200.87	-0.000722
0.874	-0.000722		1200.87	-0.00105		2400.87	0.02359		3600.87	-0.000393		4800.87	-6.44614e-05		6000.87	-0.000722		7200.87	-0.000393
0.875	-0.000722		1200.87	-0.000393		2400.87	0.02359		3600.87	-0.000722		4800.87	-0.000393		6000.87	-0.000393		7200.87	-0.00105
0.876	-0.000393		1200.88	-0.000722		2400.88	0.02327		3600.88	-0.00105		4800.88	-0.000393		6000.88	-0.000393		7200.88	-0.000393
0.877	-0.000393		1200.88	-0.000722		2400.88	0.02359		3600.88	-0.000393		4800.88	-0.000393		6000.88	-0.000722		7200.88	-0.000722
0.878	-6.44614e-05		1200.88	-0.000393		2400.88	0.02359		3600.88	-0.000393		4800.88	-0.000393		6000.88	-0.000393		7200.88	-0.000393
0.879	-0.000393		1200.88	-0.000393		2400.88	0.02392		3600.88	-6.44614e-05		4800.88	-0.000722		6000.88	-0.00105		7200.88	-0.000722
0.88	-0.000393		1200.88	-0.000393		2400.88	0.02392		3600.88	-0.000722		4800.88	-0.000393		6000.88	-0.000393		7200.88	-0.000393
0.881	-0.000393		1200.88	-0.000722		2400.88	0.02327		3600.88	-0.000393		4800.88	-0.000393		6000.88	-0.000722		7200.88	-0.000393
0.882	-0.000722		1200.88	-0.000393		2400.88	0.02392		3600.88	-0.000393		4800.88	-6.44614e-05		6000.88	-0.000722		7200.88	-0.000393
0.883	-6.44614e-05		1200.88	-0.000393		2400.88	0.02327		3600.88	-6.44614e-05		4800.88	-0.000722		6000.88	-0.000393		7200.88	-0.000722
0.884	-0.000393		1200.88	-0.000393		2400.88	0.02359		3600.88	-6.44614e-05		4800.88	-0.000722		6000.88	-0.000393		7200.88	-0.000722
0.885	-0.000393		1200.88	-0.000393		2400.88	0.02327		3600.88	-6.44614e-05		4800.88	-0.000393		6000.88	-0.000393		7200.88	-0.000722
0.886	-0.000393		1200.88	-0.000393		2400.89	0.02327		3600.89	-0.000393		4800.89	-0.000393		6000.89	-0.000722		7200.89	-0.000722
0.887	-0.000393		1200.89	-0.000722		2400.89	0.02228		3600.89	-0.000393		4800.89	-6.44614e-05		6000.89	-0.000393		7200.89	-0.000722
0.888	-0.000393		1200.89	-0.000393		2400.89	0.02261		3600.89	-0.000393		4800.89	-0.000393		6000.89	-0.000393		7200.89	-0.000393
0.889	-0.000393		1200.89	-0.000393		2400.89	0.02228		3600.89	-6.44614e-05		4800.89	-0.000393		6000.89	-0.000722		7200.89	-0.000722
0.89	-6.44614e-05		1200.89	-6.44614e-05		2400.89	0.02195		3600.89	-0.000393		4800.89	-0.000393		6000.89	-0.000393		7200.89	-0.000722
0.891	-0.000393		1200.89	-0.000722		2400.89	0.02097		3600.89	-0.000393		4800.89	-6.44614e-05		6000.89	-0.000393		7200.89	-0.000393
0.892	-0.000722		1200.89	-0.000393		2400.89	0.02031		3600.89	-0.000722		4800.89	-0.000393		6000.89	-0.000393		7200.89	-0.000393
0.893	-6.44614e-05		1200.89	-0.000722		2400.89	0.01932		3600.89	-6.44614e-05		4800.89	-0.000393		6000.89	-0.000722		7200.89	-0.000393
0.894	0.000264		1200.89	-6.44614e-05		2400.89	0.01867		3600.89	-6.44614e-05		4800.89	-6.44614e-05		6000.89	-0.000722		7200.89	-0.000722
0.895	-6.44614e-05		1200.89	-0.000393		2400.89	0.01735		3600.89	-0.000722		4800.89	-0.000393		6000.89	-0.000393		7200.89	-0.000722
0.896	-0.000393		1200.89	-0.000722		2400.89	0.01505		3600.89	-0.000722		4800.9	-6.44614e-05		6000.9	-0.000393		7200.9	-0.000722
0.897	-6.44614e-05		1200.9	-0.00105		2400.9	0.01275		3600.9	-0.000722		4800.9	-6.44614e-05		6000.9	-0.000393		7200.9	-0.000722
0.898	-0.000393		1200.9	-0.000722		2400.9	0.00979		3600.9	-0.000393		4800.9	-0.000722		6000.9	-6.44614e-05		7200.9	-0.000393
0.899	0.000264		1200.9	-0.000393		2400.9	0.00618		3600.9	-6.44614e-05		4800.9	-6.44614e-05		6000.9	-0.000393		7200.9	-0.000393
0.9	-6.44614e-05		1200.9	-0.00105		2400.9	0.00289		3600.9	-0.000393		4800.9	-0.000393		6000.9	-0.000393		7200.9	-0.000393
0.901	-0.000393		1200.9	-0.000393		2400.9	-6.44614e-05		3600.9	-0.000393		4800.9	-0.000722		6000.9	-0.000393		7200.9	-0.000722
0.902	-0.000722		1200.9	-0.000722		2400.9	-0.000722		3600.9	-6.44614e-05		4800.9	0.000264		6000.9	-0.000393		7200.9	-0.000393
0.903	-0.000393		1200.9	-0.000393		2400.9	-0.000722		3600.9	-6.44614e-05		4800.9	-0.000393		6000.9	-6.44614e-05		7200.9	-0.000393
0.904	-0.000393		1200.9	-0.00105		2400.9	-0.00105		3600.9	-0.000393		4800.9	-0.000393		6000.9	-6.44614e-05		7200.9	-0.000393
0.905	0.000264		1200.9	-6.44614e-05		2400.9	-0.000722		3600.9	-0.000393		4800.9	-0.00105		6000.9	-0.000722		7200.9	-0.000722
0.906	-0.000722		1200.9	-6.44614e-05		2400.91	-0.000393		3600.91	-6.44614e-05		4800.9	-0.000393		6000.9	-0.000393		7200.91	-0.000722
0.907	-0.000393		1200.91	-0.000722		2400.91	-0.000722		3600.91	-6.44614e-05		4800.91	0.000264		6000.91	-0.000393		7200.91	-0.00105
0.908	-0.000393		1200.91	-6.44614e-05		2400.91	-0.000722		3600.91	-0.000393		4800.91	-0.000393		6000.91	-0.000722		7200.91	-0.00105
0.909	-0.000722		1200.91	-0.000722		2400.91	-0.000393		3600.91	-0.000393		4800.91	-0.000393		6000.91	-0.000393		7200.91	-0.000722
0.91	-0.000393		1200.91	-6.44614e-05		2400.91	-6.44614e-05		3600.91	-0.000393		4800.91	-0.000393		6000.91	-0.000393		7200.91	-0.000393
0.911	-6.44614e-05		1200.91	-0.000722		2400.91	-0.000393		3600.91	-0.000722		4800.91	-0.000722		6000.91	-0.000722		7200.91	-0.000722
0.912	-6.44614e-05		1200.91	-0.000393		2400.91	-0.000722		3600.91	-0.000393		4800.91	-0.000393		6000.91	-0.000722		7200.91	-0.000722
0.913	-0.000393		1200.91	-0.000393		2400.91	-6.44614e-05		3600.91	-0.000393		4800.91	-6.44614e-05		6000.91	-0.000393		7200.91	-0.000393
0.914	-0.000393		1200.91	-0.000722		2400.91	-6.44614e-05		3600.91	-6.44614e-05		4800.91	-0.000393		6000.91	-0.000722		7200.91	-0.000722
0.915	-0.000393		1200.91	-0.000722		2400.91	-0.00105		3600.91	-0.000393		4800.91	-0.000393		6000.91	-0.000722		7200.91	-0.000722
0.916	-0.000722		1200.91	-0.000722		2400.91	-6.44614e-05		3600.91	-0.000393		4800.91	-0.000722		6000.91	-0.000722		7200.92	-6.44614e-05
0.917	-6.44614e-05		1200.92	-0.000722		2400.92	-0.000722		3600.92	-0.000393		4800.92	-0.000393		6000.92	-0.00105		7200.92	-0.000722
0.918	-0.000722		1200.92	-0.000722		2400.92	-6.44614e-05		3600.92	-0.000393		4800.92	-6.44614e-05		6000.92	-0.000393		7200.92	-6.44614e-05
0.919	-0.000393		1200.92	-0.000722		2400.92	-0.000722		3600.92	-6.44614e-05		4800.92	-6.44614e-05		6000.92	-0.000393		7200.92	-0.000393
0.92	-6.44614e-05		1200.92	-0.00105		2400.92	-0.000722		3600.92	-0.000393		4800.92	-6.44614e-05		6000.92	-0.000722		7200.92	-0.000722
0.921	-0.000393		1200.92	-0.00105		2400.92	-0.000722		3600.92	-0.000393		4800.92	-0.000393		6000.92	-0.000722		7200.92	-0.000722
0.922	-6.44614e-05		1200.92	-0.000393		2400.92	-0.000722		3600.92	-0.000393		4800.92	-0.000393		6000.92	-0.000393		7200.92	-6.44614e-05
0.923	-0.000393		1200.92	-0.000722		2400.92	-0.000722		3600.92	-0.000722		4800.92	-6.44614e-05		6000.92	-0.000393		7200.92	-0.000393
0.924	-0.000393		1200.92	-0.000393		2400.92	-0.000393		3600.92	0.000264		4800.92	-0.000393		6000.92	-0.000722		7200.92	-0.000393
0.925	-0.000393		1200.92	-0.000393		2400.92	-0.000722		3600.92	-0.000393		4800.92	-0.000393		6000.92	-0.000722		7200.92	-0.000722
0.926	-0.000393		1200.92	-0.000722		2400.93	-0.000393		3600.93	-0.000393		4800.93	-0.000393		6000.93	-0.000393		7200.93	-0.00105
0.927	-0.000393		1200.93	-0.000393		2400.93	-6.44614e-05		3600.93	-0.000393		4800.93	-0.000722		6000.93	-0.000393		7200.93	-0.000722
0.928	-0.000393		1200.93	-0.000393		2400.93	-0.000393		3600.93	-0.000393		4800.93	-0.000393		6000.93	-0.000722		7200.93	-0.000722
0.929	-6.44614e-05		1200.93	-0.000393		2400.93	-6.44614e-05		3600.93	-6.44614e-05		4800.93	-0.000393		6000.93	-0.000722		7200.93	-0.000722
0.93	-0.000393		1200.93	-0.000722		2400.93	-0.000722		3600.93	-0.000393		4800.93	-0.000722		6000.93	-0.000722		7200.93	-0.000722
0.931	-0.000393		1200.93	-0.000722		2400.93	-0.000393		3600.93	-0.000393		4800.93	-0.000722		6000.93	-0.000722		7200.93	-0.000722
0.932	-6.44614e-05		1200.93	-0.000722		2400.93	-6.44614e-05		3600.93	-0.000393		4800.93	-6.44614e-05		6000.93	-0.000722		7200.93	-0.000393
0.933	-6.44614e-05		1200.93	-0.000393		2400.93	-6.44614e-05		3600.93	-0.000393		4800.93	-0.000393		6000.93	-0.000722		7200.93	-0.000393
0.934	-0.000393		1200.93	-0.000722		2400.93	-0.000393		3600.93	-6.44614e-05		4800.93	-0.000393		6000.93	-0.000722		7200.93	-0.000722
0.935	-0.000393		1200.93	-0.000722		2400.93	-6.44614e-05		3600.93	-6.44614e-05		4800.93	-0.000722		6000.93	-0.00105		7200.93	-0.000722
0.936	-0.000393		1200.93	-0.000393		2400.93	-0.00105		3600.93	-0.000722		4800.94	-0.000393		6000.94	-0.000722		7200.94	-0.000393
0.937	-6.44614e-05		1200.94	-0.000393		2400.94	-6.44614e-05		3600.94	-0.000393		4800.94	-0.000393		6000.94	-0.000393		7200.94	-0.000722
0.938	-0.000393		1200.94	-0.000722		2400.94	-0.000722		3600.94	-0.000722		4800.94	-6.44614e-05		6000.94	-0.000722		7200.94	-0.000722
0.939	-6.44614e-05		1200.94	-0.000393		2400.94	-0.000393		3600.94	-0.000393		4800.94	-0.000722		6000.94	-0.000722		7200.94	-0.000722
0.94	-0.000393		1200.94	-0.000722		2400.94	-6.44614e-05		3600.94	-0.000722		4800.94	-6.44614e-05		6000.94	-0.000722		7200.94	-0.00105
0.941	-0.000393		1200.94	-0.000393		2400.94	-6.44614e-05		3600.94	-6.44614e-05		4800.94	-0.000393		6000.94	-0.000722		7200.94	-0.000393
0.942	-0.000393		1200.94	-0.000393		2400.94	-6.44614e-05		3600.94	-6.44614e-05		4800.94	-6.44614e-05		6000.94	-6.44614e-05		7200.94	-0.000393
0.943	-0.000393		1200.94	-0.000393		2400.94	-0.000722		3600.94	-0.000393		4800.94	-6.44614e-05		6000.94	-0.000722		7200.94	-0.000393
0.944	-0.000393		1200.94	-0.000393		2400.94	-0.000722		3600.94	-6.44614e-05		4800.94	-0.000393		6000.94	-0.000722		7200.94	-6.44614e-05
0.945	-0.000722		1200.94	-6.44614e-05		2400.94	-6.44614e-05		3600.94	-0.000393		4800.94	-6.44614e-05		6000.94	-6.44614e-05		7200.94	-0.000393
0.946	-0.000393		1200.94	-0.000722		2400.95	-0.000393		3600.95	-6.44614e-05		4800.94	-0.000393		6000.94	-6.44614e-05		7200.95	-0.000393
0.947	-0.000393		1200.95	-0.000722		2400.95	-0.000393		3600.95	-6.44614e-05		4800.95	-6.44614e-05		6000.95	-0.000393		7200.95	-0.000722
0.948	-0.000393		1200.95	-0.000393		2400.95	-0.000393		3600.95	-6.44614e-05		4800.95	-0.000722		6000.95	-0.000393		7200.95	-0.000722
0.949	0.49545		1200.95	-0.000722		2400.95	-0.000393		3600.95	-0.000393		4800.95	-0.000722		6000.95	-0.00105		7200.95	-0.000393
0.95	0.16489		1200.95	-0.000393		2400.95	-0.000393		3600.95	-0.000393		4800.95	-0.000393		6000.95	-0.000393		7200.95	-0.00105
0.951	0.11034		1200.95	-0.000722		2400.95	-0.000393		3600.95	-0.000722		4800.95	-0.000722		6000.95	-0.000722		7200.95	-0.000722
0.952	0.08044		1200.95	-0.000722		2400.95	-0.000393		3600.95	-0.00105		4800.95	-6.44614e-05		6000.95	-0.000722		7200.95	-0.000393
0.953	0.06138		1200.95	-0.000393		2400.95	-6.44614e-05		3600.95	-0.000722		4800.95	-0.000722		6000.95	-0.000722		7200.95	-0.000722
0.954	0.04922		1200.95	-0.000393		2400.95	-6.44614e-05		3600.95	-0.000722		4800.95	-0.000393		6000.95	-0.000722		7200.95	-0.000722
0.955	0.0397		1200.95	-0.000722		2400.95	-6.44614e-05		3600.95	-0.000393		4800.95	-6.44614e-05		6000.95	-0.000393		7200.95	-0.00105
0.956	0.03378		1200.95	-0.00105		2400.95	0.000264		3600.95	-0.000722		4800.95	-0.000393		6000.95	-0.000393		7200.96	-0.000393
0.957	0.0282		1200.96	-0.000722		2400.96	-0.000393		3600.96	-0.000722		4800.96	-0.000393		6000.96	-0.000393		7200.96	-0.000393
0.958	0.02294		1200.96	-0.000393		2400.96	-0.000393		3600.96	-0.000722		4800.96	-0.000393		6000.96	-0.000393		7200.96	-0.000722
0.959	0.01735		1200.96	-0.000393		2400.96	-0.000393		3600.96	-0.000393		4800.96	-0.000393		6000.96	-0.000722		7200.96	-0.00105
0.96	0.01144		1200.96	-0.000393		2400.96	-0.000393		3600.96	-0.000722		4800.96	-0.000393		6000.96	-0.000722		7200.96	-0.000722
0.961	-0.000393		1200.96	-0.000393		2400.96	-0.000722		3600.96	-0.000722		4800.96	-6.44614e-05		6000.96	-0.000722		7200.96	-0.000393
0.962	-6.44614e-05		1200.96	-0.000393		2400.96	-0.000722		3600.96	-0.000722		4800.96	-0.000393		6000.96	-0.00105		7200.96	-0.000722
0.963	-0.000722		1200.96	-0.00105		2400.96	-0.000722		3600.96	-0.000393		4800.96	-6.44614e-05		6000.96	-6.44614e-05		7200.96	-0.000722
0.964	-6.44614e-05		1200.96	-0.000722		2400.96	-0.000722		3600.96	-0.000722		4800.96	-0.000393		6000.96	-0.000393		7200.96	-0.000393
0.965	-0.000393		1200.96	-0.000393		2400.96	-0.000722		3600.96	0.000264		4800.96	-0.000722		6000.96	-0.000722		7200.96	-0.00105
0.966	-0.000393		1200.96	-0.000722		2400.97	-0.000393		3600.97	-0.000393		4800.97	-0.000393		6000.97	-6.44614e-05		7200.97	-0.000393
0.967	-0.000393		1200.97	-6.44614e-05		2400.97	-0.000393		3600.97	-0.000393		4800.97	-6.44614e-05		6000.97	-0.000722		7200.97	-0.000722
0.968	-0.000722		1200.97	-6.44614e-05		2400.97	-0.000393		3600.97	0.000264		4800.97	-0.000393		6000.97	-0.000393		7200.97	-0.000722
0.969	-0.000393		1200.97	-6.44614e-05		2400.97	-0.000393		3600.97	-0.000393		4800.97	-0.000722		6000.97	-0.00105		7200.97	-0.000393
0.97	-0.000393		1200.97	-0.000722		2400.97	-0.000722		3600.97	-0.000393		4800.97	-0.000722		6000.97	-0.000722		7200.97	-0.000393
0.971	-0.000722		1200.97	-0.00105		2400.97	-0.000393		3600.97	-0.000393		4800.97	-0.000393		6000.97	-0.000722		7200.97	-6.44614e-05
0.972	-0.00105		1200.97	-0.000393		2400.97	-6.44614e-05		3600.97	-0.000722		4800.97	-0.000393		6000.97	-0.000393		7200.97	-0.000393
0.973	-0.000393		1200.97	-0.000393		2400.97	-0.000722		3600.97	-6.44614e-05		4800.97	-0.000393		6000.97	-0.000722		7200.97	-0.000722
0.974	-6.44614e-05		1200.97	-6.44614e-05		2400.97	-0.000393		3600.97	-0.000722		4800.97	-0.000393		6000.97	-0.000393		7200.97	-0.000393
0.975	-0.000393		1200.97	-0.00105		2400.97	-0.000393		3600.97	-0.000722		4800.97	-0.00105		6000.97	-0.000393		7200.97	-0.00171
0.976	-0.000393		1200.97	-0.000393		2400.97	-0.000393		3600.97	-0.000393		4800.98	-0.000393		6000.98	-6.44614e-05		7200.98	-0.000722
0.977	-0.000393		1200.98	-0.000393		2400.98	-0.000393		3600.98	-0.000393		4800.98	-0.000393		6000.98	-6.44614e-05		7200.98	-0.000393
0.978	-0.000393		1200.98	-0.000722		2400.98	-0.000722		3600.98	-0.000393		4800.98	-0.000393		6000.98	-0.000393		7200.98	-0.000722
0.979	-0.000722		1200.98	-0.000393		2400.98	-0.000393		3600.98	-0.000722		4800.98	-0.000393		6000.98	-0.000722		7200.98	-0.00105
0.98	-0.000393		1200.98	-0.000393		2400.98	-6.44614e-05		3600.98	-6.44614e-05		4800.98	-0.000722		6000.98	-0.000722		7200.98	-0.000722
0.981	-0.000393		1200.98	-0.000722		2400.98	-0.000393		3600.98	-0.000393		4800.98	-6.44614e-05		6000.98	-0.000393		7200.98	-0.000393
0.982	-0.000393		1200.98	-0.000393		2400.98	-0.000393		3600.98	-0.000722		4800.98	-0.000393		6000.98	-0.000393		7200.98	-0.000393
0.983	-0.000393		1200.98	-0.000393		2400.98	-0.00105		3600.98	-0.000722		4800.98	-0.000393		6000.98	-6.44614e-05		7200.98	-0.000722
0.984	-0.000393		1200.98	-0.000393		2400.98	-0.000393		3600.98	-0.000722		4800.98	-0.000393		6000.98	-6.44614e-05		7200.98	-0.00105
0.985	0.000264		1200.98	-6.44614e-05		2400.98	-0.000722		3600.98	-0.000722		4800.98	-0.000722		6000.98	-0.000393		7200.98	-0.00105
0.986	-0.000722		1200.98	-0.000393		2400.99	-6.44614e-05		3600.99	0.000264		4800.98	-0.000393		6000.98	-6.44614e-05		7200.99	-0.000722
0.987	-6.44614e-05		1200.99	-0.000722		2400.99	-0.000393		3600.99	-6.44614e-05		4800.99	-0.000722		6000.99	-0.000393		7200.99	-0.000722
0.988	-0.000393		1200.99	-0.000722		2400.99	-6.44614e-05		3600.99	-6.44614e-05		4800.99	-0.000722		6000.99	-0.000393		7200.99	-0.000393
0.989	-0.000393		1200.99	-6.44614e-05		2400.99	-0.000722		3600.99	-0.000393		4800.99	-0.000722		6000.99	-0.000722		7200.99	-0.000722
0.99	-6.44614e-05		1200.99	-0.000393		2400.99	-0.000722		3600.99	-0.000393		4800.99	-0.000393		6000.99	-0.000393		7200.99	-0.000722
0.991	-6.44614e-05		1200.99	-0.000722		2400.99	-6.44614e-05		3600.99	-6.44614e-05		4800.99	-0.000722		6000.99	-0.000722		7200.99	-0.000722
0.992	-6.44614e-05		1200.99	-0.000393		2400.99	-6.44614e-05		3600.99	-0.000393		4800.99	-0.000722		6000.99	-0.000722		7200.99	-6.44614e-05
0.993	-6.44614e-05		1200.99	-0.000393		2400.99	-6.44614e-05		3600.99	-0.000393		4800.99	-0.00105		6000.99	-0.000393		7200.99	-6.44614e-05
0.994	-0.000393		1200.99	-0.000722		2400.99	-6.44614e-05		3600.99	-0.000393		4800.99	-0.000393		6000.99	-6.44614e-05		7200.99	-0.000393
0.995	-0.000722		1200.99	-0.000393		2400.99	-6.44614e-05		3600.99	-0.000393		4800.99	-0.000393		6000.99	-0.000393		7200.99	-0.000393
0.996	-0.000393		1200.99	-0.000722		2400.99	-0.000393		3600.99	-6.44614e-05		4800.99	-0.000722		6000.99	-0.000393		7201	-0.000393
0.997	-0.000393		1201	-0.000722		2401	-6.44614e-05		3601	-0.00105		4801	-0.000393		6001	-0.000393		7201	-0.000722
0.998	-0.000393		1201	-6.44614e-05		2401	-0.000722		3601	-0.000393		4801	-0.000722		6001	-6.44614e-05		7201	-6.44614e-05
0.999	-0.000722		1201	-0.000393		2401	-0.000722		3601	-0.000393		4801	-6.44614e-05		6001	-0.000722		7201	-0.000722
1	0.000264		1201	-0.000722		2401	-0.000393		3601	-0.000393		4801	-6.44614e-05		6001	-0.000393		7201	-0.000393
1.001	-0.000393		1201	-0.000722		2401	-6.44614e-05		3601	-0.000393		4801	-6.44614e-05		6001	-6.44614e-05		7201	-0.000393
1.002	-0.000393		1201	-0.000393		2401	-0.000393		3601	-0.000722		4801	-0.000393		6001	-0.000722		7201	-0.000393
1.003	-0.000393		1201	-0.000393		2401	-0.000393		3601	-0.000393		4801	-0.000722		6001	-0.000393		7201	-0.000722
1.004	-0.000393		1201	-0.000722		2401	-0.000722		3601	-0.000393		4801	-0.000393		6001	-6.44614e-05		7201	-0.000722
1.005	-6.44614e-05		1201	-0.000393		2401	-6.44614e-05		3601	-0.000722		4801	-6.44614e-05		6001	-0.000393		7201	-0.00105
1.006	-0.000722		1201.01	-0.000393		2401.01	-0.000393		3601.01	-0.000393		4801.01	-0.000722		6001.01	-6.44614e-05		7201.01	-0.000722
1.007	-6.44614e-05		1201.01	-0.000722		2401.01	-0.000393		3601.01	-6.44614e-05		4801.01	-0.000393		6001.01	-0.000393		7201.01	-0.000393
1.008	-0.000393		1201.01	-6.44614e-05		2401.01	-0.000393		3601.01	0.000264		4801.01	-6.44614e-05		6001.01	-0.000393		7201.01	-0.000722
1.009	-6.44614e-05		1201.01	-0.000722		2401.01	-0.000393		3601.01	-0.000393		4801.01	-0.000393		6001.01	-0.000722		7201.01	-0.000393
1.01	-6.44614e-05		1201.01	-0.000722		2401.01	-0.00105		3601.01	-0.000393		4801.01	-0.000722		6001.01	-0.000393		7201.01	-0.000722
1.011	-6.44614e-05		1201.01	-0.000722		2401.01	0.000264		3601.01	-0.000393		4801.01	-0.000393		6001.01	-0.000393		7201.01	-0.000722
1.012	-6.44614e-05		1201.01	-6.44614e-05		2401.01	-0.000393		3601.01	-0.000722		4801.01	-0.000722		6001.01	-6.44614e-05		7201.01	-0.000722
1.013	-6.44614e-05		1201.01	-0.00105		2401.01	-6.44614e-05		3601.01	-0.000393		4801.01	-0.000393		6001.01	-0.000393		7201.01	-0.000722
1.014	-6.44614e-05		1201.01	-0.000393		2401.01	-0.000393		3601.01	-0.000393		4801.01	-0.000393		6001.01	-0.000393		7201.01	-0.000722
1.015	0.000264		1201.01	-0.000393		2401.01	-6.44614e-05		3601.01	-0.000393		4801.01	-0.000393		6001.01	-0.000722		7201.01	-0.00105
1.016	-0.000393		1201.02	-0.000393		2401.01	-0.000393		3601.01	-0.000393		4801.02	-0.000393		6001.02	-0.000393		7201.02	-0.000722
1.017	-6.44614e-05		1201.02	-0.000393		2401.02	-0.000393		3601.02	-0.000393		4801.02	-6.44614e-05		6001.02	-0.000722		7201.02	-0.000393
1.018	-6.44614e-05		1201.02	-0.000393		2401.02	-0.000393		3601.02	-0.000393		4801.02	-0.000722		6001.02	-0.000393		7201.02	-0.000722
1.019	-0.000393		1201.02	-0.000393		2401.02	-6.44614e-05		3601.02	-6.44614e-05		4801.02	-0.000722		6001.02	-6.44614e-05		7201.02	-0.000393
1.02	-0.000393		1201.02	-6.44614e-05		2401.02	-6.44614e-05		3601.02	-0.000722		4801.02	-6.44614e-05		6001.02	-0.000722		7201.02	-0.000393
1.021	-0.000393		1201.02	-0.000393		2401.02	-0.000393		3601.02	-0.000393		4801.02	-0.000393		6001.02	-0.000722		7201.02	-6.44614e-05
1.022	-6.44614e-05		1201.02	-0.00105		2401.02	-0.000393		3601.02	-0.000722		4801.02	-6.44614e-05		6001.02	-0.000393		7201.02	-0.000393
1.023	-0.000393		1201.02	-0.000393		2401.02	-0.000722		3601.02	-0.000393		4801.02	-0.000393		6001.02	-0.000722		7201.02	-0.000393
1.024	-6.44614e-05		1201.02	-0.000393		2401.02	-6.44614e-05		3601.02	-0.000722		4801.02	-0.000393		6001.02	-0.000393		7201.02	-6.44614e-05
1.025	-0.000393		1201.02	-0.000393		2401.02	-0.000393		3601.02	-0.000722		4801.02	-0.000393		6001.02	-0.000393		7201.02	-0.000722
1.026	-6.44614e-05		1201.03	-0.000393		2401.03	-0.000393		3601.03	-6.44614e-05		4801.02	-0.000393		6001.02	-0.000722		7201.03	-0.000722
1.027	-6.44614e-05		1201.03	-0.000393		2401.03	-0.000393		3601.03	-6.44614e-05		4801.03	-0.000393		6001.03	-0.000393		7201.03	-0.000722
1.028	0.000264		1201.03	-6.44614e-05		2401.03	-0.000393		3601.03	-0.000722		4801.03	-0.000393		6001.03	-0.000722		7201.03	-0.000393
1.029	-0.000393		1201.03	-0.000393		2401.03	-0.000393		3601.03	-6.44614e-05		4801.03	-0.000393		6001.03	-0.000722		7201.03	-0.00105
1.03	-0.000393		1201.03	-0.000722		2401.03	-0.000393		3601.03	-6.44614e-05		4801.03	-0.000393		6001.03	-0.000393		7201.03	-0.000722
1.031	-6.44614e-05		1201.03	-0.000722		2401.03	-0.000393		3601.03	-0.000393		4801.03	-0.000393		6001.03	-6.44614e-05		7201.03	-0.000722
1.032	-6.44614e-05		1201.03	-0.000393		2401.03	-6.44614e-05		3601.03	-0.000393		4801.03	-0.000722		6001.03	-0.000722		7201.03	-0.000722
1.033	-6.44614e-05		1201.03	-0.000722		2401.03	-0.000393		3601.03	-0.000722		4801.03	-0.000393		6001.03	-0.000393		7201.03	-0.000722
1.034	-0.000393		1201.03	-0.000722		2401.03	-0.000722		3601.03	-0.000393		4801.03	-6.44614e-05		6001.03	-0.000393		7201.03	-0.000393
1.035	0.000264		1201.03	-0.000722		2401.03	-0.000393		3601.03	-0.000393		4801.03	-0.000393		6001.03	-0.000393		7201.03	-0.000722
1.036	-6.44614e-05		1201.04	-0.000393		2401.03	-0.000393		3601.03	-0.000393		4801.03	-0.000393		6001.03	-0.000393		7201.04	-0.000722
1.037	-6.44614e-05		1201.04	-0.000722		2401.04	-0.000393		3601.04	-0.000393		4801.04	-0.000722		6001.04	-0.000722		7201.04	-0.000722
1.038	0.000264		1201.04	-6.44614e-05		2401.04	-0.000393		3601.04	-0.000393		4801.04	-0.000722		6001.04	-0.000722		7201.04	-0.000393
1.039	-6.44614e-05		1201.04	-0.000722		2401.04	-0.000393		3601.04	-0.000393		4801.04	-0.000393		6001.04	-0.00105		7201.04	-0.000393
1.04	-6.44614e-05		1201.04	-0.000393		2401.04	-0.000393		3601.04	-0.000722		4801.04	-0.000393		6001.04	-0.000722		7201.04	-0.000722
1.041	-0.000722		1201.04	-0.000722		2401.04	-0.000722		3601.04	-0.000393		4801.04	-6.44614e-05		6001.04	-0.000393		7201.04	-0.000393
1.042	-6.44614e-05		1201.04	-0.000722		2401.04	-0.000393		3601.04	-0.000722		4801.04	-0.000393		6001.04	-0.000722		7201.04	-0.000722
1.043	-0.000393		1201.04	-0.000393		2401.04	-0.00105		3601.04	-0.000393		4801.04	-0.000722		6001.04	-6.44614e-05		7201.04	-0.000393
1.044	-0.000393		1201.04	-0.000722		2401.04	-0.000393		3601.04	-0.000393		4801.04	-0.000393		6001.04	-0.000393		7201.04	-0.000722
1.045	0.000264		1201.04	-6.44614e-05		2401.04	-0.000722		3601.04	-0.000393		4801.04	-0.000393		6001.04	0.000264		7201.04	-0.000722
1.046	-6.44614e-05		1201.05	-0.000393		2401.05	-0.000722		3601.05	-0.000393		4801.05	-0.000393		6001.05	-0.000393		7201.05	-6.44614e-05
1.047	-0.000393		1201.05	-6.44614e-05		2401.05	-0.000393		3601.05	-0.000722		4801.05	-0.000722		6001.05	-0.000393		7201.05	-0.000393
1.048	-6.44614e-05		1201.05	-6.44614e-05		2401.05	-0.000393		3601.05	-0.000393		4801.05	-0.000722		6001.05	-0.000393		7201.05	-0.00105
1.049	0.24835		1201.05	-0.00105		2401.05	-0.000393		3601.05	-0.000722		4801.05	-0.000393		6001.05	-0.000393		7201.05	-6.44614e-05
1.05	0.1547		1201.05	-0.000722		2401.05	-0.000393		3601.05	-6.44614e-05		4801.05	-0.000393		6001.05	-0.000393		7201.05	-0.000393
1.051	0.1064		1201.05	-0.000393		2401.05	-0.000393		3601.05	-0.000393		4801.05	-0.000722		6001.05	-0.000393		7201.05	-0.000393
1.052	0.07945		1201.05	-0.000722		2401.05	-0.000393		3601.05	-0.000393		4801.05	-0.000393		6001.05	-0.000393		7201.05	-0.000722
1.053	0.06138		1201.05	-0.000393		2401.05	-0.000393		3601.05	-0.000393		4801.05	-0.000722		6001.05	-0.000393		7201.05	-0.000393
1.054	0.04988		1201.05	-0.000393		2401.05	-0.000393		3601.05	-6.44614e-05		4801.05	-0.000393		6001.05	-0.000393		7201.05	-0.000393
1.055	0.03937		1201.05	-0.000393		2401.05	-0.000393		3601.05	-6.44614e-05		4801.05	-0.000722		6001.05	-0.000722		7201.05	-0.000722
1.056	0.03312		1201.06	-0.000393		2401.05	-0.000393		3601.05	-0.000393		4801.06	-0.000393		6001.06	-6.44614e-05		7201.06	-6.44614e-05
1.057	0.02721		1201.06	-0.000393		2401.06	-0.000393		3601.06	-6.44614e-05		4801.06	-0.000393		6001.06	-0.000722		7201.06	-0.000393
1.058	0.02228		1201.06	-0.000393		2401.06	-0.000393		3601.06	-0.000722		4801.06	-0.000393		6001.06	0.000264		7201.06	-0.000722
1.059	0.01669		1201.06	-0.000393		2401.06	-0.000393		3601.06	-0.000393		4801.06	-0.000722		6001.06	-0.000393		7201.06	-0.000393
1.06	0.01078		1201.06	-0.000722		2401.06	0.000264		3601.06	-0.000722		4801.06	-6.44614e-05		6001.06	-6.44614e-05		7201.06	-6.44614e-05
1.061	-0.000722		1201.06	-0.000393		2401.06	-6.44614e-05		3601.06	-0.000393		4801.06	-6.44614e-05		6001.06	-6.44614e-05		7201.06	-0.000393
1.062	-0.000722		1201.06	-0.000722		2401.06	-0.000722		3601.06	-0.000722		4801.06	-0.000393		6001.06	-6.44614e-05		7201.06	-6.44614e-05
1.063	-0.000722		1201.06	-0.000722		2401.06	-0.000722		3601.06	-0.000393		4801.06	-0.000722		6001.06	-0.000393		7201.06	-0.000722
1.064	-0.000393		1201.06	-0.000393		2401.06	-6.44614e-05		3601.06	-0.000393		4801.06	-0.000393		6001.06	-6.44614e-05		7201.06	-0.000722
1.065	-0.000393		1201.06	-0.000393		2401.06	-0.000393		3601.06	-0.000393		4801.06	-0.000722		6001.06	-6.44614e-05		7201.06	-0.000393
1.066	-0.000393		1201.07	-0.000393		2401.07	-0.000393		3601.07	-0.000722		4801.06	-0.000722		6001.06	0.000264		7201.07	-0.000393
1.067	-0.000393		1201.07	-0.000393		2401.07	-0.000722		3601.07	-6.44614e-05		4801.07	-0.000393		6001.07	-0.000393		7201.07	-0.000393
1.068	-0.000393		1201.07	-0.000393		2401.07	-0.000722		3601.07	-0.000722		4801.07	-0.000393		6001.07	-6.44614e-05		7201.07	-0.000393
1.069	-0.000722		1201.07	-0.000393		2401.07	-0.000393		3601.07	0.000264		4801.07	-0.000393		6001.07	-0.000393		7201.07	-0.000722
1.07	-0.000393		1201.07	-0.000393		2401.07	-0.000393		3601.07	-6.44614e-05		4801.07	-0.000722		6001.07	-0.000722		7201.07	-0.00105
1.071	-0.000722		1201.07	-0.000722		2401.07	-0.000722		3601.07	-6.44614e-05		4801.07	-0.000722		6001.07	-6.44614e-05		7201.07	-0.000393
1.072	0.000264		1201.07	-0.000393		2401.07	-0.000393		3601.07	-0.000393		4801.07	-0.000722		6001.07	-6.44614e-05		7201.07	-0.000393
1.073	-0.000393		1201.07	-0.000393		2401.07	-0.000722		3601.07	-6.44614e-05		4801.07	-0.000393		6001.07	-0.000722		7201.07	-0.000393
1.074	-0.000393		1201.07	-0.000393		2401.07	-6.44614e-05		3601.07	-0.000722		4801.07	-0.000722		6001.07	-0.000393		7201.07	-0.000393
1.075	-0.000722		1201.07	-0.000393		2401.07	-6.44614e-05		3601.07	-0.000393		4801.07	-0.000722		6001.07	-0.000393		7201.07	-0.000393
1.076	-0.000393		1201.08	-0.000722		2401.07	-0.000393		3601.07	-0.000393		4801.07	-0.000393		6001.07	0.000264		7201.08	-0.000722
1.077	-0.000722		1201.08	-6.44614e-05		2401.08	-0.000722		3601.08	-0.000393		4801.08	-0.000393		6001.08	-0.000722		7201.08	-0.000393
1.078	-0.000393		1201.08	-0.000393		2401.08	-0.000722		3601.08	-6.44614e-05		4801.08	-0.000393		6001.08	-0.000393		7201.08	-0.000393
1.079	-0.000393		1201.08	-0.000722		2401.08	-0.000393		3601.08	-0.000393		4801.08	-0.000722		6001.08	-0.000722		7201.08	-0.000393
1.08	-0.000393		1201.08	-0.000393		2401.08	-0.000393		3601.08	-6.44614e-05		4801.08	-0.000393		6001.08	-0.000393		7201.08	-0.000722
1.081	-0.000393		1201.08	-0.000393		2401.08	-0.000393		3601.08	-0.000393		4801.08	-6.44614e-05		6001.08	-0.000393		7201.08	-0.00105
1.082	-6.44614e-05		1201.08	-0.000393		2401.08	-0.000393		3601.08	-0.000393		4801.08	-0.000393		6001.08	-6.44614e-05		7201.08	-0.000393
1.083	-0.000393		1201.08	-6.44614e-05		2401.08	-0.000393		3601.08	-0.000393		4801.08	-0.000393		6001.08	-0.000393		7201.08	-0.000393
1.084	-0.000393		1201.08	-0.00105		2401.08	-0.000393		3601.08	-0.000722		4801.08	-0.000722		6001.08	-0.000393		7201.08	-0.000393
1.085	-0.000393		1201.08	-0.000393		2401.08	-6.44614e-05		3601.08	-0.000722		4801.08	-0.000722		6001.08	-0.000393		7201.08	-0.00105
1.086	-6.44614e-05		1201.09	-6.44614e-05		2401.09	-0.000722		3601.09	-6.44614e-05		4801.09	-0.000393		6001.09	-0.000393		7201.09	-6.44614e-05
1.087	-0.000393		1201.09	-0.000393		2401.09	-0.000722		3601.09	-6.44614e-05		4801.09	-0.000393		6001.09	-6.44614e-05		7201.09	-0.00105
1.088	-0.000393		1201.09	-0.000393		2401.09	-0.000393		3601.09	-0.000393		4801.09	-0.000393		6001.09	-6.44614e-05		7201.09	-0.00105
1.089	-0.000393		1201.09	-0.000722		2401.09	-0.000722		3601.09	-0.000393		4801.09	-0.000722		6001.09	-0.000393		7201.09	-0.000722
1.09	-0.000393		1201.09	-0.000393		2401.09	-0.000722		3601.09	-0.000393		4801.09	-0.000722		6001.09	-0.000393		7201.09	-0.000722
1.091	-0.000393		1201.09	-0.000393		2401.09	-0.000393		3601.09	-0.000722		4801.09	-0.000393		6001.09	-0.000393		7201.09	-0.000722
1.092	-0.000393		1201.09	-0.000393		2401.09	-0.000393		3601.09	-6.44614e-05		4801.09	-0.000722		6001.09	-0.000722		7201.09	-0.000393
1.093	0.000264		1201.09	-0.000722		2401.09	-6.44614e-05		3601.09	-0.000722		4801.09	-0.000393		6001.09	-6.44614e-05		7201.09	-0.000393
1.094	-0.000722		1201.09	-0.000393		2401.09	-6.44614e-05		3601.09	-6.44614e-05		4801.09	-0.000393		6001.09	-0.000393		7201.09	-6.44614e-05
1.095	-6.44614e-05		1201.09	-0.000393		2401.09	-0.000393		3601.09	-0.000393		4801.09	-0.000393		6001.09	-0.000722		7201.09	-0.000722
1.096	-6.44614e-05		1201.1	-0.000722		2401.09	-0.000393		3601.09	-0.000393		4801.1	-0.000722		6001.1	-0.000393		7201.1	-0.000722
1.097	-6.44614e-05		1201.1	-0.000722		2401.1	-6.44614e-05		3601.1	-0.000393		4801.1	-0.000393		6001.1	-0.000393		7201.1	-0.000722
1.098	-6.44614e-05		1201.1	-0.000393		2401.1	-0.000393		3601.1	-0.000722		4801.1	-6.44614e-05		6001.1	-0.000393		7201.1	-0.000722
1.099	-0.000393		1201.1	-0.000393		2401.1	-0.000393		3601.1	-0.000393		4801.1	-0.000393		6001.1	-0.000722		7201.1	-0.000722
1.1	-0.000393		1201.1	-0.000722		2401.1	-6.44614e-05		3601.1	-6.44614e-05		4801.1	-0.000722		6001.1	-0.000393		7201.1	-6.44614e-05
1.101	-6.44614e-05		1201.1	-0.000393		2401.1	-0.000393		3601.1	-6.44614e-05		4801.1	-0.000393		6001.1	-0.000393		7201.1	-0.000393
1.102	-6.44614e-05		1201.1	-0.000722		2401.1	-0.000393		3601.1	-6.44614e-05		4801.1	-6.44614e-05		6001.1	-0.000393		7201.1	-6.44614e-05
1.103	-6.44614e-05		1201.1	-0.000393		2401.1	-0.000393		3601.1	-0.000393		4801.1	-0.000393		6001.1	-0.000393		7201.1	-0.000722
1.104	-0.000393		1201.1	-0.000722		2401.1	-0.000393		3601.1	-0.000393		4801.1	-0.000393		6001.1	-6.44614e-05		7201.1	-0.000393
1.105	-6.44614e-05		1201.1	-6.44614e-05		2401.1	-0.000722		3601.1	-0.000722		4801.1	-0.000393		6001.1	-0.000393		7201.1	-0.000393
1.106	-0.000393		1201.11	-0.000393		2401.11	-0.000393		3601.11	-0.000393		4801.1	-6.44614e-05		6001.1	-6.44614e-05		7201.11	-0.00105
1.107	-6.44614e-05		1201.11	-0.000393		2401.11	-0.000393		3601.11	-6.44614e-05		4801.11	-0.000393		6001.11	-6.44614e-05		7201.11	-0.000393
1.108	-0.000393		1201.11	-6.44614e-05		2401.11	-0.000393		3601.11	-0.000722		4801.11	-0.000393		6001.11	-0.000393		7201.11	-6.44614e-05
1.109	-0.000393		1201.11	-6.44614e-05		2401.11	-0.000722		3601.11	-0.000393		4801.11	-6.44614e-05		6001.11	-0.000722		7201.11	-0.000393
1.11	0.000264		1201.11	-6.44614e-05		2401.11	-0.000393		3601.11	-0.000393		4801.11	-0.00105		6001.11	-0.000393		7201.11	-0.000722
1.111	-0.000393		1201.11	-0.000722		2401.11	-0.000393		3601.11	-0.000393		4801.11	-0.00105		6001.11	-0.000722		7201.11	-0.000722
1.112	-6.44614e-05		1201.11	-0.000393		2401.11	-6.44614e-05		3601.11	-0.000393		4801.11	-0.000722		6001.11	-0.000393		7201.11	-0.000393
1.113	-6.44614e-05		1201.11	-0.000393		2401.11	-6.44614e-05		3601.11	-6.44614e-05		4801.11	-0.000393		6001.11	-0.000722		7201.11	-0.000722
1.114	-6.44614e-05		1201.11	-0.000393		2401.11	-0.000393		3601.11	-0.000393		4801.11	-0.000393		6001.11	-0.000393		7201.11	-0.000393
1.115	-6.44614e-05		1201.11	-0.000393		2401.11	-0.000393		3601.11	-0.000393		4801.11	-0.000393		6001.11	-0.000722		7201.11	-0.000393
1.116	-0.000393		1201.12	-0.000722		2401.11	-6.44614e-05		3601.11	-0.000393		4801.11	-0.00105		6001.11	0.000264		7201.12	-6.44614e-05
1.117	-0.000393		1201.12	-6.44614e-05		2401.12	-0.000393		3601.12	0.000264		4801.12	-0.000393		6001.12	-6.44614e-05		7201.12	-0.000393
1.118	-6.44614e-05		1201.12	-0.000393		2401.12	-0.000393		3601.12	-0.000393		4801.12	-0.000393		6001.12	-6.44614e-05		7201.12	-0.000393
1.119	-0.000393		1201.12	-6.44614e-05		2401.12	-0.000393		3601.12	-0.000722		4801.12	-6.44614e-05		6001.12	-0.000393		7201.12	-0.000722
1.12	-0.000393		1201.12	-0.000393		2401.12	-0.000393		3601.12	-0.000393		4801.12	-0.000393		6001.12	-0.000393		7201.12	-0.000393
1.121	-6.44614e-05		1201.12	-0.000722		2401.12	-0.000393		3601.12	-6.44614e-05		4801.12	-0.000393		6001.12	-0.000722		7201.12	-0.000722
1.122	-0.000393		1201.12	-0.000393		2401.12	-6.44614e-05		3601.12	-0.000393		4801.12	-0.000393		6001.12	-0.000722		7201.12	-0.000393
1.123	-6.44614e-05		1201.12	-0.000393		2401.12	-0.000393		3601.12	-0.000393		4801.12	0.000264		6001.12	-0.000393		7201.12	-0.000722
1.124	-6.44614e-05		1201.12	-0.000393		2401.12	-0.000722		3601.12	-6.44614e-05		4801.12	-0.000393		6001.12	-0.000393		7201.12	-0.00105
1.125	-6.44614e-05		1201.12	-0.000722		2401.12	-0.000722		3601.12	-0.000722		4801.12	-0.000393		6001.12	-6.44614e-05		7201.12	-0.00105
1.126	-0.000393		1201.12	-0.000393		2401.12	-0.000393		3601.12	-6.44614e-05		4801.12	-0.000722		6001.12	-0.000393		7201.13	-0.000393
1.127	-6.44614e-05		1201.13	-0.000393		2401.13	-0.000393		3601.13	-0.000393		4801.13	-0.000393		6001.13	-0.000393		7201.13	-0.000393
1.128	-6.44614e-05		1201.13	-0.000393		2401.13	-0.000393		3601.13	-6.44614e-05		4801.13	-0.000393		6001.13	-6.44614e-05		7201.13	-0.000722
1.129	-6.44614e-05		1201.13	-6.44614e-05		2401.13	-0.000722		3601.13	-0.000393		4801.13	-0.00105		6001.13	-0.00105		7201.13	-0.00105
1.13	-0.000722		1201.13	-0.000393		2401.13	-0.000393		3601.13	-6.44614e-05		4801.13	-0.000722		6001.13	-0.000722		7201.13	-0.000722
1.131	-6.44614e-05		1201.13	-0.000393		2401.13	-0.000393		3601.13	-0.000393		4801.13	-0.00105		6001.13	-0.000722		7201.13	-0.000393
1.132	-6.44614e-05		1201.13	-0.000393		2401.13	-6.44614e-05		3601.13	-0.000722		4801.13	-0.000722		6001.13	-0.000393		7201.13	-0.000393
1.133	-6.44614e-05		1201.13	-0.000393		2401.13	-0.000393		3601.13	-0.000393		4801.13	-0.000393		6001.13	-0.000722		7201.13	-0.000722
1.134	-6.44614e-05		1201.13	-0.000393		2401.13	-0.000393		3601.13	-0.000393		4801.13	-0.000393		6001.13	-0.000722		7201.13	-0.000393
1.135	-6.44614e-05		1201.13	-0.000393		2401.13	-6.44614e-05		3601.13	-0.000722		4801.13	-0.000722		6001.13	-6.44614e-05		7201.13	-0.00105
1.136	-0.000393		1201.13	-0.000722		2401.14	-0.000393		3601.14	-0.000722		4801.14	-0.000722		6001.14	-6.44614e-05		7201.14	-0.000722
1.137	-6.44614e-05		1201.14	-0.000722		2401.14	-6.44614e-05		3601.14	-0.000393		4801.14	-0.000722		6001.14	-6.44614e-05		7201.14	-6.44614e-05
1.138	-0.000393		1201.14	-0.000722		2401.14	-0.000722		3601.14	-6.44614e-05		4801.14	-0.000393		6001.14	-0.000393		7201.14	-6.44614e-05
1.139	-0.000393		1201.14	-0.000722		2401.14	-0.000722		3601.14	-0.000393		4801.14	-0.000393		6001.14	-6.44614e-05		7201.14	-0.000393
1.14	-0.000393		1201.14	-0.000722		2401.14	-0.000393		3601.14	-0.000393		4801.14	-6.44614e-05		6001.14	-0.000393		7201.14	-0.000393
1.141	-6.44614e-05		1201.14	-0.000393		2401.14	-6.44614e-05		3601.14	-0.000722		4801.14	-0.000722		6001.14	-0.000393		7201.14	0.07288
1.142	-6.44614e-05		1201.14	-0.000722		2401.14	-0.000393		3601.14	-6.44614e-05		4801.14	-0.000393		6001.14	-6.44614e-05		7201.14	0.13762
1.143	0.000264		1201.14	-6.44614e-05		2401.14	-6.44614e-05		3601.14	-0.000393		4801.14	-6.44614e-05		6001.14	-0.000722		7201.14	0.14123
1.144	-6.44614e-05		1201.14	-0.000393		2401.14	-0.000722		3601.14	-0.000393		4801.14	-0.000393		6001.14	-0.000393		7201.14	0.12086
1.145	-6.44614e-05		1201.14	-6.44614e-05		2401.14	-0.000722		3601.14	-0.000722		4801.14	-0.000393		6001.14	-0.000722		7201.14	0.11922
1.146	-0.000393		1201.14	-0.000393		2401.14	-0.000393		3601.14	-6.44614e-05		4801.15	-0.000722		6001.15	-0.000722		7201.15	0.10969
1.147	-0.000393		1201.15	-0.000393		2401.15	-6.44614e-05		3601.15	-6.44614e-05		4801.15	-6.44614e-05		6001.15	-0.00105		7201.15	0.09391
1.148	-6.44614e-05		1201.15	-0.000393		2401.15	-0.000722		3601.15	-6.44614e-05		4801.15	-0.000722		6001.15	-0.000722		7201.15	0.08077
1.149	-6.44614e-05		1201.15	-6.44614e-05		2401.15	-6.44614e-05		3601.15	-0.000393		4801.15	-0.000722		6001.15	-0.000393		7201.15	0.07091
1.15	0.25229		1201.15	-6.44614e-05		2401.15	-0.000393		3601.15	-0.000393		4801.15	-0.000393		6001.15	-0.000393		7201.15	0.06565
1.151	0.11922		1201.15	-0.000722		2401.15	-6.44614e-05		3601.15	-0.000722		4801.15	-0.000722		6001.15	-0.000393		7201.15	0.06073
1.152	0.09326		1201.15	-0.000393		2401.15	-0.000393		3601.15	-0.000722		4801.15	-0.000722		6001.15	-0.000722		7201.15	0.05842
1.153	0.06993		1201.15	-6.44614e-05		2401.15	-6.44614e-05		3601.15	-6.44614e-05		4801.15	-0.000393		6001.15	-0.000722		7201.15	0.05448
1.154	0.05382		1201.15	-0.000393		2401.15	-6.44614e-05		3601.15	-0.000393		4801.15	-0.000393		6001.15	-0.000393		7201.15	0.05185
1.155	0.04298		1201.15	-6.44614e-05		2401.15	-6.44614e-05		3601.15	-6.44614e-05		4801.15	-6.44614e-05		6001.15	-0.000393		7201.15	0.05054
1.156	0.03707		1201.15	-0.000393		2401.16	-0.000722		3601.16	-6.44614e-05		4801.15	-0.000393		6001.15	-0.000393		7201.16	0.04857
1.157	0.03345		1201.16	-0.000393		2401.16	-0.000722		3601.16	-6.44614e-05		4801.16	-0.000393		6001.16	-0.000722		7201.16	0.04758
1.158	0.02655		1201.16	-0.000722		2401.16	-0.000393		3601.16	-0.000722		4801.16	-0.000393		6001.16	-0.000393		7201.16	0.04561
1.159	0.02097		1201.16	-0.000393		2401.16	-6.44614e-05		3601.16	-0.000393		4801.16	-0.000393		6001.16	-0.00105		7201.16	0.04397
1.16	0.01505		1201.16	-0.000393		2401.16	-0.000722		3601.16	-0.000393		4801.16	-0.000393		6001.16	-6.44614e-05		7201.16	0.04298
1.161	0.00158		1201.16	-6.44614e-05		2401.16	-0.000722		3601.16	-0.000393		4801.16	-0.000722		6001.16	-0.000393		7201.16	0.04134
1.162	-0.000393		1201.16	-0.000393		2401.16	-0.000722		3601.16	-0.000393		4801.16	-0.000393		6001.16	-0.000393		7201.16	0.04002
1.163	-0.000393		1201.16	-0.000393		2401.16	-0.000393		3601.16	-0.000722		4801.16	-0.000722		6001.16	-0.000393		7201.16	0.03838
1.164	-6.44614e-05		1201.16	-0.000393		2401.16	-0.000393		3601.16	-0.000393		4801.16	-0.000722		6001.16	-0.000722		7201.16	0.03707
1.165	-0.000722		1201.16	-6.44614e-05		2401.16	-0.000722		3601.16	-0.000393		4801.16	-0.000722		6001.16	-0.000393		7201.16	0.03477
1.166	-6.44614e-05		1201.16	-0.000393		2401.16	-0.000393		3601.16	-0.000393		4801.16	-0.000722		6001.16	-0.000393		7201.17	0.03444
1.167	-0.000393		1201.17	-0.000393		2401.17	-0.000393		3601.17	-6.44614e-05		4801.17	-0.000393		6001.17	-6.44614e-05		7201.17	0.03312
1.168	-6.44614e-05		1201.17	-0.000393		2401.17	-6.44614e-05		3601.17	-6.44614e-05		4801.17	-6.44614e-05		6001.17	-0.000393		7201.17	0.03214
1.169	-6.44614e-05		1201.17	-0.000393		2401.17	-0.000393		3601.17	-0.000722		4801.17	-0.000722		6001.17	-0.000393		7201.17	0.03115
1.17	-0.000393		1201.17	-0.000393		2401.17	-0.000393		3601.17	-0.000393		4801.17	0.000264		6001.17	-0.000393		7201.17	0.02984
1.171	-0.000393		1201.17	-0.000393		2401.17	-0.000393		3601.17	-6.44614e-05		4801.17	-0.000722		6001.17	-0.000393		7201.17	0.02984
1.172	-0.000393		1201.17	-0.000393		2401.17	-6.44614e-05		3601.17	-0.000722		4801.17	-0.000393		6001.17	-0.000393		7201.17	0.02885
1.173	-0.000393		1201.17	-0.000722		2401.17	-0.000722		3601.17	-0.000722		4801.17	-0.000393		6001.17	-0.000393		7201.17	0.0282
1.174	-0.000393		1201.17	-0.000393		2401.17	-0.000393		3601.17	-0.000393		4801.17	-0.000393		6001.17	-0.000393		7201.17	0.02787
1.175	-6.44614e-05		1201.17	-0.000722		2401.17	-0.000722		3601.17	-6.44614e-05		4801.17	-0.00105		6001.17	-0.000722		7201.17	0.02721
1.176	-0.000393		1201.17	-0.000722		2401.18	-0.000722		3601.18	-0.000393		4801.18	-0.000393		6001.18	-0.000722		7201.18	0.02688
1.177	-0.000722		1201.18	-0.000393		2401.18	-0.000393		3601.18	-6.44614e-05		4801.18	-6.44614e-05		6001.18	-0.000722		7201.18	0.02589
1.178	-0.000393		1201.18	-0.000393		2401.18	-0.000393		3601.18	-0.000722		4801.18	-6.44614e-05		6001.18	-6.44614e-05		7201.18	0.02524
1.179	-0.000393		1201.18	-0.000393		2401.18	-0.000393		3601.18	-0.000393		4801.18	-0.000393		6001.18	-0.000393		7201.18	0.02491
1.18	-6.44614e-05		1201.18	-0.000722		2401.18	-0.000722		3601.18	-6.44614e-05		4801.18	-0.000722		6001.18	0.000264		7201.18	0.02392
1.181	-0.000393		1201.18	-0.000393		2401.18	-6.44614e-05		3601.18	-0.000722		4801.18	-6.44614e-05		6001.18	-0.000722		7201.18	0.02327
1.182	-0.000393		1201.18	-0.000393		2401.18	-0.000393		3601.18	-0.000393		4801.18	-0.000722		6001.18	-0.000722		7201.18	0.02294
1.183	-0.000393		1201.18	-0.000722		2401.18	-0.000722		3601.18	-6.44614e-05		4801.18	-0.000722		6001.18	-0.000393		7201.18	0.02228
1.184	-0.000722		1201.18	-0.000722		2401.18	-0.000393		3601.18	-0.000393		4801.18	-6.44614e-05		6001.18	-0.000393		7201.18	0.02097
1.185	-6.44614e-05		1201.18	-0.000722		2401.18	-0.000393		3601.18	-0.000393		4801.18	-0.000722		6001.18	-0.000393		7201.18	0.02064
1.186	-0.000393		1201.18	-0.000393		2401.18	-6.44614e-05		3601.18	-0.000393		4801.19	-0.000393		6001.19	-6.44614e-05		7201.19	0.02031
1.187	-0.00105		1201.19	-0.000393		2401.19	-0.000393		3601.19	-6.44614e-05		4801.19	-0.00105		6001.19	-0.000722		7201.19	0.01932
1.188	-6.44614e-05		1201.19	-0.000393		2401.19	-0.000393		3601.19	-6.44614e-05		4801.19	-0.000722		6001.19	-0.000722		7201.19	0.01899
1.189	-0.000393		1201.19	-6.44614e-05		2401.19	-0.000393		3601.19	-0.000393		4801.19	-0.000393		6001.19	-0.000722		7201.19	0.01834
1.19	-6.44614e-05		1201.19	-0.000393		2401.19	-0.000722		3601.19	-0.000393		4801.19	-0.000722		6001.19	-0.000722		7201.19	0.01834
1.191	-0.000393		1201.19	-0.000393		2401.19	-0.000393		3601.19	-0.000393		4801.19	-0.000722		6001.19	-0.000393		7201.19	0.01768
1.192	-0.000393		1201.19	-6.44614e-05		2401.19	0.000264		3601.19	-0.000393		4801.19	-0.000722		6001.19	-0.000722		7201.19	0.01834
1.193	-0.000722		1201.19	-0.000722		2401.19	-6.44614e-05		3601.19	-6.44614e-05		4801.19	-6.44614e-05		6001.19	-6.44614e-05		7201.19	0.01801
1.194	-0.000393		1201.19	-6.44614e-05		2401.19	-0.000393		3601.19	-6.44614e-05		4801.19	-0.00105		6001.19	-0.000722		7201.19	0.01834
1.195	-0.000393		1201.19	-0.000393		2401.19	-6.44614e-05		3601.19	-0.000393		4801.19	-0.000393		6001.19	-6.44614e-05		7201.19	0.01801
1.196	-0.000393		1201.19	-0.000722		2401.2	-0.000393		3601.2	-6.44614e-05		4801.19	-0.000722		6001.19	-6.44614e-05		7201.2	0.01834
1.197	-6.44614e-05		1201.2	-0.000393		2401.2	-0.000393		3601.2	-0.000393		4801.2	-6.44614e-05		6001.2	-0.000393		7201.2	0.01834
1.198	-0.000393		1201.2	-0.000393		2401.2	-0.000393		3601.2	-0.000393		4801.2	-0.000722		6001.2	-0.000393		7201.2	0.01867
1.199	-0.000722		1201.2	-0.000393		2401.2	-0.00105		3601.2	-0.000393		4801.2	-0.000393		6001.2	-6.44614e-05		7201.2	0.01834
1.2	-0.000722		1201.2	-0.000393		2401.2	-6.44614e-05		3601.2	-0.000393		4801.2	-0.000393		6001.2	-0.000722		7201.2	0.01834
1.201	-0.000722		1201.2	-0.000393		2401.2	-0.000393		3601.2	-0.000722		4801.2	-0.000393		6001.2	-0.000722		7201.2	0.01867
1.202	-0.000393		1201.2	-0.000393		2401.2	-0.000393		3601.2	-0.000722		4801.2	-0.000722		6001.2	-0.000393		7201.2	0.01899
1.203	-0.000722		1201.2	-0.000393		2401.2	-0.000393		3601.2	-6.44614e-05		4801.2	-0.00105		6001.2	0.000264		7201.2	0.01834
1.204	0.000264		1201.2	-0.000393		2401.2	-0.000393		3601.2	-0.000722		4801.2	-0.00105		6001.2	0.000264		7201.2	0.01899
1.205	-0.000393		1201.2	-0.000393		2401.2	-0.000722		3601.2	-6.44614e-05		4801.2	-0.000722		6001.2	-0.000393		7201.2	0.01834
1.206	-0.000393		1201.2	-6.44614e-05		2401.2	-6.44614e-05		3601.2	-6.44614e-05		4801.2	-0.000393		6001.2	-0.000393		7201.21	0.01899
1.207	-0.000393		1201.21	-6.44614e-05		2401.21	-0.000393		3601.21	0.000264		4801.21	-0.00105		6001.21	-0.000393		7201.21	0.01867
1.208	-0.000722		1201.21	-6.44614e-05		2401.21	-0.000393		3601.21	-6.44614e-05		4801.21	-0.000393		6001.21	-0.000393		7201.21	0.01932
1.209	-0.000722		1201.21	-0.000722		2401.21	-6.44614e-05		3601.21	-0.000393		4801.21	-0.000722		6001.21	-0.000722		7201.21	0.01899
1.21	0.000264		1201.21	-0.000722		2401.21	-0.000393		3601.21	-6.44614e-05		4801.21	-0.000393		6001.21	-0.000722		7201.21	0.01965
1.211	-6.44614e-05		1201.21	-6.44614e-05		2401.21	0.000264		3601.21	-0.000722		4801.21	-0.00138		6001.21	-0.000393		7201.21	0.01965
1.212	-6.44614e-05		1201.21	-0.000393		2401.21	-6.44614e-05		3601.21	-0.000393		4801.21	-0.000722		6001.21	-6.44614e-05		7201.21	0.01932
1.213	-0.000722		1201.21	-6.44614e-05		2401.21	-6.44614e-05		3601.21	-0.000393		4801.21	-0.000393		6001.21	-6.44614e-05		7201.21	0.01932
1.214	-0.000393		1201.21	-6.44614e-05		2401.21	-6.44614e-05		3601.21	-6.44614e-05		4801.21	-0.000393		6001.21	-0.000393		7201.21	0.01998
1.215	-0.000722		1201.21	-0.000393		2401.21	-0.000393		3601.21	-0.000393		4801.21	-0.000722		6001.21	-0.000393		7201.21	0.01965
1.216	-0.000393		1201.21	-0.000393		2401.22	-6.44614e-05		3601.22	-0.000393		4801.22	-6.44614e-05		6001.22	-0.000722		7201.22	0.01998
1.217	-0.000393		1201.22	-6.44614e-05		2401.22	-0.000722		3601.22	-0.000393		4801.22	-0.000393		6001.22	-0.000393		7201.22	0.01932
1.218	-6.44614e-05		1201.22	-0.000393		2401.22	-0.000393		3601.22	-0.000393		4801.22	-0.000722		6001.22	-0.000393		7201.22	0.01801
1.219	-6.44614e-05		1201.22	-0.000393		2401.22	-0.000393		3601.22	-0.000722		4801.22	-0.000393		6001.22	-0.000722		7201.22	0.01571
1.22	-0.000393		1201.22	-0.000393		2401.22	-0.000393		3601.22	-0.000393		4801.22	-6.44614e-05		6001.22	-0.000393		7201.22	0.01078
1.221	-6.44614e-05		1201.22	-0.000393		2401.22	-6.44614e-05		3601.22	-0.000393		4801.22	-0.000722		6001.22	-6.44614e-05		7201.22	0.00224
1.222	-0.000393		1201.22	-0.000393		2401.22	-0.000393		3601.22	-0.000393		4801.22	-0.000722		6001.22	-6.44614e-05		7201.22	-0.000722
1.223	-0.000393		1201.22	-0.000393		2401.22	-0.000393		3601.22	-0.000393		4801.22	-6.44614e-05		6001.22	-6.44614e-05		7201.22	-0.000722
1.224	-0.000393		1201.22	-6.44614e-05		2401.22	-0.000393		3601.22	-0.000722		4801.22	-6.44614e-05		6001.22	-0.000393		7201.22	-0.000393
1.225	-0.000393		1201.22	-6.44614e-05		2401.22	-0.000393		3601.22	-0.000393		4801.22	-0.000722		6001.22	-0.000393		7201.22	-0.000393
1.226	0.000264		1201.22	-0.000393		2401.22	-0.000722		3601.22	-0.000722		4801.23	-0.000722		6001.23	-6.44614e-05		7201.23	-0.000393
1.227	-0.000393		1201.23	-0.000393		2401.23	-6.44614e-05		3601.23	-6.44614e-05		4801.23	-0.000722		6001.23	-0.000393		7201.23	-0.000722
1.228	-6.44614e-05		1201.23	-6.44614e-05		2401.23	-0.000393		3601.23	-6.44614e-05		4801.23	-0.000393		6001.23	-0.000393		7201.23	-0.000393
1.229	-6.44614e-05		1201.23	-0.000393		2401.23	-0.000393		3601.23	-0.000722		4801.23	-0.000722		6001.23	-0.000722		7201.23	-0.000722
1.23	-6.44614e-05		1201.23	-6.44614e-05		2401.23	-6.44614e-05		3601.23	-6.44614e-05		4801.23	-0.000393		6001.23	-6.44614e-05		7201.23	-0.000722
1.231	-0.000393		1201.23	-0.000393		2401.23	-6.44614e-05		3601.23	-6.44614e-05		4801.23	-0.000393		6001.23	-0.000722		7201.23	-0.000393
1.232	0.000264		1201.23	-6.44614e-05		2401.23	-0.000393		3601.23	-6.44614e-05		4801.23	-0.000393		6001.23	-0.000722		7201.23	-0.000393
1.233	-0.000722		1201.23	-0.000393		2401.23	-0.000393		3601.23	-0.000393		4801.23	-0.000393		6001.23	-0.000393		7201.23	-0.000393
1.234	-6.44614e-05		1201.23	-0.000393		2401.23	-0.000393		3601.23	-0.000393		4801.23	-0.000722		6001.23	-0.000393		7201.23	-0.000393
1.235	-0.000722		1201.23	-0.000393		2401.23	-6.44614e-05		3601.23	-0.000393		4801.23	-0.00105		6001.23	-0.000722		7201.23	-0.000722
1.236	-6.44614e-05		1201.23	-0.000722		2401.24	-0.000393		3601.24	-0.00105		4801.23	-0.000722		6001.23	-0.000393		7201.24	-0.000393
1.237	-0.000393		1201.24	-0.000393		2401.24	-6.44614e-05		3601.24	-6.44614e-05		4801.24	-0.00105		6001.24	-6.44614e-05		7201.24	-0.000722
1.238	-6.44614e-05		1201.24	-0.000393		2401.24	-0.000393		3601.24	-0.00105		4801.24	-6.44614e-05		6001.24	-6.44614e-05		7201.24	-0.000393
1.239	-0.000722		1201.24	-0.000393		2401.24	-0.000722		3601.24	-0.000393		4801.24	-0.00105		6001.24	-0.000393		7201.24	-0.000722
1.24	-0.000393		1201.24	-0.000393		2401.24	-0.000722		3601.24	-0.000393		4801.24	-6.44614e-05		6001.24	-0.000393		7201.24	-0.000393
1.241	-0.000393		1201.24	-0.000393		2401.24	-0.00105		3601.24	-0.000722		4801.24	-0.000393		6001.24	-6.44614e-05		7201.24	-0.000393
1.242	-6.44614e-05		1201.24	-0.000393		2401.24	-0.000393		3601.24	-6.44614e-05		4801.24	-0.000393		6001.24	-0.000393		7201.24	-0.000393
1.243	-6.44614e-05		1201.24	-0.000393		2401.24	-0.000393		3601.24	-0.000393		4801.24	-0.00105		6001.24	-6.44614e-05		7201.24	-0.000393
1.244	-6.44614e-05		1201.24	-6.44614e-05		2401.24	-0.000722		3601.24	-6.44614e-05		4801.24	-0.000722		6001.24	-0.000393		7201.24	-0.000393
1.245	-0.000722		1201.24	-0.000393		2401.24	-0.000722		3601.24	-0.000393		4801.24	-0.000722		6001.24	-0.000393		7201.24	-0.000722
1.246	-0.000393		1201.24	-6.44614e-05		2401.24	-0.000393		3601.24	-0.000722		4801.24	-0.000393		6001.24	-0.000393		7201.25	-0.000393
1.247	-0.000393		1201.25	-6.44614e-05		2401.25	-6.44614e-05		3601.25	-6.44614e-05		4801.25	-0.000722		6001.25	-0.000393		7201.25	-0.000393
1.248	0.50006		1201.25	-0.000393		2401.25	-6.44614e-05		3601.25	-6.44614e-05		4801.25	-0.000722		6001.25	-0.000393		7201.25	-0.000722
1.249	0.19151		1201.25	-0.000393		2401.25	-6.44614e-05		3601.25	-0.000393		4801.25	-0.000393		6001.25	-0.000722		7201.25	-0.000393
1.25	0.12776		1201.25	-6.44614e-05		2401.25	-0.000393		3601.25	-0.000722		4801.25	-0.000722		6001.25	-0.000393		7201.25	-0.000722
1.251	0.09588		1201.25	-0.000393		2401.25	-0.000393		3601.25	-0.000393		4801.25	-0.000393		6001.25	-0.000393		7201.25	-0.000393
1.252	0.08044		1201.25	-0.000393		2401.25	-0.000393		3601.25	-0.000722		4801.25	-0.000722		6001.25	-0.000722		7201.25	-0.000393
1.253	0.0627		1201.25	-6.44614e-05		2401.25	-0.000393		3601.25	-0.000393		4801.25	-0.000722		6001.25	-0.000393		7201.25	-0.000722
1.254	0.05021		1201.25	-6.44614e-05		2401.25	-0.000393		3601.25	-0.000393		4801.25	-0.000393		6001.25	-0.000722		7201.25	-0.000722
1.255	0.0397		1201.25	-0.000393		2401.25	-0.000393		3601.25	-6.44614e-05		4801.25	-0.000722		6001.25	-0.000393		7201.25	-0.000722
1.256	0.03247		1201.26	-0.000393		2401.26	-0.000393		3601.26	-0.000393		4801.26	-0.000722		6001.26	-0.000393		7201.26	-0.000393
1.257	0.02754		1201.26	-0.000393		2401.26	-6.44614e-05		3601.26	-0.000722		4801.26	-0.000722		6001.26	-0.000393		7201.26	-6.44614e-05
1.258	0.02327		1201.26	-0.000393		2401.26	-0.000393		3601.26	-0.000393		4801.26	-0.000722		6001.26	-0.000722		7201.26	-6.44614e-05
1.259	0.01899		1201.26	-6.44614e-05		2401.26	-0.000722		3601.26	-6.44614e-05		4801.26	-0.000722		6001.26	-0.000393		7201.26	-0.000393
1.26	0.01341		1201.26	-0.000393		2401.26	-6.44614e-05		3601.26	-0.000722		4801.26	-0.000393		6001.26	-0.000393		7201.26	-6.44614e-05
1.261	-0.000393		1201.26	-6.44614e-05		2401.26	-6.44614e-05		3601.26	-0.000393		4801.26	-6.44614e-05		6001.26	-0.000393		7201.26	-0.000722
1.262	-0.000393		1201.26	-0.00105		2401.26	-0.000393		3601.26	-0.000722		4801.26	-0.000393		6001.26	-6.44614e-05		7201.26	-0.000393
1.263	-0.000393		1201.26	-0.000393		2401.26	-0.000393		3601.26	-0.000393		4801.26	-0.000393		6001.26	-0.000393		7201.26	-0.000722
1.264	-0.000393		1201.26	-0.000393		2401.26	-0.000722		3601.26	-0.000393		4801.26	-0.000393		6001.26	-6.44614e-05		7201.26	-0.000393
1.265	-0.000393		1201.26	-0.000393		2401.26	-0.000393		3601.26	-0.00105		4801.26	-0.000393		6001.26	-6.44614e-05		7201.26	-0.000722
1.266	-6.44614e-05		1201.27	-6.44614e-05		2401.26	-6.44614e-05		3601.26	-0.000393		4801.27	-0.000722		6001.27	-0.000393		7201.27	-0.000722
1.267	-6.44614e-05		1201.27	-0.000393		2401.27	-0.00105		3601.27	-6.44614e-05		4801.27	-0.000393		6001.27	-0.000722		7201.27	-0.000393
1.268	-0.000722		1201.27	-0.000393		2401.27	-0.000722		3601.27	-0.000722		4801.27	-0.000393		6001.27	-0.000722		7201.27	-0.000393
1.269	-0.000393		1201.27	-0.000393		2401.27	-0.000393		3601.27	-6.44614e-05		4801.27	-0.000393		6001.27	-0.000393		7201.27	-0.00105
1.27	-6.44614e-05		1201.27	-0.000393		2401.27	-0.000393		3601.27	-0.000393		4801.27	-6.44614e-05		6001.27	-0.000722		7201.27	-0.000393
1.271	-6.44614e-05		1201.27	-0.000722		2401.27	-0.000393		3601.27	-0.000393		4801.27	-0.000722		6001.27	-6.44614e-05		7201.27	-0.00105
1.272	-6.44614e-05		1201.27	-0.000722		2401.27	-6.44614e-05		3601.27	-0.000722		4801.27	-0.000393		6001.27	-0.000393		7201.27	-0.000393
1.273	-0.000393		1201.27	-0.000393		2401.27	-0.000393		3601.27	-0.000393		4801.27	-0.000393		6001.27	-0.000393		7201.27	-6.44614e-05
1.274	-0.000393		1201.27	-0.000393		2401.27	-6.44614e-05		3601.27	-0.000722		4801.27	-0.000722		6001.27	-0.000722		7201.27	-0.000393
1.275	-6.44614e-05		1201.27	-0.00105		2401.27	-0.000393		3601.27	-0.000393		4801.27	-0.000722		6001.27	-0.000722		7201.27	-0.000722
1.276	-0.000393		1201.28	-0.000393		2401.28	-0.000393		3601.28	-0.000393		4801.27	-0.00105		6001.27	-0.000393		7201.28	-0.000393
1.277	-0.000393		1201.28	-6.44614e-05		2401.28	-6.44614e-05		3601.28	-0.000393		4801.28	-0.000393		6001.28	-0.000722		7201.28	-0.000393
1.278	-0.000393		1201.28	-0.000393		2401.28	-0.000393		3601.28	-0.000393		4801.28	-0.000722		6001.28	-0.000393		7201.28	-0.000722
1.279	-6.44614e-05		1201.28	-6.44614e-05		2401.28	-0.000393		3601.28	-0.000722		4801.28	-0.000722		6001.28	-0.000393		7201.28	-6.44614e-05
1.28	-0.000393		1201.28	-6.44614e-05		2401.28	-0.000722		3601.28	-0.000393		4801.28	-0.000722		6001.28	-0.000393		7201.28	-0.000393
1.281	-0.000393		1201.28	-6.44614e-05		2401.28	-0.000393		3601.28	-0.000393		4801.28	-0.000393		6001.28	-0.000393		7201.28	-0.000722
1.282	-0.000393		1201.28	-0.000722		2401.28	-0.000393		3601.28	-0.000722		4801.28	-6.44614e-05		6001.28	-0.00105		7201.28	-0.000393
1.283	-0.000393		1201.28	-0.000393		2401.28	-0.000393		3601.28	-0.000722		4801.28	-0.000393		6001.28	-0.000393		7201.28	-0.000393
1.284	-0.000393		1201.28	-0.000393		2401.28	-0.000722		3601.28	-0.000393		4801.28	-6.44614e-05		6001.28	-6.44614e-05		7201.28	-0.000393
1.285	-0.000393		1201.28	-6.44614e-05		2401.28	-0.000393		3601.28	-0.000393		4801.28	-0.000722		6001.28	-0.000393		7201.28	-0.000722
1.286	-0.000393		1201.29	-6.44614e-05		2401.28	-0.000393		3601.28	-0.000722		4801.28	-0.000722		6001.28	-6.44614e-05		7201.29	-0.000393
1.287	-0.000393		1201.29	-0.000393		2401.29	-0.000393		3601.29	-0.000722		4801.29	-0.000393		6001.29	-6.44614e-05		7201.29	-0.000393
1.288	0.000264		1201.29	-0.000393		2401.29	-0.000393		3601.29	-0.000393		4801.29	-0.000393		6001.29	-6.44614e-05		7201.29	-6.44614e-05
1.289	-0.000722		1201.29	-6.44614e-05		2401.29	-0.000393		3601.29	-0.000393		4801.29	-0.000722		6001.29	-0.000393		7201.29	-0.000393
1.29	-0.000393		1201.29	-0.000393		2401.29	-0.000722		3601.29	-0.000722		4801.29	-0.000722		6001.29	-0.000722		7201.29	-0.000393
1.291	-0.000393		1201.29	-0.000722		2401.29	-6.44614e-05		3601.29	-0.000722		4801.29	-0.000393		6001.29	-0.000722		7201.29	-0.000393
1.292	-0.000393		1201.29	-0.000722		2401.29	-0.000393		3601.29	-0.000722		4801.29	-0.000393		6001.29	-0.000722		7201.29	-6.44614e-05
1.293	-0.000722		1201.29	-0.000393		2401.29	-6.44614e-05		3601.29	-0.000722		4801.29	-0.000722		6001.29	-0.000393		7201.29	-0.000393
1.294	-0.000393		1201.29	-0.000393		2401.29	-6.44614e-05		3601.29	-0.000393		4801.29	-0.000722		6001.29	-0.000393		7201.29	-0.000393
1.295	-0.00105		1201.29	-0.000393		2401.29	-0.000393		3601.29	-0.000722		4801.29	-0.00105		6001.29	-0.000393		7201.29	-0.000393
1.296	-0.000722		1201.3	-0.000393		2401.3	-0.000393		3601.3	-0.000393		4801.3	-0.000722		6001.3	-0.000393		7201.3	-0.000393
1.297	-0.000722		1201.3	-0.000722		2401.3	-0.000722		3601.3	-0.000722		4801.3	-0.000722		6001.3	-0.000722		7201.3	-0.000393
1.298	-0.000393		1201.3	-0.000722		2401.3	-0.000722		3601.3	-0.000393		4801.3	-0.000722		6001.3	-6.44614e-05		7201.3	0.000264
1.299	-0.000393		1201.3	-6.44614e-05		2401.3	-0.000393		3601.3	-0.000393		4801.3	-0.000393		6001.3	-0.000722		7201.3	-0.000393
1.3	-0.000722		1201.3	-0.000393		2401.3	-6.44614e-05		3601.3	-0.000722		4801.3	-0.000722		6001.3	-0.00105		7201.3	-6.44614e-05
1.301	-0.000393		1201.3	-0.000393		2401.3	-0.000393		3601.3	-0.000393		4801.3	-0.000393		6001.3	-0.000393		7201.3	-0.000393
1.302	-0.000393		1201.3	-0.000393		2401.3	-6.44614e-05		3601.3	-0.000722		4801.3	-6.44614e-05		6001.3	-0.000393		7201.3	-6.44614e-05
1.303	-6.44614e-05		1201.3	-6.44614e-05		2401.3	-0.000722		3601.3	-0.000393		4801.3	-0.000393		6001.3	-0.000393		7201.3	-0.000393
1.304	0.000264		1201.3	-0.000393		2401.3	-0.000722		3601.3	0.000264		4801.3	-0.000393		6001.3	-0.000722		7201.3	-0.000393
1.305	-0.000393		1201.3	-6.44614e-05		2401.3	-0.000393		3601.3	-0.000722		4801.3	-0.000722		6001.3	-0.000393		7201.3	-0.000722
1.306	-0.000393		1201.31	-0.000393		2401.3	-6.44614e-05		3601.3	-0.000722		4801.31	-0.000722		6001.31	-0.000393		7201.31	-0.000722
1.307	-6.44614e-05		1201.31	-0.000393		2401.31	-0.000722		3601.31	-0.000393		4801.31	-0.000393		6001.31	-0.000393		7201.31	-0.000722
1.308	-6.44614e-05		1201.31	-6.44614e-05		2401.31	-0.000393		3601.31	-0.000393		4801.31	-0.000722		6001.31	-0.000722		7201.31	-0.000393
1.309	-6.44614e-05		1201.31	-0.000393		2401.31	-0.000393		3601.31	-0.000722		4801.31	-0.00105		6001.31	-0.000393		7201.31	-0.000722
1.31	-6.44614e-05		1201.31	-0.000722		2401.31	-0.000393		3601.31	-0.000393		4801.31	-0.000393		6001.31	-0.000393		7201.31	-0.000722
1.311	-0.000722		1201.31	-0.000393		2401.31	-0.000393		3601.31	-0.000722		4801.31	-0.00105		6001.31	-0.000393		7201.31	-0.000393
1.312	-0.000393		1201.31	-0.000393		2401.31	-0.000393		3601.31	-0.000393		4801.31	-0.000722		6001.31	-0.000393		7201.31	-0.000393
1.313	-0.000393		1201.31	-6.44614e-05		2401.31	-0.000722		3601.31	-0.000393		4801.31	-0.000393		6001.31	-0.000722		7201.31	-0.000393
1.314	-0.000393		1201.31	-0.000722		2401.31	-0.000722		3601.31	-0.000722		4801.31	-0.000722		6001.31	-0.000393		7201.31	-6.44614e-05
1.315	-6.44614e-05		1201.31	-0.000393		2401.31	-6.44614e-05		3601.31	-0.000393		4801.31	-0.000393		6001.31	-0.000393		7201.31	-6.44614e-05
1.316	-0.000393		1201.32	-0.00105		2401.32	-0.000393		3601.32	-0.000722		4801.31	-0.000722		6001.31	-0.000393		7201.32	-0.000393
1.317	-0.000722		1201.32	-0.000722		2401.32	-0.000722		3601.32	-0.000722		4801.32	-0.000722		6001.32	-0.000722		7201.32	-0.000722
1.318	-0.000393		1201.32	-0.000393		2401.32	-0.000393		3601.32	-0.000722		4801.32	-0.000393		6001.32	-0.000722		7201.32	-0.000393
1.319	-0.000393		1201.32	-0.000393		2401.32	-6.44614e-05		3601.32	-0.000722		4801.32	-0.000393		6001.32	-0.000722		7201.32	-6.44614e-05
1.32	-6.44614e-05		1201.32	-6.44614e-05		2401.32	-0.000393		3601.32	-0.000722		4801.32	-0.000393		6001.32	-0.000393		7201.32	-6.44614e-05
1.321	-6.44614e-05		1201.32	-6.44614e-05		2401.32	-0.000722		3601.32	-0.000393		4801.32	-0.000393		6001.32	-0.000393		7201.32	-0.000393
1.322	-6.44614e-05		1201.32	-0.000393		2401.32	-6.44614e-05		3601.32	-0.00105		4801.32	-0.000393		6001.32	-0.000722		7201.32	-0.000393
1.323	-0.000722		1201.32	-0.000393		2401.32	-6.44614e-05		3601.32	-0.000393		4801.32	-0.000393		6001.32	-6.44614e-05		7201.32	-0.000393
1.324	-6.44614e-05		1201.32	-0.000393		2401.32	-0.000393		3601.32	-0.000393		4801.32	-0.000393		6001.32	-0.000722		7201.32	-6.44614e-05
1.325	-0.000722		1201.32	-6.44614e-05		2401.32	-0.000393		3601.32	-0.000722		4801.32	-0.000722		6001.32	-0.000722		7201.32	-0.000722
1.326	-0.000722		1201.33	-0.000393		2401.32	-0.000393		3601.32	-0.000393		4801.32	-0.000722		6001.32	0.000264		7201.33	-6.44614e-05
1.327	-0.000393		1201.33	-0.000393		2401.33	-0.000393		3601.33	-0.000722		4801.33	-0.000722		6001.33	-6.44614e-05		7201.33	-0.000722
1.328	-0.000393		1201.33	-0.000393		2401.33	-0.000393		3601.33	-6.44614e-05		4801.33	-0.000393		6001.33	-0.000393		7201.33	-0.000722
1.329	-0.000722		1201.33	-6.44614e-05		2401.33	-0.000722		3601.33	-0.000722		4801.33	-6.44614e-05		6001.33	-0.000393		7201.33	-0.000393
1.33	-0.000393		1201.33	-0.000393		2401.33	-0.000393		3601.33	-6.44614e-05		4801.33	-0.000722		6001.33	0.000264		7201.33	-0.000393
1.331	-6.44614e-05		1201.33	-0.000722		2401.33	-0.000722		3601.33	-0.000393		4801.33	-0.00105		6001.33	-0.000393		7201.33	-0.000722
1.332	-6.44614e-05		1201.33	-0.000393		2401.33	-0.000393		3601.33	-0.000722		4801.33	-0.000722		6001.33	-6.44614e-05		7201.33	-6.44614e-05
1.333	-0.000722		1201.33	-6.44614e-05		2401.33	-6.44614e-05		3601.33	-0.000722		4801.33	-0.000393		6001.33	-0.000393		7201.33	-0.000393
1.334	-6.44614e-05		1201.33	-6.44614e-05		2401.33	-6.44614e-05		3601.33	-0.000393		4801.33	-0.000393		6001.33	-0.000393		7201.33	-0.000722
1.335	-6.44614e-05		1201.33	-0.000722		2401.33	-0.000393		3601.33	-0.000722		4801.33	-0.000393		6001.33	-0.000393		7201.33	-0.000393
1.336	-0.000393		1201.34	-0.000393		2401.34	-6.44614e-05		3601.34	-0.000722		4801.34	-0.000722		6001.34	-6.44614e-05		7201.34	-0.000393
1.337	-0.000393		1201.34	-0.000722		2401.34	-6.44614e-05		3601.34	-0.000722		4801.34	-0.000722		6001.34	-0.000393		7201.34	-0.000393
1.338	-6.44614e-05		1201.34	-0.000393		2401.34	-0.000722		3601.34	-0.000393		4801.34	-0.000393		6001.34	-0.000393		7201.34	-0.000722
1.339	-0.000393		1201.34	-0.000393		2401.34	-0.000393		3601.34	-0.000393		4801.34	-0.000393		6001.34	-0.000722		7201.34	-6.44614e-05
1.34	-6.44614e-05		1201.34	-0.000393		2401.34	-0.000393		3601.34	-6.44614e-05		4801.34	-0.000722		6001.34	-0.000393		7201.34	-0.000393
1.341	-0.000393		1201.34	-0.000393		2401.34	-6.44614e-05		3601.34	-0.000393		4801.34	-0.000393		6001.34	-0.000393		7201.34	-0.000393
1.342	-6.44614e-05		1201.34	-6.44614e-05		2401.34	-0.000393		3601.34	-6.44614e-05		4801.34	-0.000393		6001.34	-0.000393		7201.34	-0.000393
1.343	-0.000393		1201.34	-0.000393		2401.34	-0.000393		3601.34	-0.000722		4801.34	-0.000722		6001.34	-0.000393		7201.34	-0.000393
1.344	-0.000393		1201.34	-0.000393		2401.34	-0.000393		3601.34	-0.00105		4801.34	-0.00105		6001.34	-6.44614e-05		7201.34	-0.000393
1.345	-0.000393		1201.34	-0.000722		2401.34	-0.000393		3601.34	-0.000393		4801.34	-0.000722		6001.34	-0.000393		7201.34	-0.000722
1.346	-6.44614e-05		1201.35	-0.000393		2401.34	-0.000393		3601.34	-0.000393		4801.35	-0.000722		6001.35	0.000264		7201.35	-0.000722
1.347	-0.000393		1201.35	-0.000393		2401.35	-0.000393		3601.35	-6.44614e-05		4801.35	-0.000722		6001.35	-6.44614e-05		7201.35	-6.44614e-05
1.348	-6.44614e-05		1201.35	-0.000722		2401.35	-6.44614e-05		3601.35	0.000264		4801.35	0.000264		6001.35	-0.000393		7201.35	-0.000393
1.349	0.36073		1201.35	-6.44614e-05		2401.35	-0.000393		3601.35	-6.44614e-05		4801.35	-0.000722		6001.35	-0.000722		7201.35	-0.000393
1.35	0.16489		1201.35	-0.000393		2401.35	-6.44614e-05		3601.35	-6.44614e-05		4801.35	-0.000722		6001.35	-0.000393		7201.35	-0.000722
1.351	0.10837		1201.35	-0.00105		2401.35	-0.000393		3601.35	-0.000393		4801.35	-0.000722		6001.35	-6.44614e-05		7201.35	-0.00138
1.352	0.08866		1201.35	-0.000722		2401.35	-0.000393		3601.35	-0.000393		4801.35	-0.00105		6001.35	-0.000393		7201.35	-0.000393
1.353	0.065		1201.35	-6.44614e-05		2401.35	-0.000722		3601.35	-0.000722		4801.35	-0.000393		6001.35	-0.000393		7201.35	-0.000393
1.354	0.05382		1201.35	-0.000722		2401.35	-6.44614e-05		3601.35	-0.000722		4801.35	-0.000393		6001.35	-6.44614e-05		7201.35	-0.000393
1.355	0.04199		1201.35	-0.000722		2401.35	-0.000393		3601.35	-0.000722		4801.35	-0.000722		6001.35	-6.44614e-05		7201.35	-0.000393
1.356	0.03444		1201.36	-0.000393		2401.36	-0.000393		3601.36	-0.000722		4801.35	-0.000393		6001.35	-0.000393		7201.36	-0.000393
1.357	0.02918		1201.36	-0.000393		2401.36	-0.000393		3601.36	-0.000722		4801.36	-0.000393		6001.36	-0.000393		7201.36	-0.000722
1.358	0.02655		1201.36	-0.000393		2401.36	-0.000722		3601.36	-0.000722		4801.36	-0.000722		6001.36	-6.44614e-05		7201.36	-0.000393
1.359	0.02129		1201.36	-0.000722		2401.36	-0.000393		3601.36	-0.000393		4801.36	-0.000393		6001.36	-0.000393		7201.36	-0.000393
1.36	0.01505		1201.36	-0.000393		2401.36	-6.44614e-05		3601.36	-0.000722		4801.36	-0.000393		6001.36	-0.000722		7201.36	-6.44614e-05
1.361	0.00454		1201.36	-0.000393		2401.36	-0.000393		3601.36	-0.000722		4801.36	-0.000393		6001.36	-6.44614e-05		7201.36	-0.000722
1.362	-6.44614e-05		1201.36	-0.000393		2401.36	-0.000393		3601.36	-0.000393		4801.36	-0.00105		6001.36	-0.000393		7201.36	-0.000393
1.363	-0.000393		1201.36	0.000264		2401.36	-0.000722		3601.36	-0.000722		4801.36	-0.000393		6001.36	-6.44614e-05		7201.36	-0.000722
1.364	0.000264		1201.36	0.000264		2401.36	-6.44614e-05		3601.36	-0.000722		4801.36	-0.000722		6001.36	-0.000722		7201.36	-0.000393
1.365	-6.44614e-05		1201.36	-6.44614e-05		2401.36	-0.000393		3601.36	-0.000393		4801.36	-0.00105		6001.36	-0.000393		7201.36	-0.000393
1.366	-6.44614e-05		1201.37	-6.44614e-05		2401.36	-0.000393		3601.36	-0.000722		4801.36	-0.000393		6001.36	-0.000393		7201.37	-6.44614e-05
1.367	-0.000393		1201.37	-6.44614e-05		2401.37	-6.44614e-05		3601.37	-0.000393		4801.37	-0.000393		6001.37	-0.000722		7201.37	-6.44614e-05
1.368	-6.44614e-05		1201.37	-0.000393		2401.37	-0.000393		3601.37	-0.000393		4801.37	-0.000393		6001.37	-0.000722		7201.37	-0.000393
1.369	-0.000722		1201.37	-0.000393		2401.37	-0.000722		3601.37	-6.44614e-05		4801.37	-0.000393		6001.37	-0.000393		7201.37	-0.000393
1.37	-6.44614e-05		1201.37	-0.000393		2401.37	-0.000393		3601.37	-6.44614e-05		4801.37	-0.000393		6001.37	-0.000393		7201.37	-0.000393
1.371	-0.000393		1201.37	-0.000393		2401.37	-6.44614e-05		3601.37	-0.000722		4801.37	-0.000722		6001.37	-0.000393		7201.37	-0.00105
1.372	-6.44614e-05		1201.37	-0.000393		2401.37	-0.000722		3601.37	-0.000722		4801.37	-0.000722		6001.37	-0.000722		7201.37	-6.44614e-05
1.373	-0.000722		1201.37	-0.000393		2401.37	-0.000393		3601.37	-0.000722		4801.37	-6.44614e-05		6001.37	-0.000393		7201.37	-0.000393
1.374	0.000264		1201.37	-6.44614e-05		2401.37	-0.000393		3601.37	-0.000722		4801.37	-0.000722		6001.37	-0.000393		7201.37	-6.44614e-05
1.375	-0.000393		1201.37	-0.000393		2401.37	-0.000393		3601.37	-0.000393		4801.37	-0.000393		6001.37	-0.000393		7201.37	-0.000393
1.376	-6.44614e-05		1201.38	-0.000722		2401.38	-0.000722		3601.38	-0.000393		4801.38	-0.000722		6001.38	-0.000393		7201.38	-0.000722
1.377	-0.000393		1201.38	-0.000393		2401.38	-0.000393		3601.38	-0.000393		4801.38	-0.000722		6001.38	-0.000722		7201.38	-0.000393
1.378	-6.44614e-05		1201.38	-0.000722		2401.38	-0.000722		3601.38	-0.000393		4801.38	-0.000393		6001.38	-0.000393		7201.38	0.000264
1.379	-0.000393		1201.38	0.05875		2401.38	-0.000393		3601.38	-0.000393		4801.38	-0.000722		6001.38	-6.44614e-05		7201.38	-6.44614e-05
1.38	-0.000722		1201.38	0.36467		2401.38	-0.000393		3601.38	-0.000722		4801.38	-6.44614e-05		6001.38	-0.000393		7201.38	-0.000393
1.381	-0.000393		1201.38	0.81912		2401.38	-0.000393		3601.38	-0.000722		4801.38	-0.000393		6001.38	-0.000393		7201.38	-6.44614e-05
1.382	-6.44614e-05		1201.38	0.7764		2401.38	-6.44614e-05		3601.38	-0.000393		4801.38	-0.000722		6001.38	-0.000722		7201.38	-0.000393
1.383	-0.000393		1201.38	0.65515		2401.38	-0.000722		3601.38	-0.000393		4801.38	-0.000393		6001.38	-6.44614e-05		7201.38	-6.44614e-05
1.384	-0.000393		1201.38	0.42941		2401.38	-0.000722		3601.38	-0.000722		4801.38	-0.000393		6001.38	-0.000393		7201.38	-0.000722
1.385	-0.000393		1201.38	0.3121		2401.38	-6.44614e-05		3601.38	-0.000393		4801.38	-0.000722		6001.38	-0.000722		7201.38	-0.000722
1.386	-0.000393		1201.38	0.25065		2401.39	-0.000393		3601.39	-0.000722		4801.39	-0.000722		6001.39	-0.000393		7201.39	-0.000722
1.387	-0.000393		1201.39	0.21122		2401.39	-0.000393		3601.39	-0.000393		4801.39	-0.000393		6001.39	-6.44614e-05		7201.39	-0.000393
1.388	-0.000393		1201.39	0.18296		2401.39	-0.000393		3601.39	-6.44614e-05		4801.39	-0.000393		6001.39	-0.000393		7201.39	-0.000393
1.389	-0.000393		1201.39	0.16259		2401.39	-0.000393		3601.39	-0.000393		4801.39	-0.000393		6001.39	-0.000393		7201.39	-0.000393
1.39	-0.000722		1201.39	0.14715		2401.39	-0.000722		3601.39	-0.000393		4801.39	-0.000393		6001.39	-0.000722		7201.39	-6.44614e-05
1.391	-0.000722		1201.39	0.13466		2401.39	-0.000393		3601.39	-0.00105		4801.39	-0.000393		6001.39	-0.000722		7201.39	-0.000722
1.392	-0.000393		1201.39	0.12644		2401.39	-0.000393		3601.39	-0.00105		4801.39	-0.000393		6001.39	-0.000393		7201.39	-0.000393
1.393	-0.000393		1201.39	0.11724		2401.39	0.000264		3601.39	-0.000722		4801.39	-0.000393		6001.39	-0.000393		7201.39	-0.000722
1.394	-0.000722		1201.39	0.10969		2401.39	-6.44614e-05		3601.39	-6.44614e-05		4801.39	-0.000393		6001.39	-0.000393		7201.39	-0.000722
1.395	-0.00105		1201.39	0.10344		2401.39	-0.000722		3601.39	-0.000722		4801.39	-0.00105		6001.39	-6.44614e-05		7201.39	-0.000393
1.396	-0.000393		1201.39	0.09786		2401.39	-6.44614e-05		3601.39	-0.000393		4801.4	-6.44614e-05		6001.4	-0.000393		7201.4	-0.000393
1.397	-6.44614e-05		1201.4	0.09424		2401.4	-0.000722		3601.4	-0.00105		4801.4	-6.44614e-05		6001.4	-0.000393		7201.4	-0.000722
1.398	-0.000393		1201.4	0.09063		2401.4	-0.000722		3601.4	-0.000393		4801.4	-0.00105		6001.4	-0.000722		7201.4	-0.000722
1.399	-0.000722		1201.4	0.08603		2401.4	-0.000393		3601.4	-0.000722		4801.4	-6.44614e-05		6001.4	-0.000393		7201.4	-6.44614e-05
1.4	-0.000393		1201.4	0.08208		2401.4	-0.000722		3601.4	-0.000722		4801.4	-6.44614e-05		6001.4	-0.000393		7201.4	-6.44614e-05
1.401	-0.000393		1201.4	0.07913		2401.4	-0.000722		3601.4	-0.000393		4801.4	-0.00105		6001.4	-0.000393		7201.4	-0.000393
1.402	-6.44614e-05		1201.4	0.07683		2401.4	-0.000722		3601.4	-0.000393		4801.4	-0.000393		6001.4	-0.000393		7201.4	-6.44614e-05
1.403	-0.000393		1201.4	0.0719		2401.4	-0.000393		3601.4	0.000264		4801.4	-0.000393		6001.4	-0.000722		7201.4	-0.000393
1.404	-0.000393		1201.4	0.06894		2401.4	-0.000722		3601.4	-0.000393		4801.4	-0.000393		6001.4	-0.000393		7201.4	-6.44614e-05
1.405	-0.000393		1201.4	0.06828		2401.4	-0.000722		3601.4	-0.000722		4801.4	-0.000722		6001.4	-0.000393		7201.4	-0.000393
1.406	-0.000722		1201.4	0.06631		2401.41	-0.000393		3601.41	-0.000393		4801.4	-0.000722		6001.4	-0.000722		7201.41	0.000264
1.407	-0.000722		1201.41	0.06368		2401.41	-0.000722		3601.41	-6.44614e-05		4801.41	-0.000393		6001.41	-0.000722		7201.41	-0.000393
1.408	-6.44614e-05		1201.41	0.06171		2401.41	-0.000722		3601.41	-0.00105		4801.41	-0.000393		6001.41	-0.000393		7201.41	-6.44614e-05
1.409	-0.000393		1201.41	0.06007		2401.41	-0.000393		3601.41	-0.000393		4801.41	-0.000393		6001.41	-0.000722		7201.41	-0.000393
1.41	-0.000393		1201.41	0.06073		2401.41	-0.000722		3601.41	-0.000393		4801.41	-0.00105		6001.41	-0.000722		7201.41	-0.000722
1.411	-0.000393		1201.41	0.05908		2401.41	-0.000722		3601.41	-0.000393		4801.41	-0.000722		6001.41	-6.44614e-05		7201.41	-0.000722
1.412	-0.000393		1201.41	0.05908		2401.41	-6.44614e-05		3601.41	-0.000722		4801.41	-0.000722		6001.41	-6.44614e-05		7201.41	-0.000722
1.413	-0.000393		1201.41	0.05744		2401.41	-0.000393		3601.41	-0.000722		4801.41	-0.000393		6001.41	-0.000722		7201.41	-0.000393
1.414	-0.000393		1201.41	0.05613		2401.41	-0.000393		3601.41	-0.00105		4801.41	-0.000722		6001.41	-0.000722		7201.41	-0.000393
1.415	-0.000393		1201.41	0.05481		2401.41	-0.000722		3601.41	-0.000393		4801.41	-0.000393		6001.41	-0.000393		7201.41	-6.44614e-05
1.416	-0.000393		1201.41	0.05382		2401.41	-0.000722		3601.41	-0.000393		4801.41	-0.000722		6001.41	-0.000722		7201.42	-6.44614e-05
1.417	-0.000393		1201.42	0.05218		2401.42	-0.000722		3601.42	-0.000722		4801.42	-0.000722		6001.42	-0.000393		7201.42	-0.000722
1.418	-6.44614e-05		1201.42	0.05087		2401.42	-0.000722		3601.42	-0.000722		4801.42	-0.000393		6001.42	-0.000722		7201.42	-0.000393
1.419	-0.000393		1201.42	0.04955		2401.42	-0.000722		3601.42	-0.000393		4801.42	-0.000393		6001.42	-0.000722		7201.42	-6.44614e-05
1.42	-6.44614e-05		1201.42	0.04725		2401.42	-0.000393		3601.42	-0.000393		4801.42	-0.000393		6001.42	-0.000722		7201.42	-0.000393
1.421	-0.000722		1201.42	0.04627		2401.42	-0.000722		3601.42	-0.000393		4801.42	-0.000393		6001.42	-0.000393		7201.42	-0.000393
1.422	-0.000393		1201.42	0.04627		2401.42	-0.000722		3601.42	-6.44614e-05		4801.42	-6.44614e-05		6001.42	-0.000393		7201.42	0.000264
1.423	-0.000393		1201.42	0.04397		2401.42	-0.000722		3601.42	-6.44614e-05		4801.42	-0.000722		6001.42	-6.44614e-05		7201.42	-0.000722
1.424	0.000264		1201.42	0.04364		2401.42	-0.00105		3601.42	-0.000393		4801.42	-0.000722		6001.42	-0.000393		7201.42	-0.000393
1.425	-0.000393		1201.42	0.04265		2401.42	-0.000393		3601.42	-0.000393		4801.42	-0.000722		6001.42	-0.000393		7201.42	-0.000722
1.426	-6.44614e-05		1201.42	0.04232		2401.43	-0.000393		3601.43	-0.000393		4801.43	-0.000393		6001.43	-0.000722		7201.43	-0.000722
1.427	-0.000722		1201.43	0.04101		2401.43	-0.000393		3601.43	-0.000722		4801.43	-0.000393		6001.43	-0.000722		7201.43	-0.000393
1.428	-0.000393		1201.43	0.0397		2401.43	-0.000393		3601.43	-0.000393		4801.43	-0.000722		6001.43	-0.000393		7201.43	-0.000722
1.429	-0.00105		1201.43	0.03904		2401.43	-6.44614e-05		3601.43	-6.44614e-05		4801.43	-0.000722		6001.43	-0.000393		7201.43	-0.000722
1.43	-6.44614e-05		1201.43	0.03772		2401.43	-0.000393		3601.43	-0.000393		4801.43	-0.00105		6001.43	-0.000393		7201.43	-6.44614e-05
1.431	-0.000722		1201.43	0.03641		2401.43	-0.000393		3601.43	-0.00105		4801.43	-0.000393		6001.43	-0.000393		7201.43	-6.44614e-05
1.432	-0.000393		1201.43	0.03641		2401.43	-6.44614e-05		3601.43	-0.000393		4801.43	-0.00105		6001.43	-0.000722		7201.43	-0.000393
1.433	-0.000393		1201.43	0.03575		2401.43	-0.000393		3601.43	-0.000722		4801.43	-0.000393		6001.43	-0.000393		7201.43	-0.000393
1.434	-6.44614e-05		1201.43	0.03444		2401.43	0.000264		3601.43	-0.000393		4801.43	-0.000393		6001.43	-0.000722		7201.43	-0.000393
1.435	-0.000393		1201.43	0.03312		2401.43	-0.000393		3601.43	-0.000722		4801.43	-0.000722		6001.43	-0.000722		7201.43	-0.000393
1.436	-6.44614e-05		1201.43	0.03247		2401.43	-6.44614e-05		3601.43	-0.000722		4801.44	-0.00105		6001.44	-0.000722		7201.44	-0.000393
1.437	-0.000393		1201.44	0.03181		2401.44	-0.000722		3601.44	-0.00105		4801.44	-0.000722		6001.44	-0.000722		7201.44	-0.000393
1.438	-6.44614e-05		1201.44	0.03082		2401.44	-0.000393		3601.44	-0.000722		4801.44	-0.000393		6001.44	-0.000393		7201.44	-0.000393
1.439	-0.000722		1201.44	0.03017		2401.44	-0.000393		3601.44	-0.000393		4801.44	-0.000722		6001.44	-0.000722		7201.44	-0.000393
1.44	-0.000393		1201.44	0.02984		2401.44	-0.000722		3601.44	-0.000722		4801.44	-0.000393		6001.44	-0.000393		7201.44	-6.44614e-05
1.441	-0.000393		1201.44	0.02918		2401.44	-0.000393		3601.44	-0.000722		4801.44	-0.000393		6001.44	-0.000393		7201.44	0.000264
1.442	0.000264		1201.44	0.02951		2401.44	-0.000722		3601.44	-0.000393		4801.44	-0.000393		6001.44	-0.000722		7201.44	-0.000393
1.443	-0.000722		1201.44	0.02885		2401.44	-0.000393		3601.44	-6.44614e-05		4801.44	-0.000722		6001.44	-0.000393		7201.44	-6.44614e-05
1.444	-0.000393		1201.44	0.0282		2401.44	-0.000722		3601.44	-0.000722		4801.44	-0.000722		6001.44	-0.000393		7201.44	-0.000393
1.445	-0.000722		1201.44	0.02787		2401.44	-0.000393		3601.44	-0.000393		4801.44	-0.00138		6001.44	-0.000722		7201.44	-0.000393
1.446	-0.000393		1201.44	0.02787		2401.45	-0.000393		3601.45	-0.000393		4801.44	-0.000722		6001.44	-0.000722		7201.45	-0.000393
1.447	-0.000722		1201.45	0.02754		2401.45	-0.000393		3601.45	-0.00105		4801.45	-0.000393		6001.45	-0.000722		7201.45	-0.000722
1.448	-6.44614e-05		1201.45	0.02688		2401.45	-0.000722		3601.45	-0.000722		4801.45	-0.000722		6001.45	-6.44614e-05		7201.45	-0.000393
1.449	0.17442		1201.45	0.02622		2401.45	-0.000393		3601.45	-0.000393		4801.45	-0.000722		6001.45	-0.000722		7201.45	-0.000393
1.45	0.1708		1201.45	0.02589		2401.45	-6.44614e-05		3601.45	-0.000722		4801.45	-0.000393		6001.45	-0.000393		7201.45	-0.000393
1.451	0.10936		1201.45	0.02524		2401.45	-0.000393		3601.45	-0.000393		4801.45	-0.000393		6001.45	-0.000722		7201.45	-0.000722
1.452	0.088		1201.45	0.02557		2401.45	-0.000393		3601.45	-0.000722		4801.45	-0.000722		6001.45	-0.000393		7201.45	-6.44614e-05
1.453	0.06302		1201.45	0.02557		2401.45	-6.44614e-05		3601.45	-0.000722		4801.45	-6.44614e-05		6001.45	-0.000722		7201.45	-6.44614e-05
1.454	0.05251		1201.45	0.02557		2401.45	-0.000393		3601.45	-0.000393		4801.45	-0.000393		6001.45	-0.000722		7201.45	-0.000722
1.455	0.03937		1201.45	0.02524		2401.45	-0.000722		3601.45	-0.000722		4801.45	-0.000393		6001.45	-0.000393		7201.45	-0.000722
1.456	0.03477		1201.45	0.02491		2401.45	-0.000722		3601.45	-0.000393		4801.45	-0.000393		6001.45	-0.000393		7201.46	-6.44614e-05
1.457	0.02852		1201.46	0.02458		2401.46	-0.000393		3601.46	-0.000722		4801.46	-0.000393		6001.46	-0.000393		7201.46	-0.00105
1.458	0.02425		1201.46	0.02491		2401.46	-0.000722		3601.46	-0.000722		4801.46	-0.000393		6001.46	-0.000722		7201.46	-0.000722
1.459	0.01998		1201.46	0.02491		2401.46	-0.000393		3601.46	-0.000722		4801.46	-0.00105		6001.46	-0.000393		7201.46	-6.44614e-05
1.46	0.01374		1201.46	0.02458		2401.46	-0.000393		3601.46	-0.000722		4801.46	-0.000393		6001.46	-0.000393		7201.46	-0.000393
1.461	-0.000393		1201.46	0.02458		2401.46	-0.000393		3601.46	-0.000722		4801.46	-0.000722		6001.46	-0.000393		7201.46	-0.000393
1.462	-0.000393		1201.46	0.02491		2401.46	-0.000722		3601.46	-0.000722		4801.46	-6.44614e-05		6001.46	-0.000393		7201.46	-0.000393
1.463	-0.000393		1201.46	0.02458		2401.46	-0.000722		3601.46	-0.000722		4801.46	-0.000393		6001.46	-0.000393		7201.46	-0.000722
1.464	-6.44614e-05		1201.46	0.02491		2401.46	-0.00105		3601.46	-0.000722		4801.46	-0.000722		6001.46	-0.000722		7201.46	-0.000393
1.465	-6.44614e-05		1201.46	0.02524		2401.46	-0.000393		3601.46	-0.000722		4801.46	-0.000393		6001.46	-0.000393		7201.46	-0.000722
1.466	-6.44614e-05		1201.46	0.02491		2401.47	-0.000393		3601.47	-0.000393		4801.47	-0.00105		6001.47	-6.44614e-05		7201.47	-0.000393
1.467	-0.000393		1201.47	0.02491		2401.47	-0.000722		3601.47	-6.44614e-05		4801.47	-0.000393		6001.47	-0.000722		7201.47	-6.44614e-05
1.468	0.000264		1201.47	0.02458		2401.47	-0.000393		3601.47	-0.000393		4801.47	-0.000393		6001.47	-0.000393		7201.47	-0.000722
1.469	-6.44614e-05		1201.47	0.02458		2401.47	-0.000393		3601.47	-6.44614e-05		4801.47	-0.000722		6001.47	-0.00105		7201.47	-0.000393
1.47	-0.000393		1201.47	0.02392		2401.47	-0.000393		3601.47	-0.000722		4801.47	-0.000393		6001.47	-0.000393		7201.47	-0.000722
1.471	-0.000722		1201.47	0.02458		2401.47	-0.000393		3601.47	-0.00105		4801.47	-0.000393		6001.47	-0.000393		7201.47	-0.000722
1.472	-0.000393		1201.47	0.02458		2401.47	-0.000393		3601.47	-0.000722		4801.47	-0.000722		6001.47	-0.000722		7201.47	-0.000393
1.473	-0.000722		1201.47	0.02425		2401.47	-0.000393		3601.47	-0.000722		4801.47	-0.000722		6001.47	-0.000722		7201.47	-0.000393
1.474	0.000264		1201.47	0.02392		2401.47	-6.44614e-05		3601.47	-0.000393		4801.47	-0.000393		6001.47	-0.000722		7201.47	-0.000722
1.475	-0.000393		1201.47	0.02359		2401.47	-6.44614e-05		3601.47	-0.000722		4801.47	-0.000722		6001.47	-0.000393		7201.47	-0.000393
1.476	-6.44614e-05		1201.47	0.02327		2401.47	-6.44614e-05		3601.47	-0.000722		4801.48	-0.000722		6001.48	-0.000393		7201.48	-0.000722
1.477	-0.000393		1201.48	0.02327		2401.48	-6.44614e-05		3601.48	-0.000722		4801.48	-0.000722		6001.48	-0.000722		7201.48	-0.000393
1.478	-0.000393		1201.48	0.02327		2401.48	-0.000722		3601.48	-0.000722		4801.48	-0.000393		6001.48	-0.000722		7201.48	-0.000393
1.479	-6.44614e-05		1201.48	0.02294		2401.48	-0.000722		3601.48	-0.000722		4801.48	-0.000393		6001.48	-0.000393		7201.48	-0.000393
1.48	-6.44614e-05		1201.48	0.02261		2401.48	-0.000393		3601.48	-0.000393		4801.48	-0.000393		6001.48	-0.000722		7201.48	-6.44614e-05
1.481	-0.000722		1201.48	0.02195		2401.48	-0.000393		3601.48	-0.000722		4801.48	-6.44614e-05		6001.48	-6.44614e-05		7201.48	-0.000393
1.482	-0.000393		1201.48	0.02228		2401.48	-0.000722		3601.48	-0.00105		4801.48	-0.000393		6001.48	-0.000722		7201.48	-0.000393
1.483	-6.44614e-05		1201.48	0.02162		2401.48	-0.000393		3601.48	-0.000393		4801.48	-0.000393		6001.48	-0.000722		7201.48	-0.000393
1.484	-0.000393		1201.48	0.02097		2401.48	-0.000722		3601.48	-0.000393		4801.48	-6.44614e-05		6001.48	-0.000393		7201.48	-0.000722
1.485	-0.000393		1201.48	0.02064		2401.48	-0.000722		3601.48	-0.000393		4801.48	-0.000722		6001.48	-6.44614e-05		7201.48	-0.000722
1.486	-0.000393		1201.48	0.01965		2401.49	-0.000393		3601.49	-0.000393		4801.48	-0.000722		6001.48	-6.44614e-05		7201.49	-0.000722
1.487	-0.000393		1201.49	0.01899		2401.49	-0.000722		3601.49	-0.000393		4801.49	-0.000393		6001.49	-0.000393		7201.49	-0.000393
1.488	-0.000393		1201.49	0.01801		2401.49	-0.000393		3601.49	-0.000393		4801.49	-0.000722		6001.49	-0.000722		7201.49	-0.000393
1.489	-0.000393		1201.49	0.01637		2401.49	-0.000722		3601.49	-0.000393		4801.49	-0.000722		6001.49	-0.000722		7201.49	-0.000722
1.49	-6.44614e-05		1201.49	0.01538		2401.49	-0.000722		3601.49	0.000264		4801.49	-0.000393		6001.49	-0.000393		7201.49	-0.000393
1.491	-0.000393		1201.49	0.01308		2401.49	-0.000722		3601.49	-0.000393		4801.49	-0.00105		6001.49	-0.000722		7201.49	-0.000393
1.492	-0.000393		1201.49	0.01111		2401.49	-0.000393		3601.49	-0.000393		4801.49	-0.000393		6001.49	-0.000393		7201.49	-6.44614e-05
1.493	-0.000393		1201.49	0.00881		2401.49	-0.000722		3601.49	-0.000393		4801.49	-0.00105		6001.49	-0.000722		7201.49	-0.000722
1.494	-0.000393		1201.49	0.00618		2401.49	-0.000393		3601.49	-0.000393		4801.49	-0.000393		6001.49	-0.000393		7201.49	-0.000722
1.495	-6.44614e-05		1201.49	0.00322		2401.49	-6.44614e-05		3601.49	-0.000393		4801.49	-0.000393		6001.49	-0.000722		7201.49	-0.000393
1.496	0.000264		1201.49	-6.44614e-05		2401.49	-6.44614e-05		3601.49	-0.000393		4801.49	-0.000722		6001.49	-0.000393		7201.5	-0.000722
1.497	-0.00105		1201.5	-0.000393		2401.5	-0.000722		3601.5	-0.000722		4801.5	-0.000393		6001.5	-6.44614e-05		7201.5	-0.000722
1.498	-0.000393		1201.5	-0.000722		2401.5	-0.000393		3601.5	-0.000722		4801.5	-0.000722		6001.5	-0.000393		7201.5	-0.000722
1.499	-0.000393		1201.5	-6.44614e-05		2401.5	-0.000722		3601.5	-0.000722		4801.5	-0.000393		6001.5	-0.000393		7201.5	-6.44614e-05
1.5	-6.44614e-05		1201.5	-0.000393		2401.5	-0.000393		3601.5	-0.000393		4801.5	-0.000722		6001.5	-0.000393		7201.5	-0.000393
1.501	-6.44614e-05		1201.5	-6.44614e-05		2401.5	-0.000722		3601.5	-0.000722		4801.5	-0.000722		6001.5	-0.000393		7201.5	-6.44614e-05
1.502	-0.000393		1201.5	-0.000393		2401.5	-0.000393		3601.5	-0.000722		4801.5	-6.44614e-05		6001.5	-0.000722		7201.5	-6.44614e-05
1.503	-0.000722		1201.5	0.000264		2401.5	-0.00105		3601.5	-0.000722		4801.5	-0.000722		6001.5	-0.000722		7201.5	-6.44614e-05
1.504	-6.44614e-05		1201.5	-6.44614e-05		2401.5	-0.000722		3601.5	-0.000722		4801.5	-0.00105		6001.5	-0.000722		7201.5	-0.000722
1.505	-0.000393		1201.5	-0.000722		2401.5	-0.000722		3601.5	-0.000393		4801.5	-0.000722		6001.5	-6.44614e-05		7201.5	-0.000722
1.506	-0.000393		1201.51	-6.44614e-05		2401.51	-0.000393		3601.51	-0.000393		4801.51	-0.000393		6001.51	-0.000722		7201.51	-0.000393
1.507	-6.44614e-05		1201.51	-0.000393		2401.51	-0.000722		3601.51	-0.000393		4801.51	-0.000393		6001.51	-0.000393		7201.51	-6.44614e-05
1.508	-6.44614e-05		1201.51	-6.44614e-05		2401.51	-0.000393		3601.51	-0.000393		4801.51	-0.000722		6001.51	-0.000393		7201.51	0.000264
1.509	-0.000722		1201.51	-0.000393		2401.51	-0.000393		3601.51	-0.000722		4801.51	-0.000722		6001.51	-0.000393		7201.51	-0.000722
1.51	-0.000393		1201.51	-0.000393		2401.51	-0.000722		3601.51	-0.000393		4801.51	-0.000722		6001.51	-0.000722		7201.51	-0.00105
1.511	-0.000722		1201.51	-0.000393		2401.51	-0.00105		3601.51	-0.000722		4801.51	-0.000722		6001.51	-0.000722		7201.51	-6.44614e-05
1.512	-6.44614e-05		1201.51	-6.44614e-05		2401.51	-0.000393		3601.51	-0.000393		4801.51	-6.44614e-05		6001.51	-0.00105		7201.51	0.000264
1.513	-0.000393		1201.51	-0.000393		2401.51	-0.000722		3601.51	-0.000393		4801.51	-0.000722		6001.51	-0.000722		7201.51	-0.000393
1.514	-6.44614e-05		1201.51	-6.44614e-05		2401.51	-0.000722		3601.51	-0.000393		4801.51	-0.000722		6001.51	-0.000722		7201.51	-0.000393
1.515	-0.000722		1201.51	-0.000393		2401.51	-0.000722		3601.51	-0.000722		4801.51	-0.000722		6001.51	-0.000722		7201.51	-0.000393
1.516	-0.000393		1201.52	-0.000393		2401.51	-6.44614e-05		3601.51	-0.000722		4801.52	-0.00105		6001.52	-0.000722		7201.52	-0.000393
1.517	-0.000722		1201.52	-0.000393		2401.52	-0.000393		3601.52	-0.000393		4801.52	-0.000393		6001.52	-0.000393		7201.52	-0.000722
1.518	-6.44614e-05		1201.52	-0.000722		2401.52	-0.000393		3601.52	-0.00105		4801.52	-0.000722		6001.52	-0.000393		7201.52	-0.000722
1.519	-0.000393		1201.52	-0.000393		2401.52	-0.000722		3601.52	-0.00105		4801.52	-0.000722		6001.52	-0.000393		7201.52	-0.000393
1.52	-0.000393		1201.52	-0.000393		2401.52	-0.000393		3601.52	-0.000722		4801.52	-6.44614e-05		6001.52	-0.00105		7201.52	-6.44614e-05
1.521	-0.000393		1201.52	-0.000393		2401.52	-0.000393		3601.52	-0.000393		4801.52	-0.000393		6001.52	-0.000393		7201.52	-0.000393
1.522	-0.000393		1201.52	-0.000393		2401.52	-0.000393		3601.52	-0.000722		4801.52	-0.000393		6001.52	-6.44614e-05		7201.52	-6.44614e-05
1.523	-0.00105		1201.52	-0.000393		2401.52	-0.00105		3601.52	-0.000393		4801.52	-6.44614e-05		6001.52	-0.000393		7201.52	-0.000393
1.524	-0.000393		1201.52	-0.000393		2401.52	-0.000722		3601.52	-0.000393		4801.52	-0.000722		6001.52	0.000264		7201.52	-0.000722
1.525	-0.000722		1201.52	-0.000722		2401.52	-0.000393		3601.52	-0.000393		4801.52	-0.000722		6001.52	-6.44614e-05		7201.52	-0.000393
1.526	-0.000393		1201.53	-6.44614e-05		2401.53	-0.000722		3601.53	-0.000393		4801.52	-0.000393		6001.52	-6.44614e-05		7201.53	-0.000393
1.527	-0.000393		1201.53	-6.44614e-05		2401.53	-0.000722		3601.53	-0.000393		4801.53	-6.44614e-05		6001.53	-0.000393		7201.53	-0.000393
1.528	-0.000722		1201.53	-0.000393		2401.53	-0.000393		3601.53	-0.000393		4801.53	-0.000393		6001.53	-0.00105		7201.53	-0.000393
1.529	-0.000393		1201.53	-6.44614e-05		2401.53	-0.000722		3601.53	-6.44614e-05		4801.53	-0.000722		6001.53	-0.000393		7201.53	-0.000722
1.53	-0.000393		1201.53	-0.000393		2401.53	-0.000722		3601.53	-0.000393		4801.53	-0.000722		6001.53	-0.000393		7201.53	-0.000722
1.531	-0.000393		1201.53	-6.44614e-05		2401.53	-0.000722		3601.53	-0.000393		4801.53	-0.000393		6001.53	-0.000722		7201.53	-6.44614e-05
1.532	-0.000722		1201.53	-0.000393		2401.53	-0.000393		3601.53	-0.000722		4801.53	-0.000722		6001.53	-6.44614e-05		7201.53	-6.44614e-05
1.533	-0.000722		1201.53	-0.000393		2401.53	-0.000393		3601.53	-0.000393		4801.53	-0.000393		6001.53	-0.000393		7201.53	-0.000722
1.534	0.000264		1201.53	-6.44614e-05		2401.53	-0.000393		3601.53	-0.000722		4801.53	-0.000393		6001.53	-0.00105		7201.53	-0.000393
1.535	-0.000393		1201.53	-0.000393		2401.53	-0.000393		3601.53	-0.000722		4801.53	-0.00105		6001.53	-0.000722		7201.53	-6.44614e-05
1.536	-0.000393		1201.54	-0.000393		2401.53	-0.000393		3601.53	-0.000393		4801.53	-0.000722		6001.53	-0.00105		7201.54	-0.000393
1.537	-0.000393		1201.54	-0.000393		2401.54	-0.000722		3601.54	-0.000722		4801.54	-0.000722		6001.54	-0.000393		7201.54	-6.44614e-05
1.538	-0.000393		1201.54	-0.000393		2401.54	-0.000722		3601.54	-0.000722		4801.54	-0.000722		6001.54	-0.000393		7201.54	-0.000393
1.539	-0.000393		1201.54	-0.00105		2401.54	-0.00105		3601.54	-0.000722		4801.54	-0.00105		6001.54	-0.000722		7201.54	-0.000722
1.54	-0.000393		1201.54	-0.000393		2401.54	-0.000722		3601.54	-0.000393		4801.54	-6.44614e-05		6001.54	-6.44614e-05		7201.54	-0.000393
1.541	-6.44614e-05		1201.54	-0.000393		2401.54	-0.000722		3601.54	-0.000722		4801.54	-0.000393		6001.54	-0.000722		7201.54	-6.44614e-05
1.542	-6.44614e-05		1201.54	-0.000393		2401.54	-0.000393		3601.54	-6.44614e-05		4801.54	-0.000722		6001.54	-0.000393		7201.54	-6.44614e-05
1.543	-0.000722		1201.54	-6.44614e-05		2401.54	-0.000393		3601.54	-0.000393		4801.54	-0.000722		6001.54	-0.000393		7201.54	-0.000393
1.544	-0.000393		1201.54	-0.000393		2401.54	-0.000393		3601.54	-0.000393		4801.54	-0.000722		6001.54	-0.000393		7201.54	-0.000393
1.545	-0.000393		1201.54	-0.000393		2401.54	-0.000722		3601.54	-0.000393		4801.54	-0.000722		6001.54	-0.000393		7201.54	-0.000393
1.546	-6.44614e-05		1201.55	-0.000393		2401.55	-0.000393		3601.55	-0.000393		4801.55	-0.000722		6001.55	-0.000393		7201.55	-0.000393
1.547	-0.000722		1201.55	-0.000393		2401.55	-0.000722		3601.55	-6.44614e-05		4801.55	-0.000393		6001.55	-0.000722		7201.55	-0.000393
1.548	-0.000393		1201.55	-0.000393		2401.55	-0.000722		3601.55	-0.000722		4801.55	-0.000393		6001.55	-0.000393		7201.55	-0.000393
1.549	0.16193		1201.55	-6.44614e-05		2401.55	-0.000722		3601.55	-0.000393		4801.55	-0.000722		6001.55	-0.000393		7201.55	-0.000722
1.55	0.17343		1201.55	-0.000393		2401.55	-0.00105		3601.55	-6.44614e-05		4801.55	-0.000393		6001.55	-0.000722		7201.55	-0.000722
1.551	0.11166		1201.55	-6.44614e-05		2401.55	-0.000393		3601.55	-0.000393		4801.55	-0.00105		6001.55	-0.000722		7201.55	-0.000393
1.552	0.09096		1201.55	-0.000722		2401.55	-0.000393		3601.55	-0.000393		4801.55	-6.44614e-05		6001.55	-0.000722		7201.55	-0.000722
1.553	0.06631		1201.55	-0.000393		2401.55	-0.000393		3601.55	-0.000722		4801.55	-0.000393		6001.55	-0.000722		7201.55	-0.000393
1.554	0.0535		1201.55	-0.000393		2401.55	-0.000393		3601.55	-6.44614e-05		4801.55	-0.000722		6001.55	-0.000393		7201.55	-0.000393
1.555	0.04134		1201.55	-0.000393		2401.55	-0.000722		3601.55	-0.00105		4801.55	-0.00105		6001.55	-0.000722		7201.55	-0.000722
1.556	0.0351		1201.56	-0.000393		2401.55	-6.44614e-05		3601.55	-0.000722		4801.56	-0.000722		6001.56	-0.000722		7201.56	-0.00105
1.557	0.02918		1201.56	-0.000722		2401.56	-0.000722		3601.56	-0.000393		4801.56	-0.000722		6001.56	-0.000722		7201.56	-0.000393
1.558	0.02458		1201.56	-0.000393		2401.56	-0.000722		3601.56	-0.000722		4801.56	-0.000722		6001.56	-0.000393		7201.56	-6.44614e-05
1.559	0.01965		1201.56	-0.000393		2401.56	-0.000393		3601.56	-0.000722		4801.56	-6.44614e-05		6001.56	-0.000722		7201.56	-0.000393
1.56	0.01406		1201.56	-0.000393		2401.56	-0.000393		3601.56	-0.000722		4801.56	-6.44614e-05		6001.56	-0.000393		7201.56	-6.44614e-05
1.561	-0.000393		1201.56	-0.000393		2401.56	-0.000393		3601.56	-0.000722		4801.56	-0.000393		6001.56	-0.000393		7201.56	-0.000393
1.562	-6.44614e-05		1201.56	-6.44614e-05		2401.56	-0.000722		3601.56	-0.000393		4801.56	-0.000393		6001.56	-0.000393		7201.56	-0.000722
1.563	-6.44614e-05		1201.56	-6.44614e-05		2401.56	-0.000722		3601.56	-0.000722		4801.56	-6.44614e-05		6001.56	-0.000393		7201.56	-0.000722
1.564	-0.000393		1201.56	-0.000393		2401.56	-0.000722		3601.56	-0.000393		4801.56	-0.000393		6001.56	-0.000393		7201.56	-0.000393
1.565	-0.000393		1201.56	-0.000722		2401.56	-0.000393		3601.56	-0.000722		4801.56	-0.000393		6001.56	-0.000393		7201.56	-0.000393
1.566	-6.44614e-05		1201.57	-6.44614e-05		2401.57	-0.000393		3601.57	-0.000393		4801.56	-0.000393		6001.56	-0.000393		7201.57	-0.000393
1.567	-0.000393		1201.57	-6.44614e-05		2401.57	-0.000722		3601.57	-0.000393		4801.57	-6.44614e-05		6001.57	-0.000393		7201.57	-0.000393
1.568	-0.000393		1201.57	0.000264		2401.57	-0.000722		3601.57	-0.000722		4801.57	-0.000722		6001.57	-0.000393		7201.57	-0.000722
1.569	-6.44614e-05		1201.57	-0.000393		2401.57	-0.00105		3601.57	-0.000393		4801.57	-0.000393		6001.57	-0.000722		7201.57	-0.000393
1.57	-0.000393		1201.57	-6.44614e-05		2401.57	-6.44614e-05		3601.57	-0.000393		4801.57	-0.000722		6001.57	-0.000722		7201.57	-0.000722
1.571	-0.000722		1201.57	-6.44614e-05		2401.57	-6.44614e-05		3601.57	-0.000722		4801.57	-0.000393		6001.57	-0.000393		7201.57	-6.44614e-05
1.572	-6.44614e-05		1201.57	-0.000393		2401.57	-0.000722		3601.57	-0.000722		4801.57	-6.44614e-05		6001.57	-0.000722		7201.57	-6.44614e-05
1.573	-6.44614e-05		1201.57	-0.000393		2401.57	-6.44614e-05		3601.57	-0.000393		4801.57	-0.000393		6001.57	-6.44614e-05		7201.57	-0.000393
1.574	-6.44614e-05		1201.57	-6.44614e-05		2401.57	-0.000393		3601.57	-0.000722		4801.57	-0.000393		6001.57	-0.000722		7201.57	-0.000722
1.575	-0.000393		1201.57	-0.000393		2401.57	-0.000393		3601.57	-0.000393		4801.57	-0.000722		6001.57	-0.000722		7201.57	-0.000722
1.576	-0.000393		1201.58	-0.000393		2401.57	-0.000393		3601.57	-0.000393		4801.57	-0.000393		6001.57	-0.000722		7201.58	-0.000393
1.577	-0.000393		1201.58	-0.000393		2401.58	-0.000722		3601.58	-0.000722		4801.58	-0.000393		6001.58	-0.000393		7201.58	-0.000393
1.578	-6.44614e-05		1201.58	-0.000393		2401.58	-0.000393		3601.58	-0.000722		4801.58	-6.44614e-05		6001.58	-0.000722		7201.58	-0.000393
1.579	-6.44614e-05		1201.58	-0.000393		2401.58	-0.00105		3601.58	-0.000393		4801.58	-6.44614e-05		6001.58	-0.000393		7201.58	-6.44614e-05
1.58	-6.44614e-05		1201.58	-0.000393		2401.58	-0.000393		3601.58	-0.000393		4801.58	-0.000393		6001.58	-0.000722		7201.58	-6.44614e-05
1.581	-0.000393		1201.58	-0.000722		2401.58	-0.000722		3601.58	-0.000722		4801.58	-0.000393		6001.58	-0.000393		7201.58	-6.44614e-05
1.582	-0.000393		1201.58	-0.000722		2401.58	-0.000393		3601.58	-0.000722		4801.58	-0.000393		6001.58	-6.44614e-05		7201.58	-0.000393
1.583	-0.000722		1201.58	-0.000393		2401.58	-6.44614e-05		3601.58	-0.000393		4801.58	-0.000393		6001.58	-0.000393		7201.58	-0.000393
1.584	0.000264		1201.58	-0.000722		2401.58	-0.000393		3601.58	-0.000393		4801.58	-0.000393		6001.58	-0.000393		7201.58	-0.000722
1.585	-0.000393		1201.58	-6.44614e-05		2401.58	-0.000722		3601.58	-0.000722		4801.58	-0.000722		6001.58	-0.000393		7201.58	-6.44614e-05
1.586	-0.000393		1201.59	-0.000393		2401.59	-0.000393		3601.59	-0.000722		4801.59	-0.000722		6001.59	-6.44614e-05		7201.59	-0.000722
1.587	-0.000393		1201.59	0.000264		2401.59	-0.000722		3601.59	-0.000393		4801.59	-6.44614e-05		6001.59	-6.44614e-05		7201.59	-0.000393
1.588	-0.000393		1201.59	-0.000393		2401.59	-0.000722		3601.59	-0.000722		4801.59	-0.000722		6001.59	-0.000722		7201.59	-6.44614e-05
1.589	-0.000393		1201.59	-0.000393		2401.59	-0.000393		3601.59	-0.00138		4801.59	-0.00105		6001.59	-0.00105		7201.59	-0.000722
1.59	-0.000393		1201.59	-0.000393		2401.59	-0.000722		3601.59	-0.000722		4801.59	-0.000393		6001.59	-0.000393		7201.59	-0.000393
1.591	-0.000393		1201.59	-6.44614e-05		2401.59	-0.000393		3601.59	-0.000393		4801.59	-0.000722		6001.59	-0.000722		7201.59	-0.000722
1.592	-6.44614e-05		1201.59	-6.44614e-05		2401.59	-0.000722		3601.59	-0.000393		4801.59	-0.000722		6001.59	-0.000722		7201.59	-6.44614e-05
1.593	-6.44614e-05		1201.59	-6.44614e-05		2401.59	-0.000393		3601.59	-0.000722		4801.59	-0.000393		6001.59	-0.000393		7201.59	-0.000393
1.594	-6.44614e-05		1201.59	-0.000393		2401.59	-0.000393		3601.59	-0.000393		4801.59	-0.000722		6001.59	-0.000722		7201.59	-0.000722
1.595	-0.000393		1201.59	-0.000393		2401.59	-6.44614e-05		3601.59	-6.44614e-05		4801.59	-6.44614e-05		6001.59	-0.000722		7201.59	-0.000722
1.596	-0.000393		1201.6	-0.000393		2401.59	-0.000722		3601.59	-0.000722		4801.6	-0.000393		6001.6	-0.000393		7201.6	-0.000393
1.597	-0.000722		1201.6	-0.000393		2401.6	-0.000393		3601.6	-0.000722		4801.6	0.1846		6001.6	-0.000722		7201.6	-6.44614e-05
1.598	-6.44614e-05		1201.6	-0.000393		2401.6	-0.000722		3601.6	-0.000393		4801.6	0.26018		6001.6	-0.000722		7201.6	-6.44614e-05
1.599	-0.000393		1201.6	-0.000393		2401.6	-0.000393		3601.6	-0.000722		4801.6	0.25591		6001.6	-0.000722		7201.6	-0.000722
1.6	-6.44614e-05		1201.6	-0.000393		2401.6	-0.00105		3601.6	-6.44614e-05		4801.6	0.23028		6001.6	-0.00105		7201.6	-6.44614e-05
1.601	-6.44614e-05		1201.6	-0.000393		2401.6	-0.000393		3601.6	-0.000722		4801.6	0.20925		6001.6	-0.000722		7201.6	-0.000722
1.602	-6.44614e-05		1201.6	-0.000722		2401.6	-6.44614e-05		3601.6	-0.00105		4801.6	0.20991		6001.6	-0.000393		7201.6	-0.000393
1.603	-6.44614e-05		1201.6	-0.000722		2401.6	-0.000393		3601.6	-0.000393		4801.6	0.16916		6001.6	-0.000393		7201.6	-6.44614e-05
1.604	-6.44614e-05		1201.6	-6.44614e-05		2401.6	-0.000722		3601.6	-0.000722		4801.6	0.1271		6001.6	-0.000393		7201.6	-0.000393
1.605	-6.44614e-05		1201.6	-0.000393		2401.6	-0.000393		3601.6	-0.00105		4801.6	0.10509		6001.6	-0.000722		7201.6	-0.000393
1.606	-0.000393		1201.61	-0.000393		2401.61	-0.000393		3601.61	-6.44614e-05		4801.6	0.0926		6001.6	-0.000722		7201.61	-0.000393
1.607	-6.44614e-05		1201.61	-0.000393		2401.61	-0.000722		3601.61	-0.000722		4801.61	0.08504		6001.61	-0.000722		7201.61	-0.000393
1.608	-6.44614e-05		1201.61	-6.44614e-05		2401.61	-0.00105		3601.61	-6.44614e-05		4801.61	0.08077		6001.61	-6.44614e-05		7201.61	-6.44614e-05
1.609	-6.44614e-05		1201.61	-0.000393		2401.61	-0.000722		3601.61	-0.000722		4801.61	0.07518		6001.61	-0.000722		7201.61	-0.000393
1.61	-0.000393		1201.61	-0.000393		2401.61	-0.00105		3601.61	-0.000393		4801.61	0.07124		6001.61	-0.000722		7201.61	-0.000722
1.611	-0.000393		1201.61	-0.000722		2401.61	-0.000722		3601.61	-0.000393		4801.61	0.06664		6001.61	-0.000393		7201.61	-0.000722
1.612	-0.000393		1201.61	-0.000393		2401.61	-0.000722		3601.61	-0.000722		4801.61	0.0627		6001.61	-0.000393		7201.61	-0.000393
1.613	-6.44614e-05		1201.61	-0.000393		2401.61	-0.000722		3601.61	-0.000722		4801.61	0.0604		6001.61	-0.000393		7201.61	-0.000393
1.614	-6.44614e-05		1201.61	-6.44614e-05		2401.61	-0.000393		3601.61	-0.000393		4801.61	0.05744		6001.61	-0.000722		7201.61	-6.44614e-05
1.615	-6.44614e-05		1201.61	-0.000722		2401.61	-0.000393		3601.61	-0.000722		4801.61	0.05514		6001.61	-0.00105		7201.61	-0.000722
1.616	-6.44614e-05		1201.62	-0.000393		2401.61	-0.00105		3601.61	-0.000722		4801.61	0.05284		6001.61	-0.000722		7201.62	-6.44614e-05
1.617	-0.000393		1201.62	-0.000393		2401.62	-0.000722		3601.62	-0.000722		4801.62	0.05218		6001.62	-0.000393		7201.62	-0.000393
1.618	-0.000393		1201.62	-6.44614e-05		2401.62	-0.000722		3601.62	-0.000393		4801.62	0.05021		6001.62	-0.000393		7201.62	-0.000393
1.619	-6.44614e-05		1201.62	-0.000722		2401.62	-0.000393		3601.62	-0.000393		4801.62	0.0489		6001.62	-0.000722		7201.62	-0.000393
1.62	-0.000393		1201.62	-0.000393		2401.62	-0.000393		3601.62	-0.000722		4801.62	0.04725		6001.62	-0.000722		7201.62	0.000264
1.621	-0.000722		1201.62	-6.44614e-05		2401.62	-6.44614e-05		3601.62	-0.000722		4801.62	0.04528		6001.62	-0.000393		7201.62	-0.000393
1.622	-0.000722		1201.62	-6.44614e-05		2401.62	-0.000722		3601.62	-0.000722		4801.62	0.0443		6001.62	-0.000722		7201.62	-0.000393
1.623	-6.44614e-05		1201.62	-6.44614e-05		2401.62	-0.000722		3601.62	-0.000393		4801.62	0.04364		6001.62	-0.000393		7201.62	-0.000393
1.624	-0.000393		1201.62	-0.000393		2401.62	-0.000393		3601.62	-0.000722		4801.62	0.04167		6001.62	-0.000393		7201.62	-0.000393
1.625	-0.000722		1201.62	-6.44614e-05		2401.62	-0.000393		3601.62	-0.000393		4801.62	0.04167		6001.62	-0.000393		7201.62	-0.000722
1.626	-0.000393		1201.62	-0.000393		2401.62	-0.000393		3601.62	-0.000722		4801.62	0.04002		6001.62	0.000264		7201.63	-0.000393
1.627	-0.000722		1201.63	-6.44614e-05		2401.63	-0.000393		3601.63	-6.44614e-05		4801.63	0.04035		6001.63	-0.000393		7201.63	-6.44614e-05
1.628	-6.44614e-05		1201.63	-6.44614e-05		2401.63	-0.000393		3601.63	-0.000393		4801.63	0.04002		6001.63	-0.000722		7201.63	-0.000722
1.629	-0.000722		1201.63	-6.44614e-05		2401.63	-6.44614e-05		3601.63	-0.000722		4801.63	0.03904		6001.63	-0.000722		7201.63	-0.000722
1.63	-6.44614e-05		1201.63	-0.000393		2401.63	-0.000722		3601.63	-0.000393		4801.63	0.03871		6001.63	-0.000393		7201.63	-0.000393
1.631	-0.000722		1201.63	-0.000393		2401.63	-0.000722		3601.63	-0.000393		4801.63	0.03739		6001.63	-0.000393		7201.63	-0.000722
1.632	-0.000393		1201.63	-0.000393		2401.63	-0.00105		3601.63	-0.000722		4801.63	0.03707		6001.63	-0.000393		7201.63	-0.000722
1.633	-0.000393		1201.63	-0.000722		2401.63	-0.000722		3601.63	-0.000722		4801.63	0.03739		6001.63	-0.000722		7201.63	-0.000722
1.634	-0.000722		1201.63	-0.000393		2401.63	-0.000722		3601.63	-0.000722		4801.63	0.03542		6001.63	-0.000393		7201.63	-0.000393
1.635	-0.000393		1201.63	-0.000393		2401.63	-0.000393		3601.63	-0.000393		4801.63	0.03477		6001.63	-0.00105		7201.63	-0.000393
1.636	-0.000393		1201.63	-0.000393		2401.64	-0.000722		3601.64	-0.00105		4801.64	0.03345		6001.64	-0.000722		7201.64	-0.000393
1.637	-0.000393		1201.64	-0.000722		2401.64	-0.000722		3601.64	-6.44614e-05		4801.64	0.03378		6001.64	-0.000393		7201.64	-0.000393
1.638	-6.44614e-05		1201.64	-6.44614e-05		2401.64	-0.000722		3601.64	-0.000722		4801.64	0.03247		6001.64	-0.000722		7201.64	-0.000722
1.639	-0.000393		1201.64	-0.000722		2401.64	-0.000393		3601.64	-0.000722		4801.64	0.03181		6001.64	-0.000393		7201.64	-0.000393
1.64	-0.000393		1201.64	-0.000393		2401.64	-0.000722		3601.64	-0.000393		4801.64	0.03148		6001.64	-0.00105		7201.64	-0.000393
1.641	-0.000722		1201.64	-6.44614e-05		2401.64	-0.000393		3601.64	-0.000393		4801.64	0.0305		6001.64	-0.000393		7201.64	0.000264
1.642	-0.000393		1201.64	-0.000722		2401.64	-0.000722		3601.64	-0.000722		4801.64	0.03017		6001.64	-0.000393		7201.64	-6.44614e-05
1.643	-0.000393		1201.64	-0.000722		2401.64	-0.000393		3601.64	-0.000722		4801.64	0.02885		6001.64	-0.000393		7201.64	-0.000393
1.644	-0.000722		1201.64	-0.000393		2401.64	-0.000393		3601.64	-0.00105		4801.64	0.02852		6001.64	-0.000722		7201.64	-0.000393
1.645	-6.44614e-05		1201.64	-0.000393		2401.64	-0.00105		3601.64	-0.000393		4801.64	0.02852		6001.64	-0.000393		7201.64	-0.000393
1.646	-6.44614e-05		1201.64	-6.44614e-05		2401.64	-0.000393		3601.64	-0.000722		4801.65	0.02787		6001.65	-0.000393		7201.65	-0.000393
1.647	-0.00105		1201.65	-0.000722		2401.65	-0.000722		3601.65	-0.00105		4801.65	0.0282		6001.65	-0.000393		7201.65	-0.000722
1.648	-0.000393		1201.65	-6.44614e-05		2401.65	-0.000722		3601.65	-0.000722		4801.65	0.02787		6001.65	-0.000722		7201.65	-0.000393
1.649	0.20728		1201.65	-0.000393		2401.65	-0.000722		3601.65	-0.000393		4801.65	0.02721		6001.65	-0.000722		7201.65	-0.000393
1.65	0.19249		1201.65	-6.44614e-05		2401.65	-0.000722		3601.65	-6.44614e-05		4801.65	0.02688		6001.65	-0.000722		7201.65	-0.000393
1.651	0.11527		1201.65	-0.000722		2401.65	-0.000393		3601.65	-0.000722		4801.65	0.02655		6001.65	-0.000393		7201.65	-0.000722
1.652	0.09391		1201.65	-0.000393		2401.65	-0.000393		3601.65	-0.000393		4801.65	0.02622		6001.65	-0.000393		7201.65	-0.000722
1.653	0.06664		1201.65	-0.000393		2401.65	-0.000722		3601.65	-0.000722		4801.65	0.02622		6001.65	-0.000722		7201.65	-0.000393
1.654	0.05382		1201.65	-0.000393		2401.65	0.000264		3601.65	-0.000393		4801.65	0.02557		6001.65	-0.000393		7201.65	-0.000393
1.655	0.04068		1201.65	-0.000393		2401.65	-0.000393		3601.65	-0.000722		4801.65	0.02458		6001.65	-0.000722		7201.65	-0.000393
1.656	0.0351		1201.65	-0.000393		2401.66	-0.000393		3601.66	-0.000393		4801.65	0.02458		6001.65	-0.000393		7201.66	-0.000393
1.657	0.03017		1201.66	-0.000393		2401.66	-0.000722		3601.66	-0.000393		4801.66	0.02425		6001.66	-0.000393		7201.66	-0.000393
1.658	0.02491		1201.66	-0.000393		2401.66	-0.000722		3601.66	-0.000722		4801.66	0.02425		6001.66	-0.000722		7201.66	-6.44614e-05
1.659	0.02097		1201.66	-0.000722		2401.66	-0.00105		3601.66	-0.000393		4801.66	0.02359		6001.66	-0.000722		7201.66	-6.44614e-05
1.66	0.01505		1201.66	-0.000393		2401.66	-0.000393		3601.66	-0.000393		4801.66	0.02261		6001.66	-0.000393		7201.66	-0.000722
1.661	-0.000393		1201.66	-0.000393		2401.66	-0.000393		3601.66	-0.000722		4801.66	0.02327		6001.66	-0.000393		7201.66	-6.44614e-05
1.662	-0.000393		1201.66	-0.000393		2401.66	-0.000393		3601.66	-6.44614e-05		4801.66	0.02228		6001.66	-0.000722		7201.66	-0.000722
1.663	-0.000393		1201.66	-0.000722		2401.66	-0.000393		3601.66	-0.000722		4801.66	0.02261		6001.66	-0.000393		7201.66	-6.44614e-05
1.664	-0.000722		1201.66	-6.44614e-05		2401.66	-0.000722		3601.66	-0.000393		4801.66	0.02195		6001.66	-0.000393		7201.66	-0.000393
1.665	-0.000393		1201.66	-0.000393		2401.66	-6.44614e-05		3601.66	-0.000393		4801.66	0.02129		6001.66	-0.000393		7201.66	-0.000393
1.666	-6.44614e-05		1201.66	-0.000722		2401.66	-0.000393		3601.66	-0.000722		4801.66	0.02097		6001.66	-0.000722		7201.67	-0.000393
1.667	-0.000393		1201.67	-6.44614e-05		2401.67	-0.000722		3601.67	-0.000393		4801.67	0.02097		6001.67	-0.000393		7201.67	-0.000722
1.668	-0.000393		1201.67	-0.000393		2401.67	-0.00105		3601.67	-0.000722		4801.67	0.02064		6001.67	-0.000722		7201.67	-0.000393
1.669	-0.000722		1201.67	-0.000722		2401.67	-0.000722		3601.67	-0.000393		4801.67	0.02097		6001.67	-0.00105		7201.67	-0.000393
1.67	-6.44614e-05		1201.67	-0.000722		2401.67	-0.000393		3601.67	-6.44614e-05		4801.67	0.02031		6001.67	-0.000722		7201.67	-0.000722
1.671	-0.000393		1201.67	-0.000393		2401.67	-0.000722		3601.67	-0.000393		4801.67	0.01998		6001.67	-0.000393		7201.67	-0.000722
1.672	-6.44614e-05		1201.67	-0.000393		2401.67	-0.000722		3601.67	-0.00105		4801.67	0.02031		6001.67	-6.44614e-05		7201.67	-0.000722
1.673	-0.000393		1201.67	-0.000722		2401.67	-0.000722		3601.67	-0.00105		4801.67	0.02064		6001.67	-0.00105		7201.67	-0.000722
1.674	0.000264		1201.67	-0.000393		2401.67	-6.44614e-05		3601.67	-0.000393		4801.67	0.02031		6001.67	-0.00105		7201.67	-0.000393
1.675	-0.000393		1201.67	-0.000393		2401.67	-0.000393		3601.67	-0.000393		4801.67	0.02031		6001.67	-0.000393		7201.67	-0.000722
1.676	-0.000393		1201.67	-0.000393		2401.68	-0.000393		3601.68	-0.000393		4801.68	0.01965		6001.68	-0.000722		7201.68	-0.000722
1.677	-0.000722		1201.68	-0.00105		2401.68	-0.000722		3601.68	-0.000393		4801.68	0.02031		6001.68	-0.000393		7201.68	-0.000393
1.678	-0.000393		1201.68	-0.000393		2401.68	-0.00105		3601.68	-0.000393		4801.68	0.02097		6001.68	0.10804		7201.68	-0.000393
1.679	-0.000722		1201.68	-0.00105		2401.68	-0.000722		3601.68	-0.000722		4801.68	0.02097		6001.68	0.19808		7201.68	-6.44614e-05
1.68	-0.000722		1201.68	-0.000722		2401.68	-0.000393		3601.68	-0.000393		4801.68	0.02129		6001.68	0.24671		7201.68	-0.000722
1.681	-0.000393		1201.68	-0.000393		2401.68	-6.44614e-05		3601.68	-0.000722		4801.68	0.02129		6001.68	0.2937		7201.68	-6.44614e-05
1.682	0.000264		1201.68	-0.000722		2401.68	-0.000393		3601.68	-0.000722		4801.68	0.02162		6001.68	0.21221		7201.68	-6.44614e-05
1.683	-0.000393		1201.68	-6.44614e-05		2401.68	-0.000393		3601.68	-0.00105		4801.68	0.02162		6001.68	0.15733		7201.68	-0.000393
1.684	-0.000393		1201.68	-0.000393		2401.68	-0.000393		3601.68	-0.000393		4801.68	0.02162		6001.68	0.1225		7201.68	-0.000722
1.685	-0.000393		1201.68	-0.000393		2401.68	-0.000393		3601.68	-0.000393		4801.68	0.02195		6001.68	0.1018		7201.68	-0.000393
1.686	-6.44614e-05		1201.68	-6.44614e-05		2401.68	-0.000722		3601.68	-6.44614e-05		4801.69	0.02162		6001.69	0.08931		7201.69	-0.000722
1.687	-6.44614e-05		1201.69	-0.000393		2401.69	-0.000722		3601.69	-6.44614e-05		4801.69	0.02228		6001.69	0.08044		7201.69	-0.000393
1.688	0.000264		1201.69	-0.000393		2401.69	-0.000393		3601.69	-0.000393		4801.69	0.02228		6001.69	0.07387		7201.69	-0.000722
1.689	-6.44614e-05		1201.69	-0.000393		2401.69	-0.000722		3601.69	-0.000393		4801.69	0.02228		6001.69	0.06861		7201.69	-6.44614e-05
1.69	-6.44614e-05		1201.69	-0.000722		2401.69	-0.000722		3601.69	0.000264		4801.69	0.02228		6001.69	0.06598		7201.69	-0.000393
1.691	-0.000393		1201.69	-0.000722		2401.69	-0.00105		3601.69	-0.000393		4801.69	0.02162		6001.69	0.06204		7201.69	-0.000722
1.692	-0.000393		1201.69	-6.44614e-05		2401.69	-0.000722		3601.69	-0.000722		4801.69	0.02261		6001.69	0.05941		7201.69	-0.000722
1.693	-6.44614e-05		1201.69	-0.000722		2401.69	-0.000393		3601.69	-0.000393		4801.69	0.02261		6001.69	0.05678		7201.69	-6.44614e-05
1.694	-0.000393		1201.69	-6.44614e-05		2401.69	-6.44614e-05		3601.69	-0.00105		4801.69	0.02195		6001.69	0.05514		7201.69	-0.000722
1.695	-6.44614e-05		1201.69	-0.000393		2401.69	-0.000393		3601.69	-0.000393		4801.69	0.02195		6001.69	0.05317		7201.69	-0.00105
1.696	-0.000393		1201.69	-0.000393		2401.7	-0.000393		3601.7	-0.000722		4801.69	0.02162		6001.69	0.05054		7201.7	-0.000722
1.697	-0.000393		1201.7	-0.000393		2401.7	-0.000722		3601.7	-0.000722		4801.7	0.02129		6001.7	0.04922		7201.7	-0.00105
1.698	-0.000393		1201.7	-0.000393		2401.7	-0.000722		3601.7	-0.000393		4801.7	0.02097		6001.7	0.0466		7201.7	-0.000393
1.699	-6.44614e-05		1201.7	-0.000722		2401.7	-0.00105		3601.7	-0.000393		4801.7	0.02097		6001.7	0.04561		7201.7	-0.000393
1.7	-0.000393		1201.7	-0.000393		2401.7	-6.44614e-05		3601.7	-0.000722		4801.7	0.02097		6001.7	0.04495		7201.7	-6.44614e-05
1.701	-0.000393		1201.7	-0.000722		2401.7	-0.00105		3601.7	-0.000393		4801.7	0.02031		6001.7	0.04331		7201.7	-0.000393
1.702	-6.44614e-05		1201.7	-0.000393		2401.7	-0.000393		3601.7	-0.000393		4801.7	0.02031		6001.7	0.04167		7201.7	-0.000393
1.703	-0.000722		1201.7	-0.000393		2401.7	-0.000722		3601.7	-0.000393		4801.7	0.02064		6001.7	0.04134		7201.7	-0.000393
1.704	-0.000722		1201.7	-0.000393		2401.7	-0.000722		3601.7	-0.000393		4801.7	0.01998		6001.7	0.04035		7201.7	-0.000393
1.705	-6.44614e-05		1201.7	-0.000393		2401.7	-0.000722		3601.7	-0.000722		4801.7	0.01932		6001.7	0.03904		7201.7	-0.000393
1.706	-0.000393		1201.7	-6.44614e-05		2401.7	-6.44614e-05		3601.7	-0.000393		4801.7	0.01899		6001.7	0.03838		7201.71	-0.000393
1.707	-6.44614e-05		1201.71	-0.000393		2401.71	-0.000722		3601.71	-0.000722		4801.71	0.01867		6001.71	0.03772		7201.71	-0.000393
1.708	0.000264		1201.71	-0.000722		2401.71	-0.000393		3601.71	-0.000722		4801.71	0.01834		6001.71	0.03707		7201.71	-0.000393
1.709	-0.000393		1201.71	-6.44614e-05		2401.71	-0.00105		3601.71	-0.000393		4801.71	0.01735		6001.71	0.03575		7201.71	-0.000722
1.71	-6.44614e-05		1201.71	-0.000722		2401.71	-0.000393		3601.71	-0.000393		4801.71	0.01735		6001.71	0.0351		7201.71	-0.000393
1.711	-0.000722		1201.71	-0.000393		2401.71	-0.000393		3601.71	-0.000722		4801.71	0.01669		6001.71	0.03477		7201.71	-0.000393
1.712	-0.000393		1201.71	-0.000393		2401.71	-0.000393		3601.71	0.15405		4801.71	0.01571		6001.71	0.03378		7201.71	-0.000722
1.713	-6.44614e-05		1201.71	-0.000722		2401.71	-6.44614e-05		3601.71	0.3029		4801.71	0.01472		6001.71	0.03247		7201.71	-0.000393
1.714	-0.000722		1201.71	-6.44614e-05		2401.71	-0.000393		3601.71	0.43828		4801.71	0.01275		6001.71	0.03214		7201.71	-0.000393
1.715	-0.000722		1201.71	-0.000393		2401.71	-0.000393		3601.71	0.40772		4801.71	0.01012		6001.71	0.0305		7201.71	-0.000722
1.716	-6.44614e-05		1201.71	-0.000393		2401.72	-0.000393		3601.72	0.28121		4801.72	0.00684		6001.72	0.03082		7201.72	-0.000393
1.717	-0.000393		1201.72	-0.000393		2401.72	-0.000722		3601.72	0.21024		4801.72	0.00322		6001.72	0.02984		7201.72	-0.000393
1.718	-0.000393		1201.72	-0.000393		2401.72	-0.000393		3601.72	0.16062		4801.72	-0.000393		6001.72	0.02885		7201.72	-0.000393
1.719	-0.000393		1201.72	-6.44614e-05		2401.72	-0.000722		3601.72	0.13137		4801.72	-0.000393		6001.72	0.02885		7201.72	-0.000393
1.72	-6.44614e-05		1201.72	-0.000393		2401.72	-0.000722		3601.72	0.11363		4801.72	-0.000393		6001.72	0.02787		7201.72	-0.000393
1.721	-0.000393		1201.72	-0.000722		2401.72	-0.000393		3601.72	0.10049		4801.72	-6.44614e-05		6001.72	0.02754		7201.72	-0.000722
1.722	-6.44614e-05		1201.72	-0.000722		2401.72	-0.000722		3601.72	0.09194		4801.72	-0.000393		6001.72	0.02655		7201.72	-0.000393
1.723	-0.000722		1201.72	-0.000393		2401.72	-0.000393		3601.72	0.08603		4801.72	-6.44614e-05		6001.72	0.02622		7201.72	-0.000722
1.724	-0.000393		1201.72	-0.000722		2401.72	-0.000722		3601.72	0.08044		4801.72	-0.000722		6001.72	0.02557		7201.72	-0.000722
1.725	-6.44614e-05		1201.72	-0.000393		2401.72	-0.000722		3601.72	0.07584		4801.72	-0.000393		6001.72	0.02557		7201.72	-0.000393
1.726	-0.000722		1201.72	-0.000393		2401.72	-6.44614e-05		3601.72	0.07223		4801.73	-0.000722		6001.73	0.02425		7201.73	-0.000393
1.727	-0.000722		1201.73	-0.000393		2401.73	-0.000722		3601.73	0.06927		4801.73	-0.000393		6001.73	0.02392		7201.73	-6.44614e-05
1.728	-0.000393		1201.73	-0.000393		2401.73	-0.000393		3601.73	0.06631		4801.73	-0.000393		6001.73	0.02327		7201.73	-0.000393
1.729	-6.44614e-05		1201.73	-6.44614e-05		2401.73	-0.000393		3601.73	0.06237		4801.73	-6.44614e-05		6001.73	0.02228		7201.73	-0.000393
1.73	-6.44614e-05		1201.73	-0.000393		2401.73	-0.000722		3601.73	0.06007		4801.73	-6.44614e-05		6001.73	0.02129		7201.73	-0.000393
1.731	-0.000393		1201.73	-0.000393		2401.73	-0.000393		3601.73	0.05711		4801.73	-0.000393		6001.73	0.02129		7201.73	-0.000722
1.732	-0.000393		1201.73	-0.000393		2401.73	-0.00105		3601.73	0.05448		4801.73	-0.000722		6001.73	0.02064		7201.73	-6.44614e-05
1.733	-0.000393		1201.73	-0.000722		2401.73	-0.000393		3601.73	0.05284		4801.73	-0.000393		6001.73	0.02097		7201.73	-0.000722
1.734	-0.000722		1201.73	-6.44614e-05		2401.73	-0.000393		3601.73	0.05185		4801.73	-0.000393		6001.73	0.02031		7201.73	-0.000722
1.735	-0.000722		1201.73	-0.000393		2401.73	-0.000393		3601.73	0.04955		4801.73	-0.000393		6001.73	0.01998		7201.73	-0.000393
1.736	-6.44614e-05		1201.73	-0.000393		2401.74	-6.44614e-05		3601.74	0.04725		4801.73	-0.000722		6001.73	0.01932		7201.74	-0.000722
1.737	-0.000722		1201.74	-0.000393		2401.74	-0.000722		3601.74	0.04594		4801.74	-6.44614e-05		6001.74	0.01998		7201.74	-0.000722
1.738	-0.000393		1201.74	-6.44614e-05		2401.74	-0.000722		3601.74	0.04495		4801.74	-0.000393		6001.74	0.01932		7201.74	-0.000722
1.739	-0.00105		1201.74	-0.000722		2401.74	-0.000393		3601.74	0.04364		4801.74	-0.000393		6001.74	0.01998		7201.74	-6.44614e-05
1.74	-0.000393		1201.74	-0.000393		2401.74	-0.000722		3601.74	0.04298		4801.74	-0.000393		6001.74	0.01998		7201.74	-0.000393
1.741	-6.44614e-05		1201.74	-0.000722		2401.74	-0.000393		3601.74	0.04134		4801.74	-6.44614e-05		6001.74	0.01965		7201.74	-0.000393
1.742	0.000264		1201.74	-0.000722		2401.74	-0.000722		3601.74	0.04167		4801.74	-0.000393		6001.74	0.01965		7201.74	-6.44614e-05
1.743	-0.000393		1201.74	-0.000393		2401.74	-0.000393		3601.74	0.04035		4801.74	-6.44614e-05		6001.74	0.01965		7201.74	-6.44614e-05
1.744	-0.000722		1201.74	-0.000393		2401.74	-0.000722		3601.74	0.03937		4801.74	-0.000393		6001.74	0.01932		7201.74	-0.000393
1.745	-0.000393		1201.74	-0.000393		2401.74	-0.000722		3601.74	0.03739		4801.74	-0.000393		6001.74	0.01998		7201.74	-0.000393
1.746	-0.000393		1201.74	-0.000393		2401.74	-0.000722		3601.74	0.03739		4801.74	-0.000393		6001.74	0.01899		7201.75	-0.000393
1.747	-0.000393		1201.75	-6.44614e-05		2401.75	-0.000393		3601.75	0.03674		4801.75	-0.000722		6001.75	0.01932		7201.75	-6.44614e-05
1.748	-0.000393		1201.75	-0.000393		2401.75	-0.000722		3601.75	0.03542		4801.75	-0.000393		6001.75	0.01899		7201.75	-0.000722
1.749	-6.44614e-05		1201.75	-0.000722		2401.75	-0.000722		3601.75	0.03444		4801.75	-0.000393		6001.75	0.01899		7201.75	-0.000393
1.75	0.89009		1201.75	-0.000722		2401.75	-0.000393		3601.75	0.03312		4801.75	-0.000722		6001.75	0.01899		7201.75	-0.000393
1.751	0.14419		1201.75	-0.000722		2401.75	-0.000393		3601.75	0.03214		4801.75	-0.000393		6001.75	0.01932		7201.75	-0.000393
1.752	0.10673		1201.75	-0.000393		2401.75	-0.000393		3601.75	0.03115		4801.75	-0.000393		6001.75	0.01965		7201.75	-6.44614e-05
1.753	0.07716		1201.75	-0.000393		2401.75	-0.000722		3601.75	0.03082		4801.75	-0.000393		6001.75	0.01965		7201.75	-0.000393
1.754	0.06073		1201.75	-0.000393		2401.75	-0.000393		3601.75	0.02984		4801.75	-0.000393		6001.75	0.01998		7201.75	-0.000722
1.755	0.04791		1201.75	-0.000393		2401.75	-0.000393		3601.75	0.02918		4801.75	-6.44614e-05		6001.75	0.01998		7201.75	-0.00105
1.756	0.04002		1201.76	-0.000393		2401.76	-0.000722		3601.76	0.02787		4801.76	-0.000722		6001.76	0.02097		7201.76	-0.000722
1.757	0.03444		1201.76	-0.00105		2401.76	-0.000722		3601.76	0.02688		4801.76	-0.000722		6001.76	0.02097		7201.76	-0.000393
1.758	0.02984		1201.76	-6.44614e-05		2401.76	-0.000393		3601.76	0.02655		4801.76	-0.000393		6001.76	0.02129		7201.76	-0.000393
1.759	0.02655		1201.76	-0.000722		2401.76	-0.000722		3601.76	0.02622		4801.76	-6.44614e-05		6001.76	0.02129		7201.76	-0.000393
1.76	0.02129		1201.76	-0.000393		2401.76	-0.000722		3601.76	0.02524		4801.76	-0.000393		6001.76	0.02162		7201.76	-0.000393
1.761	0.00914		1201.76	-0.000722		2401.76	-0.000393		3601.76	0.02425		4801.76	-6.44614e-05		6001.76	0.02228		7201.76	-0.000393
1.762	-0.000722		1201.76	-6.44614e-05		2401.76	-0.000393		3601.76	0.02392		4801.76	-0.000393		6001.76	0.02162		7201.76	-0.000393
1.763	-0.000393		1201.76	-6.44614e-05		2401.76	-0.000722		3601.76	0.02294		4801.76	-6.44614e-05		6001.76	0.02261		7201.76	-0.000393
1.764	-6.44614e-05		1201.76	-0.000722		2401.76	-0.000722		3601.76	0.02228		4801.76	-6.44614e-05		6001.76	0.02195		7201.76	-6.44614e-05
1.765	-0.000393		1201.76	-0.000722		2401.76	-0.000393		3601.76	0.02129		4801.76	-6.44614e-05		6001.76	0.02195		7201.76	-0.000393
1.766	-6.44614e-05		1201.77	-0.000393		2401.76	-0.000393		3601.76	0.02129		4801.77	-0.000393		6001.77	0.02162		7201.77	-0.000393
1.767	-0.000393		1201.77	-0.000722		2401.77	-0.000722		3601.77	0.02064		4801.77	-0.000393		6001.77	0.02162		7201.77	-0.000393
1.768	-0.000722		1201.77	-0.000722		2401.77	-0.000722		3601.77	0.02031		4801.77	-0.000393		6001.77	0.02129		7201.77	-0.000393
1.769	-6.44614e-05		1201.77	-0.000393		2401.77	-0.000722		3601.77	0.01998		4801.77	-0.000393		6001.77	0.02097		7201.77	-0.000393
1.77	-0.000722		1201.77	-0.000393		2401.77	-0.000393		3601.77	0.02031		4801.77	-0.000722		6001.77	0.02031		7201.77	-0.000722
1.771	-0.000393		1201.77	-0.000722		2401.77	-0.000722		3601.77	0.01965		4801.77	-0.000393		6001.77	0.01998		7201.77	-0.000722
1.772	-0.000393		1201.77	-0.000722		2401.77	-0.000722		3601.77	0.01965		4801.77	-0.000393		6001.77	0.01932		7201.77	-6.44614e-05
1.773	-0.000393		1201.77	-0.000393		2401.77	-0.000722		3601.77	0.01998		4801.77	-0.000393		6001.77	0.01735		7201.77	-0.000393
1.774	-0.000393		1201.77	-0.000393		2401.77	-0.000393		3601.77	0.02031		4801.77	-0.000722		6001.77	0.01571		7201.77	-0.000393
1.775	-0.000393		1201.77	-0.00105		2401.77	-0.000393		3601.77	0.01965		4801.77	-6.44614e-05		6001.77	0.01275		7201.77	-0.000722
1.776	-6.44614e-05		1201.78	-0.000393		2401.78	-0.000722		3601.78	0.01965		4801.77	-0.000722		6001.77	0.00848		7201.78	-0.000393
1.777	-0.000722		1201.78	-0.000393		2401.78	-0.000722		3601.78	0.01932		4801.78	-0.000393		6001.78	0.00421		7201.78	-0.000722
1.778	-0.000722		1201.78	-0.000393		2401.78	-0.000393		3601.78	0.01899		4801.78	-0.000393		6001.78	-0.000393		7201.78	-0.000722
1.779	-0.000393		1201.78	-0.000722		2401.78	-0.000722		3601.78	0.01867		4801.78	-0.000393		6001.78	-0.000393		7201.78	-0.000393
1.78	-0.000722		1201.78	-6.44614e-05		2401.78	-0.000393		3601.78	0.01867		4801.78	-0.000393		6001.78	-0.000722		7201.78	-0.000393
1.781	-0.000393		1201.78	-0.000722		2401.78	0.000921		3601.78	0.01867		4801.78	-0.000393		6001.78	-0.000722		7201.78	-0.000393
1.782	-0.000393		1201.78	-0.000722		2401.78	0.21122		3601.78	0.01899		4801.78	-6.44614e-05		6001.78	-0.000722		7201.78	-0.000722
1.783	-0.000722		1201.78	-0.000393		2401.78	0.36632		3601.78	0.01899		4801.78	0.000264		6001.78	-0.000393		7201.78	-0.000393
1.784	-0.000393		1201.78	-0.000393		2401.78	0.43401		3601.78	0.01899		4801.78	-0.000393		6001.78	-0.000722		7201.78	-0.000722
1.785	-0.000393		1201.78	-0.000722		2401.78	0.40772		3601.78	0.01932		4801.78	-6.44614e-05		6001.78	-0.000393		7201.78	-0.000722
1.786	-0.000393		1201.79	-6.44614e-05		2401.78	0.34463		3601.78	0.01998		4801.78	-0.000393		6001.78	-0.000722		7201.79	-6.44614e-05
1.787	-6.44614e-05		1201.79	-0.000393		2401.79	0.28975		3601.79	0.02031		4801.79	-6.44614e-05		6001.79	-0.000722		7201.79	-0.000393
1.788	-6.44614e-05		1201.79	-0.000393		2401.79	0.25821		3601.79	0.02031		4801.79	-6.44614e-05		6001.79	-0.000393		7201.79	-0.000722
1.789	-6.44614e-05		1201.79	-6.44614e-05		2401.79	0.22765		3601.79	0.02064		4801.79	-0.000393		6001.79	-0.000722		7201.79	-0.000722
1.79	-0.000393		1201.79	-0.000393		2401.79	0.21681		3601.79	0.02129		4801.79	-0.000393		6001.79	-0.00105		7201.79	-0.000722
1.791	-0.000393		1201.79	-0.000393		2401.79	0.20531		3601.79	0.02129		4801.79	-0.000393		6001.79	-0.000722		7201.79	-0.000393
1.792	-6.44614e-05		1201.79	-0.000722		2401.79	0.17508		3601.79	0.02162		4801.79	-0.000722		6001.79	-0.00105		7201.79	-0.000393
1.793	-6.44614e-05		1201.79	-0.000393		2401.79	0.14747		3601.79	0.02162		4801.79	-0.000393		6001.79	-0.000393		7201.79	-0.000393
1.794	-0.000722		1201.79	-0.000722		2401.79	0.13039		3601.79	0.02162		4801.79	-0.00105		6001.79	-0.00105		7201.79	-0.000722
1.795	-0.000393		1201.79	-0.000393		2401.79	0.11922		3601.79	0.02195		4801.79	-0.000722		6001.79	-0.000722		7201.79	-0.000722
1.796	-0.000393		1201.8	-0.000393		2401.8	0.11231		3601.8	0.02129		4801.8	-0.000393		6001.8	-0.000393		7201.8	-0.000393
1.797	-6.44614e-05		1201.8	-0.000393		2401.8	0.10311		3601.8	0.02129		4801.8	-0.000393		6001.8	-0.000722		7201.8	-0.000393
1.798	-0.000393		1201.8	-0.000393		2401.8	0.09654		3601.8	0.02064		4801.8	-0.000393		6001.8	-0.000393		7201.8	-0.000393
1.799	-0.000393		1201.8	-6.44614e-05		2401.8	0.09161		3601.8	0.01998		4801.8	-0.000393		6001.8	-0.000722		7201.8	-0.000722
1.8	-6.44614e-05		1201.8	-0.000722		2401.8	0.08866		3601.8	0.01932		4801.8	-0.000393		6001.8	-0.000393		7201.8	-0.00105
1.801	-0.000393		1201.8	-0.000722		2401.8	0.0834		3601.8	0.01834		4801.8	-0.000393		6001.8	-0.000393		7201.8	-0.000393
1.802	-6.44614e-05		1201.8	-0.000393		2401.8	0.07978		3601.8	0.01637		4801.8	-6.44614e-05		6001.8	-0.000722		7201.8	-0.000393
1.803	-6.44614e-05		1201.8	-0.000722		2401.8	0.0765		3601.8	0.01374		4801.8	-0.000393		6001.8	-0.000722		7201.8	-0.000722
1.804	-0.000393		1201.8	-0.000722		2401.8	0.0742		3601.8	0.01012		4801.8	-0.000393		6001.8	-6.44614e-05		7201.8	-0.000722
1.805	-0.000722		1201.8	-0.000393		2401.8	0.07157		3601.8	0.00519		4801.8	-0.000393		6001.8	-0.000393		7201.8	-0.00105
1.806	-0.000722		1201.81	-6.44614e-05		2401.8	0.07091		3601.8	0.000264		4801.81	-0.000722		6001.81	-0.000393		7201.81	-0.000393
1.807	-6.44614e-05		1201.81	-0.000393		2401.81	0.06828		3601.81	-0.000393		4801.81	-0.000393		6001.81	-0.000722		7201.81	-6.44614e-05
1.808	-0.000393		1201.81	-6.44614e-05		2401.81	0.06434		3601.81	-0.000722		4801.81	-6.44614e-05		6001.81	-0.000393		7201.81	-0.000722
1.809	-0.000393		1201.81	-0.000393		2401.81	0.06237		3601.81	-0.000393		4801.81	-6.44614e-05		6001.81	-0.000722		7201.81	-0.000722
1.81	-0.000393		1201.81	-6.44614e-05		2401.81	0.06138		3601.81	-6.44614e-05		4801.81	-0.000393		6001.81	-0.000393		7201.81	-0.000393
1.811	-6.44614e-05		1201.81	-0.000722		2401.81	0.05875		3601.81	-0.000393		4801.81	-0.000722		6001.81	-6.44614e-05		7201.81	-0.000722
1.812	-0.000393		1201.81	-0.000722		2401.81	0.05744		3601.81	-0.000722		4801.81	-0.000393		6001.81	-0.000722		7201.81	-0.000393
1.813	-6.44614e-05		1201.81	-0.000393		2401.81	0.05645		3601.81	-0.000393		4801.81	-0.000393		6001.81	-0.000393		7201.81	-0.000393
1.814	-0.000393		1201.81	-0.000393		2401.81	0.05448		3601.81	-0.000722		4801.81	-0.000393		6001.81	-0.000722		7201.81	-0.000393
1.815	-0.000393		1201.81	-0.000393		2401.81	0.05317		3601.81	-0.000393		4801.81	-0.000393		6001.81	-0.000722		7201.81	-0.000393
1.816	-6.44614e-05		1201.82	-0.000393		2401.82	0.0535		3601.82	-0.000393		4801.81	-0.000722		6001.81	-0.000393		7201.82	-0.000393
1.817	-0.000393		1201.82	-0.000722		2401.82	0.05153		3601.82	-0.000722		4801.82	-0.000393		6001.82	-0.000722		7201.82	-0.000722
1.818	-0.000393		1201.82	-0.000393		2401.82	0.0512		3601.82	-0.000393		4801.82	-0.000393		6001.82	-0.000722		7201.82	-0.000393
1.819	-0.000393		1201.82	-0.000393		2401.82	0.04988		3601.82	-0.000722		4801.82	-0.000393		6001.82	-0.000393		7201.82	-6.44614e-05
1.82	-6.44614e-05		1201.82	-0.000393		2401.82	0.04988		3601.82	-0.000393		4801.82	-6.44614e-05		6001.82	-0.000722		7201.82	-6.44614e-05
1.821	-6.44614e-05		1201.82	0.000264		2401.82	0.0489		3601.82	-0.000722		4801.82	-0.000393		6001.82	-0.000393		7201.82	-0.000393
1.822	-6.44614e-05		1201.82	-0.000722		2401.82	0.04758		3601.82	-0.000722		4801.82	-6.44614e-05		6001.82	-0.000722		7201.82	-0.000393
1.823	-0.000393		1201.82	-0.000393		2401.82	0.04627		3601.82	-0.000722		4801.82	-6.44614e-05		6001.82	-0.000722		7201.82	-0.000722
1.824	-0.000393		1201.82	-0.000393		2401.82	0.04594		3601.82	-0.000722		4801.82	-0.000722		6001.82	-0.000722		7201.82	-0.000393
1.825	0.000264		1201.82	-0.000722		2401.82	0.04495		3601.82	-6.44614e-05		4801.82	-6.44614e-05		6001.82	-6.44614e-05		7201.82	-0.000393
1.826	-6.44614e-05		1201.83	-0.000393		2401.82	0.04397		3601.82	-0.000393		4801.82	-0.000393		6001.82	-0.000722		7201.83	-6.44614e-05
1.827	-0.000722		1201.83	-0.000722		2401.83	0.04199		3601.83	-0.000393		4801.83	-0.000393		6001.83	-0.000393		7201.83	-0.000393
1.828	-6.44614e-05		1201.83	-0.00105		2401.83	0.04134		3601.83	-0.000393		4801.83	-0.000393		6001.83	-0.000393		7201.83	-0.000393
1.829	-0.000393		1201.83	-0.000393		2401.83	0.04035		3601.83	-6.44614e-05		4801.83	-0.000393		6001.83	-6.44614e-05		7201.83	-0.000393
1.83	-0.000393		1201.83	-0.000393		2401.83	0.04002		3601.83	-0.000393		4801.83	-0.000393		6001.83	-0.00105		7201.83	-0.000722
1.831	-0.000393		1201.83	-0.000393		2401.83	0.03871		3601.83	-0.000722		4801.83	-0.000393		6001.83	-0.000722		7201.83	-0.000722
1.832	-6.44614e-05		1201.83	-0.000722		2401.83	0.03805		3601.83	-0.000722		4801.83	-0.000393		6001.83	-0.000393		7201.83	-6.44614e-05
1.833	-6.44614e-05		1201.83	-0.000722		2401.83	0.03739		3601.83	-0.000393		4801.83	-0.000393		6001.83	-0.00105		7201.83	-0.000722
1.834	-6.44614e-05		1201.83	-0.000393		2401.83	0.03608		3601.83	-0.000393		4801.83	-0.000722		6001.83	-0.000722		7201.83	-0.00105
1.835	-6.44614e-05		1201.83	-0.000393		2401.83	0.03608		3601.83	-6.44614e-05		4801.83	-0.000393		6001.83	-0.000393		7201.83	-0.000722
1.836	-0.000393		1201.84	-0.000393		2401.84	0.03542		3601.84	-0.000393		4801.84	-0.000722		6001.84	-0.000722		7201.84	-0.000393
1.837	-6.44614e-05		1201.84	-0.000393		2401.84	0.03378		3601.84	-0.000722		4801.84	-0.000393		6001.84	-0.000722		7201.84	-0.000393
1.838	-0.000393		1201.84	-0.00105		2401.84	0.03279		3601.84	-0.000722		4801.84	-0.000722		6001.84	-0.000393		7201.84	-0.000393
1.839	-0.000393		1201.84	-6.44614e-05		2401.84	0.03214		3601.84	-0.000722		4801.84	-0.000393		6001.84	-0.00105		7201.84	-0.000393
1.84	-0.000393		1201.84	-0.000393		2401.84	0.03214		3601.84	-0.000393		4801.84	-6.44614e-05		6001.84	-0.000722		7201.84	-6.44614e-05
1.841	-0.000393		1201.84	-6.44614e-05		2401.84	0.03115		3601.84	-0.000722		4801.84	-6.44614e-05		6001.84	-0.000722		7201.84	-0.000393
1.842	-0.000393		1201.84	-0.000393		2401.84	0.0305		3601.84	-0.000722		4801.84	-6.44614e-05		6001.84	-0.000393		7201.84	-0.000722
1.843	-0.000393		1201.84	-0.000393		2401.84	0.02918		3601.84	-0.00105		4801.84	-6.44614e-05		6001.84	-0.000393		7201.84	-0.000722
1.844	-0.000393		1201.84	-0.000393		2401.84	0.02852		3601.84	-0.000722		4801.84	-0.000393		6001.84	-0.000722		7201.84	-0.000722
1.845	-0.000393		1201.84	-0.000722		2401.84	0.02852		3601.84	-0.000722		4801.84	-0.000393		6001.84	-6.44614e-05		7201.84	-0.00105
1.846	-0.000393		1201.85	-0.000393		2401.84	0.02787		3601.84	-6.44614e-05		4801.85	-0.000722		6001.85	0.000264		7201.85	-0.000393
1.847	-0.000393		1201.85	-0.000393		2401.85	0.02721		3601.85	-0.000393		4801.85	-0.000393		6001.85	-0.000393		7201.85	-6.44614e-05
1.848	-6.44614e-05		1201.85	-0.000393		2401.85	0.02688		3601.85	-0.000393		4801.85	-0.000393		6001.85	-0.000722		7201.85	-0.000722
1.849	-0.000393		1201.85	-6.44614e-05		2401.85	0.02655		3601.85	-0.000393		4801.85	-6.44614e-05		6001.85	-0.000393		7201.85	-0.00105
1.85	0.29501		1201.85	-0.000722		2401.85	0.02622		3601.85	-0.000393		4801.85	-0.000393		6001.85	-0.00105		7201.85	-0.000722
1.851	0.1271		1201.85	-0.000722		2401.85	0.02622		3601.85	-0.000393		4801.85	-0.000722		6001.85	-0.000393		7201.85	-0.000722
1.852	0.10114		1201.85	-0.000722		2401.85	0.02655		3601.85	-0.000722		4801.85	-0.00105		6001.85	-0.000722		7201.85	-0.000393
1.853	0.07486		1201.85	-0.000393		2401.85	0.02589		3601.85	-0.000393		4801.85	-6.44614e-05		6001.85	-0.000722		7201.85	-0.000393
1.854	0.06073		1201.85	-0.000722		2401.85	0.02589		3601.85	-0.000393		4801.85	-0.000722		6001.85	-0.000722		7201.85	-0.000722
1.855	0.04857		1201.85	-0.000722		2401.85	0.02491		3601.85	-0.000393		4801.85	-0.00105		6001.85	-0.000722		7201.85	-0.000393
1.856	0.04035		1201.86	-0.000722		2401.86	0.02524		3601.86	-0.000393		4801.85	-0.000393		6001.85	-0.000393		7201.86	-0.000393
1.857	0.03378		1201.86	-0.000722		2401.86	0.02458		3601.86	-0.00105		4801.86	-0.000393		6001.86	-0.000722		7201.86	-0.000722
1.858	0.02885		1201.86	-0.000393		2401.86	0.02458		3601.86	-0.00105		4801.86	-0.000722		6001.86	-0.000722		7201.86	-0.000722
1.859	0.02524		1201.86	-0.000393		2401.86	0.02491		3601.86	-0.000393		4801.86	-0.000393		6001.86	-0.000393		7201.86	-0.000393
1.86	0.02031		1201.86	-6.44614e-05		2401.86	0.02458		3601.86	-0.000393		4801.86	-6.44614e-05		6001.86	-0.000722		7201.86	-0.000393
1.861	0.00979		1201.86	-0.000393		2401.86	0.02491		3601.86	-6.44614e-05		4801.86	-0.000393		6001.86	-0.000722		7201.86	-0.000393
1.862	-0.000393		1201.86	-0.000393		2401.86	0.02425		3601.86	-0.000722		4801.86	-6.44614e-05		6001.86	-0.000393		7201.86	-0.000393
1.863	-0.000722		1201.86	-6.44614e-05		2401.86	0.02425		3601.86	-0.000722		4801.86	0.000264		6001.86	-6.44614e-05		7201.86	-0.000722
1.864	0.000264		1201.86	-0.000393		2401.86	0.02392		3601.86	-0.000722		4801.86	-0.000722		6001.86	-0.000393		7201.86	-0.000393
1.865	-0.00105		1201.86	-0.000393		2401.86	0.02458		3601.86	-0.000722		4801.86	-0.000393		6001.86	-0.000722		7201.86	-0.000722
1.866	-0.000393		1201.87	-0.000393		2401.86	0.02458		3601.86	-0.000393		4801.86	-0.000722		6001.86	-0.000393		7201.87	-0.000393
1.867	-0.000722		1201.87	-0.000393		2401.87	0.02392		3601.87	0.000264		4801.87	-0.000722		6001.87	-6.44614e-05		7201.87	-0.000722
1.868	-6.44614e-05		1201.87	-0.000722		2401.87	0.02425		3601.87	-0.000393		4801.87	-0.000393		6001.87	-0.000393		7201.87	-0.00105
1.869	-0.000393		1201.87	-6.44614e-05		2401.87	0.02327		3601.87	-0.000393		4801.87	-6.44614e-05		6001.87	-0.000722		7201.87	-0.000722
1.87	-0.000722		1201.87	-0.000393		2401.87	0.02425		3601.87	-0.000393		4801.87	-0.000722		6001.87	-0.000393		7201.87	-0.000722
1.871	-0.000393		1201.87	-0.000722		2401.87	0.02392		3601.87	-0.000393		4801.87	-0.000722		6001.87	-0.00105		7201.87	-0.000722
1.872	-0.000393		1201.87	-0.000722		2401.87	0.02458		3601.87	-0.000722		4801.87	-0.000722		6001.87	-0.000722		7201.87	-0.000722
1.873	-6.44614e-05		1201.87	-0.00105		2401.87	0.02458		3601.87	-0.000722		4801.87	-0.000393		6001.87	-0.000722		7201.87	-0.00105
1.874	-0.000722		1201.87	-0.000393		2401.87	0.02524		3601.87	-0.000722		4801.87	-6.44614e-05		6001.87	-0.000393		7201.87	-0.000393
1.875	-0.000722		1201.87	-0.000393		2401.87	0.02458		3601.87	-6.44614e-05		4801.87	-0.000722		6001.87	-0.000393		7201.87	-0.000393
1.876	-0.000722		1201.88	-0.000722		2401.88	0.02458		3601.88	-0.000393		4801.88	-0.000393		6001.88	-0.000393		7201.88	-6.44614e-05
1.877	-6.44614e-05		1201.88	-0.000393		2401.88	0.02458		3601.88	-0.000393		4801.88	-0.000393		6001.88	-0.000393		7201.88	-6.44614e-05
1.878	-0.000393		1201.88	-6.44614e-05		2401.88	0.02458		3601.88	-0.000722		4801.88	-0.000722		6001.88	-0.000722		7201.88	-0.000393
1.879	-0.000722		1201.88	-0.000393		2401.88	0.02491		3601.88	-0.000393		4801.88	-0.000722		6001.88	-0.000722		7201.88	-6.44614e-05
1.88	-6.44614e-05		1201.88	-0.000393		2401.88	0.02458		3601.88	-0.000393		4801.88	-0.000722		6001.88	-0.000722		7201.88	0.000264
1.881	-0.000722		1201.88	-6.44614e-05		2401.88	0.02491		3601.88	-0.000393		4801.88	-0.000722		6001.88	-0.000393		7201.88	-0.000393
1.882	-0.000393		1201.88	-0.000393		2401.88	0.02425		3601.88	-0.000722		4801.88	-0.000393		6001.88	-0.000722		7201.88	-0.000393
1.883	-0.000393		1201.88	-0.000393		2401.88	0.02425		3601.88	-0.00105		4801.88	-0.000393		6001.88	-0.000722		7201.88	-0.000393
1.884	-0.00105		1201.88	-0.000722		2401.88	0.02359		3601.88	-0.000393		4801.88	-0.000722		6001.88	-0.000722		7201.88	-0.000393
1.885	-6.44614e-05		1201.88	-0.000393		2401.88	0.02359		3601.88	-0.000393		4801.88	-0.000393		6001.88	-0.000393		7201.88	-0.000722
1.886	-0.000393		1201.88	-0.000722		2401.89	0.02359		3601.89	-0.000722		4801.89	-0.00105		6001.89	-0.000393		7201.89	-0.000393
1.887	-0.000393		1201.89	-0.000393		2401.89	0.02294		3601.89	-6.44614e-05		4801.89	-0.000393		6001.89	-0.000722		7201.89	-6.44614e-05
1.888	-0.000722		1201.89	-0.000722		2401.89	0.02261		3601.89	-0.000722		4801.89	-0.000393		6001.89	-0.000722		7201.89	-0.000393
1.889	-0.000722		1201.89	-0.000393		2401.89	0.02195		3601.89	-0.000393		4801.89	-0.000393		6001.89	-0.000722		7201.89	-0.000722
1.89	-0.000393		1201.89	-0.000722		2401.89	0.02195		3601.89	-0.000393		4801.89	-0.000722		6001.89	-0.00105		7201.89	-0.000722
1.891	-0.000722		1201.89	-0.000393		2401.89	0.02129		3601.89	-6.44614e-05		4801.89	-0.000722		6001.89	-0.000393		7201.89	-0.000722
1.892	-0.000393		1201.89	-0.000722		2401.89	0.02064		3601.89	-0.000393		4801.89	-0.000393		6001.89	-0.000722		7201.89	-0.000393
1.893	-0.000722		1201.89	-0.000722		2401.89	0.02031		3601.89	-0.000722		4801.89	-0.000393		6001.89	-0.000393		7201.89	-0.000393
1.894	-0.000393		1201.89	-0.000722		2401.89	0.01932		3601.89	-6.44614e-05		4801.89	-6.44614e-05		6001.89	-0.000393		7201.89	-0.000393
1.895	-6.44614e-05		1201.89	-6.44614e-05		2401.89	0.01867		3601.89	-0.000393		4801.89	-0.000393		6001.89	-0.000722		7201.89	-0.000722
1.896	-0.000722		1201.89	-0.000722		2401.89	0.01735		3601.89	-6.44614e-05		4801.9	-0.000722		6001.9	-0.000393		7201.9	-0.000722
1.897	-0.000393		1201.9	-0.000722		2401.9	0.01538		3601.9	-0.000722		4801.9	-6.44614e-05		6001.9	-0.000393		7201.9	-0.000393
1.898	-0.000393		1201.9	-0.000393		2401.9	0.01374		3601.9	-0.000722		4801.9	-6.44614e-05		6001.9	-0.000393		7201.9	-6.44614e-05
1.899	-0.000393		1201.9	-0.000722		2401.9	0.01111		3601.9	-0.000722		4801.9	-0.000393		6001.9	-0.00105		7201.9	-0.000722
1.9	-0.000393		1201.9	-0.000393		2401.9	0.00782		3601.9	-6.44614e-05		4801.9	-0.000393		6001.9	-0.00105		7201.9	-0.000722
1.901	-6.44614e-05		1201.9	-0.000393		2401.9	0.00486		3601.9	-0.00105		4801.9	-6.44614e-05		6001.9	-0.000722		7201.9	0.000264
1.902	-0.000393		1201.9	-0.000393		2401.9	0.000921		3601.9	-0.000393		4801.9	-0.000393		6001.9	-0.000393		7201.9	-6.44614e-05
1.903	-6.44614e-05		1201.9	-0.000393		2401.9	-0.000722		3601.9	-6.44614e-05		4801.9	0.000264		6001.9	-0.00105		7201.9	-0.000393
1.904	-0.000722		1201.9	-0.000393		2401.9	-0.000722		3601.9	-0.000393		4801.9	-0.000393		6001.9	-0.000722		7201.9	-0.000722
1.905	-0.000393		1201.9	-6.44614e-05		2401.9	-0.000393		3601.9	-0.000393		4801.9	-0.000393		6001.9	-0.000393		7201.9	-0.000393
1.906	-0.000393		1201.9	-0.000722		2401.91	-0.000393		3601.91	-0.000393		4801.9	-0.000722		6001.9	-0.000393		7201.91	-0.000722
1.907	-0.000393		1201.91	-0.000393		2401.91	-0.000722		3601.91	-0.000722		4801.91	-0.000722		6001.91	-6.44614e-05		7201.91	-0.00105
1.908	-0.000393		1201.91	-0.000393		2401.91	-0.000722		3601.91	-0.000393		4801.91	-0.000393		6001.91	-0.000393		7201.91	-0.000722
1.909	-6.44614e-05		1201.91	-6.44614e-05		2401.91	-0.000393		3601.91	-0.000393		4801.91	-6.44614e-05		6001.91	-0.000393		7201.91	-0.000722
1.91	-6.44614e-05		1201.91	-6.44614e-05		2401.91	-6.44614e-05		3601.91	-6.44614e-05		4801.91	-0.000393		6001.91	-0.000393		7201.91	-0.000722
1.911	-0.000393		1201.91	-0.000393		2401.91	-0.000393		3601.91	-0.000393		4801.91	-0.000393		6001.91	-0.000722		7201.91	-0.000722
1.912	-6.44614e-05		1201.91	-6.44614e-05		2401.91	-0.000722		3601.91	-0.000722		4801.91	-0.000722		6001.91	-0.000393		7201.91	-0.000393
1.913	0.000264		1201.91	-0.000393		2401.91	-0.000722		3601.91	-0.00105		4801.91	-0.000393		6001.91	-0.000393		7201.91	-0.00105
1.914	-6.44614e-05		1201.91	-0.000722		2401.91	-6.44614e-05		3601.91	-0.000393		4801.91	-0.000393		6001.91	-0.000393		7201.91	-0.000722
1.915	-0.000393		1201.91	-0.000393		2401.91	-0.000393		3601.91	-6.44614e-05		4801.91	-0.000722		6001.91	-0.000722		7201.91	-0.000722
1.916	-6.44614e-05		1201.91	-0.000393		2401.91	-6.44614e-05		3601.91	-0.000722		4801.91	-0.000722		6001.91	-0.000722		7201.92	-0.000393
1.917	-6.44614e-05		1201.92	-0.000722		2401.92	-0.000722		3601.92	-0.000393		4801.92	-0.000393		6001.92	-0.000722		7201.92	-0.000722
1.918	-0.000393		1201.92	-0.000393		2401.92	-0.000722		3601.92	-0.000393		4801.92	-0.000393		6001.92	-0.000722		7201.92	-0.000722
1.919	-0.000393		1201.92	-0.000393		2401.92	-0.000722		3601.92	-0.000393		4801.92	-0.000393		6001.92	-0.000393		7201.92	-0.000393
1.92	-0.000393		1201.92	-0.000393		2401.92	-6.44614e-05		3601.92	-0.000722		4801.92	-0.000393		6001.92	-0.000722		7201.92	-0.000393
1.921	-6.44614e-05		1201.92	-0.000722		2401.92	-0.000393		3601.92	-0.000393		4801.92	-0.000393		6001.92	-0.000722		7201.92	-0.000393
1.922	-0.000393		1201.92	-0.000393		2401.92	-0.000393		3601.92	-0.000722		4801.92	-0.000393		6001.92	-0.00105		7201.92	-0.000722
1.923	-0.000393		1201.92	-0.000722		2401.92	-0.000722		3601.92	-0.000393		4801.92	-0.000393		6001.92	-0.000393		7201.92	-6.44614e-05
1.924	-0.000393		1201.92	-6.44614e-05		2401.92	-0.000722		3601.92	-0.000393		4801.92	-0.000722		6001.92	-0.000393		7201.92	-0.000393
1.925	-0.000393		1201.92	-0.000393		2401.92	-0.000393		3601.92	-0.000393		4801.92	-0.000393		6001.92	-0.000393		7201.92	-0.000393
1.926	-6.44614e-05		1201.92	-0.000393		2401.93	-0.000722		3601.93	-0.000722		4801.93	-0.000722		6001.93	-0.000393		7201.93	-0.000722
1.927	-6.44614e-05		1201.93	-0.000393		2401.93	-0.000393		3601.93	-0.000393		4801.93	-0.000393		6001.93	-6.44614e-05		7201.93	-0.000722
1.928	-6.44614e-05		1201.93	-0.000393		2401.93	-0.000393		3601.93	-0.000393		4801.93	-0.000393		6001.93	-0.000393		7201.93	-0.000722
1.929	-0.000393		1201.93	-0.000393		2401.93	-0.000393		3601.93	-0.000393		4801.93	-6.44614e-05		6001.93	-0.000722		7201.93	-0.000722
1.93	-0.000393		1201.93	-0.000722		2401.93	-0.000393		3601.93	-6.44614e-05		4801.93	-0.000722		6001.93	-0.00105		7201.93	-0.000393
1.931	-0.000393		1201.93	-0.000722		2401.93	-6.44614e-05		3601.93	-0.000722		4801.93	-6.44614e-05		6001.93	-0.000393		7201.93	-0.000722
1.932	-0.000393		1201.93	-0.000393		2401.93	-0.000393		3601.93	-0.00105		4801.93	-0.000722		6001.93	-6.44614e-05		7201.93	-0.000393
1.933	-6.44614e-05		1201.93	-0.000722		2401.93	-0.000722		3601.93	-0.000722		4801.93	-0.000393		6001.93	-0.000393		7201.93	-0.000722
1.934	-6.44614e-05		1201.93	-0.000393		2401.93	-0.000722		3601.93	-0.000393		4801.93	-0.00105		6001.93	-0.000722		7201.93	-0.000722
1.935	-0.000393		1201.93	-0.000393		2401.93	-0.000393		3601.93	-0.000393		4801.93	-0.000722		6001.93	-0.000722		7201.93	-0.00105
1.936	-0.000393		1201.93	-6.44614e-05		2401.93	-6.44614e-05		3601.93	-0.000393		4801.94	-6.44614e-05		6001.94	-0.000393		7201.94	-6.44614e-05
1.937	-6.44614e-05		1201.94	-0.000722		2401.94	-0.000722		3601.94	-0.000722		4801.94	-6.44614e-05		6001.94	-0.000722		7201.94	-0.000722
1.938	-0.000722		1201.94	-0.000393		2401.94	-0.000722		3601.94	-0.000393		4801.94	-0.000393		6001.94	-0.000393		7201.94	-0.000722
1.939	-6.44614e-05		1201.94	-0.000722		2401.94	-0.000722		3601.94	-0.00105		4801.94	-0.000393		6001.94	-0.000722		7201.94	-0.000393
1.94	-0.000393		1201.94	-0.000722		2401.94	-0.000722		3601.94	-0.000393		4801.94	-6.44614e-05		6001.94	-0.000393		7201.94	-0.000393
1.941	-6.44614e-05		1201.94	-0.000393		2401.94	-0.000722		3601.94	-0.000393		4801.94	-0.000393		6001.94	-0.000393		7201.94	-0.000393
1.942	-0.000393		1201.94	-0.00105		2401.94	-0.000722		3601.94	-6.44614e-05		4801.94	-6.44614e-05		6001.94	-0.000393		7201.94	-0.000393
1.943	-6.44614e-05		1201.94	-0.000393		2401.94	-0.000393		3601.94	-6.44614e-05		4801.94	0.000264		6001.94	-0.000722		7201.94	-6.44614e-05
1.944	-0.000393		1201.94	-0.000393		2401.94	-0.000393		3601.94	-6.44614e-05		4801.94	-0.000393		6001.94	-0.000393		7201.94	-0.000393
1.945	-6.44614e-05		1201.94	-0.000722		2401.94	-0.000393		3601.94	-0.000722		4801.94	-0.000393		6001.94	-6.44614e-05		7201.94	-0.000722
1.946	-0.000722		1201.94	-0.000393		2401.95	-6.44614e-05		3601.95	-0.000393		4801.94	-0.000722		6001.94	-0.000393		7201.95	-0.000393
1.947	-6.44614e-05		1201.95	-0.000722		2401.95	-0.000393		3601.95	-6.44614e-05		4801.95	-0.000393		6001.95	-0.000393		7201.95	-6.44614e-05
1.948	-0.000393		1201.95	-0.000393		2401.95	-0.000393		3601.95	0.000264		4801.95	-6.44614e-05		6001.95	-0.000722		7201.95	-6.44614e-05
1.949	-0.000393		1201.95	-0.000393		2401.95	-0.000393		3601.95	-6.44614e-05		4801.95	-0.000393		6001.95	-0.000393		7201.95	-0.000393
1.95	0.5845		1201.95	-0.000393		2401.95	-0.000393		3601.95	-0.000393		4801.95	-0.000722		6001.95	-0.00105		7201.95	-0.000722
1.951	0.14682		1201.95	-0.000722		2401.95	-0.000393		3601.95	-0.000393		4801.95	-0.000393		6001.95	-0.000393		7201.95	-0.000722
1.952	0.10673		1201.95	-0.000393		2401.95	-0.000393		3601.95	-0.000722		4801.95	-0.000393		6001.95	-6.44614e-05		7201.95	-0.000393
1.953	0.07847		1201.95	-0.000722		2401.95	-0.000393		3601.95	-0.000393		4801.95	-0.000393		6001.95	-0.000393		7201.95	-0.000393
1.954	0.0627		1201.95	-6.44614e-05		2401.95	-0.000393		3601.95	-6.44614e-05		4801.95	-0.00105		6001.95	-0.000393		7201.95	-0.000393
1.955	0.05021		1201.95	-0.000722		2401.95	-6.44614e-05		3601.95	-0.000393		4801.95	-0.000393		6001.95	-0.000393		7201.95	-0.000393
1.956	0.04167		1201.95	-0.000393		2401.95	-0.000722		3601.95	-0.000722		4801.95	-0.000722		6001.95	-0.000722		7201.96	-0.000722
1.957	0.03641		1201.96	-0.000393		2401.96	-0.00105		3601.96	-6.44614e-05		4801.96	-0.000393		6001.96	-0.000393		7201.96	-0.000722
1.958	0.03082		1201.96	-0.000393		2401.96	-0.000393		3601.96	-0.000722		4801.96	-0.000393		6001.96	-6.44614e-05		7201.96	-0.000393
1.959	0.02721		1201.96	-0.000393		2401.96	-0.000393		3601.96	-0.000722		4801.96	-0.000393		6001.96	-6.44614e-05		7201.96	-0.000393
1.96	0.02294		1201.96	-0.000722		2401.96	-0.000722		3601.96	-0.000393		4801.96	-6.44614e-05		6001.96	-0.000393		7201.96	-0.000393
1.961	0.01406		1201.96	-0.000722		2401.96	-0.000393		3601.96	-0.000393		4801.96	-6.44614e-05		6001.96	-0.000393		7201.96	-0.000393
1.962	-0.000722		1201.96	-0.000722		2401.96	-0.000722		3601.96	-0.000393		4801.96	-0.000393		6001.96	-6.44614e-05		7201.96	-0.000393
1.963	-0.000393		1201.96	-0.000393		2401.96	-0.000393		3601.96	-0.000722		4801.96	-6.44614e-05		6001.96	-0.000393		7201.96	-0.000393
1.964	-0.000393		1201.96	-0.000393		2401.96	-0.000393		3601.96	-0.000393		4801.96	-0.000393		6001.96	-0.000393		7201.96	-0.000722
1.965	-0.000393		1201.96	-0.000722		2401.96	-0.000722		3601.96	-6.44614e-05		4801.96	-0.000393		6001.96	-6.44614e-05		7201.96	-0.000722
1.966	-6.44614e-05		1201.96	-0.000393		2401.97	-0.000393		3601.97	-0.000722		4801.97	-0.000393		6001.97	-0.000393		7201.97	-6.44614e-05
1.967	-0.000393		1201.97	-0.000393		2401.97	-0.000393		3601.97	-0.000393		4801.97	-0.000393		6001.97	-0.000393		7201.97	-0.000393
1.968	-6.44614e-05		1201.97	-6.44614e-05		2401.97	-0.000393		3601.97	-6.44614e-05		4801.97	-0.000393		6001.97	-6.44614e-05		7201.97	-0.000722
1.969	-0.000393		1201.97	-6.44614e-05		2401.97	-0.000393		3601.97	-0.000722		4801.97	-0.000722		6001.97	-0.000393		7201.97	-0.000393
1.97	-0.000393		1201.97	0.000264		2401.97	-6.44614e-05		3601.97	-0.000393		4801.97	-0.000722		6001.97	-0.000722		7201.97	-0.000722
1.971	-0.000393		1201.97	-0.000722		2401.97	-0.000393		3601.97	-0.000393		4801.97	-0.000393		6001.97	-6.44614e-05		7201.97	-0.000722
1.972	-0.000722		1201.97	-0.000393		2401.97	-0.000393		3601.97	-0.000393		4801.97	-0.000393		6001.97	-0.000393		7201.97	-0.000722
1.973	-0.000393		1201.97	-0.000393		2401.97	-0.000393		3601.97	-0.000722		4801.97	-0.000393		6001.97	-0.000722		7201.97	-0.000393
1.974	-0.000393		1201.97	-0.000393		2401.97	-6.44614e-05		3601.97	-0.000393		4801.97	-6.44614e-05		6001.97	-0.00105		7201.97	-0.000722
1.975	-0.000393		1201.97	-6.44614e-05		2401.97	-0.000393		3601.97	-0.000722		4801.97	-6.44614e-05		6001.97	-0.000393		7201.97	-0.000722
1.976	-0.000393		1201.97	-0.000393		2401.97	-6.44614e-05		3601.97	-0.000722		4801.98	-0.000722		6001.98	-0.000393		7201.98	-0.000722
1.977	-0.000393		1201.98	-0.000393		2401.98	-0.000393		3601.98	-0.000393		4801.98	-0.00105		6001.98	-6.44614e-05		7201.98	-0.000722
1.978	-0.000393		1201.98	-6.44614e-05		2401.98	-0.000722		3601.98	-6.44614e-05		4801.98	-6.44614e-05		6001.98	-0.000722		7201.98	-0.000393
1.979	-6.44614e-05		1201.98	-0.000393		2401.98	-0.000722		3601.98	-0.000393		4801.98	-0.000393		6001.98	-6.44614e-05		7201.98	-0.000393
1.98	-0.000393		1201.98	-0.00105		2401.98	-0.000722		3601.98	-0.000393		4801.98	-0.000722		6001.98	-0.000722		7201.98	-0.000722
1.981	-6.44614e-05		1201.98	-0.000393		2401.98	-0.000393		3601.98	-0.000393		4801.98	-0.000393		6001.98	-0.000393		7201.98	-0.000393
1.982	-0.000393		1201.98	-6.44614e-05		2401.98	-0.000393		3601.98	-0.000722		4801.98	-0.000393		6001.98	-0.000722		7201.98	-0.00105
1.983	-0.000393		1201.98	-0.00105		2401.98	-0.000722		3601.98	-0.000722		4801.98	-6.44614e-05		6001.98	-0.000393		7201.98	-0.00105
1.984	-0.000393		1201.98	-0.000722		2401.98	-0.000722		3601.98	-0.000722		4801.98	-6.44614e-05		6001.98	-6.44614e-05		7201.98	-0.000393
1.985	-0.000393		1201.98	-0.000393		2401.98	-0.000722		3601.98	-0.000393		4801.98	-0.000393		6001.98	-0.000393		7201.98	-0.000722
1.986	-6.44614e-05		1201.98	-0.000722		2401.99	-6.44614e-05		3601.99	-0.000393		4801.98	-0.000393		6001.98	-6.44614e-05		7201.99	-0.000393
1.987	-6.44614e-05		1201.99	-0.000393		2401.99	-0.000722		3601.99	-0.000722		4801.99	-0.00105		6001.99	-0.000393		7201.99	-0.000722
1.988	-0.000393		1201.99	-6.44614e-05		2401.99	-0.000722		3601.99	-6.44614e-05		4801.99	-0.000393		6001.99	-0.000722		7201.99	-0.000393
1.989	-0.000393		1201.99	-0.00105		2401.99	-0.000722		3601.99	-0.000393		4801.99	-0.000393		6001.99	-0.000722		7201.99	-0.00105
1.99	-0.000393		1201.99	-0.000393		2401.99	-0.000393		3601.99	-0.000393		4801.99	-0.000722		6001.99	-0.00105		7201.99	-0.000722
1.991	-0.000393		1201.99	-0.000393		2401.99	-0.000393		3601.99	-0.000393		4801.99	-6.44614e-05		6001.99	-0.000722		7201.99	-0.000722
1.992	-0.000393		1201.99	-0.000722		2401.99	-0.000393		3601.99	-0.000722		4801.99	-6.44614e-05		6001.99	-0.000393		7201.99	-0.000722
1.993	-0.000722		1201.99	-0.000722		2401.99	-0.000393		3601.99	-6.44614e-05		4801.99	-0.000393		6001.99	-0.000722		7201.99	-0.000722
1.994	-6.44614e-05		1201.99	-0.000722		2401.99	-0.000393		3601.99	-0.000722		4801.99	-0.000393		6001.99	-0.000722		7201.99	-0.000393
1.995	-6.44614e-05		1201.99	-0.000393		2401.99	-0.000393		3601.99	-6.44614e-05		4801.99	-0.000393		6001.99	-0.000722		7201.99	-0.000722
1.996	-6.44614e-05		1201.99	-6.44614e-05		2401.99	-0.000393		3601.99	-0.000393		4801.99	-0.000722		6001.99	-0.000722		7202	-0.000393
1.997	-0.000722		1202	-0.000393		2402	-6.44614e-05		3602	-0.000722		4802	-0.000393		6002	0.000264		7202	-0.000722
1.998	-0.000393		1202	-0.00105		2402	-0.000393		3602	-0.000722		4802	-0.000722		6002	-0.000393		7202	-0.000722
1.999	-0.000722		1202	-0.000722		2402	-0.000393		3602	-0.000393		4802	-0.000393		6002	-0.000722		7202	-0.000393
[truncated: 3,001 more rows]
