# Supplementary material for: Triboiontronics with temporal control of electrical double layer formation
Source: Nat Commun. 2024 Jul 23;15:6182. doi: 10.1038/s41467-024-50518-3 (PMC11263338; doi:10.1038/s41467-024-50518-3)
Supplement: Supplementary file 7 — Source Data [file 41467_2024_50518_MOESM7_ESM.zip › Supplementary Figure 4.xlsx]

## Sheet: S4a
Time (s)	Transferred charge (nC)		Time (s)	Transferred charge (nC)		Time (s)	Transferred charge (nC)
0.001	0.01597		3.001	-0.02922		6.001	0
0.002	0.01574		3.002	-0.02939		6.002	0.00116
0.003	0.01548		3.003	-0.02959		6.003	0.00229
0.004	0.01518		3.004	-0.02981		6.004	0.00338
0.005	0.01486		3.005	-0.03005		6.005	0.00444
0.006	0.0145		3.006	-0.03031		6.006	0.00546
0.007	0.01412		3.007	-0.0306		6.007	0.00646
0.008	0.01371		3.008	-0.03091		6.008	0.00743
0.009	0.01326		3.009	-0.03124		6.009	0.00837
0.01	0.01279		3.01	-0.03159		6.01	0.00928
0.011	0.0123		3.011	-0.03196		6.011	0.01018
0.012	0.01177		3.012	-0.03236		6.012	0.01105
0.013	0.01122		3.013	-0.03277		6.013	0.01191
0.014	0.01065		3.014	-0.0332		6.014	0.01275
0.015	0.01005		3.015	-0.03365		6.015	0.01357
0.016	0.00942		3.016	-0.03412		6.016	0.01438
0.017	0.00877		3.017	-0.03461		6.017	0.01517
0.018	0.0081		3.018	-0.03511		6.018	0.01594
0.019	0.0074		3.019	-0.03564		6.019	0.01669
0.02	0.00669		3.02	-0.03617		6.02	0.01743
0.021	0.00595		3.021	-0.03673		6.021	0.01816
0.022	0.00519		3.022	-0.0373		6.022	0.01888
0.023	0.00441		3.023	-0.03789		6.023	0.0196
0.024	0.0036		3.024	-0.0385		6.024	0.02032
0.025	0.00278		3.025	-0.03912		6.025	0.02104
0.026	0.00195		3.026	-0.03975		6.026	0.02176
0.027	0.00109		3.027	-0.0404		6.027	0.0225
0.028	0.00021481		3.028	-0.04107		6.028	0.02325
0.029	-0.000676624		3.029	-0.04174		6.029	0.02401
0.03	-0.00158		3.03	-0.04243		6.03	0.0248
0.031	-0.00251		3.031	-0.04314		6.031	0.02561
0.032	-0.00345		3.032	-0.04385		6.032	0.02643
0.033	-0.0044		3.033	-0.04458		6.033	0.02727
0.034	-0.00537		3.034	-0.04532		6.034	0.02812
0.035	-0.00635		3.035	-0.04607		6.035	0.02897
0.036	-0.00735		3.036	-0.04684		6.036	0.02981
0.037	-0.00835		3.037	-0.04761		6.037	0.03065
0.038	-0.00937		3.038	-0.04839		6.038	0.03146
0.039	-0.0104		3.039	-0.04918		6.039	0.03226
0.04	-0.01144		3.04	-0.04999		6.04	0.03304
0.041	-0.01249		3.041	-0.0508		6.041	0.0338
0.042	-0.01355		3.042	-0.05162		6.042	0.03455
0.043	-0.01462		3.043	-0.05245		6.043	0.03529
0.044	-0.0157		3.044	-0.05329		6.044	0.03602
0.045	-0.01679		3.045	-0.05413		6.045	0.03675
0.046	-0.01788		3.046	-0.05498		6.046	0.03748
0.047	-0.01898		3.047	-0.05584		6.047	0.03822
0.048	-0.02009		3.048	-0.05671		6.048	0.03896
0.049	-0.0212		3.049	-0.05758		6.049	0.03969
0.05	-0.02232		3.05	-0.05845		6.05	0.04041
0.051	-0.02344		3.051	-0.05934		6.051	0.04111
0.052	-0.02456		3.052	-0.06022		6.052	0.04179
0.053	-0.02569		3.053	-0.0611		6.053	0.04247
0.054	-0.02682		3.054	-0.06197		6.054	0.04313
0.055	-0.02795		3.055	-0.06284		6.055	0.04378
0.056	-0.02908		3.056	-0.0637		6.056	0.04442
0.057	-0.0302		3.057	-0.06456		6.057	0.04506
0.058	-0.03132		3.058	-0.06541		6.058	0.04568
0.059	-0.03243		3.059	-0.06626		6.059	0.0463
0.06	-0.03353		3.06	-0.0671		6.06	0.04691
0.061	-0.03461		3.061	-0.06793		6.061	0.0475
0.062	-0.03569		3.062	-0.06875		6.062	0.04806
0.063	-0.03676		3.063	-0.06957		6.063	0.04859
0.064	-0.03782		3.064	-0.07038		6.064	0.04908
0.065	-0.03887		3.065	-0.07118		6.065	0.04954
0.066	-0.0399		3.066	-0.07197		6.066	0.04995
0.067	-0.04092		3.067	-0.07276		6.067	0.05034
0.068	-0.04193		3.068	-0.07354		6.068	0.05071
0.069	-0.04292		3.069	-0.07431		6.069	0.05107
0.07	-0.0439		3.07	-0.07508		6.07	0.05143
0.071	-0.04486		3.071	-0.07585		6.071	0.0518
0.072	-0.04582		3.072	-0.07661		6.072	0.05219
0.073	-0.04676		3.073	-0.07736		6.073	0.0526
0.074	-0.0477		3.074	-0.07812		6.074	0.05304
0.075	-0.04863		3.075	-0.07887		6.075	0.05352
0.076	-0.04956		3.076	-0.07962		6.076	0.05403
0.077	-0.05049		3.077	-0.08037		6.077	0.05457
0.078	-0.05142		3.078	-0.08113		6.078	0.05514
0.079	-0.05234		3.079	-0.08189		6.079	0.05574
0.08	-0.05326		3.08	-0.08265		6.08	0.05635
0.081	-0.05419		3.081	-0.08341		6.081	0.05698
0.082	-0.05511		3.082	-0.08418		6.082	0.05763
0.083	-0.05604		3.083	-0.08496		6.083	0.0583
0.084	-0.05696		3.084	-0.08573		6.084	0.05899
0.085	-0.05789		3.085	-0.08651		6.085	0.05969
0.086	-0.05882		3.086	-0.0873		6.086	0.0604
0.087	-0.05974		3.087	-0.08808		6.087	0.06113
0.088	-0.06066		3.088	-0.08887		6.088	0.06188
0.089	-0.06159		3.089	-0.08966		6.089	0.06265
0.09	-0.06251		3.09	-0.09046		6.09	0.06344
0.091	-0.06343		3.091	-0.09126		6.091	0.06424
0.092	-0.06435		3.092	-0.09207		6.092	0.06504
0.093	-0.06527		3.093	-0.09287		6.093	0.06584
0.094	-0.06618		3.094	-0.09369		6.094	0.06663
0.095	-0.06709		3.095	-0.0945		6.095	0.06741
0.096	-0.06801		3.096	-0.09532		6.096	0.06819
0.097	-0.06891		3.097	-0.09614		6.097	0.06896
0.098	-0.06982		3.098	-0.09696		6.098	0.06972
0.099	-0.07072		3.099	-0.09778		6.099	0.07048
0.1	-0.07163		3.1	-0.0986		6.1	0.07123
0.101	-0.07253		3.101	-0.09942		6.101	0.07198
0.102	-0.07342		3.102	-0.10024		6.102	0.07272
0.103	-0.07432		3.103	-0.10106		6.103	0.07346
0.104	-0.07521		3.104	-0.10188		6.104	0.07419
0.105	-0.0761		3.105	-0.1027		6.105	0.07491
0.106	-0.07699		3.106	-0.10352		6.106	0.07561
0.107	-0.07788		3.107	-0.10435		6.107	0.0763
0.108	-0.07876		3.108	-0.10517		6.108	0.07696
0.109	-0.07965		3.109	-0.106		6.109	0.07761
0.11	-0.08053		3.11	-0.10682		6.11	0.07822
0.111	-0.08141		3.111	-0.10765		6.111	0.07881
0.112	-0.08228		3.112	-0.10847		6.112	0.07937
0.113	-0.08316		3.113	-0.10929		6.113	0.07988
0.114	-0.08404		3.114	-0.1101		6.114	0.08036
0.115	-0.08492		3.115	-0.11092		6.115	0.08078
0.116	-0.0858		3.116	-0.11172		6.116	0.08116
0.117	-0.08668		3.117	-0.11253		6.117	0.08149
0.118	-0.08756		3.118	-0.11333		6.118	0.08176
0.119	-0.08844		3.119	-0.11412		6.119	0.08199
0.12	-0.08933		3.12	-0.11491		6.12	0.08217
0.121	-0.09022		3.121	-0.11569		6.121	0.08231
0.122	-0.09111		3.122	-0.11647		6.122	0.08241
0.123	-0.092		3.123	-0.11724		6.123	0.08247
0.124	-0.0929		3.124	-0.11801		6.124	0.08251
0.125	-0.09379		3.125	-0.11878		6.125	0.08254
0.126	-0.09469		3.126	-0.11954		6.126	0.08257
0.127	-0.09559		3.127	-0.12029		6.127	0.08261
0.128	-0.09648		3.128	-0.12104		6.128	0.08267
0.129	-0.09738		3.129	-0.12179		6.129	0.08276
0.13	-0.09827		3.13	-0.12253		6.13	0.0829
0.131	-0.09916		3.131	-0.12328		6.131	0.08309
0.132	-0.10005		3.132	-0.12402		6.132	0.08333
0.133	-0.10094		3.133	-0.12476		6.133	0.08363
0.134	-0.10182		3.134	-0.1255		6.134	0.084
0.135	-0.1027		3.135	-0.12625		6.135	0.08443
0.136	-0.10358		3.136	-0.12699		6.136	0.08494
0.137	-0.10446		3.137	-0.12774		6.137	0.08553
0.138	-0.10533		3.138	-0.12849		6.138	0.08619
0.139	-0.1062		3.139	-0.12923		6.139	0.0869
0.14	-0.10707		3.14	-0.12998		6.14	0.08767
0.141	-0.10794		3.141	-0.13073		6.141	0.08847
0.142	-0.1088		3.142	-0.13148		6.142	0.08929
0.143	-0.10966		3.143	-0.13222		6.143	0.09014
0.144	-0.11051		3.144	-0.13296		6.144	0.09099
0.145	-0.11137		3.145	-0.1337		6.145	0.09184
0.146	-0.11222		3.146	-0.13444		6.146	0.09269
0.147	-0.11307		3.147	-0.13517		6.147	0.09353
0.148	-0.11392		3.148	-0.1359		6.148	0.09436
0.149	-0.11477		3.149	-0.13662		6.149	0.09518
0.15	-0.11561		3.15	-0.13734		6.15	0.09601
0.151	-0.11644		3.151	-0.13806		6.151	0.09684
0.152	-0.11727		3.152	-0.13878		6.152	0.09766
0.153	-0.1181		3.153	-0.13949		6.153	0.09848
0.154	-0.11892		3.154	-0.1402		6.154	0.0993
0.155	-0.11973		3.155	-0.1409		6.155	0.10012
0.156	-0.12053		3.156	-0.14159		6.156	0.10094
0.157	-0.12133		3.157	-0.14228		6.157	0.10177
0.158	-0.12213		3.158	-0.14296		6.158	0.1026
0.159	-0.12292		3.159	-0.14364		6.159	0.10342
0.16	-0.1237		3.16	-0.14431		6.16	0.10423
0.161	-0.12449		3.161	-0.14498		6.161	0.10503
0.162	-0.12527		3.162	-0.14565		6.162	0.1058
0.163	-0.12605		3.163	-0.14632		6.163	0.10656
0.164	-0.12682		3.164	-0.14699		6.164	0.10729
0.165	-0.1276		3.165	-0.14766		6.165	0.10802
0.166	-0.12837		3.166	-0.14832		6.166	0.10874
0.167	-0.12914		3.167	-0.14899		6.167	0.10945
0.168	-0.1299		3.168	-0.14966		6.168	0.11015
0.169	-0.13066		3.169	-0.15033		6.169	0.11085
0.17	-0.13142		3.17	-0.15099		6.17	0.11155
0.171	-0.13218		3.171	-0.15166		6.171	0.11226
0.172	-0.13293		3.172	-0.15233		6.172	0.11296
0.173	-0.13369		3.173	-0.153		6.173	0.11367
0.174	-0.13445		3.174	-0.15367		6.174	0.11438
0.175	-0.13521		3.175	-0.15434		6.175	0.11507
0.176	-0.13597		3.176	-0.15501		6.176	0.11576
0.177	-0.13673		3.177	-0.15569		6.177	0.11643
0.178	-0.13749		3.178	-0.15636		6.178	0.11709
0.179	-0.13825		3.179	-0.15703		6.179	0.11774
0.18	-0.13901		3.18	-0.1577		6.18	0.11837
0.181	-0.13977		3.181	-0.15837		6.181	0.11897
0.182	-0.14053		3.182	-0.15904		6.182	0.11954
0.183	-0.14128		3.183	-0.1597		6.183	0.12009
0.184	-0.14203		3.184	-0.16036		6.184	0.1206
0.185	-0.14278		3.185	-0.16102		6.185	0.12109
0.186	-0.14352		3.186	-0.16167		6.186	0.12154
0.187	-0.14426		3.187	-0.16232		6.187	0.12197
0.188	-0.145		3.188	-0.16297		6.188	0.12237
0.189	-0.14574		3.189	-0.16361		6.189	0.12275
0.19	-0.14647		3.19	-0.16425		6.19	0.12311
0.191	-0.14721		3.191	-0.16489		6.191	0.12348
0.192	-0.14794		3.192	-0.16552		6.192	0.12384
0.193	-0.14867		3.193	-0.16614		6.193	0.12422
0.194	-0.14939		3.194	-0.16676		6.194	0.12462
0.195	-0.15012		3.195	-0.16738		6.195	0.12505
0.196	-0.15084		3.196	-0.16799		6.196	0.1255
0.197	-0.15156		3.197	-0.16859		6.197	0.12597
0.198	-0.15228		3.198	-0.16919		6.198	0.12646
0.199	-0.153		3.199	-0.16979		6.199	0.12698
0.2	-0.15372		3.2	-0.17038		6.2	0.1275
0.201	-0.15444		3.201	-0.17097		6.201	0.12803
0.202	-0.15516		3.202	-0.17155		6.202	0.12857
0.203	-0.15588		3.203	-0.17213		6.203	0.1291
0.204	-0.1566		3.204	-0.17271		6.204	0.12964
0.205	-0.15733		3.205	-0.17329		6.205	0.13016
0.206	-0.15805		3.206	-0.17387		6.206	0.13066
0.207	-0.15877		3.207	-0.17446		6.207	0.13114
0.208	-0.1595		3.208	-0.17504		6.208	0.1316
0.209	-0.16022		3.209	-0.17562		6.209	0.13204
0.21	-0.16094		3.21	-0.17621		6.21	0.13245
0.211	-0.16166		3.211	-0.17679		6.211	0.13286
0.212	-0.16238		3.212	-0.17738		6.212	0.13325
0.213	-0.16309		3.213	-0.17798		6.213	0.13363
0.214	-0.16381		3.214	-0.17858		6.214	0.13402
0.215	-0.16453		3.215	-0.17917		6.215	0.13444
0.216	-0.16525		3.216	-0.17978		6.216	0.13489
0.217	-0.16598		3.217	-0.18038		6.217	0.13539
0.218	-0.1667		3.218	-0.18099		6.218	0.13595
0.219	-0.16743		3.219	-0.1816		6.219	0.13657
0.22	-0.16817		3.22	-0.18221		6.22	0.13725
0.221	-0.1689		3.221	-0.18282		6.221	0.138
0.222	-0.16964		3.222	-0.18344		6.222	0.13879
0.223	-0.17037		3.223	-0.18405		6.223	0.13963
0.224	-0.17111		3.224	-0.18466		6.224	0.14051
0.225	-0.17185		3.225	-0.18526		6.225	0.1414
0.226	-0.17259		3.226	-0.18587		6.226	0.1423
0.227	-0.17333		3.227	-0.18648		6.227	0.14321
0.228	-0.17406		3.228	-0.18708		6.228	0.1441
0.229	-0.1748		3.229	-0.18769		6.229	0.145
0.23	-0.17553		3.23	-0.1883		6.23	0.14589
0.231	-0.17627		3.231	-0.1889		6.231	0.14678
0.232	-0.177		3.232	-0.18951		6.232	0.14768
0.233	-0.17774		3.233	-0.19011		6.233	0.14857
0.234	-0.17849		3.234	-0.19072		6.234	0.14947
0.235	-0.17923		3.235	-0.19132		6.235	0.15036
0.236	-0.17999		3.236	-0.19192		6.236	0.15127
0.237	-0.18074		3.237	-0.19252		6.237	0.15218
0.238	-0.18151		3.238	-0.19312		6.238	0.15309
0.239	-0.18228		3.239	-0.19372		6.239	0.15402
0.24	-0.18305		3.24	-0.19432		6.24	0.15495
0.241	-0.18383		3.241	-0.19491		6.241	0.15588
0.242	-0.18462		3.242	-0.19551		6.242	0.1568
0.243	-0.18541		3.243	-0.19611		6.243	0.15771
0.244	-0.1862		3.244	-0.19671		6.244	0.15862
0.245	-0.187		3.245	-0.19731		6.245	0.1595
0.246	-0.18779		3.246	-0.19791		6.246	0.16036
0.247	-0.18859		3.247	-0.19851		6.247	0.16119
0.248	-0.18939		3.248	-0.19912		6.248	0.16197
0.249	-0.19018		3.249	-0.19973		6.249	0.16269
0.25	-0.19097		3.25	-0.20033		6.25	0.16337
0.251	-0.19176		3.251	-0.20095		6.251	0.16399
0.252	-0.19255		3.252	-0.20156		6.252	0.16455
0.253	-0.19333		3.253	-0.20218		6.253	0.16505
0.254	-0.19411		3.254	-0.2028		6.254	0.16549
0.255	-0.19488		3.255	-0.20342		6.255	0.16589
0.256	-0.19565		3.256	-0.20404		6.256	0.16626
0.257	-0.19642		3.257	-0.20467		6.257	0.16661
0.258	-0.19719		3.258	-0.20529		6.258	0.16695
0.259	-0.19796		3.259	-0.20592		6.259	0.16729
0.26	-0.19873		3.26	-0.20655		6.26	0.16767
0.261	-0.1995		3.261	-0.20718		6.261	0.16808
0.262	-0.20026		3.262	-0.2078		6.262	0.16854
0.263	-0.20103		3.263	-0.20842		6.263	0.16906
0.264	-0.2018		3.264	-0.20904		6.264	0.16965
0.265	-0.20256		3.265	-0.20966		6.265	0.17031
0.266	-0.20332		3.266	-0.21027		6.266	0.17104
0.267	-0.20408		3.267	-0.21088		6.267	0.17184
0.268	-0.20484		3.268	-0.21149		6.268	0.1727
0.269	-0.2056		3.269	-0.2121		6.269	0.1736
0.27	-0.20636		3.27	-0.2127		6.27	0.17455
0.271	-0.20711		3.271	-0.21329		6.271	0.17552
0.272	-0.20786		3.272	-0.21389		6.272	0.1765
0.273	-0.20862		3.273	-0.21448		6.273	0.17748
0.274	-0.20937		3.274	-0.21507		6.274	0.17845
0.275	-0.21013		3.275	-0.21565		6.275	0.1794
0.276	-0.21088		3.276	-0.21623		6.276	0.18034
0.277	-0.21164		3.277	-0.21681		6.277	0.18125
0.278	-0.2124		3.278	-0.21738		6.278	0.18215
0.279	-0.21316		3.279	-0.21795		6.279	0.18303
0.28	-0.21392		3.28	-0.21851		6.28	0.18389
0.281	-0.21468		3.281	-0.21907		6.281	0.18475
0.282	-0.21545		3.282	-0.21963		6.282	0.1856
0.283	-0.21621		3.283	-0.22018		6.283	0.18646
0.284	-0.21698		3.284	-0.22072		6.284	0.18733
0.285	-0.21775		3.285	-0.22126		6.285	0.18822
0.286	-0.21851		3.286	-0.2218		6.286	0.18914
0.287	-0.21928		3.287	-0.22233		6.287	0.19008
0.288	-0.22005		3.288	-0.22286		6.288	0.19105
0.289	-0.22081		3.289	-0.22339		6.289	0.19206
0.29	-0.22157		3.29	-0.22392		6.29	0.19311
0.291	-0.22232		3.291	-0.22444		6.291	0.1942
0.292	-0.22307		3.292	-0.22496		6.292	0.19532
0.293	-0.22381		3.293	-0.22547		6.293	0.19647
0.294	-0.22454		3.294	-0.22598		6.294	0.19765
0.295	-0.22527		3.295	-0.22648		6.295	0.19885
0.296	-0.22598		3.296	-0.22698		6.296	0.20008
0.297	-0.22669		3.297	-0.22748		6.297	0.20133
0.298	-0.22739		3.298	-0.22798		6.298	0.20262
0.299	-0.22809		3.299	-0.22848		6.299	0.20393
0.3	-0.22877		3.3	-0.22897		6.3	0.20527
0.301	-0.22945		3.301	-0.22947		6.301	0.20663
0.302	-0.23013		3.302	-0.22996		6.302	0.208
0.303	-0.2308		3.303	-0.23046		6.303	0.20937
0.304	-0.23147		3.304	-0.23096		6.304	0.21075
0.305	-0.23213		3.305	-0.23145		6.305	0.21213
0.306	-0.23278		3.306	-0.23195		6.306	0.21351
0.307	-0.23344		3.307	-0.23244		6.307	0.21487
0.308	-0.23409		3.308	-0.23293		6.308	0.21622
0.309	-0.23473		3.309	-0.23343		6.309	0.21756
0.31	-0.23538		3.31	-0.23392		6.31	0.2189
0.311	-0.23602		3.311	-0.2344		6.311	0.22025
0.312	-0.23667		3.312	-0.23489		6.312	0.22161
0.313	-0.23732		3.313	-0.23538		6.313	0.223
0.314	-0.23797		3.314	-0.23586		6.314	0.2244
0.315	-0.23862		3.315	-0.23634		6.315	0.22583
0.316	-0.23928		3.316	-0.23682		6.316	0.22726
0.317	-0.23993		3.317	-0.2373		6.317	0.22869
0.318	-0.24059		3.318	-0.23776		6.318	0.23013
0.319	-0.24126		3.319	-0.23823		6.319	0.23155
0.32	-0.24192		3.32	-0.23868		6.32	0.23296
0.321	-0.24259		3.321	-0.23914		6.321	0.23434
0.322	-0.24326		3.322	-0.23958		6.322	0.23567
0.323	-0.24393		3.323	-0.24003		6.323	0.23696
0.324	-0.2446		3.324	-0.24047		6.324	0.23823
0.325	-0.24527		3.325	-0.24091		6.325	0.23948
0.326	-0.24594		3.326	-0.24135		6.326	0.24073
0.327	-0.24661		3.327	-0.2418		6.327	0.242
0.328	-0.24728		3.328	-0.24224		6.328	0.24329
0.329	-0.24795		3.329	-0.24268		6.329	0.2446
0.33	-0.24862		3.33	-0.24313		6.33	0.24593
0.331	-0.2493		3.331	-0.24358		6.331	0.24729
0.332	-0.24998		3.332	-0.24403		6.332	0.24867
0.333	-0.25066		3.333	-0.24448		6.333	0.25007
0.334	-0.25134		3.334	-0.24493		6.334	0.25149
0.335	-0.25202		3.335	-0.24538		6.335	0.25292
0.336	-0.2527		3.336	-0.24583		6.336	0.25437
0.337	-0.25338		3.337	-0.24628		6.337	0.25585
0.338	-0.25407		3.338	-0.24673		6.338	0.25736
0.339	-0.25475		3.339	-0.24718		6.339	0.25891
0.34	-0.25543		3.34	-0.24764		6.34	0.26052
0.341	-0.25612		3.341	-0.24809		6.341	0.26216
0.342	-0.2568		3.342	-0.24854		6.342	0.26384
0.343	-0.25747		3.343	-0.24899		6.343	0.26555
0.344	-0.25814		3.344	-0.24943		6.344	0.26726
0.345	-0.2588		3.345	-0.24987		6.345	0.26898
0.346	-0.25946		3.346	-0.25031		6.346	0.27068
0.347	-0.26011		3.347	-0.25074		6.347	0.27236
0.348	-0.26075		3.348	-0.25118		6.348	0.27403
0.349	-0.26139		3.349	-0.25161		6.349	0.27567
0.35	-0.26202		3.35	-0.25204		6.35	0.27728
0.351	-0.26265		3.351	-0.25246		6.351	0.27887
0.352	-0.26327		3.352	-0.25289		6.352	0.28044
0.353	-0.26389		3.353	-0.25332		6.353	0.28201
0.354	-0.26451		3.354	-0.25374		6.354	0.28358
0.355	-0.26513		3.355	-0.25417		6.355	0.28516
0.356	-0.26575		3.356	-0.2546		6.356	0.28677
0.357	-0.26637		3.357	-0.25502		6.357	0.28839
0.358	-0.26699		3.358	-0.25545		6.358	0.29004
0.359	-0.26762		3.359	-0.25587		6.359	0.29171
0.36	-0.26825		3.36	-0.2563		6.36	0.2934
0.361	-0.26889		3.361	-0.25672		6.361	0.29511
0.362	-0.26952		3.362	-0.25714		6.362	0.29685
0.363	-0.27016		3.363	-0.25756		6.363	0.29862
0.364	-0.27081		3.364	-0.25798		6.364	0.3004
0.365	-0.27146		3.365	-0.25839		6.365	0.3022
0.366	-0.27211		3.366	-0.25881		6.366	0.30402
0.367	-0.27276		3.367	-0.25923		6.367	0.30586
0.368	-0.27342		3.368	-0.25965		6.368	0.30774
0.369	-0.27407		3.369	-0.26007		6.369	0.30964
0.37	-0.27473		3.37	-0.26049		6.37	0.31156
0.371	-0.27538		3.371	-0.26091		6.371	0.31349
0.372	-0.27604		3.372	-0.26132		6.372	0.31543
0.373	-0.27669		3.373	-0.26174		6.373	0.31737
0.374	-0.27734		3.374	-0.26216		6.374	0.31929
0.375	-0.27799		3.375	-0.26258		6.375	0.32119
0.376	-0.27864		3.376	-0.263		6.376	0.32308
0.377	-0.27929		3.377	-0.26343		6.377	0.32493
0.378	-0.27993		3.378	-0.26385		6.378	0.32677
0.379	-0.28057		3.379	-0.26427		6.379	0.32858
0.38	-0.28121		3.38	-0.26469		6.38	0.3304
0.381	-0.28184		3.381	-0.26511		6.381	0.33222
0.382	-0.28247		3.382	-0.26554		6.382	0.33404
0.383	-0.2831		3.383	-0.26596		6.383	0.33587
0.384	-0.28373		3.384	-0.26638		6.384	0.33771
0.385	-0.28435		3.385	-0.26681		6.385	0.33958
0.386	-0.28497		3.386	-0.26723		6.386	0.34146
0.387	-0.28559		3.387	-0.26765		6.387	0.34337
0.388	-0.2862		3.388	-0.26807		6.388	0.34528
0.389	-0.28681		3.389	-0.26849		6.389	0.3472
0.39	-0.28742		3.39	-0.26891		6.39	0.34914
0.391	-0.28803		3.391	-0.26932		6.391	0.35109
0.392	-0.28863		3.392	-0.26973		6.392	0.35306
0.393	-0.28923		3.393	-0.27013		6.393	0.35505
0.394	-0.28983		3.394	-0.27054		6.394	0.35706
0.395	-0.29044		3.395	-0.27093		6.395	0.35908
0.396	-0.29104		3.396	-0.27133		6.396	0.36114
0.397	-0.29164		3.397	-0.27172		6.397	0.36322
0.398	-0.29225		3.398	-0.27211		6.398	0.36534
0.399	-0.29287		3.399	-0.27249		6.399	0.36748
0.4	-0.29349		3.4	-0.27287		6.4	0.36963
0.401	-0.29411		3.401	-0.27325		6.401	0.37179
0.402	-0.29474		3.402	-0.27362		6.402	0.37394
0.403	-0.29538		3.403	-0.274		6.403	0.37607
0.404	-0.29602		3.404	-0.27437		6.404	0.37817
0.405	-0.29666		3.405	-0.27476		6.405	0.38025
0.406	-0.29732		3.406	-0.27514		6.406	0.3823
0.407	-0.29798		3.407	-0.27553		6.407	0.38433
0.408	-0.29865		3.408	-0.27593		6.408	0.38634
0.409	-0.29933		3.409	-0.27634		6.409	0.38837
0.41	-0.30003		3.41	-0.27676		6.41	0.39041
0.411	-0.30074		3.411	-0.27719		6.411	0.39248
0.412	-0.30147		3.412	-0.27763		6.412	0.39457
0.413	-0.30223		3.413	-0.27807		6.413	0.3967
0.414	-0.30301		3.414	-0.27854		6.414	0.39885
0.415	-0.30383		3.415	-0.27902		6.415	0.40103
0.416	-0.30468		3.416	-0.27951		6.416	0.40322
0.417	-0.30558		3.417	-0.28003		6.417	0.40544
0.418	-0.30653		3.418	-0.28058		6.418	0.40768
0.419	-0.30752		3.419	-0.28115		6.419	0.40993
0.42	-0.30856		3.42	-0.28175		6.42	0.4122
0.421	-0.30966		3.421	-0.28237		6.421	0.41449
0.422	-0.31079		3.422	-0.28303		6.422	0.41679
0.423	-0.31198		3.423	-0.28371		6.423	0.4191
0.424	-0.31321		3.424	-0.28442		6.424	0.42141
0.425	-0.31448		3.425	-0.28516		6.425	0.42372
0.426	-0.31579		3.426	-0.28591		6.426	0.42603
0.427	-0.31713		3.427	-0.28669		6.427	0.42834
0.428	-0.3185		3.428	-0.28749		6.428	0.43064
0.429	-0.31989		3.429	-0.28829		6.429	0.43292
0.43	-0.32128		3.43	-0.28911		6.43	0.43519
0.431	-0.32268		3.431	-0.28994		6.431	0.43746
0.432	-0.32406		3.432	-0.29077		6.432	0.43973
0.433	-0.32542		3.433	-0.29159		6.433	0.442
0.434	-0.32674		3.434	-0.29241		6.434	0.44428
0.435	-0.32802		3.435	-0.29322		6.435	0.44658
0.436	-0.32924		3.436	-0.29401		6.436	0.4489
0.437	-0.3304		3.437	-0.29477		6.437	0.45125
0.438	-0.33148		3.438	-0.2955		6.438	0.45365
0.439	-0.33248		3.439	-0.29619		6.439	0.45612
0.44	-0.33339		3.44	-0.29684		6.44	0.45865
0.441	-0.3342		3.441	-0.29743		6.441	0.46126
0.442	-0.33491		3.442	-0.29798		6.442	0.46394
0.443	-0.33553		3.443	-0.29847		6.443	0.46669
0.444	-0.33604		3.444	-0.29891		6.444	0.46951
0.445	-0.33645		3.445	-0.29929		6.445	0.47241
0.446	-0.33676		3.446	-0.29961		6.446	0.47538
0.447	-0.33696		3.447	-0.29987		6.447	0.47844
0.448	-0.33706		3.448	-0.30007		6.448	0.48158
0.449	-0.33706		3.449	-0.3002		6.449	0.4848
0.45	-0.33695		3.45	-0.30027		6.45	0.48811
0.451	-0.33675		3.451	-0.30028		6.451	0.49153
0.452	-0.33645		3.452	-0.30021		6.452	0.49506
0.453	-0.33606		3.453	-0.30008		6.453	0.49873
0.454	-0.33558		3.454	-0.29988		6.454	0.50252
0.455	-0.33502		3.455	-0.2996		6.455	0.50645
0.456	-0.33438		3.456	-0.29926		6.456	0.51053
0.457	-0.33368		3.457	-0.29884		6.457	0.51475
0.458	-0.3329		3.458	-0.29835		6.458	0.51912
0.459	-0.33206		3.459	-0.29778		6.459	0.52363
0.46	-0.33117		3.46	-0.29714		6.46	0.52829
0.461	-0.33021		3.461	-0.29641		6.461	0.53311
0.462	-0.32921		3.462	-0.29562		6.462	0.53807
0.463	-0.32817		3.463	-0.29474		6.463	0.54316
0.464	-0.32709		3.464	-0.29379		6.464	0.54839
0.465	-0.32598		3.465	-0.29276		6.465	0.55373
0.466	-0.32485		3.466	-0.29165		6.466	0.55918
0.467	-0.32371		3.467	-0.29047		6.467	0.56473
0.468	-0.32257		3.468	-0.2892		6.468	0.57036
0.469	-0.32144		3.469	-0.28786		6.469	0.57607
0.47	-0.32033		3.47	-0.28643		6.47	0.58185
0.471	-0.31925		3.471	-0.28493		6.471	0.58767
0.472	-0.31822		3.472	-0.28335		6.472	0.59353
0.473	-0.31723		3.473	-0.2817		6.473	0.59945
0.474	-0.31631		3.474	-0.27997		6.474	0.60541
0.475	-0.31546		3.475	-0.27818		6.475	0.61143
0.476	-0.31469		3.476	-0.27631		6.476	0.6175
0.477	-0.31402		3.477	-0.27437		6.477	0.62365
0.478	-0.31344		3.478	-0.27237		6.478	0.6299
0.479	-0.31296		3.479	-0.27031		6.479	0.63626
0.48	-0.31261		3.48	-0.2682		6.48	0.64277
0.481	-0.31237		3.481	-0.26603		6.481	0.64947
0.482	-0.31226		3.482	-0.26381		6.482	0.65639
0.483	-0.31227		3.483	-0.26154		6.483	0.66357
0.484	-0.31242		3.484	-0.25924		6.484	0.67106
0.485	-0.3127		3.485	-0.25689		6.485	0.67893
0.486	-0.31311		3.486	-0.25451		6.486	0.68723
0.487	-0.31366		3.487	-0.25211		6.487	0.69605
0.488	-0.31433		3.488	-0.24968		6.488	0.70546
0.489	-0.31513		3.489	-0.24723		6.489	0.71558
0.49	-0.31605		3.49	-0.24476		6.49	0.72656
0.491	-0.31709		3.491	-0.24229		6.491	0.73855
0.492	-0.31823		3.492	-0.23982		6.492	0.75175
0.493	-0.31948		3.493	-0.23735		6.493	0.76639
0.494	-0.32083		3.494	-0.23488		6.494	0.7827
0.495	-0.32226		3.495	-0.23243		6.495	0.80096
0.496	-0.32378		3.496	-0.23		6.496	0.82142
0.497	-0.32537		3.497	-0.22759		6.497	0.84437
0.498	-0.32703		3.498	-0.22521		6.498	0.87005
0.499	-0.32873		3.499	-0.22287		6.499	0.89869
0.5	-0.33049		3.5	-0.22057		6.5	0.93049
0.501	-0.33228		3.501	-0.21831		6.501	0.96558
0.502	-0.33409		3.502	-0.21611		6.502	1.00405
0.503	-0.33592		3.503	-0.21396		6.503	1.04588
0.504	-0.33776		3.504	-0.21188		6.504	1.09092
0.505	-0.3396		3.505	-0.20985		6.505	1.13891
0.506	-0.34144		3.506	-0.20789		6.506	1.18947
0.507	-0.34325		3.507	-0.20601		6.507	1.2421
0.508	-0.34506		3.508	-0.20419		6.508	1.2962
0.509	-0.34684		3.509	-0.20245		6.509	1.35109
0.51	-0.34859		3.51	-0.2008		6.51	1.40606
0.511	-0.35032		3.511	-0.19922		6.511	1.46038
0.512	-0.35202		3.512	-0.19774		6.512	1.51334
0.513	-0.35369		3.513	-0.19634		6.513	1.56431
0.514	-0.35531		3.514	-0.19503		6.514	1.61268
0.515	-0.35689		3.515	-0.19382		6.515	1.65797
0.516	-0.35842		3.516	-0.19269		6.516	1.69979
0.517	-0.35988		3.517	-0.19165		6.517	1.73783
0.518	-0.36127		3.518	-0.1907		6.518	1.77186
0.519	-0.36258		3.519	-0.18984		6.519	1.80178
0.52	-0.3638		3.52	-0.18905		6.52	1.82756
0.521	-0.36492		3.521	-0.18834		6.521	1.8493
0.522	-0.36593		3.522	-0.18771		6.522	1.86715
0.523	-0.36682		3.523	-0.18714		6.523	1.88138
0.524	-0.36757		3.524	-0.18663		6.524	1.89236
0.525	-0.36818		3.525	-0.18618		6.525	1.90047
0.526	-0.36864		3.526	-0.18579		6.526	1.90618
0.527	-0.36892		3.527	-0.18544		6.527	1.90996
0.528	-0.36903		3.528	-0.18515		6.528	1.91229
0.529	-0.36894		3.529	-0.18489		6.529	1.91367
0.53	-0.36865		3.53	-0.18466		6.53	1.91454
0.531	-0.36816		3.531	-0.18447		6.531	1.9153
0.532	-0.36745		3.532	-0.1843		6.532	1.91624
0.533	-0.36653		3.533	-0.18415		6.533	1.91758
0.534	-0.3654		3.534	-0.18401		6.534	1.9194
0.535	-0.36405		3.535	-0.18389		6.535	1.92173
0.536	-0.36249		3.536	-0.18378		6.536	1.92454
0.537	-0.36071		3.537	-0.18368		6.537	1.92773
0.538	-0.35874		3.538	-0.18358		6.538	1.9312
0.539	-0.35657		3.539	-0.18349		6.539	1.93484
0.54	-0.3542		3.54	-0.18341		6.54	1.93854
0.541	-0.35165		3.541	-0.18333		6.541	1.94224
0.542	-0.34892		3.542	-0.18325		6.542	1.94588
0.543	-0.34601		3.543	-0.18318		6.543	1.94948
0.544	-0.34293		3.544	-0.18311		6.544	1.95303
0.545	-0.33969		3.545	-0.18304		6.545	1.95655
0.546	-0.33629		3.546	-0.18298		6.546	1.96004
0.547	-0.33275		3.547	-0.18291		6.547	1.96349
0.548	-0.32906		3.548	-0.18284		6.548	1.96689
0.549	-0.32525		3.549	-0.18276		6.549	1.97021
0.55	-0.32132		3.55	-0.18267		6.55	1.97344
0.551	-0.31728		3.551	-0.18258		6.551	1.97658
0.552	-0.31314		3.552	-0.18247		6.552	1.97964
0.553	-0.30892		3.553	-0.18235		6.553	1.98261
0.554	-0.30462		3.554	-0.18221		6.554	1.98553
0.555	-0.30025		3.555	-0.18206		6.555	1.98838
0.556	-0.29583		3.556	-0.18188		6.556	1.99118
0.557	-0.29136		3.557	-0.18169		6.557	1.99395
0.558	-0.28685		3.558	-0.18147		6.558	1.99671
0.559	-0.28232		3.559	-0.18122		6.559	1.99948
0.56	-0.27778		3.56	-0.18095		6.56	2.00226
0.561	-0.27325		3.561	-0.18065		6.561	2.00507
0.562	-0.26873		3.562	-0.18033		6.562	2.00791
0.563	-0.26424		3.563	-0.17997		6.563	2.01077
0.564	-0.25979		3.564	-0.17958		6.564	2.01365
0.565	-0.25539		3.565	-0.17916		6.565	2.01655
0.566	-0.25105		3.566	-0.17871		6.566	2.01946
0.567	-0.24679		3.567	-0.17823		6.567	2.02238
0.568	-0.24261		3.568	-0.17772		6.568	2.02531
0.569	-0.23852		3.569	-0.17718		6.569	2.02824
0.57	-0.23453		3.57	-0.17661		6.57	2.03117
0.571	-0.23064		3.571	-0.17601		6.571	2.03411
0.572	-0.22686		3.572	-0.17539		6.572	2.03705
0.573	-0.22319		3.573	-0.17475		6.573	2.04001
0.574	-0.21964		3.574	-0.17408		6.574	2.04297
0.575	-0.2162		3.575	-0.1734		6.575	2.04595
0.576	-0.21289		3.576	-0.17269		6.576	2.04894
0.577	-0.2097		3.577	-0.17197		6.577	2.05194
0.578	-0.20664		3.578	-0.17123		6.578	2.05495
0.579	-0.20371		3.579	-0.17048		6.579	2.05796
0.58	-0.2009		3.58	-0.16971		6.58	2.06097
0.581	-0.19821		3.581	-0.16893		6.581	2.06398
0.582	-0.19563		3.582	-0.16815		6.582	2.067
0.583	-0.19317		3.583	-0.16735		6.583	2.07001
0.584	-0.19082		3.584	-0.16655		6.584	2.07303
0.585	-0.18857		3.585	-0.16574		6.585	2.07604
0.586	-0.18641		3.586	-0.16492		6.586	2.07905
0.587	-0.18434		3.587	-0.16411		6.587	2.08206
0.588	-0.18235		3.588	-0.16329		6.588	2.08508
0.589	-0.18043		3.589	-0.16247		6.589	2.08812
0.59	-0.17858		3.59	-0.16166		6.59	2.09116
0.591	-0.17679		3.591	-0.16085		6.591	2.09422
0.592	-0.17505		3.592	-0.16004		6.592	2.09729
0.593	-0.17336		3.593	-0.15924		6.593	2.10036
0.594	-0.17171		3.594	-0.15846		6.594	2.10344
0.595	-0.1701		3.595	-0.15767		6.595	2.10652
0.596	-0.16852		3.596	-0.1569		6.596	2.10962
0.597	-0.16697		3.597	-0.15613		6.597	2.11273
0.598	-0.16545		3.598	-0.15537		6.598	2.11586
0.599	-0.16394		3.599	-0.15461		6.599	2.11901
0.6	-0.16246		3.6	-0.15386		6.6	2.12218
0.601	-0.16099		3.601	-0.15311		6.601	2.12537
0.602	-0.15954		3.602	-0.15236		6.602	2.12858
0.603	-0.15811		3.603	-0.15162		6.603	2.13182
0.604	-0.1567		3.604	-0.15088		6.604	2.13509
0.605	-0.15532		3.605	-0.15015		6.605	2.13838
0.606	-0.15395		3.606	-0.14942		6.606	2.14169
0.607	-0.15262		3.607	-0.1487		6.607	2.14502
0.608	-0.15132		3.608	-0.14798		6.608	2.14838
0.609	-0.15005		3.609	-0.14727		6.609	2.15175
0.61	-0.14882		3.61	-0.14657		6.61	2.15515
0.611	-0.14762		3.611	-0.14587		6.611	2.15856
0.612	-0.14645		3.612	-0.14518		6.612	2.16199
0.613	-0.14533		3.613	-0.14449		6.613	2.16541
0.614	-0.14424		3.614	-0.14381		6.614	2.16883
0.615	-0.14319		3.615	-0.14314		6.615	2.17223
0.616	-0.14218		3.616	-0.14247		6.616	2.17562
0.617	-0.1412		3.617	-0.14181		6.617	2.17898
0.618	-0.14026		3.618	-0.14116		6.618	2.18233
0.619	-0.13935		3.619	-0.14052		6.619	2.18565
0.62	-0.13847		3.62	-0.13988		6.62	2.18895
0.621	-0.13762		3.621	-0.13925		6.621	2.19223
0.622	-0.13679		3.622	-0.13863		6.622	2.19549
0.623	-0.13597		3.623	-0.13801		6.623	2.19874
0.624	-0.13517		3.624	-0.13739		6.624	2.20197
0.625	-0.13439		3.625	-0.13678		6.625	2.20519
0.626	-0.13362		3.626	-0.13617		6.626	2.20842
0.627	-0.13285		3.627	-0.13556		6.627	2.21164
0.628	-0.1321		3.628	-0.13495		6.628	2.21486
0.629	-0.13135		3.629	-0.13434		6.629	2.21807
0.63	-0.13061		3.63	-0.13373		6.63	2.22127
0.631	-0.12987		3.631	-0.13313		6.631	2.22446
0.632	-0.12914		3.632	-0.13252		6.632	2.22766
0.633	-0.12841		3.633	-0.13192		6.633	2.23086
0.634	-0.12769		3.634	-0.13131		6.634	2.23405
0.635	-0.12697		3.635	-0.13071		6.635	2.23724
0.636	-0.12625		3.636	-0.13011		6.636	2.24042
0.637	-0.12553		3.637	-0.12951		6.637	2.24361
0.638	-0.12481		3.638	-0.12891		6.638	2.24679
0.639	-0.1241		3.639	-0.12832		6.639	2.24998
0.64	-0.12339		3.64	-0.12772		6.64	2.25317
0.641	-0.12268		3.641	-0.12713		6.641	2.25635
0.642	-0.12197		3.642	-0.12653		6.642	2.25951
0.643	-0.12127		3.643	-0.12594		6.643	2.26266
0.644	-0.12057		3.644	-0.12534		6.644	2.26578
0.645	-0.11987		3.645	-0.12474		6.645	2.26889
0.646	-0.11918		3.646	-0.12414		6.646	2.27197
0.647	-0.11849		3.647	-0.12354		6.647	2.27504
0.648	-0.11779		3.648	-0.12293		6.648	2.27812
0.649	-0.1171		3.649	-0.12233		6.649	2.2812
0.65	-0.1164		3.65	-0.12173		6.65	2.28429
0.651	-0.1157		3.651	-0.12112		6.651	2.2874
0.652	-0.115		3.652	-0.12052		6.652	2.29055
0.653	-0.1143		3.653	-0.11992		6.653	2.29371
0.654	-0.1136		3.654	-0.11932		6.654	2.2969
0.655	-0.1129		3.655	-0.11872		6.655	2.3001
0.656	-0.11219		3.656	-0.11812		6.656	2.30331
0.657	-0.11148		3.657	-0.11753		6.657	2.30652
0.658	-0.11077		3.658	-0.11694		6.658	2.30972
0.659	-0.11006		3.659	-0.11635		6.659	2.3129
0.66	-0.10934		3.66	-0.11577		6.66	2.31606
0.661	-0.10863		3.661	-0.11519		6.661	2.3192
0.662	-0.10791		3.662	-0.1146		6.662	2.32233
0.663	-0.10718		3.663	-0.11403		6.663	2.32542
0.664	-0.10645		3.664	-0.11345		6.664	2.3285
0.665	-0.10572		3.665	-0.11288		6.665	2.33156
0.666	-0.10498		3.666	-0.11231		6.666	2.3346
0.667	-0.10425		3.667	-0.11173		6.667	2.33763
0.668	-0.10351		3.668	-0.11117		6.668	2.34066
0.669	-0.10276		3.669	-0.1106		6.669	2.34368
0.67	-0.10202		3.67	-0.11003		6.67	2.34671
0.671	-0.10127		3.671	-0.10947		6.671	2.34975
0.672	-0.10053		3.672	-0.1089		6.672	2.3528
0.673	-0.09979		3.673	-0.10833		6.673	2.35587
0.674	-0.09905		3.674	-0.10777		6.674	2.35896
0.675	-0.09832		3.675	-0.1072		6.675	2.36209
0.676	-0.0976		3.676	-0.10663		6.676	2.36527
0.677	-0.09688		3.677	-0.10606		6.677	2.36851
0.678	-0.09617		3.678	-0.1055		6.678	2.37182
0.679	-0.09547		3.679	-0.10494		6.679	2.37521
0.68	-0.09477		3.68	-0.10438		6.68	2.37867
0.681	-0.09408		3.681	-0.10382		6.681	2.38219
0.682	-0.0934		3.682	-0.10326		6.682	2.38575
0.683	-0.09272		3.683	-0.10271		6.683	2.38934
0.684	-0.09204		3.684	-0.10215		6.684	2.39295
0.685	-0.09137		3.685	-0.1016		6.685	2.39656
0.686	-0.0907		3.686	-0.10106		6.686	2.40015
0.687	-0.09004		3.687	-0.10052		6.687	2.40371
0.688	-0.08938		3.688	-0.09999		6.688	2.40723
0.689	-0.08873		3.689	-0.09946		6.689	2.4107
0.69	-0.08808		3.69	-0.09894		6.69	2.41415
0.691	-0.08743		3.691	-0.09842		6.691	2.41756
0.692	-0.08679		3.692	-0.09791		6.692	2.42095
0.693	-0.08615		3.693	-0.0974		6.693	2.42434
0.694	-0.08552		3.694	-0.0969		6.694	2.42771
0.695	-0.08489		3.695	-0.09639		6.695	2.43109
0.696	-0.08426		3.696	-0.09589		6.696	2.43446
0.697	-0.08364		3.697	-0.09539		6.697	2.43782
0.698	-0.08302		3.698	-0.0949		6.698	2.44118
0.699	-0.0824		3.699	-0.0944		6.699	2.44453
0.7	-0.08179		3.7	-0.09391		6.7	2.44788
0.701	-0.08118		3.701	-0.09342		6.701	2.4512
0.702	-0.08057		3.702	-0.09293		6.702	2.4545
0.703	-0.07997		3.703	-0.09245		6.703	2.45779
0.704	-0.07937		3.704	-0.09197		6.704	2.46108
0.705	-0.07877		3.705	-0.0915		6.705	2.46439
0.706	-0.07817		3.706	-0.09102		6.706	2.46771
0.707	-0.07757		3.707	-0.09055		6.707	2.47106
0.708	-0.07697		3.708	-0.09008		6.708	2.47445
0.709	-0.07636		3.709	-0.08962		6.709	2.47786
0.71	-0.07575		3.71	-0.08915		6.71	2.4813
0.711	-0.07514		3.711	-0.08869		6.711	2.48476
0.712	-0.07452		3.712	-0.08822		6.712	2.48823
0.713	-0.07391		3.713	-0.08776		6.713	2.4917
0.714	-0.07329		3.714	-0.0873		6.714	2.49517
0.715	-0.07267		3.715	-0.08684		6.715	2.49864
0.716	-0.07205		3.716	-0.08638		6.716	2.5021
0.717	-0.07142		3.717	-0.08592		6.717	2.50556
0.718	-0.0708		3.718	-0.08546		6.718	2.50903
0.719	-0.07018		3.719	-0.08499		6.719	2.51251
0.72	-0.06955		3.72	-0.08453		6.72	2.516
0.721	-0.06893		3.721	-0.08405		6.721	2.51952
0.722	-0.06831		3.722	-0.08358		6.722	2.52305
0.723	-0.06769		3.723	-0.0831		6.723	2.5266
0.724	-0.06707		3.724	-0.08261		6.724	2.53016
0.725	-0.06646		3.725	-0.08213		6.725	2.53372
0.726	-0.06585		3.726	-0.08164		6.726	2.53728
0.727	-0.06524		3.727	-0.08115		6.727	2.54082
0.728	-0.06464		3.728	-0.08066		6.728	2.54434
0.729	-0.06403		3.729	-0.08017		6.729	2.54783
0.73	-0.06342		3.73	-0.07968		6.73	2.55128
0.731	-0.06281		3.731	-0.07919		6.731	2.5547
0.732	-0.0622		3.732	-0.07869		6.732	2.5581
0.733	-0.06159		3.733	-0.0782		6.733	2.56148
0.734	-0.06097		3.734	-0.07771		6.734	2.56485
0.735	-0.06034		3.735	-0.07721		6.735	2.5682
0.736	-0.05972		3.736	-0.0767		6.736	2.57154
0.737	-0.05909		3.737	-0.0762		6.737	2.57488
0.738	-0.05846		3.738	-0.07568		6.738	2.5782
0.739	-0.05784		3.739	-0.07516		6.739	2.58151
0.74	-0.05721		3.74	-0.07463		6.74	2.5848
0.741	-0.05658		3.741	-0.07409		6.741	2.58808
0.742	-0.05595		3.742	-0.07354		6.742	2.59134
0.743	-0.05532		3.743	-0.07299		6.743	2.59457
0.744	-0.05469		3.744	-0.07243		6.744	2.59778
0.745	-0.05406		3.745	-0.07187		6.745	2.60096
0.746	-0.05343		3.746	-0.0713		6.746	2.60412
0.747	-0.0528		3.747	-0.07072		6.747	2.60725
0.748	-0.05217		3.748	-0.07014		6.748	2.61035
0.749	-0.05155		3.749	-0.06955		6.749	2.61343
0.75	-0.05094		3.75	-0.06897		6.75	2.61647
0.751	-0.05033		3.751	-0.06838		6.751	2.61947
0.752	-0.04972		3.752	-0.06779		6.752	2.62244
0.753	-0.04912		3.753	-0.06721		6.753	2.62538
0.754	-0.04853		3.754	-0.06662		6.754	2.62828
0.755	-0.04795		3.755	-0.06604		6.755	2.63116
0.756	-0.04737		3.756	-0.06545		6.756	2.63402
0.757	-0.0468		3.757	-0.06487		6.757	2.63688
0.758	-0.04623		3.758	-0.06429		6.758	2.63973
0.759	-0.04567		3.759	-0.06371		6.759	2.64259
0.76	-0.04511		3.76	-0.06313		6.76	2.64546
0.761	-0.04456		3.761	-0.06256		6.761	2.64834
0.762	-0.04401		3.762	-0.06199		6.762	2.65123
0.763	-0.04347		3.763	-0.06142		6.763	2.65415
0.764	-0.04292		3.764	-0.06085		6.764	2.65708
0.765	-0.04238		3.765	-0.06028		6.765	2.66004
0.766	-0.04184		3.766	-0.05972		6.766	2.663
0.767	-0.0413		3.767	-0.05915		6.767	2.66598
0.768	-0.04076		3.768	-0.05859		6.768	2.66898
0.769	-0.04021		3.769	-0.05803		6.769	2.67201
0.77	-0.03967		3.77	-0.05748		6.77	2.67507
0.771	-0.03912		3.771	-0.05693		6.771	2.67816
0.772	-0.03857		3.772	-0.05638		6.772	2.68129
0.773	-0.03802		3.773	-0.05585		6.773	2.68443
0.774	-0.03748		3.774	-0.05531		6.774	2.6876
0.775	-0.03693		3.775	-0.05478		6.775	2.69079
0.776	-0.03639		3.776	-0.05426		6.776	2.69398
0.777	-0.03586		3.777	-0.05374		6.777	2.69717
0.778	-0.03533		3.778	-0.05323		6.778	2.70034
0.779	-0.0348		3.779	-0.05273		6.779	2.70348
0.78	-0.03428		3.78	-0.05223		6.78	2.70659
0.781	-0.03376		3.781	-0.05174		6.781	2.70966
0.782	-0.03325		3.782	-0.05125		6.782	2.71271
0.783	-0.03274		3.783	-0.05077		6.783	2.71572
0.784	-0.03224		3.784	-0.05029		6.784	2.71871
0.785	-0.03174		3.785	-0.04982		6.785	2.7217
0.786	-0.03125		3.786	-0.04936		6.786	2.72468
0.787	-0.03077		3.787	-0.0489		6.787	2.72767
0.788	-0.0303		3.788	-0.04845		6.788	2.73068
0.789	-0.02983		3.789	-0.048		6.789	2.7337
0.79	-0.02937		3.79	-0.04756		6.79	2.73674
0.791	-0.02891		3.791	-0.04713		6.791	2.73981
0.792	-0.02846		3.792	-0.0467		6.792	2.74288
0.793	-0.02801		3.793	-0.04628		6.793	2.74598
0.794	-0.02756		3.794	-0.04586		6.794	2.7491
0.795	-0.02712		3.795	-0.04545		6.795	2.75223
0.796	-0.02667		3.796	-0.04505		6.796	2.75539
0.797	-0.02623		3.797	-0.04465		6.797	2.75857
0.798	-0.02579		3.798	-0.04425		6.798	2.76178
0.799	-0.02536		3.799	-0.04387		6.799	2.76503
0.8	-0.02493		3.8	-0.04349		6.8	2.76831
0.801	-0.02451		3.801	-0.04312		6.801	2.77161
0.802	-0.0241		3.802	-0.04275		6.802	2.77493
0.803	-0.0237		3.803	-0.04239		6.803	2.77826
0.804	-0.0233		3.804	-0.04204		6.804	2.78158
0.805	-0.02291		3.805	-0.04169		6.805	2.78489
0.806	-0.02253		3.806	-0.04134		6.806	2.78818
0.807	-0.02216		3.807	-0.04101		6.807	2.79143
0.808	-0.02179		3.808	-0.04068		6.808	2.79465
0.809	-0.02144		3.809	-0.04036		6.809	2.79783
0.81	-0.0211		3.81	-0.04004		6.81	2.80099
0.811	-0.02077		3.811	-0.03973		6.811	2.80412
0.812	-0.02045		3.812	-0.03943		6.812	2.80723
0.813	-0.02014		3.813	-0.03914		6.813	2.81031
0.814	-0.01985		3.814	-0.03886		6.814	2.81337
0.815	-0.01956		3.815	-0.03858		6.815	2.81641
0.816	-0.01928		3.816	-0.0383		6.816	2.81943
0.817	-0.01902		3.817	-0.03803		6.817	2.82243
0.818	-0.01876		3.818	-0.03776		6.818	2.82542
0.819	-0.01851		3.819	-0.0375		6.819	2.8284
0.82	-0.01826		3.82	-0.03724		6.82	2.83137
0.821	-0.01802		3.821	-0.03698		6.821	2.83433
0.822	-0.01778		3.822	-0.03673		6.822	2.83728
0.823	-0.01754		3.823	-0.03648		6.823	2.84024
0.824	-0.0173		3.824	-0.03623		6.824	2.84319
0.825	-0.01705		3.825	-0.03599		6.825	2.84612
0.826	-0.01681		3.826	-0.03575		6.826	2.84905
0.827	-0.01656		3.827	-0.03551		6.827	2.85195
0.828	-0.01631		3.828	-0.03527		6.828	2.85483
0.829	-0.01605		3.829	-0.03504		6.829	2.85768
0.83	-0.01579		3.83	-0.0348		6.83	2.86051
0.831	-0.01553		3.831	-0.03456		6.831	2.86331
0.832	-0.01526		3.832	-0.03432		6.832	2.86608
0.833	-0.01499		3.833	-0.03407		6.833	2.86883
0.834	-0.01472		3.834	-0.03382		6.834	2.87156
0.835	-0.01446		3.835	-0.03357		6.835	2.87427
0.836	-0.0142		3.836	-0.03332		6.836	2.87696
0.837	-0.01394		3.837	-0.03306		6.837	2.87963
0.838	-0.01369		3.838	-0.03279		6.838	2.88229
0.839	-0.01345		3.839	-0.03253		6.839	2.88494
0.84	-0.01321		3.84	-0.03225		6.84	2.88757
0.841	-0.01298		3.841	-0.03198		6.841	2.8902
0.842	-0.01276		3.842	-0.0317		6.842	2.89283
0.843	-0.01255		3.843	-0.03141		6.843	2.89544
0.844	-0.01234		3.844	-0.03113		6.844	2.89806
0.845	-0.01214		3.845	-0.03083		6.845	2.90068
0.846	-0.01194		3.846	-0.03054		6.846	2.90332
0.847	-0.01175		3.847	-0.03024		6.847	2.90599
0.848	-0.01157		3.848	-0.02995		6.848	2.90868
0.849	-0.01138		3.849	-0.02966		6.849	2.9114
0.85	-0.0112		3.85	-0.02937		6.85	2.91415
0.851	-0.01102		3.851	-0.02908		6.851	2.91693
0.852	-0.01084		3.852	-0.02879		6.852	2.91972
0.853	-0.01067		3.853	-0.02851		6.853	2.92252
0.854	-0.0105		3.854	-0.02822		6.854	2.92533
0.855	-0.01033		3.855	-0.02794		6.855	2.92812
0.856	-0.01017		3.856	-0.02766		6.856	2.93089
0.857	-0.01001		3.857	-0.02738		6.857	2.93365
0.858	-0.00985		3.858	-0.0271		6.858	2.93639
0.859	-0.0097		3.859	-0.02683		6.859	2.9391
0.86	-0.00955		3.86	-0.02655		6.86	2.94181
0.861	-0.00941		3.861	-0.02628		6.861	2.9445
0.862	-0.00926		3.862	-0.026		6.862	2.94719
0.863	-0.00913		3.863	-0.02573		6.863	2.94988
0.864	-0.00899		3.864	-0.02546		6.864	2.95256
0.865	-0.00886		3.865	-0.02519		6.865	2.95524
0.866	-0.00873		3.866	-0.02493		6.866	2.95793
0.867	-0.0086		3.867	-0.02466		6.867	2.96062
0.868	-0.00847		3.868	-0.0244		6.868	2.96331
0.869	-0.00835		3.869	-0.02414		6.869	2.966
0.87	-0.00822		3.87	-0.02388		6.87	2.96871
0.871	-0.0081		3.871	-0.02362		6.871	2.97144
0.872	-0.00798		3.872	-0.02336		6.872	2.97418
0.873	-0.00785		3.873	-0.0231		6.873	2.97694
0.874	-0.00773		3.874	-0.02284		6.874	2.97972
0.875	-0.0076		3.875	-0.02259		6.875	2.98253
0.876	-0.00747		3.876	-0.02233		6.876	2.98536
0.877	-0.00734		3.877	-0.02208		6.877	2.9882
0.878	-0.00721		3.878	-0.02182		6.878	2.99104
0.879	-0.00707		3.879	-0.02157		6.879	2.99387
0.88	-0.00694		3.88	-0.02131		6.88	2.99669
0.881	-0.0068		3.881	-0.02106		6.881	2.99949
0.882	-0.00667		3.882	-0.0208		6.882	3.00226
0.883	-0.00654		3.883	-0.02053		6.883	3.00498
0.884	-0.00641		3.884	-0.02027		6.884	3.00766
0.885	-0.00629		3.885	-0.02001		6.885	3.0103
0.886	-0.00617		3.886	-0.01975		6.886	3.0129
0.887	-0.00604		3.887	-0.01948		6.887	3.01547
0.888	-0.00592		3.888	-0.01922		6.888	3.01801
0.889	-0.0058		3.889	-0.01896		6.889	3.02054
0.89	-0.00568		3.89	-0.01871		6.89	3.02307
0.891	-0.00555		3.891	-0.01846		6.891	3.02558
0.892	-0.00543		3.892	-0.01822		6.892	3.0281
0.893	-0.00531		3.893	-0.01798		6.893	3.03062
0.894	-0.00519		3.894	-0.01775		6.894	3.03314
0.895	-0.00508		3.895	-0.01753		6.895	3.03567
0.896	-0.00497		3.896	-0.01731		6.896	3.0382
0.897	-0.00486		3.897	-0.01709		6.897	3.04072
0.898	-0.00477		3.898	-0.01688		6.898	3.04323
0.899	-0.00468		3.899	-0.01668		6.899	3.04572
0.9	-0.00461		3.9	-0.01648		6.9	3.04821
0.901	-0.00453		3.901	-0.01628		6.901	3.05068
0.902	-0.00447		3.902	-0.01609		6.902	3.05313
0.903	-0.00441		3.903	-0.01591		6.903	3.05557
0.904	-0.00435		3.904	-0.01572		6.904	3.05797
0.905	-0.00429		3.905	-0.01555		6.905	3.06034
0.906	-0.00423		3.906	-0.01537		6.906	3.06268
0.907	-0.00417		3.907	-0.0152		6.907	3.06498
0.908	-0.00411		3.908	-0.01504		6.908	3.06724
0.909	-0.00405		3.909	-0.01488		6.909	3.06947
0.91	-0.00399		3.91	-0.01471		6.91	3.07167
0.911	-0.00392		3.911	-0.01455		6.911	3.07384
0.912	-0.00385		3.912	-0.0144		6.912	3.07599
0.913	-0.00378		3.913	-0.01424		6.913	3.07814
0.914	-0.0037		3.914	-0.01408		6.914	3.08028
0.915	-0.00361		3.915	-0.01393		6.915	3.08243
0.916	-0.00352		3.916	-0.01378		6.916	3.0846
0.917	-0.00342		3.917	-0.01363		6.917	3.08677
0.918	-0.00332		3.918	-0.01349		6.918	3.08896
0.919	-0.00321		3.919	-0.01335		6.919	3.09117
0.92	-0.00309		3.92	-0.01322		6.92	3.0934
0.921	-0.00297		3.921	-0.0131		6.921	3.09565
0.922	-0.00285		3.922	-0.01297		6.922	3.0979
0.923	-0.00273		3.923	-0.01286		6.923	3.10015
0.924	-0.00262		3.924	-0.01274		6.924	3.10241
0.925	-0.0025		3.925	-0.01263		6.925	3.10466
0.926	-0.00239		3.926	-0.01253		6.926	3.10691
0.927	-0.00228		3.927	-0.01243		6.927	3.10914
0.928	-0.00218		3.928	-0.01233		6.928	3.11135
0.929	-0.00207		3.929	-0.01223		6.929	3.11355
0.93	-0.00197		3.93	-0.01214		6.93	3.11572
0.931	-0.00188		3.931	-0.01205		6.931	3.11786
0.932	-0.00178		3.932	-0.01197		6.932	3.11998
0.933	-0.00169		3.933	-0.01189		6.933	3.12206
0.934	-0.00161		3.934	-0.01182		6.934	3.12411
0.935	-0.00152		3.935	-0.01174		6.935	3.12614
0.936	-0.00145		3.936	-0.01167		6.936	3.12814
0.937	-0.00137		3.937	-0.0116		6.937	3.13012
0.938	-0.00131		3.938	-0.01153		6.938	3.1321
0.939	-0.00125		3.939	-0.01146		6.939	3.13408
0.94	-0.0012		3.94	-0.01139		6.94	3.13606
0.941	-0.00116		3.941	-0.01132		6.941	3.13804
0.942	-0.00112		3.942	-0.01125		6.942	3.14002
0.943	-0.00109		3.943	-0.01118		6.943	3.14199
0.944	-0.00106		3.944	-0.01112		6.944	3.14395
0.945	-0.00103		3.945	-0.01106		6.945	3.14589
0.946	-0.00101		3.946	-0.011		6.946	3.14781
0.947	-0.000986314		3.947	-0.01095		6.947	3.14972
0.948	-0.000969606		3.948	-0.0109		6.948	3.15162
0.949	-0.000957369		3.949	-0.01086		6.949	3.15352
0.95	-0.000949607		3.95	-0.01082		6.95	3.15543
0.951	-0.000946021		3.951	-0.01078		6.951	3.15736
0.952	-0.000946331		3.952	-0.01075		6.952	3.15929
0.953	-0.000950461		3.953	-0.01072		6.953	3.16125
0.954	-0.000958058		3.954	-0.0107		6.954	3.16324
0.955	-0.000968285		3.955	-0.01068		6.955	3.16524
0.956	-0.000980306		3.956	-0.01066		6.956	3.16726
0.957	-0.000994048		3.957	-0.01064		6.957	3.16928
0.958	-0.00101		3.958	-0.01063		6.958	3.1713
0.959	-0.00103		3.959	-0.01062		6.959	3.17332
0.96	-0.00105		3.96	-0.01061		6.96	3.17534
0.961	-0.00107		3.961	-0.0106		6.961	3.17736
0.962	-0.0011		3.962	-0.01059		6.962	3.17938
0.963	-0.00113		3.963	-0.01058		6.963	3.18139
0.964	-0.00115		3.964	-0.01057		6.964	3.1834
0.965	-0.00118		3.965	-0.01056		6.965	3.18541
0.966	-0.0012		3.966	-0.01054		6.966	3.18741
0.967	-0.00122		3.967	-0.01053		6.967	3.18942
0.968	-0.00125		3.968	-0.01051		6.968	3.19142
0.969	-0.00127		3.969	-0.0105		6.969	3.19342
0.97	-0.00129		3.97	-0.01048		6.97	3.1954
0.971	-0.00131		3.971	-0.01047		6.971	3.19736
0.972	-0.00132		3.972	-0.01045		6.972	3.19928
0.973	-0.00134		3.973	-0.01044		6.973	3.20118
0.974	-0.00135		3.974	-0.01042		6.974	3.20304
0.975	-0.00136		3.975	-0.01041		6.975	3.20488
0.976	-0.00138		3.976	-0.01039		6.976	3.20669
0.977	-0.00139		3.977	-0.01037		6.977	3.20849
0.978	-0.00141		3.978	-0.01035		6.978	3.21026
0.979	-0.00143		3.979	-0.01033		6.979	3.21202
0.98	-0.00146		3.98	-0.01031		6.98	3.21376
0.981	-0.00149		3.981	-0.01028		6.981	3.21548
0.982	-0.00152		3.982	-0.01026		6.982	3.21718
0.983	-0.00156		3.983	-0.01025		6.983	3.21884
0.984	-0.00161		3.984	-0.01023		6.984	3.22049
0.985	-0.00167		3.985	-0.01022		6.985	3.2221
0.986	-0.00173		3.986	-0.01022		6.986	3.22369
0.987	-0.00181		3.987	-0.01022		6.987	3.22525
0.988	-0.0019		3.988	-0.01024		6.988	3.22679
0.989	-0.002		3.989	-0.01026		6.989	3.22832
0.99	-0.00212		3.99	-0.0103		6.99	3.22984
0.991	-0.00225		3.991	-0.01036		6.991	3.23137
0.992	-0.0024		3.992	-0.01042		6.992	3.2329
0.993	-0.00256		3.993	-0.0105		6.993	3.23444
0.994	-0.00275		3.994	-0.0106		6.994	3.236
0.995	-0.00295		3.995	-0.01072		6.995	3.23759
0.996	-0.00318		3.996	-0.01085		6.996	3.23921
0.997	-0.00342		3.997	-0.01101		6.997	3.24087
0.998	-0.00368		3.998	-0.01118		6.998	3.24258
0.999	-0.00397		3.999	-0.01137		6.999	3.24432
1	-0.00427		4	-0.01158		7	3.2461
1.001	-0.00459		4.001	-0.01181		7.001	3.2479
1.002	-0.00493		4.002	-0.01206		7.002	3.24972
1.003	-0.00529		4.003	-0.01233		7.003	3.25155
1.004	-0.00567		4.004	-0.01261		7.004	3.25339
1.005	-0.00606		4.005	-0.01292		7.005	3.25521
1.006	-0.00647		4.006	-0.01324		7.006	3.25702
1.007	-0.0069		4.007	-0.01358		7.007	3.25881
1.008	-0.00734		4.008	-0.01394		7.008	3.26057
1.009	-0.0078		4.009	-0.01431		7.009	3.26231
1.01	-0.00828		4.01	-0.0147		7.01	3.26403
1.011	-0.00877		4.011	-0.01512		7.011	3.26572
1.012	-0.00928		4.012	-0.01554		7.012	3.2674
1.013	-0.0098		4.013	-0.01599		7.013	3.26905
1.014	-0.01035		4.014	-0.01646		7.014	3.27067
1.015	-0.01091		4.015	-0.01694		7.015	3.27226
1.016	-0.0115		4.016	-0.01744		7.016	3.27384
1.017	-0.0121		4.017	-0.01796		7.017	3.2754
1.018	-0.01274		4.018	-0.0185		7.018	3.27695
1.019	-0.01339		4.019	-0.01906		7.019	3.27851
1.02	-0.01407		4.02	-0.01963		7.02	3.28007
1.021	-0.01478		4.021	-0.02022		7.021	3.28164
1.022	-0.0155		4.022	-0.02083		7.022	3.28323
1.023	-0.01625		4.023	-0.02145		7.023	3.28483
1.024	-0.01702		4.024	-0.02208		7.024	3.28645
1.025	-0.01781		4.025	-0.02273		7.025	3.28807
1.026	-0.01862		4.026	-0.02339		7.026	3.28969
1.027	-0.01944		4.027	-0.02407		7.027	3.29129
1.028	-0.02028		4.028	-0.02476		7.028	3.29288
1.029	-0.02114		4.029	-0.02547		7.029	3.29444
1.03	-0.02201		4.03	-0.02618		7.03	3.29598
1.031	-0.0229		4.031	-0.02691		7.031	3.29749
1.032	-0.02379		4.032	-0.02766		7.032	3.29898
1.033	-0.0247		4.033	-0.02841		7.033	3.30044
1.034	-0.02562		4.034	-0.02918		7.034	3.30189
1.035	-0.02656		4.035	-0.02996		7.035	3.30331
1.036	-0.0275		4.036	-0.03075		7.036	3.30471
1.037	-0.02846		4.037	-0.03154		7.037	3.30609
1.038	-0.02942		4.038	-0.03235		7.038	3.30746
1.039	-0.03039		4.039	-0.03317		7.039	3.3088
1.04	-0.03137		4.04	-0.034		7.04	3.31013
1.041	-0.03235		4.041	-0.03484		7.041	3.31144
1.042	-0.03333		4.042	-0.03568		7.042	3.31274
1.043	-0.03432		4.043	-0.03654		7.043	3.31401
1.044	-0.03532		4.044	-0.0374		7.044	3.31525
1.045	-0.03632		4.045	-0.03827		7.045	3.31648
1.046	-0.03733		4.046	-0.03914		7.046	3.3177
1.047	-0.03834		4.047	-0.04002		7.047	3.31892
1.048	-0.03936		4.048	-0.04091		7.048	3.32012
1.049	-0.04038		4.049	-0.04179		7.049	3.3213
1.05	-0.0414		4.05	-0.04268		7.05	3.32246
1.051	-0.04243		4.051	-0.04357		7.051	3.32359
1.052	-0.04347		4.052	-0.04445		7.052	3.32469
1.053	-0.04451		4.053	-0.04534		7.053	3.32576
1.054	-0.04555		4.054	-0.04622		7.054	3.32681
1.055	-0.0466		4.055	-0.0471		7.055	3.32782
1.056	-0.04765		4.056	-0.04797		7.056	3.3288
1.057	-0.0487		4.057	-0.04883		7.057	3.32976
1.058	-0.04976		4.058	-0.04969		7.058	3.33072
1.059	-0.05081		4.059	-0.05054		7.059	3.33168
1.06	-0.05187		4.06	-0.05138		7.06	3.33267
1.061	-0.05292		4.061	-0.05221		7.061	3.33368
1.062	-0.05396		4.062	-0.05304		7.062	3.33471
1.063	-0.055		4.063	-0.05385		7.063	3.33576
1.064	-0.05603		4.064	-0.05466		7.064	3.33684
1.065	-0.05705		4.065	-0.05546		7.065	3.33794
1.066	-0.05806		4.066	-0.05625		7.066	3.33905
1.067	-0.05905		4.067	-0.05703		7.067	3.34018
1.068	-0.06004		4.068	-0.05781		7.068	3.34132
1.069	-0.06101		4.069	-0.05859		7.069	3.34248
1.07	-0.06197		4.07	-0.05936		7.07	3.34364
1.071	-0.06291		4.071	-0.06012		7.071	3.3448
1.072	-0.06384		4.072	-0.06088		7.072	3.34595
1.073	-0.06477		4.073	-0.06163		7.073	3.34711
1.074	-0.06568		4.074	-0.06238		7.074	3.34828
1.075	-0.06659		4.075	-0.06312		7.075	3.34946
1.076	-0.06749		4.076	-0.06386		7.076	3.35066
1.077	-0.06839		4.077	-0.0646		7.077	3.35188
1.078	-0.06929		4.078	-0.06533		7.078	3.35311
1.079	-0.07019		4.079	-0.06606		7.079	3.35436
1.08	-0.07109		4.08	-0.0668		7.08	3.35562
1.081	-0.072		4.081	-0.06753		7.081	3.35691
1.082	-0.0729		4.082	-0.06826		7.082	3.35821
1.083	-0.07381		4.083	-0.06899		7.083	3.35953
1.084	-0.07473		4.084	-0.06972		7.084	3.36084
1.085	-0.07566		4.085	-0.07046		7.085	3.36216
1.086	-0.07659		4.086	-0.0712		7.086	3.36347
1.087	-0.07752		4.087	-0.07195		7.087	3.36478
1.088	-0.07846		4.088	-0.0727		7.088	3.3661
1.089	-0.0794		4.089	-0.07345		7.089	3.36743
1.09	-0.08034		4.09	-0.07421		7.09	3.36876
1.091	-0.08129		4.091	-0.07498		7.091	3.37009
1.092	-0.08224		4.092	-0.07575		7.092	3.37142
1.093	-0.08319		4.093	-0.07653		7.093	3.37273
1.094	-0.08414		4.094	-0.07731		7.094	3.37404
1.095	-0.0851		4.095	-0.07809		7.095	3.37533
1.096	-0.08606		4.096	-0.07888		7.096	3.37659
1.097	-0.08702		4.097	-0.07967		7.097	3.37783
1.098	-0.08799		4.098	-0.08045		7.098	3.37904
1.099	-0.08895		4.099	-0.08124		7.099	3.38021
1.1	-0.08992		4.1	-0.08202		7.1	3.38136
1.101	-0.09089		4.101	-0.0828		7.101	3.38247
1.102	-0.09186		4.102	-0.08358		7.102	3.38358
1.103	-0.09284		4.103	-0.08435		7.103	3.38469
1.104	-0.09382		4.104	-0.08512		7.104	3.38581
1.105	-0.0948		4.105	-0.08589		7.105	3.38693
1.106	-0.09578		4.106	-0.08665		7.106	3.38807
1.107	-0.09677		4.107	-0.08741		7.107	3.38923
1.108	-0.09775		4.108	-0.08817		7.108	3.39042
1.109	-0.09873		4.109	-0.08893		7.109	3.39162
1.11	-0.09971		4.11	-0.08968		7.11	3.39283
1.111	-0.10068		4.111	-0.09044		7.111	3.39404
1.112	-0.10165		4.112	-0.09119		7.112	3.39525
1.113	-0.10262		4.113	-0.09194		7.113	3.39646
1.114	-0.10359		4.114	-0.0927		7.114	3.39765
1.115	-0.10455		4.115	-0.09346		7.115	3.39883
1.116	-0.1055		4.116	-0.09422		7.116	3.4
1.117	-0.10646		4.117	-0.09499		7.117	3.40116
1.118	-0.1074		4.118	-0.09575		7.118	3.40232
1.119	-0.10835		4.119	-0.09652		7.119	3.40347
1.12	-0.10928		4.12	-0.09729		7.12	3.40461
1.121	-0.11022		4.121	-0.09807		7.121	3.40572
1.122	-0.11115		4.122	-0.09885		7.122	3.40682
1.123	-0.11207		4.123	-0.09962		7.123	3.40789
1.124	-0.113		4.124	-0.10041		7.124	3.40893
1.125	-0.11391		4.125	-0.10119		7.125	3.40994
1.126	-0.11483		4.126	-0.10198		7.126	3.41091
1.127	-0.11573		4.127	-0.10276		7.127	3.41185
1.128	-0.11664		4.128	-0.10355		7.128	3.41274
1.129	-0.11754		4.129	-0.10434		7.129	3.41361
1.13	-0.11844		4.13	-0.10513		7.13	3.41444
1.131	-0.11934		4.131	-0.10592		7.131	3.41525
1.132	-0.12024		4.132	-0.10671		7.132	3.41606
1.133	-0.12114		4.133	-0.10751		7.133	3.41684
1.134	-0.12204		4.134	-0.1083		7.134	3.41762
1.135	-0.12294		4.135	-0.10909		7.135	3.41838
1.136	-0.12384		4.136	-0.10988		7.136	3.41914
1.137	-0.12474		4.137	-0.11068		7.137	3.41989
1.138	-0.12564		4.138	-0.11147		7.138	3.42065
1.139	-0.12654		4.139	-0.11225		7.139	3.42141
1.14	-0.12744		4.14	-0.11304		7.14	3.42217
1.141	-0.12834		4.141	-0.11382		7.141	3.42294
1.142	-0.12924		4.142	-0.1146		7.142	3.42372
1.143	-0.13014		4.143	-0.11537		7.143	3.42451
1.144	-0.13104		4.144	-0.11614		7.144	3.42532
1.145	-0.13194		4.145	-0.11691		7.145	3.42615
1.146	-0.13284		4.146	-0.11768		7.146	3.42699
1.147	-0.13375		4.147	-0.11845		7.147	3.42783
1.148	-0.13465		4.148	-0.11921		7.148	3.42867
1.149	-0.13554		4.149	-0.11997		7.149	3.42949
1.15	-0.13644		4.15	-0.12074		7.15	3.43031
1.151	-0.13733		4.151	-0.1215		7.151	3.43111
1.152	-0.13821		4.152	-0.12225		7.152	3.4319
1.153	-0.13909		4.153	-0.12301		7.153	3.43268
1.154	-0.13996		4.154	-0.12377		7.154	3.43346
1.155	-0.14082		4.155	-0.12452		7.155	3.43423
1.156	-0.14167		4.156	-0.12528		7.156	3.435
1.157	-0.14252		4.157	-0.12603		7.157	3.43579
1.158	-0.14335		4.158	-0.12678		7.158	3.43659
1.159	-0.14418		4.159	-0.12753		7.159	3.4374
1.16	-0.145		4.16	-0.12828		7.16	3.43821
1.161	-0.14581		4.161	-0.12903		7.161	3.43903
1.162	-0.14662		4.162	-0.12977		7.162	3.43983
1.163	-0.14741		4.163	-0.13052		7.163	3.44062
1.164	-0.1482		4.164	-0.13126		7.164	3.44139
1.165	-0.14899		4.165	-0.132		7.165	3.44215
1.166	-0.14977		4.166	-0.13274		7.166	3.44291
1.167	-0.15054		4.167	-0.13347		7.167	3.44366
1.168	-0.1513		4.168	-0.1342		7.168	3.44441
1.169	-0.15206		4.169	-0.13493		7.169	3.44517
1.17	-0.15282		4.17	-0.13565		7.17	3.44595
1.171	-0.15357		4.171	-0.13637		7.171	3.44674
1.172	-0.15433		4.172	-0.13709		7.172	3.44755
1.173	-0.15508		4.173	-0.1378		7.173	3.44837
1.174	-0.15583		4.174	-0.13851		7.174	3.44919
1.175	-0.15659		4.175	-0.13922		7.175	3.45
1.176	-0.15734		4.176	-0.13992		7.176	3.45079
1.177	-0.1581		4.177	-0.14062		7.177	3.45154
1.178	-0.15886		4.178	-0.14132		7.178	3.45225
1.179	-0.15961		4.179	-0.14202		7.179	3.45292
1.18	-0.16037		4.18	-0.14272		7.18	3.45356
1.181	-0.16113		4.181	-0.14342		7.181	3.45415
1.182	-0.16189		4.182	-0.14412		7.182	3.45471
1.183	-0.16266		4.183	-0.14482		7.183	3.45524
1.184	-0.16342		4.184	-0.14551		7.184	3.45575
1.185	-0.16418		4.185	-0.14621		7.185	3.45626
1.186	-0.16494		4.186	-0.14691		7.186	3.45678
1.187	-0.1657		4.187	-0.14761		7.187	3.45732
1.188	-0.16645		4.188	-0.14832		7.188	3.45786
1.189	-0.16721		4.189	-0.14902		7.189	3.45842
1.19	-0.16796		4.19	-0.14972		7.19	3.45898
1.191	-0.16871		4.191	-0.15043		7.191	3.45954
1.192	-0.16946		4.192	-0.15114		7.192	3.46012
1.193	-0.17021		4.193	-0.15184		7.193	3.46071
1.194	-0.17095		4.194	-0.15255		7.194	3.46133
1.195	-0.17169		4.195	-0.15325		7.195	3.46198
1.196	-0.17243		4.196	-0.15394		7.196	3.46266
1.197	-0.17317		4.197	-0.15464		7.197	3.46337
1.198	-0.1739		4.198	-0.15533		7.198	3.46411
1.199	-0.17463		4.199	-0.15602		7.199	3.46488
1.2	-0.17537		4.2	-0.1567		7.2	3.46567
1.201	-0.1761		4.201	-0.15739		7.201	3.46649
1.202	-0.17684		4.202	-0.15806		7.202	3.46731
1.203	-0.17757		4.203	-0.15874		7.203	3.46811
1.204	-0.17831		4.204	-0.15941		7.204	3.46887
1.205	-0.17904		4.205	-0.16009		7.205	3.46959
1.206	-0.17977		4.206	-0.16076		7.206	3.47025
1.207	-0.1805		4.207	-0.16143		7.207	3.47086
1.208	-0.18123		4.208	-0.1621		7.208	3.47139
1.209	-0.18196		4.209	-0.16277		7.209	3.47187
1.21	-0.18268		4.21	-0.16344		7.21	3.47228
1.211	-0.18341		4.211	-0.16411		7.211	3.47264
1.212	-0.18413		4.212	-0.16479		7.212	3.47297
1.213	-0.18486		4.213	-0.16546		7.213	3.47328
1.214	-0.18558		4.214	-0.16614		7.214	3.47359
1.215	-0.18631		4.215	-0.16681		7.215	3.4739
1.216	-0.18703		4.216	-0.16749		7.216	3.47423
1.217	-0.18776		4.217	-0.16816		7.217	3.47456
1.218	-0.18849		4.218	-0.16883		7.218	3.47491
1.219	-0.18922		4.219	-0.1695		7.219	3.47526
1.22	-0.18995		4.22	-0.17017		7.22	3.47562
1.221	-0.19068		4.221	-0.17083		7.221	3.47599
1.222	-0.1914		4.222	-0.17149		7.222	3.47638
1.223	-0.19213		4.223	-0.17214		7.223	3.47679
1.224	-0.19286		4.224	-0.17279		7.224	3.47723
1.225	-0.19358		4.225	-0.17343		7.225	3.47769
1.226	-0.19431		4.226	-0.17408		7.226	3.47818
1.227	-0.19503		4.227	-0.17472		7.227	3.47869
1.228	-0.19576		4.228	-0.17536		7.228	3.47923
1.229	-0.19649		4.229	-0.176		7.229	3.47978
1.23	-0.19721		4.23	-0.17663		7.23	3.48035
1.231	-0.19794		4.231	-0.17727		7.231	3.48091
1.232	-0.19866		4.232	-0.1779		7.232	3.48147
1.233	-0.19939		4.233	-0.17854		7.233	3.48203
1.234	-0.20011		4.234	-0.17917		7.234	3.4826
1.235	-0.20083		4.235	-0.17981		7.235	3.48317
1.236	-0.20154		4.236	-0.18045		7.236	3.48374
1.237	-0.20225		4.237	-0.18109		7.237	3.48432
1.238	-0.20297		4.238	-0.18173		7.238	3.4849
1.239	-0.20368		4.239	-0.18237		7.239	3.4855
1.24	-0.2044		4.24	-0.18301		7.24	3.4861
1.241	-0.20512		4.241	-0.18366		7.241	3.48671
1.242	-0.20584		4.242	-0.18431		7.242	3.48731
1.243	-0.20656		4.243	-0.18496		7.243	3.48792
1.244	-0.20729		4.244	-0.18561		7.244	3.48852
1.245	-0.20801		4.245	-0.18626		7.245	3.48912
1.246	-0.20873		4.246	-0.18692		7.246	3.48971
1.247	-0.20945		4.247	-0.18757		7.247	3.49028
1.248	-0.21017		4.248	-0.18822		7.248	3.49082
1.249	-0.21088		4.249	-0.18886		7.249	3.49134
1.25	-0.21159		4.25	-0.18951		7.25	3.49184
1.251	-0.2123		4.251	-0.19015		7.251	3.49231
1.252	-0.213		4.252	-0.19079		7.252	3.49275
1.253	-0.21371		4.253	-0.19142		7.253	3.49317
1.254	-0.21441		4.254	-0.19205		7.254	3.49356
1.255	-0.21511		4.255	-0.19269		7.255	3.49392
1.256	-0.21582		4.256	-0.19331		7.256	3.49427
1.257	-0.21652		4.257	-0.19394		7.257	3.49461
1.258	-0.21723		4.258	-0.19456		7.258	3.49494
1.259	-0.21793		4.259	-0.19519		7.259	3.49528
1.26	-0.21863		4.26	-0.19581		7.26	3.49562
1.261	-0.21934		4.261	-0.19643		7.261	3.49598
1.262	-0.22005		4.262	-0.19705		7.262	3.49636
1.263	-0.22075		4.263	-0.19767		7.263	3.49676
1.264	-0.22146		4.264	-0.1983		7.264	3.49719
1.265	-0.22217		4.265	-0.19893		7.265	3.49765
1.266	-0.22288		4.266	-0.19956		7.266	3.49814
1.267	-0.22359		4.267	-0.2002		7.267	3.49864
1.268	-0.2243		4.268	-0.20084		7.268	3.49916
1.269	-0.22501		4.269	-0.20149		7.269	3.49969
1.27	-0.22573		4.27	-0.20213		7.27	3.50023
1.271	-0.22645		4.271	-0.20278		7.271	3.50076
1.272	-0.22717		4.272	-0.20343		7.272	3.5013
1.273	-0.2279		4.273	-0.20409		7.273	3.50184
1.274	-0.22862		4.274	-0.20475		7.274	3.50239
1.275	-0.22935		4.275	-0.2054		7.275	3.50295
1.276	-0.23008		4.276	-0.20606		7.276	3.5035
1.277	-0.23081		4.277	-0.20672		7.277	3.50404
1.278	-0.23155		4.278	-0.20737		7.278	3.5046
1.279	-0.23228		4.279	-0.20803		7.279	3.50515
1.28	-0.23302		4.28	-0.20868		7.28	3.50571
1.281	-0.23376		4.281	-0.20933		7.281	3.50627
1.282	-0.23451		4.282	-0.20998		7.282	3.50682
1.283	-0.23525		4.283	-0.21062		7.283	3.50737
1.284	-0.236		4.284	-0.21126		7.284	3.50793
1.285	-0.23674		4.285	-0.2119		7.285	3.50849
1.286	-0.23749		4.286	-0.21255		7.286	3.50906
1.287	-0.23823		4.287	-0.21319		7.287	3.50963
1.288	-0.23898		4.288	-0.21384		7.288	3.51019
1.289	-0.23972		4.289	-0.21449		7.289	3.51075
1.29	-0.24047		4.29	-0.21514		7.29	3.5113
1.291	-0.24122		4.291	-0.21579		7.291	3.51184
1.292	-0.24196		4.292	-0.21644		7.292	3.51236
1.293	-0.24271		4.293	-0.2171		7.293	3.51288
1.294	-0.24346		4.294	-0.21776		7.294	3.51338
1.295	-0.24421		4.295	-0.21843		7.295	3.51386
1.296	-0.24496		4.296	-0.21909		7.296	3.51434
1.297	-0.24571		4.297	-0.21975		7.297	3.51481
1.298	-0.24647		4.298	-0.2204		7.298	3.51527
1.299	-0.24724		4.299	-0.22106		7.299	3.51572
1.3	-0.24801		4.3	-0.2217		7.3	3.51617
1.301	-0.24878		4.301	-0.22234		7.301	3.51661
1.302	-0.24956		4.302	-0.22298		7.302	3.51703
1.303	-0.25033		4.303	-0.22361		7.303	3.51745
1.304	-0.25111		4.304	-0.22423		7.304	3.51785
1.305	-0.25189		4.305	-0.22485		7.305	3.51824
1.306	-0.25267		4.306	-0.22546		7.306	3.51862
1.307	-0.25344		4.307	-0.22606		7.307	3.519
1.308	-0.2542		4.308	-0.22665		7.308	3.51939
1.309	-0.25497		4.309	-0.22723		7.309	3.51978
1.31	-0.25572		4.31	-0.2278		7.31	3.52019
1.311	-0.25647		4.311	-0.22837		7.311	3.52062
1.312	-0.2572		4.312	-0.22893		7.312	3.52108
1.313	-0.25793		4.313	-0.22948		7.313	3.52157
1.314	-0.25865		4.314	-0.23002		7.314	3.52209
1.315	-0.25935		4.315	-0.23056		7.315	3.52263
1.316	-0.26004		4.316	-0.23108		7.316	3.52319
1.317	-0.26072		4.317	-0.23161		7.317	3.52376
1.318	-0.26139		4.318	-0.23213		7.318	3.52436
1.319	-0.26206		4.319	-0.23265		7.319	3.52496
1.32	-0.26271		4.32	-0.23316		7.32	3.52558
1.321	-0.26336		4.321	-0.23368		7.321	3.52622
1.322	-0.26401		4.322	-0.23419		7.322	3.52688
1.323	-0.26466		4.323	-0.23471		7.323	3.52757
1.324	-0.2653		4.324	-0.23522		7.324	3.52827
1.325	-0.26594		4.325	-0.23574		7.325	3.52898
1.326	-0.26657		4.326	-0.23625		7.326	3.5297
1.327	-0.2672		4.327	-0.23676		7.327	3.53044
1.328	-0.26783		4.328	-0.23728		7.328	3.53117
1.329	-0.26846		4.329	-0.23779		7.329	3.53188
1.33	-0.26908		4.33	-0.2383		7.33	3.53259
1.331	-0.26969		4.331	-0.23881		7.331	3.53327
1.332	-0.27031		4.332	-0.23931		7.332	3.53394
1.333	-0.27091		4.333	-0.23982		7.333	3.5346
1.334	-0.27152		4.334	-0.24032		7.334	3.53523
1.335	-0.27212		4.335	-0.24082		7.335	3.53586
1.336	-0.27271		4.336	-0.24131		7.336	3.53649
1.337	-0.2733		4.337	-0.24179		7.337	3.53713
1.338	-0.27389		4.338	-0.24227		7.338	3.53777
1.339	-0.27448		4.339	-0.24274		7.339	3.53843
1.34	-0.27505		4.34	-0.2432		7.34	3.53909
1.341	-0.27563		4.341	-0.24365		7.341	3.53976
1.342	-0.27619		4.342	-0.2441		7.342	3.54043
1.343	-0.27675		4.343	-0.24453		7.343	3.5411
1.344	-0.27729		4.344	-0.24496		7.344	3.54175
1.345	-0.27783		4.345	-0.24538		7.345	3.54238
1.346	-0.27836		4.346	-0.2458		7.346	3.54299
1.347	-0.27888		4.347	-0.24621		7.347	3.54358
1.348	-0.2794		4.348	-0.24662		7.348	3.54417
1.349	-0.27991		4.349	-0.24703		7.349	3.54475
1.35	-0.28042		4.35	-0.24743		7.35	3.54534
1.351	-0.28092		4.351	-0.24784		7.351	3.54594
1.352	-0.28142		4.352	-0.24825		7.352	3.54656
1.353	-0.28191		4.353	-0.24866		7.353	3.54718
1.354	-0.2824		4.354	-0.24907		7.354	3.54781
1.355	-0.28288		4.355	-0.24949		7.355	3.54844
1.356	-0.28336		4.356	-0.24991		7.356	3.54907
1.357	-0.28383		4.357	-0.25033		7.357	3.54971
1.358	-0.28429		4.358	-0.25076		7.358	3.55033
1.359	-0.28475		4.359	-0.25118		7.359	3.55096
1.36	-0.28521		4.36	-0.25161		7.36	3.55159
1.361	-0.28567		4.361	-0.25204		7.361	3.55224
1.362	-0.28612		4.362	-0.25248		7.362	3.5529
1.363	-0.28657		4.363	-0.25291		7.363	3.55359
1.364	-0.28702		4.364	-0.25335		7.364	3.55431
1.365	-0.28747		4.365	-0.25378		7.365	3.55504
1.366	-0.28793		4.366	-0.25421		7.366	3.5558
1.367	-0.28838		4.367	-0.25465		7.367	3.55656
1.368	-0.28883		4.368	-0.25507		7.368	3.55734
1.369	-0.28929		4.369	-0.2555		7.369	3.55811
1.37	-0.28975		4.37	-0.25592		7.37	3.55889
1.371	-0.2902		4.371	-0.25635		7.371	3.55967
1.372	-0.29067		4.372	-0.25677		7.372	3.56045
1.373	-0.29113		4.373	-0.25719		7.373	3.56123
1.374	-0.29159		4.374	-0.25762		7.374	3.56201
1.375	-0.29206		4.375	-0.25804		7.375	3.56281
1.376	-0.29252		4.376	-0.25847		7.376	3.56364
1.377	-0.29299		4.377	-0.25889		7.377	3.56449
1.378	-0.29347		4.378	-0.25932		7.378	3.56536
1.379	-0.29394		4.379	-0.25976		7.379	3.56625
1.38	-0.29442		4.38	-0.2602		7.38	3.56715
1.381	-0.29491		4.381	-0.26064		7.381	3.56807
1.382	-0.2954		4.382	-0.26109		7.382	3.569
1.383	-0.29589		4.383	-0.26155		7.383	3.56995
1.384	-0.29638		4.384	-0.26201		7.384	3.5709
1.385	-0.29688		4.385	-0.26248		7.385	3.57186
1.386	-0.29737		4.386	-0.26295		7.386	3.57284
1.387	-0.29787		4.387	-0.26343		7.387	3.57385
1.388	-0.29837		4.388	-0.26392		7.388	3.57488
1.389	-0.29886		4.389	-0.26441		7.389	3.57595
1.39	-0.29935		4.39	-0.2649		7.39	3.57706
1.391	-0.29984		4.391	-0.26539		7.391	3.57819
1.392	-0.30034		4.392	-0.26588		7.392	3.57935
1.393	-0.30083		4.393	-0.26637		7.393	3.58053
1.394	-0.30132		4.394	-0.26685		7.394	3.58172
1.395	-0.30182		4.395	-0.26733		7.395	3.58293
1.396	-0.30232		4.396	-0.2678		7.396	3.58414
1.397	-0.30282		4.397	-0.26826		7.397	3.58537
1.398	-0.30332		4.398	-0.26872		7.398	3.5866
1.399	-0.30382		4.399	-0.26917		7.399	3.58784
1.4	-0.30433		4.4	-0.26961		7.4	3.5891
1.401	-0.30483		4.401	-0.27005		7.401	3.59035
1.402	-0.30533		4.402	-0.27048		7.402	3.59161
1.403	-0.30583		4.403	-0.2709		7.403	3.59286
1.404	-0.30632		4.404	-0.27133		7.404	3.5941
1.405	-0.30681		4.405	-0.27175		7.405	3.59533
1.406	-0.3073		4.406	-0.27217		7.406	3.59653
1.407	-0.30779		4.407	-0.27259		7.407	3.5977
1.408	-0.30828		4.408	-0.27302		7.408	3.59883
1.409	-0.30877		4.409	-0.27345		7.409	3.59993
1.41	-0.30927		4.41	-0.27389		7.41	3.601
1.411	-0.30977		4.411	-0.27433		7.411	3.60204
1.412	-0.31029		4.412	-0.27479		7.412	3.60307
1.413	-0.31082		4.413	-0.27525		7.413	3.60409
1.414	-0.31137		4.414	-0.27573		7.414	3.60511
1.415	-0.31195		4.415	-0.27622		7.415	3.60613
1.416	-0.31257		4.416	-0.27673		7.416	3.60717
1.417	-0.31322		4.417	-0.27725		7.417	3.60823
1.418	-0.31392		4.418	-0.2778		7.418	3.60931
1.419	-0.31466		4.419	-0.27838		7.419	3.6104
1.42	-0.31546		4.42	-0.27897		7.42	3.61151
1.421	-0.31631		4.421	-0.2796		7.421	3.61263
1.422	-0.31721		4.422	-0.28026		7.422	3.61377
1.423	-0.31816		4.423	-0.28094		7.423	3.61494
1.424	-0.31916		4.424	-0.28165		7.424	3.61614
1.425	-0.3202		4.425	-0.28239		7.425	3.61738
1.426	-0.3213		4.426	-0.28315		7.426	3.61865
1.427	-0.32243		4.427	-0.28394		7.427	3.61997
1.428	-0.32361		4.428	-0.28475		7.428	3.62131
1.429	-0.32481		4.429	-0.28558		7.429	3.62269
1.43	-0.32603		4.43	-0.28642		7.43	3.6241
1.431	-0.32727		4.431	-0.28728		7.431	3.62553
1.432	-0.3285		4.432	-0.28815		7.432	3.62697
1.433	-0.32973		4.433	-0.28902		7.433	3.62844
1.434	-0.33094		4.434	-0.28989		7.434	3.62992
1.435	-0.33212		4.435	-0.29076		7.435	3.63143
1.436	-0.33327		4.436	-0.29162		7.436	3.63297
1.437	-0.33436		4.437	-0.29246		7.437	3.63455
1.438	-0.33539		4.438	-0.29327		7.438	3.63617
1.439	-0.33635		4.439	-0.29405		7.439	3.63782
1.44	-0.33722		4.44	-0.2948		7.44	3.63953
1.441	-0.33802		4.441	-0.2955		7.441	3.64129
1.442	-0.33872		4.442	-0.29616		7.442	3.6431
1.443	-0.33933		4.443	-0.29677		7.443	3.64497
1.444	-0.33984		4.444	-0.29733		7.444	3.64689
1.445	-0.34025		4.445	-0.29783		7.445	3.64885
1.446	-0.34055		4.446	-0.29828		7.446	3.65085
1.447	-0.34075		4.447	-0.29866		7.447	3.65291
1.448	-0.34084		4.448	-0.29899		7.448	3.65502
1.449	-0.34083		4.449	-0.29926		7.449	3.65718
1.45	-0.34071		4.45	-0.29946		7.45	3.65943
1.451	-0.34048		4.451	-0.29959		7.451	3.66175
1.452	-0.34016		4.452	-0.29966		7.452	3.66418
1.453	-0.33974		4.453	-0.29966		7.453	3.66672
1.454	-0.33923		4.454	-0.29959		7.454	3.66939
1.455	-0.33863		4.455	-0.29945		7.455	3.67218
1.456	-0.33796		4.456	-0.29924		7.456	3.67511
1.457	-0.33721		4.457	-0.29895		7.457	3.67817
1.458	-0.33639		4.458	-0.29859		7.458	3.68136
1.459	-0.33551		4.459	-0.29816		7.459	3.68466
1.46	-0.33457		4.46	-0.29765		7.46	3.6881
1.461	-0.33357		4.461	-0.29706		7.461	3.69165
1.462	-0.33253		4.462	-0.2964		7.462	3.69533
1.463	-0.33144		4.463	-0.29566		7.463	3.69915
1.464	-0.33032		4.464	-0.29484		7.464	3.70309
1.465	-0.32917		4.465	-0.29393		7.465	3.70716
1.466	-0.328		4.466	-0.29295		7.466	3.71135
1.467	-0.32682		4.467	-0.29188		7.467	3.71565
1.468	-0.32562		4.468	-0.29073		7.468	3.72005
1.469	-0.32443		4.469	-0.2895		7.469	3.72456
1.47	-0.32325		4.47	-0.28819		7.47	3.72916
1.471	-0.32209		4.471	-0.2868		7.471	3.73386
1.472	-0.32096		4.472	-0.28533		7.472	3.73862
1.473	-0.31987		4.473	-0.28377		7.473	3.74345
1.474	-0.31883		4.474	-0.28214		7.474	3.74832
1.475	-0.31785		4.475	-0.28044		7.475	3.75325
1.476	-0.31694		4.476	-0.27866		7.476	3.75824
1.477	-0.31612		4.477	-0.27681		7.477	3.76328
1.478	-0.31538		4.478	-0.27488		7.478	3.76841
1.479	-0.31474		4.479	-0.27288		7.479	3.77363
1.48	-0.3142		4.48	-0.27082		7.48	3.77897
1.481	-0.31378		4.481	-0.2687		7.481	3.78445
1.482	-0.31347		4.482	-0.26652		7.482	3.79012
1.483	-0.31329		4.483	-0.26428		7.483	3.79601
1.484	-0.31324		4.484	-0.262		7.484	3.80215
1.485	-0.31331		4.485	-0.25967		7.485	3.8086
1.486	-0.31352		4.486	-0.2573		7.486	3.8154
1.487	-0.31387		4.487	-0.25489		7.487	3.8226
1.488	-0.31435		4.488	-0.25246		7.488	3.83029
1.489	-0.31496		4.489	-0.24999		7.489	3.83856
1.49	-0.3157		4.49	-0.24751		7.49	3.84751
1.491	-0.31656		4.491	-0.24501		7.491	3.85728
1.492	-0.31755		4.492	-0.2425		7.492	3.86805
1.493	-0.31866		4.493	-0.23998		7.493	3.87998
1.494	-0.31987		4.494	-0.23746		7.494	3.89331
1.495	-0.32118		4.495	-0.23494		7.495	3.90827
1.496	-0.32258		4.496	-0.23243		7.496	3.92512
1.497	-0.32406		4.497	-0.22994		7.497	3.94411
1.498	-0.32561		4.498	-0.22747		7.498	3.96547
1.499	-0.32722		4.499	-0.22503		7.499	3.98945
1.5	-0.32889		4.5	-0.22262		7.5	4.01623
1.501	-0.3306		4.501	-0.22025		7.501	4.04598
1.502	-0.33234		4.502	-0.21793		7.502	4.07881
1.503	-0.3341		4.503	-0.21565		7.503	4.11475
1.504	-0.33588		4.504	-0.21343		7.504	4.15372
1.505	-0.33765		4.505	-0.21127		7.505	4.19554
1.506	-0.33943		4.506	-0.20917		7.506	4.2399
1.507	-0.3412		4.507	-0.20714		7.507	4.28642
1.508	-0.34295		4.508	-0.20518		7.508	4.33458
1.509	-0.34468		4.509	-0.2033		7.509	4.38382
1.51	-0.3464		4.51	-0.2015		7.51	4.43349
1.511	-0.34809		4.511	-0.19979		7.511	4.48295
1.512	-0.34975		4.512	-0.19817		7.512	4.53153
1.513	-0.35138		4.513	-0.19664		7.513	4.57859
1.514	-0.35298		4.514	-0.19522		7.514	4.62357
1.515	-0.35453		4.515	-0.19389		7.515	4.66598
1.516	-0.35604		4.516	-0.19265		7.516	4.70539
1.517	-0.3575		4.517	-0.19152		7.517	4.74147
1.518	-0.3589		4.518	-0.19048		7.518	4.77398
1.519	-0.36023		4.519	-0.18954		7.519	4.80276
1.52	-0.36149		4.52	-0.18869		7.52	4.82775
1.521	-0.36266		4.521	-0.18792		7.521	4.84897
1.522	-0.36374		4.522	-0.18724		7.522	4.86655
1.523	-0.36471		4.523	-0.18663		7.523	4.8807
1.524	-0.36556		4.524	-0.18609		7.524	4.89172
1.525	-0.36629		4.525	-0.18563		7.525	4.89996
1.526	-0.36687		4.526	-0.18522		7.526	4.90582
1.527	-0.3673		4.527	-0.18487		7.527	4.90973
1.528	-0.36757		4.528	-0.18458		7.528	4.91212
1.529	-0.36767		4.529	-0.18432		7.529	4.91345
1.53	-0.36757		4.53	-0.18411		7.53	4.91414
1.531	-0.36728		4.531	-0.18393		7.531	4.91458
1.532	-0.3668		4.532	-0.18377		7.532	4.91507
1.533	-0.3661		4.533	-0.18364		7.533	4.91583
1.534	-0.36521		4.534	-0.18353		7.534	4.91699
1.535	-0.3641		4.535	-0.18343		7.535	4.9186
1.536	-0.36279		4.536	-0.18334		7.536	4.92067
1.537	-0.36127		4.537	-0.18326		7.537	4.92314
1.538	-0.35956		4.538	-0.18319		7.538	4.92593
1.539	-0.35765		4.539	-0.18313		7.539	4.92894
1.54	-0.35554		4.54	-0.18307		7.54	4.93208
1.541	-0.35326		4.541	-0.18302		7.541	4.93527
1.542	-0.35079		4.542	-0.18297		7.542	4.93844
1.543	-0.34815		4.543	-0.18293		7.543	4.94157
1.544	-0.34534		4.544	-0.18289		7.544	4.94465
1.545	-0.34237		4.545	-0.18285		7.545	4.94768
1.546	-0.33924		4.546	-0.18282		7.546	4.95065
1.547	-0.33597		4.547	-0.18279		7.547	4.95355
1.548	-0.33255		4.548	-0.18276		7.548	4.95636
1.549	-0.329		4.549	-0.18272		7.549	4.95908
1.55	-0.32532		4.55	-0.18268		7.55	4.96169
1.551	-0.32153		4.551	-0.18264		7.551	4.96421
1.552	-0.31763		4.552	-0.18259		7.552	4.96664
1.553	-0.31362		4.553	-0.18253		7.553	4.969
1.554	-0.30952		4.554	-0.18246		7.554	4.9713
1.555	-0.30533		4.555	-0.18239		7.555	4.97355
1.556	-0.30106		4.556	-0.18229		7.556	4.97575
1.557	-0.29673		4.557	-0.18218		7.557	4.97791
1.558	-0.29233		4.558	-0.18205		7.558	4.98003
1.559	-0.28789		4.559	-0.1819		7.559	4.98212
1.56	-0.28341		4.56	-0.18172		7.56	4.98417
1.561	-0.27891		4.561	-0.18151		7.561	4.98619
1.562	-0.2744		4.562	-0.18127		7.562	4.98819
1.563	-0.2699		4.563	-0.181		7.563	4.99016
1.564	-0.26542		4.564	-0.18069		7.564	4.9921
1.565	-0.26096		4.565	-0.18036		7.565	4.99404
1.566	-0.25656		4.566	-0.17998		7.566	4.99596
1.567	-0.25221		4.567	-0.17958		7.567	4.99789
1.568	-0.24792		4.568	-0.17914		7.568	4.99982
1.569	-0.24372		4.569	-0.17867		7.569	5.00175
1.57	-0.2396		4.57	-0.17817		7.57	5.00367
1.571	-0.23558		4.571	-0.17764		7.571	5.00559
1.572	-0.23167		4.572	-0.17708		7.572	5.00751
1.573	-0.22787		4.573	-0.17649		7.573	5.00942
1.574	-0.22419		4.574	-0.17588		7.574	5.01131
1.575	-0.22063		4.575	-0.17524		7.575	5.01321
1.576	-0.2172		4.576	-0.17458		7.576	5.01509
1.577	-0.2139		4.577	-0.17389		7.577	5.01697
1.578	-0.21073		4.578	-0.17319		7.578	5.01886
1.579	-0.20768		4.579	-0.17248		7.579	5.02076
1.58	-0.20477		4.58	-0.17175		7.58	5.02269
1.581	-0.20197		4.581	-0.17101		7.581	5.02465
1.582	-0.1993		4.582	-0.17026		7.582	5.02665
1.583	-0.19674		4.583	-0.1695		7.583	5.0287
1.584	-0.19428		4.584	-0.16873		7.584	5.03081
1.585	-0.19192		4.585	-0.16797		7.585	5.03297
1.586	-0.18966		4.586	-0.1672		7.586	5.03517
1.587	-0.18749		4.587	-0.16642		7.587	5.03741
1.588	-0.18539		4.588	-0.16565		7.588	5.03967
1.589	-0.18337		4.589	-0.16487		7.589	5.04195
1.59	-0.18142		4.59	-0.1641		7.59	5.04425
1.591	-0.17952		4.591	-0.16333		7.591	5.04655
1.592	-0.17767		4.592	-0.16257		7.592	5.04884
1.593	-0.17587		4.593	-0.16181		7.593	5.05113
1.594	-0.1741		4.594	-0.16105		7.594	5.05341
1.595	-0.17237		4.595	-0.16031		7.595	5.05568
1.596	-0.17067		4.596	-0.15957		7.596	5.05794
1.597	-0.16899		4.597	-0.15884		7.597	5.06018
1.598	-0.16733		4.598	-0.15812		7.598	5.06241
1.599	-0.16569		4.599	-0.15741		7.599	5.06462
1.6	-0.16406		4.6	-0.1567		7.6	5.06682
1.601	-0.16245		4.601	-0.15601		7.601	5.06901
1.602	-0.16085		4.602	-0.15532		7.602	5.0712
1.603	-0.15927		4.603	-0.15464		7.603	5.07338
1.604	-0.1577		4.604	-0.15397		7.604	5.07556
1.605	-0.15616		4.605	-0.15331		7.605	5.07774
1.606	-0.15463		4.606	-0.15265		7.606	5.07992
1.607	-0.15313		4.607	-0.152		7.607	5.0821
1.608	-0.15165		4.608	-0.15136		7.608	5.08428
1.609	-0.15019		4.609	-0.15073		7.609	5.08647
1.61	-0.14876		4.61	-0.1501		7.61	5.08868
1.611	-0.14736		4.611	-0.14948		7.611	5.0909
1.612	-0.14599		4.612	-0.14886		7.612	5.09315
1.613	-0.14466		4.613	-0.14825		7.613	5.09543
1.614	-0.14335		4.614	-0.14764		7.614	5.09774
1.615	-0.14208		4.615	-0.14703		7.615	5.10007
1.616	-0.14085		4.616	-0.14642		7.616	5.10245
1.617	-0.13964		4.617	-0.14582		7.617	5.10487
1.618	-0.13848		4.618	-0.14521		7.618	5.10732
1.619	-0.13734		4.619	-0.1446		7.619	5.10982
1.62	-0.13624		4.62	-0.144		7.62	5.11234
1.621	-0.13517		4.621	-0.14339		7.621	5.1149
1.622	-0.13413		4.622	-0.14277		7.622	5.11749
1.623	-0.13312		4.623	-0.14216		7.623	5.12011
1.624	-0.13213		4.624	-0.14155		7.624	5.12276
1.625	-0.13117		4.625	-0.14093		7.625	5.12542
1.626	-0.13023		4.626	-0.14031		7.626	5.12811
1.627	-0.12931		4.627	-0.13968		7.627	5.13082
1.628	-0.12841		4.628	-0.13906		7.628	5.13355
1.629	-0.12754		4.629	-0.13843		7.629	5.1363
1.63	-0.12668		4.63	-0.13779		7.63	5.13907
1.631	-0.12584		4.631	-0.13715		7.631	5.14185
1.632	-0.12503		4.632	-0.13651		7.632	5.14463
1.633	-0.12422		4.633	-0.13586		7.633	5.14741
1.634	-0.12344		4.634	-0.13522		7.634	5.15017
1.635	-0.12266		4.635	-0.13457		7.635	5.15291
1.636	-0.1219		4.636	-0.13392		7.636	5.15562
1.637	-0.12115		4.637	-0.13327		7.637	5.15829
1.638	-0.1204		4.638	-0.13262		7.638	5.16093
1.639	-0.11966		4.639	-0.13197		7.639	5.16353
1.64	-0.11893		4.64	-0.13132		7.64	5.16609
1.641	-0.1182		4.641	-0.13067		7.641	5.16861
1.642	-0.11747		4.642	-0.13001		7.642	5.17111
1.643	-0.11673		4.643	-0.12936		7.643	5.17359
1.644	-0.116		4.644	-0.1287		7.644	5.17607
1.645	-0.11526		4.645	-0.12804		7.645	5.17855
1.646	-0.11452		4.646	-0.12738		7.646	5.18104
1.647	-0.11377		4.647	-0.12673		7.647	5.18354
1.648	-0.11301		4.648	-0.12607		7.648	5.18606
1.649	-0.11224		4.649	-0.12541		7.649	5.18859
1.65	-0.11146		4.65	-0.12476		7.65	5.19113
1.651	-0.11067		4.651	-0.12411		7.651	5.1937
1.652	-0.10986		4.652	-0.12346		7.652	5.19628
1.653	-0.10904		4.653	-0.1228		7.653	5.19888
1.654	-0.10821		4.654	-0.12215		7.654	5.20149
1.655	-0.10737		4.655	-0.1215		7.655	5.20413
1.656	-0.10653		4.656	-0.12085		7.656	5.20678
1.657	-0.10568		4.657	-0.12019		7.657	5.20947
1.658	-0.10483		4.658	-0.11953		7.658	5.21219
1.659	-0.10398		4.659	-0.11887		7.659	5.21493
1.66	-0.10313		4.66	-0.1182		7.66	5.2177
1.661	-0.10228		4.661	-0.11754		7.661	5.22048
1.662	-0.10143		4.662	-0.11688		7.662	5.22327
1.663	-0.10058		4.663	-0.11621		7.663	5.22606
1.664	-0.09973		4.664	-0.11555		7.664	5.22886
1.665	-0.09889		4.665	-0.11489		7.665	5.23164
1.666	-0.09804		4.666	-0.11423		7.666	5.23442
1.667	-0.0972		4.667	-0.11358		7.667	5.2372
1.668	-0.09635		4.668	-0.11293		7.668	5.23998
1.669	-0.09551		4.669	-0.11228		7.669	5.24278
1.67	-0.09466		4.67	-0.11164		7.67	5.24558
1.671	-0.09382		4.671	-0.111		7.671	5.2484
1.672	-0.09297		4.672	-0.11037		7.672	5.25125
1.673	-0.09213		4.673	-0.10974		7.673	5.25412
1.674	-0.09128		4.674	-0.10911		7.674	5.257
1.675	-0.09044		4.675	-0.10849		7.675	5.25991
1.676	-0.0896		4.676	-0.10788		7.676	5.26282
1.677	-0.08877		4.677	-0.10727		7.677	5.26574
1.678	-0.08793		4.678	-0.10666		7.678	5.26867
1.679	-0.08709		4.679	-0.10606		7.679	5.27159
1.68	-0.08626		4.68	-0.10547		7.68	5.27452
1.681	-0.08543		4.681	-0.10488		7.681	5.27744
1.682	-0.08461		4.682	-0.10429		7.682	5.28036
1.683	-0.08379		4.683	-0.10371		7.683	5.28327
1.684	-0.08298		4.684	-0.10313		7.684	5.28617
1.685	-0.08217		4.685	-0.10255		7.685	5.28907
1.686	-0.08138		4.686	-0.10198		7.686	5.29197
1.687	-0.08059		4.687	-0.10141		7.687	5.29486
1.688	-0.07981		4.688	-0.10084		7.688	5.29776
1.689	-0.07903		4.689	-0.10028		7.689	5.30065
1.69	-0.07827		4.69	-0.09973		7.69	5.30355
1.691	-0.07751		4.691	-0.09918		7.691	5.30645
1.692	-0.07675		4.692	-0.09864		7.692	5.30936
1.693	-0.07601		4.693	-0.0981		7.693	5.31229
1.694	-0.07527		4.694	-0.09757		7.694	5.31524
1.695	-0.07454		4.695	-0.09703		7.695	5.31822
1.696	-0.07382		4.696	-0.09651		7.696	5.32122
1.697	-0.07311		4.697	-0.09598		7.697	5.32426
1.698	-0.0724		4.698	-0.09545		7.698	5.32734
1.699	-0.0717		4.699	-0.09493		7.699	5.33045
1.7	-0.07101		4.7	-0.0944		7.7	5.33359
1.701	-0.07032		4.701	-0.09387		7.701	5.33676
1.702	-0.06964		4.702	-0.09334		7.702	5.33994
1.703	-0.06897		4.703	-0.0928		7.703	5.34312
1.704	-0.06829		4.704	-0.09227		7.704	5.3463
1.705	-0.06763		4.705	-0.09173		7.705	5.34947
1.706	-0.06696		4.706	-0.0912		7.706	5.35262
1.707	-0.0663		4.707	-0.09066		7.707	5.35575
1.708	-0.06565		4.708	-0.09012		7.708	5.35884
1.709	-0.06499		4.709	-0.08958		7.709	5.3619
1.71	-0.06435		4.71	-0.08905		7.71	5.36493
1.711	-0.06371		4.711	-0.08851		7.711	5.36793
1.712	-0.06307		4.712	-0.08797		7.712	5.3709
1.713	-0.06243		4.713	-0.08743		7.713	5.37383
1.714	-0.0618		4.714	-0.0869		7.714	5.37675
1.715	-0.06116		4.715	-0.08636		7.715	5.37966
1.716	-0.06054		4.716	-0.08582		7.716	5.38255
1.717	-0.05991		4.717	-0.08529		7.717	5.38543
1.718	-0.05929		4.718	-0.08475		7.718	5.38831
1.719	-0.05867		4.719	-0.08421		7.719	5.39119
1.72	-0.05805		4.72	-0.08367		7.72	5.39408
1.721	-0.05744		4.721	-0.08313		7.721	5.39698
1.722	-0.05682		4.722	-0.08259		7.722	5.3999
1.723	-0.0562		4.723	-0.08204		7.723	5.40284
1.724	-0.05559		4.724	-0.0815		7.724	5.40579
1.725	-0.05497		4.725	-0.08094		7.725	5.40876
1.726	-0.05435		4.726	-0.08039		7.726	5.41176
1.727	-0.05373		4.727	-0.07983		7.727	5.41477
1.728	-0.05311		4.728	-0.07926		7.728	5.41781
1.729	-0.0525		4.729	-0.07868		7.729	5.42088
1.73	-0.05187		4.73	-0.07811		7.73	5.42396
1.731	-0.05125		4.731	-0.07752		7.731	5.42707
1.732	-0.05063		4.732	-0.07694		7.732	5.43021
1.733	-0.05		4.733	-0.07635		7.733	5.43337
1.734	-0.04938		4.734	-0.07575		7.734	5.43656
1.735	-0.04875		4.735	-0.07516		7.735	5.43978
1.736	-0.04812		4.736	-0.07456		7.736	5.44302
1.737	-0.0475		4.737	-0.07395		7.737	5.44629
1.738	-0.04687		4.738	-0.07335		7.738	5.44959
1.739	-0.04625		4.739	-0.07274		7.739	5.45291
1.74	-0.04563		4.74	-0.07213		7.74	5.45626
1.741	-0.04501		4.741	-0.07151		7.741	5.45963
1.742	-0.0444		4.742	-0.0709		7.742	5.46303
1.743	-0.04378		4.743	-0.07028		7.743	5.46645
1.744	-0.04317		4.744	-0.06966		7.744	5.4699
1.745	-0.04255		4.745	-0.06905		7.745	5.47336
1.746	-0.04194		4.746	-0.06844		7.746	5.47683
1.747	-0.04133		4.747	-0.06783		7.747	5.48031
1.748	-0.04071		4.748	-0.06722		7.748	5.48379
1.749	-0.0401		4.749	-0.06662		7.749	5.48728
1.75	-0.03949		4.75	-0.06602		7.75	5.49078
1.751	-0.03887		4.751	-0.06543		7.751	5.49427
1.752	-0.03827		4.752	-0.06484		7.752	5.49777
1.753	-0.03766		4.753	-0.06425		7.753	5.50127
1.754	-0.03706		4.754	-0.06366		7.754	5.50476
1.755	-0.03648		4.755	-0.06307		7.755	5.50824
1.756	-0.0359		4.756	-0.06249		7.756	5.51171
1.757	-0.03533		4.757	-0.0619		7.757	5.51516
1.758	-0.03477		4.758	-0.06132		7.758	5.51858
1.759	-0.03422		4.759	-0.06073		7.759	5.52198
1.76	-0.03368		4.76	-0.06015		7.76	5.52535
1.761	-0.03316		4.761	-0.05957		7.761	5.52869
1.762	-0.03264		4.762	-0.05899		7.762	5.53201
1.763	-0.03214		4.763	-0.05841		7.763	5.53531
1.764	-0.03164		4.764	-0.05783		7.764	5.5386
1.765	-0.03115		4.765	-0.05727		7.765	5.54187
1.766	-0.03066		4.766	-0.0567		7.766	5.54512
1.767	-0.03018		4.767	-0.05614		7.767	5.54835
1.768	-0.0297		4.768	-0.05558		7.768	5.55157
1.769	-0.02922		4.769	-0.05503		7.769	5.55477
1.77	-0.02875		4.77	-0.05449		7.77	5.55795
1.771	-0.02827		4.771	-0.05396		7.771	5.5611
1.772	-0.0278		4.772	-0.05344		7.772	5.56424
1.773	-0.02733		4.773	-0.05292		7.773	5.56737
1.774	-0.02685		4.774	-0.05241		7.774	5.57048
1.775	-0.02638		4.775	-0.05192		7.775	5.57357
1.776	-0.0259		4.776	-0.05142		7.776	5.57665
1.777	-0.02543		4.777	-0.05094		7.777	5.57972
1.778	-0.02497		4.778	-0.05046		7.778	5.58278
1.779	-0.0245		4.779	-0.04998		7.779	5.58584
1.78	-0.02404		4.78	-0.04951		7.78	5.58891
1.781	-0.02359		4.781	-0.04903		7.781	5.59197
1.782	-0.02315		4.782	-0.04856		7.782	5.59504
1.783	-0.02272		4.783	-0.04808		7.783	5.59813
1.784	-0.0223		4.784	-0.04761		7.784	5.60123
1.785	-0.02189		4.785	-0.04714		7.785	5.60435
1.786	-0.02149		4.786	-0.04666		7.786	5.60749
1.787	-0.02111		4.787	-0.04619		7.787	5.61066
1.788	-0.02074		4.788	-0.04572		7.788	5.61384
1.789	-0.02038		4.789	-0.04525		7.789	5.61705
1.79	-0.02003		4.79	-0.04478		7.79	5.62027
1.791	-0.01969		4.791	-0.04431		7.791	5.62352
1.792	-0.01936		4.792	-0.04384		7.792	5.62679
1.793	-0.01904		4.793	-0.04338		7.793	5.63008
1.794	-0.01873		4.794	-0.04291		7.794	5.6334
1.795	-0.01843		4.795	-0.04245		7.795	5.63675
1.796	-0.01813		4.796	-0.04199		7.796	5.64012
1.797	-0.01785		4.797	-0.04154		7.797	5.64352
1.798	-0.01757		4.798	-0.04108		7.798	5.64694
1.799	-0.01731		4.799	-0.04063		7.799	5.65039
1.8	-0.01704		4.8	-0.04018		7.8	5.65385
1.801	-0.01679		4.801	-0.03973		7.801	5.65733
1.802	-0.01653		4.802	-0.03928		7.802	5.66082
1.803	-0.01628		4.803	-0.03884		7.803	5.66431
1.804	-0.01603		4.804	-0.0384		7.804	5.6678
1.805	-0.01579		4.805	-0.03796		7.805	5.67127
1.806	-0.01554		4.806	-0.03752		7.806	5.67475
1.807	-0.0153		4.807	-0.03709		7.807	5.67821
1.808	-0.01505		4.808	-0.03666		7.808	5.68168
1.809	-0.01481		4.809	-0.03623		7.809	5.68514
1.81	-0.01457		4.81	-0.0358		7.81	5.68861
1.811	-0.01433		4.811	-0.03538		7.811	5.69208
1.812	-0.01409		4.812	-0.03497		7.812	5.69557
1.813	-0.01386		4.813	-0.03455		7.813	5.69906
1.814	-0.01363		4.814	-0.03415		7.814	5.70256
1.815	-0.01339		4.815	-0.03374		7.815	5.70605
1.816	-0.01316		4.816	-0.03335		7.816	5.70954
1.817	-0.01292		4.817	-0.03296		7.817	5.71301
1.818	-0.01268		4.818	-0.03257		7.818	5.71646
1.819	-0.01244		4.819	-0.03218		7.819	5.71989
1.82	-0.0122		4.82	-0.0318		7.82	5.72331
1.821	-0.01196		4.821	-0.03142		7.821	5.72672
1.822	-0.01172		4.822	-0.03104		7.822	5.73012
1.823	-0.01147		4.823	-0.03067		7.823	5.73351
1.824	-0.01123		4.824	-0.03031		7.824	5.73691
1.825	-0.01099		4.825	-0.02994		7.825	5.74031
1.826	-0.01075		4.826	-0.02958		7.826	5.74373
1.827	-0.0105		4.827	-0.02923		7.827	5.74715
1.828	-0.01026		4.828	-0.02888		7.828	5.75056
1.829	-0.01001		4.829	-0.02853		7.829	5.75396
1.83	-0.00976		4.83	-0.02819		7.83	5.75733
1.831	-0.00951		4.831	-0.02785		7.831	5.76068
1.832	-0.00926		4.832	-0.02751		7.832	5.764
1.833	-0.009		4.833	-0.02718		7.833	5.7673
1.834	-0.00875		4.834	-0.02686		7.834	5.77058
1.835	-0.0085		4.835	-0.02654		7.835	5.77383
1.836	-0.00825		4.836	-0.02622		7.836	5.77707
1.837	-0.008		4.837	-0.02591		7.837	5.78029
1.838	-0.00776		4.838	-0.0256		7.838	5.78351
1.839	-0.00752		4.839	-0.02529		7.839	5.78673
1.84	-0.00729		4.84	-0.02499		7.84	5.78995
1.841	-0.00706		4.841	-0.02468		7.841	5.79316
1.842	-0.00684		4.842	-0.02438		7.842	5.79636
1.843	-0.00662		4.843	-0.02407		7.843	5.79955
1.844	-0.00641		4.844	-0.02376		7.844	5.80271
1.845	-0.0062		4.845	-0.02345		7.845	5.80586
1.846	-0.006		4.846	-0.02313		7.846	5.809
1.847	-0.00581		4.847	-0.02282		7.847	5.81212
1.848	-0.00562		4.848	-0.0225		7.848	5.81523
1.849	-0.00544		4.849	-0.02218		7.849	5.81835
1.85	-0.00527		4.85	-0.02186		7.85	5.82147
1.851	-0.0051		4.851	-0.02154		7.851	5.82459
1.852	-0.00495		4.852	-0.02122		7.852	5.82773
1.853	-0.0048		4.853	-0.0209		7.853	5.83089
1.854	-0.00466		4.854	-0.02058		7.854	5.83408
1.855	-0.00453		4.855	-0.02026		7.855	5.83729
1.856	-0.00441		4.856	-0.01995		7.856	5.8405
1.857	-0.00429		4.857	-0.01964		7.857	5.84371
1.858	-0.00417		4.858	-0.01933		7.858	5.84692
1.859	-0.00406		4.859	-0.01903		7.859	5.85012
1.86	-0.00395		4.86	-0.01872		7.86	5.8533
1.861	-0.00384		4.861	-0.01843		7.861	5.85648
1.862	-0.00373		4.862	-0.01813		7.862	5.85964
1.863	-0.00362		4.863	-0.01784		7.863	5.8628
1.864	-0.0035		4.864	-0.01756		7.864	5.86594
1.865	-0.00339		4.865	-0.01728		7.865	5.86907
1.866	-0.00328		4.866	-0.01701		7.866	5.87221
1.867	-0.00317		4.867	-0.01674		7.867	5.87536
1.868	-0.00305		4.868	-0.01647		7.868	5.87852
1.869	-0.00294		4.869	-0.01621		7.869	5.88169
1.87	-0.00283		4.87	-0.01595		7.87	5.88486
1.871	-0.00272		4.871	-0.01569		7.871	5.88803
1.872	-0.00261		4.872	-0.01542		7.872	5.89119
1.873	-0.00251		4.873	-0.01516		7.873	5.89435
1.874	-0.00242		4.874	-0.01489		7.874	5.8975
1.875	-0.00233		4.875	-0.01461		7.875	5.90065
1.876	-0.00224		4.876	-0.01433		7.876	5.90379
1.877	-0.00217		4.877	-0.01405		7.877	5.90692
1.878	-0.0021		4.878	-0.01376		7.878	5.91005
1.879	-0.00205		4.879	-0.01347		7.879	5.91318
1.88	-0.002		4.88	-0.01317		7.88	5.91631
1.881	-0.00195		4.881	-0.01288		7.881	5.91944
1.882	-0.00192		4.882	-0.01257		7.882	5.92256
1.883	-0.00189		4.883	-0.01227		7.883	5.92568
1.884	-0.00186		4.884	-0.01197		7.884	5.92878
1.885	-0.00184		4.885	-0.01167		7.885	5.93186
1.886	-0.00182		4.886	-0.01137		7.886	5.93493
1.887	-0.0018		4.887	-0.01107		7.887	5.93798
1.888	-0.00178		4.888	-0.01078		7.888	5.94101
1.889	-0.00176		4.889	-0.01049		7.889	5.94403
1.89	-0.00174		4.89	-0.0102		7.89	5.94704
1.891	-0.00171		4.891	-0.00992		7.891	5.95003
1.892	-0.00168		4.892	-0.00964		7.892	5.95301
1.893	-0.00165		4.893	-0.00936		7.893	5.95599
1.894	-0.00162		4.894	-0.00909		7.894	5.95897
1.895	-0.00158		4.895	-0.00883		7.895	5.96194
1.896	-0.00154		4.896	-0.00857		7.896	5.96491
1.897	-0.0015		4.897	-0.00832		7.897	5.96789
1.898	-0.00145		4.898	-0.00806		7.898	5.97086
1.899	-0.0014		4.899	-0.00781		7.899	5.97385
1.9	-0.00135		4.9	-0.00756		7.9	5.97683
1.901	-0.0013		4.901	-0.00731		7.901	5.97983
1.902	-0.00124		4.902	-0.00706		7.902	5.98282
1.903	-0.00119		4.903	-0.00681		7.903	5.98581
1.904	-0.00114		4.904	-0.00656		7.904	5.98879
1.905	-0.00108		4.905	-0.00631		7.905	5.99176
1.906	-0.00103		4.906	-0.00606		7.906	5.99473
1.907	-0.000985806		4.907	-0.00582		7.907	5.99771
1.908	-0.000938489		4.908	-0.00558		7.908	6.00069
1.909	-0.000892755		4.909	-0.00534		7.909	6.00369
1.91	-0.00084861		4.91	-0.00512		7.91	6.00669
1.911	-0.00080591		4.911	-0.00489		7.911	6.00969
1.912	-0.000764665		4.912	-0.00468		7.912	6.01271
1.913	-0.000725258		4.913	-0.00447		7.913	6.01574
1.914	-0.000687912		4.914	-0.00427		7.914	6.01879
1.915	-0.000652732		4.915	-0.00408		7.915	6.02186
1.916	-0.000619972		4.916	-0.00389		7.916	6.02495
1.917	-0.000589965		4.917	-0.00371		7.917	6.02805
1.918	-0.000563408		4.918	-0.00353		7.918	6.03118
1.919	-0.000540785		4.919	-0.00336		7.919	6.03432
1.92	-0.000522088		4.92	-0.00319		7.92	6.03747
1.921	-0.000507049		4.921	-0.00303		7.921	6.04064
1.922	-0.0004945		4.922	-0.00287		7.922	6.04383
1.923	-0.000482869		4.923	-0.00272		7.923	6.04703
1.924	-0.000470813		4.924	-0.00257		7.924	6.05023
1.925	-0.000456537		4.925	-0.00243		7.925	6.05343
1.926	-0.000438595		4.926	-0.00228		7.926	6.05663
1.927	-0.000416585		4.927	-0.00214		7.927	6.05982
1.928	-0.000390893		4.928	-0.00199		7.928	6.06301
1.929	-0.000362765		4.929	-0.00185		7.929	6.0662
1.93	-0.000333321		4.93	-0.00171		7.93	6.06937
1.931	-0.000303547		4.931	-0.00157		7.931	6.07252
1.932	-0.000274359		4.932	-0.00144		7.932	6.07564
1.933	-0.000246254		4.933	-0.0013		7.933	6.07875
1.934	-0.000219725		4.934	-0.00117		7.934	6.08183
1.935	-0.000195414		4.935	-0.00104		7.935	6.0849
1.936	-0.000174436		4.936	-0.000918605		7.936	6.08795
1.937	-0.000157923		4.937	-0.000792933		7.937	6.09098
1.938	-0.000146365		4.938	-0.000667491		7.938	6.09399
1.939	-0.000139831		4.939	-0.000541951		7.939	6.09698
1.94	-0.000138305		4.94	-0.000416204		7.94	6.09996
1.941	-0.000142126		4.941	-0.000290203		7.941	6.10292
1.942	-0.000151749		4.942	-0.000164093		7.942	6.10586
1.943	-0.000167456		4.943	-3.8506e-05		7.943	6.1088
1.944	-0.000189725		4.944	8.61043e-05		7.944	6.11172
1.945	-0.00021923		4.945	0.000209418		7.945	6.11464
1.946	-0.00025649		4.946	0.000331053		7.946	6.11756
1.947	-0.000301701		4.947	0.000450713		7.947	6.12048
1.948	-0.000355219		4.948	0.000568237		7.948	6.12341
1.949	-0.000417245		4.949	0.000684106		7.949	6.12634
1.95	-0.000487812		4.95	0.000799504		7.95	6.12929
1.951	-0.000567551		4.951	0.000915768		7.951	6.13225
1.952	-0.000654089		4.952	0.00103		7.952	6.13523
1.953	-0.000744534		4.953	0.00114		7.953	6.1382
1.954	-0.000838884		4.954	0.00126		7.954	6.14119
1.955	-0.000937137		4.955	0.00136		7.955	6.14417
1.956	-0.00104		4.956	0.00147		7.956	6.14716
1.957	-0.00115		4.957	0.00157		7.957	6.15014
1.958	-0.00126		4.958	0.00167		7.958	6.1531
1.959	-0.00137		4.959	0.00177		7.959	6.15605
1.96	-0.00149		4.96	0.00187		7.96	6.15897
1.961	-0.00161		4.961	0.00196		7.961	6.16187
1.962	-0.00173		4.962	0.00205		7.962	6.16473
1.963	-0.00186		4.963	0.00214		7.963	6.16756
1.964	-0.002		4.964	0.00223		7.964	6.17033
1.965	-0.00213		4.965	0.00231		7.965	6.17306
1.966	-0.00227		4.966	0.0024		7.966	6.17573
1.967	-0.00242		4.967	0.00248		7.967	6.17835
1.968	-0.00257		4.968	0.00255		7.968	6.18093
1.969	-0.00272		4.969	0.00263		7.969	6.18346
1.97	-0.00288		4.97	0.0027		7.97	6.18596
1.971	-0.00304		4.971	0.00277		7.971	6.18844
1.972	-0.0032		4.972	0.00284		7.972	6.19089
1.973	-0.00337		4.973	0.00291		7.973	6.19332
1.974	-0.00354		4.974	0.00297		7.974	6.19576
1.975	-0.00372		4.975	0.00303		7.975	6.19819
1.976	-0.0039		4.976	0.00309		7.976	6.20063
1.977	-0.00408		4.977	0.00314		7.977	6.20309
1.978	-0.00427		4.978	0.0032		7.978	6.20555
1.979	-0.00446		4.979	0.00325		7.979	6.20804
1.98	-0.00466		4.98	0.0033		7.98	6.21055
1.981	-0.00485		4.981	0.00335		7.981	6.21309
1.982	-0.00506		4.982	0.00339		7.982	6.21564
1.983	-0.00526		4.983	0.00344		7.983	6.21822
1.984	-0.00547		4.984	0.00348		7.984	6.22081
1.985	-0.00569		4.985	0.00352		7.985	6.22341
1.986	-0.00591		4.986	0.00355		7.986	6.22603
1.987	-0.00613		4.987	0.00359		7.987	6.22866
1.988	-0.00635		4.988	0.00362		7.988	6.23131
1.989	-0.00658		4.989	0.00365		7.989	6.23399
1.99	-0.00682		4.99	0.00368		7.99	6.23669
1.991	-0.00705		4.991	0.0037		7.991	6.23941
1.992	-0.0073		4.992	0.00372		7.992	6.24215
1.993	-0.00754		4.993	0.00375		7.993	6.24492
1.994	-0.00779		4.994	0.00376		7.994	6.24771
1.995	-0.00804		4.995	0.00378		7.995	6.25053
1.996	-0.0083		4.996	0.0038		7.996	6.25337
1.997	-0.00856		4.997	0.00381		7.997	6.25624
1.998	-0.00882		4.998	0.00382		7.998	6.25914
1.999	-0.00909		4.999	0.00383		7.999	6.26206
[truncated: 1 more rows]

## Sheet: S4b
Time (s)	Open-circuit voltage (V)		Time (s)	Open-circuit voltage (V)		Time (s)	Open-circuit voltage (V)
0.001	0.00766		3.001	0.00545		6.001	-0.23422
0.002	0.00931		3.002	-0.00119		6.002	-0.23093
0.003	0.00865		3.003	-0.000774461		6.003	-0.22896
0.004	0.008		3.004	-0.000830111		6.004	-0.22863
0.005	0.00767		3.005	-0.00135		6.005	-0.23093
0.006	0.00899		3.006	-0.000941412		6.006	-0.23291
0.007	0.00932		3.007	0.00135		6.007	-0.23323
0.008	0.00669		3.008	-0.00951		6.008	-0.22699
0.009	0.00111		3.009	-0.00158		6.009	-0.22469
0.01	-0.0025		3.01	-0.00539		6.01	-0.22765
0.011	0.00144		3.011	-0.00733		6.011	-0.2237
0.012	0.00177		3.012	-0.01114		6.012	-0.22469
0.013	0.000131847		3.013	-0.01167		6.013	-0.22239
0.014	0.00276		3.014	-0.01548		6.014	-0.2237
0.015	0.00539		3.015	-0.01413		6.015	-0.2237
0.016	0.00605		3.016	-0.01465		6.016	-0.22798
0.017	0.00803		3.017	-0.01518		6.017	-0.22896
0.018	0.00737		3.018	-0.01195		6.018	-0.22699
0.019	0.00573		3.019	-0.00636		6.019	-0.22995
0.02	0.00606		3.02	-0.00548		6.02	-0.22995
0.021	0.00541		3.021	-0.00648		6.021	-0.23192
0.022	0.00607		3.022	-0.00794		6.022	-0.22765
0.023	0.00706		3.023	-0.00753		6.023	-0.22305
0.024	0.0064		3.024	-0.01322		6.024	-0.22502
0.025	0.00509		3.025	-0.01656		6.025	-0.22995
0.026	0.00345		3.026	-0.01568		6.026	-0.22239
0.027	0.00411		3.027	-0.02044		6.027	-0.22403
0.028	0.00345		3.028	-0.02331		6.028	-0.22535
0.029	0.00444		3.029	-0.02994		6.029	-0.22502
0.03	0.0028		3.03	-0.03094		6.03	-0.22075
0.031	0.00313		3.031	-0.0371		6.031	-0.22732
0.032	0.00313		3.032	-0.04139		6.032	-0.22469
0.033	0.00412		3.033	-0.04003		6.033	-0.22568
0.034	0.00478		3.034	-0.04338		6.034	-0.226
0.035	0.00577		3.035	-0.04578		6.035	-0.226
0.036	0.0061		3.036	-0.04631		6.036	-0.22633
0.037	0.00216		3.037	-0.05153		6.037	-0.22863
0.038	0.00512		3.038	-0.05582		6.038	-0.22962
0.039	0.00545		3.039	-0.05681		6.039	-0.2306
0.04	0.00578		3.04	-0.05311		6.04	-0.22929
0.041	0.00644		3.041	-0.06162		6.041	-0.22173
0.042	0.00874		3.042	-0.06826		6.042	-0.22107
0.043	0.0048		3.043	-0.06737		6.043	-0.22272
0.044	0.00414		3.044	-0.08106		6.044	-0.22075
0.045	0.00316		3.045	-0.07453		6.045	-0.21878
0.046	0.00678		3.046	-0.08399		6.046	-0.21648
0.047	0.00645		3.047	-0.08592		6.047	-0.21746
0.048	0.00448		3.048	-0.09021		6.048	-0.21286
0.049	0.00547		3.049	-0.08603		6.049	-0.2168
0.05	0.00646		3.05	-0.08562		6.05	-0.2191
0.051	0.00318		3.051	-0.08802		6.051	-0.21779
0.052	0.00515		3.052	-0.09607		6.052	-0.21976
0.053	0.00482		3.053	-0.09659		6.053	-0.2214
0.054	0.00351		3.054	-0.1037		6.054	-0.21582
0.055	0.00351		3.055	-0.10328		6.055	-0.22272
0.056	0.00549		3.056	-0.10428		6.056	-0.22173
0.057	0.00385		3.057	-0.10809		6.057	-0.22403
0.058	0.00319		3.058	-0.11003		6.058	-0.22502
0.059	0.00516		3.059	-0.11009		6.059	-0.22272
0.06	0.0055		3.06	-0.11061		6.06	-0.22107
0.061	0.00648		3.061	-0.11396		6.061	-0.22075
0.062	0.00681		3.062	-0.11307		6.062	-0.21943
0.063	0.00583		3.063	-0.11313		6.063	-0.21943
0.064	0.00156		3.064	-0.11224		6.064	-0.21155
0.065	0.00156		3.065	-0.117		6.065	-0.21648
0.066	0.000250808		3.066	-0.12034		6.066	-0.21286
0.067	-7.49471e-05		3.067	-0.12839		6.067	-0.2145
0.068	0.00157		3.068	-0.12891		6.068	-0.21418
0.069	-0.000399458		3.069	-0.12897		6.069	-0.21418
0.07	-0.00171		3.07	-0.13278		6.07	-0.21188
0.071	-0.00171		3.071	-0.13519		6.071	-0.20925
0.072	-0.00204		3.072	-0.14276		6.072	-0.21023
0.073	-0.00105		3.073	-0.14094		6.073	-0.2122
0.074	-0.00105		3.074	-0.14663		6.074	-0.21483
0.075	-5.69907e-05		3.075	-0.14528		6.075	-0.21483
0.076	-0.00301		3.076	-0.15191		6.076	-0.21385
0.077	-0.00498		3.077	-0.15056		6.077	-0.21385
0.078	-0.00399		3.078	-0.15531		6.078	-0.21483
0.079	-0.00531		3.079	-0.15584		6.079	-0.21516
0.08	-0.00399		3.08	-0.16106		6.08	-0.21418
0.081	-0.00169		3.081	-0.1583		6.081	-0.21188
0.082	0.000943721		3.082	-0.1607		6.082	-0.21023
0.083	0.00127		3.083	-0.16922		6.083	-0.21056
0.084	-3.67897e-05		3.084	-0.16175		6.084	-0.20695
0.085	-0.000363545		3.085	-0.16557		6.085	-0.20695
0.086	-0.00168		3.086	-0.16515		6.086	-0.20826
0.087	-0.0043		3.087	-0.1779		6.087	-0.21056
0.088	-0.00364		3.088	-0.18124		6.088	-0.20859
0.089	-0.00463		3.089	-0.17284		6.089	-0.20695
0.09	-0.00364		3.09	-0.18088		6.09	-0.20399
0.091	-0.00166		3.091	-0.18423		6.091	-0.20465
0.092	-0.00429		3.092	-0.18382		6.092	-0.20563
0.093	-0.00659		3.093	-0.18951		6.093	-0.20695
0.094	-0.00724		3.094	-0.18346		6.094	-0.20793
0.095	-0.00823		3.095	-0.20325		6.095	-0.2099
0.096	-0.00822		3.096	-0.20048		6.096	-0.20826
0.097	-0.00297		3.097	-0.19866		6.097	-0.20563
0.098	0.000322634		3.098	-0.19637		6.098	-0.2076
0.099	-0.00592		3.099	-0.18984		6.099	-0.20432
0.1	-0.00559		3.1	-0.20728		6.1	-0.20432
0.101	-0.00657		3.101	-0.20076		6.101	-0.20333
0.102	-0.00558		3.102	-0.19377		6.102	-0.20366
0.103	-0.0069		3.103	-0.19617		6.103	-0.20399
0.104	-0.00624		3.104	-0.20281		6.104	-0.203
0.105	-0.00755		3.105	-0.20427		6.105	-0.20366
0.106	-0.00656		3.106	-0.21185		6.106	-0.20103
0.107	-0.00327		3.107	-0.21472		6.107	-0.19775
0.108	-0.00655		3.108	-0.21854		6.108	-0.19807
0.109	-0.00852		3.109	-0.21906		6.109	-0.19216
0.11	-0.00984		3.11	-0.2257		6.11	-0.1915
0.111	-0.00885		3.111	-0.22716		6.111	-0.19216
0.112	-0.00753		3.112	-0.2338		6.112	-0.18789
0.113	-0.00786		3.113	-0.23197		6.113	-0.18986
0.114	-0.00851		3.114	-0.23438		6.114	-0.19052
0.115	-0.01081		3.115	-0.24289		6.115	-0.18953
0.116	-0.01081		3.116	-0.24013		6.116	-0.18756
0.117	-0.00719		3.117	-0.24488		6.117	-0.18559
0.118	-0.00489		3.118	-0.244		6.118	-0.1846
0.119	-0.00456		3.119	-0.24546		6.119	-0.18362
0.12	-0.0039		3.12	-0.24787		6.12	-0.18033
0.121	-0.00324		3.121	-0.24463		6.121	-0.18
0.122	-0.00455		3.122	-0.24657		6.122	-0.18099
0.123	-0.00455		3.123	-0.25555		6.123	-0.17704
0.124	-0.00521		3.124	-0.25843		6.124	-0.17573
0.125	-0.000273763		3.125	-0.25332		6.125	-0.16949
0.126	-0.00421		3.126	-0.25666		6.126	-0.16916
0.127	-0.00881		3.127	-0.25765		6.127	-0.16324
0.128	-0.00552		3.128	-0.26335		6.128	-0.16226
0.129	-0.00815		3.129	-0.27515		6.129	-0.1639
0.13	-0.01176		3.13	-0.27521		6.13	-0.1593
0.131	-0.01209		3.131	-0.27573		6.131	-0.16357
0.132	-0.01209		3.132	-0.28002		6.132	-0.16127
0.133	-0.01241		3.133	-0.27726		6.133	-0.16357
0.134	-0.01438		3.134	-0.27731		6.134	-0.16324
0.135	-0.01537		3.135	-0.28159		6.135	-0.16489
0.136	-0.01668		3.136	-0.27883		6.136	-0.15963
0.137	-0.017		3.137	-0.28734		6.137	-0.1639
0.138	-0.01766		3.138	-0.28646		6.138	-0.15831
0.139	-0.01832		3.139	-0.28746		6.139	-0.16028
0.14	-0.01963		3.14	-0.29127		6.14	-0.15798
0.141	-0.02028		3.141	-0.29697		6.141	-0.15404
0.142	-0.02159		3.142	-0.29279		6.142	-0.15306
0.143	-0.02455		3.143	-0.30037		6.143	-0.15601
0.144	-0.02652		3.144	-0.29619		6.144	-0.15109
0.145	-0.02882		3.145	-0.29954		6.145	-0.15273
0.146	-0.03407		3.146	-0.30617		6.146	-0.14451
0.147	-0.03703		3.147	-0.30858		6.147	-0.14418
0.148	-0.03933		3.148	-0.30863		6.148	-0.14156
0.149	-0.03965		3.149	-0.31292		6.149	-0.14254
0.15	-0.04261		3.15	-0.32002		6.15	-0.13597
0.151	-0.0449		3.151	-0.32525		6.151	-0.13925
0.152	-0.04523		3.152	-0.32859		6.152	-0.13893
0.153	-0.04851		3.153	-0.32583		6.153	-0.13893
0.154	-0.05081		3.154	-0.33434		6.154	-0.13991
0.155	-0.05147		3.155	-0.33111		6.155	-0.13827
0.156	-0.05311		3.156	-0.32787		6.156	-0.13695
0.157	-0.05409		3.157	-0.33028		6.157	-0.13498
0.158	-0.05376		3.158	-0.33221		6.158	-0.14123
0.159	-0.05474		3.159	-0.33133		6.159	-0.14057
0.16	-0.05507		3.16	-0.33984		6.16	-0.13498
0.161	-0.05572		3.161	-0.32815		6.161	-0.13203
0.162	-0.05704		3.162	-0.32915		6.162	-0.12743
0.163	-0.05835		3.163	-0.33578		6.163	-0.13006
0.164	-0.05966		3.164	-0.33913		6.164	-0.1248
0.165	-0.0613		3.165	-0.34811		6.165	-0.12545
0.166	-0.06261		3.166	-0.34441		6.166	-0.12348
0.167	-0.06458		3.167	-0.34258		6.167	-0.11888
0.168	-0.06688		3.168	-0.35345		6.168	-0.11691
0.169	-0.06819		3.169	-0.35491		6.169	-0.11428
0.17	-0.07016		3.17	-0.34886		6.17	-0.11691
0.171	-0.0718		3.171	-0.35643		6.171	-0.11757
0.172	-0.07344		3.172	-0.36306		6.172	-0.11724
0.173	-0.0741		3.173	-0.36265		6.173	-0.11264
0.174	-0.07508		3.174	-0.36459		6.174	-0.11363
0.175	-0.07574		3.175	-0.36088		6.175	-0.10903
0.176	-0.07606		3.176	-0.36		6.176	-0.11198
0.177	-0.07672		3.177	-0.37321		6.177	-0.10607
0.178	-0.07639		3.178	-0.36998		6.178	-0.10935
0.179	-0.07704		3.179	-0.3705		6.179	-0.11034
0.18	-0.07737		3.18	-0.37338		6.18	-0.10804
0.181	-0.07803		3.181	-0.36921		6.181	-0.10903
0.182	-0.07835		3.182	-0.36644		6.182	-0.10935
0.183	-0.08131		3.183	-0.37307		6.183	-0.10607
0.184	-0.08229		3.184	-0.37548		6.184	-0.10804
0.185	-0.08262		3.185	-0.37977		6.185	-0.10311
0.186	-0.08458		3.186	-0.3864		6.186	-0.10114
0.187	-0.08721		3.187	-0.39256		6.187	-0.0949
0.188	-0.09345		3.188	-0.38792		6.188	-0.09522
0.189	-0.09772		3.189	-0.39127		6.189	-0.0995
0.19	-0.09871		3.19	-0.39038		6.19	-0.0972
0.191	-0.10199		3.191	-0.39842		6.191	-0.09424
0.192	-0.10659		3.192	-0.39519		6.192	-0.09128
0.193	-0.10856		3.193	-0.39478		6.193	-0.08832
0.194	-0.11085		3.194	-0.39201		6.194	-0.09161
0.195	-0.11217		3.195	-0.40194		6.195	-0.0949
0.196	-0.11414		3.196	-0.4034		6.196	-0.09621
0.197	-0.11709		3.197	-0.40205		6.197	-0.09621
0.198	-0.11676		3.198	-0.40069		6.198	-0.09095
0.199	-0.11972		3.199	-0.40263		6.199	-0.09062
0.2	-0.12037		3.2	-0.40691		6.2	-0.09161
0.201	-0.12497		3.201	-0.40697		6.201	-0.09062
0.202	-0.12891		3.202	-0.40749		6.202	-0.08668
0.203	-0.13154		3.203	-0.41413		6.203	-0.08372
0.204	-0.13449		3.204	-0.4109		6.204	-0.08307
0.205	-0.13679		3.205	-0.41612		6.205	-0.08077
0.206	-0.1404		3.206	-0.42228		6.206	-0.08142
0.207	-0.14467		3.207	-0.42751		6.207	-0.07945
0.208	-0.14828		3.208	-0.4224		6.208	-0.07682
0.209	-0.15124		3.209	-0.41775		6.209	-0.07584
0.21	-0.15518		3.21	-0.42815		6.21	-0.07091
0.211	-0.15912		3.211	-0.42867		6.211	-0.06992
0.212	-0.16273		3.212	-0.43155		6.212	-0.07452
0.213	-0.16372		3.213	-0.43536		6.213	-0.07189
0.214	-0.16634		3.214	-0.43777		6.214	-0.06927
0.215	-0.16733		3.215	-0.43829		6.215	-0.07091
0.216	-0.16798		3.216	-0.44305		6.216	-0.07288
0.217	-0.17061		3.217	-0.43887		6.217	-0.07354
0.218	-0.17126		3.218	-0.44081		6.218	-0.07288
0.219	-0.17257		3.219	-0.43851		6.219	-0.07091
0.22	-0.17586		3.22	-0.43528		6.22	-0.06598
0.221	-0.1775		3.221	-0.44473		6.221	-0.06861
0.222	-0.17914		3.222	-0.4462		6.222	-0.06927
0.223	-0.18111		3.223	-0.4425		6.223	-0.06696
0.224	-0.18308		3.224	-0.43785		6.224	-0.06302
0.225	-0.18406		3.225	-0.44308		6.225	-0.06335
0.226	-0.1857		3.226	-0.45582		6.226	-0.05546
0.227	-0.18734		3.227	-0.45916		6.227	-0.05941
0.228	-0.19096		3.228	-0.46627		6.228	-0.05974
0.229	-0.19292		3.229	-0.4682		6.229	-0.05612
0.23	-0.19489		3.23	-0.45839		6.23	-0.05481
0.231	-0.19621		3.231	-0.46409		6.231	-0.05711
0.232	-0.19982		3.232	-0.46696		6.232	-0.05744
0.233	-0.20146		3.233	-0.46326		6.233	-0.04955
0.234	-0.2031		3.234	-0.46989		6.234	-0.05086
0.235	-0.20441		3.235	-0.46666		6.235	-0.04955
0.236	-0.20704		3.236	-0.47705		6.236	-0.04988
0.237	-0.20901		3.237	-0.46536		6.237	-0.05021
0.238	-0.20966		3.238	-0.46964		6.238	-0.05119
0.239	-0.21393		3.239	-0.46594		6.239	-0.05251
0.24	-0.2136		3.24	-0.46741		6.24	-0.04988
0.241	-0.21426		3.241	-0.46793		6.241	-0.05218
0.242	-0.21491		3.242	-0.47738		6.242	-0.05185
0.243	-0.21787		3.243	-0.48214		6.243	-0.05152
0.244	-0.21819		3.244	-0.48126		6.244	-0.04692
0.245	-0.21983		3.245	-0.48131		6.245	-0.04824
0.246	-0.22312		3.246	-0.48607		6.246	-0.04462
0.247	-0.2241		3.247	-0.49411		6.247	-0.03805
0.248	-0.2264		3.248	-0.49604		6.248	-0.04133
0.249	-0.231		3.249	-0.50174		6.249	-0.03739
0.25	-0.23461		3.25	-0.50602		6.25	-0.03312
0.251	-0.23756		3.251	-0.49339		6.251	-0.03378
0.252	-0.23888		3.252	-0.49956		6.252	-0.03509
0.253	-0.24282		3.253	-0.50854		6.253	-0.03673
0.254	-0.24577		3.254	-0.50155		6.254	-0.03312
0.255	-0.24708		3.255	-0.49878		6.255	-0.03608
0.256	-0.24872		3.256	-0.50401		6.256	-0.03345
0.257	-0.25037		3.257	-0.5144		6.257	-0.03115
0.258	-0.24971		3.258	-0.50929		6.258	-0.03739
0.259	-0.25135		3.259	-0.50605		6.259	-0.03378
0.26	-0.25397		3.26	-0.51833		6.26	-0.03148
0.261	-0.25331		3.261	-0.5165		6.261	-0.03378
0.262	-0.25528		3.262	-0.52079		6.262	-0.03443
0.263	-0.25594		3.263	-0.52084		6.263	-0.03641
0.264	-0.25626		3.264	-0.51949		6.264	-0.03016
0.265	-0.26218		3.265	-0.51814		6.265	-0.02753
0.266	-0.26382		3.266	-0.52806		6.266	-0.02622
0.267	-0.26546		3.267	-0.52999		6.267	-0.02721
0.268	-0.2671		3.268	-0.5324		6.268	-0.02556
0.269	-0.26874		3.269	-0.53527		6.269	-0.02556
0.27	-0.27137		3.27	-0.53486		6.27	-0.02326
0.271	-0.27531		3.271	-0.53586		6.271	-0.02195
0.272	-0.27991		3.272	-0.53967		6.272	-0.01932
0.273	-0.28023		3.273	-0.54865		6.273	-0.01735
0.274	-0.28089		3.274	-0.552		6.274	-0.02129
0.275	-0.2822		3.275	-0.54501		6.275	-0.02491
0.276	-0.28351		3.276	-0.54929		6.276	-0.02129
0.277	-0.28482		3.277	-0.55029		6.277	-0.02425
0.278	-0.28482		3.278	-0.54376		6.278	-0.02458
0.279	-0.28449		3.279	-0.54053		6.279	-0.02293
0.28	-0.28613		3.28	-0.53871		6.28	-0.01768
0.281	-0.28941		3.281	-0.54534		6.281	-0.01801
0.282	-0.28974		3.282	-0.55385		6.282	-0.01406
0.283	-0.29138		3.283	-0.55532		6.283	-0.01472
0.284	-0.29039		3.284	-0.5488		6.284	-0.01472
0.285	-0.29466		3.285	-0.5512		6.285	-0.0111
0.286	-0.29893		3.286	-0.55032		6.286	-0.0088
0.287	-0.30156		3.287	-0.55225		6.287	-0.0065
0.288	-0.30451		3.288	-0.56312		6.288	-0.01176
0.289	-0.30188		3.289	-0.56599		6.289	-0.0111
0.29	-0.30451		3.29	-0.5698		6.29	-0.00847
0.291	-0.30648		3.291	-0.57409		6.291	-0.00716
0.292	-0.30746		3.292	-0.56992		6.292	-0.00618
0.293	-0.30976		3.293	-0.57702		6.293	-0.00716
0.294	-0.31239		3.294	-0.58553		6.294	-0.00158
0.295	-0.31173		3.295	-0.58042		6.295	-0.00618
0.296	-0.31632		3.296	-0.58517		6.296	-0.00618
0.297	-0.31698		3.297	-0.57959		6.297	-0.00388
0.298	-0.31731		3.298	-0.57965		6.298	-0.00355
0.299	-0.31829		3.299	-0.58111		6.299	-0.00388
0.3	-0.31697		3.3	-0.58681		6.3	-0.00125
0.301	-0.31861		3.301	-0.58921		6.301	-0.00486
0.302	-0.3196		3.302	-0.59397		6.302	-0.00125
0.303	-0.3242		3.303	-0.59731		6.303	0.0027
0.304	-0.32715		3.304	-0.59126		6.304	0.00171
0.305	-0.32781		3.305	-0.59413		6.305	-0.00125
0.306	-0.32813		3.306	-0.59654		6.306	0.00302
0.307	-0.33142		3.307	-0.598		6.307	0.00204
0.308	-0.33601		3.308	-0.59618		6.308	0.0073
0.309	-0.34028		3.309	-0.60892		6.309	0.00631
0.31	-0.3393		3.31	-0.60757		6.31	0.00204
0.311	-0.33929		3.311	-0.60433		6.311	0.0027
0.312	-0.34126		3.312	-0.59875		6.312	0.00993
0.313	-0.3406		3.313	-0.61197		6.313	0.00467
0.314	-0.34389		3.314	-0.61437		6.314	0.00565
0.315	-0.34717		3.315	-0.6055		6.315	0.00434
0.316	-0.3498		3.316	-0.60696		6.316	0.00795
0.317	-0.34684		3.317	-0.60467		6.317	0.00861
0.318	-0.34914		3.318	-0.60472		6.318	0.00861
0.319	-0.35209		3.319	-0.61465		6.319	0.00993
0.32	-0.35505		3.32	-0.60531		6.32	0.0142
0.321	-0.35504		3.321	-0.60724		6.321	0.01025
0.322	-0.35373		3.322	-0.60871		6.322	0.00795
0.323	-0.3557		3.323	-0.61346		6.323	0.01223
0.324	-0.35569		3.324	-0.62104		6.324	0.01321
0.325	-0.35668		3.325	-0.61874		6.325	0.01124
0.326	-0.35832		3.326	-0.61974		6.326	0.01518
0.327	-0.35963		3.327	-0.62261		6.327	0.01913
0.328	-0.36094		3.328	-0.61985		6.328	0.02044
0.329	-0.36225		3.329	-0.63541		6.329	0.01978
0.33	-0.3685		3.33	-0.63124		6.33	0.01748
0.331	-0.36948		3.331	-0.62894		6.331	0.01683
0.332	-0.37013		3.332	-0.62712		6.332	0.02241
0.333	-0.3721		3.333	-0.63986		6.333	0.02175
0.334	-0.37473		3.334	-0.64462		6.334	0.02241
0.335	-0.37604		3.335	-0.64373		6.335	0.02143
0.336	-0.37735		3.336	-0.64003		6.336	0.02373
0.337	-0.37899		3.337	-0.63774		6.337	0.02044
0.338	-0.37768		3.338	-0.64108		6.338	0.02471
0.339	-0.37669		3.339	-0.64301		6.339	0.02471
0.34	-0.37636		3.34	-0.63461		6.34	0.01945
0.341	-0.37767		3.341	-0.63279		6.341	0.02636
0.342	-0.378		3.342	-0.63003		6.342	0.02701
0.343	-0.38128		3.343	-0.63807		6.343	0.01683
0.344	-0.38555		3.344	-0.6447		6.344	0.0257
0.345	-0.38752		3.345	-0.64241		6.345	0.02964
0.346	-0.39047		3.346	-0.65139		6.346	0.02504
0.347	-0.38982		3.347	-0.64863		6.347	0.0257
0.348	-0.3908		3.348	-0.65244		6.348	0.02701
0.349	-0.3931		3.349	-0.65109		6.349	0.02898
0.35	-0.39178		3.35	-0.65537		6.35	0.0303
0.351	-0.39736		3.351	-0.65778		6.351	0.02866
0.352	-0.40229		3.352	-0.65502		6.352	0.02833
0.353	-0.39999		3.353	-0.66165		6.353	0.0349
0.354	-0.40294		3.354	-0.66171		6.354	0.03687
0.355	-0.39966		3.355	-0.658		6.355	0.02997
0.356	-0.40393		3.356	-0.65712		6.356	0.03391
0.357	-0.40392		3.357	-0.65529		6.357	0.03753
0.358	-0.40425		3.358	-0.65864		6.358	0.03753
0.359	-0.40326		3.359	-0.66245		6.359	0.03753
0.36	-0.40687		3.36	-0.6658		6.36	0.03621
0.361	-0.40621		3.361	-0.66351		6.361	0.03523
0.362	-0.40555		3.362	-0.66074		6.362	0.03786
0.363	-0.40522		3.363	-0.66597		6.363	0.03786
0.364	-0.40785		3.364	-0.66132		6.364	0.04081
0.365	-0.41015		3.365	-0.66514		6.365	0.0418
0.366	-0.4108		3.366	-0.65908		6.366	0.04081
0.367	-0.41244		3.367	-0.65961		6.367	0.04147
0.368	-0.41146		3.368	-0.66061		6.368	0.04706
0.369	-0.41835		3.369	-0.66489		6.369	0.03983
0.37	-0.41934		3.37	-0.67011		6.37	0.04607
0.371	-0.42098		3.371	-0.66453		6.371	0.04279
0.372	-0.42098		3.372	-0.66835		6.372	0.04344
0.373	-0.42393		3.373	-0.67545		6.373	0.04147
0.374	-0.42491		3.374	-0.67738		6.374	0.0487
0.375	-0.42623		3.375	-0.67603		6.375	0.0441
0.376	-0.42688		3.376	-0.66857		6.376	0.04344
0.377	-0.42622		3.377	-0.67097		6.377	0.03917
0.378	-0.42425		3.378	-0.67009		6.378	0.03851
0.379	-0.42819		3.379	-0.66639		6.379	0.04509
0.38	-0.43213		3.38	-0.6749		6.38	0.0418
0.381	-0.43147		3.381	-0.67449		6.381	0.04311
0.382	-0.43213		3.382	-0.67313		6.382	0.04509
0.383	-0.43245		3.383	-0.67601		6.383	0.05133
0.384	-0.43508		3.384	-0.67559		6.384	0.05133
0.385	-0.43771		3.385	-0.68082		6.385	0.04607
0.386	-0.43902		3.386	-0.67523		6.386	0.05724
0.387	-0.44197		3.387	-0.67717		6.387	0.05396
0.388	-0.44558		3.388	-0.68333		6.388	0.05889
0.389	-0.44657		3.389	-0.68997		6.389	0.06119
0.39	-0.44394		3.39	-0.6919		6.39	0.05692
0.391	-0.44886		3.391	-0.68585		6.391	0.05724
0.392	-0.4482		3.392	-0.68215		6.392	0.0533
0.393	-0.45215		3.393	-0.68173		6.393	0.05264
0.394	-0.45181		3.394	-0.6879		6.394	0.05987
0.395	-0.45345		3.395	-0.69171		6.395	0.0625
0.396	-0.45411		3.396	-0.69083		6.396	0.0579
0.397	-0.45411		3.397	-0.68712		6.397	0.05429
0.398	-0.45509		3.398	-0.68624		6.398	0.05363
0.399	-0.45246		3.399	-0.6924		6.399	0.0556
0.4	-0.45279		3.4	-0.69011		6.4	0.05001
0.401	-0.45344		3.401	-0.69721		6.401	0.05396
0.402	-0.45673		3.402	-0.69774		6.402	0.05954
0.403	-0.45935		3.403	-0.69451		6.403	0.05527
0.404	-0.46001		3.404	-0.68751		6.404	0.0556
0.405	-0.46066		3.405	-0.69274		6.405	0.05659
0.406	-0.46427		3.406	-0.69984		6.406	0.06086
0.407	-0.46591		3.407	-0.70507		6.407	0.06611
0.408	-0.46887		3.408	-0.70559		6.408	0.06447
0.409	-0.46821		3.409	-0.70894		6.409	0.06579
0.41	-0.47149		3.41	-0.70852		6.41	0.06053
0.411	-0.47215		3.411	-0.71234		6.411	0.06217
0.412	-0.47149		3.412	-0.71427		6.412	0.06086
0.413	-0.4751		3.413	-0.71057		6.413	0.06349
0.414	-0.47411		3.414	-0.70874		6.414	0.06381
0.415	-0.47904		3.415	-0.71162		6.415	0.06184
0.416	-0.47805		3.416	-0.71308		6.416	0.06513
0.417	-0.47772		3.417	-0.71878		6.417	0.06644
0.418	-0.48035		3.418	-0.71884		6.418	0.06447
0.419	-0.48495		3.419	-0.72359		6.419	0.0625
0.42	-0.48659		3.42	-0.71989		6.42	0.06349
0.421	-0.48297		3.421	-0.72135		6.421	0.06316
0.422	-0.48494		3.422	-0.72282		6.422	0.06809
0.423	-0.48954		3.423	-0.7271		6.423	0.06874
0.424	-0.48789		3.424	-0.73139		6.424	0.06546
0.425	-0.48822		3.425	-0.73097		6.425	0.0717
0.426	-0.4915		3.426	-0.73667		6.426	0.07597
0.427	-0.49643		3.427	-0.7386		6.427	0.07499
0.428	-0.49971		3.428	-0.74195		6.428	0.07367
0.429	-0.49807		3.429	-0.73918		6.429	0.07203
0.43	-0.49971		3.43	-0.74347		6.43	0.07367
0.431	-0.50201		3.431	-0.74305		6.431	0.07729
0.432	-0.50398		3.432	-0.74593		6.432	0.07696
0.433	-0.50332		3.433	-0.74269		6.433	0.07532
0.434	-0.50594		3.434	-0.74275		6.434	0.07203
0.435	-0.50528		3.435	-0.74421		6.435	0.06809
0.436	-0.50364		3.436	-0.74051		6.436	0.06776
0.437	-0.50791		3.437	-0.74198		6.437	0.06644
0.438	-0.51251		3.438	-0.73968		6.438	0.06842
0.439	-0.50987		3.439	-0.75337		6.439	0.06579
0.44	-0.51086		3.44	-0.75248		6.44	0.06874
0.441	-0.50856		3.441	-0.74878		6.441	0.06842
0.442	-0.51283		3.442	-0.75447		6.442	0.0671
0.443	-0.51775		3.443	-0.75641		6.443	0.0694
0.444	-0.51742		3.444	-0.76116		6.444	0.074
0.445	-0.51742		3.445	-0.75464		6.445	0.07367
0.446	-0.52333		3.446	-0.75094		6.446	0.07236
0.447	-0.52201		3.447	-0.76039		6.447	0.07334
0.448	-0.5253		3.448	-0.76232		6.448	0.07499
0.449	-0.52694		3.449	-0.7605		6.449	0.07597
0.45	-0.52957		3.45	-0.76807		6.45	0.08123
0.451	-0.53219		3.451	-0.77424		6.451	0.07893
0.452	-0.53416		3.452	-0.78181		6.452	0.07696
0.453	-0.53252		3.453	-0.77576		6.453	0.07762
0.454	-0.5381		3.454	-0.77722		6.454	0.08057
0.455	-0.53646		3.455	-0.78668		6.455	0.0763
0.456	-0.53284		3.456	-0.7919		6.456	0.07104
0.457	-0.53579		3.457	-0.79572		6.457	0.074
0.458	-0.53711		3.458	-0.79859		6.458	0.07433
0.459	-0.53776		3.459	-0.80147		6.459	0.07466
0.46	-0.53447		3.46	-0.80058		6.46	0.07532
0.461	-0.53874		3.461	-0.80346		6.461	0.07893
0.462	-0.54038		3.462	-0.81009		6.462	0.07827
0.463	-0.54104		3.463	-0.81532		6.463	0.07564
0.464	-0.54333		3.464	-0.82007		6.464	0.07795
0.465	-0.54728		3.465	-0.82154		6.465	0.08123
0.466	-0.54563		3.466	-0.8277		6.466	0.08254
0.467	-0.54629		3.467	-0.83011		6.467	0.08222
0.468	-0.55121		3.468	-0.83627		6.468	0.0832
0.469	-0.55778		3.469	-0.8429		6.469	0.0832
0.47	-0.55745		3.47	-0.84343		6.47	0.08419
0.471	-0.56139		3.471	-0.84489		6.471	0.0832
0.472	-0.5627		3.472	-0.84213		6.472	0.08386
0.473	-0.5627		3.473	-0.84548		6.473	0.08616
0.474	-0.56204		3.474	-0.84694		6.474	0.08649
0.475	-0.56434		3.475	-0.84512		6.475	0.08189
0.476	-0.56729		3.476	-0.8447		6.476	0.08156
0.477	-0.56992		3.477	-0.83066		6.477	0.08189
0.478	-0.56565		3.478	-0.82038		6.478	0.07893
0.479	-0.56663		3.479	-0.81151		6.479	0.07959
0.48	-0.56729		3.48	-0.78948		6.48	0.08517
0.481	-0.5686		3.481	-0.76369		6.481	0.07795
0.482	-0.56597		3.482	-0.74589		6.482	0.08222
0.483	-0.57188		3.483	-0.73514		6.483	0.0832
0.484	-0.57451		3.484	-0.7117		6.484	0.0855
0.485	-0.57615		3.485	-0.7033		6.485	0.08353
0.486	-0.57582		3.486	-0.69114		6.486	0.08222
0.487	-0.57877		3.487	-0.68461		6.487	0.08452
0.488	-0.58041		3.488	-0.67856		6.488	0.08517
0.489	-0.5837		3.489	-0.67627		6.489	0.08517
0.49	-0.58698		3.49	-0.67021		6.49	0.0832
0.491	-0.58402		3.491	-0.66134		6.491	0.08616
0.492	-0.585		3.492	-0.65388		6.492	0.08419
0.493	-0.58467		3.493	-0.6436		6.493	0.08287
0.494	-0.58927		3.494	-0.64835		6.494	0.08386
0.495	-0.58927		3.495	-0.62961		6.495	0.08222
0.496	-0.59025		3.496	-0.62967		6.496	0.07564
0.497	-0.59321		3.497	-0.61093		6.497	0.0809
0.498	-0.59058		3.498	-0.60205		6.498	0.07992
0.499	-0.59255		3.499	-0.60446		6.499	0.08189
0.5	-0.59386		3.5	-0.59418		6.5	0.08189
0.501	-0.59878		3.501	-0.58014		6.501	0.08452
0.502	-0.59911		3.502	-0.56798		6.502	0.08222
0.503	-0.60174		3.503	-0.56004		6.503	0.08287
0.504	-0.60108		3.504	-0.55963		6.504	0.08222
0.505	-0.60206		3.505	-0.55874		6.505	0.08649
0.506	-0.60633		3.506	-0.55034		6.506	0.08419
0.507	-0.61191		3.507	-0.5457		6.507	0.08583
0.508	-0.61553		3.508	-0.54247		6.508	0.0855
0.509	-0.61487		3.509	-0.53547		6.509	0.08156
0.51	-0.61815		3.51	-0.53647		6.51	0.0809
0.511	-0.61848		3.511	-0.52948		6.511	0.07926
0.512	-0.6165		3.512	-0.52765		6.512	0.08156
0.513	-0.6188		3.513	-0.52207		6.513	0.0832
0.514	-0.62176		3.514	-0.51696		6.514	0.08254
0.515	-0.62044		3.515	-0.51278		6.515	0.08024
0.516	-0.6234		3.516	-0.50908		6.516	0.0763
0.517	-0.62339		3.517	-0.49786		6.517	0.07729
0.518	-0.62273		3.518	-0.49133		6.518	0.07762
0.519	-0.62635		3.519	-0.49045		6.519	0.07532
0.52	-0.627		3.52	-0.48487		6.52	0.07433
0.521	-0.63061		3.521	-0.48116		6.521	0.07433
0.522	-0.63127		3.522	-0.47934		6.522	0.0717
0.523	-0.63225		3.523	-0.48128		6.523	0.07302
0.524	-0.63455		3.524	-0.47851		6.524	0.07466
0.525	-0.63718		3.525	-0.47857		6.525	0.07302
0.526	-0.63717		3.526	-0.47392		6.526	0.0763
0.527	-0.64177		3.527	-0.4815		6.527	0.07729
0.528	-0.64506		3.528	-0.49095		6.528	0.074
0.529	-0.64735		3.529	-0.48537		6.529	0.07236
0.53	-0.65031		3.53	-0.47885		6.53	0.07926
0.531	-0.64965		3.531	-0.4789		6.531	0.07564
0.532	-0.64965		3.532	-0.47567		6.532	0.06743
0.533	-0.6503		3.533	-0.47807		6.533	0.07269
0.534	-0.65457		3.534	-0.48142		6.534	0.06973
0.535	-0.65391		3.535	-0.48335		6.535	0.0671
0.536	-0.65785		3.536	-0.48717		6.536	0.0648
0.537	-0.65752		3.537	-0.49051		6.537	0.06611
0.538	-0.65785		3.538	-0.48822		6.538	0.06579
0.539	-0.66179		3.539	-0.48452		6.539	0.06283
0.54	-0.66474		3.54	-0.49021		6.54	0.06677
0.541	-0.66836		3.541	-0.49731		6.541	0.06611
0.542	-0.67		3.542	-0.49455		6.542	0.06414
0.543	-0.67065		3.543	-0.49601		6.543	0.06283
0.544	-0.67196		3.544	-0.48996		6.544	0.06119
0.545	-0.67426		3.545	-0.48673		6.545	0.06053
0.546	-0.67525		3.546	-0.4849		6.546	0.06053
0.547	-0.68346		3.547	-0.4906		6.547	0.05494
0.548	-0.68148		3.548	-0.49206		6.548	0.05396
0.549	-0.68575		3.549	-0.48366		6.549	0.0533
0.55	-0.69002		3.55	-0.4809		6.55	0.05297
0.551	-0.69134		3.551	-0.48283		6.551	0.05626
0.552	-0.69725		3.552	-0.48336		6.552	0.05692
0.553	-0.6956		3.553	-0.48905		6.553	0.05494
0.554	-0.69527		3.554	-0.49005		6.554	0.05264
0.555	-0.69921		3.555	-0.49292		6.555	0.05034
0.556	-0.70052		3.556	-0.4911		6.556	0.0487
0.557	-0.70282		3.557	-0.4874		6.557	0.05166
0.558	-0.70282		3.558	-0.4851		6.558	0.05396
0.559	-0.70676		3.559	-0.48375		6.559	0.04706
0.56	-0.70807		3.56	-0.47864		6.56	0.05067
0.561	-0.71333		3.561	-0.47493		6.561	0.04936
0.562	-0.71727		3.562	-0.46794		6.562	0.04739
0.563	-0.71858		3.563	-0.46753		6.563	0.04771
0.564	-0.72055		3.564	-0.45912		6.564	0.05034
0.565	-0.72121		3.565	-0.45072		6.565	0.0464
0.566	-0.72547		3.566	-0.45313		6.566	0.04147
0.567	-0.73007		3.567	-0.44613		6.567	0.03983
0.568	-0.735		3.568	-0.44572		6.568	0.03391
0.569	-0.74124		3.569	-0.44108		6.569	0.03621
0.57	-0.74157		3.57	-0.43643		6.57	0.04147
0.571	-0.74321		3.571	-0.42991		6.571	0.04016
0.572	-0.74682		3.572	-0.42386		6.572	0.04049
0.573	-0.74945		3.573	-0.41545		6.573	0.04213
0.574	-0.75437		3.574	-0.41175		6.574	0.04147
0.575	-0.757		3.575	-0.40617		6.575	0.0418
0.576	-0.75798		3.576	-0.40293		6.576	0.04213
0.577	-0.76225		3.577	-0.39453		6.577	0.04541
0.578	-0.76324		3.578	-0.38754		6.578	0.04771
0.579	-0.76455		3.579	-0.38149		6.579	0.04607
0.58	-0.77013		3.58	-0.37355		6.58	0.04673
0.581	-0.77276		3.581	-0.36891		6.581	0.04377
0.582	-0.77374		3.582	-0.36991		6.582	0.04541
0.583	-0.77834		3.583	-0.3662		6.583	0.0464
0.584	-0.7836		3.584	-0.36485		6.584	0.04377
0.585	-0.78622		3.585	-0.35598		6.585	0.04969
0.586	-0.79345		3.586	-0.35227		6.586	0.05133
0.587	-0.79673		3.587	-0.34857		6.587	0.04936
0.588	-0.7964		3.588	-0.35097		6.588	0.04706
0.589	-0.80494		3.589	-0.34774		6.589	0.04837
0.59	-0.80658		3.59	-0.34921		6.59	0.04541
0.591	-0.80921		3.591	-0.34785		6.591	0.04903
0.592	-0.81348		3.592	-0.34556		6.592	0.04936
0.593	-0.81906		3.593	-0.34233		6.593	0.04903
0.594	-0.81972		3.594	-0.34097		6.594	0.04739
0.595	-0.82892		3.595	-0.33868		6.595	0.04771
0.596	-0.83121		3.596	-0.33779		6.596	0.0464
0.597	-0.83581		3.597	-0.32939		6.597	0.04804
0.598	-0.83943		3.598	-0.32851		6.598	0.04837
0.599	-0.84435		3.599	-0.32715		6.599	0.04936
0.6	-0.84599		3.6	-0.32298		6.6	0.04706
0.601	-0.85026		3.601	-0.31975		6.601	0.04804
0.602	-0.85453		3.602	-0.32168		6.602	0.04673
0.603	-0.85584		3.603	-0.31939		6.603	0.04706
0.604	-0.85847		3.604	-0.31286		6.604	0.04837
0.605	-0.86471		3.605	-0.31198		6.605	0.04673
0.606	-0.86964		3.606	-0.31485		6.606	0.04804
0.607	-0.87358		3.607	-0.31068		6.607	0.0464
0.608	-0.88015		3.608	-0.31356		6.608	0.04804
0.609	-0.88475		3.609	-0.31314		6.609	0.0464
0.61	-0.88869		3.61	-0.31179		6.61	0.0464
0.611	-0.89394		3.611	-0.30949		6.611	0.04771
0.612	-0.89854		3.612	-0.30861		6.612	0.04509
0.613	-0.90281		3.613	-0.30961		6.613	0.0464
0.614	-0.90412		3.614	-0.30778		6.614	0.04936
0.615	-0.90708		3.615	-0.30361		6.615	0.04771
0.616	-0.91168		3.616	-0.29709		6.616	0.04377
0.617	-0.91594		3.617	-0.29338		6.617	0.05133
0.618	-0.91857		3.618	-0.29344		6.618	0.05199
0.619	-0.9235		3.619	-0.2949		6.619	0.04837
0.62	-0.92547		3.62	-0.28509		6.62	0.04837
0.621	-0.92941		3.621	-0.28421		6.621	0.04837
0.622	-0.93335		3.622	-0.28661		6.622	0.04837
0.623	-0.94189		3.623	-0.28667		6.623	0.0487
0.624	-0.94485		3.624	-0.28437		6.624	0.04541
0.625	-0.95174		3.625	-0.28255		6.625	0.0464
0.626	-0.95437		3.626	-0.27744		6.626	0.04673
0.627	-0.96193		3.627	-0.27608		6.627	0.04739
0.628	-0.96981		3.628	-0.27473		6.628	0.05396
0.629	-0.97506		3.629	-0.27619		6.629	0.05823
0.63	-0.98163		3.63	-0.27578		6.63	0.05659
0.631	-0.98558		3.631	-0.27631		6.631	0.0556
0.632	-0.99116		3.632	-0.27354		6.632	0.05363
0.633	-0.99641		3.633	-0.27313		6.633	0.04739
0.634	-0.9974		3.634	-0.27177		6.634	0.05067
0.635	-1.00002		3.635	-0.26807		6.635	0.05626
0.636	-0.99871		3.636	-0.26719		6.636	0.05133
0.637	-1.00101		3.637	-0.26254		6.637	0.05494
0.638	-0.99969		3.638	-0.25649		6.638	0.05199
0.639	-0.99903		3.639	-0.25326		6.639	0.05396
0.64	-0.99804		3.64	-0.2519		6.64	0.05692
0.641	-0.99607		3.641	-0.2482		6.641	0.06053
0.642	-0.99409		3.642	-0.24544		6.642	0.06316
0.643	-0.99113		3.643	-0.24314		6.643	0.06447
0.644	-0.98817		3.644	-0.24743		6.644	0.0648
0.645	-0.98587		3.645	-0.24654		6.645	0.06053
0.646	-0.98193		3.646	-0.24472		6.646	0.0579
0.647	-0.97831		3.647	-0.23913		6.647	0.05527
0.648	-0.97469		3.648	-0.23637		6.648	0.05494
0.649	-0.97042		3.649	-0.23643		6.649	0.06447
0.65	-0.96615		3.65	-0.24306		6.65	0.06316
0.651	-0.96089		3.651	-0.24265		6.651	0.05823
0.652	-0.95793		3.652	-0.24129		6.652	0.06053
0.653	-0.95168		3.653	-0.24182		6.653	0.05494
0.654	-0.94642		3.654	-0.24046		6.654	0.05166
0.655	-0.94149		3.655	-0.23817		6.655	0.05231
0.656	-0.93722		3.656	-0.24058		6.656	0.05264
0.657	-0.93031		3.657	-0.23405		6.657	0.0533
0.658	-0.92604		3.658	-0.23129		6.658	0.05461
0.659	-0.92177		3.659	-0.22946		6.659	0.04969
0.66	-0.91618		3.66	-0.22717		6.66	0.05001
0.661	-0.91256		3.661	-0.22535		6.661	0.05001
0.662	-0.90829		3.662	-0.22305		6.662	0.0533
0.663	-0.90434		3.663	-0.21841		6.663	0.05593
0.664	-0.90138		3.664	-0.21612		6.664	0.05626
0.665	-0.89842		3.665	-0.21476		6.665	0.05692
0.666	-0.89546		3.666	-0.21388		6.666	0.05724
0.667	-0.8925		3.667	-0.21299		6.667	0.05757
0.668	-0.88987		3.668	-0.21211		6.668	0.05527
0.669	-0.88757		3.669	-0.20747		6.669	0.0533
0.67	-0.88527		3.67	-0.2141		6.67	0.05396
0.671	-0.88231		3.671	-0.21557		6.671	0.05396
0.672	-0.88033		3.672	-0.21045		6.672	0.05396
0.673	-0.87704		3.673	-0.20346		6.673	0.04837
0.674	-0.87474		3.674	-0.19741		6.674	0.04673
0.675	-0.87113		3.675	-0.19558		6.675	0.04903
0.676	-0.8685		3.676	-0.19329		6.676	0.04804
0.677	-0.86554		3.677	-0.191		6.677	0.04213
0.678	-0.86258		3.678	-0.19387		6.678	0.04739
0.679	-0.86027		3.679	-0.19675		6.679	0.04574
0.68	-0.85699		3.68	-0.19398		6.68	0.04311
0.681	-0.85468		3.681	-0.19028		6.681	0.04443
0.682	-0.85205		3.682	-0.18893		6.682	0.0441
0.683	-0.84975		3.683	-0.17958		6.683	0.03884
0.684	-0.84745		3.684	-0.18293		6.684	0.03818
0.685	-0.84514		3.685	-0.18298		6.685	0.0395
0.686	-0.84284		3.686	-0.18539		6.686	0.03983
0.687	-0.8412		3.687	-0.1845		6.687	0.03851
0.688	-0.8389		3.688	-0.17986		6.688	0.0395
0.689	-0.83593		3.689	-0.17898		6.689	0.04049
0.69	-0.83298		3.69	-0.1795		6.69	0.03851
0.691	-0.82837		3.691	-0.17439		6.691	0.03687
0.692	-0.8241		3.692	-0.1782		6.692	0.03753
0.693	-0.81752		3.693	-0.17826		6.693	0.03523
0.694	-0.81029		3.694	-0.17033		6.694	0.03654
0.695	-0.80043		3.695	-0.1685		6.695	0.03687
0.696	-0.79025		3.696	-0.16903		6.696	0.03359
0.697	-0.78268		3.697	-0.16157		6.697	0.03391
0.698	-0.77677		3.698	-0.16444		6.698	0.03128
0.699	-0.76329		3.699	-0.16168		6.699	0.03227
0.7	-0.75541		3.7	-0.15891		6.7	0.02931
0.701	-0.7439		3.701	-0.15897		6.701	0.03194
0.702	-0.73076		3.702	-0.16372		6.702	0.03391
0.703	-0.72057		3.703	-0.15391		6.703	0.03424
0.704	-0.71104		3.704	-0.15538		6.704	0.03128
0.705	-0.69888		3.705	-0.15637		6.705	0.03227
0.706	-0.68704		3.706	-0.14891		6.706	0.02603
0.707	-0.67521		3.707	-0.14615		6.707	0.02668
0.708	-0.66404		3.708	-0.1509		6.708	0.02997
0.709	-0.65221		3.709	-0.14626		6.709	0.02373
0.71	-0.64202		3.71	-0.14631		6.71	0.02406
0.711	-0.62986		3.711	-0.14872		6.711	0.02471
0.712	-0.61835		3.712	-0.14736		6.712	0.0211
0.713	-0.60685		3.713	-0.1446		6.713	0.02373
0.714	-0.59732		3.714	-0.14184		6.714	0.02077
0.715	-0.58812		3.715	-0.14142		6.715	0.0211
0.716	-0.57924		3.716	-0.1396		6.716	0.01453
0.717	-0.56807		3.717	-0.14012		6.717	0.01584
0.718	-0.55788		3.718	-0.13689		6.718	0.0165
0.719	-0.55131		3.719	-0.14165		6.719	0.01551
0.72	-0.54506		3.72	-0.13982		6.72	0.01157
0.721	-0.53389		3.721	-0.13659		6.721	0.00828
0.722	-0.52665		3.722	-0.13617		6.722	0.00927
0.723	-0.51515		3.723	-0.13482		6.723	0.00993
0.724	-0.50628		3.724	-0.12877		6.724	0.00401
0.725	-0.4997		3.725	-0.12647		6.725	0.00204
0.726	-0.49379		3.726	-0.12512		6.726	0.0027
0.727	-0.4882		3.727	-0.12564		6.727	0.00664
0.728	-0.48392		3.728	-0.12711		6.728	0.01058
0.729	-0.47439		3.729	-0.12576		6.729	0.00467
0.73	-0.46519		3.73	-0.12205		6.73	0.00828
0.731	-0.45697		3.731	-0.12775		6.731	0.00894
0.732	-0.45336		3.732	-0.12874		6.732	0.00664
0.733	-0.44843		3.733	-0.12739		6.733	0.00434
0.734	-0.44349		3.734	-0.12228		6.734	-0.00026
0.735	-0.43495		3.735	-0.12045		6.735	0.000725
0.736	-0.42805		3.736	-0.11675		6.736	-0.0065
0.737	-0.42081		3.737	-0.11211		6.737	-0.0065
0.738	-0.41358		3.738	-0.10464		6.738	-0.0111
0.739	-0.40767		3.739	-0.10188		6.739	-0.01176
0.74	-0.40405		3.74	-0.09818		6.74	-0.01373
0.741	-0.3955		3.741	-0.09494		6.741	-0.0111
0.742	-0.38761		3.742	-0.09782		6.742	-0.01176
0.743	-0.37841		3.743	-0.0974		6.743	-0.01866
0.744	-0.37118		3.744	-0.09276		6.744	-0.01242
0.745	-0.36789		3.745	-0.09281		6.745	-0.0157
0.746	-0.36165		3.746	-0.09005		6.746	-0.01472
0.747	-0.35672		3.747	-0.09105		6.747	-0.01932
0.748	-0.3531		3.748	-0.0911		6.748	-0.02031
0.749	-0.34455		3.749	-0.09492		6.749	-0.02129
0.75	-0.34291		3.75	-0.10202		6.75	-0.01768
0.751	-0.33831		3.751	-0.09973		6.751	-0.02162
0.752	-0.33173		3.752	-0.09085		6.752	-0.02096
0.753	-0.32549		3.753	-0.09326		6.753	-0.02425
0.754	-0.32417		3.754	-0.08627		6.754	-0.02195
0.755	-0.31891		3.755	-0.08397		6.755	-0.02293
0.756	-0.30971		3.756	-0.08215		6.756	-0.01998
0.757	-0.30215		3.757	-0.08126		6.757	-0.02261
0.758	-0.29459		3.758	-0.08179		6.758	-0.02688
0.759	-0.29261		3.759	-0.07715		6.759	-0.02392
0.76	-0.28571		3.76	-0.07297		6.76	-0.03016
0.761	-0.28177		3.761	-0.07538		6.761	-0.03082
0.762	-0.27683		3.762	-0.06839		6.762	-0.03115
0.763	-0.27223		3.763	-0.07502		6.763	-0.03082
0.764	-0.26664		3.764	-0.06944		6.764	-0.03312
0.765	-0.26138		3.765	-0.07701		6.765	-0.03443
0.766	-0.25382		3.766	-0.07237		6.766	-0.03542
0.767	-0.25119		3.767	-0.06538		6.767	-0.03016
0.768	-0.2525		3.768	-0.06308		6.768	-0.03181
0.769	-0.24987		3.769	-0.06972		6.769	-0.03542
0.77	-0.2433		3.77	-0.07024		6.77	-0.03443
0.771	-0.23968		3.771	-0.07124		6.771	-0.03411
0.772	-0.23377		3.772	-0.0619		6.772	-0.03772
0.773	-0.22752		3.773	-0.06383		6.773	-0.04068
0.774	-0.2262		3.774	-0.0606		6.774	-0.03903
0.775	-0.22193		3.775	-0.06629		6.775	-0.04002
0.776	-0.21766		3.776	-0.0593		6.776	-0.04495
0.777	-0.21174		3.777	-0.06687		6.777	-0.04265
0.778	-0.20911		3.778	-0.06364		6.778	-0.04988
0.779	-0.20516		3.779	-0.05994		6.779	-0.05021
0.78	-0.20187		3.78	-0.06375		6.78	-0.05218
0.781	-0.19727		3.781	-0.05018		6.781	-0.05415
0.782	-0.19234		3.782	-0.05399		6.782	-0.05284
0.783	-0.18544		3.783	-0.05029		6.783	-0.05579
0.784	-0.18708		3.784	-0.05034		6.784	-0.05448
0.785	-0.18576		3.785	-0.04899		6.785	-0.05415
0.786	-0.17952		3.786	-0.05234		6.786	-0.05974
0.787	-0.17491		3.787	-0.05004		6.787	-0.05941
0.788	-0.1736		3.788	-0.05198		6.788	-0.05908
0.789	-0.17458		3.789	-0.05297		6.789	-0.05941
0.79	-0.17064		3.79	-0.05632		6.79	-0.05908
0.791	-0.16505		3.791	-0.05402		6.791	-0.06237
0.792	-0.16406		3.792	-0.05408		6.792	-0.06269
0.793	-0.1611		3.793	-0.04709		6.793	-0.06499
0.794	-0.15978		3.794	-0.04808		6.794	-0.06532
0.795	-0.15847		3.795	-0.0472		6.795	-0.06467
0.796	-0.15485		3.796	-0.04678		6.796	-0.07124
0.797	-0.1486		3.797	-0.05154		6.797	-0.07189
0.798	-0.14499		3.798	-0.04737		6.798	-0.07682
0.799	-0.14498		3.799	-0.04648		6.799	-0.07847
0.8	-0.144		3.8	-0.04607		6.8	-0.07847
0.801	-0.13939		3.801	-0.03766		6.801	-0.07387
0.802	-0.13742		3.802	-0.03443		6.802	-0.07551
0.803	-0.13446		3.803	-0.03778		6.803	-0.07419
0.804	-0.13019		3.804	-0.04206		6.804	-0.07847
0.805	-0.12394		3.805	-0.03648		6.805	-0.08044
0.806	-0.1223		3.806	-0.02573		6.806	-0.08372
0.807	-0.12164		3.807	-0.03377		6.807	-0.07814
0.808	-0.12032		3.808	-0.03899		6.808	-0.07879
0.809	-0.11769		3.809	-0.04328		6.809	-0.07682
0.81	-0.11276		3.81	-0.04099		6.81	-0.08307
0.811	-0.11013		3.811	-0.02741		6.811	-0.08438
0.812	-0.1075		3.812	-0.02606		6.812	-0.08602
0.813	-0.11177		3.813	-0.02893		6.813	-0.09424
0.814	-0.10716		3.814	-0.02147		6.814	-0.09654
0.815	-0.10585		3.815	-0.03328		6.815	-0.09851
0.816	-0.10552		3.816	-0.03239		6.816	-0.10212
0.817	-0.10321		3.817	-0.02775		6.817	-0.10574
0.818	-0.10288		3.818	-0.02076		6.818	-0.10574
0.819	-0.10058		3.819	-0.01987		6.819	-0.10508
0.82	-0.09466		3.82	-0.02087		6.82	-0.10771
0.821	-0.09269		3.821	-0.01716		6.821	-0.111
0.822	-0.09039		3.822	-0.01628		6.822	-0.10311
0.823	-0.08841		3.823	-0.0168		6.823	-0.10738
0.824	-0.08578		3.824	-0.01827		6.824	-0.11133
0.825	-0.08644		3.825	-0.02255		6.825	-0.10903
0.826	-0.08643		3.826	-0.02543		6.826	-0.10574
0.827	-0.08775		3.827	-0.02407		6.827	-0.10738
0.828	-0.08807		3.828	-0.01755		6.828	-0.10508
0.829	-0.08939		3.829	-0.02278		6.829	-0.10705
0.83	-0.0861		3.83	-0.01813		6.83	-0.1133
0.831	-0.08478		3.831	-0.02054		6.831	-0.1087
0.832	-0.08346		3.832	-0.01871		6.832	-0.111
0.833	-0.07952		3.833	-0.023		6.833	-0.11494
0.834	-0.08346		3.834	-0.01366		6.834	-0.11855
0.835	-0.07984		3.835	-0.02029		6.835	-0.11954
0.836	-0.07787		3.836	-0.02927		6.836	-0.12184
0.837	-0.07294		3.837	-0.02557		6.837	-0.1271
0.838	-0.07261		3.838	-0.02375		6.838	-0.12414
0.839	-0.07293		3.839	-0.02051		6.839	-0.13367
0.84	-0.06767		3.84	-0.01822		6.84	-0.13203
0.841	-0.06439		3.841	-0.0164		6.841	-0.13564
0.842	-0.05913		3.842	-0.01927		6.842	-0.14057
0.843	-0.06011		3.843	-0.01463		6.843	-0.1386
0.844	-0.05846		3.844	-0.01186		6.844	-0.14287
0.845	-0.05682		3.845	-0.00816		6.845	-0.13925
0.846	-0.05879		3.846	-0.01573		6.846	-0.13958
0.847	-0.05747		3.847	-0.01814		6.847	-0.13695
0.848	-0.05648		3.848	-0.0182		6.848	-0.14057
0.849	-0.05681		3.849	-0.01449		6.849	-0.14057
0.85	-0.06009		3.85	-0.01643		6.85	-0.14057
0.851	-0.05976		3.851	-0.02071		6.851	-0.1409
0.852	-0.05253		3.852	-0.02359		6.852	-0.1432
0.853	-0.05614		3.853	-0.01847		6.853	-0.14879
0.854	-0.0522		3.854	-0.01336		6.854	-0.14846
0.855	-0.04825		3.855	-0.00543		6.855	-0.14583
0.856	-0.04792		3.856	-0.000314887		6.856	-0.15536
0.857	-0.0443		3.857	0.00386		6.857	-0.15503
0.858	-0.04102		3.858	0.00427		6.858	-0.15371
0.859	-0.03543		3.859	0.000928142		6.859	-0.15798
0.86	-0.03477		3.86	-6.7018e-05		6.86	-0.16489
0.861	-0.04035		3.861	-0.00153		6.861	-0.15996
0.862	-0.03739		3.862	-0.00206		6.862	-0.15897
0.863	-0.03509		3.863	-0.00305		6.863	-0.15634
0.864	-0.03377		3.864	0.00488		6.864	-0.1616
0.865	-0.0364		3.865	-0.00081574		6.865	-0.16489
0.866	-0.03344		3.866	0.00101		6.866	-0.16259
0.867	-0.03377		3.867	0.00095198		6.867	-0.16094
0.868	-0.03344		3.868	-0.00239		6.868	-0.15897
0.869	-0.03179		3.869	-0.0048		6.869	-0.16489
0.87	-0.03047		3.87	-0.00673		6.87	-0.16554
0.871	-0.03409		3.871	-0.00585		6.871	-0.1639
0.872	-0.03113		3.872	-0.00778		6.872	-0.16653
0.873	-0.02981		3.873	-0.0022		6.873	-0.16751
0.874	-0.02915		3.874	-0.00461		6.874	-0.16587
0.875	-0.02915		3.875	-0.00325		6.875	-0.16916
0.876	-0.02422		3.876	-0.000488383		6.876	-0.16981
0.877	-0.02487		3.877	0.000865946		6.877	-0.17507
0.878	-0.0206		3.878	0.00269		6.878	-0.17606
0.879	-0.02027		3.879	0.0078		6.879	-0.17277
0.88	-0.02027		3.88	0.01574		6.88	-0.18
0.881	-0.01698		3.881	0.01145		6.881	-0.17869
0.882	-0.0173		3.882	0.00952		6.882	-0.18329
0.883	-0.01665		3.883	0.00194		6.883	-0.18066
0.884	-0.01533		3.884	0.00752		6.884	-0.17803
0.885	-0.01138		3.885	0.01499		6.885	-0.17901
0.886	-0.01828		3.886	0.000365093		6.886	-0.17474
0.887	-0.01861		3.887	0.0036		6.887	-0.17836
0.888	-0.01795		3.888	0.0073		6.888	-0.17113
0.889	-0.014		3.889	-0.000272328		6.889	-0.17934
0.89	-0.01794		3.89	0.00202		6.89	-0.17934
0.891	-0.01498		3.891	0.00338		6.891	-0.17507
0.892	-0.01728		3.892	-0.00185		6.892	-0.17507
0.893	-0.01169		3.893	0.0042		6.893	-0.17606
0.894	-0.01103		3.894	0.00227		6.894	-0.18
0.895	-0.00972		3.895	-0.00201		6.895	-0.18263
0.896	-0.00906		3.896	-0.00254		6.896	-0.18986
0.897	-0.01004		3.897	0.0021		6.897	-0.18854
0.898	-0.00807		3.898	0.000167759		6.898	-0.18953
0.899	-0.00412		3.899	0.00669		6.899	-0.18592
0.9	-0.00346		3.9	0.01462		6.9	-0.18953
0.901	-0.00182		3.901	0.00752		6.901	-0.1915
0.902	-0.000172745		3.902	0.0084		6.902	-0.19742
0.903	-0.00313		3.903	0.00788		6.903	-0.19216
0.904	0.000160745		3.904	0.01581		6.904	-0.18329
0.905	0.00279		3.905	0.01669		6.905	-0.18526
0.906	0.000493234		3.906	0.0157		6.906	-0.18592
0.907	0.000824478		3.907	0.02269		6.907	-0.18559
0.908	-0.000159277		3.908	0.0123		6.908	-0.18263
0.909	0.00149		3.909	0.00566		6.909	-0.18329
0.91	-0.000811788		3.91	0.00138		6.91	-0.18624
0.911	0.000833456		3.911	0.0032		6.911	-0.18756
0.912	-0.000478299		3.912	0.01254		6.912	-0.18756
0.913	0.00314		3.913	0.01954		6.913	-0.18427
0.914	0.00676		3.914	0.01948		6.914	-0.18624
0.915	0.0084		3.915	0.01426		6.915	-0.18854
0.916	0.00577		3.916	0.01796		6.916	-0.19183
0.917	0.00808		3.917	0.01931		6.917	-0.19052
0.918	0.01005		3.918	0.02161		6.918	-0.1938
0.919	0.01202		3.919	0.02108		6.919	-0.19545
0.92	0.01104		3.92	0.02338		6.92	-0.19873
0.921	0.01203		3.921	0.01674		6.921	-0.19676
0.922	0.01663		3.922	0.01763		6.922	-0.19512
0.923	0.01696		3.923	0.0124		6.923	-0.19939
0.924	0.01105		3.924	0.00953		6.924	-0.19972
0.925	0.01138		3.925	0.01793		6.925	-0.19446
0.926	0.00941		3.926	0.00895		6.926	-0.1961
0.927	0.00744		3.927	0.00607		6.927	-0.19709
0.928	0.01106		3.928	0.00978		6.928	-0.19577
0.929	0.0104		3.929	0.0116		6.929	-0.19347
0.93	0.00942		3.93	0.01013		6.93	-0.19052
0.931	0.00876		3.931	0.01102		6.931	-0.19413
0.932	0.01074		3.932	0.02036		6.932	-0.19282
0.933	0.00975		3.933	0.02124		6.933	-0.20037
0.934	0.00844		3.934	0.02072		6.934	-0.20136
0.935	0.01075		3.935	0.0216		6.935	-0.19775
0.936	0.00845		3.936	0.02437		6.936	-0.20136
0.937	0.00615		3.937	0.02525		6.937	-0.19906
0.938	0.00977		3.938	0.01721		6.938	-0.20399
0.939	0.01108		3.939	0.01574		6.939	-0.20563
0.94	0.01536		3.94	0.0171		6.94	-0.2099
0.941	0.01733		3.941	0.01328		6.941	-0.19742
0.942	0.01799		3.942	0.00618		6.942	-0.20267
0.943	0.01701		3.943	0.01975		6.943	-0.20136
0.944	0.01799		3.944	0.01922		6.944	-0.20497
0.945	0.01701		3.945	0.01118		6.945	-0.20432
0.946	0.00978		3.946	0.00736		6.946	-0.2007
0.947	0.01209		3.947	0.01436		6.947	-0.20399
0.948	0.0088		3.948	0.00866		6.948	-0.20629
0.949	0.01406		3.949	0.00626		6.949	-0.19807
0.95	0.01209		3.95	0.00855		6.95	-0.19873
0.951	0.01242		3.951	0.01554		6.951	-0.20399
0.952	0.01078		3.952	0.01502		6.952	-0.21023
0.953	0.01769		3.953	0.01731		6.953	-0.2099
0.954	0.0121		3.954	0.01303		6.954	-0.20793
0.955	0.00882		3.955	0.01673		6.955	-0.20563
0.956	0.00948		3.956	0.01104		6.956	-0.20465
0.957	0.01244		3.957	0.01991		6.957	-0.21286
0.958	0.01737		3.958	0.01844		6.958	-0.21056
0.959	0.01704		3.959	0.00805		6.959	-0.21352
0.96	0.01606		3.96	0.01269		6.96	-0.21286
0.961	0.0177		3.961	0.0117		6.961	-0.20957
0.962	0.01869		3.962	0.0154		6.962	-0.20793
0.963	0.01935		3.963	0.01206		6.963	-0.21089
0.964	0.02133		3.964	0.01764		6.964	-0.21549
0.965	0.01607		3.965	0.01899		6.965	-0.21878
0.966	0.01476		3.966	0.018		6.966	-0.20826
0.967	0.01542		3.967	0.00995		6.967	-0.21023
0.968	0.01936		3.968	0.00802		6.968	-0.20925
0.969	0.01739		3.969	0.00796		6.969	-0.20366
0.97	0.01509		3.97	-0.00196		6.97	-0.20826
0.971	0.01181		3.971	-0.0053		6.971	-0.2076
0.972	0.00951		3.972	-0.0016		6.972	-0.2053
0.973	0.0082		3.973	0.00257		6.973	-0.21056
0.974	0.01379		3.974	0.00863		6.974	-0.21056
0.975	0.01379		3.975	0.00951		6.975	-0.2122
0.976	0.01281		3.976	0.00898		6.976	-0.21615
0.977	0.01445		3.977	0.01739		6.977	-0.2214
0.978	0.01051		3.978	0.01451		6.978	-0.21516
0.979	0.01183		3.979	0.0107		6.979	-0.22042
0.98	0.01512		3.98	0.02145		6.98	-0.2168
0.981	0.01512		3.981	0.01481		6.981	-0.21812
0.982	0.01315		3.982	0.00912		6.982	-0.21878
0.983	0.01282		3.983	0.0147		6.983	-0.21976
0.984	0.01217		3.984	0.00713		6.984	-0.21976
0.985	0.0125		3.985	0.00425		6.985	-0.21878
0.986	0.01152		3.986	0.00843		6.986	-0.22075
0.987	0.01251		3.987	0.00743		6.987	-0.21418
0.988	0.00988		3.988	0.00174		6.988	-0.21582
0.989	0.01481		3.989	0.00685		6.989	-0.21319
0.99	0.00857		3.99	-0.000254522		6.99	-0.21615
0.991	0.00791		3.991	0.00251		6.991	-0.21122
0.992	0.00759		3.992	-0.000365822		6.992	-0.2145
0.993	0.00693		3.993	-0.00371		6.993	-0.21878
0.994	0.00332		3.994	-0.000946163		6.994	-0.2168
0.995	0.00431		3.995	0.000877207		6.995	-0.20892
0.996	0.00365		3.996	-0.00952		6.996	-0.2122
0.997	0.00628		3.997	0.00218		6.997	-0.21648
0.998	0.00859		3.998	-0.00305		6.998	-0.21549
0.999	0.00957		3.999	0.00347		6.999	-0.21385
1	0.01221		4	-0.00363		7	-0.22075
1.001	0.00925		4.001	-0.00556		7.001	-0.22009
1.002	0.00827		4.002	-0.000451856		7.002	-0.21713
1.003	0.00761		4.003	-0.00192		7.003	-0.21779
1.004	0.00959		4.004	-0.00244		7.004	-0.22009
1.005	0.00696		4.005	-0.00109		7.005	-0.2237
1.006	0.00828		4.006	-0.00161		7.006	-0.22009
1.007	0.01123		4.007	-0.00402		7.007	-0.21779
1.008	0.01124		4.008	0.00156		7.008	-0.21418
1.009	0.01255		4.009	-0.00366		7.009	-0.21253
1.01	0.01091		4.01	-0.00466		7.01	-0.21155
1.011	0.00993		4.011	-0.00518		7.011	-0.21483
1.012	0.00928		4.012	-0.009		7.012	-0.21943
1.013	0.00763		4.013	-0.00529		7.013	-0.22206
1.014	0.00961		4.014	-0.00394		7.014	-0.21615
1.015	0.01224		4.015	-0.00352		7.015	-0.21943
1.016	0.01454		4.016	-0.00687		7.016	-0.21943
1.017	0.01224		4.017	-0.00975		7.017	-0.21779
1.018	0.0129		4.018	-0.00792		7.018	-0.22239
1.019	0.01356		4.019	-0.0108		7.019	-0.21976
1.02	0.01718		4.02	-0.00897		7.02	-0.21319
1.021	0.01751		4.021	-0.00715		7.021	-0.21582
1.022	0.01291		4.022	-0.00767		7.022	-0.21779
1.023	0.01259		4.023	-0.00538		7.023	-0.2191
1.024	0.01587		4.024	-0.0106		7.024	-0.21648
1.025	0.0139		4.025	-0.01301		7.025	-0.21418
1.026	0.01193		4.026	-0.01588		7.026	-0.21352
1.027	0.01161		4.027	-0.02205		7.027	-0.21286
1.028	0.01227		4.028	-0.02962		7.028	-0.21253
1.029	0.00833		4.029	-0.02404		7.029	-0.21155
1.03	0.00767		4.03	-0.02832		7.03	-0.21319
1.031	0.00636		4.031	-0.03402		7.031	-0.21023
1.032	0.00505		4.032	-0.03407		7.032	-0.2099
1.033	0.00702		4.033	-0.04212		7.033	-0.20925
1.034	0.00505		4.034	-0.03559		7.034	-0.21023
1.035	0.00538		4.035	-0.04223		7.035	-0.20563
1.036	0.01064		4.036	-0.04416		7.036	-0.20563
1.037	0.01097		4.037	-0.0414		7.037	-0.2076
1.038	0.01295		4.038	-0.05273		7.038	-0.21155
1.039	0.01426		4.039	-0.05232		7.039	-0.21648
1.04	0.00901		4.04	-0.05144		7.04	-0.21352
1.041	0.01065		4.041	-0.05055		7.041	-0.21812
1.042	0.00606		4.042	-0.05906		7.042	-0.2145
1.043	0.01066		4.043	-0.06382		7.043	-0.21319
1.044	0.0077		4.044	-0.06387		7.044	-0.21779
1.045	0.00606		4.045	-0.06816		7.045	-0.21516
1.046	0.00837		4.046	-0.07667		7.046	-0.21122
1.047	0.00508		4.047	-0.08519		7.047	-0.21122
1.048	0.00903		4.048	-0.08148		7.048	-0.21155
1.049	0.00903		4.049	-0.08342		7.049	-0.20925
1.05	0.00805		4.05	-0.0924		7.05	-0.20892
1.051	0.00903		4.051	-0.10045		7.051	-0.21188
1.052	0.00476		4.052	-0.09486		7.052	-0.2099
1.053	0.00707		4.053	-0.09445		7.053	-0.20957
1.054	0.00904		4.054	-0.10437		7.054	-0.20826
1.055	0.00937		4.055	-0.10302		7.055	-0.2076
1.056	0.01332		4.056	-0.10683		7.056	-0.20859
1.057	0.00905		4.057	-0.10877		7.057	-0.21122
1.058	0.01004		4.058	-0.10553		7.058	-0.20793
1.059	0.00741		4.059	-0.10747		7.059	-0.21385
1.06	0.00807		4.06	-0.11175		7.06	-0.21976
1.061	0.00643		4.061	-0.10852		7.061	-0.21483
1.062	0.00906		4.062	-0.10905		7.062	-0.21352
1.063	0.01005		4.063	-0.11521		7.063	-0.20892
1.064	0.00742		4.064	-0.11949		7.064	-0.2145
1.065	0.00907		4.065	-0.12331		7.065	-0.21122
1.066	0.00775		4.066	-0.12383		7.066	-0.2122
1.067	0.00447		4.067	-0.12765		7.067	-0.21253
1.068	0.00151		4.068	-0.13146		7.068	-0.20727
1.069	0.00152		4.069	-0.13152		7.069	-0.20497
1.07	0.00185		4.07	-0.13439		7.07	-0.20793
1.071	0.00579		4.071	-0.13821		7.071	-0.20793
1.072	0.00317		4.072	-0.1392		7.072	-0.20497
1.073	0.0012		4.073	-0.14584		7.073	-0.20136
1.074	0.00449		4.074	-0.14825		7.074	-0.20366
1.075	0.0058		4.075	-0.15676		7.075	-0.20399
1.076	0.00317		4.076	-0.15869		7.076	-0.2007
1.077	0.00548		4.077	-0.15687		7.077	-0.20662
1.078	0.01402		4.078	-0.15035		7.078	-0.21023
1.079	0.01501		4.079	-0.15604		7.079	-0.19873
1.08	0.01468		4.08	-0.15375		7.08	-0.19939
1.081	0.01009		4.081	-0.16132		7.081	-0.20596
1.082	0.0068		4.082	-0.15527		7.082	-0.2076
1.083	0.00845		4.083	-0.15814		7.083	-0.20662
1.084	0.00681		4.084	-0.16525		7.084	-0.20629
1.085	0.000238009		4.085	-0.16013		7.085	-0.2076
1.086	0.00155		4.086	-0.16677		7.086	-0.20169
1.087	0.00386		4.087	-0.17199		7.087	-0.20169
1.088	0.00222		4.088	-0.17111		7.088	-0.20432
1.089	-0.00107		4.089	-0.17586		7.089	-0.20596
1.09	0.000578232		4.09	-0.18673		7.09	-0.20202
1.091	-0.00139		4.091	-0.19007		7.091	-0.20103
1.092	0.000910721		4.092	-0.18966		7.092	-0.20235
1.093	-0.000730035		4.093	-0.18501		7.093	-0.20497
1.094	-0.0027		4.094	-0.19353		7.094	-0.20202
1.095	-0.00171		4.095	-0.19123		7.095	-0.20399
1.096	-0.00335		4.096	-0.19458		7.096	-0.20465
1.097	-0.00171		4.097	-0.19698		7.097	-0.20399
1.098	-6.0812e-05		4.098	-0.19751		7.098	-0.20563
1.099	0.00388		4.099	-0.20696		7.099	-0.20432
1.1	0.000928677		4.1	-0.20232		7.1	-0.20235
1.101	0.00159		4.101	-0.20566		7.101	-0.203
1.102	0.00159		4.102	-0.20666		7.102	-0.20136
1.103	0.00126		4.103	-0.20718		7.103	-0.19906
1.104	0.0039		4.104	-0.21147		7.104	-0.19939
1.105	0.00127		4.105	-0.20871		7.105	-0.19972
1.106	0.00291		4.106	-0.21158		7.106	-0.1984
1.107	0.0016		4.107	-0.21681		7.107	-0.19347
1.108	-0.000367366		4.108	-0.22297		7.108	-0.19019
1.109	-0.00135		4.109	-0.22772		7.109	-0.19052
1.11	-0.00693		4.11	-0.22919		7.11	-0.18362
1.111	-0.0066		4.111	-0.22455		7.111	-0.18592
1.112	-0.00759		4.112	-0.23259		7.112	-0.18263
1.113	-0.00561		4.113	-0.22748		7.113	-0.18296
1.114	-0.00561		4.114	-0.23505		7.114	-0.18394
1.115	-0.00659		4.115	-0.23699		7.115	-0.18394
1.116	-0.00561		4.116	-0.23469		7.116	-0.18263
1.117	-0.00823		4.117	-0.2371		7.117	-0.18132
1.118	-0.00889		4.118	-0.24091		7.118	-0.17737
1.119	-0.00527		4.119	-0.2405		7.119	-0.1754
1.12	-0.00231		4.12	-0.24243		7.12	-0.17869
1.121	0.000318813		4.121	-0.24296		7.121	-0.17869
1.122	-6.94271e-06		4.122	-0.24395		7.122	-0.17409
1.123	0.000980302		4.123	-0.24965		7.123	-0.17179
1.124	0.00295		4.124	-0.25111		7.124	-0.16554
1.125	0.00164		4.125	-0.25587		7.125	-0.16784
1.126	-0.000983964		4.126	-0.25404		7.126	-0.16456
1.127	-0.00065372		4.127	-0.25927		7.127	-0.15864
1.128	-0.00657		4.128	-0.26355		7.128	-0.15503
1.129	-0.00656		4.129	-0.26643		7.129	-0.15766
1.13	-0.0059		4.13	-0.26977		7.13	-0.15371
1.131	-0.00722		4.131	-0.28158		7.131	-0.15404
1.132	-0.00721		4.132	-0.27646		7.132	-0.15109
1.133	-0.00524		4.133	-0.27464		7.133	-0.15109
1.134	-0.0059		4.134	-0.27657		7.134	-0.1547
1.135	-0.00425		4.135	-0.28321		7.135	-0.15273
1.136	-0.00622		4.136	-0.28373		7.136	-0.15273
1.137	-0.00326		4.137	-0.28708		7.137	-0.15109
1.138	-0.00227		4.138	-0.28995		7.138	-0.14977
1.139	-0.0026		4.139	-0.28954		7.139	-0.14714
1.14	0.000690459		4.14	-0.28443		7.14	-0.14616
1.141	0.00135		4.141	-0.28965		7.141	-0.14911
1.142	-0.00128		4.142	-0.2883		7.142	-0.14649
1.143	-0.00587		4.143	-0.28318		7.143	-0.1455
1.144	-0.00522		4.144	-0.29828		7.144	-0.14254
1.145	-0.00817		4.145	-0.29504		7.145	-0.14418
1.146	-0.0108		4.146	-0.31154		7.146	-0.1432
1.147	-0.01145		4.147	-0.31254		7.147	-0.14353
1.148	-0.01244		4.148	-0.30602		7.148	-0.1386
1.149	-0.01473		4.149	-0.31312		7.149	-0.13893
1.15	-0.0167		4.15	-0.31365		7.15	-0.13597
1.151	-0.019		4.151	-0.31323		7.151	-0.13695
1.152	-0.02031		4.152	-0.31658		7.152	-0.13695
1.153	-0.02228		4.153	-0.32838		7.153	-0.1294
1.154	-0.02425		4.154	-0.32609		7.154	-0.13006
1.155	-0.02655		4.155	-0.33178		7.155	-0.12874
1.156	-0.02622		4.156	-0.32573		7.156	-0.1294
1.157	-0.02885		4.157	-0.32061		7.157	-0.13564
1.158	-0.03016		4.158	-0.32537		7.158	-0.12743
1.159	-0.02785		4.159	-0.32589		7.159	-0.12644
1.16	-0.02884		4.16	-0.32877		7.16	-0.12315
1.161	-0.03278		4.161	-0.33399		7.161	-0.1294
1.162	-0.03311		4.162	-0.33123		7.162	-0.12644
1.163	-0.03737		4.163	-0.33457		7.163	-0.11921
1.164	-0.03803		4.164	-0.33886		7.164	-0.11823
1.165	-0.03934		4.165	-0.33845		7.165	-0.11757
1.166	-0.0446		4.166	-0.34367		7.166	-0.1179
1.167	-0.04624		4.167	-0.34795		7.167	-0.11461
1.168	-0.04886		4.168	-0.34942		7.168	-0.11034
1.169	-0.05051		4.169	-0.35793		7.169	-0.10837
1.17	-0.05247		4.17	-0.36175		7.17	-0.10804
1.171	-0.05444		4.171	-0.35757		7.171	-0.10574
1.172	-0.05576		4.172	-0.36374		7.172	-0.10311
1.173	-0.05674		4.173	-0.36661		7.173	-0.1041
1.174	-0.05805		4.174	-0.37184		7.174	-0.10278
1.175	-0.05838		4.175	-0.36813		7.175	-0.10212
1.176	-0.0587		4.176	-0.36349		7.176	-0.10015
1.177	-0.05936		4.177	-0.36919		7.177	-0.10311
1.178	-0.05936		4.178	-0.36501		7.178	-0.10607
1.179	-0.06001		4.179	-0.36789		7.179	-0.10377
1.18	-0.061		4.18	-0.36747		7.18	-0.10245
1.181	-0.06165		4.181	-0.36612		7.181	-0.10212
1.182	-0.06231		4.182	-0.36946		7.182	-0.1018
1.183	-0.06395		4.183	-0.36811		7.183	-0.10048
1.184	-0.06493		4.184	-0.37756		7.184	-0.09621
1.185	-0.06657		4.185	-0.37245		7.185	-0.09785
1.186	-0.06854		4.186	-0.37814		7.186	-0.09424
1.187	-0.07018		4.187	-0.38713		7.187	-0.09522
1.188	-0.07215		4.188	-0.38343		7.188	-0.09424
1.189	-0.07379		4.189	-0.38348		7.189	-0.09128
1.19	-0.07477		4.19	-0.38448		7.19	-0.09128
1.191	-0.07609		4.191	-0.39816		7.191	-0.08931
1.192	-0.0774		4.192	-0.39351		7.192	-0.08997
1.193	-0.07838		4.193	-0.39263		7.193	-0.08767
1.194	-0.07871		4.194	-0.39457		7.194	-0.08734
1.195	-0.07936		4.195	-0.40026		7.195	-0.08668
1.196	-0.08067		4.196	-0.40877		7.196	-0.08044
1.197	-0.08166		4.197	-0.40883		7.197	-0.08044
1.198	-0.07969		4.198	-0.40325		7.198	-0.08471
1.199	-0.07903		4.199	-0.39954		7.199	-0.08537
1.2	-0.08067		4.2	-0.40101		7.2	-0.08602
1.201	-0.08099		4.201	-0.40435		7.201	-0.08668
1.202	-0.08362		4.202	-0.403		7.202	-0.08044
1.203	-0.08822		4.203	-0.40634		7.203	-0.08208
1.204	-0.09117		4.204	-0.41533		7.204	-0.08077
1.205	-0.09347		4.205	-0.42337		7.205	-0.07978
1.206	-0.09577		4.206	-0.41403		7.206	-0.07715
1.207	-0.09807		4.207	-0.41737		7.207	-0.07584
1.208	-0.10431		4.208	-0.41414		7.208	-0.07255
1.209	-0.10759		4.209	-0.41842		7.209	-0.07419
1.21	-0.11219		4.21	-0.426		7.21	-0.07419
1.211	-0.11712		4.211	-0.42371		7.211	-0.06532
1.212	-0.12171		4.212	-0.4341		7.212	-0.06598
1.213	-0.12303		4.213	-0.44026		7.213	-0.06828
1.214	-0.12532		4.214	-0.43139		7.214	-0.06434
1.215	-0.12795		4.215	-0.43709		7.215	-0.06664
1.216	-0.13025		4.216	-0.44513		7.216	-0.06696
1.217	-0.13057		4.217	-0.44847		7.217	-0.06499
1.218	-0.13123		4.218	-0.44759		7.218	-0.06959
1.219	-0.13616		4.219	-0.44013		7.219	-0.06828
1.22	-0.13582		4.22	-0.44159		7.22	-0.06729
1.221	-0.13977		4.221	-0.43883		7.221	-0.06401
1.222	-0.14305		4.222	-0.43747		7.222	-0.06335
1.223	-0.14568		4.223	-0.44317		7.223	-0.06237
1.224	-0.14863		4.224	-0.44698		7.224	-0.05974
1.225	-0.1529		4.225	-0.45127		7.225	-0.06302
1.226	-0.15881		4.226	-0.4485		7.226	-0.05941
1.227	-0.15783		4.227	-0.44527		7.227	-0.05185
1.228	-0.16144		4.228	-0.45237		7.228	-0.05448
1.229	-0.16374		4.229	-0.46042		7.229	-0.05875
1.23	-0.16932		4.23	-0.45531		7.23	-0.05776
1.231	-0.16767		4.231	-0.46288		7.231	-0.05579
1.232	-0.1749		4.232	-0.46622		7.232	-0.05053
1.233	-0.1772		4.233	-0.46628		7.233	-0.05185
1.234	-0.17983		4.234	-0.46587		7.234	-0.05053
1.235	-0.17884		4.235	-0.4678		7.235	-0.05021
1.236	-0.17884		4.236	-0.47209		7.236	-0.04922
1.237	-0.17916		4.237	-0.46744		7.237	-0.05021
1.238	-0.18113		4.238	-0.47361		7.238	-0.04922
1.239	-0.18211		4.239	-0.48118		7.239	-0.05185
1.24	-0.18474		4.24	-0.48406		7.24	-0.05086
1.241	-0.18802		4.241	-0.47565		7.241	-0.05119
1.242	-0.18835		4.242	-0.47712		7.242	-0.04856
1.243	-0.18835		4.243	-0.47436		7.243	-0.05053
1.244	-0.18736		4.244	-0.48428		7.244	-0.04824
1.245	-0.19229		4.245	-0.4801		7.245	-0.04626
1.246	-0.19557		4.246	-0.48815		7.246	-0.04462
1.247	-0.19787		4.247	-0.48961		7.247	-0.04068
1.248	-0.20181		4.248	-0.49202		7.248	-0.03936
1.249	-0.20575		4.249	-0.49912		7.249	-0.03871
1.25	-0.20936		4.25	-0.50294		7.25	-0.03805
1.251	-0.21067		4.251	-0.4997		7.251	-0.03903
1.252	-0.21264		4.252	-0.49741		7.252	-0.03739
1.253	-0.21626		4.253	-0.50451		7.253	-0.03969
1.254	-0.21888		4.254	-0.50692		7.254	-0.03641
1.255	-0.22052		4.255	-0.50838		7.255	-0.03673
1.256	-0.21494		4.256	-0.50703		7.256	-0.03542
1.257	-0.2192		4.257	-0.51461		7.257	-0.03673
1.258	-0.22282		4.258	-0.51654		7.258	-0.03608
1.259	-0.22216		4.259	-0.51472		7.259	-0.03673
1.26	-0.22314		4.26	-0.51148		7.26	-0.03838
1.261	-0.22347		4.261	-0.50825		7.261	-0.03673
1.262	-0.22511		4.262	-0.513		7.262	-0.03443
1.263	-0.22872		4.263	-0.51635		7.263	-0.03345
1.264	-0.23102		4.264	-0.51217		7.264	-0.03181
1.265	-0.23792		4.265	-0.51599		7.265	-0.03312
1.266	-0.23726		4.266	-0.52027		7.266	-0.03181
1.267	-0.2435		4.267	-0.52456		7.267	-0.02819
1.268	-0.24152		4.268	-0.52461		7.268	-0.03246
1.269	-0.24481		4.269	-0.53078		7.269	-0.03016
1.27	-0.24809		4.27	-0.52802		7.27	-0.02819
1.271	-0.24809		4.271	-0.53183		7.271	-0.02885
1.272	-0.25302		4.272	-0.53423		7.272	-0.02556
1.273	-0.25039		4.273	-0.53429		7.273	-0.02491
1.274	-0.25367		4.274	-0.54327		7.274	-0.02721
1.275	-0.25695		4.275	-0.53064		7.275	-0.02885
1.276	-0.25958		4.276	-0.53258		7.276	-0.02458
1.277	-0.25925		4.277	-0.54391		7.277	-0.02589
1.278	-0.25892		4.278	-0.53316		7.278	-0.02918
1.279	-0.26089		4.279	-0.53838		7.279	-0.02589
1.28	-0.2645		4.28	-0.53421		7.28	-0.02622
1.281	-0.26351		4.281	-0.53897		7.281	-0.02819
1.282	-0.27139		4.282	-0.54701		7.282	-0.02523
1.283	-0.26942		4.283	-0.548		7.283	-0.02359
1.284	-0.27008		4.284	-0.54571		7.284	-0.02326
1.285	-0.27172		4.285	-0.55704		7.285	-0.02458
1.286	-0.27533		4.286	-0.55522		7.286	-0.01899
1.287	-0.27697		4.287	-0.55199		7.287	-0.01735
1.288	-0.2773		4.288	-0.55956		7.288	-0.01636
1.289	-0.27894		4.289	-0.56431		7.289	-0.01702
1.29	-0.27959		4.29	-0.55967		7.29	-0.01308
1.291	-0.28025		4.291	-0.56536		7.291	-0.01636
1.292	-0.2832		4.292	-0.56965		7.292	-0.01735
1.293	-0.28879		4.293	-0.57346		7.293	-0.01899
1.294	-0.2878		4.294	-0.57117		7.294	-0.01538
1.295	-0.28944		4.295	-0.57781		7.295	-0.01275
1.296	-0.29174		4.296	-0.57551		7.296	-0.0134
1.297	-0.28878		4.297	-0.5751		7.297	-0.01176
1.298	-0.28976		4.298	-0.57327		7.298	-0.00946
1.299	-0.2914		4.299	-0.57145		7.299	-0.00847
1.3	-0.29173		4.3	-0.57103		7.3	-0.01242
1.301	-0.29731		4.301	-0.56874		7.301	-0.00946
1.302	-0.29698		4.302	-0.5796		7.302	-0.00815
1.303	-0.30026		4.303	-0.58248		7.303	-0.00946
1.304	-0.29993		4.304	-0.57784		7.304	-0.00815
1.305	-0.30125		4.305	-0.57554		7.305	-0.00683
1.306	-0.30453		4.306	-0.57983		7.306	-0.00618
1.307	-0.30683		4.307	-0.58552		7.307	-0.00388
1.308	-0.31241		4.308	-0.57853		7.308	-0.00256
1.309	-0.31011		4.309	-0.57999		7.309	-0.00223
1.31	-0.31208		4.31	-0.58992		7.31	-0.00158
1.311	-0.31602		4.311	-0.59796		7.311	-0.00026
1.312	-0.31799		4.312	-0.59896		7.312	0.00105
1.313	-0.32029		4.313	-0.59901		7.313	-0.00125
1.314	-0.3193		4.314	-0.61035		7.314	-0.000918
1.315	-0.32324		4.315	-0.6104		7.315	-0.00355
1.316	-0.32455		4.316	-0.59918		7.316	-0.00355
1.317	-0.32718		4.317	-0.61286		7.317	0.000397
1.318	-0.32422		4.318	-0.60869		7.318	0.00138
1.319	-0.32257		4.319	-0.60498		7.319	-0.00223
1.32	-0.32454		4.32	-0.61303		7.32	-0.00223
1.321	-0.32487		4.321	-0.61543		7.321	0.00204
1.322	-0.33111		4.322	-0.61878		7.322	0.00467
1.323	-0.33308		4.323	-0.61366		7.323	0.00598
1.324	-0.33209		4.324	-0.6156		7.324	0.0073
1.325	-0.33242		4.325	-0.62082		7.325	0.00894
1.326	-0.33439		4.326	-0.62558		7.326	0.0096
1.327	-0.33734		4.327	-0.61953		7.327	0.00894
1.328	-0.34293		4.328	-0.62146		7.328	0.01124
1.329	-0.34292		4.329	-0.62763		7.329	0.00927
1.33	-0.34555		4.33	-0.63144		7.33	0.01354
1.331	-0.34456		4.331	-0.63197		7.331	0.0142
1.332	-0.34784		4.332	-0.63578		7.332	0.01584
1.333	-0.35113		4.333	-0.64007		7.333	0.01584
1.334	-0.3508		4.334	-0.6326		7.334	0.01683
1.335	-0.35178		4.335	-0.63924		7.335	0.01748
1.336	-0.35276		4.336	-0.62755		7.336	0.01617
1.337	-0.35342		4.337	-0.62572		7.337	0.01683
1.338	-0.3498		4.338	-0.63048		7.338	0.01255
1.339	-0.35374		4.339	-0.63899		7.339	0.01453
1.34	-0.35243		4.34	-0.63905		7.34	0.01288
1.341	-0.3544		4.341	-0.63628		7.341	0.01551
1.342	-0.35538		4.342	-0.64104		7.342	0.01617
1.343	-0.35801		4.343	-0.64344		7.343	0.01945
1.344	-0.358		4.344	-0.64021		7.344	0.0211
1.345	-0.36063		4.345	-0.64684		7.345	0.02077
1.346	-0.36424		4.346	-0.64361		7.346	0.01913
1.347	-0.36523		4.347	-0.64037		7.347	0.02011
1.348	-0.36982		4.348	-0.64466		7.348	0.02438
1.349	-0.37278		4.349	-0.64659		7.349	0.02603
1.35	-0.37179		4.35	-0.65323		7.35	0.02471
1.351	-0.37409		4.351	-0.64952		7.351	0.02898
1.352	-0.3777		4.352	-0.65475		7.352	0.0257
1.353	-0.37441		4.353	-0.65856		7.353	0.02734
1.354	-0.37868		4.354	-0.65533		7.354	0.02964
1.355	-0.37769		4.355	-0.64834		7.355	0.028
1.356	-0.37901		4.356	-0.65027		7.356	0.0303
1.357	-0.37933		4.357	-0.6555		7.357	0.0326
1.358	-0.38032		4.358	-0.64851		7.358	0.0349
1.359	-0.37999		4.359	-0.64997		7.359	0.02931
1.36	-0.38393		4.36	-0.65472		7.36	0.03063
1.361	-0.38294		4.361	-0.65807		7.361	0.02964
1.362	-0.38195		4.362	-0.65672		7.362	0.03227
1.363	-0.38425		4.363	-0.66288		7.363	0.0303
1.364	-0.38458		4.364	-0.66247		7.364	0.03128
1.365	-0.38852		4.365	-0.65641		7.365	0.02964
1.366	-0.39016		4.366	-0.6607		7.366	0.03096
1.367	-0.38851		4.367	-0.66545		7.367	0.03424
1.368	-0.3941		4.368	-0.66504		7.368	0.03556
1.369	-0.39771		4.369	-0.66509		7.369	0.0395
1.37	-0.39968		4.37	-0.6722		7.37	0.03917
1.371	-0.39902		4.371	-0.67178		7.371	0.03917
1.372	-0.40132		4.372	-0.6756		7.372	0.03589
1.373	-0.40131		4.373	-0.67941		7.373	0.03359
1.374	-0.4023		4.374	-0.67524		7.374	0.04016
1.375	-0.40262		4.375	-0.67717		7.375	0.04443
1.376	-0.40098		4.376	-0.6777		7.376	0.0441
1.377	-0.40328		4.377	-0.68574		7.377	0.03851
1.378	-0.40459		4.378	-0.68768		7.378	0.04114
1.379	-0.40492		4.379	-0.68914		7.379	0.04114
1.38	-0.40656		4.38	-0.68732		7.38	0.04016
1.381	-0.40655		4.381	-0.67751		7.381	0.04574
1.382	-0.40819		4.382	-0.6785		7.382	0.0464
1.383	-0.40918		4.383	-0.68608		7.383	0.04771
1.384	-0.41049		4.384	-0.68801		7.384	0.04969
1.385	-0.41147		4.385	-0.68854		7.385	0.05166
1.386	-0.4141		4.386	-0.6792		7.386	0.05034
1.387	-0.4164		4.387	-0.68489		7.387	0.04673
1.388	-0.41771		4.388	-0.6873		7.388	0.04804
1.389	-0.42329		4.389	-0.68641		7.389	0.05001
1.39	-0.42395		4.39	-0.68835		7.39	0.05363
1.391	-0.4223		4.391	-0.69686		7.391	0.05593
1.392	-0.42263		4.392	-0.69786		7.392	0.0556
1.393	-0.4269		4.393	-0.70308		7.393	0.05954
1.394	-0.42723		4.394	-0.69186		7.394	0.05626
1.395	-0.42788		4.395	-0.69567		7.395	0.05494
1.396	-0.42952		4.396	-0.69526		7.396	0.05889
1.397	-0.43182		4.397	-0.69249		7.397	0.05823
1.398	-0.43445		4.398	-0.69208		7.398	0.05527
1.399	-0.43379		4.399	-0.69637		7.399	0.05494
1.4	-0.43214		4.4	-0.69219		7.4	0.0556
1.401	-0.42754		4.401	-0.69225		7.401	0.05856
1.402	-0.42721		4.402	-0.69747		7.402	0.05626
1.403	-0.43312		4.403	-0.69565		7.403	0.05889
1.404	-0.43542		4.404	-0.69383		7.404	0.05922
1.405	-0.43903		4.405	-0.69529		7.405	0.06447
1.406	-0.44067		4.406	-0.7038		7.406	0.0602
1.407	-0.44034		4.407	-0.71326		7.407	0.06414
1.408	-0.44592		4.408	-0.71425		7.408	0.06776
1.409	-0.44855		4.409	-0.71572		7.409	0.06973
1.41	-0.45019		4.41	-0.71295		7.41	0.06579
1.411	-0.4469		4.411	-0.71771		7.411	0.06447
1.412	-0.4492		4.412	-0.72293		7.412	0.06316
1.413	-0.45018		4.413	-0.71923		7.413	0.0648
1.414	-0.45281		4.414	-0.71788		7.414	0.06907
1.415	-0.45215		4.415	-0.71934		7.415	0.06874
1.416	-0.44985		4.416	-0.71846		7.416	0.06546
1.417	-0.45116		4.417	-0.72368		7.417	0.06546
1.418	-0.45477		4.418	-0.72327		7.418	0.06381
1.419	-0.45411		4.419	-0.73272		7.419	0.06414
1.42	-0.4551		4.42	-0.72761		7.42	0.06907
1.421	-0.4551		4.421	-0.72156		7.421	0.06743
1.422	-0.45805		4.422	-0.72208		7.422	0.06184
1.423	-0.46331		4.423	-0.72307		7.423	0.06776
1.424	-0.46363		4.424	-0.73206		7.424	0.06677
1.425	-0.46659		4.425	-0.73117		7.425	0.06776
1.426	-0.46724		4.426	-0.73405		7.426	0.06809
1.427	-0.4633		4.427	-0.73176		7.427	0.06644
1.428	-0.46822		4.428	-0.73698		7.428	0.07466
1.429	-0.47414		4.429	-0.72999		7.429	0.0786
1.43	-0.47906		4.43	-0.74226		7.43	0.07532
1.431	-0.47479		4.431	-0.74514		7.431	0.07269
1.432	-0.47577		4.432	-0.73908		7.432	0.0717
1.433	-0.47774		4.433	-0.73914		7.433	0.07597
1.434	-0.47544		4.434	-0.74389		7.434	0.07992
1.435	-0.47741		4.435	-0.74677		7.435	0.07532
1.436	-0.47905		4.436	-0.74494		7.436	0.07302
1.437	-0.4843		4.437	-0.74265		7.437	0.06973
1.438	-0.48332		4.438	-0.74318		7.438	0.06842
1.439	-0.48134		4.439	-0.74981		7.439	0.07072
1.44	-0.48397		4.44	-0.74611		7.44	0.07203
1.441	-0.48397		4.441	-0.74616		7.441	0.07104
1.442	-0.48298		4.442	-0.74716		7.442	0.07072
1.443	-0.48922		4.443	-0.7505		7.443	0.06973
1.444	-0.49218		4.444	-0.74445		7.444	0.0717
1.445	-0.49217		4.445	-0.74826		7.445	0.07302
1.446	-0.49677		4.446	-0.75819		7.446	0.0763
1.447	-0.49841		4.447	-0.76717		7.447	0.0763
1.448	-0.49972		4.448	-0.76676		7.448	0.07203
1.449	-0.50432		4.449	-0.77339		7.449	0.07564
1.45	-0.50268		4.45	-0.77392		7.45	0.07795
1.451	-0.50695		4.451	-0.7782		7.451	0.07827
1.452	-0.50727		4.452	-0.7745		7.452	0.08189
1.453	-0.50793		4.453	-0.7722		7.453	0.07893
1.454	-0.50924		4.454	-0.77085		7.454	0.08123
1.455	-0.51088		4.455	-0.77513		7.455	0.0809
1.456	-0.51186		4.456	-0.77895		7.456	0.08024
1.457	-0.51219		4.457	-0.79216		7.457	0.0786
1.458	-0.51449		4.458	-0.7894		7.458	0.07597
1.459	-0.51317		4.459	-0.78381		7.459	0.07663
1.46	-0.51777		4.46	-0.78622		7.46	0.0809
1.461	-0.51612		4.461	-0.7952		7.461	0.07827
1.462	-0.51579		4.462	-0.79385		7.462	0.07564
1.463	-0.51973		4.463	-0.7986		7.463	0.07893
1.464	-0.52039		4.464	-0.80054		7.464	0.07926
1.465	-0.52532		4.465	-0.80388		7.465	0.07893
1.466	-0.52794		4.466	-0.8077		7.466	0.08616
1.467	-0.52728		4.467	-0.81621		7.467	0.08813
1.468	-0.52958		4.468	-0.81815		7.468	0.08945
1.469	-0.52925		4.469	-0.82196		7.469	0.08879
1.47	-0.53089		4.47	-0.8192		7.47	0.08945
1.471	-0.53483		4.471	-0.82583		7.471	0.08912
1.472	-0.53549		4.472	-0.8226		7.472	0.08879
1.473	-0.53548		4.473	-0.82312		7.473	0.08616
1.474	-0.53811		4.474	-0.83681		7.474	0.0832
1.475	-0.54369		4.475	-0.83686		7.475	0.07762
1.476	-0.54073		4.476	-0.84115		7.476	0.08057
1.477	-0.53909		4.477	-0.84026		7.477	0.08222
1.478	-0.5427		4.478	-0.83045		7.478	0.08287
1.479	-0.54434		4.479	-0.81641		7.479	0.08386
1.48	-0.54598		4.48	-0.80378		7.48	0.0809
1.481	-0.54565		4.481	-0.78551		7.481	0.08649
1.482	-0.54368		4.482	-0.75784		7.482	0.08057
1.483	-0.54565		4.483	-0.74286		7.483	0.0832
1.484	-0.5463		4.484	-0.73822		7.484	0.08452
1.485	-0.5532		4.485	-0.72277		7.485	0.08517
1.486	-0.55386		4.486	-0.70309		7.486	0.08484
1.487	-0.5555		4.487	-0.68905		7.487	0.08386
1.488	-0.55582		4.488	-0.68393		7.488	0.08254
1.489	-0.55944		4.489	-0.68164		7.489	0.0832
1.49	-0.56042		4.49	-0.66666		7.49	0.08682
1.491	-0.56075		4.491	-0.65732		7.491	0.08747
1.492	-0.56239		4.492	-0.64938		7.492	0.08912
1.493	-0.5683		4.493	-0.63863		7.493	0.08977
1.494	-0.56862		4.494	-0.63164		7.494	0.08846
1.495	-0.57158		4.495	-0.6331		7.495	0.08945
1.496	-0.57223		4.496	-0.62376		7.496	0.08714
1.497	-0.56928		4.497	-0.6116		7.497	0.08222
1.498	-0.57092		4.498	-0.60226		7.498	0.08222
1.499	-0.57289		4.499	-0.59809		7.499	0.08517
1.5	-0.57058		4.5	-0.59203		7.5	0.08353
1.501	-0.57058		4.501	-0.58457		7.501	0.08616
1.502	-0.57616		4.502	-0.57664		7.502	0.08156
1.503	-0.58011		4.503	-0.57434		7.503	0.07992
1.504	-0.5801		4.504	-0.55983		7.504	0.0809
1.505	-0.57944		4.505	-0.55284		7.505	0.08386
1.506	-0.58043		4.506	-0.54867		7.506	0.08156
1.507	-0.5824		4.507	-0.54731		7.507	0.08484
1.508	-0.58469		4.508	-0.5375		7.508	0.08517
1.509	-0.58765		4.509	-0.53944		7.509	0.08649
1.51	-0.59093		4.51	-0.53197		7.51	0.08616
1.511	-0.5906		4.511	-0.51746		7.511	0.08682
1.512	-0.5906		4.512	-0.51799		7.512	0.09207
1.513	-0.59158		4.513	-0.50912		7.513	0.08616
1.514	-0.59388		4.514	-0.50259		7.514	0.08189
1.515	-0.59519		4.515	-0.49889		7.515	0.08353
1.516	-0.59618		4.516	-0.50364		7.516	0.08189
1.517	-0.5965		4.517	-0.49947		7.517	0.08222
1.518	-0.59617		4.518	-0.48825		7.518	0.07992
1.519	-0.59321		4.519	-0.48455		7.519	0.0786
1.52	-0.59978		4.52	-0.48648		7.52	0.07137
1.521	-0.59518		4.521	-0.47996		7.521	0.07532
1.522	-0.59419		4.522	-0.48095		7.522	0.07827
1.523	-0.60109		4.523	-0.48101		7.523	0.08156
1.524	-0.60405		4.524	-0.47918		7.524	0.08189
1.525	-0.607		4.525	-0.47454		7.525	0.08517
1.526	-0.60766		4.526	-0.47366		7.526	0.08057
1.527	-0.60995		4.527	-0.47371		7.527	0.08156
1.528	-0.61521		4.528	-0.47894		7.528	0.07696
1.529	-0.61882		4.529	-0.47899		7.529	0.07992
1.53	-0.61652		4.53	-0.47153		7.53	0.07729
1.531	-0.61684		4.531	-0.47018		7.531	0.07795
1.532	-0.6198		4.532	-0.46788		7.532	0.07499
1.533	-0.62276		4.533	-0.47969		7.533	0.07663
1.534	-0.62242		4.534	-0.47692		7.534	0.07893
1.535	-0.62439		4.535	-0.47228		7.535	0.07236
1.536	-0.62833		4.536	-0.47327		7.536	0.0694
1.537	-0.62439		4.537	-0.47897		7.537	0.07334
1.538	-0.62702		4.538	-0.47902		7.538	0.07564
1.539	-0.63391		4.539	-0.48378		7.539	0.06809
1.54	-0.63293		4.54	-0.48994		7.54	0.06907
1.541	-0.6326		4.541	-0.4853		7.541	0.07006
1.542	-0.63522		4.542	-0.49099		7.542	0.07072
1.543	-0.63588		4.543	-0.49105		7.543	0.07039
1.544	-0.63587		4.544	-0.48735		7.544	0.06973
1.545	-0.64113		4.545	-0.48881		7.545	0.06119
1.546	-0.64113		4.546	-0.4884		7.546	0.05954
1.547	-0.64671		4.547	-0.48751		7.547	0.05724
1.548	-0.64868		4.548	-0.48522		7.548	0.05396
1.549	-0.64999		4.549	-0.48152		7.549	0.05166
1.55	-0.65623		4.55	-0.47969		7.55	0.05724
1.551	-0.6559		4.551	-0.48492		7.551	0.05396
1.552	-0.65787		4.552	-0.48121		7.552	0.0556
1.553	-0.65886		4.553	-0.48691		7.553	0.05593
1.554	-0.66214		4.554	-0.48837		7.554	0.05199
1.555	-0.66345		4.555	-0.49031		7.555	0.05199
1.556	-0.66641		4.556	-0.49741		7.556	0.04936
1.557	-0.66575		4.557	-0.49465		7.557	0.04739
1.558	-0.66509		4.558	-0.4947		7.558	0.04837
1.559	-0.66673		4.559	-0.48677		7.559	0.05297
1.56	-0.67198		4.56	-0.48589		7.56	0.0556
1.561	-0.67165		4.561	-0.47702		7.561	0.05199
1.562	-0.67297		4.562	-0.47143		7.562	0.05133
1.563	-0.67658		4.563	-0.46491		7.563	0.04804
1.564	-0.68117		4.564	-0.46356		7.564	0.04936
1.565	-0.6838		4.565	-0.45797		7.565	0.051
1.566	-0.68281		4.566	-0.45004		7.566	0.0464
1.567	-0.68511		4.567	-0.43976		7.567	0.03983
1.568	-0.69267		4.568	-0.44122		7.568	0.03884
1.569	-0.69299		4.569	-0.43235		7.569	0.0395
1.57	-0.69792		4.57	-0.42724		7.57	0.03884
1.571	-0.69989		4.571	-0.42353		7.571	0.03884
1.572	-0.70482		4.572	-0.42171		7.572	0.04443
1.573	-0.70744		4.573	-0.41237		7.573	0.0441
1.574	-0.70875		4.574	-0.4143		7.574	0.0418
1.575	-0.70875		4.575	-0.4153		7.575	0.04706
1.576	-0.71138		4.576	-0.40831		7.576	0.04279
1.577	-0.71433		4.577	-0.40178		7.577	0.04509
1.578	-0.714		4.578	-0.39667		7.578	0.04541
1.579	-0.71827		4.579	-0.39438		7.579	0.04607
1.58	-0.72418		4.58	-0.38926		7.58	0.04739
1.581	-0.72385		4.581	-0.38415		7.581	0.04837
1.582	-0.72287		4.582	-0.3781		7.582	0.04771
1.583	-0.72648		4.583	-0.37627		7.583	0.0487
1.584	-0.73568		4.584	-0.36834		7.584	0.04969
1.585	-0.73535		4.585	-0.36088		7.585	0.04936
1.586	-0.73797		4.586	-0.35812		7.586	0.05001
1.587	-0.74553		4.587	-0.35112		7.587	0.04804
1.588	-0.74848		4.588	-0.34695		7.588	0.05264
1.589	-0.75111		4.589	-0.35264		7.589	0.04969
1.59	-0.75505		4.59	-0.34565		7.59	0.05034
1.591	-0.75636		4.591	-0.34242		7.591	0.04936
1.592	-0.75998		4.592	-0.34294		7.592	0.05034
1.593	-0.76622		4.593	-0.33501		7.593	0.05001
1.594	-0.76654		4.594	-0.33648		7.594	0.04903
1.595	-0.77081		4.595	-0.33935		7.595	0.04936
1.596	-0.77475		4.596	-0.33048		7.596	0.05067
1.597	-0.77738		4.597	-0.32677		7.597	0.05034
1.598	-0.78296		4.598	-0.32965		7.598	0.05034
1.599	-0.78592		4.599	-0.32172		7.599	0.0487
1.6	-0.78296		4.6	-0.32553		7.6	0.05166
1.601	-0.78657		4.601	-0.31948		7.601	0.04969
1.602	-0.79281		4.602	-0.31343		7.602	0.04936
1.603	-0.79872		4.603	-0.31724		7.603	0.05001
1.604	-0.80365		4.604	-0.31072		7.604	0.04969
1.605	-0.80233		4.605	-0.3103		7.605	0.04706
1.606	-0.81548		4.606	-0.30942		7.606	0.05034
1.607	-0.8204		4.607	-0.30478		7.607	0.05166
1.608	-0.82139		4.608	-0.30671		7.608	0.04969
1.609	-0.8273		4.609	-0.30677		7.609	0.04936
1.61	-0.82992		4.61	-0.30776		7.61	0.05067
1.611	-0.83518		4.611	-0.30688		7.611	0.04903
1.612	-0.84142		4.612	-0.30271		7.612	0.0487
1.613	-0.84306		4.613	-0.30276		7.613	0.05363
1.614	-0.847		4.614	-0.29765		7.614	0.04903
1.615	-0.84766		4.615	-0.30334		7.615	0.04936
1.616	-0.85193		4.616	-0.30152		7.616	0.05034
1.617	-0.85751		4.617	-0.29781		7.617	0.05199
1.618	-0.85882		4.618	-0.29364		7.618	0.05199
1.619	-0.86441		4.619	-0.29041		7.619	0.05527
1.62	-0.86473		4.62	-0.28858		7.62	0.051
1.621	-0.87097		4.621	-0.28911		7.621	0.05001
1.622	-0.87163		4.622	-0.28964		7.622	0.04837
1.623	-0.87524		4.623	-0.28452		7.623	0.04804
1.624	-0.88247		4.624	-0.28317		7.624	0.04804
1.625	-0.88772		4.625	-0.28087		7.625	0.04936
1.626	-0.89166		4.626	-0.28093		7.626	0.05494
1.627	-0.89823		4.627	-0.28709		7.627	0.05429
1.628	-0.90448		4.628	-0.28621		7.628	0.05264
1.629	-0.91006		4.629	-0.28439		7.629	0.05494
1.63	-0.91334		4.63	-0.27927		7.63	0.05659
1.631	-0.91827		4.631	-0.27651		7.631	0.0556
1.632	-0.9232		4.632	-0.27657		7.632	0.05659
1.633	-0.92451		4.633	-0.2738		7.633	0.05527
1.634	-0.93305		4.634	-0.2748		7.634	0.05889
1.635	-0.93896		4.635	-0.27485		7.635	0.05527
1.636	-0.93699		4.636	-0.26645		7.636	0.05527
1.637	-0.94356		4.637	-0.26322		7.637	0.05889
1.638	-0.94684		4.638	-0.26609		7.638	0.05527
1.639	-0.95012		4.639	-0.26568		7.639	0.05757
1.64	-0.95439		4.64	-0.25164		7.64	0.05922
1.641	-0.96162		4.641	-0.24981		7.641	0.05461
1.642	-0.96326		4.642	-0.24376		7.642	0.0602
1.643	-0.97147		4.643	-0.24194		7.643	0.06644
1.644	-0.97279		4.644	-0.24246		7.644	0.06579
1.645	-0.98231		4.645	-0.24111		7.645	0.06579
1.646	-0.98363		4.646	-0.23787		7.646	0.06776
1.647	-0.98691		4.647	-0.23981		7.647	0.06743
1.648	-0.99282		4.648	-0.2408		7.648	0.06381
1.649	-0.99249		4.649	-0.23945		7.649	0.06874
1.65	-0.99446		4.65	-0.24608		7.65	0.06546
1.651	-0.99512		4.651	-0.24896		7.651	0.06546
1.652	-0.9961		4.652	-0.23962		7.652	0.06611
1.653	-0.99215		4.653	-0.24202		7.653	0.05922
1.654	-0.98952		4.654	-0.24067		7.654	0.0602
1.655	-0.98853		4.655	-0.24589		7.655	0.06414
1.656	-0.98492		4.656	-0.24454		7.656	0.0602
1.657	-0.98163		4.657	-0.24459		7.657	0.05692
1.658	-0.97768		4.658	-0.24324		7.658	0.05856
1.659	-0.97242		4.659	-0.24235		7.659	0.05954
1.66	-0.96848		4.66	-0.241		7.66	0.05856
1.661	-0.96322		4.661	-0.23824		7.661	0.06152
1.662	-0.95829		4.662	-0.23594		7.662	0.05987
1.663	-0.95369		4.663	-0.23412		7.663	0.04969
1.664	-0.94941		4.664	-0.23183		7.664	0.05724
1.665	-0.94349		4.665	-0.23188		7.665	0.05724
1.666	-0.94021		4.666	-0.23429		7.666	0.05429
1.667	-0.93593		4.667	-0.23105		7.667	0.05692
1.668	-0.931		4.668	-0.23158		7.668	0.05461
1.669	-0.92508		4.669	-0.22835		7.669	0.05659
1.67	-0.92147		4.67	-0.23263		7.67	0.05133
1.671	-0.91752		4.671	-0.23551		7.671	0.05429
1.672	-0.91226		4.672	-0.23274		7.672	0.04903
1.673	-0.90865		4.673	-0.22669		7.673	0.05297
1.674	-0.90371		4.674	-0.22205		7.674	0.04476
1.675	-0.90075		4.675	-0.21928		7.675	0.04344
1.676	-0.89714		4.676	-0.20994		7.676	0.04311
1.677	-0.89254		4.677	-0.20342		7.677	0.0441
1.678	-0.88958		4.678	-0.20441		7.678	0.04443
1.679	-0.88596		4.679	-0.20682		7.679	0.04837
1.68	-0.88234		4.68	-0.20311		7.68	0.04344
1.681	-0.87938		4.681	-0.19753		7.681	0.04147
1.682	-0.87708		4.682	-0.19712		7.682	0.0418
1.683	-0.87478		4.683	-0.20657		7.683	0.04311
1.684	-0.87116		4.684	-0.20381		7.684	0.04476
1.685	-0.86886		4.685	-0.19963		7.685	0.04377
1.686	-0.86853		4.686	-0.20909		7.686	0.04213
1.687	-0.86623		4.687	-0.20679		7.687	0.04541
1.688	-0.86425		4.688	-0.20732		7.688	0.04574
1.689	-0.86261		4.689	-0.21113		7.689	0.04443
1.69	-0.86129		4.69	-0.21119		7.69	0.0487
1.691	-0.85899		4.691	-0.20655		7.691	0.04246
1.692	-0.85669		4.692	-0.19861		7.692	0.0441
1.693	-0.85373		4.693	-0.20055		7.693	0.04279
1.694	-0.85077		4.694	-0.20436		7.694	0.04016
1.695	-0.84879		4.695	-0.20254		7.695	0.04114
1.696	-0.8455		4.696	-0.20165		7.696	0.03818
1.697	-0.84254		4.697	-0.19842		7.697	0.0372
1.698	-0.83926		4.698	-0.19378		7.698	0.03326
1.699	-0.83597		4.699	-0.18115		7.699	0.03194
1.7	-0.83268		4.7	-0.17885		7.7	0.03063
1.701	-0.82939		4.701	-0.17891		7.701	0.02898
1.702	-0.82512		4.702	-0.17849		7.702	0.02668
1.703	-0.82216		4.703	-0.17479		7.703	0.02603
1.704	-0.82051		4.704	-0.17297		7.704	0.02701
1.705	-0.81262		4.705	-0.17067		7.705	0.02931
1.706	-0.80737		4.706	-0.1806		7.706	0.02701
1.707	-0.80276		4.707	-0.17219		7.707	0.02767
1.708	-0.7952		4.708	-0.17883		7.708	0.02866
1.709	-0.78403		4.709	-0.177		7.709	0.02603
1.71	-0.77581		4.71	-0.17941		7.71	0.028
1.711	-0.76299		4.711	-0.17477		7.711	0.02734
1.712	-0.75905		4.712	-0.17341		7.712	0.02406
1.713	-0.7436		4.713	-0.16924		7.713	0.0211
1.714	-0.73046		4.714	-0.17493		7.714	0.0257
1.715	-0.72027		4.715	-0.17405		7.715	0.02175
1.716	-0.71041		4.716	-0.16894		7.716	0.01847
1.717	-0.69923		4.717	-0.16429		7.717	0.02406
1.718	-0.68806		4.718	-0.17657		7.718	0.01584
1.719	-0.67524		4.719	-0.17145		7.719	0.01617
1.72	-0.66275		4.72	-0.16869		7.72	0.0119
1.721	-0.65224		4.721	-0.1617		7.721	0.01617
1.722	-0.6404		4.722	-0.16551		7.722	0.01945
1.723	-0.62791		4.723	-0.15288		7.723	0.01847
1.724	-0.6197		4.724	-0.1675		7.724	0.01683
1.725	-0.60524		4.725	-0.15957		7.725	0.01255
1.726	-0.59768		4.726	-0.15821		7.726	0.01486
1.727	-0.58749		4.727	-0.15592		7.727	0.01157
1.728	-0.57829		4.728	-0.16115		7.728	0.00927
1.729	-0.56908		4.729	-0.15415		7.729	0.01091
1.73	-0.56251		4.73	-0.15421		7.73	0.01091
1.731	-0.55232		4.731	-0.15191		7.731	0.01058
1.732	-0.5441		4.732	-0.14633		7.732	0.00993
1.733	-0.52964		4.733	-0.14874		7.733	0.0119
1.734	-0.52931		4.734	-0.14785		7.734	0.00664
1.735	-0.5211		4.735	-0.1512		7.735	0.00565
1.736	-0.51091		4.736	-0.15031		7.736	0.00828
1.737	-0.50203		4.737	-0.14755		7.737	0.00401
1.738	-0.4902		4.738	-0.14854		7.738	6.8e-05
1.739	-0.48363		4.739	-0.14625		7.739	0.00204
1.74	-0.47409		4.74	-0.14349		7.74	-0.00519
1.741	-0.46686		4.741	-0.14072		7.741	-0.00289
1.742	-0.4639		4.742	-0.13373		7.742	-0.00749
1.743	-0.45634		4.743	-0.13191		7.743	-0.00847
1.744	-0.45141		4.744	-0.1282		7.744	-0.00946
1.745	-0.4386		4.745	-0.12544		7.745	-0.00519
1.746	-0.44089		4.746	-0.12738		7.746	-0.0088
1.747	-0.43596		4.747	-0.12696		7.747	-0.00913
1.748	-0.42742		4.748	-0.13406		7.748	-0.01143
1.749	-0.42019		4.749	-0.13741		7.749	-0.01275
1.75	-0.41197		4.75	-0.137		7.75	-0.01406
1.751	-0.40572		4.751	-0.13705		7.751	-0.01209
1.752	-0.40178		4.752	-0.13194		7.752	-0.01176
1.753	-0.39783		4.753	-0.13199		7.753	-0.01308
1.754	-0.38896		4.754	-0.1344		7.754	-0.01439
1.755	-0.37811		4.755	-0.13492		7.755	-0.01538
1.756	-0.37252		4.756	-0.13169		7.756	-0.01603
1.757	-0.36792		4.757	-0.12517		7.757	-0.01768
1.758	-0.36135		4.758	-0.12147		7.758	-0.02261
1.759	-0.35346		4.759	-0.11635		7.759	-0.02425
1.76	-0.3505		4.76	-0.115		7.76	-0.02458
1.761	-0.34097		4.761	-0.11317		7.761	-0.02491
1.762	-0.33604		4.762	-0.10853		7.762	-0.02556
1.763	-0.33439		4.763	-0.10906		7.763	-0.03049
1.764	-0.32617		4.764	-0.11851		7.764	-0.02951
1.765	-0.31894		4.765	-0.11058		7.765	-0.03279
1.766	-0.31335		4.766	-0.10405		7.766	-0.03049
1.767	-0.30645		4.767	-0.10364		7.767	-0.03082
1.768	-0.30382		4.768	-0.09806		7.768	-0.02655
1.769	-0.29659		4.769	-0.10187		7.769	-0.02753
1.77	-0.29166		4.77	-0.0977		7.77	-0.02425
1.771	-0.28771		4.771	-0.0954		7.771	-0.02523
1.772	-0.28442		4.772	-0.09828		7.772	-0.03016
1.773	-0.27489		4.773	-0.09505		7.773	-0.03082
1.774	-0.27423		4.774	-0.09745		7.774	-0.03378
1.775	-0.26897		4.775	-0.09516		7.775	-0.04232
1.776	-0.26207		4.776	-0.09286		7.776	-0.04462
1.777	-0.25747		4.777	-0.09104		7.777	-0.04462
1.778	-0.25352		4.778	-0.09391		7.778	-0.04594
1.779	-0.25056		4.779	-0.0935		7.779	-0.04626
1.78	-0.24366		4.78	-0.0898		7.78	-0.04626
1.781	-0.23512		4.781	-0.09408		7.781	-0.04528
1.782	-0.23018		4.782	-0.09226		7.782	-0.04594
1.783	-0.22624		4.783	-0.08855		7.783	-0.04922
1.784	-0.22328		4.784	-0.09002		7.784	-0.05284
1.785	-0.22032		4.785	-0.08538		7.785	-0.05021
1.786	-0.22196		4.786	-0.08872		7.786	-0.05284
1.787	-0.2213		4.787	-0.08925		7.787	-0.05875
1.788	-0.2144		4.788	-0.0893		7.788	-0.05842
1.789	-0.21111		4.789	-0.08372		7.789	-0.05744
1.79	-0.20716		4.79	-0.08706		7.79	-0.05908
1.791	-0.20453		4.791	-0.08759		7.791	-0.05678
1.792	-0.19862		4.792	-0.08905		7.792	-0.06171
1.793	-0.19566		4.793	-0.0877		7.793	-0.06138
1.794	-0.19467		4.794	-0.08259		7.794	-0.05776
1.795	-0.18711		4.795	-0.07794		7.795	-0.06368
1.796	-0.18546		4.796	-0.07518		7.796	-0.05974
1.797	-0.18053		4.797	-0.08182		7.797	-0.06269
1.798	-0.17462		4.798	-0.08328		7.798	-0.06335
1.799	-0.16969		4.799	-0.08099		7.799	-0.06664
1.8	-0.1687		4.8	-0.07916		7.8	-0.06992
1.801	-0.16738		4.801	-0.07781		7.801	-0.07124
1.802	-0.16113		4.802	-0.07598		7.802	-0.06894
1.803	-0.15949		4.803	-0.07463		7.803	-0.06927
1.804	-0.15784		4.804	-0.0667		7.804	-0.06927
1.805	-0.1539		4.805	-0.06722		7.805	-0.06992
1.806	-0.15554		4.806	-0.06728		7.806	-0.07452
1.807	-0.15389		4.807	-0.06358		7.807	-0.07354
1.808	-0.14929		4.808	-0.06551		7.808	-0.07649
1.809	-0.1483		4.809	-0.0698		7.809	-0.07814
1.81	-0.146		4.81	-0.07361		7.81	-0.07518
1.811	-0.14337		4.811	-0.07461		7.811	-0.07518
1.812	-0.13811		4.812	-0.06479		7.812	-0.07814
1.813	-0.13515		4.813	-0.06438		7.813	-0.08668
1.814	-0.13252		4.814	-0.06584		7.814	-0.08865
1.815	-0.13088		4.815	-0.06637		7.815	-0.0903
1.816	-0.12529		4.816	-0.06361		7.816	-0.09391
1.817	-0.12036		4.817	-0.06648		7.817	-0.09555
1.818	-0.12397		4.818	-0.05902		7.818	-0.09752
1.819	-0.12134		4.819	-0.05813		7.819	-0.09785
1.82	-0.11903		4.82	-0.06336		7.82	-0.09884
1.821	-0.11837		4.821	-0.05966		7.821	-0.10015
1.822	-0.11443		4.822	-0.05783		7.822	-0.1018
1.823	-0.11048		4.823	-0.0593		7.823	-0.10344
1.824	-0.11245		4.824	-0.06123		7.824	-0.1041
1.825	-0.10917		4.825	-0.06035		7.825	-0.10935
1.826	-0.10522		4.826	-0.06181		7.826	-0.1087
1.827	-0.10127		4.827	-0.05717		7.827	-0.10673
1.828	-0.1016		4.828	-0.05723		7.828	-0.10705
1.829	-0.10291		4.829	-0.05305		7.829	-0.11133
1.83	-0.10324		4.83	-0.05311		7.83	-0.1133
1.831	-0.09929		4.831	-0.05363		7.831	-0.11363
1.832	-0.09896		4.832	-0.05087		7.832	-0.11395
1.833	-0.09173		4.833	-0.05234		7.833	-0.11363
1.834	-0.08844		4.834	-0.05521		7.834	-0.11363
1.835	-0.0868		4.835	-0.05668		7.835	-0.12283
1.836	-0.08384		4.836	-0.04827		7.836	-0.12381
1.837	-0.07924		4.837	-0.04833		7.837	-0.11823
1.838	-0.08252		4.838	-0.04745		7.838	-0.11724
1.839	-0.08186		4.839	-0.04797		7.839	-0.12283
1.84	-0.0789		4.84	-0.04474		7.84	-0.1248
1.841	-0.07496		4.841	-0.04667		7.841	-0.12611
1.842	-0.07462		4.842	-0.03639		7.842	-0.12217
1.843	-0.06805		4.843	-0.03786		7.843	-0.12545
1.844	-0.07429		4.844	-0.04167		7.844	-0.12841
1.845	-0.06772		4.845	-0.03327		7.845	-0.12545
1.846	-0.06542		4.846	-0.04037		7.846	-0.13006
1.847	-0.06738		4.847	-0.04372		7.847	-0.12545
1.848	-0.071		4.848	-0.04612		7.848	-0.13498
1.849	-0.071		4.849	-0.04618		7.849	-0.13498
1.85	-0.06902		4.85	-0.04341		7.85	-0.13433
1.851	-0.06672		4.851	-0.043		7.851	-0.13236
1.852	-0.06639		4.852	-0.04682		7.852	-0.13334
1.853	-0.0654		4.853	-0.04781		7.853	-0.13597
1.854	-0.06277		4.854	-0.04787		7.854	-0.13531
1.855	-0.05882		4.855	-0.04886		7.855	-0.13695
1.856	-0.05718		4.856	-0.04328		7.856	-0.13893
1.857	-0.05619		4.857	-0.03441		7.857	-0.14123
1.858	-0.05422		4.858	-0.03775		7.858	-0.15043
1.859	-0.05126		4.859	-0.0317		7.859	-0.1524
1.86	-0.04994		4.86	-0.02893		7.86	-0.1547
1.861	-0.04764		4.861	-0.02805		7.861	-0.15733
1.862	-0.04731		4.862	-0.03609		7.862	-0.15536
1.863	-0.04763		4.863	-0.03427		7.863	-0.15831
1.864	-0.04763		4.864	-0.0301		7.864	-0.15141
1.865	-0.04697		4.865	-0.02874		7.865	-0.15536
1.866	-0.04697		4.866	-0.02739		7.866	-0.15864
1.867	-0.04401		4.867	-0.03308		7.867	-0.15864
1.868	-0.04368		4.868	-0.03502		7.868	-0.15536
1.869	-0.04663		4.869	-0.02474		7.869	-0.1593
1.87	-0.04335		4.87	-0.03372		7.87	-0.16061
1.871	-0.04269		4.871	-0.03472		7.871	-0.16554
1.872	-0.0371		4.872	-0.03524		7.872	-0.16719
1.873	-0.03644		4.873	-0.03671		7.873	-0.16489
1.874	-0.03775		4.874	-0.0424		7.874	-0.16423
1.875	-0.03413		4.875	-0.03024		7.875	-0.16324
1.876	-0.03479		4.876	-0.02935		7.876	-0.17474
1.877	-0.03314		4.877	-0.02706		7.877	-0.17343
1.878	-0.03117		4.878	-0.03182		7.878	-0.17803
1.879	-0.02722		4.879	-0.0267		7.879	-0.17737
1.88	-0.02689		4.88	-0.02488		7.88	-0.1777
1.881	-0.02591		4.881	-0.02352		7.881	-0.17606
1.882	-0.02722		4.882	-0.01277		7.882	-0.17803
1.883	-0.02557		4.883	-0.01424		7.883	-0.17671
1.884	-0.02064		4.884	-0.01805		7.884	-0.18033
1.885	-0.019		4.885	-0.01576		7.885	-0.18
1.886	-0.02228		4.886	-0.01487		7.886	-0.1777
1.887	-0.02096		4.887	-0.01775		7.887	-0.17803
1.888	-0.02096		4.888	-0.01828		7.888	-0.17244
1.889	-0.01932		4.889	-0.01598		7.889	-0.17639
1.89	-0.01931		4.89	-0.02262		7.89	-0.1823
1.891	-0.01701		4.891	-0.02079		7.891	-0.18296
1.892	-0.01471		4.892	-0.02743		7.892	-0.18624
1.893	-0.01766		4.893	-0.02936		7.893	-0.18394
1.894	-0.01405		4.894	-0.02378		7.894	-0.18657
1.895	-0.01142		4.895	-0.01866		7.895	-0.18263
1.896	-0.01273		4.896	-0.01872		7.896	-0.18526
1.897	-0.01174		4.897	-0.02066		7.897	-0.18657
1.898	-0.00747		4.898	-0.01084		7.898	-0.1915
1.899	-0.000891924		4.899	-0.01419		7.899	-0.1984
1.9	0.00075332		4.9	-0.02035		7.9	-0.19709
1.901	-0.00352		4.901	-0.02276		7.901	-0.19084
1.902	-0.00581		4.902	-0.01436		7.902	-0.1984
1.903	-0.0045		4.903	-0.01159		7.903	-0.19052
1.904	-0.00482		4.904	-0.014		7.904	-0.19577
1.905	-0.000878457		4.905	-0.00231		7.905	-0.19972
1.906	-0.00121		4.906	-0.00988		7.906	-0.19249
1.907	0.00176		4.907	-0.0151		7.907	-0.19479
1.908	0.000114277		4.908	-0.0161		7.908	-0.18953
1.909	-0.0035		4.909	-0.02038		7.909	-0.19709
1.91	-0.00514		4.91	-0.01715		7.91	-0.1938
1.911	-0.00316		4.911	-0.01768		7.911	-0.19117
1.912	-0.00119		4.912	-0.01867		7.912	-0.19413
1.913	-0.00152		4.913	-0.00651		7.913	-0.19413
1.914	-0.00513		4.914	-0.01173		7.914	-0.19084
1.915	-0.00447		4.915	-0.01179		7.915	-0.19216
1.916	-0.000853767		4.916	-0.00997		7.916	-0.19512
1.917	0.000791478		4.917	-0.00297		7.917	-0.19676
1.918	0.00605		4.918	-0.00538		7.918	-0.19413
1.919	0.00737		4.919	-0.0106		7.919	-0.19413
1.92	0.01		4.92	-0.01442		7.92	-0.19282
1.921	0.01		4.921	-0.00977		7.921	-0.1938
1.922	0.00869		4.922	-0.0056		7.922	-0.1984
1.923	0.01066		4.923	0.00327		7.923	-0.19906
1.924	0.00968		4.924	0.00181		7.924	-0.19479
1.925	0.00771		4.925	-0.000129765		7.925	-0.1961
1.926	0.0087		4.926	-0.003		7.926	-0.20136
1.927	0.01166		4.927	-0.00588		7.927	-0.20136
1.928	0.00969		4.928	-0.0064		7.928	-0.20037
1.929	0.00706		4.929	-0.000352366		7.929	-0.19577
1.93	0.00969		4.93	-0.00323		7.93	-0.20267
1.931	0.00805		4.931	0.00283		7.931	-0.20136
1.932	0.00838		4.932	-0.00146		7.932	-0.19906
1.933	0.00937		4.933	-0.00292		7.933	-0.2007
1.934	0.012		4.934	-0.00392		7.934	-0.19577
1.935	0.012		4.935	-0.00398		7.935	-0.20005
1.936	0.01135		4.936	0.00161		7.936	-0.20957
1.937	0.01891		4.937	-0.000327099		7.937	-0.21023
1.938	0.01957		4.938	-0.00367		7.938	-0.2099
1.939	0.0153		4.939	0.00144		7.939	-0.20925
1.94	0.01662		4.94	0.0042		7.94	-0.21155
1.941	0.01826		4.941	0.00274		7.941	-0.20399
1.942	0.02155		4.942	-0.00154		7.942	-0.20727
1.943	0.01826		4.943	0.0031		7.943	-0.20563
1.944	0.01695		4.944	0.00539		7.944	-0.2053
1.945	0.01728		4.945	0.01285		7.945	-0.2053
1.946	0.01696		4.946	0.00998		7.946	-0.20465
1.947	0.0163		4.947	0.00147		7.947	-0.20892
1.948	0.01499		4.948	0.00517		7.948	-0.20366
1.949	0.01204		4.949	0.00417		7.949	-0.20727
1.95	0.01105		4.95	-0.00105		7.95	-0.21155
1.951	0.01105		4.951	0.00876		7.951	-0.2076
1.952	0.01533		4.952	0.00871		7.952	-0.21418
1.953	0.01632		4.953	0.00254		7.953	-0.20727
1.954	0.0173		4.954	0.00108		7.954	-0.21056
1.955	0.01435		4.955	0.0029		7.955	-0.21286
1.956	0.01764		4.956	0.00566		7.956	-0.21122
1.957	0.01797		4.957	0.00373		7.957	-0.21418
1.958	0.01896		4.958	0.00555		7.958	-0.21713
1.959	0.0183		4.959	0.01208		7.959	-0.22107
1.96	0.02225		4.96	0.01296		7.96	-0.21483
1.961	0.01962		4.961	0.01525		7.961	-0.21615
1.962	0.01896		4.962	0.01708		7.962	-0.21385
1.963	0.02061		4.963	0.0142		7.963	-0.21713
1.964	0.01568		4.964	0.01837		7.964	-0.21746
1.965	0.01667		4.965	0.00892		7.965	-0.21549
1.966	0.01635		4.966	0.00323		7.966	-0.21155
1.967	0.01635		4.967	0.0121		7.967	-0.2122
1.968	0.01471		4.968	0.01392		7.968	-0.21286
1.969	0.01635		4.969	0.00306		7.969	-0.21352
1.97	0.0134		4.97	-0.00169		7.97	-0.21516
1.971	0.01208		4.971	-0.00692		7.971	-0.21615
1.972	0.01077		4.972	-0.00509		7.972	-0.22009
1.973	0.01308		4.973	-0.0028		7.973	-0.22075
1.974	0.01472		4.974	-0.00145		7.974	-0.22042
1.975	0.01341		4.975	0.00367		7.975	-0.22107
1.976	0.01472		4.976	0.00408		7.976	-0.2191
1.977	0.01506		4.977	0.00825		7.977	-0.21582
1.978	0.01571		4.978	0.00726		7.978	-0.21615
1.979	0.01539		4.979	0.00344		7.979	-0.22173
1.98	0.01178		4.98	0.00198		7.98	-0.22337
1.981	0.01868		4.981	-0.000896694		7.981	-0.22337
1.982	0.02427		4.982	0.00328		7.982	-0.22206
1.983	0.02033		4.983	0.01027		7.983	-0.22042
1.984	0.01869		4.984	0.01021		7.984	-0.21878
1.985	0.01737		4.985	0.00828		7.985	-0.22272
1.986	0.01869		4.986	0.00728		7.986	-0.22173
1.987	0.01573		4.987	0.00676		7.987	-0.21976
1.988	0.01278		4.988	-0.00176		7.988	-0.22075
1.989	0.01147		4.989	0.000538554		7.989	-0.21648
1.99	0.01344		4.99	0.00236		7.99	-0.21188
1.991	0.01476		4.991	-0.000513687		7.991	-0.21615
1.992	0.01706		4.992	0.00272		7.992	-0.2168
1.993	0.01739		4.993	-0.00438		7.993	-0.21812
1.994	0.01739		4.994	-0.00209		7.994	-0.21713
1.995	0.0174		4.995	0.0049		7.995	-0.22042
1.996	0.01543		4.996	0.00109		7.996	-0.21878
1.997	0.01904		4.997	-0.00132		7.997	-0.21746
1.998	0.01609		4.998	0.00333		7.998	-0.22633
1.999	0.01412		4.999	0.00139		7.999	-0.21845
[truncated: 1 more rows]

## Sheet: S4c
Time (s)	Open-circuit voltage (V)
6.001	-0.23422
6.002	-0.23093
6.003	-0.22896
6.004	-0.22863
6.005	-0.23093
6.006	-0.23291
6.007	-0.23323
6.008	-0.22699
6.009	-0.22469
6.01	-0.22765
6.011	-0.2237
6.012	-0.22469
6.013	-0.22239
6.014	-0.2237
6.015	-0.2237
6.016	-0.22798
6.017	-0.22896
6.018	-0.22699
6.019	-0.22995
6.02	-0.22995
6.021	-0.23192
6.022	-0.22765
6.023	-0.22305
6.024	-0.22502
6.025	-0.22995
6.026	-0.22239
6.027	-0.22403
6.028	-0.22535
6.029	-0.22502
6.03	-0.22075
6.031	-0.22732
6.032	-0.22469
6.033	-0.22568
6.034	-0.226
6.035	-0.226
6.036	-0.22633
6.037	-0.22863
6.038	-0.22962
6.039	-0.2306
6.04	-0.22929
6.041	-0.22173
6.042	-0.22107
6.043	-0.22272
6.044	-0.22075
6.045	-0.21878
6.046	-0.21648
6.047	-0.21746
6.048	-0.21286
6.049	-0.2168
6.05	-0.2191
6.051	-0.21779
6.052	-0.21976
6.053	-0.2214
6.054	-0.21582
6.055	-0.22272
6.056	-0.22173
6.057	-0.22403
6.058	-0.22502
6.059	-0.22272
6.06	-0.22107
6.061	-0.22075
6.062	-0.21943
6.063	-0.21943
6.064	-0.21155
6.065	-0.21648
6.066	-0.21286
6.067	-0.2145
6.068	-0.21418
6.069	-0.21418
6.07	-0.21188
6.071	-0.20925
6.072	-0.21023
6.073	-0.2122
6.074	-0.21483
6.075	-0.21483
6.076	-0.21385
6.077	-0.21385
6.078	-0.21483
6.079	-0.21516
6.08	-0.21418
6.081	-0.21188
6.082	-0.21023
6.083	-0.21056
6.084	-0.20695
6.085	-0.20695
6.086	-0.20826
6.087	-0.21056
6.088	-0.20859
6.089	-0.20695
6.09	-0.20399
6.091	-0.20465
6.092	-0.20563
6.093	-0.20695
6.094	-0.20793
6.095	-0.2099
6.096	-0.20826
6.097	-0.20563
6.098	-0.2076
6.099	-0.20432
6.1	-0.20432
6.101	-0.20333
6.102	-0.20366
6.103	-0.20399
6.104	-0.203
6.105	-0.20366
6.106	-0.20103
6.107	-0.19775
6.108	-0.19807
6.109	-0.19216
6.11	-0.1915
6.111	-0.19216
6.112	-0.18789
6.113	-0.18986
6.114	-0.19052
6.115	-0.18953
6.116	-0.18756
6.117	-0.18559
6.118	-0.1846
6.119	-0.18362
6.12	-0.18033
6.121	-0.18
6.122	-0.18099
6.123	-0.17704
6.124	-0.17573
6.125	-0.16949
6.126	-0.16916
6.127	-0.16324
6.128	-0.16226
6.129	-0.1639
6.13	-0.1593
6.131	-0.16357
6.132	-0.16127
6.133	-0.16357
6.134	-0.16324
6.135	-0.16489
6.136	-0.15963
6.137	-0.1639
6.138	-0.15831
6.139	-0.16028
6.14	-0.15798
6.141	-0.15404
6.142	-0.15306
6.143	-0.15601
6.144	-0.15109
6.145	-0.15273
6.146	-0.14451
6.147	-0.14418
6.148	-0.14156
6.149	-0.14254
6.15	-0.13597
6.151	-0.13925
6.152	-0.13893
6.153	-0.13893
6.154	-0.13991
6.155	-0.13827
6.156	-0.13695
6.157	-0.13498
6.158	-0.14123
6.159	-0.14057
6.16	-0.13498
6.161	-0.13203
6.162	-0.12743
6.163	-0.13006
6.164	-0.1248
6.165	-0.12545
6.166	-0.12348
6.167	-0.11888
6.168	-0.11691
6.169	-0.11428
6.17	-0.11691
6.171	-0.11757
6.172	-0.11724
6.173	-0.11264
6.174	-0.11363
6.175	-0.10903
6.176	-0.11198
6.177	-0.10607
6.178	-0.10935
6.179	-0.11034
6.18	-0.10804
6.181	-0.10903
6.182	-0.10935
6.183	-0.10607
6.184	-0.10804
6.185	-0.10311
6.186	-0.10114
6.187	-0.0949
6.188	-0.09522
6.189	-0.0995
6.19	-0.0972
6.191	-0.09424
6.192	-0.09128
6.193	-0.08832
6.194	-0.09161
6.195	-0.0949
6.196	-0.09621
6.197	-0.09621
6.198	-0.09095
6.199	-0.09062
6.2	-0.09161
6.201	-0.09062
6.202	-0.08668
6.203	-0.08372
6.204	-0.08307
6.205	-0.08077
6.206	-0.08142
6.207	-0.07945
6.208	-0.07682
6.209	-0.07584
6.21	-0.07091
6.211	-0.06992
6.212	-0.07452
6.213	-0.07189
6.214	-0.06927
6.215	-0.07091
6.216	-0.07288
6.217	-0.07354
6.218	-0.07288
6.219	-0.07091
6.22	-0.06598
6.221	-0.06861
6.222	-0.06927
6.223	-0.06696
6.224	-0.06302
6.225	-0.06335
6.226	-0.05546
6.227	-0.05941
6.228	-0.05974
6.229	-0.05612
6.23	-0.05481
6.231	-0.05711
6.232	-0.05744
6.233	-0.04955
6.234	-0.05086
6.235	-0.04955
6.236	-0.04988
6.237	-0.05021
6.238	-0.05119
6.239	-0.05251
6.24	-0.04988
6.241	-0.05218
6.242	-0.05185
6.243	-0.05152
6.244	-0.04692
6.245	-0.04824
6.246	-0.04462
6.247	-0.03805
6.248	-0.04133
6.249	-0.03739
6.25	-0.03312
6.251	-0.03378
6.252	-0.03509
6.253	-0.03673
6.254	-0.03312
6.255	-0.03608
6.256	-0.03345
6.257	-0.03115
6.258	-0.03739
6.259	-0.03378
6.26	-0.03148
6.261	-0.03378
6.262	-0.03443
6.263	-0.03641
6.264	-0.03016
6.265	-0.02753
6.266	-0.02622
6.267	-0.02721
6.268	-0.02556
6.269	-0.02556
6.27	-0.02326
6.271	-0.02195
6.272	-0.01932
6.273	-0.01735
6.274	-0.02129
6.275	-0.02491
6.276	-0.02129
6.277	-0.02425
6.278	-0.02458
6.279	-0.02293
6.28	-0.01768
6.281	-0.01801
6.282	-0.01406
6.283	-0.01472
6.284	-0.01472
6.285	-0.0111
6.286	-0.0088
6.287	-0.0065
6.288	-0.01176
6.289	-0.0111
6.29	-0.00847
6.291	-0.00716
6.292	-0.00618
6.293	-0.00716
6.294	-0.00158
6.295	-0.00618
6.296	-0.00618
6.297	-0.00388
6.298	-0.00355
6.299	-0.00388
6.3	-0.00125
6.301	-0.00486
6.302	-0.00125
6.303	0.0027
6.304	0.00171
6.305	-0.00125
6.306	0.00302
6.307	0.00204
6.308	0.0073
6.309	0.00631
6.31	0.00204
6.311	0.0027
6.312	0.00993
6.313	0.00467
6.314	0.00565
6.315	0.00434
6.316	0.00795
6.317	0.00861
6.318	0.00861
6.319	0.00993
6.32	0.0142
6.321	0.01025
6.322	0.00795
6.323	0.01223
6.324	0.01321
6.325	0.01124
6.326	0.01518
6.327	0.01913
6.328	0.02044
6.329	0.01978
6.33	0.01748
6.331	0.01683
6.332	0.02241
6.333	0.02175
6.334	0.02241
6.335	0.02143
6.336	0.02373
6.337	0.02044
6.338	0.02471
6.339	0.02471
6.34	0.01945
6.341	0.02636
6.342	0.02701
6.343	0.01683
6.344	0.0257
6.345	0.02964
6.346	0.02504
6.347	0.0257
6.348	0.02701
6.349	0.02898
6.35	0.0303
6.351	0.02866
6.352	0.02833
6.353	0.0349
6.354	0.03687
6.355	0.02997
6.356	0.03391
6.357	0.03753
6.358	0.03753
6.359	0.03753
6.36	0.03621
6.361	0.03523
6.362	0.03786
6.363	0.03786
6.364	0.04081
6.365	0.0418
6.366	0.04081
6.367	0.04147
6.368	0.04706
6.369	0.03983
6.37	0.04607
6.371	0.04279
6.372	0.04344
6.373	0.04147
6.374	0.0487
6.375	0.0441
6.376	0.04344
6.377	0.03917
6.378	0.03851
6.379	0.04509
6.38	0.0418
6.381	0.04311
6.382	0.04509
6.383	0.05133
6.384	0.05133
6.385	0.04607
6.386	0.05724
6.387	0.05396
6.388	0.05889
6.389	0.06119
6.39	0.05692
6.391	0.05724
6.392	0.0533
6.393	0.05264
6.394	0.05987
6.395	0.0625
6.396	0.0579
6.397	0.05429
6.398	0.05363
6.399	0.0556
6.4	0.05001
6.401	0.05396
6.402	0.05954
6.403	0.05527
6.404	0.0556
6.405	0.05659
6.406	0.06086
6.407	0.06611
6.408	0.06447
6.409	0.06579
6.41	0.06053
6.411	0.06217
6.412	0.06086
6.413	0.06349
6.414	0.06381
6.415	0.06184
6.416	0.06513
6.417	0.06644
6.418	0.06447
6.419	0.0625
6.42	0.06349
6.421	0.06316
6.422	0.06809
6.423	0.06874
6.424	0.06546
6.425	0.0717
6.426	0.07597
6.427	0.07499
6.428	0.07367
6.429	0.07203
6.43	0.07367
6.431	0.07729
6.432	0.07696
6.433	0.07532
6.434	0.07203
6.435	0.06809
6.436	0.06776
6.437	0.06644
6.438	0.06842
6.439	0.06579
6.44	0.06874
6.441	0.06842
6.442	0.0671
6.443	0.0694
6.444	0.074
6.445	0.07367
6.446	0.07236
6.447	0.07334
6.448	0.07499
6.449	0.07597
6.45	0.08123
6.451	0.07893
6.452	0.07696
6.453	0.07762
6.454	0.08057
6.455	0.0763
6.456	0.07104
6.457	0.074
6.458	0.07433
6.459	0.07466
6.46	0.07532
6.461	0.07893
6.462	0.07827
6.463	0.07564
6.464	0.07795
6.465	0.08123
6.466	0.08254
6.467	0.08222
6.468	0.0832
6.469	0.0832
6.47	0.08419
6.471	0.0832
6.472	0.08386
6.473	0.08616
6.474	0.08649
6.475	0.08189
6.476	0.08156
6.477	0.08189
6.478	0.07893
6.479	0.07959
6.48	0.08517
6.481	0.07795
6.482	0.08222
6.483	0.0832
6.484	0.0855
6.485	0.08353
6.486	0.08222
6.487	0.08452
6.488	0.08517
6.489	0.08517
6.49	0.0832
6.491	0.08616
6.492	0.08419
6.493	0.08287
6.494	0.08386
6.495	0.08222
6.496	0.07564
6.497	0.0809
6.498	0.07992
6.499	0.08189
6.5	0.08189
6.501	0.08452
6.502	0.08222
6.503	0.08287
6.504	0.08222
6.505	0.08649
6.506	0.08419
6.507	0.08583
6.508	0.0855
6.509	0.08156
6.51	0.0809
6.511	0.07926
6.512	0.08156
6.513	0.0832
6.514	0.08254
6.515	0.08024
6.516	0.0763
6.517	0.07729
6.518	0.07762
6.519	0.07532
6.52	0.07433
6.521	0.07433
6.522	0.0717
6.523	0.07302
6.524	0.07466
6.525	0.07302
6.526	0.0763
6.527	0.07729
6.528	0.074
6.529	0.07236
6.53	0.07926
6.531	0.07564
6.532	0.06743
6.533	0.07269
6.534	0.06973
6.535	0.0671
6.536	0.0648
6.537	0.06611
6.538	0.06579
6.539	0.06283
6.54	0.06677
6.541	0.06611
6.542	0.06414
6.543	0.06283
6.544	0.06119
6.545	0.06053
6.546	0.06053
6.547	0.05494
6.548	0.05396
6.549	0.0533
6.55	0.05297
6.551	0.05626
6.552	0.05692
6.553	0.05494
6.554	0.05264
6.555	0.05034
6.556	0.0487
6.557	0.05166
6.558	0.05396
6.559	0.04706
6.56	0.05067
6.561	0.04936
6.562	0.04739
6.563	0.04771
6.564	0.05034
6.565	0.0464
6.566	0.04147
6.567	0.03983
6.568	0.03391
6.569	0.03621
6.57	0.04147
6.571	0.04016
6.572	0.04049
6.573	0.04213
6.574	0.04147
6.575	0.0418
6.576	0.04213
6.577	0.04541
6.578	0.04771
6.579	0.04607
6.58	0.04673
6.581	0.04377
6.582	0.04541
6.583	0.0464
6.584	0.04377
6.585	0.04969
6.586	0.05133
6.587	0.04936
6.588	0.04706
6.589	0.04837
6.59	0.04541
6.591	0.04903
6.592	0.04936
6.593	0.04903
6.594	0.04739
6.595	0.04771
6.596	0.0464
6.597	0.04804
6.598	0.04837
6.599	0.04936
6.6	0.04706
6.601	0.04804
6.602	0.04673
6.603	0.04706
6.604	0.04837
6.605	0.04673
6.606	0.04804
6.607	0.0464
6.608	0.04804
6.609	0.0464
6.61	0.0464
6.611	0.04771
6.612	0.04509
6.613	0.0464
6.614	0.04936
6.615	0.04771
6.616	0.04377
6.617	0.05133
6.618	0.05199
6.619	0.04837
6.62	0.04837
6.621	0.04837
6.622	0.04837
6.623	0.0487
6.624	0.04541
6.625	0.0464
6.626	0.04673
6.627	0.04739
6.628	0.05396
6.629	0.05823
6.63	0.05659
6.631	0.0556
6.632	0.05363
6.633	0.04739
6.634	0.05067
6.635	0.05626
6.636	0.05133
6.637	0.05494
6.638	0.05199
6.639	0.05396
6.64	0.05692
6.641	0.06053
6.642	0.06316
6.643	0.06447
6.644	0.0648
6.645	0.06053
6.646	0.0579
6.647	0.05527
6.648	0.05494
6.649	0.06447
6.65	0.06316
6.651	0.05823
6.652	0.06053
6.653	0.05494
6.654	0.05166
6.655	0.05231
6.656	0.05264
6.657	0.0533
6.658	0.05461
6.659	0.04969
6.66	0.05001
6.661	0.05001
6.662	0.0533
6.663	0.05593
6.664	0.05626
6.665	0.05692
6.666	0.05724
6.667	0.05757
6.668	0.05527
6.669	0.0533
6.67	0.05396
6.671	0.05396
6.672	0.05396
6.673	0.04837
6.674	0.04673
6.675	0.04903
6.676	0.04804
6.677	0.04213
6.678	0.04739
6.679	0.04574
6.68	0.04311
6.681	0.04443
6.682	0.0441
6.683	0.03884
6.684	0.03818
6.685	0.0395
6.686	0.03983
6.687	0.03851
6.688	0.0395
6.689	0.04049
6.69	0.03851
6.691	0.03687
6.692	0.03753
6.693	0.03523
6.694	0.03654
6.695	0.03687
6.696	0.03359
6.697	0.03391
6.698	0.03128
6.699	0.03227
6.7	0.02931
6.701	0.03194
6.702	0.03391
6.703	0.03424
6.704	0.03128
6.705	0.03227
6.706	0.02603
6.707	0.02668
6.708	0.02997
6.709	0.02373
6.71	0.02406
6.711	0.02471
6.712	0.0211
6.713	0.02373
6.714	0.02077
6.715	0.0211
6.716	0.01453
6.717	0.01584
6.718	0.0165
6.719	0.01551
6.72	0.01157
6.721	0.00828
6.722	0.00927
6.723	0.00993
6.724	0.00401
6.725	0.00204
6.726	0.0027
6.727	0.00664
6.728	0.01058
6.729	0.00467
6.73	0.00828
6.731	0.00894
6.732	0.00664
6.733	0.00434
6.734	-0.00026
6.735	0.000725
6.736	-0.0065
6.737	-0.0065
6.738	-0.0111
6.739	-0.01176
6.74	-0.01373
6.741	-0.0111
6.742	-0.01176
6.743	-0.01866
6.744	-0.01242
6.745	-0.0157
6.746	-0.01472
6.747	-0.01932
6.748	-0.02031
6.749	-0.02129
6.75	-0.01768
6.751	-0.02162
6.752	-0.02096
6.753	-0.02425
6.754	-0.02195
6.755	-0.02293
6.756	-0.01998
6.757	-0.02261
6.758	-0.02688
6.759	-0.02392
6.76	-0.03016
6.761	-0.03082
6.762	-0.03115
6.763	-0.03082
6.764	-0.03312
6.765	-0.03443
6.766	-0.03542
6.767	-0.03016
6.768	-0.03181
6.769	-0.03542
6.77	-0.03443
6.771	-0.03411
6.772	-0.03772
6.773	-0.04068
6.774	-0.03903
6.775	-0.04002
6.776	-0.04495
6.777	-0.04265
6.778	-0.04988
6.779	-0.05021
6.78	-0.05218
6.781	-0.05415
6.782	-0.05284
6.783	-0.05579
6.784	-0.05448
6.785	-0.05415
6.786	-0.05974
6.787	-0.05941
6.788	-0.05908
6.789	-0.05941
6.79	-0.05908
6.791	-0.06237
6.792	-0.06269
6.793	-0.06499
6.794	-0.06532
6.795	-0.06467
6.796	-0.07124
6.797	-0.07189
6.798	-0.07682
6.799	-0.07847
6.8	-0.07847
6.801	-0.07387
6.802	-0.07551
6.803	-0.07419
6.804	-0.07847
6.805	-0.08044
6.806	-0.08372
6.807	-0.07814
6.808	-0.07879
6.809	-0.07682
6.81	-0.08307
6.811	-0.08438
6.812	-0.08602
6.813	-0.09424
6.814	-0.09654
6.815	-0.09851
6.816	-0.10212
6.817	-0.10574
6.818	-0.10574
6.819	-0.10508
6.82	-0.10771
6.821	-0.111
6.822	-0.10311
6.823	-0.10738
6.824	-0.11133
6.825	-0.10903
6.826	-0.10574
6.827	-0.10738
6.828	-0.10508
6.829	-0.10705
6.83	-0.1133
6.831	-0.1087
6.832	-0.111
6.833	-0.11494
6.834	-0.11855
6.835	-0.11954
6.836	-0.12184
6.837	-0.1271
6.838	-0.12414
6.839	-0.13367
6.84	-0.13203
6.841	-0.13564
6.842	-0.14057
6.843	-0.1386
6.844	-0.14287
6.845	-0.13925
6.846	-0.13958
6.847	-0.13695
6.848	-0.14057
6.849	-0.14057
6.85	-0.14057
6.851	-0.1409
6.852	-0.1432
6.853	-0.14879
6.854	-0.14846
6.855	-0.14583
6.856	-0.15536
6.857	-0.15503
6.858	-0.15371
6.859	-0.15798
6.86	-0.16489
6.861	-0.15996
6.862	-0.15897
6.863	-0.15634
6.864	-0.1616
6.865	-0.16489
6.866	-0.16259
6.867	-0.16094
6.868	-0.15897
6.869	-0.16489
6.87	-0.16554
6.871	-0.1639
6.872	-0.16653
6.873	-0.16751
6.874	-0.16587
6.875	-0.16916
6.876	-0.16981
6.877	-0.17507
6.878	-0.17606
6.879	-0.17277
6.88	-0.18
6.881	-0.17869
6.882	-0.18329
6.883	-0.18066
6.884	-0.17803
6.885	-0.17901
6.886	-0.17474
6.887	-0.17836
6.888	-0.17113
6.889	-0.17934
6.89	-0.17934
6.891	-0.17507
6.892	-0.17507
6.893	-0.17606
6.894	-0.18
6.895	-0.18263
6.896	-0.18986
6.897	-0.18854
6.898	-0.18953
6.899	-0.18592
6.9	-0.18953
6.901	-0.1915
6.902	-0.19742
6.903	-0.19216
6.904	-0.18329
6.905	-0.18526
6.906	-0.18592
6.907	-0.18559
6.908	-0.18263
6.909	-0.18329
6.91	-0.18624
6.911	-0.18756
6.912	-0.18756
6.913	-0.18427
6.914	-0.18624
6.915	-0.18854
6.916	-0.19183
6.917	-0.19052
6.918	-0.1938
6.919	-0.19545
6.92	-0.19873
6.921	-0.19676
6.922	-0.19512
6.923	-0.19939
6.924	-0.19972
6.925	-0.19446
6.926	-0.1961
6.927	-0.19709
6.928	-0.19577
6.929	-0.19347
6.93	-0.19052
6.931	-0.19413
6.932	-0.19282
6.933	-0.20037
6.934	-0.20136
6.935	-0.19775
6.936	-0.20136
6.937	-0.19906
6.938	-0.20399
6.939	-0.20563
6.94	-0.2099
6.941	-0.19742
6.942	-0.20267
6.943	-0.20136
6.944	-0.20497
6.945	-0.20432
6.946	-0.2007
6.947	-0.20399
6.948	-0.20629
6.949	-0.19807
6.95	-0.19873
6.951	-0.20399
6.952	-0.21023
6.953	-0.2099
6.954	-0.20793
6.955	-0.20563
6.956	-0.20465
6.957	-0.21286
6.958	-0.21056
6.959	-0.21352
6.96	-0.21286
6.961	-0.20957
6.962	-0.20793
6.963	-0.21089
6.964	-0.21549
6.965	-0.21878
6.966	-0.20826
6.967	-0.21023
6.968	-0.20925
6.969	-0.20366
6.97	-0.20826
6.971	-0.2076
6.972	-0.2053
6.973	-0.21056
6.974	-0.21056
6.975	-0.2122
6.976	-0.21615
6.977	-0.2214
6.978	-0.21516
6.979	-0.22042
6.98	-0.2168
6.981	-0.21812
6.982	-0.21878
6.983	-0.21976
6.984	-0.21976
6.985	-0.21878
6.986	-0.22075
6.987	-0.21418
6.988	-0.21582
6.989	-0.21319
6.99	-0.21615
6.991	-0.21122
6.992	-0.2145
6.993	-0.21878
6.994	-0.2168
6.995	-0.20892
6.996	-0.2122
6.997	-0.21648
6.998	-0.21549
6.999	-0.21385
7	-0.22075
7.001	-0.22009
7.002	-0.21713
7.003	-0.21779
7.004	-0.22009
7.005	-0.2237
7.006	-0.22009
7.007	-0.21779
7.008	-0.21418
7.009	-0.21253
7.01	-0.21155
7.011	-0.21483
7.012	-0.21943
7.013	-0.22206
7.014	-0.21615
7.015	-0.21943
7.016	-0.21943
7.017	-0.21779
7.018	-0.22239
7.019	-0.21976
7.02	-0.21319
7.021	-0.21582
7.022	-0.21779
7.023	-0.2191
7.024	-0.21648
7.025	-0.21418
7.026	-0.21352
7.027	-0.21286
7.028	-0.21253
7.029	-0.21155
7.03	-0.21319
7.031	-0.21023
7.032	-0.2099
7.033	-0.20925
7.034	-0.21023
7.035	-0.20563
7.036	-0.20563
7.037	-0.2076
7.038	-0.21155
7.039	-0.21648
7.04	-0.21352
7.041	-0.21812
7.042	-0.2145
7.043	-0.21319
7.044	-0.21779
7.045	-0.21516
7.046	-0.21122
7.047	-0.21122
7.048	-0.21155
7.049	-0.20925
7.05	-0.20892
7.051	-0.21188
7.052	-0.2099
7.053	-0.20957
7.054	-0.20826
7.055	-0.2076
7.056	-0.20859
7.057	-0.21122
7.058	-0.20793
7.059	-0.21385
7.06	-0.21976
7.061	-0.21483
7.062	-0.21352
7.063	-0.20892
7.064	-0.2145
7.065	-0.21122
7.066	-0.2122
7.067	-0.21253
7.068	-0.20727
7.069	-0.20497
7.07	-0.20793
7.071	-0.20793
7.072	-0.20497
7.073	-0.20136
7.074	-0.20366
7.075	-0.20399
7.076	-0.2007
7.077	-0.20662
7.078	-0.21023
7.079	-0.19873
7.08	-0.19939
7.081	-0.20596
7.082	-0.2076
7.083	-0.20662
7.084	-0.20629
7.085	-0.2076
7.086	-0.20169
7.087	-0.20169
7.088	-0.20432
7.089	-0.20596
7.09	-0.20202
7.091	-0.20103
7.092	-0.20235
7.093	-0.20497
7.094	-0.20202
7.095	-0.20399
7.096	-0.20465
7.097	-0.20399
7.098	-0.20563
7.099	-0.20432
7.1	-0.20235
7.101	-0.203
7.102	-0.20136
7.103	-0.19906
7.104	-0.19939
7.105	-0.19972
7.106	-0.1984
7.107	-0.19347
7.108	-0.19019
7.109	-0.19052
7.11	-0.18362
7.111	-0.18592
7.112	-0.18263
7.113	-0.18296
7.114	-0.18394
7.115	-0.18394
7.116	-0.18263
7.117	-0.18132
7.118	-0.17737
7.119	-0.1754
7.12	-0.17869
7.121	-0.17869
7.122	-0.17409
7.123	-0.17179
7.124	-0.16554
7.125	-0.16784
7.126	-0.16456
7.127	-0.15864
7.128	-0.15503
7.129	-0.15766
7.13	-0.15371
7.131	-0.15404
7.132	-0.15109
7.133	-0.15109
7.134	-0.1547
7.135	-0.15273
7.136	-0.15273
7.137	-0.15109
7.138	-0.14977
7.139	-0.14714
7.14	-0.14616
7.141	-0.14911
7.142	-0.14649
7.143	-0.1455
7.144	-0.14254
7.145	-0.14418
7.146	-0.1432
7.147	-0.14353
7.148	-0.1386
7.149	-0.13893
7.15	-0.13597
7.151	-0.13695
7.152	-0.13695
7.153	-0.1294
7.154	-0.13006
7.155	-0.12874
7.156	-0.1294
7.157	-0.13564
7.158	-0.12743
7.159	-0.12644
7.16	-0.12315
7.161	-0.1294
7.162	-0.12644
7.163	-0.11921
7.164	-0.11823
7.165	-0.11757
7.166	-0.1179
7.167	-0.11461
7.168	-0.11034
7.169	-0.10837
7.17	-0.10804
7.171	-0.10574
7.172	-0.10311
7.173	-0.1041
7.174	-0.10278
7.175	-0.10212
7.176	-0.10015
7.177	-0.10311
7.178	-0.10607
7.179	-0.10377
7.18	-0.10245
7.181	-0.10212
7.182	-0.1018
7.183	-0.10048
7.184	-0.09621
7.185	-0.09785
7.186	-0.09424
7.187	-0.09522
7.188	-0.09424
7.189	-0.09128
7.19	-0.09128
7.191	-0.08931
7.192	-0.08997
7.193	-0.08767
7.194	-0.08734
7.195	-0.08668
7.196	-0.08044
7.197	-0.08044
7.198	-0.08471
7.199	-0.08537
7.2	-0.08602
7.201	-0.08668
7.202	-0.08044
7.203	-0.08208
7.204	-0.08077
7.205	-0.07978
7.206	-0.07715
7.207	-0.07584
7.208	-0.07255
7.209	-0.07419
7.21	-0.07419
7.211	-0.06532
7.212	-0.06598
7.213	-0.06828
7.214	-0.06434
7.215	-0.06664
7.216	-0.06696
7.217	-0.06499
7.218	-0.06959
7.219	-0.06828
7.22	-0.06729
7.221	-0.06401
7.222	-0.06335
7.223	-0.06237
7.224	-0.05974
7.225	-0.06302
7.226	-0.05941
7.227	-0.05185
7.228	-0.05448
7.229	-0.05875
7.23	-0.05776
7.231	-0.05579
7.232	-0.05053
7.233	-0.05185
7.234	-0.05053
7.235	-0.05021
7.236	-0.04922
7.237	-0.05021
7.238	-0.04922
7.239	-0.05185
7.24	-0.05086
7.241	-0.05119
7.242	-0.04856
7.243	-0.05053
7.244	-0.04824
7.245	-0.04626
7.246	-0.04462
7.247	-0.04068
7.248	-0.03936
7.249	-0.03871
7.25	-0.03805
7.251	-0.03903
7.252	-0.03739
7.253	-0.03969
7.254	-0.03641
7.255	-0.03673
7.256	-0.03542
7.257	-0.03673
7.258	-0.03608
7.259	-0.03673
7.26	-0.03838
7.261	-0.03673
7.262	-0.03443
7.263	-0.03345
7.264	-0.03181
7.265	-0.03312
7.266	-0.03181
7.267	-0.02819
7.268	-0.03246
7.269	-0.03016
7.27	-0.02819
7.271	-0.02885
7.272	-0.02556
7.273	-0.02491
7.274	-0.02721
7.275	-0.02885
7.276	-0.02458
7.277	-0.02589
7.278	-0.02918
7.279	-0.02589
7.28	-0.02622
7.281	-0.02819
7.282	-0.02523
7.283	-0.02359
7.284	-0.02326
7.285	-0.02458
7.286	-0.01899
7.287	-0.01735
7.288	-0.01636
7.289	-0.01702
7.29	-0.01308
7.291	-0.01636
7.292	-0.01735
7.293	-0.01899
7.294	-0.01538
7.295	-0.01275
7.296	-0.0134
7.297	-0.01176
7.298	-0.00946
7.299	-0.00847
7.3	-0.01242
7.301	-0.00946
7.302	-0.00815
7.303	-0.00946
7.304	-0.00815
7.305	-0.00683
7.306	-0.00618
7.307	-0.00388
7.308	-0.00256
7.309	-0.00223
7.31	-0.00158
7.311	-0.00026
7.312	0.00105
7.313	-0.00125
7.314	-0.000918
7.315	-0.00355
7.316	-0.00355
7.317	0.000397
7.318	0.00138
7.319	-0.00223
7.32	-0.00223
7.321	0.00204
7.322	0.00467
7.323	0.00598
7.324	0.0073
7.325	0.00894
7.326	0.0096
7.327	0.00894
7.328	0.01124
7.329	0.00927
7.33	0.01354
7.331	0.0142
7.332	0.01584
7.333	0.01584
7.334	0.01683
7.335	0.01748
7.336	0.01617
7.337	0.01683
7.338	0.01255
7.339	0.01453
7.34	0.01288
7.341	0.01551
7.342	0.01617
7.343	0.01945
7.344	0.0211
7.345	0.02077
7.346	0.01913
7.347	0.02011
7.348	0.02438
7.349	0.02603
7.35	0.02471
7.351	0.02898
7.352	0.0257
7.353	0.02734
7.354	0.02964
7.355	0.028
7.356	0.0303
7.357	0.0326
7.358	0.0349
7.359	0.02931
7.36	0.03063
7.361	0.02964
7.362	0.03227
7.363	0.0303
7.364	0.03128
7.365	0.02964
7.366	0.03096
7.367	0.03424
7.368	0.03556
7.369	0.0395
7.37	0.03917
7.371	0.03917
7.372	0.03589
7.373	0.03359
7.374	0.04016
7.375	0.04443
7.376	0.0441
7.377	0.03851
7.378	0.04114
7.379	0.04114
7.38	0.04016
7.381	0.04574
7.382	0.0464
7.383	0.04771
7.384	0.04969
7.385	0.05166
7.386	0.05034
7.387	0.04673
7.388	0.04804
7.389	0.05001
7.39	0.05363
7.391	0.05593
7.392	0.0556
7.393	0.05954
7.394	0.05626
7.395	0.05494
7.396	0.05889
7.397	0.05823
7.398	0.05527
7.399	0.05494
7.4	0.0556
7.401	0.05856
7.402	0.05626
7.403	0.05889
7.404	0.05922
7.405	0.06447
7.406	0.0602
7.407	0.06414
7.408	0.06776
7.409	0.06973
7.41	0.06579
7.411	0.06447
7.412	0.06316
7.413	0.0648
7.414	0.06907
7.415	0.06874
7.416	0.06546
7.417	0.06546
7.418	0.06381
7.419	0.06414
7.42	0.06907
7.421	0.06743
7.422	0.06184
7.423	0.06776
7.424	0.06677
7.425	0.06776
7.426	0.06809
7.427	0.06644
7.428	0.07466
7.429	0.0786
7.43	0.07532
7.431	0.07269
7.432	0.0717
7.433	0.07597
7.434	0.07992
7.435	0.07532
7.436	0.07302
7.437	0.06973
7.438	0.06842
7.439	0.07072
7.44	0.07203
7.441	0.07104
7.442	0.07072
7.443	0.06973
7.444	0.0717
7.445	0.07302
7.446	0.0763
7.447	0.0763
7.448	0.07203
7.449	0.07564
7.45	0.07795
7.451	0.07827
7.452	0.08189
7.453	0.07893
7.454	0.08123
7.455	0.0809
7.456	0.08024
7.457	0.0786
7.458	0.07597
7.459	0.07663
7.46	0.0809
7.461	0.07827
7.462	0.07564
7.463	0.07893
7.464	0.07926
7.465	0.07893
7.466	0.08616
7.467	0.08813
7.468	0.08945
7.469	0.08879
7.47	0.08945
7.471	0.08912
7.472	0.08879
7.473	0.08616
7.474	0.0832
7.475	0.07762
7.476	0.08057
7.477	0.08222
7.478	0.08287
7.479	0.08386
7.48	0.0809
7.481	0.08649
7.482	0.08057
7.483	0.0832
7.484	0.08452
7.485	0.08517
7.486	0.08484
7.487	0.08386
7.488	0.08254
7.489	0.0832
7.49	0.08682
7.491	0.08747
7.492	0.08912
7.493	0.08977
7.494	0.08846
7.495	0.08945
7.496	0.08714
7.497	0.08222
7.498	0.08222
7.499	0.08517
7.5	0.08353
7.501	0.08616
7.502	0.08156
7.503	0.07992
7.504	0.0809
7.505	0.08386
7.506	0.08156
7.507	0.08484
7.508	0.08517
7.509	0.08649
7.51	0.08616
7.511	0.08682
7.512	0.09207
7.513	0.08616
7.514	0.08189
7.515	0.08353
7.516	0.08189
7.517	0.08222
7.518	0.07992
7.519	0.0786
7.52	0.07137
7.521	0.07532
7.522	0.07827
7.523	0.08156
7.524	0.08189
7.525	0.08517
7.526	0.08057
7.527	0.08156
7.528	0.07696
7.529	0.07992
7.53	0.07729
7.531	0.07795
7.532	0.07499
7.533	0.07663
7.534	0.07893
7.535	0.07236
7.536	0.0694
7.537	0.07334
7.538	0.07564
7.539	0.06809
7.54	0.06907
7.541	0.07006
7.542	0.07072
7.543	0.07039
7.544	0.06973
7.545	0.06119
7.546	0.05954
7.547	0.05724
7.548	0.05396
7.549	0.05166
7.55	0.05724
7.551	0.05396
7.552	0.0556
7.553	0.05593
7.554	0.05199
7.555	0.05199
7.556	0.04936
7.557	0.04739
7.558	0.04837
7.559	0.05297
7.56	0.0556
7.561	0.05199
7.562	0.05133
7.563	0.04804
7.564	0.04936
7.565	0.051
7.566	0.0464
7.567	0.03983
7.568	0.03884
7.569	0.0395
7.57	0.03884
7.571	0.03884
7.572	0.04443
7.573	0.0441
7.574	0.0418
7.575	0.04706
7.576	0.04279
7.577	0.04509
7.578	0.04541
7.579	0.04607
7.58	0.04739
7.581	0.04837
7.582	0.04771
7.583	0.0487
7.584	0.04969
7.585	0.04936
7.586	0.05001
7.587	0.04804
7.588	0.05264
7.589	0.04969
7.59	0.05034
7.591	0.04936
7.592	0.05034
7.593	0.05001
7.594	0.04903
7.595	0.04936
7.596	0.05067
7.597	0.05034
7.598	0.05034
7.599	0.0487
7.6	0.05166
7.601	0.04969
7.602	0.04936
7.603	0.05001
7.604	0.04969
7.605	0.04706
7.606	0.05034
7.607	0.05166
7.608	0.04969
7.609	0.04936
7.61	0.05067
7.611	0.04903
7.612	0.0487
7.613	0.05363
7.614	0.04903
7.615	0.04936
7.616	0.05034
7.617	0.05199
7.618	0.05199
7.619	0.05527
7.62	0.051
7.621	0.05001
7.622	0.04837
7.623	0.04804
7.624	0.04804
7.625	0.04936
7.626	0.05494
7.627	0.05429
7.628	0.05264
7.629	0.05494
7.63	0.05659
7.631	0.0556
7.632	0.05659
7.633	0.05527
7.634	0.05889
7.635	0.05527
7.636	0.05527
7.637	0.05889
7.638	0.05527
7.639	0.05757
7.64	0.05922
7.641	0.05461
7.642	0.0602
7.643	0.06644
7.644	0.06579
7.645	0.06579
7.646	0.06776
7.647	0.06743
7.648	0.06381
7.649	0.06874
7.65	0.06546
7.651	0.06546
7.652	0.06611
7.653	0.05922
7.654	0.0602
7.655	0.06414
7.656	0.0602
7.657	0.05692
7.658	0.05856
7.659	0.05954
7.66	0.05856
7.661	0.06152
7.662	0.05987
7.663	0.04969
7.664	0.05724
7.665	0.05724
7.666	0.05429
7.667	0.05692
7.668	0.05461
7.669	0.05659
7.67	0.05133
7.671	0.05429
7.672	0.04903
7.673	0.05297
7.674	0.04476
7.675	0.04344
7.676	0.04311
7.677	0.0441
7.678	0.04443
7.679	0.04837
7.68	0.04344
7.681	0.04147
7.682	0.0418
7.683	0.04311
7.684	0.04476
7.685	0.04377
7.686	0.04213
7.687	0.04541
7.688	0.04574
7.689	0.04443
7.69	0.0487
7.691	0.04246
7.692	0.0441
7.693	0.04279
7.694	0.04016
7.695	0.04114
7.696	0.03818
7.697	0.0372
7.698	0.03326
7.699	0.03194
7.7	0.03063
7.701	0.02898
7.702	0.02668
7.703	0.02603
7.704	0.02701
7.705	0.02931
7.706	0.02701
7.707	0.02767
7.708	0.02866
7.709	0.02603
7.71	0.028
7.711	0.02734
7.712	0.02406
7.713	0.0211
7.714	0.0257
7.715	0.02175
7.716	0.01847
7.717	0.02406
7.718	0.01584
7.719	0.01617
7.72	0.0119
7.721	0.01617
7.722	0.01945
7.723	0.01847
7.724	0.01683
7.725	0.01255
7.726	0.01486
7.727	0.01157
7.728	0.00927
7.729	0.01091
7.73	0.01091
7.731	0.01058
7.732	0.00993
7.733	0.0119
7.734	0.00664
7.735	0.00565
7.736	0.00828
7.737	0.00401
7.738	6.8e-05
7.739	0.00204
7.74	-0.00519
7.741	-0.00289
7.742	-0.00749
7.743	-0.00847
7.744	-0.00946
7.745	-0.00519
7.746	-0.0088
7.747	-0.00913
7.748	-0.01143
7.749	-0.01275
7.75	-0.01406
7.751	-0.01209
7.752	-0.01176
7.753	-0.01308
7.754	-0.01439
7.755	-0.01538
7.756	-0.01603
7.757	-0.01768
7.758	-0.02261
7.759	-0.02425
7.76	-0.02458
7.761	-0.02491
7.762	-0.02556
7.763	-0.03049
7.764	-0.02951
7.765	-0.03279
7.766	-0.03049
7.767	-0.03082
7.768	-0.02655
7.769	-0.02753
7.77	-0.02425
7.771	-0.02523
7.772	-0.03016
7.773	-0.03082
7.774	-0.03378
7.775	-0.04232
7.776	-0.04462
7.777	-0.04462
7.778	-0.04594
7.779	-0.04626
7.78	-0.04626
7.781	-0.04528
7.782	-0.04594
7.783	-0.04922
7.784	-0.05284
7.785	-0.05021
7.786	-0.05284
7.787	-0.05875
7.788	-0.05842
7.789	-0.05744
7.79	-0.05908
7.791	-0.05678
7.792	-0.06171
7.793	-0.06138
7.794	-0.05776
7.795	-0.06368
7.796	-0.05974
7.797	-0.06269
7.798	-0.06335
7.799	-0.06664
7.8	-0.06992
7.801	-0.07124
7.802	-0.06894
7.803	-0.06927
7.804	-0.06927
7.805	-0.06992
7.806	-0.07452
7.807	-0.07354
7.808	-0.07649
7.809	-0.07814
7.81	-0.07518
7.811	-0.07518
7.812	-0.07814
7.813	-0.08668
7.814	-0.08865
7.815	-0.0903
7.816	-0.09391
7.817	-0.09555
7.818	-0.09752
7.819	-0.09785
7.82	-0.09884
7.821	-0.10015
7.822	-0.1018
7.823	-0.10344
7.824	-0.1041
7.825	-0.10935
7.826	-0.1087
7.827	-0.10673
7.828	-0.10705
7.829	-0.11133
7.83	-0.1133
7.831	-0.11363
7.832	-0.11395
7.833	-0.11363
7.834	-0.11363
7.835	-0.12283
7.836	-0.12381
7.837	-0.11823
7.838	-0.11724
7.839	-0.12283
7.84	-0.1248
7.841	-0.12611
7.842	-0.12217
7.843	-0.12545
7.844	-0.12841
7.845	-0.12545
7.846	-0.13006
7.847	-0.12545
7.848	-0.13498
7.849	-0.13498
7.85	-0.13433
7.851	-0.13236
7.852	-0.13334
7.853	-0.13597
7.854	-0.13531
7.855	-0.13695
7.856	-0.13893
7.857	-0.14123
7.858	-0.15043
7.859	-0.1524
7.86	-0.1547
7.861	-0.15733
7.862	-0.15536
7.863	-0.15831
7.864	-0.15141
7.865	-0.15536
7.866	-0.15864
7.867	-0.15864
7.868	-0.15536
7.869	-0.1593
7.87	-0.16061
7.871	-0.16554
7.872	-0.16719
7.873	-0.16489
7.874	-0.16423
7.875	-0.16324
7.876	-0.17474
7.877	-0.17343
7.878	-0.17803
7.879	-0.17737
7.88	-0.1777
7.881	-0.17606
7.882	-0.17803
7.883	-0.17671
7.884	-0.18033
7.885	-0.18
7.886	-0.1777
7.887	-0.17803
7.888	-0.17244
7.889	-0.17639
7.89	-0.1823
7.891	-0.18296
7.892	-0.18624
7.893	-0.18394
7.894	-0.18657
7.895	-0.18263
7.896	-0.18526
7.897	-0.18657
7.898	-0.1915
7.899	-0.1984
7.9	-0.19709
7.901	-0.19084
7.902	-0.1984
7.903	-0.19052
7.904	-0.19577
7.905	-0.19972
7.906	-0.19249
7.907	-0.19479
7.908	-0.18953
7.909	-0.19709
7.91	-0.1938
7.911	-0.19117
7.912	-0.19413
7.913	-0.19413
7.914	-0.19084
7.915	-0.19216
7.916	-0.19512
7.917	-0.19676
7.918	-0.19413
7.919	-0.19413
7.92	-0.19282
7.921	-0.1938
7.922	-0.1984
7.923	-0.19906
7.924	-0.19479
7.925	-0.1961
7.926	-0.20136
7.927	-0.20136
7.928	-0.20037
7.929	-0.19577
7.93	-0.20267
7.931	-0.20136
7.932	-0.19906
7.933	-0.2007
7.934	-0.19577
7.935	-0.20005
7.936	-0.20957
7.937	-0.21023
7.938	-0.2099
7.939	-0.20925
7.94	-0.21155
7.941	-0.20399
7.942	-0.20727
7.943	-0.20563
7.944	-0.2053
7.945	-0.2053
7.946	-0.20465
7.947	-0.20892
7.948	-0.20366
7.949	-0.20727
7.95	-0.21155
7.951	-0.2076
7.952	-0.21418
7.953	-0.20727
7.954	-0.21056
7.955	-0.21286
7.956	-0.21122
7.957	-0.21418
7.958	-0.21713
7.959	-0.22107
7.96	-0.21483
7.961	-0.21615
7.962	-0.21385
7.963	-0.21713
7.964	-0.21746
7.965	-0.21549
7.966	-0.21155
7.967	-0.2122
7.968	-0.21286
7.969	-0.21352
7.97	-0.21516
7.971	-0.21615
7.972	-0.22009
7.973	-0.22075
7.974	-0.22042
7.975	-0.22107
7.976	-0.2191
7.977	-0.21582
7.978	-0.21615
7.979	-0.22173
7.98	-0.22337
7.981	-0.22337
7.982	-0.22206
7.983	-0.22042
7.984	-0.21878
7.985	-0.22272
7.986	-0.22173
7.987	-0.21976
7.988	-0.22075
7.989	-0.21648
7.99	-0.21188
7.991	-0.21615
7.992	-0.2168
7.993	-0.21812
7.994	-0.21713
7.995	-0.22042
7.996	-0.21878
7.997	-0.21746
7.998	-0.22633
7.999	-0.21845
[truncated: 1 more rows]
