# Supplementary material for: Triboiontronics with temporal control of electrical double layer formation
Source: Nat Commun. 2024 Jul 23;15:6182. doi: 10.1038/s41467-024-50518-3 (PMC11263338; doi:10.1038/s41467-024-50518-3)
Supplement: Supplementary file 7 — Source Data [file 41467_2024_50518_MOESM7_ESM.zip › Supplementary Figure 6.xlsx]

## Sheet: S6a
Time (s)	Transferred charge (nC)		Time (s)	Transferred charge (nC)		Time (s)	Transferred charge (nC)		Time (s)	Transferred charge (nC)
0.001	0		3.001	0		6.001	0		9.001	0
0.002	6.45e-05		3.002	-0.00557		6.002	-0.000645		9.002	0.00121
0.003	-3.52693e-05		3.003	-0.01443		6.003	0.002		9.003	0.00144
0.004	-0.000135039		3.004	-0.02165		6.004	0.00464		9.004	0.00085
0.005	-0.000234808		3.005	-0.03051		6.005	0.00728		9.005	0.00108
0.006	-0.000170347		3.006	-0.03937		6.006	0.00992		9.006	0.0018
0.007	5.83842e-05		3.007	-0.04658		6.007	0.01092		9.007	0.00252
0.008	0.000122884		3.008	-0.0538		6.008	0.00863		9.008	0.00259
0.009	2.31149e-05		3.009	-0.06101		6.009	0.00306		9.009	0.00183
0.01	0.000416346		3.01	-0.06823		6.01	-0.000875		9.01	0.00189
0.011	0.000645346		3.011	-0.07545		6.011	-0.00152		9.011	0.00278
0.012	0.000381346		3.012	-0.08431		6.012	-0.00216		9.012	0.00317
0.013	0.000445846		3.013	-0.09481		6.013	-0.00281		9.013	0.00324
0.014	0.000674576		3.014	-0.10531		6.014	-0.00181		9.014	0.00379
0.015	0.000739038		3.015	-0.11417		6.015	0.000829		9.015	0.00386
0.016	0.000474768		3.016	-0.12303		6.016	0.000184		9.016	0.00343
0.017	4.62684e-05		3.017	-0.13189		6.017	-0.00375		9.017	0.00333
0.018	-0.000217732		3.018	-0.1391		6.018	-0.00439		9.018	0.00257
0.019	-0.000317501		3.019	-0.14796		6.019	-0.00339		9.019	0.00182
0.02	-0.00041727		3.02	-0.15682		6.02	-0.00404		9.02	0.00221
0.021	-0.00068127		3.021	-0.16568		6.021	-0.00468		9.021	0.00277
0.022	-0.00094527		3.022	-0.17454		6.022	-0.00369		9.022	0.003
0.023	-0.00121		3.023	-0.1834		6.023	-0.00105		9.023	0.00322
0.024	-0.00147		3.024	-0.19226		6.024	0.0016		9.024	0.00345
0.025	-0.00141		3.025	-0.19947		6.025	0.00259		9.025	0.00335
0.026	-0.00118		3.026	-0.20669		6.026	0.00359		9.026	0.00309
0.027	-0.00112		3.027	-0.21555		6.027	0.00623		9.027	0.00348
0.028	-0.00105		3.028	-0.22441		6.028	0.00723		9.028	0.00355
0.029	-0.00132		3.029	-0.23491		6.029	0.00823		9.029	0.00312
0.03	-0.00174		3.03	-0.24705		6.03	0.01087		9.03	0.00285
0.031	-0.00184		3.031	-0.25591		6.031	0.01187		9.031	0.00243
0.032	-0.00178		3.032	-0.26477		6.032	0.01122		9.032	0.00233
0.033	-0.00155		3.033	-0.27363		6.033	0.00893		9.033	0.00255
0.034	-0.00149		3.034	-0.28085		6.034	0.00665		9.034	0.00262
0.035	-0.00159		3.035	-0.28806		6.035	0.00929		9.035	0.00236
0.036	-0.00169		3.036	-0.29528		6.036	0.01029		9.036	0.00111
0.037	-0.00195		3.037	-0.30414		6.037	0.008		9.037	-0.000309232
0.038	-0.00221		3.038	-0.31464		6.038	0.009		9.038	-0.00107
0.039	-0.00248		3.039	-0.32186		6.039	0.01164		9.039	-0.00133
0.04	-0.00307		3.04	-0.33072		6.04	0.01428		9.04	-0.00127
0.041	-0.0035		3.041	-0.34122		6.041	0.01363		9.041	-0.00153
0.042	-0.00343		3.042	-0.34843		6.042	0.01134		9.042	-0.00179
0.043	-0.00337		3.043	-0.35729		6.043	0.0107		9.043	-0.00222
0.044	-0.0033		3.044	-0.36779		6.044	0.0117		9.044	-0.00232
0.045	-0.00308		3.045	-0.3783		6.045	0.0127		9.045	-0.00242
0.046	-0.00334		3.046	-0.38716		6.046	0.01369		9.046	-0.00318
0.047	-0.00377		3.047	-0.39437		6.047	0.01469		9.047	-0.00394
0.048	-0.00354		3.048	-0.40323		6.048	0.01569		9.048	-0.00469
0.049	-0.00298		3.049	-0.41209		6.049	0.01669		9.049	-0.00529
0.05	-0.00259		3.05	-0.41931		6.05	0.01604		9.05	-0.00588
0.051	-0.00269		3.051	-0.42652		6.051	0.01704		9.051	-0.00598
0.052	-0.00279		3.052	-0.43209		6.052	0.01804		9.052	-0.00493
0.053	-0.00272		3.053	-0.43931		6.053	0.01904		9.053	-0.0047
0.054	-0.00217		3.054	-0.44981		6.054	0.01839		9.054	-0.00513
0.055	-0.00161		3.055	-0.45703		6.055	0.01446		9.055	-0.00523
0.056	-0.00253		3.056	-0.46425		6.056	0.01217		9.056	-0.00598
0.057	-0.00394		3.057	-0.47475		6.057	0.01153		9.057	-0.00625
0.058	-0.00437		3.058	-0.48361		6.058	0.01253		9.058	-0.00585
0.059	-0.00431		3.059	-0.49082		6.059	0.01352		9.059	-0.00497
0.06	-0.00441		3.06	-0.49804		6.06	0.01452		9.06	-0.00408
0.061	-0.00418		3.061	-0.50526		6.061	0.01716		9.061	-0.00484
0.062	-0.00411		3.062	-0.51247		6.062	0.0198		9.062	-0.00576
0.063	-0.00438		3.063	-0.52133		6.063	0.0208		9.063	-0.00603
0.064	-0.00431		3.064	-0.53183		6.064	0.0218		9.064	-0.00645
0.065	-0.00474		3.065	-0.53905		6.065	0.0228		9.065	-0.00639
0.066	-0.00468		3.066	-0.54462		6.066	0.02215		9.066	-0.00616
0.067	-0.00379		3.067	-0.55184		6.067	0.02315		9.067	-0.00626
0.068	-0.00356		3.068	-0.55905		6.068	0.02579		9.068	-0.00652
0.069	-0.0035		3.069	-0.56627		6.069	0.02515		9.069	-0.00728
0.07	-0.00327		3.07	-0.57349		6.07	0.02286		9.07	-0.00722
0.071	-0.00337		3.071	-0.57906		6.071	0.02221		9.071	-0.00666
0.072	-0.00347		3.072	-0.58463		6.072	0.02157		9.072	-0.00709
0.073	-0.00324		3.073	-0.59185		6.073	0.02257		9.073	-0.00768
0.074	-0.00285		3.074	-0.59907		6.074	0.02192		9.074	-0.00827
0.075	-0.00262		3.075	-0.60628		6.075	0.02128		9.075	-0.00887
0.076	-0.00272		3.076	-0.6135		6.076	0.02392		9.076	-0.00897
0.077	-0.00282		3.077	-0.62071		6.077	0.02492		9.077	-0.00874
0.078	-0.00275		3.078	-0.62793		6.078	0.02756		9.078	-0.00851
0.079	-0.00236		3.079	-0.63679		6.079	0.0302		9.079	-0.00795
0.08	-0.00246		3.08	-0.64565		6.08	0.02955		9.08	-0.00756
0.081	-0.00289		3.081	-0.65122		6.081	0.03055		9.081	-0.00782
0.082	-0.0025		3.082	-0.65844		6.082	0.03155		9.082	-0.00841
0.083	-0.00194		3.083	-0.66894		6.083	0.0309		9.083	-0.00851
0.084	-0.00171		3.084	-0.67944		6.084	0.03026		9.084	-0.00796
0.085	-0.00132		3.085	-0.68994		6.085	0.02961		9.085	-0.00756
0.086	-0.000758774		3.086	-0.70045		6.086	0.02733		9.086	-0.00766
0.087	-0.00102		3.087	-0.7093		6.087	0.02668		9.087	-0.00842
0.088	-0.000958274		3.088	-0.71488		6.088	0.02932		9.088	-0.00951
0.089	-7.22738e-05		3.089	-0.72045		6.089	0.03032		9.089	-0.00993
0.09	0.000320957		3.09	-0.72767		6.09	0.02639		9.09	-0.00938
0.091	0.000549688		3.091	-0.73653		6.091	0.0241		9.091	-0.00882
0.092	0.000942688		3.092	-0.74539		6.092	0.0251		9.092	-0.00925
0.093	0.00117		3.093	-0.7526		6.093	0.02446		9.093	-0.01066
0.094	0.00107		3.094	-0.7631		6.094	0.02545		9.094	-0.01241
0.095	0.000643149		3.095	-0.77689		6.095	0.02481		9.095	-0.01398
0.096	5.0149e-05		3.096	-0.78904		6.096	0.02252		9.096	-0.01523
0.097	-0.00021412		3.097	-0.79954		6.097	0.02188		9.097	-0.01599
0.098	0.00017911		3.098	-0.8084		6.098	0.02123		9.098	-0.01609
0.099	0.00024361		3.099	-0.81561		6.099	0.01894		9.099	-0.01603
0.1	-2.06589e-05		3.1	-0.82447		6.1	0.01994		9.1	-0.01645
0.101	-0.000120428		3.101	-0.83497		6.101	0.02258		9.101	-0.01688
0.102	0.000272572		3.102	-0.84548		6.102	0.02194		9.102	-0.01698
0.103	0.000994072		3.103	-0.85434		6.103	0.02293		9.103	-0.01708
0.104	0.00139		3.104	-0.86155		6.104	0.02558		9.104	-0.01702
0.105	0.00145		3.105	-0.86877		6.105	0.02657		9.105	-0.01728
0.106	0.00119		3.106	-0.87763		6.106	0.02757		9.106	-0.01771
0.107	0.00142		3.107	-0.88484		6.107	0.03021		9.107	-0.01781
0.108	0.0023		3.108	-0.89206		6.108	0.03121		9.108	-0.01791
0.109	0.0027		3.109	-0.90256		6.109	0.03221		9.109	-0.01834
0.11	0.00243		3.11	-0.91306		6.11	0.03485		9.11	-0.0186
0.111	0.00233		3.111	-0.92192		6.111	0.03585		9.111	-0.01903
0.112	0.00207		3.112	-0.92914		6.112	0.03685		9.112	-0.01946
0.113	0.0018		3.113	-0.938		6.113	0.03784		9.113	-0.01989
0.114	0.00203		3.114	-0.94686		6.114	0.0372		9.114	-0.02064
0.115	0.00226		3.115	-0.95572		6.115	0.0382		9.115	-0.02157
0.116	0.00249		3.116	-0.96457		6.116	0.04084		9.116	-0.02265
0.117	0.00272		3.117	-0.97343		6.117	0.04348		9.117	-0.02374
0.118	0.00262		3.118	-0.98394		6.118	0.04283		9.118	-0.02466
0.119	0.00252		3.119	-0.99444		6.119	0.0389		9.119	-0.02509
0.12	0.00225		3.12	-1.0033		6.12	0.03826		9.12	-0.02552
0.121	0.00232		3.121	-1.01051		6.121	0.0409		9.121	-0.02594
0.122	0.00271		3.122	-1.01609		6.122	0.0419		9.122	-0.02637
0.123	0.00294		3.123	-1.0233		6.123	0.04125		9.123	-0.02647
0.124	0.00284		3.124	-1.03216		6.124	0.04061		9.124	-0.02608
0.125	0.00291		3.125	-1.03938		6.125	0.03832		9.125	-0.02601
0.126	0.00363		3.126	-1.04824		6.126	0.03439		9.126	-0.02628
0.127	0.00418		3.127	-1.05874		6.127	0.0321		9.127	-0.02654
0.128	0.00474		3.128	-1.0676		6.128	0.02981		9.128	-0.02697
0.129	0.00514		3.129	-1.07646		6.129	0.02588		9.129	-0.02756
0.13	0.00504		3.13	-1.08696		6.13	0.02359		9.13	-0.02816
0.131	0.00477		3.131	-1.09582		6.131	0.02295		9.131	-0.02875
0.132	0.00516		3.132	-1.10632		6.132	0.0223		9.132	-0.02918
0.133	0.00572		3.133	-1.11682		6.133	0.0233		9.133	-0.02944
0.134	0.00579		3.134	-1.12404		6.134	0.02594		9.134	-0.02987
0.135	0.00569		3.135	-1.1329		6.135	0.02694		9.135	-0.03063
0.136	0.00559		3.136	-1.14176		6.136	0.02794		9.136	-0.03139
0.137	0.00582		3.137	-1.14897		6.137	0.02894		9.137	-0.03198
0.138	0.00621		3.138	-1.15783		6.138	0.02829		9.138	-0.03257
0.139	0.0066		3.139	-1.16833		6.139	0.02929		9.139	-0.03316
0.14	0.00667		3.14	-1.17883		6.14	0.02864		9.14	-0.03392
0.141	0.0064		3.141	-1.18934		6.141	0.028		9.141	-0.03484
0.142	0.00647		3.142	-1.1982		6.142	0.03064		9.142	-0.03527
0.143	0.00719		3.143	-1.20705		6.143	0.03164		9.143	-0.03537
0.144	0.00807		3.144	-1.21591		6.144	0.03099		9.144	-0.03547
0.145	0.00863		3.145	-1.22313		6.145	0.03035		9.145	-0.03573
0.146	0.00902		3.146	-1.23035		6.146	0.0297		9.146	-0.036
0.147	0.00892		3.147	-1.2392		6.147	0.02906		9.147	-0.03626
0.148	0.00866		3.148	-1.24971		6.148	0.02841		9.148	-0.03686
0.149	0.00856		3.149	-1.25857		6.149	0.02941		9.149	-0.03728
0.15	0.00813		3.15	-1.26742		6.15	0.03041		9.15	-0.03738
0.151	0.00836		3.151	-1.28121		6.151	0.03141		9.151	-0.03748
0.152	0.00925		3.152	-1.295		6.152	0.0324		9.152	-0.03775
0.153	0.0098		3.153	-1.3055		6.153	0.0334		9.153	-0.03801
0.154	0.01003		3.154	-1.316		6.154	0.0344		9.154	-0.03844
0.155	0.01043		3.155	-1.32486		6.155	0.03376		9.155	-0.03903
0.156	0.01066		3.156	-1.33208		6.156	0.03475		9.156	-0.03979
0.157	0.01056		3.157	-1.34258		6.157	0.03739		9.157	-0.04022
0.158	0.01062		3.158	-1.35473		6.158	0.03839		9.158	-0.04065
0.159	0.01118		3.159	-1.36523		6.159	0.03939		9.159	-0.04108
0.16	0.01173		3.16	-1.37409		6.16	0.03875		9.16	-0.04134
0.161	0.0118		3.161	-1.38295		6.161	0.0381		9.161	-0.04243
0.162	0.01153		3.162	-1.39181		6.162	0.04074		9.162	-0.04351
0.163	0.01127		3.163	-1.39902		6.163	0.04338		9.163	-0.04427
0.164	0.01133		3.164	-1.40624		6.164	0.04602		9.164	-0.0447
0.165	0.01156		3.165	-1.4151		6.165	0.04702		9.165	-0.04496
0.166	0.01212		3.166	-1.42396		6.166	0.04473		9.166	-0.04555
0.167	0.01268		3.167	-1.43446		6.167	0.04409		9.167	-0.04664
0.168	0.0134		3.168	-1.44496		6.168	0.04509		9.168	-0.0474
0.169	0.01429		3.169	-1.45218		6.169	0.04444		9.169	-0.04783
0.17	0.01484		3.17	-1.46268		6.17	0.0438		9.17	-0.04875
0.171	0.01507		3.171	-1.47482		6.171	0.04315		9.171	-0.04934
0.172	0.01514		3.172	-1.48368		6.172	0.04415		9.172	-0.05075
0.173	0.01569		3.173	-1.49254		6.173	0.04515		9.173	-0.05266
0.174	0.01674		3.174	-1.50304		6.174	0.0445		9.174	-0.05325
0.175	0.01681		3.175	-1.51354		6.175	0.0455		9.175	-0.05335
0.176	0.01622		3.176	-1.5224		6.176	0.04814		9.176	-0.05395
0.177	0.01644		3.177	-1.53126		6.177	0.04914		9.177	-0.05487
0.178	0.0175		3.178	-1.54176		6.178	0.05014		9.178	-0.05562
0.179	0.01871		3.179	-1.55062		6.179	0.05114		9.179	-0.05638
0.18	0.01861		3.18	-1.5562		6.18	0.05213		9.18	-0.05779
0.181	0.01802		3.181	-1.56013		6.181	0.05477		9.181	-0.05987
0.182	0.01874		3.182	-1.5657		6.182	0.05577		9.182	-0.06128
0.183	0.01946		3.183	-1.57292		6.183	0.05513		9.183	-0.06138
0.184	0.0192		3.184	-1.58013		6.184	0.05448		9.184	-0.06115
0.185	0.0191		3.185	-1.58735		6.185	0.05384		9.185	-0.06142
0.186	0.01949		3.186	-1.59457		6.186	0.05319		9.186	-0.06152
0.187	0.02021		3.187	-1.60342		6.187	0.05255		9.187	-0.06194
0.188	0.02093		3.188	-1.61064		6.188	0.05026		9.188	-0.06287
0.189	0.02133		3.189	-1.61457		6.189	0.05126		9.189	-0.06395
0.19	0.02188		3.19	-1.62179		6.19	0.05554		9.19	-0.06454
0.191	0.02228		3.191	-1.63393		6.191	0.05654		9.191	-0.0653
0.192	0.02267		3.192	-1.64608		6.192	0.05754		9.192	-0.06655
0.193	0.02323		3.193	-1.65494		6.193	0.06182		9.193	-0.06714
0.194	0.02362		3.194	-1.6638		6.194	0.06282		9.194	-0.06774
0.195	0.02368		3.195	-1.67266		6.195	0.06053		9.195	-0.06833
0.196	0.02375		3.196	-1.67987		6.196	0.06153		9.196	-0.06843
0.197	0.02431		3.197	-1.68709		6.197	0.06417		9.197	-0.06837
0.198	0.02503		3.198	-1.69759		6.198	0.06681		9.198	-0.06978
0.199	0.02591		3.199	-1.70973		6.199	0.06945		9.199	-0.07103
0.2	0.02631		3.2	-1.72024		6.2	0.07045		9.2	-0.07179
0.201	0.02637		3.201	-1.7291		6.201	0.06981		9.201	-0.07353
0.202	0.02676		3.202	-1.73795		6.202	0.06752		9.202	-0.07511
0.203	0.02732		3.203	-1.74846		6.203	0.06359		9.203	-0.07669
0.204	0.02755		3.204	-1.75567		6.204	0.06294		9.204	-0.07794
0.205	0.02778		3.205	-1.76289		6.205	0.0623		9.205	-0.07869
0.206	0.0285		3.206	-1.77503		6.206	0.06001		9.206	-0.07879
0.207	0.02906		3.207	-1.78389		6.207	0.05936		9.207	-0.07873
0.208	0.02962		3.208	-1.78947		6.208	0.05872		9.208	-0.07982
0.209	0.03083		3.209	-1.79504		6.209	0.05807		9.209	-0.08139
0.21	0.03205		3.21	-1.79897		6.21	0.05743		9.21	-0.08248
0.211	0.03244		3.211	-1.80455		6.211	0.05678		9.211	-0.08307
0.212	0.03267		3.212	-1.81176		6.212	0.05778		9.212	-0.08367
0.213	0.03339		3.213	-1.82226		6.213	0.05714		9.213	-0.08409
0.214	0.03444		3.214	-1.83441		6.214	0.05485		9.214	-0.08452
0.215	0.03516		3.215	-1.84327		6.215	0.05585		9.215	-0.08577
0.216	0.03506		3.216	-1.85213		6.216	0.05684		9.216	-0.08686
0.217	0.03529		3.217	-1.86263		6.217	0.05784		9.217	-0.08712
0.218	0.03716		3.218	-1.87149		6.218	0.05884		9.218	-0.08788
0.219	0.0392		3.219	-1.88035		6.219	0.05984		9.219	-0.08847
0.22	0.03992		3.22	-1.88921		6.22	0.06412		9.22	-0.08956
0.221	0.04031		3.221	-1.89642		6.221	0.06676		9.221	-0.09229
0.222	0.04071		3.222	-1.90364		6.222	0.0694		9.222	-0.09436
0.223	0.04061		3.223	-1.91085		6.223	0.07369		9.223	-0.09495
0.224	0.04051		3.224	-1.91807		6.224	0.07469		9.224	-0.09554
0.225	0.04073		3.225	-1.92857		6.225	0.07733		9.225	-0.09663
0.226	0.04129		3.226	-1.93743		6.226	0.08161		9.226	-0.09755
0.227	0.04185		3.227	-1.943		6.227	0.08261		9.227	-0.09864
0.228	0.04257		3.228	-1.95022		6.228	0.08196		9.228	-0.09989
0.229	0.04296		3.229	-1.95744		6.229	0.08296		9.229	-0.10064
0.23	0.04286		3.23	-1.96465		6.23	0.0856		9.23	-0.10107
0.231	0.04342		3.231	-1.97187		6.231	0.08496		9.231	-0.10134
0.232	0.04414		3.232	-1.97908		6.232	0.08267		9.232	-0.10193
0.233	0.04454		3.233	-1.98794		6.233	0.08038		9.233	-0.10236
0.234	0.04493		3.234	-1.99845		6.234	0.07809		9.234	-0.10262
0.235	0.04532		3.235	-2.0073		6.235	0.07745		9.235	-0.10338
0.236	0.04555		3.236	-2.01452		6.236	0.07845		9.236	-0.10528
0.237	0.04627		3.237	-2.02174		6.237	0.07945		9.237	-0.10851
0.238	0.04732		3.238	-2.02895		6.238	0.07716		9.238	-0.11058
0.239	0.04804		3.239	-2.03617		6.239	0.07651		9.239	-0.11133
0.24	0.0486		3.24	-2.04338		6.24	0.07751		9.24	-0.1116
0.241	0.04932		3.241	-2.0506		6.241	0.07687		9.241	-0.11219
0.242	0.04988		3.242	-2.05782		6.242	0.07622		9.242	-0.11295
0.243	0.05011		3.243	-2.06503		6.243	0.07722		9.243	-0.11256
0.244	0.05017		3.244	-2.07553		6.244	0.07822		9.244	-0.11233
0.245	0.0509		3.245	-2.08604		6.245	0.07921		9.245	-0.11275
0.246	0.05227		3.246	-2.09161		6.246	0.08186		9.246	-0.114
0.247	0.05332		3.247	-2.09718		6.247	0.08285		9.247	-0.11509
0.248	0.05437		3.248	-2.10276		6.248	0.08221		9.248	-0.11585
0.249	0.05575		3.249	-2.10833		6.249	0.07992		9.249	-0.11726
0.25	0.05664		3.25	-2.11555		6.25	0.07763		9.25	-0.11868
0.251	0.05752		3.251	-2.12276		6.251	0.07699		9.251	-0.1196
0.252	0.05841		3.252	-2.12998		6.252	0.07634		9.252	-0.12019
0.253	0.05864		3.253	-2.13719		6.253	0.07734		9.253	-0.12161
0.254	0.05903		3.254	-2.14441		6.254	0.0767		9.254	-0.12318
0.255	0.05959		3.255	-2.14998		6.255	0.07276		9.255	-0.12394
0.256	0.05998		3.256	-2.15391		6.256	0.07212		9.256	-0.12519
0.257	0.06021		3.257	-2.15949		6.257	0.07312		9.257	-0.12611
0.258	0.06077		3.258	-2.1667		6.258	0.07412		9.258	-0.12654
0.259	0.06116		3.259	-2.17228		6.259	0.07511		9.259	-0.12812
0.26	0.06188		3.26	-2.17621		6.26	0.07611		9.26	-0.1297
0.261	0.06293		3.261	-2.18014		6.261	0.07711		9.261	-0.13111
0.262	0.06366		3.262	-2.18407		6.262	0.07646		9.262	-0.13236
0.263	0.06438		3.263	-2.188		6.263	0.07746		9.263	-0.13312
0.264	0.06543		3.264	-2.19358		6.264	0.07846		9.264	-0.13355
0.265	0.06664		3.265	-2.19915		6.265	0.07782		9.265	-0.13365
0.266	0.0672		3.266	-2.20308		6.266	0.07717		9.266	-0.13375
0.267	0.06743		3.267	-2.20865		6.267	0.07653		9.267	-0.13385
0.268	0.06782		3.268	-2.21423		6.268	0.07588		9.268	-0.13444
0.269	0.06822		3.269	-2.2198		6.269	0.07524		9.269	-0.1352
0.27	0.06861		3.27	-2.22373		6.27	0.07459		9.27	-0.13546
0.271	0.069		3.271	-2.22602		6.271	0.0723		9.271	-0.13622
0.272	0.06939		3.272	-2.22995		6.272	0.07001		9.272	-0.13796
0.273	0.06979		3.273	-2.23552		6.273	0.06937		9.273	-0.13987
0.274	0.07051		3.274	-2.2411		6.274	0.06872		9.274	-0.14161
0.275	0.07123		3.275	-2.24338		6.275	0.06808		9.275	-0.1422
0.276	0.07129		3.276	-2.24732		6.276	0.06743		9.276	-0.14312
0.277	0.07087		3.277	-2.25453		6.277	0.06679		9.277	-0.14503
0.278	0.07093		3.278	-2.2601		6.278	0.06614		9.278	-0.14579
0.279	0.07132		3.279	-2.26568		6.279	0.0655		9.279	-0.14572
0.28	0.07155		3.28	-2.27125		6.28	0.06485		9.28	-0.14632
0.281	0.07178		3.281	-2.27683		6.281	0.06421		9.281	-0.1474
0.282	0.07267		3.282	-2.2824		6.282	0.06356		9.282	-0.14849
0.283	0.07405		3.283	-2.28633		6.283	0.06292		9.283	-0.14908
0.284	0.07493		3.284	-2.29026		6.284	0.06392		9.284	-0.15
0.285	0.07598		3.285	-2.29419		6.285	0.06492		9.285	-0.15092
0.286	0.0772		3.286	-2.29812		6.286	0.06427		9.286	-0.15086
0.287	0.07792		3.287	-2.30205		6.287	0.06363		9.287	-0.15129
0.288	0.07848		3.288	-2.30598		6.288	0.06462		9.288	-0.15237
0.289	0.07936		3.289	-2.30827		6.289	0.06562		9.289	-0.15362
0.29	0.08025		3.29	-2.31056		6.29	0.06333		9.29	-0.15487
0.291	0.08113		3.291	-2.31449		6.291	0.06104		9.291	-0.15547
0.292	0.08186		3.292	-2.31842		6.292	0.0604		9.292	-0.15622
0.293	0.08225		3.293	-2.32235		6.293	0.05975		9.293	-0.15731
0.294	0.08264		3.294	-2.32628		6.294	0.06075		9.294	-0.1579
0.295	0.0832		3.295	-2.3335		6.295	0.06175		9.295	-0.15882
0.296	0.08376		3.296	-2.33907		6.296	0.06111		9.296	-0.1604
0.297	0.08415		3.297	-2.34136		6.297	0.05882		9.297	-0.16215
0.298	0.08471		3.298	-2.34365		6.298	0.05653		9.298	-0.1629
0.299	0.08494		3.299	-2.34594		6.299	0.05588		9.299	-0.16366
0.3	0.08484		3.3	-2.34987		6.3	0.05524		9.3	-0.16458
0.301	0.0849		3.301	-2.35216		6.301	0.05295		9.301	-0.1655
0.302	0.08546		3.302	-2.35445		6.302	0.05066		9.302	-0.16708
0.303	0.08651		3.303	-2.35838		6.303	0.05002		9.303	-0.16833
0.304	0.08789		3.304	-2.36066		6.304	0.05102		9.304	-0.16909
0.305	0.08926		3.305	-2.36295		6.305	0.05202		9.305	-0.16902
0.306	0.09015		3.306	-2.36688		6.306	0.04973		9.306	-0.16929
0.307	0.09087		3.307	-2.36917		6.307	0.04744		9.307	-0.17021
0.308	0.09127		3.308	-2.37146		6.308	0.04679		9.308	-0.1708
0.309	0.09166		3.309	-2.37539		6.309	0.04615		9.309	-0.17156
0.31	0.09238		3.31	-2.37932		6.31	0.04715		9.31	-0.17199
0.311	0.0931		3.311	-2.38325		6.311	0.04979		9.311	-0.17258
0.312	0.09432		3.312	-2.38554		6.312	0.05079		9.312	-0.174
0.313	0.0957		3.313	-2.38783		6.313	0.0485		9.313	-0.17574
0.314	0.09625		3.314	-2.3934		6.314	0.04621		9.314	-0.17748
0.315	0.09632		3.315	-2.39898		6.315	0.04392		9.315	-0.1789
0.316	0.09671		3.316	-2.40291		6.316	0.04328		9.316	-0.18031
0.317	0.09694		3.317	-2.40684		6.317	0.04427		9.317	-0.1814
0.318	0.097		3.318	-2.41077		6.318	0.04527		9.318	-0.18215
0.319	0.09756		3.319	-2.4147		6.319	0.04791		9.319	-0.18258
0.32	0.09845		3.32	-2.41534		6.32	0.04891		9.32	-0.18301
0.321	0.09917		3.321	-2.41435		6.321	0.04827		9.321	-0.1841
0.322	0.09956		3.322	-2.41663		6.322	0.04927		9.322	-0.18518
0.323	0.10012		3.323	-2.41892		6.323	0.05026		9.323	-0.18627
0.324	0.10084		3.324	-2.41957		6.324	0.04962		9.324	-0.18686
0.325	0.10189		3.325	-2.42021		6.325	0.04897		9.325	-0.18729
0.326	0.10294		3.326	-2.42086		6.326	0.04997		9.326	-0.18821
0.327	0.10366		3.327	-2.41986		6.327	0.04933		9.327	-0.18946
0.328	0.10422		3.328	-2.41886		6.328	0.04704		9.328	-0.19038
0.329	0.10429		3.329	-2.41951		6.329	0.04475		9.329	-0.19081
0.33	0.10435		3.33	-2.41851		6.33	0.04411		9.33	-0.19206
0.331	0.10507		3.331	-2.41587		6.331	0.04675		9.331	-0.19347
0.332	0.10596		3.332	-2.41487		6.332	0.04939		9.332	-0.19489
0.333	0.10684		3.333	-2.41387		6.333	0.05203		9.333	-0.19614
0.334	0.10822		3.334	-2.41123		6.334	0.05467		9.334	-0.19689
0.335	0.10911		3.335	-2.41023		6.335	0.05731		9.335	-0.19798
0.336	0.10934		3.336	-2.40923		6.336	0.05995		9.336	-0.19923
0.337	0.10957		3.337	-2.40659		6.337	0.06095		9.337	-0.19999
0.338	0.10996		3.338	-2.40395		6.338	0.06195		9.338	-0.20107
0.339	0.11085		3.339	-2.40131		6.339	0.06295		9.339	-0.20249
0.34	0.11107		3.34	-2.39867		6.34	0.06394		9.34	-0.20374
0.341	0.11114		3.341	-2.39603		6.341	0.06494		9.341	-0.20548
0.342	0.11186		3.342	-2.39175		6.342	0.06594		9.342	-0.20755
0.343	0.11275		3.343	-2.38746		6.343	0.06694		9.343	-0.20913
0.344	0.11396		3.344	-2.38021		6.344	0.06629		9.344	-0.21005
0.345	0.11501		3.345	-2.33221		6.345	0.06729		9.345	-0.21031
0.346	0.11573		3.346	-1.99505		6.346	0.06829		9.346	-0.21091
0.347	0.11629		3.347	-1.02042		6.347	0.066		9.347	-0.21183
0.348	0.11668		3.348	0.90385		6.348	0.06536		9.348	-0.21193
0.349	0.11773		3.349	3.94533		6.349	0.06635		9.349	-0.2117
0.35	0.11878		3.35	7.96603		6.35	0.06571		9.35	-0.21163
0.351	0.11918		3.351	12.8608		6.351	0.06506		9.351	-0.21223
0.352	0.1199		3.352	18.7873		6.352	0.06442		9.352	-0.21298
0.353	0.12078		3.353	25.6799		6.353	0.06377		9.353	-0.21325
0.354	0.12167		3.354	33.095		6.354	0.06313		9.354	-0.21368
0.355	0.12272		3.355	40.6711		6.355	0.06084		9.355	-0.21509
0.356	0.12361		3.356	48.2504		6.356	0.0602		9.356	-0.21618
0.357	0.124		3.357	55.7805		6.357	0.06119		9.357	-0.2171
0.358	0.12456		3.358	63.2547		6.358	0.06055		9.358	-0.21851
0.359	0.12511		3.359	70.6928		6.359	0.0599		9.359	-0.21943
0.36	0.12518		3.36	78.1177		6.36	0.05926		9.36	-0.22052
0.361	0.12557		3.361	85.5459		6.361	0.05861		9.361	-0.22193
0.362	0.12629		3.362	92.9971		6.362	0.05797		9.362	-0.22302
0.363	0.12718		3.363	100.481		6.363	0.05732		9.363	-0.22378
0.364	0.1279		3.364	107.988		6.364	0.05832		9.364	-0.22486
0.365	0.12813		3.365	115.522		6.365	0.05932		9.365	-0.22611
0.366	0.12836		3.366	123.091		6.366	0.06032		9.366	-0.22753
0.367	0.12842		3.367	130.703		6.367	0.06132		9.367	-0.22828
0.368	0.12849		3.368	138.358		6.368	0.06067		9.368	-0.22822
0.369	0.12905		3.369	146.056		6.369	-0.15027		9.369	-0.22881
0.37	0.1301		3.37	153.793		6.37	-1.40122		9.37	-0.22957
0.371	0.13115		3.371	161.563		6.371	-3.75623		9.371	-0.23016
0.372	0.1317		3.372	169.366		6.372	-6.44313		9.372	-0.23141
0.373	0.1321		3.373	177.198		6.373	-9.16124		9.373	-0.23233
0.374	0.13233		3.374	185.067		6.374	-11.7988		9.374	-0.23293
0.375	0.13255		3.375	192.984		6.375	-14.3132		9.375	-0.23418
0.376	0.13311		3.376	200.955		6.376	-16.6945		9.376	-0.23526
0.377	0.13416		3.377	208.971		6.377	-18.9477		9.377	-0.23618
0.378	0.13488		3.378	217.02		6.378	-21.0809		9.378	-0.23727
0.379	0.13511		3.379	225.099		6.379	-23.1057		9.379	-0.23901
0.38	0.13567		3.38	233.221		6.38	-25.0302		9.38	-0.24043
0.381	0.13639		3.381	241.385		6.381	-26.8644		9.381	-0.24102
0.382	0.13711		3.382	249.576		6.382	-28.6198		9.382	-0.24161
0.383	0.13767		3.383	257.766		6.383	-30.3094		9.383	-0.2422
0.384	0.13823		3.384	265.93		6.384	-31.9431		9.384	-0.24313
0.385	0.13912		3.385	274.049		6.385	-33.5243		9.385	-0.24405
0.386	0.14		3.386	282.091		6.386	-35.0579		9.386	-0.24464
0.387	0.14072		3.387	290.026		6.387	-36.5454		9.387	-0.24507
0.388	0.14128		3.388	297.842		6.388	-37.9935		9.388	-0.2455
0.389	0.142		3.389	305.523		6.389	-39.4087		9.389	-0.24625
0.39	0.14289		3.39	313.023		6.39	-40.796		9.39	-0.24718
0.391	0.14361		3.391	320.313		6.391	-42.157		9.391	-0.24793
0.392	0.144		3.392	327.367		6.392	-43.4934		9.392	-0.24902
0.393	0.1444		3.393	334.161		6.393	-44.8084		9.393	-0.25043
0.394	0.14512		3.394	340.699		6.394	-46.1054		9.394	-0.25168
0.395	0.14551		3.395	346.984		6.395	-47.3892		9.395	-0.25293
0.396	0.14607		3.396	353.018		6.396	-48.6549		9.396	-0.25402
0.397	0.14679		3.397	358.817		6.397	-49.9026		9.397	-0.25494
0.398	0.14751		3.398	364.379		6.398	-51.1387		9.398	-0.25553
0.399	0.14873		3.399	369.714		6.399	-52.3617		9.399	-0.2558
0.4	0.14978		3.4	374.829		6.4	-53.5683		9.4	-0.25639
0.401	0.15034		3.401	379.723		6.401	-54.7618		9.401	-0.25731
0.402	0.15122		3.402	384.414		6.402	-55.9437		9.402	-0.25724
0.403	0.15293		3.403	388.905		6.403	-57.1141		9.403	-0.25603
0.404	0.15447		3.404	393.192		6.404	-58.2747		9.404	-0.25449
0.405	0.15437		3.405	397.282		6.405	-59.4254		9.405	-0.25344
0.406	0.15411		3.406	401.187		6.406	-60.5647		9.406	-0.25272
0.407	0.15483		3.407	404.919		6.407	-61.6924		9.407	-0.25199
0.408	0.15555		3.408	408.479		6.408	-62.807		9.408	-0.25144
0.409	0.15594		3.409	411.879		6.409	-63.9084		9.409	-0.25071
0.41	0.15667		3.41	415.134		6.41	-64.9983		9.41	-0.2495
0.411	0.15739		3.411	418.248		6.411	-66.0768		9.411	-0.24812
0.412	0.15778		3.412	421.227		6.412	-67.142		9.412	-0.24707
0.413	0.159		3.413	424.088		6.413	-68.1893		9.413	-0.24602
0.414	0.16021		3.414	426.837		6.414	-69.2233		9.414	-0.2453
0.415	0.1606		3.415	429.481		6.415	-70.2508		9.415	-0.24507
0.416	0.161		3.416	432.029		6.416	-71.2701		9.416	-0.24501
0.417	0.16172		3.417	434.483		6.417	-72.2763		9.417	-0.24478
0.418	0.16244		3.418	436.85		6.418	-73.266		9.418	-0.24373
0.419	0.16333		3.419	439.143		6.419	-74.236		9.419	-0.24284
0.42	0.16421		3.42	441.363		6.42	-75.183		9.42	-0.24261
0.421	0.16477		3.421	443.517		6.421	-76.1037		9.421	-0.24156
0.422	0.16516		3.422	445.615		6.422	-76.9931		9.422	-0.24051
0.423	0.16556		3.423	447.661		6.423	-77.8514		9.423	-0.23979
0.424	0.16611		3.424	449.655		6.424	-78.6801		9.424	-0.23907
0.425	0.16684		3.425	451.605		6.425	-79.476		9.425	-0.23818
0.426	0.16772		3.426	453.516		6.426	-80.2373		9.426	-0.2373
0.427	0.16926		3.427	455.391		6.427	-80.9674		9.427	-0.23625
0.428	0.17262		3.428	457.227		6.428	-81.6647		9.428	-0.23471
0.429	0.18648		3.429	459.02		6.429	-82.334		9.429	-0.23283
0.43	0.21727		3.43	460.773		6.43	-82.9771		9.43	-0.22587
0.431	0.25906		3.431	462.494		6.431	-83.5922		9.431	-0.1936
0.432	0.30645		3.432	464.178		6.432	-84.1826		9.432	-0.11073
0.433	0.3581		3.433	465.82		6.433	-84.7485		9.433	0.03112
0.434	0.41337		3.434	467.422		6.434	-85.2913		9.434	0.22489
0.435	0.47127		3.435	468.988		6.435	-85.8127		9.435	0.47041
0.436	0.53097		3.436	470.524		6.436	-86.3096		9.436	0.76588
0.437	0.59248		3.437	472.028		6.437	-86.785		9.437	1.09175
0.438	0.65596		3.438	473.492		6.438	-87.2408		9.438	1.43174
0.439	0.72224		3.439	474.917		6.439	-87.6752		9.439	1.77831
0.44	0.79345		3.44	476.306		6.44	-88.0866		9.44	2.12915
0.441	0.87057		3.441	477.658		6.441	-88.4815		9.441	2.48409
0.442	0.95294		3.442	478.975		6.442	-88.865		9.442	2.8415
0.443	1.04058		3.443	480.255		6.443	-89.2304		9.443	3.20088
0.444	1.13462		3.444	481.499		6.444	-89.581		9.444	3.56256
0.445	1.23622		3.445	482.71		6.445	-89.9201		9.445	3.92671
0.446	1.34636		3.446	483.895		6.446	-90.246		9.446	4.29464
0.447	1.46538		3.447	485.047		6.447	-90.5621		9.447	4.66897
0.448	1.59376		3.448	486.166		6.448	-90.8683		9.448	5.05053
0.449	1.73265		3.449	487.263		6.449	-91.1614		9.449	5.43915
0.45	1.88174		3.45	488.326		6.45	-91.4414		9.45	5.83517
0.451	2.04166		3.451	489.357		6.451	-91.7131		9.451	6.23859
0.452	2.21342		3.452	490.357		6.452	-91.9766		9.452	6.64857
0.453	2.39733		3.453	491.326		6.453	-92.2319		9.453	7.06381
0.454	2.59274		3.454	492.264		6.454	-92.4839		9.454	7.48366
0.455	2.79933		3.455	493.179		6.455	-92.7278		9.455	7.90744
0.456	3.01807		3.456	494.075		6.456	-92.9633		9.456	8.33698
0.457	3.24848		3.457	494.951		6.457	-93.1956		9.457	8.77456
0.458	3.49072		3.458	495.801		6.458	-93.4197		9.458	9.21609
0.459	3.7456		3.459	496.631		6.459	-93.6372		9.459	9.65664
0.46	4.01396		3.46	497.441		6.46	-93.8482		9.46	10.0962
0.461	4.29629		3.461	498.229		6.461	-94.0509		9.461	10.5349
0.462	4.59275		3.462	499		6.462	-94.2471		9.462	10.9712
0.463	4.90399		3.463	499.748		6.463	-94.4383		9.463	11.4027
0.464	5.23265		3.464	500.476		6.464	-94.6262		9.464	11.8262
0.465	5.58266		3.465	501.194		6.465	-94.8093		9.465	12.2391
0.466	5.95519		3.466	501.903		6.466	-94.9874		9.466	12.6424
0.467	6.34825		3.467	502.595		6.467	-95.1572		9.467	13.0381
0.468	6.76054		3.468	503.267		6.468	-95.3205		9.468	13.4232
0.469	7.1927		3.469	503.92		6.469	-95.4838		9.469	13.7936
0.47	7.64557		3.47	504.552		6.47	-95.6422		9.47	14.1495
0.471	8.12291		3.471	505.179		6.471	-95.7923		9.471	14.4909
0.472	8.62967		3.472	505.799		6.472	-95.9392		9.472	14.8166
0.473	9.1683		3.473	506.399		6.473	-96.0828		9.473	15.1278
0.474	9.74077		3.474	506.979		6.474	-96.2247		9.474	15.4261
0.475	10.3484		3.475	507.549		6.475	-96.3617		9.475	15.7122
0.476	10.9899		3.476	508.11		6.476	-96.4938		9.476	15.9891
0.477	11.6652		3.477	508.651		6.477	-96.6243		9.477	16.2599
0.478	12.3782		3.478	509.179		6.478	-96.7498		9.478	16.5215
0.479	13.1328		3.479	509.693		6.479	-96.8687		9.479	16.7705
0.48	13.9309		3.48	510.198		6.48	-96.9844		9.48	17.0091
0.481	14.7708		3.481	510.693		6.481	-97.0934		9.481	17.2402
0.482	15.6478		3.482	511.175		6.482	-97.2009		9.482	17.4653
0.483	16.556		3.483	511.643		6.483	-97.3083		9.483	17.6857
0.484	17.4916		3.484	512.092		6.484	-97.4075		9.484	17.9004
0.485	18.4486		3.485	512.528		6.485	-97.5018		9.485	18.1081
0.486	19.4155		3.486	512.957		6.486	-97.5961		9.486	18.312
0.487	20.382		3.487	513.376		6.487	-97.6904		9.487	18.5162
0.488	21.3417		3.488	513.776		6.488	-97.7798		9.488	18.718
0.489	22.2873		3.489	514.159		6.489	-97.8642		9.489	18.9147
0.49	23.2127		3.49	514.536		6.49	-97.9454		9.49	19.1075
0.491	24.1144		3.491	514.909		6.491	-98.0265		9.491	19.2967
0.492	24.9883		3.492	515.266		6.492	-98.106		9.492	19.4817
0.493	25.8327		3.493	515.603		6.493	-98.1806		9.493	19.6632
0.494	26.649		3.494	515.937		6.494	-98.2519		9.494	19.8418
0.495	27.4375		3.495	516.264		6.495	-98.3232		9.495	20.018
0.496	28.1937		3.496	516.575		6.496	-98.3945		9.496	20.1934
0.497	28.9144		3.497	516.876		6.497	-98.4625		9.497	20.3697
0.498	29.6032		3.498	517.164		6.498	-98.5272		9.498	20.5446
0.499	30.2647		3.499	517.435		6.499	-98.5887		9.499	20.7147
0.5	30.9022		3.5	517.7		6.5	-98.6452		9.5	20.8809
0.501	31.5174		3.501	517.955		6.501	-98.7		9.501	21.0448
0.502	32.1109		3.502	518.197		6.502	-98.7532		9.502	21.2075
0.503	32.6849		3.503	518.429		6.503	-98.8015		9.503	21.3689
0.504	33.245		3.504	518.648		6.504	-98.8498		9.504	21.5277
0.505	33.7965		3.505	518.854		6.505	-98.8965		9.505	21.6832
0.506	34.3379		3.506	519.053		6.506	-98.9398		9.506	21.8373
0.507	34.8685		3.507	519.239		6.507	-98.9799		9.507	21.993
0.508	35.3912		3.508	519.412		6.508	-99.0151		9.508	22.1483
0.509	35.9066		3.509	519.575		6.509	-99.0469		9.509	22.3005
0.51	36.4152		3.51	519.731		6.51	-99.0788		9.51	22.4496
0.511	36.9188		3.511	519.881		6.511	-99.1106		9.511	22.5954
0.512	37.4183		3.512	520.018		6.512	-99.1409		9.512	22.7376
0.513	37.9153		3.513	520.148		6.513	-99.1711		9.513	22.877
0.514	38.4123		3.514	520.268		6.514	-99.1964		9.514	23.0141
0.515	38.9109		3.515	520.379		6.515	-99.2151		9.515	23.1487
0.516	39.4076		3.516	520.479		6.516	-99.2322		9.516	23.2826
0.517	39.8992		3.517	520.567		6.517	-99.2492		9.517	23.4181
0.518	40.3877		3.518	520.651		6.518	-99.2663		9.518	23.5517
0.519	40.8753		3.519	520.728		6.519	-99.2801		9.519	23.6799
0.52	41.363		3.52	520.793		6.52	-99.2906		9.52	23.8037
0.521	41.8507		3.521	520.847		6.521	-99.3027		9.521	23.9249
0.522	42.3369		3.522	520.895		6.522	-99.3149		9.522	24.0447
0.523	42.8218		3.523	520.934		6.523	-99.3237		9.523	24.1629
0.524	43.3075		3.524	520.962		6.524	-99.331		9.524	24.278
0.525	43.7952		3.525	520.98		6.525	-99.3365		9.525	24.3884
0.526	44.2816		3.526	520.989		6.526	-99.3405		9.526	24.4969
0.527	44.7644		3.527	520.994		6.527	-99.3444		9.527	24.6063
0.528	45.2452		3.528	521		6.528	-99.3483		9.528	24.7131
0.529	45.7235		3.529	521.005		6.529	-99.3506		9.529	24.8147
0.53	46.198		3.53	521.009		6.53	-99.3529		9.53	24.9114
0.531	46.6692		3.531	521.013		6.531	-99.3552		9.531	25.0025
0.532	47.1365		3.532	521.019		6.532	-99.3542		9.532	25.0877
0.533	47.6005		3.533	521.027		6.533	-99.3515		9.533	25.1681
0.534	48.0634		3.534	521.031		6.534	-99.3489		9.534	25.2444
0.535	48.5274		3.535	521.035		6.535	-99.3446		9.535	25.317
0.536	48.9882		3.536	521.038		6.536	-99.3403		9.536	25.3863
0.537	49.4402		3.537	521.039		6.537	-99.3361		9.537	25.4532
0.538	49.8837		3.538	521.043		6.538	-99.3301		9.538	25.5177
0.539	50.318		3.539	521.049		6.539	-99.3242		9.539	25.5785
0.54	50.7413		3.54	521.055		6.54	-99.3199		9.54	25.6354
0.541	51.1506		3.541	521.059		6.541	-99.3156		9.541	25.6892
0.542	51.5426		3.542	521.062		6.542	-99.3081		9.542	25.7407
0.543	51.9158		3.543	521.066		6.543	-99.3005		9.543	25.7901
0.544	52.2713		3.544	521.074		6.544	-99.2929		9.544	25.8365
0.545	52.6115		3.545	521.081		6.545	-99.2853		9.545	25.8801
0.546	52.9348		3.546	521.086		6.546	-99.2811		9.546	25.9224
0.547	53.2384		3.547	521.09		6.547	-99.2784		9.547	25.9635
0.548	53.5237		3.548	521.094		6.548	-99.2758		9.548	26.0035
0.549	53.7916		3.549	521.1		6.549	-99.2731		9.549	26.0407
0.55	54.043		3.55	521.106		6.55	-99.2705		9.55	26.0746
0.551	54.279		3.551	521.112		6.551	-99.2679		9.551	26.1069
0.552	54.5001		3.552	521.121		6.552	-99.2636		9.552	26.1375
0.553	54.7062		3.553	521.129		6.553	-99.2609		9.553	26.1665
0.554	54.8991		3.554	521.135		6.554	-99.2616		9.554	26.1943
0.555	55.0814		3.555	521.139		6.555	-99.2589		9.555	26.2211
0.556	55.252		3.556	521.142		6.556	-99.2546		9.556	26.2475
0.557	55.4099		3.557	521.148		6.557	-99.252		9.557	26.2737
0.558	55.5567		3.558	521.154		6.558	-99.2477		9.558	26.2989
0.559	55.6941		3.559	521.158		6.559	-99.2434		9.559	26.3229
0.56	55.8235		3.56	521.164		6.56	-99.2392		9.56	26.3463
0.561	55.9456		3.561	521.168		6.561	-99.2332		9.561	26.3686
0.562	56.06		3.562	521.174		6.562	-99.2306		9.562	26.3902
0.563	56.1672		3.563	521.185		6.563	-99.2296		9.563	26.4111
0.564	56.2692		3.564	521.194		6.564	-99.227		9.564	26.4312
0.565	56.3668		3.565	521.2		6.565	-99.2243		9.565	26.4508
0.566	56.4597		3.566	521.206		6.566	-99.2217		9.566	26.4703
0.567	56.5483		3.567	521.212		6.567	-99.219		9.567	26.4892
0.568	56.633		3.568	521.218		6.568	-99.2147		9.568	26.508
0.569	56.7139		3.569	521.224		6.569	-99.2072		9.569	26.5263
0.57	56.7917		3.57	521.23		6.57	-99.1996		9.57	26.5435
0.571	56.8665		3.571	521.237		6.571	-99.1953		9.571	26.5606
0.572	56.9382		3.572	521.245		6.572	-99.1927		9.572	26.5773
0.573	57.0068		3.573	521.249		6.573	-99.1868		9.573	26.5928
0.574	57.0739		3.574	521.255		6.574	-99.1792		9.574	26.6075
0.575	57.1398		3.575	521.262		6.575	-99.1716		9.575	26.6218
0.576	57.2035		3.576	521.268		6.576	-99.1657		9.576	26.6365
0.577	57.2648		3.577	521.274		6.577	-99.163		9.577	26.6512
0.578	57.3235		3.578	521.28		6.578	-99.1571		9.578	26.6652
0.579	57.38		3.579	521.286		6.579	-99.1512		9.579	26.6786
0.58	57.4349		3.58	521.292		6.58	-99.1486		9.58	26.6912
0.581	57.4883		3.581	521.3		6.581	-99.1443		9.581	26.7034
0.582	57.5403		3.582	521.309		6.582	-99.1383		9.582	26.7159
0.583	57.5905		3.583	521.316		6.583	-99.1357		9.583	26.728
0.584	57.6394		3.584	521.321		6.584	-99.1363		9.584	26.7396
0.585	57.6871		3.585	521.325		6.585	-99.1354		9.585	26.7505
0.586	57.7335		3.586	521.333		6.586	-99.1327		9.586	26.7611
0.587	57.7784		3.587	521.342		6.587	-99.1301		9.587	26.7716
0.588	57.822		3.588	521.351		6.588	-99.1291		9.588	26.782
0.589	57.8644		3.589	521.36		6.589	-99.1281		9.589	26.7926
0.59	57.9051		3.59	521.369		6.59	-99.1238		9.59	26.803
0.591	57.9439		3.591	521.377		6.591	-99.1179		9.591	26.813
0.592	57.9819		3.592	521.383		6.592	-99.1136		9.592	26.8224
0.593	58.0193		3.593	521.389		6.593	-99.1109		9.593	26.8328
0.594	58.0557		3.594	521.395		6.594	-99.1083		9.594	26.8434
0.595	58.0909		3.595	521.401		6.595	-99.104		9.595	26.8528
0.596	58.1255		3.596	521.407		6.596	-99.0964		9.596	26.8626
0.597	58.1587		3.597	521.413		6.597	-99.0905		9.597	26.8728
0.598	58.1902		3.598	521.419		6.598	-99.0862		9.598	26.8832
0.599	58.2205		3.599	521.424		6.599	-99.0819		9.599	26.8932
0.6	58.2503		3.6	521.43		6.6	-99.0809		9.6	26.9024
0.601	58.2802		3.601	521.438		6.601	-99.0783		9.601	26.911
0.602	58.3089		3.602	521.447		6.602	-99.074		9.602	26.9196
0.603	58.3362		3.603	521.456		6.603	-99.0697		9.603	26.9289
0.604	58.3637		3.604	521.466		6.604	-99.0671		9.604	26.9375
0.605	58.3907		3.605	521.473		6.605	-99.0661		9.605	26.9445
0.606	58.4169		3.606	521.479		6.606	-99.0618		9.606	26.9503
0.607	58.442		3.607	521.487		6.607	-99.0559		9.607	26.9569
0.608	58.4662		3.608	521.496		6.608	-99.05		9.608	26.9637
0.609	58.4897		3.609	521.502		6.609	-99.049		9.609	26.971
0.61	58.5121		3.61	521.503		6.61	-99.0512		9.61	26.9788
0.611	58.5342		3.611	521.505		6.611	-99.0486		9.611	26.9859
0.612	58.556		3.612	521.51		6.612	-99.0427		9.612	26.9922
0.613	58.5776		3.613	521.514		6.613	-99.0384		9.613	26.9979
0.614	58.5992		3.614	521.52		6.614	-99.0374		9.614	27.0037
0.615	58.6201		3.615	521.528		6.615	-99.0348		9.615	27.0094
0.616	58.64		3.616	521.537		6.616	-99.0305		9.616	27.015
0.617	58.6596		3.617	521.544		6.617	-99.0278		9.617	27.0207
0.618	58.6783		3.618	521.552		6.618	-99.0252		9.618	27.0257
0.619	58.6961		3.619	521.559		6.619	-99.0209		9.619	27.0303
0.62	58.7142		3.62	521.569		6.62	-99.0166		9.62	27.0352
0.621	58.732		3.621	521.578		6.621	-99.014		9.621	27.0392
0.622	58.7493		3.622	521.584		6.622	-99.013		9.622	27.0425
0.623	58.7658		3.623	521.59		6.623	-99.0103		9.623	27.0459
0.624	58.7815		3.624	521.597		6.624	-99.0044		9.624	27.0495
0.625	58.7967		3.625	521.603		6.625	-99.0001		9.625	27.0536
0.626	58.8115		3.626	521.607		6.626	-98.9975		9.626	27.0564
0.627	58.8261		3.627	521.613		6.627	-98.9948		9.627	27.0588
0.628	58.8401		3.628	521.621		6.628	-98.9938		9.628	27.0611
0.629	58.8531		3.629	521.63		6.629	-98.9896		9.629	27.0637
0.63	58.8654		3.63	521.638		6.63	-98.9853		9.63	27.066
0.631	58.8772		3.631	521.647		6.631	-98.9843		9.631	27.0681
0.632	58.8878		3.632	521.656		6.632	-98.9833		9.632	27.0698
0.633	58.8976		3.633	521.662		6.633	-98.9823		9.633	27.0707
0.634	58.9072		3.634	521.668		6.634	-98.9797		9.634	27.071
0.635	58.9161		3.635	521.676		6.635	-98.977		9.635	27.0711
0.636	58.9247		3.636	521.683		6.636	-98.9727		9.636	27.0715
0.637	58.9327		3.637	521.691		6.637	-98.9701		9.637	27.0712
0.638	58.9401		3.638	521.7		6.638	-98.9691		9.638	27.071
0.639	58.9478		3.639	521.708		6.639	-98.9664		9.639	27.0712
0.64	58.9555		3.64	521.713		6.64	-98.9638		9.64	27.0713
0.641	58.9623		3.641	521.721		6.641	-98.9628		9.641	27.0715
0.642	58.9678		3.642	521.729		6.642	-98.9618		9.642	27.0722
0.643	58.9735		3.643	521.731		6.643	-98.9575		9.643	27.0726
0.644	58.979		3.644	521.736		6.644	-98.9549		9.644	27.0727
0.645	58.9841		3.645	521.745		6.645	-98.9539		9.645	27.0737
0.646	58.9893		3.646	521.754		6.646	-98.9512		9.646	27.0744
0.647	58.9936		3.647	521.762		6.647	-98.9502		9.647	27.0747
0.648	58.9971		3.648	521.769		6.648	-98.9509		9.648	27.0747
0.649	58.9998		3.649	521.777		6.649	-98.9515		9.649	27.0743
0.65	59.0022		3.65	521.784		6.65	-98.9522		9.65	27.0747
0.651	59.0046		3.651	521.792		6.651	-98.9512		9.651	27.0749
0.652	59.0063		3.652	521.799		6.652	-98.9485		9.652	27.0739
0.653	59.0072		3.653	521.809		6.653	-98.9475		9.653	27.0729
0.654	59.0082		3.654	521.816		6.654	-98.9482		9.654	27.073
0.655	59.0093		3.655	521.824		6.655	-98.9488		9.655	27.0727
0.656	59.0091		3.656	521.831		6.656	-98.9495		9.656	27.0723
0.657	59.0085		3.657	521.839		6.657	-98.9452		9.657	27.072
0.658	59.0085		3.658	521.846		6.658	-98.9393		9.658	27.0721
0.659	59.0089		3.659	521.856		6.659	-98.9383		9.659	27.072
0.66	59.0091		3.66	521.865		6.66	-98.9356		9.66	27.0712
0.661	59.009		3.661	521.871		6.661	-98.9313		9.661	27.0702
0.662	59.0092		3.662	521.878		6.662	-98.9287		9.662	27.0689
0.663	59.0093		3.663	521.886		6.663	-98.9261		9.663	27.0688
0.664	59.009		3.664	521.894		6.664	-98.9234		9.664	27.0687
0.665	59.0092		3.665	521.903		6.665	-98.9191		9.665	27.0681
0.666	59.0095		3.666	521.912		6.666	-98.9149		9.666	27.0678
0.667	59.0097		3.667	521.923		6.667	-98.9122		9.667	27.0679
0.668	59.0102		3.668	521.934		6.668	-98.9112		9.668	27.0678
0.669	59.0106		3.669	521.943		6.669	-98.9102		9.669	27.068
0.67	59.0105		3.67	521.952		6.67	-98.9076		9.67	27.0693
0.671	59.0104		3.671	521.961		6.671	-98.9049		9.671	27.0698
0.672	59.0107		3.672	521.969		6.672	-98.9039		9.672	27.0696
0.673	59.0111		3.673	521.975		6.673	-98.9029		9.673	27.0691
0.674	59.0108		3.674	521.982		6.674	-98.9036		9.674	27.0684
0.675	59.0105		3.675	521.99		6.675	-98.9059		9.675	27.0678
0.676	59.0109		3.676	521.994		6.676	-98.9049		9.676	27.0675
0.677	59.0113		3.677	521.998		6.677	-98.9039		9.677	27.0673
0.678	59.0119		3.678	522.004		6.678	-98.9029		9.678	27.0668
0.679	59.0126		3.679	522.01		6.679	-98.9002		9.679	27.0669
0.68	59.0132		3.68	522.018		6.68	-98.8976		9.68	27.0669
0.681	59.0127		3.681	522.025		6.681	-98.8966		9.681	27.0665
0.682	59.012		3.682	522.031		6.682	-98.8972		9.682	27.0659
0.683	59.0124		3.683	522.037		6.683	-98.8946		9.683	27.0652
0.684	59.0131		3.684	522.045		6.684	-98.8887		9.684	27.0643
0.685	59.0133		3.685	522.052		6.685	-98.886		9.685	27.0635
0.686	59.0136		3.686	522.06		6.686	-98.8867		9.686	27.0634
0.687	59.0141		3.687	522.069		6.687	-98.884		9.687	27.0641
0.688	59.0147		3.688	522.08		6.688	-98.883		9.688	27.0645
0.689	59.0154		3.689	522.091		6.689	-98.8837		9.689	27.0644
0.69	59.0161		3.69	522.099		6.69	-98.8827		9.69	27.0645
0.691	59.0165		3.691	522.106		6.691	-98.885		9.691	27.0642
0.692	59.0166		3.692	522.114		6.692	-98.8873		9.692	27.0638
0.693	59.0166		3.693	522.121		6.693	-98.8879		9.693	27.0642
0.694	59.0165		3.694	522.129		6.694	-98.8885		9.694	27.0646
0.695	59.0164		3.695	522.136		6.695	-98.8876		9.695	27.064
0.696	59.017		3.696	522.144		6.696	-98.8866		9.696	27.0635
0.697	59.017		3.697	522.148		6.697	-98.8872		9.697	27.0634
0.698	59.0163		3.698	522.153		6.698	-98.8879		9.698	27.0632
0.699	59.0154		3.699	522.158		6.699	-98.8885		9.699	27.0628
0.7	59.0148		3.7	522.164		6.7	-98.8908		9.7	27.0623
0.701	59.0148		3.701	522.172		6.701	-98.8931		9.701	27.0611
0.702	59.0151		3.702	522.181		6.702	-98.8921		9.702	27.0597
0.703	59.015		3.703	522.189		6.703	-98.8911		9.703	27.0589
0.704	59.015		3.704	522.195		6.704	-98.8934		9.704	27.0585
0.705	59.0154		3.705	522.202		6.705	-98.894		9.705	27.0582
0.706	59.0157		3.706	522.211		6.706	-98.8914		9.706	27.0583
0.707	59.0157		3.707	522.221		6.707	-98.8887		9.707	27.0577
0.708	59.0163		3.708	522.23		6.708	-98.8844		9.708	27.0566
0.709	59.0173		3.709	522.239		6.709	-98.8834		9.709	27.0563
0.71	59.0182		3.71	522.248		6.71	-98.8841		9.71	27.0564
0.711	59.0184		3.711	522.259		6.711	-98.8847		9.711	27.0561
0.712	59.0185		3.712	522.27		6.712	-98.887		9.712	27.0564
0.713	59.0186		3.713	522.278		6.713	-98.8877		9.713	27.0568
0.714	59.0186		3.714	522.284		6.714	-98.8883		9.714	27.0563
0.715	59.0189		3.715	522.289		6.715	-98.8889		9.715	27.0557
0.716	59.0189		3.716	522.295		6.716	-98.8896		9.716	27.0553
0.717	59.0187		3.717	522.298		6.717	-98.8902		9.717	27.0549
0.718	59.0179		3.718	522.301		6.718	-98.8925		9.718	27.0543
0.719	59.017		3.719	522.307		6.719	-98.8948		9.719	27.0537
0.72	59.0169		3.72	522.312		6.72	-98.8955		9.72	27.0529
0.721	59.0176		3.721	522.318		6.721	-98.8945		9.721	27.0528
0.722	59.0177		3.722	522.324		6.722	-98.8918		9.722	27.0532
0.723	59.0171		3.723	522.33		6.723	-98.8908		9.723	27.0531
0.724	59.017		3.724	522.336		6.724	-98.8915		9.724	27.0527
0.725	59.0167		3.725	522.342		6.725	-98.8921		9.725	27.0519
0.726	59.0163		3.726	522.35		6.726	-98.8944		9.726	27.0512
0.727	59.0167		3.727	522.359		6.727	-98.8967		9.727	27.0504
0.728	59.0168		3.728	522.368		6.728	-98.8957		9.728	27.0497
0.729	59.0162		3.729	522.377		6.729	-98.8947		9.729	27.0492
0.73	59.0162		3.73	522.387		6.73	-98.8953		9.73	27.0488
0.731	59.0166		3.731	522.396		6.731	-98.896		9.731	27.0484
0.732	59.0165		3.732	522.405		6.732	-98.8966		9.732	27.048
0.733	59.0158		3.733	522.413		6.733	-98.8956		9.733	27.0474
0.734	59.0147		3.734	522.418		6.734	-98.893		9.734	27.0476
0.735	59.0134		3.735	522.423		6.735	-98.8936		9.735	27.0481
0.736	59.0127		3.736	522.425		6.736	-98.8959		9.736	27.048
0.737	59.0126		3.737	522.433		6.737	-98.8966		9.737	27.0478
0.738	59.012		3.738	522.442		6.738	-98.8956		9.738	27.0472
0.739	59.0122		3.739	522.448		6.739	-98.8946		9.739	27.0464
0.74	59.0126		3.74	522.456		6.74	-98.8952		9.74	27.0458
0.741	59.012		3.741	522.462		6.741	-98.8959		9.741	27.0451
0.742	59.0114		3.742	522.468		6.742	-98.8965		9.742	27.0438
0.743	59.0115		3.743	522.475		6.743	-98.8955		9.743	27.0429
0.744	59.012		3.744	522.484		6.744	-98.8929		9.744	27.0425
0.745	59.0118		3.745	522.494		6.745	-98.8902		9.745	27.0412
0.746	59.011		3.746	522.499		6.746	-98.8909		9.746	27.0405
0.747	59.0107		3.747	522.509		6.747	-98.8932		9.747	27.041
0.748	59.0108		3.748	522.518		6.748	-98.8938		9.748	27.0409
0.749	59.0104		3.749	522.522		6.749	-98.8945		9.749	27.0407
0.75	59.0098		3.75	522.526		6.75	-98.8967		9.75	27.0404
0.751	59.0097		3.751	522.534		6.751	-98.899		9.751	27.04
0.752	59.0099		3.752	522.543		6.752	-98.8997		9.752	27.0399
0.753	59.0105		3.753	522.551		6.753	-98.8987		9.753	27.0386
0.754	59.0109		3.754	522.555		6.754	-98.8977		9.754	27.0367
0.755	59.0106		3.755	522.561		6.755	-98.8983		9.755	27.0356
0.756	59.01		3.756	522.57		6.756	-98.899		9.756	27.0354
0.757	59.0097		3.757	522.579		6.757	-98.8996		9.757	27.0354
0.758	59.0103		3.758	522.587		6.758	-98.9003		9.758	27.0353
0.759	59.0105		3.759	522.591		6.759	-98.9026		9.759	27.0344
0.76	59.0106		3.76	522.596		6.76	-98.9065		9.76	27.0337
0.761	59.0108		3.761	522.605		6.761	-98.9104		9.761	27.0334
0.762	59.0104		3.762	522.614		6.762	-98.9143		9.762	27.0326
0.763	59.0095		3.763	522.62		6.763	-98.9166		9.763	27.0319
0.764	59.0085		3.764	522.626		6.764	-98.9189		9.764	27.0318
0.765	59.0083		3.765	522.63		6.765	-98.9212		9.765	27.032
0.766	59.0085		3.766	522.636		6.766	-98.9235		9.766	27.0312
0.767	59.0089		3.767	522.644		6.767	-98.9274		9.767	27.0297
0.768	59.0091		3.768	522.651		6.768	-98.9281		9.768	27.0291
0.769	59.0092		3.769	522.66		6.769	-98.9287		9.769	27.0296
0.77	59.0094		3.77	522.666		6.77	-98.9326		9.77	27.03
0.771	59.0092		3.771	522.669		6.771	-98.9349		9.771	27.0291
0.772	59.0081		3.772	522.675		6.772	-98.9356		9.772	27.0277
0.773	59.008		3.773	522.682		6.773	-98.9362		9.773	27.0263
0.774	59.0085		3.774	522.687		6.774	-98.9402		9.774	27.0249
0.775	59.0083		3.775	522.693		6.775	-98.9441		9.775	27.0241
0.776	59.008		3.776	522.702		6.776	-98.9464		9.776	27.0232
0.777	59.0076		3.777	522.711		6.777	-98.9503		9.777	27.0223
0.778	59.0067		3.778	522.72		6.778	-98.9526		9.778	27.0217
0.779	59.0062		3.779	522.728		6.779	-98.9565		9.779	27.0211
0.78	59.006		3.78	522.735		6.78	-98.9621		9.78	27.0203
0.781	59.006		3.781	522.743		6.781	-98.966		9.781	27.0197
0.782	59.0061		3.782	522.749		6.782	-98.9683		9.782	27.0195
0.783	59.005		3.783	522.755		6.783	-98.969		9.783	27.0195
0.784	59.0039		3.784	522.759		6.784	-98.9712		9.784	27.0194
0.785	59.0035		3.785	522.763		6.785	-98.9735		9.785	27.0188
0.786	59.0032		3.786	522.769		6.786	-98.9775		9.786	27.0173
0.787	59.0026		3.787	522.775		6.787	-98.9814		9.787	27.0155
0.788	59.002		3.788	522.783		6.788	-98.982		9.788	27.0151
0.789	59.0023		3.789	522.792		6.789	-98.986		9.789	27.015
0.79	59.0027		3.79	522.798		6.79	-98.9915		9.79	27.0147
0.791	59.0026		3.791	522.804		6.791	-98.9938		9.791	27.0141
0.792	59.0025		3.792	522.813		6.792	-98.9945		9.792	27.0129
0.793	59.0022		3.793	522.819		6.793	-98.9951		9.793	27.012
0.794	59.0011		3.794	522.823		6.794	-98.9974		9.794	27.0114
0.795	59.0002		3.795	522.831		6.795	-99.003		9.795	27.0108
0.796	58.9999		3.796	522.839		6.796	-99.0086		9.796	27.0102
0.797	59.0002		3.797	522.844		6.797	-99.0108		9.797	27.0096
0.798	59.0001		3.798	522.85		6.798	-99.0115		9.798	27.0085
0.799	58.9996		3.799	522.856		6.799	-99.0138		9.799	27.0063
0.8	58.9989		3.8	522.862		6.8	-99.0177		9.8	27.0049
0.801	58.9981		3.801	522.87		6.801	-99.02		9.801	27.0044
0.802	58.9977		3.802	522.877		6.802	-99.019		9.802	27.004
0.803	58.9968		3.803	522.885		6.803	-99.018		9.803	27.0032
0.804	58.9962		3.804	522.891		6.804	-99.0203		9.804	27.0017
0.805	58.9959		3.805	522.895		6.805	-99.0259		9.805	27.0003
0.806	58.9958		3.806	522.901		6.806	-99.0314		9.806	26.9997
0.807	58.996		3.807	522.907		6.807	-99.0337		9.807	27.0001
0.808	58.9956		3.808	522.915		6.808	-99.0344		9.808	26.9996
0.809	58.995		3.809	522.922		6.809	-99.035		9.809	26.9982
0.81	58.9951		3.81	522.928		6.81	-99.0389		9.81	26.9978
0.811	58.9947		3.811	522.936		6.811	-99.0445		9.811	26.9977
0.812	58.9941		3.812	522.942		6.812	-99.0485		9.812	26.9973
0.813	58.9936		3.813	522.944		6.813	-99.0524		9.813	26.9965
0.814	58.9929		3.814	522.947		6.814	-99.058		9.814	26.9954
0.815	58.9924		3.815	522.951		6.815	-99.0619		9.815	26.9942
0.816	58.992		3.816	522.955		6.816	-99.0625		9.816	26.9939
0.817	58.9914		3.817	522.956		6.817	-99.0648		9.817	26.994
0.818	58.9907		3.818	522.957		6.818	-99.0687		9.818	26.9932
0.819	58.9896		3.819	522.963		6.819	-99.071		9.819	26.9923
0.82	58.989		3.82	522.971		6.82	-99.0733		9.82	26.9915
0.821	58.9886		3.821	522.977		6.821	-99.0756		9.821	26.9908
0.822	58.9878		3.822	522.983		6.822	-99.0779		9.822	26.99
0.823	58.9874		3.823	522.987		6.823	-99.0835		9.823	26.9896
0.824	58.9871		3.824	522.991		6.824	-99.0874		9.824	26.988
0.825	58.987		3.825	522.996		6.825	-99.0897		9.825	26.9859
0.826	58.9869		3.826	523.002		6.826	-99.0936		9.826	26.9842
0.827	58.9865		3.827	523.006		6.827	-99.0975		9.827	26.9834
0.828	58.9866		3.828	523.007		6.828	-99.1015		9.828	26.9837
0.829	58.9868		3.829	523.011		6.829	-99.1038		9.829	26.9832
0.83	58.9865		3.83	523.015		6.83	-99.1028		9.83	26.9826
0.831	58.9861		3.831	523.02		6.831	-99.1034		9.831	26.9821
0.832	58.9858		3.832	523.027		6.832	-99.1073		9.832	26.9808
0.833	58.9859		3.833	523.033		6.833	-99.1129		9.833	26.9792
0.834	58.9858		3.834	523.037		6.834	-99.1185		9.834	26.9778
0.835	58.9847		3.835	523.04		6.835	-99.1224		9.835	26.9764
0.836	58.9835		3.836	523.043		6.836	-99.128		9.836	26.9756
0.837	58.9825		3.837	523.049		6.837	-99.1352		9.837	26.975
0.838	58.9816		3.838	523.053		6.838	-99.1392		9.838	26.9741
0.839	58.9809		3.839	523.056		6.839	-99.1414		9.839	26.9729
0.84	58.9804		3.84	523.06		6.84	-99.1437		9.84	26.9719
0.841	58.9802		3.841	523.064		6.841	-99.1477		9.841	26.9717
0.842	58.9797		3.842	523.068		6.842	-99.1549		9.842	26.9709
0.843	58.9791		3.843	523.071		6.843	-99.1604		9.843	26.9702
0.844	58.9785		3.844	523.075		6.844	-99.1644		9.844	26.9694
0.845	58.978		3.845	523.085		6.845	-99.1683		9.845	26.9687
0.846	58.9777		3.846	523.091		6.846	-99.1706		9.846	26.9677
0.847	58.9778		3.847	523.095		6.847	-99.1745		9.847	26.9668
0.848	58.9777		3.848	523.099		6.848	-99.1817		9.848	26.9666
0.849	58.9772		3.849	523.103		6.849	-99.1873		9.849	26.9664
0.85	58.976		3.85	523.106		6.85	-99.1929		9.85	26.9667
0.851	58.9747		3.851	523.107		6.851	-99.1985		9.851	26.9662
0.852	58.9745		3.852	523.111		6.852	-99.2024		9.852	26.9652
0.853	58.9745		3.853	523.117		6.853	-99.2063		9.853	26.9644
0.854	58.9746		3.854	523.121		6.854	-99.2119		9.854	26.9632
0.855	58.9748		3.855	523.122		6.855	-99.2175		9.855	26.9617
0.856	58.9746		3.856	523.124		6.856	-99.223		9.856	26.961
0.857	58.9736		3.857	523.126		6.857	-99.2286		9.857	26.9602
0.858	58.9729		3.858	523.129		6.858	-99.2342		9.858	26.9593
0.859	58.9723		3.859	523.131		6.859	-99.2398		9.859	26.9579
0.86	58.9719		3.86	523.136		6.86	-99.2453		9.86	26.9555
0.861	58.9713		3.861	523.142		6.861	-99.2525		9.861	26.9536
0.862	58.9704		3.862	523.146		6.862	-99.2581		9.862	26.9532
0.863	58.9696		3.863	523.149		6.863	-99.2621		9.863	26.9527
0.864	58.969		3.864	523.151		6.864	-99.2643		9.864	26.9513
0.865	58.9686		3.865	523.154		6.865	-99.2683		9.865	26.9501
0.866	58.9681		3.866	523.156		6.866	-99.2738		9.866	26.9498
0.867	58.9679		3.867	523.159		6.867	-99.2794		9.867	26.949
0.868	58.9678		3.868	523.165		6.868	-99.285		9.868	26.948
0.869	58.9682		3.869	523.173		6.869	-99.2873		9.869	26.9479
0.87	58.9689		3.87	523.179		6.87	-99.2879		9.87	26.9478
0.871	58.9689		3.871	523.183		6.871	-99.2886		9.871	26.9472
0.872	58.9689		3.872	523.185		6.872	-99.2909		9.872	26.9464
0.873	58.9689		3.873	523.19		6.873	-99.2948		9.873	26.9453
0.874	58.968		3.874	523.194		6.874	-99.3004		9.874	26.9446
0.875	58.9669		3.875	523.198		6.875	-99.3059		9.875	26.9438
0.876	58.9663		3.876	523.201		6.876	-99.3099		9.876	26.9427
0.877	58.9651		3.877	523.204		6.877	-99.3138		9.877	26.9415
0.878	58.9643		3.878	523.208		6.878	-99.3177		9.878	26.9401
0.879	58.9645		3.879	523.211		6.879	-99.3233		9.879	26.9386
0.88	58.9644		3.88	523.215		6.88	-99.3289		9.88	26.9377
0.881	58.9637		3.881	523.219		6.881	-99.3312		9.881	26.9373
0.882	58.9629		3.882	523.223		6.882	-99.3335		9.882	26.937
0.883	58.9625		3.883	523.226		6.883	-99.3358		9.883	26.9369
0.884	58.9619		3.884	523.229		6.884	-99.3397		9.884	26.936
0.885	58.961		3.885	523.235		6.885	-99.3452		9.885	26.9343
0.886	58.9601		3.886	523.239		6.886	-99.3475		9.886	26.933
0.887	58.959		3.887	523.24		6.887	-99.3498		9.887	26.9324
0.888	58.9586		3.888	523.243		6.888	-99.3538		9.888	26.9313
0.889	58.9586		3.889	523.247		6.889	-99.356		9.889	26.9301
0.89	58.9577		3.89	523.249		6.89	-99.36		9.89	26.9293
0.891	58.9566		3.891	523.252		6.891	-99.3639		9.891	26.9287
0.892	58.956		3.892	523.258		6.892	-99.3662		9.892	26.928
0.893	58.9558		3.893	523.262		6.893	-99.3701		9.893	26.9274
0.894	58.9553		3.894	523.263		6.894	-99.3741		9.894	26.9268
0.895	58.9547		3.895	523.266		6.895	-99.3796		9.895	26.9255
0.896	58.9543		3.896	523.267		6.896	-99.3868		9.896	26.924
0.897	58.9539		3.897	523.27		6.897	-99.3908		9.897	26.9234
0.898	58.9536		3.898	523.272		6.898	-99.3947		9.898	26.9236
0.899	58.9533		3.899	523.273		6.899	-99.4003		9.899	26.9232
0.9	58.9529		3.9	523.276		6.9	-99.4042		9.9	26.9221
0.901	58.9522		3.901	523.277		6.901	-99.4098		9.901	26.9208
0.902	58.9511		3.902	523.278		6.902	-99.4154		9.902	26.9193
0.903	58.9507		3.903	523.28		6.903	-99.4209		9.903	26.9178
0.904	58.951		3.904	523.281		6.904	-99.4282		9.904	26.9174
0.905	58.9513		3.905	523.281		6.905	-99.4337		9.905	26.917
0.906	58.951		3.906	523.28		6.906	-99.4377		9.906	26.9162
0.907	58.9507		3.907	523.281		6.907	-99.4432		9.907	26.916
0.908	58.9508		3.908	523.284		6.908	-99.4504		9.908	26.916
0.909	58.9507		3.909	523.285		6.909	-99.456		9.909	26.9158
0.91	58.9501		3.91	523.284		6.91	-99.46		9.91	26.9152
0.911	58.9489		3.911	523.285		6.911	-99.4655		9.911	26.9151
0.912	58.9476		3.912	523.286		6.912	-99.4711		9.912	26.9155
0.913	58.9467		3.913	523.284		6.913	-99.475		9.913	26.9142
0.914	58.9458		3.914	523.282		6.914	-99.4806		9.914	26.9125
0.915	58.9455		3.915	523.281		6.915	-99.4878		9.915	26.9119
0.916	58.9454		3.916	523.282		6.916	-99.495		9.916	26.9116
0.917	58.9447		3.917	523.283		6.917	-99.5006		9.917	26.9112
0.918	58.9439		3.918	523.284		6.918	-99.5045		9.918	26.9098
0.919	58.9431		3.919	523.287		6.919	-99.5085		9.919	26.9085
0.92	58.9429		3.92	523.289		6.92	-99.514		9.92	26.9073
0.921	58.9424		3.921	523.292		6.921	-99.5196		9.921	26.906
0.922	58.9415		3.922	523.293		6.922	-99.5252		9.922	26.9054
0.923	58.9409		3.923	523.294		6.923	-99.5324		9.923	26.9045
0.924	58.9405		3.924	523.295		6.924	-99.5396		9.924	26.9033
0.925	58.9407		3.925	523.294		6.925	-99.5468		9.925	26.9023
0.926	58.9405		3.926	523.294		6.926	-99.5524		9.926	26.9017
0.927	58.9394		3.927	523.296		6.927	-99.558		9.927	26.901
0.928	58.9388		3.928	523.301		6.928	-99.5636		9.928	26.8997
0.929	58.9382		3.929	523.3		6.929	-99.5675		9.929	26.898
0.93	58.9371		3.93	523.298		6.93	-99.5714		9.93	26.8964
0.931	58.936		3.931	523.297		6.931	-99.577		9.931	26.8952
0.932	58.9348		3.932	523.298		6.932	-99.5826		9.932	26.8949
0.933	58.9334		3.933	523.301		6.933	-99.5865		9.933	26.8955
0.934	58.9324		3.934	523.302		6.934	-99.5937		9.934	26.8954
0.935	58.9325		3.935	523.301		6.935	-99.6026		9.935	26.8938
0.936	58.9327		3.936	523.299		6.936	-99.6081		9.936	26.8922
0.937	58.9325		3.937	523.296		6.937	-99.6121		9.937	26.8911
0.938	58.932		3.938	523.296		6.938	-99.6176		9.938	26.8892
0.939	58.9314		3.939	523.293		6.939	-99.6249		9.939	26.887
0.94	58.9307		3.94	523.289		6.94	-99.6304		9.94	26.8857
0.941	58.9299		3.941	523.287		6.941	-99.636		9.941	26.8855
0.942	58.9292		3.942	523.288		6.942	-99.6432		9.942	26.8852
0.943	58.9282		3.943	523.289		6.943	-99.6488		9.943	26.8846
0.944	58.9273		3.944	523.29		6.944	-99.656		9.944	26.8834
0.945	58.9264		3.945	523.291		6.945	-99.6632		9.945	26.8819
0.946	58.9258		3.946	523.289		6.946	-99.6705		9.946	26.8804
0.947	58.9254		3.947	523.285		6.947	-99.6777		9.947	26.8785
0.948	58.9256		3.948	523.283		6.948	-99.6832		9.948	26.8774
0.949	58.926		3.949	523.28		6.949	-99.6905		9.949	26.8769
0.95	58.9259		3.95	523.278		6.95	-99.6977		9.95	26.8767
0.951	58.9255		3.951	523.276		6.951	-99.7049		9.951	26.8766
0.952	58.9244		3.952	523.275		6.952	-99.7121		9.952	26.8761
0.953	58.9238		3.953	523.276		6.953	-99.7177		9.953	26.8759
0.954	58.9234		3.954	523.277		6.954	-99.7232		9.954	26.8761
0.955	58.9233		3.955	523.278		6.955	-99.7305		9.955	26.8755
0.956	58.9233		3.956	523.276		6.956	-99.736		9.956	26.8738
0.957	58.9229		3.957	523.272		6.957	-99.74		9.957	26.8715
0.958	58.922		3.958	523.268		6.958	-99.7439		9.958	26.8701
0.959	58.9207		3.959	523.266		6.959	-99.7478		9.959	26.8695
0.96	58.9195		3.96	523.265		6.96	-99.755		9.96	26.8683
0.961	58.9184		3.961	523.263		6.961	-99.7623		9.961	26.867
0.962	58.9175		3.962	523.26		6.962	-99.7662		9.962	26.8658
0.963	58.9167		3.963	523.261		6.963	-99.7718		9.963	26.8647
0.964	58.9165		3.964	523.264		6.964	-99.7773		9.964	26.8643
0.965	58.9165		3.965	523.265		6.965	-99.7829		9.965	26.8637
0.966	58.9166		3.966	523.266		6.966	-99.7901		9.966	26.8628
0.967	58.9165		3.967	523.269		6.967	-99.7973		9.967	26.8618
0.968	58.9167		3.968	523.27		6.968	-99.8029		9.968	26.8609
0.969	58.9165		3.969	523.269		6.969	-99.8085		9.969	26.8602
0.97	58.9159		3.97	523.267		6.97	-99.8157		9.97	26.8596
0.971	58.9151		3.971	523.265		6.971	-99.8229		9.971	26.859
0.972	58.9139		3.972	523.266		6.972	-99.8301		9.972	26.8584
0.973	58.9133		3.973	523.268		6.973	-99.8341		9.973	26.8579
0.974	58.9132		3.974	523.266		6.974	-99.8397		9.974	26.8577
0.975	58.9126		3.975	523.259		6.975	-99.8485		9.975	26.8573
0.976	58.9121		3.976	523.256		6.976	-99.8557		9.976	26.857
0.977	58.9124		3.977	523.257		6.977	-99.8629		9.977	26.8571
0.978	58.9124		3.978	523.257		6.978	-99.8685		9.978	26.8568
0.979	58.912		3.979	523.258		6.979	-99.8757		9.979	26.856
0.98	58.9116		3.98	523.259		6.98	-99.8829		9.98	26.8548
0.981	58.9111		3.981	523.256		6.981	-99.8885		9.981	26.8535
0.982	58.9106		3.982	523.253		6.982	-99.8941		9.982	26.8526
0.983	58.91		3.983	523.249		6.983	-99.898		9.983	26.8519
0.984	58.9097		3.984	523.248		6.984	-99.9019		9.984	26.8509
0.985	58.9096		3.985	523.247		6.985	-99.9092		9.985	26.8498
0.986	58.9095		3.986	523.245		6.986	-99.918		9.986	26.8493
0.987	58.9094		3.987	523.243		6.987	-99.9253		9.987	26.8488
0.988	58.9091		3.988	523.24		6.988	-99.9341		9.988	26.8482
0.989	58.909		3.989	523.24		6.989	-99.943		9.989	26.8475
0.99	58.9086		3.99	523.238		6.99	-99.9485		9.99	26.8466
0.991	58.9079		3.991	523.234		6.991	-99.9525		9.991	26.8458
0.992	58.9073		3.992	523.23		6.992	-99.9564		9.992	26.845
0.993	58.9068		3.993	523.227		6.993	-99.9603		9.993	26.8443
0.994	58.9064		3.994	523.225		6.994	-99.9659		9.994	26.8435
0.995	58.9061		3.995	523.223		6.995	-99.9731		9.995	26.8428
0.996	58.906		3.996	523.222		6.996	-99.9787		9.996	26.842
0.997	58.9055		3.997	523.221		6.997	-99.9843		9.997	26.8411
0.998	58.9047		3.998	523.219		6.998	-99.9915		9.998	26.8402
0.999	58.9039		3.999	523.215		6.999	-99.9971		9.999	26.8394
1	58.9035		4	523.213		7	-100.001		10	26.8387
1.001	58.9031		4.001	523.216		7.001	-100.005		10.001	26.8376
1.002	58.9025		4.002	523.215		7.002	-100.009		10.002	26.8368
1.003	58.9024		4.003	523.209		7.003	-100.016		10.003	26.8364
1.004	58.9019		4.004	523.207		7.004	-100.027		10.004	26.8358
1.005	58.9015		4.005	523.205		7.005	-100.035		10.005	26.8354
1.006	58.9014		4.006	523.201		7.006	-100.044		10.006	26.8349
1.007	58.9008		4.007	523.197		7.007	-100.052		10.007	26.8344
1.008	58.9002		4.008	523.191		7.008	-100.057		10.008	26.8337
1.009	58.9		4.009	523.186		7.009	-100.063		10.009	26.8332
1.01	58.8997		4.01	523.185		7.01	-100.067		10.01	26.8327
1.011	58.8991		4.011	523.185		7.011	-100.072		10.011	26.8325
1.012	58.8985		4.012	523.182		7.012	-100.078		10.012	26.8319
1.013	58.8981		4.013	523.178		7.013	-100.083		10.013	26.8313
1.014	58.8975		4.014	523.173		7.014	-100.091		10.014	26.8309
1.015	58.8971		4.015	523.17		7.015	-100.098		10.015	26.8303
1.016	58.8968		4.016	523.168		7.016	-100.107		10.016	26.8297
1.017	58.8964		4.017	523.164		7.017	-100.115		10.017	26.8291
1.018	58.896		4.018	523.162		7.018	-100.123		10.018	26.8283
1.019	58.8955		4.019	523.16		7.019	-100.128		10.019	26.8276
1.02	58.8953		4.02	523.156		7.02	-100.134		10.02	26.8271
1.021	58.895		4.021	523.152		7.021	-100.141		10.021	26.8265
1.022	58.8944		4.022	523.151		7.022	-100.15		10.022	26.8256
1.023	58.8938		4.023	523.152		7.023	-100.157		10.023	26.825
1.024	58.8934		4.024	523.15		7.024	-100.161		10.024	26.8246
1.025	58.893		4.025	523.148		7.025	-100.167		10.025	26.8237
1.026	58.8925		4.026	523.145		7.026	-100.174		10.026	26.8233
1.027	58.8921		4.027	523.141		7.027	-100.179		10.027	26.8236
1.028	58.8917		4.028	523.136		7.028	-100.185		10.028	26.8239
1.029	58.8914		4.029	523.13		7.029	-100.192		10.029	26.8234
1.03	58.8908		4.03	523.128		7.03	-100.199		10.03	26.8222
1.031	58.8901		4.031	523.127		7.031	-100.205		10.031	26.8209
1.032	58.8895		4.032	523.123		7.032	-100.211		10.032	26.8202
1.033	58.889		4.033	523.116		7.033	-100.216		10.033	26.8198
1.034	58.8886		4.034	523.111		7.034	-100.22		10.034	26.8195
1.035	58.888		4.035	523.108		7.035	-100.227		10.035	26.8189
1.036	58.8874		4.036	523.104		7.036	-100.236		10.036	26.8177
1.037	58.8868		4.037	523.099		7.037	-100.245		10.037	26.8166
1.038	58.8862		4.038	523.096		7.038	-100.252		10.038	26.816
1.039	58.886		4.039	523.094		7.039	-100.256		10.039	26.8155
1.04	58.8857		4.04	523.09		7.04	-100.262		10.04	26.8149
1.041	58.8851		4.041	523.086		7.041	-100.269		10.041	26.8137
1.042	58.8849		4.042	523.082		7.042	-100.276		10.042	26.8128
1.043	58.8847		4.043	523.078		7.043	-100.282		10.043	26.8128
1.044	58.8845		4.044	523.078		7.044	-100.286		10.044	26.8129
1.045	58.8842		4.045	523.077		7.045	-100.291		10.045	26.8123
1.046	58.8838		4.046	523.073		7.046	-100.3		10.046	26.8119
1.047	58.8835		4.047	523.069		7.047	-100.309		10.047	26.8115
1.048	58.8831		4.048	523.067		7.048	-100.318		10.048	26.8104
1.049	58.8822		4.049	523.066		7.049	-100.325		10.049	26.8094
1.05	58.8809		4.05	523.064		7.05	-100.329		10.05	26.8089
1.051	58.8795		4.051	523.06		7.051	-100.336		10.051	26.8086
1.052	58.8784		4.052	523.055		7.052	-100.345		10.052	26.8085
1.053	58.8777		4.053	523.049		7.053	-100.351		10.053	26.8076
1.054	58.8772		4.054	523.047		7.054	-100.356		10.054	26.8065
1.055	58.877		4.055	523.043		7.055	-100.363		10.055	26.8061
1.056	58.8767		4.056	523.036		7.056	-100.369		10.056	26.8055
1.057	58.8761		4.057	523.03		7.057	-100.373		10.057	26.8052
1.058	58.8754		4.058	523.024		7.058	-100.378		10.058	26.8053
1.059	58.8748		4.059	523.017		7.059	-100.382		10.059	26.8047
1.06	58.8743		4.06	523.01		7.06	-100.385		10.06	26.8036
1.061	58.8738		4.061	523.004		7.061	-100.39		10.061	26.8028
1.062	58.8736		4.062	522.999		7.062	-100.396		10.062	26.8022
1.063	58.8739		4.063	522.997		7.063	-100.4		10.063	26.801
1.064	58.8733		4.064	522.998		7.064	-100.404		10.064	26.7999
1.065	58.8725		4.065	522.994		7.065	-100.408		10.065	26.8
1.066	58.8721		4.066	522.988		7.066	-100.413		10.066	26.8004
1.067	58.8723		4.067	522.982		7.067	-100.422		10.067	26.8003
1.068	58.8727		4.068	522.977		7.068	-100.431		10.068	26.7997
1.069	58.8725		4.069	522.971		7.069	-100.438		10.069	26.7987
1.07	58.872		4.07	522.966		7.07	-100.444		10.07	26.7981
1.071	58.8716		4.071	522.963		7.071	-100.449		10.071	26.7982
1.072	58.8712		4.072	522.961		7.072	-100.456		10.072	26.7986
1.073	58.8704		4.073	522.957		7.073	-100.464		10.073	26.7979
1.074	58.8697		4.074	522.953		7.074	-100.473		10.074	26.7971
1.075	58.8692		4.075	522.949		7.075	-100.481		10.075	26.7972
1.076	58.869		4.076	522.945		7.076	-100.489		10.076	26.7966
1.077	58.8692		4.077	522.942		7.077	-100.494		10.077	26.796
1.078	58.8691		4.078	522.938		7.078	-100.498		10.078	26.7957
1.079	58.8685		4.079	522.934		7.079	-100.502		10.079	26.7958
1.08	58.8681		4.08	522.93		7.08	-100.506		10.08	26.7957
1.081	58.8678		4.081	522.927		7.081	-100.508		10.081	26.7951
1.082	58.8674		4.082	522.925		7.082	-100.511		10.082	26.7945
1.083	58.8671		4.083	522.92		7.083	-100.515		10.083	26.7937
1.084	58.8677		4.084	522.916		7.084	-100.518		10.084	26.7928
1.085	58.8686		4.085	522.913		7.085	-100.522		10.085	26.7921
1.086	58.8688		4.086	522.909		7.086	-100.526		10.086	26.7916
1.087	58.8689		4.087	522.904		7.087	-100.53		10.087	26.7915
1.088	58.8693		4.088	522.897		7.088	-100.537		10.088	26.7918
1.089	58.8693		4.089	522.889		7.089	-100.545		10.089	26.7921
1.09	58.8691		4.09	522.882		7.09	-100.55		10.09	26.792
1.091	58.8689		4.091	522.875		7.091	-100.556		10.091	26.7915
1.092	58.8685		4.092	522.871		7.092	-100.563		10.092	26.7907
1.093	58.8676		4.093	522.867		7.093	-100.572		10.093	26.7898
1.094	58.8672		4.094	522.86		7.094	-100.581		10.094	26.7892
1.095	58.8669		4.095	522.853		7.095	-100.59		10.095	26.7886
1.096	58.8661		4.096	522.847		7.096	-100.597		10.096	26.7883
1.097	58.8652		4.097	522.845		7.097	-100.602		10.097	26.7887
1.098	58.8646		4.098	522.843		7.098	-100.606		10.098	26.7883
1.099	58.8642		4.099	522.837		7.099	-100.61		10.099	26.7874
1.1	58.8636		4.1	522.83		7.1	-100.616		10.1	26.7871
1.101	58.8632		4.101	522.823		7.101	-100.621		10.101	26.7868
1.102	58.8631		4.102	522.815		7.102	-100.627		10.102	26.7864
1.103	58.8628		4.103	522.808		7.103	-100.631		10.103	26.7863
1.104	58.8622		4.104	522.801		7.104	-100.633		10.104	26.7854
1.105	58.862		4.105	522.794		7.105	-100.637		10.105	26.784
1.106	58.862		4.106	522.786		7.106	-100.641		10.106	26.7841
1.107	58.8623		4.107	522.779		7.107	-100.645		10.107	26.7843
1.108	58.8625		4.108	522.772		7.108	-100.651		10.108	26.7837
1.109	58.8624		4.109	522.765		7.109	-100.658		10.109	26.7838
1.11	58.8621		4.11	522.758		7.11	-100.662		10.11	26.7837
1.111	58.8622		4.111	522.75		7.111	-100.664		10.111	26.7827
1.112	58.8624		4.112	522.745		7.112	-100.668		10.112	26.7823
1.113	58.862		4.113	522.741		7.113	-100.674		10.113	26.7827
1.114	58.8614		4.114	522.737		7.114	-100.677		10.114	26.7831
1.115	58.8613		4.115	522.73		7.115	-100.68		10.115	26.7827
1.116	58.8609		4.116	522.723		7.116	-100.68		10.116	26.7821
1.117	58.8603		4.117	522.719		7.117	-100.681		10.117	26.7823
1.118	58.8599		4.118	522.713		7.118	-100.687		10.118	26.7827
1.119	58.8596		4.119	522.704		7.119	-100.692		10.119	26.7824
1.12	58.8593		4.12	522.697		7.12	-100.694		10.12	26.7817
1.121	58.8591		4.121	522.691		7.121	-100.697		10.121	26.7807
1.122	58.8591		4.122	522.686		7.122	-100.701		10.122	26.7801
1.123	58.859		4.123	522.68		7.123	-100.706		10.123	26.7796
1.124	58.8586		4.124	522.675		7.124	-100.713		10.124	26.7786
1.125	58.8582		4.125	522.669		7.125	-100.719		10.125	26.7784
1.126	58.8581		4.126	522.664		7.126	-100.721		10.126	26.7783
1.127	58.8581		4.127	522.66		7.127	-100.724		10.127	26.7782
1.128	58.8579		4.128	522.654		7.128	-100.728		10.128	26.7784
1.129	58.8576		4.129	522.647		7.129	-100.733		10.129	26.7783
1.13	58.8573		4.13	522.64		7.13	-100.739		10.13	26.778
1.131	58.8569		4.131	522.632		7.131	-100.741		10.131	26.7778
1.132	58.8565		4.132	522.624		7.132	-100.743		10.132	26.7778
1.133	58.8561		4.133	522.613		7.133	-100.749		10.133	26.7777
1.134	58.8558		4.134	522.604		7.134	-100.756		10.134	26.7775
1.135	58.856		4.135	522.597		7.135	-100.762		10.135	26.7772
1.136	58.8561		4.136	522.591		7.136	-100.767		10.136	26.7768
1.137	58.8553		4.137	522.584		7.137	-100.769		10.137	26.7765
1.138	58.8547		4.138	522.575		7.138	-100.77		10.138	26.7761
1.139	58.8546		4.139	522.568		7.139	-100.777		10.139	26.7753
1.14	58.8544		4.14	522.562		7.14	-100.786		10.14	26.7752
1.141	58.8539		4.141	522.555		7.141	-100.793		10.141	26.7751
1.142	58.8537		4.142	522.546		7.142	-100.801		10.142	26.7745
1.143	58.8533		4.143	522.539		7.143	-100.805		10.143	26.7741
1.144	58.8531		4.144	522.532		7.144	-100.808		10.144	26.7734
1.145	58.8532		4.145	522.525		7.145	-100.816		10.145	26.7726
1.146	58.8531		4.146	522.516		7.146	-100.82		10.146	26.7723
1.147	58.8528		4.147	522.505		7.147	-100.822		10.147	26.7729
1.148	58.8524		4.148	522.495		7.148	-100.826		10.148	26.773
1.149	58.8525		4.149	522.486		7.149	-100.83		10.149	26.7722
1.15	58.8524		4.15	522.479		7.15	-100.834		10.15	26.7718
1.151	58.8518		4.151	522.473		7.151	-100.838		10.151	26.7717
1.152	58.8512		4.152	522.468		7.152	-100.842		10.152	26.7721
1.153	58.8509		4.153	522.46		7.153	-100.844		10.153	26.7725
1.154	58.8513		4.154	522.453		7.154	-100.848		10.154	26.7722
1.155	58.852		4.155	522.448		7.155	-100.85		10.155	26.7719
1.156	58.8524		4.156	522.44		7.156	-100.851		10.156	26.7718
1.157	58.8522		4.157	522.43		7.157	-100.855		10.157	26.7716
1.158	58.8516		4.158	522.423		7.158	-100.859		10.158	26.7718
1.159	58.851		4.159	522.417		7.159	-100.861		10.159	26.7723
1.16	58.8506		4.16	522.408		7.16	-100.865		10.16	26.7726
1.161	58.8503		4.161	522.399		7.161	-100.87		10.161	26.7721
1.162	58.85		4.162	522.391		7.162	-100.874		10.162	26.7712
1.163	58.8499		4.163	522.378		7.163	-100.878		10.163	26.7706
1.164	58.8502		4.164	522.368		7.164	-100.881		10.164	26.7701
1.165	58.8504		4.165	522.359		7.165	-100.881		10.165	26.7698
1.166	58.8506		4.166	522.349		7.166	-100.883		10.166	26.77
1.167	58.8512		4.167	522.34		7.167	-100.886		10.167	26.7702
1.168	58.8514		4.168	522.334		7.168	-100.89		10.168	26.7705
1.169	58.8508		4.169	522.329		7.169	-100.894		10.169	26.7705
1.17	58.8507		4.17	522.32		7.17	-100.893		10.17	26.7709
1.171	58.8511		4.171	522.309		7.171	-100.892		10.171	26.7713
1.172	58.8507		4.172	522.299		7.172	-100.894		10.172	26.7714
1.173	58.8501		4.173	522.288		7.173	-100.895		10.173	26.7709
1.174	58.8503		4.174	522.279		7.174	-100.895		10.174	26.7707
1.175	58.8505		4.175	522.27		7.175	-100.901		10.175	26.7712
1.176	58.8501		4.176	522.262		7.176	-100.905		10.176	26.7715
1.177	58.8499		4.177	522.253		7.177	-100.904		10.177	26.7709
1.178	58.8499		4.178	522.242		7.178	-100.903		10.178	26.7703
1.179	58.8496		4.179	522.232		7.179	-100.905		10.179	26.77
1.18	58.8496		4.18	522.221		7.18	-100.907		10.18	26.7703
1.181	58.8496		4.181	522.211		7.181	-100.908		10.181	26.7703
1.182	58.8495		4.182	522.204		7.182	-100.91		10.182	26.7706
1.183	58.8496		4.183	522.198		7.183	-100.914		10.183	26.7711
1.184	58.8495		4.184	522.191		7.184	-100.92		10.184	26.7715
1.185	58.8494		4.185	522.184		7.185	-100.925		10.185	26.7717
1.186	58.8491		4.186	522.175		7.186	-100.929		10.186	26.7716
1.187	58.8487		4.187	522.166		7.187	-100.932		10.187	26.7719
1.188	58.8483		4.188	522.159		7.188	-100.932		10.188	26.7724
1.189	58.8477		4.189	522.151		7.189	-100.934		10.189	26.7731
1.19	58.8479		4.19	522.144		7.19	-100.938		10.19	26.7737
1.191	58.8481		4.191	522.135		7.191	-100.942		10.191	26.7741
1.192	58.8475		4.192	522.126		7.192	-100.946		10.192	26.7741
1.193	58.8471		4.193	522.119		7.193	-100.95		10.193	26.7742
1.194	58.8473		4.194	522.112		7.194	-100.952		10.194	26.7741
1.195	58.8476		4.195	522.103		7.195	-100.951		10.195	26.7737
1.196	58.8481		4.196	522.093		7.196	-100.952		10.196	26.7734
1.197	58.8485		4.197	522.084		7.197	-100.956		10.197	26.7728
1.198	58.8487		4.198	522.077		7.198	-100.96		10.198	26.7724
1.199	58.849		4.199	522.066		7.199	-100.964		10.199	26.7726
1.2	58.8482		4.2	522.056		7.2	-100.966		10.2	26.7734
1.201	58.8475		4.201	522.048		7.201	-100.967		10.201	26.7741
1.202	58.8474		4.202	522.041		7.202	-100.967		10.202	26.7746
1.203	58.8479		4.203	522.032		7.203	-100.97		10.203	26.7754
1.204	58.8483		4.204	522.023		7.204	-100.974		10.204	26.7756
1.205	58.8482		4.205	522.015		7.205	-100.976		10.205	26.7753
1.206	58.8488		4.206	522.007		7.206	-100.977		10.206	26.7751
1.207	58.85		4.207	522.002		7.207	-100.977		10.207	26.7751
1.208	58.8504		4.208	521.998		7.208	-100.978		10.208	26.775
1.209	58.8503		4.209	521.994		7.209	-100.977		10.209	26.7748
1.21	58.85		4.21	521.987		7.21	-100.976		10.21	26.775
1.211	58.8501		4.211	521.979		7.211	-100.977		10.211	26.7751
1.212	58.8503		4.212	521.972		7.212	-100.977		10.212	26.7753
1.213	58.8497		4.213	521.967		7.213	-100.98		10.213	26.7757
1.214	58.8493		4.214	521.959		7.214	-100.982		10.214	26.7752
1.215	58.8495		4.215	521.951		7.215	-100.984		10.215	26.7755
1.216	58.8499		4.216	521.943		7.216	-100.986		10.216	26.7764
1.217	58.8505		4.217	521.936		7.217	-100.985		10.217	26.7764
1.218	58.8507		4.218	521.927		7.218	-100.984		10.218	26.7763
1.219	58.8509		4.219	521.918		7.219	-100.985		10.219	26.7767
1.22	58.8513		4.22	521.911		7.22	-100.987		10.22	26.7771
1.221	58.8512		4.221	521.904		7.221	-100.99		10.221	26.7767
1.222	58.8511		4.222	521.897		7.222	-100.992		10.222	26.7759
1.223	58.8515		4.223	521.891		7.223	-100.994		10.223	26.7755
1.224	58.8519		4.224	521.886		7.224	-100.995		10.224	26.7759
1.225	58.8518		4.225	521.878		7.225	-100.997		10.225	26.7765
1.226	58.8517		4.226	521.875		7.226	-101.001		10.226	26.7762
1.227	58.8519		4.227	521.871		7.227	-101.003		10.227	26.7761
1.228	58.8522		4.228	521.863		7.228	-101.004		10.228	26.7766
1.229	58.8526		4.229	521.855		7.229	-101.006		10.229	26.7772
1.23	58.8524		4.23	521.846		7.23	-101.009		10.23	26.7778
1.231	58.8517		4.231	521.838		7.231	-101.011		10.231	26.7782
1.232	58.8511		4.232	521.831		7.232	-101.013		10.232	26.7784
1.233	58.851		4.233	521.824		7.233	-101.014		10.233	26.7781
1.234	58.8522		4.234	521.815		7.234	-101.014		10.234	26.7772
1.235	58.8533		4.235	521.803		7.235	-101.015		10.235	26.7768
1.236	58.8533		4.236	521.794		7.236	-101.014		10.236	26.777
1.237	58.8536		4.237	521.789		7.237	-101.011		10.237	26.7774
1.238	58.8539		4.238	521.781		7.238	-101.009		10.238	26.7775
1.239	58.8542		4.239	521.773		7.239	-101.008		10.239	26.7772
1.24	58.8541		4.24	521.764		7.24	-101.007		10.24	26.7769
1.241	58.8543		4.241	521.756		7.241	-101.006		10.241	26.7768
1.242	58.8547		4.242	521.748		7.242	-101.008		10.242	26.7774
1.243	58.8546		4.243	521.735		7.243	-101.012		10.243	26.7774
1.244	58.8543		4.244	521.725		7.244	-101.014		10.244	26.7768
1.245	58.8542		4.245	521.718		7.245	-101.015		10.245	26.7774
1.246	58.8545		4.246	521.712		7.246	-101.016		10.246	26.7781
1.247	58.8545		4.247	521.707		7.247	-101.018		10.247	26.7785
1.248	58.8544		4.248	521.701		7.248	-101.02		10.248	26.7794
1.249	58.8548		4.249	521.697		7.249	-101.021		10.249	26.7805
1.25	58.8554		4.25	521.69		7.25	-101.02		10.25	26.7813
1.251	58.8551		4.251	521.681		7.251	-101.017		10.251	26.7814
1.252	58.8552		4.252	521.674		7.252	-101.016		10.252	26.7808
1.253	58.8561		4.253	521.665		7.253	-101.017		10.253	26.7804
1.254	58.8568		4.254	521.654		7.254	-101.017		10.254	26.78
1.255	58.8573		4.255	521.646		7.255	-101.018		10.255	26.7799
1.256	58.8577		4.256	521.638		7.256	-101.019		10.256	26.7804
1.257	58.8575		4.257	521.631		7.257	-101.019		10.257	26.781
1.258	58.8566		4.258	521.624		7.258	-101.02		10.258	26.7814
1.259	58.8561		4.259	521.615		7.259	-101.019		10.259	26.7816
1.26	58.8562		4.26	521.606		7.26	-101.016		10.26	26.7815
1.261	58.8564		4.261	521.599		7.261	-101.014		10.261	26.7816
1.262	58.8568		4.262	521.593		7.262	-101.011		10.262	26.7819
1.263	58.857		4.263	521.586		7.263	-101.008		10.263	26.782
1.264	58.8573		4.264	521.577		7.264	-101.006		10.264	26.7817
1.265	58.8577		4.265	521.57		7.265	-101.005		10.265	26.7817
1.266	58.8576		4.266	521.565		7.266	-101.002		10.266	26.7814
1.267	58.8578		4.267	521.557		7.267	-100.998		10.267	26.7815
1.268	58.8585		4.268	521.548		7.268	-100.995		10.268	26.7823
1.269	58.8592		4.269	521.538		7.269	-100.993		10.269	26.7834
1.27	58.8593		4.27	521.527		7.27	-100.99		10.27	26.7838
1.271	58.8589		4.271	521.52		7.271	-100.987		10.271	26.7834
1.272	58.8591		4.272	521.515		7.272	-100.986		10.272	26.7833
1.273	58.8597		4.273	521.509		7.273	-100.987		10.273	26.784
1.274	58.8601		4.274	521.504		7.274	-100.988		10.274	26.7842
1.275	58.8599		4.275	521.498		7.275	-100.988		10.275	26.7841
1.276	58.8595		4.276	521.492		7.276	-100.987		10.276	26.7845
1.277	58.8599		4.277	521.488		7.277	-100.986		10.277	26.7846
1.278	58.8605		4.278	521.485		7.278	-100.985		10.278	26.7846
1.279	58.8607		4.279	521.476		7.279	-100.984		10.279	26.7852
1.28	58.8613		4.28	521.462		7.28	-100.987		10.28	26.7853
1.281	58.8613		4.281	521.45		7.281	-100.987		10.281	26.7852
1.282	58.8612		4.282	521.439		7.282	-100.983		10.282	26.7859
1.283	58.8614		4.283	521.432		7.283	-100.979		10.283	26.7873
1.284	58.862		4.284	521.426		7.284	-100.978		10.284	26.7881
1.285	58.8626		4.285	521.419		7.285	-100.978		10.285	26.7887
1.286	58.8631		4.286	521.412		7.286	-100.979		10.286	26.7892
1.287	58.864		4.287	521.406		7.287	-100.981		10.287	26.7891
1.288	58.8651		4.288	521.402		7.288	-100.984		10.288	26.7889
1.289	58.8656		4.289	521.399		7.289	-100.984		10.289	26.7894
1.29	58.8655		4.29	521.393		7.29	-100.985		10.29	26.7903
1.291	58.8657		4.291	521.386		7.291	-100.987		10.291	26.7909
1.292	58.866		4.292	521.377		7.292	-100.989		10.292	26.7926
1.293	58.8657		4.293	521.37		7.293	-100.99		10.293	26.7943
1.294	58.8659		4.294	521.367		7.294	-100.989		10.294	26.7945
1.295	58.8665		4.295	521.363		7.295	-100.99		10.295	26.7938
1.296	58.8664		4.296	521.356		7.296	-100.99		10.296	26.7932
1.297	58.8663		4.297	521.351		7.297	-100.989		10.297	26.7934
1.298	58.866		4.298	521.345		7.298	-100.988		10.298	26.7936
1.299	58.8654		4.299	521.338		7.299	-100.986		10.299	26.794
1.3	58.8655		4.3	521.332		7.3	-100.985		10.3	26.7949
1.301	58.8656		4.301	521.328		7.301	-100.982		10.301	26.7953
1.302	58.866		4.302	521.324		7.302	-100.978		10.302	26.795
1.303	58.867		4.303	521.319		7.303	-100.977		10.303	26.7948
1.304	58.8677		4.304	521.313		7.304	-100.976		10.304	26.7957
1.305	58.868		4.305	521.311		7.305	-100.975		10.305	26.7975
1.306	58.8679		4.306	521.307		7.306	-100.974		10.306	26.7989
1.307	58.8679		4.307	521.302		7.307	-100.971		10.307	26.7995
1.308	58.8685		4.308	521.298		7.308	-100.967		10.308	26.7992
1.309	58.8692		4.309	521.292		7.309	-100.963		10.309	26.7986
1.31	58.8699		4.31	521.283		7.31	-100.962		10.31	26.7985
1.311	58.8702		4.311	521.274		7.311	-100.962		10.311	26.7991
1.312	58.8697		4.312	521.267		7.312	-100.96		10.312	26.8
1.313	58.8696		4.313	521.26		7.313	-100.955		10.313	26.801
1.314	58.87		4.314	521.254		7.314	-100.954		10.314	26.8019
1.315	58.8704		4.315	521.249		7.315	-100.953		10.315	26.8026
1.316	58.871		4.316	521.241		7.316	-100.951		10.316	26.8037
1.317	58.8714		4.317	521.236		7.317	-100.948		10.317	26.8046
1.318	58.8714		4.318	521.23		7.318	-100.944		10.318	26.8046
1.319	58.8718		4.319	521.221		7.319	-100.941		10.319	26.8048
1.32	58.8724		4.32	521.214		7.32	-100.938		10.32	26.8052
1.321	58.8723		4.321	521.21		7.321	-100.934		10.321	26.8055
1.322	58.872		4.322	521.205		7.322	-100.932		10.322	26.8059
1.323	58.8724		4.323	521.198		7.323	-100.931		10.323	26.8063
1.324	58.8735		4.324	521.189		7.324	-100.93		10.324	26.8067
1.325	58.8748		4.325	521.18		7.325	-100.927		10.325	26.8069
1.326	58.8759		4.326	521.174		7.326	-100.923		10.326	26.8081
1.327	58.8766		4.327	521.17		7.327	-100.917		10.327	26.81
1.328	58.8768		4.328	521.166		7.328	-100.911		10.328	26.8108
1.329	58.8769		4.329	521.162		7.329	-100.906		10.329	26.8117
1.33	58.8778		4.33	521.159		7.33	-100.904		10.33	26.8131
1.331	58.8787		4.331	521.155		7.331	-100.901		10.331	26.8143
1.332	58.8789		4.332	521.152		7.332	-100.902		10.332	26.8147
1.333	58.8791		4.333	521.15		7.333	-100.902		10.333	26.8146
1.334	58.8797		4.334	521.148		7.334	-100.901		10.334	26.815
1.335	58.8804		4.335	521.147		7.335	-100.91		10.335	26.8156
1.336	58.8807		4.336	521.146		7.336	-101.005		10.336	26.8163
1.337	58.8804		4.337	521.144		7.337	-101.29		10.337	26.8169
1.338	58.8806		4.338	521.139		7.338	-101.773		10.338	26.8166
1.339	58.8813		4.339	521.135		7.339	-102.388		10.339	26.8165
1.34	58.8819		4.34	521.134		7.34	-103.071		10.34	26.817
1.341	58.8828		4.341	521.135		7.341	-103.784		10.341	26.8176
1.342	58.8838		4.342	521.138		7.342	-104.52		10.342	26.8182
1.343	58.8845		4.343	521.14		7.343	-105.273		10.343	26.8187
1.344	58.8849		4.344	521.143		7.344	-106.039		10.344	26.8191
1.345	58.8853		4.345	521.157		7.345	-106.813		10.345	26.8197
1.346	58.8861		4.346	521.356		7.346	-107.599		10.346	26.8201
1.347	58.8866		4.347	521.995		7.347	-108.407		10.347	26.8203
1.348	58.8872		4.348	523.226		7.348	-109.242		10.348	26.8213
1.349	58.8877		4.349	525.137		7.349	-110.107		10.349	26.8226
1.35	58.8878		4.35	527.765		7.35	-110.998		10.35	26.8233
1.351	58.8882		4.351	531.211		7.351	-111.919		10.351	26.8237
1.352	58.8884		4.352	535.754		7.352	-112.871		10.352	26.8244
1.353	58.8886		4.353	541.355		7.353	-113.846		10.353	26.8253
1.354	58.8894		4.354	547.521		7.354	-114.842		10.354	26.826
1.355	58.8899		4.355	553.872		7.355	-115.861		10.355	26.8274
1.356	58.8907		4.356	560.239		7.356	-116.907		10.356	26.8289
1.357	58.891		4.357	566.55		7.357	-117.982		10.357	26.8295
1.358	58.8911		4.358	572.805		7.358	-119.083		10.358	26.8297
1.359	58.8915		4.359	579.017		7.359	-120.214		10.359	26.8298
1.36	58.8924		4.36	585.207		7.36	-121.372		10.36	26.8297
1.361	58.8933		4.361	591.399		7.361	-122.552		10.361	26.8301
1.362	58.8935		4.362	597.615		7.362	-123.757		10.362	26.8305
1.363	58.8934		4.363	603.87		7.363	-124.98		10.363	26.8309
1.364	58.8936		4.364	610.155		7.364	-126.213		10.364	26.8311
1.365	58.8942		4.365	616.466		7.365	-127.45		10.365	26.8313
1.366	58.8952		4.366	622.813		7.366	-128.69		10.366	26.8317
1.367	58.8965		4.367	629.203		7.367	-129.923		10.367	26.8319
1.368	58.8973		4.368	635.635		7.368	-131.141		10.368	26.8325
1.369	58.8981		4.369	642.104		7.369	-132.338		10.369	26.834
1.37	58.8989		4.37	648.615		7.37	-133.511		10.37	26.8356
1.371	58.9		4.371	655.163		7.371	-134.662		10.371	26.8361
1.372	58.9009		4.372	661.73		7.372	-135.786		10.372	26.8362
1.373	58.9014		4.373	668.327		7.373	-136.883		10.373	26.8368
1.374	58.9013		4.374	674.957		7.374	-137.952		10.374	26.838
1.375	58.9011		4.375	681.62		7.375	-138.992		10.375	26.8395
1.376	58.9015		4.376	688.312		7.376	-140.005		10.376	26.8406
1.377	58.902		4.377	695.03		7.377	-140.988		10.377	26.8411
1.378	58.9026		4.378	701.775		7.378	-141.942		10.378	26.8422
1.379	58.9031		4.379	708.536		7.379	-142.867		10.379	26.8426
1.38	58.9035		4.38	715.327		7.38	-143.765		10.38	26.842
1.381	58.9039		4.381	722.157		7.381	-144.636		10.381	26.842
1.382	58.9043		4.382	729.01		7.382	-145.485		10.382	26.8436
1.383	58.9044		4.383	735.87		7.383	-146.315		10.383	26.8453
1.384	58.9048		4.384	742.72		7.384	-147.129		10.384	26.8462
1.385	58.9057		4.385	749.55		7.385	-147.926		10.385	26.8472
1.386	58.9059		4.386	756.341		7.386	-148.712		10.386	26.8478
1.387	58.9064		4.387	763.066		7.387	-149.487		10.387	26.8478
1.388	58.9075		4.388	769.715		7.388	-150.245		10.388	26.8487
1.389	58.9084		4.389	776.269		7.389	-150.992		10.389	26.8501
1.39	58.9094		4.39	782.705		7.39	-151.73		10.39	26.8512
1.391	58.9105		4.391	788.986		7.391	-152.462		10.391	26.8517
1.392	58.9114		4.392	795.081		7.392	-153.188		10.392	26.8523
1.393	58.9121		4.393	800.971		7.393	-153.907		10.393	26.8528
1.394	58.9126		4.394	806.648		7.394	-154.621		10.394	26.8532
1.395	58.9129		4.395	812.114		7.395	-155.333		10.395	26.8538
1.396	58.9131		4.396	817.37		7.396	-156.042		10.396	26.8543
1.397	58.9135		4.397	822.423		7.397	-156.747		10.397	26.8546
1.398	58.9139		4.398	827.275		7.398	-157.449		10.398	26.855
1.399	58.9146		4.399	831.927		7.399	-158.147		10.399	26.8557
1.4	58.9153		4.4	836.384		7.4	-158.841		10.4	26.8562
1.401	58.9159		4.401	840.651		7.401	-159.531		10.401	26.8566
1.402	58.9164		4.402	844.735		7.402	-160.219		10.402	26.857
1.403	58.917		4.403	848.637		7.403	-160.903		10.403	26.8581
1.404	58.9176		4.404	852.365		7.404	-161.582		10.404	26.8598
1.405	58.9181		4.405	855.926		7.405	-162.259		10.405	26.8613
1.406	58.9185		4.406	859.316		7.406	-162.937		10.406	26.8622
1.407	58.9186		4.407	862.548		7.407	-163.611		10.407	26.8623
1.408	58.919		4.408	865.632		7.408	-164.279		10.408	26.8619
1.409	58.9197		4.409	868.568		7.409	-164.94		10.409	26.8618
1.41	58.9204		4.41	871.37		7.41	-165.596		10.41	26.8625
1.411	58.921		4.411	874.047		7.411	-166.246		10.411	26.8635
1.412	58.9214		4.412	876.602		7.412	-166.889		10.412	26.8642
1.413	58.9221		4.413	879.042		7.413	-167.527		10.413	26.8643
1.414	58.923		4.414	881.374		7.414	-168.159		10.414	26.8645
1.415	58.9235		4.415	883.61		7.415	-168.787		10.415	26.8654
1.416	58.9238		4.416	885.764		7.416	-169.412		10.416	26.8665
1.417	58.9243		4.417	887.833		7.417	-170.029		10.417	26.867
1.418	58.9265		4.418	889.823		7.418	-170.639		10.418	26.8676
1.419	58.9345		4.419	891.748		7.419	-171.241		10.419	26.8683
1.42	58.9508		4.42	893.609		7.42	-171.826		10.42	26.8684
1.421	58.9732		4.421	895.405		7.421	-172.394		10.421	26.8683
1.422	58.9997		4.422	897.142		7.422	-172.942		10.422	26.8692
1.423	59.0289		4.423	898.833		7.423	-173.471		10.423	26.8702
1.424	59.0595		4.424	900.482		7.424	-173.986		10.424	26.8703
1.425	59.0914		4.425	902.087		7.425	-174.488		10.425	26.8705
1.426	59.126		4.426	903.657		7.426	-174.973		10.426	26.8715
1.427	59.1634		4.427	905.196		7.427	-175.439		10.427	26.8726
1.428	59.2024		4.428	906.71		7.428	-175.883		10.428	26.8732
1.429	59.2425		4.429	908.194		7.429	-176.308		10.429	26.8744
1.43	59.2833		4.43	909.645		7.43	-176.717		10.43	26.8779
1.431	59.3251		4.431	911.063		7.431	-177.109		10.431	26.895
1.432	59.3679		4.432	912.449		7.432	-177.481		10.432	26.946
1.433	59.4118		4.433	913.804		7.433	-177.835		10.433	27.0475
1.434	59.4574		4.434	915.131		7.434	-178.174		10.434	27.2072
1.435	59.5058		4.435	916.424		7.435	-178.498		10.435	27.422
1.436	59.5576		4.436	917.691		7.436	-178.809		10.436	27.6779
1.437	59.612		4.437	918.935		7.437	-179.107		10.437	27.9581
1.438	59.6686		4.438	920.15		7.438	-179.391		10.438	28.2488
1.439	59.728		4.439	921.335		7.439	-179.662		10.439	28.5426
1.44	59.7912		4.44	922.49		7.44	-179.923		10.44	28.8392
1.441	59.8587		4.441	923.619		7.441	-180.173		10.441	29.1375
1.442	59.9314		4.442	924.722		7.442	-180.413		10.442	29.4361
1.443	60.0105		4.443	925.792		7.443	-180.644		10.443	29.7342
1.444	60.0975		4.444	926.829		7.444	-180.87		10.444	30.0307
1.445	60.1927		4.445	927.84		7.445	-181.087		10.445	30.3274
1.446	60.2958		4.446	928.824		7.446	-181.297		10.446	30.627
1.447	60.4064		4.447	929.786		7.447	-181.501		10.447	30.9305
1.448	60.5239		4.448	930.717		7.448	-181.699		10.448	31.2383
1.449	60.6476		4.449	931.62		7.449	-181.89		10.449	31.5506
1.45	60.7776		4.45	932.499		7.45	-182.078		10.45	31.8677
1.451	60.9152		4.451	933.355		7.451	-182.261		10.451	32.189
1.452	61.0598		4.452	934.192		7.452	-182.441		10.452	32.513
1.453	61.2112		4.453	935.006		7.453	-182.619		10.453	32.8406
1.454	61.3706		4.454	935.796		7.454	-182.79		10.454	33.1713
1.455	61.5389		4.455	936.564		7.455	-182.955		10.455	33.5051
1.456	61.715		4.456	937.312		7.456	-183.115		10.456	33.8433
1.457	61.8984		4.457	938.043		7.457	-183.272		10.457	34.1856
1.458	62.0915		4.458	938.758		7.458	-183.427		10.458	34.5289
1.459	62.2954		4.459	939.457		7.459	-183.579		10.459	34.8703
1.46	62.5115		4.46	940.136		7.46	-183.726		10.46	35.2105
1.461	62.7408		4.461	940.798		7.461	-183.869		10.461	35.5495
1.462	62.9834		4.462	941.448		7.462	-184.008		10.462	35.886
1.463	63.2424		4.463	942.084		7.463	-184.142		10.463	36.2186
1.464	63.5193		4.464	942.704		7.464	-184.274		10.464	36.5432
1.465	63.8131		4.465	943.304		7.465	-184.406		10.465	36.8579
1.466	64.1222		4.466	943.887		7.466	-184.535		10.466	37.1652
1.467	64.4466		4.467	944.458		7.467	-184.657		10.467	37.4654
1.468	64.7881		4.468	945.015		7.468	-184.778		10.468	37.7556
1.469	65.1471		4.469	945.559		7.469	-184.898		10.469	38.0337
1.47	65.5269		4.47	946.094		7.47	-185.014		10.47	38.2999
1.471	65.9313		4.471	946.621		7.471	-185.126		10.471	38.5538
1.472	66.361		4.472	947.139		7.472	-185.238		10.472	38.7954
1.473	66.8153		4.473	947.641		7.473	-185.349		10.473	39.0265
1.474	67.2953		4.474	948.126		7.474	-185.457		10.474	39.2478
1.475	67.803		4.475	948.604		7.475	-185.559		10.475	39.461
1.476	68.3384		4.476	949.079		7.476	-185.662		10.476	39.6682
1.477	68.901		4.477	949.538		7.477	-185.766		10.477	39.8702
1.478	69.493		4.478	949.98		7.478	-185.863		10.478	40.0637
1.479	70.1169		4.479	950.416		7.479	-185.956		10.479	40.2466
1.48	70.774		4.48	950.839		7.48	-186.047		10.48	40.4218
1.481	71.462		4.481	951.245		7.481	-186.136		10.481	40.5917
1.482	72.1749		4.482	951.641		7.482	-186.226		10.482	40.7582
1.483	72.9071		4.483	952.031		7.483	-186.312		10.483	40.9209
1.484	73.6555		4.484	952.411		7.484	-186.395		10.484	41.0776
1.485	74.4176		4.485	952.778		7.485	-186.476		10.485	41.2296
1.486	75.1833		4.486	953.138		7.486	-186.554		10.486	41.3812
1.487	75.9436		4.487	953.488		7.487	-186.63		10.487	41.5326
1.488	76.6953		4.488	953.825		7.488	-186.706		10.488	41.6812
1.489	77.4281		4.489	954.156		7.489	-186.782		10.489	41.8261
1.49	78.1489		4.49	954.473		7.49	-186.855		10.49	41.9683
1.491	78.8808		4.491	954.778		7.491	-186.925		10.491	42.1069
1.492	79.6277		4.492	955.075		7.492	-186.993		10.492	42.2417
1.493	80.352		4.493	955.363		7.493	-187.058		10.493	42.374
1.494	81.0241		4.494	955.638		7.494	-187.121		10.494	42.5038
1.495	81.6549		4.495	955.906		7.495	-187.184		10.495	42.6327
1.496	82.2507		4.496	956.168		7.496	-187.244		10.496	42.7627
1.497	82.8136		4.497	956.419		7.497	-187.3		10.497	42.8931
1.498	83.3495		4.498	956.658		7.498	-187.355		10.498	43.02
1.499	83.8641		4.499	956.883		7.499	-187.408		10.499	43.1415
1.5	84.3616		4.5	957.099		7.5	-187.461		10.5	43.2602
1.501	84.8431		4.501	957.305		7.501	-187.515		10.501	43.3777
1.502	85.3075		4.502	957.507		7.502	-187.565		10.502	43.4944
1.503	85.7569		4.503	957.703		7.503	-187.61		10.503	43.61
1.504	86.1966		4.504	957.886		7.504	-187.653		10.504	43.7224
1.505	86.6303		4.505	958.062		7.505	-187.696		10.505	43.8332
1.506	87.0567		4.506	958.231		7.506	-187.738		10.506	43.9452
1.507	87.4745		4.507	958.388		7.507	-187.776		10.507	44.0578
1.508	87.8852		4.508	958.531		7.508	-187.813		10.508	44.1691
1.509	88.2894		4.509	958.668		7.509	-187.85		10.509	44.2781
1.51	88.6881		4.51	958.801		7.51	-187.884		10.51	44.3852
1.511	89.0826		4.511	958.928		7.511	-187.914		10.511	44.4892
1.512	89.4747		4.512	959.042		7.512	-187.942		10.512	44.5896
1.513	89.8658		4.513	959.139		7.513	-187.969		10.513	44.6887
1.514	90.2575		4.514	959.23		7.514	-187.996		10.514	44.7864
1.515	90.6519		4.515	959.324		7.515	-188.023		10.515	44.8829
1.516	91.0461		4.516	959.411		7.516	-188.048		10.516	44.9806
1.517	91.4367		4.517	959.486		7.517	-188.07		10.517	45.0784
1.518	91.825		4.518	959.553		7.518	-188.091		10.518	45.1737
1.519	92.2135		4.519	959.611		7.519	-188.108		10.519	45.2656
1.52	92.6032		4.52	959.662		7.52	-188.122		10.52	45.3548
1.521	92.9933		4.521	959.71		7.521	-188.134		10.521	45.4429
1.522	93.3813		4.522	959.749		7.522	-188.144		10.522	45.5307
1.523	93.767		4.523	959.774		7.523	-188.155		10.523	45.6165
1.524	94.1535		4.524	959.792		7.524	-188.164		10.524	45.6981
1.525	94.5426		4.525	959.807		7.525	-188.168		10.525	45.7771
1.526	94.9317		4.526	959.816		7.526	-188.17		10.526	45.8559
1.527	95.3179		4.527	959.818		7.527	-188.172		10.527	45.9337
1.528	95.7016		4.528	959.813		7.528	-188.171		10.528	46.0092
1.529	96.0825		4.529	959.807		7.529	-188.172		10.529	46.0817
1.53	96.4606		4.53	959.805		7.53	-188.174		10.53	46.1508
1.531	96.8361		4.531	959.806		7.531	-188.175		10.531	46.2157
1.532	97.2092		4.532	959.807		7.532	-188.172		10.532	46.2767
1.533	97.5806		4.533	959.81		7.533	-188.168		10.533	46.3336
1.534	97.9523		4.534	959.814		7.534	-188.163		10.534	46.3868
1.535	98.326		4.535	959.815		7.535	-188.158		10.535	46.4383
1.536	98.6971		4.536	959.816		7.536	-188.152		10.536	46.4886
1.537	99.0605		4.537	959.819		7.537	-188.142		10.537	46.5366
1.538	99.4155		4.538	959.819		7.538	-188.133		10.538	46.5816
1.539	99.7622		4.539	959.819		7.539	-188.127		10.539	46.6227
1.54	100.1		4.54	959.817		7.54	-188.12		10.54	46.6617
1.541	100.425		4.541	959.813		7.541	-188.112		10.541	46.6992
1.542	100.737		4.542	959.814		7.542	-188.106		10.542	46.7353
1.543	101.032		4.543	959.815		7.543	-188.1		10.543	46.77
1.544	101.315		4.544	959.814		7.544	-188.093		10.544	46.8026
1.545	101.585		4.545	959.815		7.545	-188.084		10.545	46.8329
1.546	101.841		4.546	959.816		7.546	-188.076		10.546	46.8614
1.547	102.082		4.547	959.817		7.547	-188.068		10.547	46.8884
1.548	102.308		4.548	959.816		7.548	-188.059		10.548	46.9141
1.549	102.521		4.549	959.814		7.549	-188.048		10.549	46.9386
1.55	102.719		4.55	959.813		7.55	-188.041		10.55	46.9615
1.551	102.905		4.551	959.814		7.551	-188.035		10.551	46.9826
1.552	103.078		4.552	959.814		7.552	-188.026		10.552	47.0019
1.553	103.24		4.553	959.813		7.553	-188.018		10.553	47.0202
1.554	103.394		4.554	959.814		7.554	-188.01		10.554	47.0375
1.555	103.538		4.555	959.817		7.555	-188.001		10.555	47.0539
1.556	103.674		4.556	959.819		7.556	-187.994		10.556	47.0705
1.557	103.798		4.557	959.819		7.557	-187.986		10.557	47.0873
1.558	103.913		4.558	959.816		7.558	-187.979		10.558	47.1035
1.559	104.022		4.559	959.816		7.559	-187.971		10.559	47.1189
1.56	104.123		4.56	959.814		7.56	-187.962		10.56	47.1334
1.561	104.218		4.561	959.813		7.561	-187.953		10.561	47.1466
1.562	104.306		4.562	959.812		7.562	-187.945		10.562	47.1596
1.563	104.388		4.563	959.808		7.563	-187.937		10.563	47.1723
1.564	104.466		4.564	959.808		7.564	-187.928		10.564	47.1839
1.565	104.542		4.565	959.809		7.565	-187.919		10.565	47.1953
1.566	104.614		4.566	959.808		7.566	-187.911		10.566	47.2074
1.567	104.682		4.567	959.809		7.567	-187.904		10.567	47.2197
1.568	104.748		4.568	959.81		7.568	-187.895		10.568	47.2317
1.569	104.81		4.569	959.813		7.569	-187.884		10.569	47.2422
1.57	104.869		4.57	959.817		7.57	-187.875		10.57	47.2533
1.571	104.926		4.571	959.818		7.571	-187.865		10.571	47.2649
1.572	104.981		4.572	959.817		7.572	-187.853		10.572	47.2746
1.573	105.033		4.573	959.817		7.573	-187.842		10.573	47.2839
1.574	105.084		4.574	959.818		7.574	-187.834		10.574	47.2933
1.575	105.134		4.575	959.819		7.575	-187.828		10.575	47.3029
1.576	105.182		4.576	959.816		7.576	-187.824		10.576	47.3123
1.577	105.228		4.577	959.816		7.577	-187.82		10.577	47.3218
1.578	105.272		4.578	959.815		7.578	-187.814		10.578	47.3305
1.579	105.315		4.579	959.813		7.579	-187.808		10.579	47.339
1.58	105.357		4.58	959.814		7.58	-187.8		10.58	47.3473
1.581	105.398		4.581	959.816		7.581	-187.795		10.581	47.3552
1.582	105.437		4.582	959.817		7.582	-187.79		10.582	47.3638
1.583	105.475		4.583	959.818		7.583	-187.783		10.583	47.3721
1.584	105.511		4.584	959.823		7.584	-187.774		10.584	47.3794
1.585	105.548		4.585	959.829		7.585	-187.766		10.585	47.3864
1.586	105.583		4.586	959.831		7.586	-187.76		10.586	47.3943
1.587	105.617		4.587	959.834		7.587	-187.752		10.587	47.4031
1.588	105.65		4.588	959.838		7.588	-187.745		10.588	47.4114
1.589	105.682		4.589	959.841		7.589	-187.739		10.589	47.4188
1.59	105.712		4.59	959.845		7.59	-187.735		10.59	47.4263
1.591	105.741		4.591	959.849		7.591	-187.73		10.591	47.4337
1.592	105.77		4.592	959.852		7.592	-187.724		10.592	47.44
1.593	105.798		4.593	959.853		7.593	-187.717		10.593	47.4465
1.594	105.826		4.594	959.854		7.594	-187.706		10.594	47.4541
1.595	105.853		4.595	959.855		7.595	-187.695		10.595	47.4616
1.596	105.879		4.596	959.858		7.596	-187.686		10.596	47.4687
1.597	105.904		4.597	959.86		7.597	-187.68		10.597	47.4752
1.598	105.928		4.598	959.861		7.598	-187.674		10.598	47.4815
1.599	105.951		4.599	959.866		7.599	-187.668		10.599	47.4886
1.6	105.974		4.6	959.868		7.6	-187.662		10.6	47.4954
1.601	105.996		4.601	959.869		7.601	-187.656		10.601	47.5012
1.602	106.018		4.602	959.87		7.602	-187.652		10.602	47.5069
1.603	106.04		4.603	959.873		7.603	-187.646		10.603	47.5132
1.604	106.061		4.604	959.877		7.604	-187.64		10.604	47.52
1.605	106.082		4.605	959.88		7.605	-187.634		10.605	47.5255
1.606	106.102		4.606	959.881		7.606	-187.627		10.606	47.5297
1.607	106.122		4.607	959.883		7.607	-187.621		10.607	47.534
1.608	106.142		4.608	959.888		7.608	-187.615		10.608	47.5387
1.609	106.161		4.609	959.894		7.609	-187.607		10.609	47.544
1.61	106.179		4.61	959.901		7.61	-187.601		10.61	47.55
1.611	106.197		4.611	959.905		7.611	-187.595		10.611	47.5558
1.612	106.214		4.612	959.908		7.612	-187.589		10.612	47.5601
1.613	106.231		4.613	959.911		7.613	-187.582		10.613	47.5638
1.614	106.247		4.614	959.915		7.614	-187.576		10.614	47.5686
1.615	106.263		4.615	959.919		7.615	-187.572		10.615	47.5746
1.616	106.278		4.616	959.92		7.616	-187.566		10.616	47.5801
1.617	106.293		4.617	959.92		7.617	-187.558		10.617	47.5849
1.618	106.308		4.618	959.921		7.618	-187.551		10.618	47.5899
1.619	106.322		4.619	959.923		7.619	-187.543		10.619	47.5943
1.62	106.337		4.62	959.926		7.62	-187.535		10.62	47.5981
1.621	106.351		4.621	959.929		7.621	-187.53		10.621	47.6014
1.622	106.365		4.622	959.933		7.622	-187.522		10.622	47.6051
1.623	106.378		4.623	959.939		7.623	-187.516		10.623	47.6088
1.624	106.391		4.624	959.941		7.624	-187.512		10.624	47.6122
1.625	106.403		4.625	959.942		7.625	-187.506		10.625	47.615
1.626	106.415		4.626	959.945		7.626	-187.5		10.626	47.6179
1.627	106.427		4.627	959.946		7.627	-187.494		10.627	47.6222
1.628	106.438		4.628	959.949		7.628	-187.486		10.628	47.6257
1.629	106.448		4.629	959.955		7.629	-187.479		10.629	47.6279
1.63	106.458		4.63	959.961		7.63	-187.473		10.63	47.63
1.631	106.467		4.631	959.967		7.631	-187.465		10.631	47.6318
1.632	106.476		4.632	959.972		7.632	-187.456		10.632	47.6337
1.633	106.485		4.633	959.975		7.633	-187.449		10.633	47.6351
1.634	106.493		4.634	959.976		7.634	-187.444		10.634	47.6366
1.635	106.501		4.635	959.979		7.635	-187.44		10.635	47.6382
1.636	106.508		4.636	959.981		7.636	-187.432		10.636	47.6392
1.637	106.515		4.637	959.984		7.637	-187.423		10.637	47.6399
1.638	106.522		4.638	959.988		7.638	-187.414		10.638	47.6403
1.639	106.527		4.639	959.994		7.639	-187.405		10.639	47.641
1.64	106.532		4.64	959.999		7.64	-187.394		10.64	47.6424
1.641	106.538		4.641	960.001		7.641	-187.383		10.641	47.6436
1.642	106.542		4.642	960.005		7.642	-187.377		10.642	47.6447
1.643	106.547		4.643	960.011		7.643	-187.373		10.643	47.6459
1.644	106.552		4.644	960.016		7.644	-187.367		10.644	47.6465
1.645	106.555		4.645	960.02		7.645	-187.363		10.645	47.6462
1.646	106.559		4.646	960.026		7.646	-187.357		10.646	47.6466
1.647	106.562		4.647	960.03		7.647	-187.351		10.647	47.6472
1.648	106.566		4.648	960.033		7.648	-187.35		10.648	47.6474
1.649	106.568		4.649	960.037		7.649	-187.347		10.649	47.6481
1.65	106.571		4.65	960.043		7.65	-187.341		10.65	47.649
1.651	106.573		4.651	960.047		7.651	-187.337		10.651	47.65
1.652	106.575		4.652	960.05		7.652	-187.331		10.652	47.6506
1.653	106.577		4.653	960.054		7.653	-187.322		10.653	47.6508
1.654	106.577		4.654	960.058		7.654	-187.314		10.654	47.6512
1.655	106.579		4.655	960.063		7.655	-187.31		10.655	47.6518
1.656	106.58		4.656	960.069		7.656	-187.306		10.656	47.6522
1.657	106.58		4.657	960.075		7.657	-187.298		10.657	47.6521
1.658	106.58		4.658	960.081		7.658	-187.291		10.658	47.6525
1.659	106.581		4.659	960.085		7.659	-187.283		10.659	47.6538
1.66	106.581		4.66	960.087		7.66	-187.274		10.66	47.6547
1.661	106.582		4.661	960.093		7.661	-187.266		10.661	47.6541
1.662	106.583		4.662	960.099		7.662	-187.259		10.662	47.6544
1.663	106.584		4.663	960.105		7.663	-187.251		10.663	47.6559
1.664	106.584		4.664	960.111		7.664	-187.245		10.664	47.6566
1.665	106.584		4.665	960.114		7.665	-187.239		10.665	47.6569
1.666	106.585		4.666	960.118		7.666	-187.232		10.666	47.6576
1.667	106.585		4.667	960.122		7.667	-187.226		10.667	47.659
1.668	106.585		4.668	960.128		7.668	-187.223		10.668	47.6598
1.669	106.586		4.669	960.136		7.669	-187.222		10.669	47.6599
1.67	106.587		4.67	960.142		7.67	-187.221		10.67	47.6603
1.671	106.587		4.671	960.146		7.671	-187.217		10.671	47.6615
1.672	106.588		4.672	960.15		7.672	-187.211		10.672	47.6629
1.673	106.589		4.673	960.156		7.673	-187.205		10.673	47.6638
1.674	106.589		4.674	960.164		7.674	-187.201		10.674	47.6635
1.675	106.59		4.675	960.171		7.675	-187.198		10.675	47.6623
1.676	106.59		4.676	960.174		7.676	-187.194		10.676	47.6617
1.677	106.591		4.677	960.175		7.677	-187.189		10.677	47.6621
1.678	106.591		4.678	960.176		7.678	-187.184		10.678	47.6628
1.679	106.59		4.679	960.179		7.679	-187.176		10.679	47.663
1.68	106.591		4.68	960.186		7.68	-187.172		10.68	47.6629
1.681	106.592		4.681	960.192		7.681	-187.169		10.681	47.6635
1.682	106.593		4.682	960.197		7.682	-187.165		10.682	47.6644
1.683	106.594		4.683	960.202		7.683	-187.159		10.683	47.6654
1.684	106.594		4.684	960.208		7.684	-187.153		10.684	47.6665
1.685	106.595		4.685	960.213		7.685	-187.147		10.685	47.6672
1.686	106.595		4.686	960.217		7.686	-187.143		10.686	47.6677
1.687	106.596		4.687	960.223		7.687	-187.138		10.687	47.6678
1.688	106.598		4.688	960.227		7.688	-187.132		10.688	47.668
1.689	106.598		4.689	960.231		7.689	-187.13		10.689	47.6689
1.69	106.599		4.69	960.237		7.69	-187.129		10.69	47.6696
1.691	106.6		4.691	960.243		7.691	-187.125		10.691	47.6697
1.692	106.6		4.692	960.251		7.692	-187.122		10.692	47.6696
1.693	106.6		4.693	960.26		7.693	-187.119		10.693	47.6698
1.694	106.6		4.694	960.268		7.694	-187.113		10.694	47.6704
1.695	106.601		4.695	960.272		7.695	-187.109		10.695	47.6709
1.696	106.601		4.696	960.276		7.696	-187.106		10.696	47.6718
1.697	106.602		4.697	960.282		7.697	-187.102		10.697	47.6722
1.698	106.603		4.698	960.288		7.698	-187.096		10.698	47.6711
1.699	106.603		4.699	960.296		7.699	-187.09		10.699	47.6704
1.7	106.603		4.7	960.303		7.7	-187.084		10.7	47.6703
1.701	106.604		4.701	960.311		7.701	-187.078		10.701	47.6708
1.702	106.604		4.702	960.317		7.702	-187.072		10.702	47.6712
1.703	106.604		4.703	960.321		7.703	-187.065		10.703	47.6708
1.704	106.604		4.704	960.325		7.704	-187.057		10.704	47.6709
1.705	106.606		4.705	960.33		7.705	-187.053		10.705	47.6713
1.706	106.607		4.706	960.335		7.706	-187.052		10.706	47.6715
1.707	106.607		4.707	960.343		7.707	-187.053		10.707	47.6717
1.708	106.607		4.708	960.351		7.708	-187.052		10.708	47.6724
1.709	106.608		4.709	960.357		7.709	-187.051		10.709	47.674
1.71	106.608		4.71	960.361		7.71	-187.048		10.71	47.6754
1.711	106.609		4.711	960.365		7.711	-187.044		10.711	47.6759
1.712	106.61		4.712	960.371		7.712	-187.041		10.712	47.676
1.713	106.611		4.713	960.377		7.713	-187.038		10.713	47.6757
1.714	106.613		4.714	960.383		7.714	-187.036		10.714	47.676
1.715	106.613		4.715	960.386		7.715	-187.035		10.715	47.6762
1.716	106.613		4.716	960.388		7.716	-187.032		10.716	47.6763
1.717	106.613		4.717	960.394		7.717	-187.026		10.717	47.6763
1.718	106.613		4.718	960.4		7.718	-187.02		10.718	47.6759
1.719	106.613		4.719	960.404		7.719	-187.014		10.719	47.6758
1.72	106.614		4.72	960.409		7.72	-187.01		10.72	47.6758
1.721	106.614		4.721	960.413		7.721	-187.006		10.721	47.6762
1.722	106.615		4.722	960.417		7.722	-187.003		10.722	47.6773
1.723	106.615		4.723	960.423		7.723	-187.001		10.723	47.6782
1.724	106.616		4.724	960.429		7.724	-186.995		10.724	47.6782
1.725	106.617		4.725	960.433		7.725	-186.99		10.725	47.678
1.726	106.618		4.726	960.441		7.726	-186.986		10.726	47.6779
1.727	106.618		4.727	960.452		7.727	-186.98		10.727	47.6776
1.728	106.618		4.728	960.459		7.728	-186.974		10.728	47.6775
1.729	106.619		4.729	960.467		7.729	-186.97		10.729	47.6776
1.73	106.619		4.73	960.473		7.73	-186.969		10.73	47.6778
1.731	106.619		4.731	960.479		7.731	-186.97		10.731	47.678
1.732	106.619		4.732	960.485		7.732	-186.969		10.732	47.6783
1.733	106.62		4.733	960.487		7.733	-186.964		10.733	47.6787
1.734	106.619		4.734	960.493		7.734	-186.96		10.734	47.6789
1.735	106.619		4.735	960.501		7.735	-186.957		10.735	47.679
1.736	106.619		4.736	960.507		7.736	-186.953		10.736	47.6793
1.737	106.619		4.737	960.511		7.737	-186.947		10.737	47.6797
1.738	106.619		4.738	960.514		7.738	-186.943		10.738	47.6796
1.739	106.619		4.739	960.516		7.739	-186.94		10.739	47.6794
1.74	106.62		4.74	960.521		7.74	-186.936		10.74	47.6796
1.741	106.621		4.741	960.527		7.741	-186.932		10.741	47.6802
1.742	106.622		4.742	960.531		7.742	-186.929		10.742	47.6804
1.743	106.622		4.743	960.537		7.743	-186.926		10.743	47.6798
1.744	106.622		4.744	960.546		7.744	-186.924		10.744	47.6795
1.745	106.623		4.745	960.555		7.745	-186.923		10.745	47.6804
1.746	106.623		4.746	960.566		7.746	-186.923		10.746	47.681
1.747	106.624		4.747	960.575		7.747	-186.922		10.747	47.6812
1.748	106.623		4.748	960.583		7.748	-186.92		10.748	47.6813
1.749	106.624		4.749	960.59		7.749	-186.919		10.749	47.681
1.75	106.625		4.75	960.596		7.75	-186.918		10.75	47.6809
1.751	106.625		4.751	960.602		7.751	-186.913		10.751	47.6811
1.752	106.626		4.752	960.608		7.752	-186.909		10.752	47.6812
1.753	106.627		4.753	960.614		7.753	-186.905		10.753	47.6803
1.754	106.627		4.754	960.62		7.754	-186.899		10.754	47.6792
1.755	106.627		4.755	960.626		7.755	-186.896		10.755	47.6791
1.756	106.626		4.756	960.633		7.756	-186.897		10.756	47.6791
1.757	106.626		4.757	960.643		7.757	-186.898		10.757	47.6787
1.758	106.627		4.758	960.65		7.758	-186.897		10.758	47.6786
1.759	106.626		4.759	960.656		7.759	-186.894		10.759	47.6792
1.76	106.625		4.76	960.664		7.76	-186.893		10.76	47.6794
1.761	106.626		4.761	960.671		7.761	-186.892		10.761	47.6796
1.762	106.626		4.762	960.679		7.762	-186.889		10.762	47.68
1.763	106.627		4.763	960.686		7.763	-186.888		10.763	47.6806
1.764	106.626		4.764	960.694		7.764	-186.887		10.764	47.6808
1.765	106.626		4.765	960.703		7.765	-186.883		10.765	47.6802
1.766	106.626		4.766	960.712		7.766	-186.877		10.766	47.6796
1.767	106.627		4.767	960.72		7.767	-186.873		10.767	47.6789
1.768	106.628		4.768	960.729		7.768	-186.87		10.768	47.6788
1.769	106.628		4.769	960.74		7.769	-186.869		10.769	47.6793
1.77	106.628		4.77	960.749		7.77	-186.868		10.77	47.6796
1.771	106.628		4.771	960.759		7.771	-186.866		10.771	47.6795
1.772	106.629		4.772	960.766		7.772	-186.861		10.772	47.6789
1.773	106.629		4.773	960.772		7.773	-186.859		10.773	47.6786
1.774	106.629		4.774	960.778		7.774	-186.859		10.774	47.6788
1.775	106.629		4.775	960.786		7.775	-186.857		10.775	47.6784
1.776	106.628		4.776	960.793		7.776	-186.854		10.776	47.678
1.777	106.628		4.777	960.799		7.777	-186.855		10.777	47.6779
1.778	106.628		4.778	960.803		7.778	-186.855		10.778	47.6773
1.779	106.628		4.779	960.808		7.779	-186.856		10.779	47.6769
1.78	106.628		4.78	960.814		7.78	-186.855		10.78	47.6763
1.781	106.628		4.781	960.819		7.781	-186.854		10.781	47.676
1.782	106.628		4.782	960.829		7.782	-186.858		10.782	47.6764
1.783	106.628		4.783	960.841		7.783	-186.86		10.783	47.6766
1.784	106.627		4.784	960.852		7.784	-186.859		10.784	47.6767
1.785	106.627		4.785	960.861		7.785	-186.858		10.785	47.6763
1.786	106.628		4.786	960.87		7.786	-186.854		10.786	47.676
1.787	106.629		4.787	960.878		7.787	-186.85		10.787	47.6757
1.788	106.629		4.788	960.887		7.788	-186.85		10.788	47.6753
1.789	106.63		4.789	960.896		7.789	-186.853		10.789	47.6755
1.79	106.63		4.79	960.902		7.79	-186.85		10.79	47.6764
1.791	106.63		4.791	960.908		7.791	-186.846		10.791	47.6768
1.792	106.63		4.792	960.914		7.792	-186.843		10.792	47.6764
1.793	106.631		4.793	960.923		7.793	-186.84		10.793	47.6756
1.794	106.632		4.794	960.934		7.794	-186.838		10.794	47.6747
1.795	106.632		4.795	960.942		7.795	-186.835		10.795	47.6751
1.796	106.631		4.796	960.951		7.796	-186.831		10.796	47.676
1.797	106.63		4.797	960.959		7.797	-186.827		10.797	47.6757
1.798	106.63		4.798	960.963		7.798	-186.826		10.798	47.6754
1.799	106.63		4.799	960.969		7.799	-186.826		10.799	47.6752
1.8	106.631		4.8	960.975		7.8	-186.827		10.8	47.6746
1.801	106.631		4.801	960.981		7.801	-186.826		10.801	47.6742
1.802	106.631		4.802	960.988		7.802	-186.826		10.802	47.6734
1.803	106.632		4.803	960.996		7.803	-186.827		10.803	47.673
1.804	106.632		4.804	961.002		7.804	-186.824		10.804	47.6732
1.805	106.633		4.805	961.008		7.805	-186.823		10.805	47.6733
1.806	106.633		4.806	961.015		7.806	-186.824		10.806	47.673
1.807	106.633		4.807	961.024		7.807	-186.825		10.807	47.6729
1.808	106.633		4.808	961.034		7.808	-186.824		10.808	47.6726
1.809	106.633		4.809	961.043		7.809	-186.821		10.809	47.6721
1.81	106.632		4.81	961.052		7.81	-186.82		10.81	47.6718
1.811	106.632		4.811	961.06		7.811	-186.821		10.811	47.6719
1.812	106.632		4.812	961.064		7.812	-186.821		10.812	47.6718
1.813	106.632		4.813	961.067		7.813	-186.822		10.813	47.6713
1.814	106.633		4.814	961.071		7.814	-186.823		10.814	47.6706
1.815	106.633		4.815	961.077		7.815	-186.823		10.815	47.6696
1.816	106.633		4.816	961.084		7.816	-186.822		10.816	47.6694
1.817	106.633		4.817	961.094		7.817	-186.82		10.817	47.6696
1.818	106.633		4.818	961.103		7.818	-186.819		10.818	47.6692
1.819	106.633		4.819	961.112		7.819	-186.818		10.819	47.6678
1.82	106.632		4.82	961.12		7.82	-186.817		10.82	47.6672
1.821	106.632		4.821	961.126		7.821	-186.817		10.821	47.6676
1.822	106.632		4.822	961.131		7.822	-186.818		10.822	47.6675
1.823	106.633		4.823	961.137		7.823	-186.819		10.823	47.6669
1.824	106.632		4.824	961.143		7.824	-186.818		10.824	47.6658
1.825	106.632		4.825	961.151		7.825	-186.818		10.825	47.665
1.826	106.633		4.826	961.16		7.826	-186.821		10.826	47.6658
1.827	106.633		4.827	961.169		7.827	-186.823		10.827	47.6663
1.828	106.633		4.828	961.18		7.828	-186.827		10.828	47.6657
1.829	106.634		4.829	961.189		7.829	-186.827		10.829	47.6648
1.83	106.633		4.83	961.197		7.83	-186.826		10.83	47.6647
1.831	106.634		4.831	961.205		7.831	-186.825		10.831	47.6644
1.832	106.634		4.832	961.212		7.832	-186.826		10.832	47.6637
1.833	106.634		4.833	961.218		7.833	-186.825		10.833	47.6628
1.834	106.635		4.834	961.221		7.834	-186.821		10.834	47.6612
1.835	106.634		4.835	961.227		7.835	-186.82		10.835	47.6612
1.836	106.633		4.836	961.236		7.836	-186.82		10.836	47.6626
1.837	106.632		4.837	961.245		7.837	-186.821		10.837	47.6625
1.838	106.632		4.838	961.251		7.838	-186.823		10.838	47.6613
1.839	106.631		4.839	961.257		7.839	-186.826		10.839	47.6599
1.84	106.631		4.84	961.268		7.84	-186.826		10.84	47.6591
1.841	106.632		4.841	961.277		7.841	-186.829		10.841	47.6583
1.842	106.632		4.842	961.283		7.842	-186.831		10.842	47.6574
1.843	106.632		4.843	961.29		7.843	-186.832		10.843	47.6575
1.844	106.632		4.844	961.298		7.844	-186.832		10.844	47.6572
1.845	106.632		4.845	961.306		7.845	-186.834		10.845	47.6568
1.846	106.632		4.846	961.313		7.846	-186.835		10.846	47.6565
1.847	106.632		4.847	961.321		7.847	-186.836		10.847	47.6564
1.848	106.631		4.848	961.328		7.848	-186.838		10.848	47.657
1.849	106.63		4.849	961.334		7.849	-186.837		10.849	47.6566
1.85	106.63		4.85	961.338		7.85	-186.836		10.85	47.656
1.851	106.63		4.851	961.343		7.851	-186.837		10.851	47.656
1.852	106.63		4.852	961.35		7.852	-186.837		10.852	47.6563
1.853	106.631		4.853	961.358		7.853	-186.838		10.853	47.6563
1.854	106.631		4.854	961.365		7.854	-186.84		10.854	47.6561
1.855	106.63		4.855	961.375		7.855	-186.843		10.855	47.6561
1.856	106.63		4.856	961.384		7.856	-186.842		10.856	47.6562
1.857	106.629		4.857	961.391		7.857	-186.839		10.857	47.6562
1.858	106.629		4.858	961.397		7.858	-186.838		10.858	47.6558
1.859	106.628		4.859	961.403		7.859	-186.837		10.859	47.6551
1.86	106.628		4.86	961.409		7.86	-186.834		10.86	47.6546
1.861	106.628		4.861	961.415		7.861	-186.835		10.861	47.6542
1.862	106.628		4.862	961.421		7.862	-186.836		10.862	47.654
1.863	106.628		4.863	961.427		7.863	-186.835		10.863	47.6532
1.864	106.628		4.864	961.435		7.864	-186.835		10.864	47.6523
1.865	106.628		4.865	961.444		7.865	-186.836		10.865	47.6523
1.866	106.628		4.866	961.451		7.866	-186.837		10.866	47.6522
1.867	106.628		4.867	961.459		7.867	-186.839		10.867	47.6518
1.868	106.629		4.868	961.465		7.868	-186.841		10.868	47.6509
1.869	106.629		4.869	961.471		7.869	-186.842		10.869	47.6491
1.87	106.629		4.87	961.478		7.87	-186.842		10.87	47.6479
1.871	106.63		4.871	961.483		7.871	-186.843		10.871	47.6466
1.872	106.63		4.872	961.487		7.872	-186.844		10.872	47.6452
1.873	106.63		4.873	961.493		7.873	-186.844		10.873	47.6446
1.874	106.63		4.874	961.499		7.874	-186.845		10.874	47.6437
1.875	106.629		4.875	961.503		7.875	-186.847		10.875	47.6429
1.876	106.628		4.876	961.507		7.876	-186.848		10.876	47.6422
1.877	106.627		4.877	961.513		7.877	-186.847		10.877	47.6409
1.878	106.626		4.878	961.521		7.878	-186.849		10.878	47.6405
1.879	106.625		4.879	961.528		7.879	-186.853		10.879	47.6407
1.88	106.625		4.88	961.536		7.88	-186.855		10.88	47.6408
1.881	106.625		4.881	961.545		7.881	-186.856		10.881	47.6404
1.882	106.625		4.882	961.554		7.882	-186.857		10.882	47.6395
1.883	106.626		4.883	961.562		7.883	-186.857		10.883	47.6382
1.884	106.626		4.884	961.566		7.884	-186.858		10.884	47.6375
1.885	106.626		4.885	961.571		7.885	-186.859		10.885	47.6373
1.886	106.625		4.886	961.577		7.886	-186.859		10.886	47.6374
1.887	106.625		4.887	961.581		7.887	-186.86		10.887	47.6368
1.888	106.625		4.888	961.585		7.888	-186.861		10.888	47.6357
1.889	106.625		4.889	961.589		7.889	-186.861		10.889	47.6353
1.89	106.625		4.89	961.594		7.89	-186.863		10.89	47.6355
1.891	106.625		4.891	961.598		7.891	-186.867		10.891	47.6353
1.892	106.625		4.892	961.604		7.892	-186.871		10.892	47.634
1.893	106.625		4.893	961.61		7.893	-186.874		10.893	47.6323
1.894	106.624		4.894	961.612		7.894	-186.874		10.894	47.6305
1.895	106.624		4.895	961.615		7.895	-186.877		10.895	47.6296
1.896	106.624		4.896	961.619		7.896	-186.881		10.896	47.6297
1.897	106.624		4.897	961.624		7.897	-186.883		10.897	47.6298
1.898	106.624		4.898	961.63		7.898	-186.885		10.898	47.6287
1.899	106.623		4.899	961.635		7.899	-186.891		10.899	47.6271
1.9	106.623		4.9	961.638		7.9	-186.896		10.9	47.6263
1.901	106.623		4.901	961.641		7.901	-186.902		10.901	47.6262
1.902	106.622		4.902	961.647		7.902	-186.907		10.902	47.6261
1.903	106.622		4.903	961.653		7.903	-186.911		10.903	47.6259
1.904	106.621		4.904	961.657		7.904	-186.914		10.904	47.6248
1.905	106.62		4.905	961.661		7.905	-186.916		10.905	47.6234
1.906	106.62		4.906	961.665		7.906	-186.92		10.906	47.6226
1.907	106.619		4.907	961.671		7.907	-186.922		10.907	47.6223
1.908	106.618		4.908	961.676		7.908	-186.924		10.908	47.6221
1.909	106.619		4.909	961.677		7.909	-186.927		10.909	47.6218
1.91	106.619		4.91	961.678		7.91	-186.927		10.91	47.6211
1.911	106.618		4.911	961.682		7.911	-186.928		10.911	47.6191
1.912	106.618		4.912	961.688		7.912	-186.929		10.912	47.6177
1.913	106.617		4.913	961.692		7.913	-186.931		10.913	47.6181
1.914	106.616		4.914	961.693		7.914	-186.935		10.914	47.6182
1.915	106.616		4.915	961.696		7.915	-186.939		10.915	47.6168
1.916	106.617		4.916	961.702		7.916	-186.944		10.916	47.6152
1.917	106.616		4.917	961.708		7.917	-186.95		10.917	47.6138
1.918	106.615		4.918	961.712		7.918	-186.952		10.918	47.613
1.919	106.615		4.919	961.718		7.919	-186.954		10.919	47.6121
1.92	106.615		4.92	961.725		7.92	-186.957		10.92	47.6104
1.921	106.615		4.921	961.731		7.921	-186.959		10.921	47.6086
1.922	106.615		4.922	961.737		7.922	-186.961		10.922	47.6077
1.923	106.615		4.923	961.743		7.923	-186.964		10.923	47.6066
1.924	106.615		4.924	961.749		7.924	-186.966		10.924	47.6054
1.925	106.615		4.925	961.753		7.925	-186.967		10.925	47.6044
1.926	106.615		4.926	961.756		7.926	-186.969		10.926	47.6042
1.927	106.614		4.927	961.76		7.927	-186.971		10.927	47.6046
1.928	106.614		4.928	961.763		7.928	-186.973		10.928	47.605
1.929	106.614		4.929	961.764		7.929	-186.979		10.929	47.6052
1.93	106.614		4.93	961.767		7.93	-186.983		10.93	47.6044
1.931	106.613		4.931	961.769		7.931	-186.985		10.931	47.6033
1.932	106.612		4.932	961.772		7.932	-186.989		10.932	47.6026
1.933	106.611		4.933	961.778		7.933	-186.995		10.933	47.6017
1.934	106.611		4.934	961.782		7.934	-187		10.934	47.6011
1.935	106.611		4.935	961.783		7.935	-187.004		10.935	47.6011
1.936	106.61		4.936	961.787		7.936	-187.007		10.936	47.601
1.937	106.609		4.937	961.793		7.937	-187.009		10.937	47.6005
1.938	106.608		4.938	961.796		7.938	-187.014		10.938	47.5992
1.939	106.607		4.939	961.795		7.939	-187.02		10.939	47.5978
1.94	106.606		4.94	961.798		7.94	-187.024		10.94	47.5974
1.941	106.605		4.941	961.801		7.941	-187.025		10.941	47.5971
1.942	106.605		4.942	961.8		7.942	-187.025		10.942	47.5958
1.943	106.604		4.943	961.804		7.943	-187.031		10.943	47.5949
1.944	106.604		4.944	961.809		7.944	-187.036		10.944	47.5942
1.945	106.605		4.945	961.811		7.945	-187.04		10.945	47.5928
1.946	106.606		4.946	961.814		7.946	-187.044		10.946	47.591
1.947	106.606		4.947	961.815		7.947	-187.048		10.947	47.5896
1.948	106.605		4.948	961.817		7.948	-187.05		10.948	47.5892
1.949	106.605		4.949	961.822		7.949	-187.053		10.949	47.5884
1.95	106.605		4.95	961.828		7.95	-187.057		10.95	47.5867
1.951	106.604		4.951	961.832		7.951	-187.062		10.951	47.5856
1.952	106.604		4.952	961.836		7.952	-187.066		10.952	47.5851
1.953	106.604		4.953	961.841		7.953	-187.068		10.953	47.5846
1.954	106.604		4.954	961.843		7.954	-187.072		10.954	47.5835
1.955	106.603		4.955	961.846		7.955	-187.075		10.955	47.5817
1.956	106.602		4.956	961.848		7.956	-187.077		10.956	47.5806
1.957	106.601		4.957	961.851		7.957	-187.081		10.957	47.5809
1.958	106.6		4.958	961.854		7.958	-187.085		10.958	47.5816
1.959	106.599		4.959	961.856		7.959	-187.089		10.959	47.5815
1.96	106.598		4.96	961.861		7.96	-187.094		10.96	47.5802
1.961	106.598		4.961	961.865		7.961	-187.1		10.961	47.5782
1.962	106.597		4.962	961.868		7.962	-187.102		10.962	47.5763
1.963	106.597		4.963	961.872		7.963	-187.103		10.963	47.5755
1.964	106.598		4.964	961.878		7.964	-187.103		10.964	47.5749
1.965	106.598		4.965	961.88		7.965	-187.106		10.965	47.574
1.966	106.598		4.966	961.881		7.966	-187.11		10.966	47.5731
1.967	106.597		4.967	961.886		7.967	-187.114		10.967	47.5725
1.968	106.597		4.968	961.89		7.968	-187.116		10.968	47.5722
1.969	106.597		4.969	961.893		7.969	-187.12		10.969	47.5716
1.97	106.597		4.97	961.894		7.97	-187.125		10.97	47.5709
1.971	106.596		4.971	961.895		7.971	-187.131		10.971	47.5703
1.972	106.595		4.972	961.897		7.972	-187.137		10.972	47.5699
1.973	106.594		4.973	961.9		7.973	-187.142		10.973	47.5693
1.974	106.593		4.974	961.904		7.974	-187.148		10.974	47.5685
1.975	106.592		4.975	961.908		7.975	-187.153		10.975	47.5679
1.976	106.591		4.976	961.913		7.976	-187.157		10.976	47.5678
1.977	106.59		4.977	961.915		7.977	-187.159		10.977	47.5675
1.978	106.59		4.978	961.918		7.978	-187.163		10.978	47.5663
1.979	106.59		4.979	961.924		7.979	-187.169		10.979	47.5649
1.98	106.589		4.98	961.928		7.98	-187.175		10.98	47.5636
1.981	106.588		4.981	961.931		7.981	-187.18		10.981	47.5625
1.982	106.587		4.982	961.934		7.982	-187.187		10.982	47.5616
1.983	106.586		4.983	961.936		7.983	-187.195		10.983	47.5604
1.984	106.586		4.984	961.939		7.984	-187.2		10.984	47.5591
1.985	106.586		4.985	961.943		7.985	-187.206		10.985	47.5582
1.986	106.586		4.986	961.947		7.986	-187.21		10.986	47.5576
1.987	106.585		4.987	961.95		7.987	-187.21		10.987	47.5572
1.988	106.584		4.988	961.954		7.988	-187.214		10.988	47.5568
1.989	106.584		4.989	961.959		7.989	-187.221		10.989	47.5563
1.99	106.583		4.99	961.961		7.99	-187.229		10.99	47.5557
1.991	106.583		4.991	961.966		7.991	-187.234		10.991	47.5551
1.992	106.583		4.992	961.968		7.992	-187.238		10.992	47.5544
1.993	106.582		4.993	961.969		7.993	-187.24		10.993	47.5536
1.994	106.581		4.994	961.973		7.994	-187.244		10.994	47.5529
1.995	106.581		4.995	961.978		7.995	-187.25		10.995	47.5521
1.996	106.58		4.996	961.98		7.996	-187.254		10.996	47.5515
1.997	106.58		4.997	961.983		7.997	-187.259		10.997	47.5508
1.998	106.579		4.998	961.987		7.998	-187.267		10.998	47.5497
1.999	106.579		4.999	961.99		7.999	-187.272		10.999	47.5486
[truncated: 1 more rows]

## Sheet: S6b
Time (s)	Open-circuit voltage (V)		Time (s)	Open-circuit voltage (V)		Time (s)	Open-circuit voltage (V)		Time (s)	Open-circuit voltage (V)
0.001	0.03883		3.001	0.18422		6.001	-0.14872		9.001	-0.01324
0.002	0.03892		3.002	0.18413		6.002	-0.14829		9.002	-0.01291
0.003	0.03916		3.003	0.18406		6.003	-0.14788		9.003	-0.0126
0.004	0.03942		3.004	0.18399		6.004	-0.14748		9.004	-0.01229
0.005	0.03985		3.005	0.18394		6.005	-0.14709		9.005	-0.01198
0.006	0.04014		3.006	0.18389		6.006	-0.14672		9.006	-0.01169
0.007	0.04048		3.007	0.18385		6.007	-0.14636		9.007	-0.0114
0.008	0.04077		3.008	0.18382		6.008	-0.14601		9.008	-0.01112
0.009	0.04106		3.009	0.18379		6.009	-0.14568		9.009	-0.01085
0.01	0.04128		3.01	0.18378		6.01	-0.14536		9.01	-0.01059
0.011	0.04152		3.011	0.18377		6.011	-0.14505		9.011	-0.01033
0.012	0.04159		3.012	0.18377		6.012	-0.14476		9.012	-0.01008
0.013	0.04177		3.013	0.18378		6.013	-0.14448		9.013	-0.00984
0.014	0.04195		3.014	0.1838		6.014	-0.14422		9.014	-0.00961
0.015	0.04208		3.015	0.18383		6.015	-0.14396		9.015	-0.00938
0.016	0.04213		3.016	0.18386		6.016	-0.14373		9.016	-0.00916
0.017	0.04218		3.017	0.18391		6.017	-0.1435		9.017	-0.00895
0.018	0.04228		3.018	0.18396		6.018	-0.14329		9.018	-0.00875
0.019	0.04243		3.019	0.18402		6.019	-0.14309		9.019	-0.00855
0.02	0.04257		3.02	0.18409		6.02	-0.14291		9.02	-0.00837
0.021	0.04265		3.021	0.18417		6.021	-0.14274		9.021	-0.00819
0.022	0.04282		3.022	0.18425		6.022	-0.14258		9.022	-0.00802
0.023	0.04295		3.023	0.18434		6.023	-0.14243		9.023	-0.00785
0.024	0.04322		3.024	0.18445		6.024	-0.1423		9.024	-0.0077
0.025	0.04349		3.025	0.18456		6.025	-0.14219		9.025	-0.00755
0.026	0.04366		3.026	0.18468		6.026	-0.14208		9.026	-0.00741
0.027	0.04383		3.027	0.18476		6.027	-0.14215		9.027	-0.0073
0.028	0.04403		3.028	0.18487		6.028	-0.14221		9.028	-0.00708
0.029	0.04423		3.029	0.18505		6.029	-0.14232		9.029	-0.00704
0.03	0.0445		3.03	0.18535		6.03	-0.14245		9.03	-0.00697
0.031	0.04473		3.031	0.18566		6.031	-0.14257		9.031	-0.00693
0.032	0.04484		3.032	0.18595		6.032	-0.14259		9.032	-0.00673
0.033	0.04501		3.033	0.18623		6.033	-0.1427		9.033	-0.00651
0.034	0.04509		3.034	0.18651		6.034	-0.14269		9.034	-0.00623
0.035	0.04517		3.035	0.18679		6.035	-0.14262		9.035	-0.00612
0.036	0.04525		3.036	0.18703		6.036	-0.14247		9.036	-0.00605
0.037	0.0453		3.037	0.18727		6.037	-0.14227		9.037	-0.00615
0.038	0.04547		3.038	0.1875		6.038	-0.14212		9.038	-0.00623
0.039	0.0456		3.039	0.18774		6.039	-0.142		9.039	-0.00621
0.04	0.04568		3.04	0.18792		6.04	-0.14183		9.04	-0.00631
0.041	0.04568		3.041	0.18807		6.041	-0.14167		9.041	-0.00649
0.042	0.04565		3.042	0.18824		6.042	-0.14162		9.042	-0.00679
0.043	0.04566		3.043	0.18825		6.043	-0.14157		9.043	-0.00694
0.044	0.0458		3.044	0.18817		6.044	-0.14152		9.044	-0.00707
0.045	0.04597		3.045	0.18804		6.045	-0.14143		9.045	-0.00718
0.046	0.04609		3.046	0.18793		6.046	-0.14138		9.046	-0.00732
0.047	0.04618		3.047	0.18795		6.047	-0.14145		9.047	-0.00747
0.048	0.04615		3.048	0.18801		6.048	-0.14151		9.048	-0.00783
0.049	0.0461		3.049	0.18809		6.049	-0.14163		9.049	-0.00803
0.05	0.04611		3.05	0.18824		6.05	-0.14173		9.05	-0.00821
0.051	0.04615		3.051	0.18838		6.051	-0.14172		9.051	-0.00853
0.052	0.04602		3.052	0.18854		6.052	-0.14189		9.052	-0.00857
0.053	0.0459		3.053	0.18867		6.053	-0.1421		9.053	-0.00874
0.054	0.0457		3.054	0.18887		6.054	-0.14232		9.054	-0.00882
0.055	0.04544		3.055	0.18911		6.055	-0.14244		9.055	-0.00884
0.056	0.0452		3.056	0.18932		6.056	-0.14259		9.056	-0.00889
0.057	0.04499		3.057	0.18935		6.057	-0.14261		9.057	-0.00907
0.058	0.04489		3.058	0.18942		6.058	-0.14269		9.058	-0.0092
0.059	0.04481		3.059	0.18955		6.059	-0.1426		9.059	-0.00905
0.06	0.04479		3.06	0.18966		6.06	-0.14247		9.06	-0.0091
0.061	0.04488		3.061	0.18964		6.061	-0.14228		9.061	-0.00913
0.062	0.04497		3.062	0.18955		6.062	-0.14213		9.062	-0.00923
0.063	0.04512		3.063	0.18948		6.063	-0.14199		9.063	-0.00918
0.064	0.04533		3.064	0.18946		6.064	-0.142		9.064	-0.00925
0.065	0.04553		3.065	0.18935		6.065	-0.14208		9.065	-0.00919
0.066	0.04573		3.066	0.18928		6.066	-0.14219		9.066	-0.00913
0.067	0.0459		3.067	0.18926		6.067	-0.14226		9.067	-0.00902
0.068	0.04618		3.068	0.18923		6.068	-0.14234		9.068	-0.00888
0.069	0.04643		3.069	0.18924		6.069	-0.14242		9.069	-0.00882
0.07	0.04659		3.07	0.18921		6.07	-0.1425		9.07	-0.00874
0.071	0.04676		3.071	0.1893		6.071	-0.14262		9.071	-0.0085
0.072	0.04689		3.072	0.18939		6.072	-0.14269		9.072	-0.00812
0.073	0.04712		3.073	0.18944		6.073	-0.14277		9.073	-0.0078
0.074	0.0473		3.074	0.18953		6.074	-0.14277		9.074	-0.00752
0.075	0.0475		3.075	0.18965		6.075	-0.14278		9.075	-0.00725
0.076	0.04766		3.076	0.18971		6.076	-0.14273		9.076	-0.00705
0.077	0.04777		3.077	0.1898		6.077	-0.14266		9.077	-0.00689
0.078	0.04801		3.078	0.18988		6.078	-0.14255		9.078	-0.00688
0.079	0.04829		3.079	0.18996		6.079	-0.14246		9.079	-0.00692
0.08	0.04855		3.08	0.18998		6.08	-0.14229		9.08	-0.00678
0.081	0.04887		3.081	0.18993		6.081	-0.14209		9.081	-0.00657
0.082	0.04912		3.082	0.18993		6.082	-0.14182		9.082	-0.00647
0.083	0.04957		3.083	0.18987		6.083	-0.1416		9.083	-0.00647
0.084	0.05005		3.084	0.18986		6.084	-0.14138		9.084	-0.00648
0.085	0.05058		3.085	0.18986		6.085	-0.1413		9.085	-0.00668
0.086	0.05108		3.086	0.18987		6.086	-0.14125		9.086	-0.00676
0.087	0.05158		3.087	0.18992		6.087	-0.14119		9.087	-0.00674
0.088	0.0521		3.088	0.19005		6.088	-0.1412		9.088	-0.00673
0.089	0.05241		3.089	0.19023		6.089	-0.14126		9.089	-0.00673
0.09	0.05265		3.09	0.19046		6.09	-0.14128		9.09	-0.00657
0.091	0.05285		3.091	0.19071		6.091	-0.14138		9.091	-0.00639
0.092	0.05314		3.092	0.19096		6.092	-0.14135		9.092	-0.00623
0.093	0.05342		3.093	0.19124		6.093	-0.14136		9.093	-0.00606
0.094	0.05358		3.094	0.1916		6.094	-0.14135		9.094	-0.00588
0.095	0.05361		3.095	0.19197		6.095	-0.14131		9.095	-0.00575
0.096	0.05364		3.096	0.19226		6.096	-0.14121		9.096	-0.00566
0.097	0.05369		3.097	0.1925		6.097	-0.14107		9.097	-0.00557
0.098	0.05371		3.098	0.19276		6.098	-0.14084		9.098	-0.00556
0.099	0.05383		3.099	0.19299		6.099	-0.14087		9.099	-0.00561
0.1	0.05402		3.1	0.19318		6.1	-0.14078		9.1	-0.00576
0.101	0.05413		3.101	0.19326		6.101	-0.14065		9.101	-0.00597
0.102	0.05422		3.102	0.19336		6.102	-0.14056		9.102	-0.0061
0.103	0.05444		3.103	0.19334		6.103	-0.14057		9.103	-0.00619
0.104	0.0546		3.104	0.19339		6.104	-0.14051		9.104	-0.00593
0.105	0.05472		3.105	0.19339		6.105	-0.14049		9.105	-0.0059
0.106	0.05496		3.106	0.19336		6.106	-0.14053		9.106	-0.00585
0.107	0.05532		3.107	0.19338		6.107	-0.14054		9.107	-0.00573
0.108	0.05572		3.108	0.1935		6.108	-0.1406		9.108	-0.00563
0.109	0.05604		3.109	0.19359		6.109	-0.14062		9.109	-0.00545
0.11	0.05626		3.11	0.19364		6.11	-0.14071		9.11	-0.00544
0.111	0.05651		3.111	0.19371		6.111	-0.14063		9.111	-0.00536
0.112	0.05655		3.112	0.19378		6.112	-0.14058		9.112	-0.0052
0.113	0.05669		3.113	0.19402		6.113	-0.14046		9.113	-0.00523
0.114	0.05671		3.114	0.19418		6.114	-0.14039		9.114	-0.00508
0.115	0.05665		3.115	0.19429		6.115	-0.14036		9.115	-0.00494
0.116	0.05649		3.116	0.19448		6.116	-0.14018		9.116	-0.00486
0.117	0.05649		3.117	0.19451		6.117	-0.13987		9.117	-0.00472
0.118	0.05654		3.118	0.19449		6.118	-0.13951		9.118	-0.00465
0.119	0.05643		3.119	0.19443		6.119	-0.13923		9.119	-0.00465
0.12	0.05626		3.12	0.19436		6.12	-0.1388		9.12	-0.00479
0.121	0.05627		3.121	0.19428		6.121	-0.13838		9.121	-0.00495
0.122	0.0563		3.122	0.1941		6.122	-0.13803		9.122	-0.00513
0.123	0.05652		3.123	0.19393		6.123	-0.13771		9.123	-0.00527
0.124	0.05667		3.124	0.19367		6.124	-0.13737		9.124	-0.00534
0.125	0.05687		3.125	0.19336		6.125	-0.13709		9.125	-0.00546
0.126	0.05707		3.126	0.19309		6.126	-0.13682		9.126	-0.00553
0.127	0.05721		3.127	0.19291		6.127	-0.13661		9.127	-0.00553
0.128	0.05743		3.128	0.19273		6.128	-0.13639		9.128	-0.00529
0.129	0.05772		3.129	0.19263		6.129	-0.13623		9.129	-0.00514
0.13	0.05793		3.13	0.19265		6.13	-0.13599		9.13	-0.00495
0.131	0.05815		3.131	0.19275		6.131	-0.13574		9.131	-0.00462
0.132	0.05831		3.132	0.19288		6.132	-0.13544		9.132	-0.00423
0.133	0.05859		3.133	0.19308		6.133	-0.13507		9.133	-0.00389
0.134	0.05883		3.134	0.19336		6.134	-0.13479		9.134	-0.00348
0.135	0.05901		3.135	0.19362		6.135	-0.13447		9.135	-0.00309
0.136	0.05917		3.136	0.1939		6.136	-0.13413		9.136	-0.00257
0.137	0.05935		3.137	0.19419		6.137	-0.13382		9.137	-0.00209
0.138	0.05942		3.138	0.19447		6.138	-0.13349		9.138	-0.00169
0.139	0.05953		3.139	0.19467		6.139	-0.1332		9.139	-0.00134
0.14	0.05982		3.14	0.19477		6.14	-0.13288		9.14	-0.00104
0.141	0.06012		3.141	0.19479		6.141	-0.13262		9.141	-0.000864349
0.142	0.0604		3.142	0.19473		6.142	-0.13214		9.142	-0.000565567
0.143	0.0606		3.143	0.19476		6.143	-0.13189		9.143	-0.00034964
0.144	0.06097		3.144	0.19476		6.144	-0.13166		9.144	-0.0002023
0.145	0.06146		3.145	0.19472		6.145	-0.13153		9.145	-8.34119e-05
0.146	0.06199		3.146	0.19476		6.146	-0.13143		9.146	9.77767e-05
0.147	0.06238		3.147	0.19489		6.147	-0.13133		9.147	0.000246122
0.148	0.06276		3.148	0.19509		6.148	-0.13128		9.148	0.00052481
0.149	0.06312		3.149	0.1952		6.149	-0.1314		9.149	0.000777234
0.15	0.06354		3.15	0.19538		6.15	-0.13135		9.15	0.00106
0.151	0.06384		3.151	0.19566		6.151	-0.13136		9.151	0.0013
0.152	0.06412		3.152	0.19603		6.152	-0.13138		9.152	0.0016
0.153	0.06436		3.153	0.19625		6.153	-0.13148		9.153	0.00186
0.154	0.06456		3.154	0.19657		6.154	-0.13151		9.154	0.00206
0.155	0.06477		3.155	0.19696		6.155	-0.13162		9.155	0.00199
0.156	0.06507		3.156	0.19735		6.156	-0.13155		9.156	0.00216
0.157	0.06531		3.157	0.19767		6.157	-0.1314		9.157	0.00226
0.158	0.06536		3.158	0.19773		6.158	-0.13129		9.158	0.00221
0.159	0.06537		3.159	0.19785		6.159	-0.13112		9.159	0.00221
0.16	0.06545		3.16	0.19791		6.16	-0.13094		9.16	0.00218
0.161	0.06566		3.161	0.19793		6.161	-0.13072		9.161	0.00213
0.162	0.0659		3.162	0.19792		6.162	-0.13073		9.162	0.00214
0.163	0.06614		3.163	0.19797		6.163	-0.1306		9.163	0.00199
0.164	0.06627		3.164	0.19796		6.164	-0.13051		9.164	0.00195
0.165	0.06648		3.165	0.19792		6.165	-0.13032		9.165	0.00182
0.166	0.06675		3.166	0.19784		6.166	-0.13015		9.166	0.0016
0.167	0.06708		3.167	0.19776		6.167	-0.13005		9.167	0.00137
0.168	0.06726		3.168	0.19766		6.168	-0.12993		9.168	0.00124
0.169	0.06743		3.169	0.1975		6.169	-0.12984		9.169	0.00109
0.17	0.06772		3.17	0.19753		6.17	-0.12954		9.17	0.000814305
0.171	0.06813		3.171	0.19756		6.171	-0.12936		9.171	0.000777893
0.172	0.06852		3.172	0.19757		6.172	-0.12916		9.172	0.000863619
0.173	0.06896		3.173	0.19773		6.173	-0.12893		9.173	0.000972994
0.174	0.06917		3.174	0.19778		6.174	-0.12857		9.174	0.00116
0.175	0.06938		3.175	0.19805		6.175	-0.12813		9.175	0.0013
0.176	0.06965		3.176	0.19832		6.176	-0.12771		9.176	0.00154
0.177	0.06987		3.177	0.19858		6.177	-0.12717		9.177	0.00187
0.178	0.07022		3.178	0.19886		6.178	-0.12663		9.178	0.00226
0.179	0.07062		3.179	0.19919		6.179	-0.12607		9.179	0.00242
0.18	0.07088		3.18	0.19941		6.18	-0.12545		9.18	0.00258
0.181	0.07123		3.181	0.19954		6.181	-0.12484		9.181	0.00266
0.182	0.07164		3.182	0.19965		6.182	-0.12419		9.182	0.0028
0.183	0.07212		3.183	0.19976		6.183	-0.12365		9.183	0.00296
0.184	0.07261		3.184	0.19972		6.184	-0.12326		9.184	0.00317
0.185	0.07297		3.185	0.19975		6.185	-0.12276		9.185	0.0035
0.186	0.0734		3.186	0.19966		6.186	-0.1223		9.186	0.00384
0.187	0.07387		3.187	0.19953		6.187	-0.12197		9.187	0.0041
0.188	0.07433		3.188	0.19947		6.188	-0.12169		9.188	0.00445
0.189	0.07482		3.189	0.19946		6.189	-0.1214		9.189	0.00483
0.19	0.07525		3.19	0.1994		6.19	-0.12113		9.19	0.0052
0.191	0.07562		3.191	0.19937		6.191	-0.12083		9.191	0.00556
0.192	0.07592		3.192	0.19947		6.192	-0.12053		9.192	0.00614
0.193	0.0763		3.193	0.19972		6.193	-0.12043		9.193	0.00651
0.194	0.07673		3.194	0.19993		6.194	-0.12026		9.194	0.00679
0.195	0.07707		3.195	0.2002		6.195	-0.11989		9.195	0.00713
0.196	0.07729		3.196	0.20036		6.196	-0.11957		9.196	0.00742
0.197	0.07753		3.197	0.20045		6.197	-0.11919		9.197	0.00753
0.198	0.07779		3.198	0.20048		6.198	-0.11893		9.198	0.0079
0.199	0.07796		3.199	0.20043		6.199	-0.11867		9.199	0.00807
0.2	0.07816		3.2	0.20045		6.2	-0.11836		9.2	0.00818
0.201	0.07835		3.201	0.2004		6.201	-0.11811		9.201	0.00818
0.202	0.07843		3.202	0.20026		6.202	-0.11792		9.202	0.00832
0.203	0.07853		3.203	0.20006		6.203	-0.1179		9.203	0.00841
0.204	0.07858		3.204	0.20009		6.204	-0.11772		9.204	0.00859
0.205	0.07863		3.205	0.20017		6.205	-0.11765		9.205	0.0088
0.206	0.07875		3.206	0.20008		6.206	-0.11758		9.206	0.0091
0.207	0.07878		3.207	0.20001		6.207	-0.11761		9.207	0.0094
0.208	0.07886		3.208	0.19987		6.208	-0.1178		9.208	0.00968
0.209	0.07907		3.209	0.19998		6.209	-0.11798		9.209	0.01011
0.21	0.0793		3.21	0.20013		6.21	-0.11814		9.21	0.01049
0.211	0.07943		3.211	0.20014		6.211	-0.11839		9.211	0.01081
0.212	0.07955		3.212	0.20028		6.212	-0.11863		9.212	0.01112
0.213	0.0796		3.213	0.20042		6.213	-0.11866		9.213	0.01142
0.214	0.0797		3.214	0.20061		6.214	-0.11877		9.214	0.01162
0.215	0.07987		3.215	0.20075		6.215	-0.11891		9.215	0.01194
0.216	0.07997		3.216	0.20087		6.216	-0.11894		9.216	0.01228
0.217	0.08005		3.217	0.20096		6.217	-0.11888		9.217	0.01251
0.218	0.08028		3.218	0.20095		6.218	-0.11873		9.218	0.01267
0.219	0.08055		3.219	0.2011		6.219	-0.11853		9.219	0.01262
0.22	0.08088		3.22	0.20138		6.22	-0.11839		9.22	0.01261
0.221	0.08113		3.221	0.20163		6.221	-0.11835		9.221	0.01284
0.222	0.08136		3.222	0.20199		6.222	-0.11828		9.222	0.01303
0.223	0.08163		3.223	0.20241		6.223	-0.11821		9.223	0.01307
0.224	0.08182		3.224	0.20264		6.224	-0.11802		9.224	0.01318
0.225	0.08218		3.225	0.20292		6.225	-0.11794		9.225	0.01319
0.226	0.08262		3.226	0.20307		6.226	-0.1179		9.226	0.01325
0.227	0.0829		3.227	0.20329		6.227	-0.11779		9.227	0.01341
0.228	0.08317		3.228	0.20356		6.228	-0.11781		9.228	0.01356
0.229	0.08354		3.229	0.2039		6.229	-0.11767		9.229	0.01357
0.23	0.08385		3.23	0.20408		6.23	-0.11748		9.23	0.01365
0.231	0.08404		3.231	0.20434		6.231	-0.11724		9.231	0.01397
0.232	0.08422		3.232	0.20467		6.232	-0.11713		9.232	0.01434
0.233	0.08445		3.233	0.20489		6.233	-0.11706		9.233	0.01471
0.234	0.08464		3.234	0.20521		6.234	-0.11699		9.234	0.01505
0.235	0.08479		3.235	0.20561		6.235	-0.11676		9.235	0.01552
0.236	0.08509		3.236	0.20583		6.236	-0.11652		9.236	0.0158
0.237	0.08538		3.237	0.20628		6.237	-0.11633		9.237	0.01612
0.238	0.08565		3.238	0.20667		6.238	-0.11598		9.238	0.01632
0.239	0.0858		3.239	0.20696		6.239	-0.1156		9.239	0.01646
0.24	0.08607		3.24	0.20718		6.24	-0.11535		9.24	0.01672
0.241	0.08645		3.241	0.20751		6.241	-0.11504		9.241	0.01687
0.242	0.08669		3.242	0.20778		6.242	-0.11465		9.242	0.01704
0.243	0.08706		3.243	0.20804		6.243	-0.11433		9.243	0.01706
0.244	0.0874		3.244	0.20815		6.244	-0.11387		9.244	0.01708
0.245	0.08775		3.245	0.20815		6.245	-0.11351		9.245	0.01729
0.246	0.08807		3.246	0.20827		6.246	-0.11329		9.246	0.01742
0.247	0.08837		3.247	0.20845		6.247	-0.11289		9.247	0.01774
0.248	0.08856		3.248	0.20867		6.248	-0.1126		9.248	0.01806
0.249	0.08888		3.249	0.2089		6.249	-0.11223		9.249	0.01821
0.25	0.0892		3.25	0.20916		6.25	-0.11207		9.25	0.01845
0.251	0.08937		3.251	0.20936		6.251	-0.11199		9.251	0.01884
0.252	0.08956		3.252	0.20959		6.252	-0.11182		9.252	0.01915
0.253	0.08974		3.253	0.20992		6.253	-0.11161		9.253	0.01921
0.254	0.09004		3.254	0.21029		6.254	-0.11121		9.254	0.01934
0.255	0.09031		3.255	0.21054		6.255	-0.11089		9.255	0.01945
0.256	0.09058		3.256	0.21071		6.256	-0.11055		9.256	0.01967
0.257	0.09075		3.257	0.211		6.257	-0.11026		9.257	0.01976
0.258	0.09103		3.258	0.21117		6.258	-0.10999		9.258	0.01958
0.259	0.09133		3.259	0.21125		6.259	-0.10966		9.259	0.01948
0.26	0.09174		3.26	0.21124		6.26	-0.10933		9.26	0.01937
0.261	0.09222		3.261	0.21124		6.261	-0.10914		9.261	0.01939
0.262	0.09269		3.262	0.21141		6.262	-0.10877		9.262	0.01933
0.263	0.09317		3.263	0.21152		6.263	-0.10843		9.263	0.01919
0.264	0.09362		3.264	0.21163		6.264	-0.10818		9.264	0.01895
0.265	0.09404		3.265	0.21165		6.265	-0.10792		9.265	0.01888
0.266	0.09438		3.266	0.21174		6.266	-0.10764		9.266	0.01873
0.267	0.09487		3.267	0.21192		6.267	-0.1075		9.267	0.01851
0.268	0.09541		3.268	0.21206		6.268	-0.10734		9.268	0.01836
0.269	0.0958		3.269	0.21227		6.269	-0.10721		9.269	0.01837
0.27	0.0962		3.27	0.21254		6.27	-0.10721		9.27	0.01849
0.271	0.09654		3.271	0.21293		6.271	-0.10705		9.271	0.01872
0.272	0.09695		3.272	0.21337		6.272	-0.10677		9.272	0.01895
0.273	0.09744		3.273	0.21369		6.273	-0.1064		9.273	0.01904
0.274	0.09781		3.274	0.21387		6.274	-0.10602		9.274	0.01935
0.275	0.09815		3.275	0.21413		6.275	-0.10567		9.275	0.01948
0.276	0.09852		3.276	0.21429		6.276	-0.10526		9.276	0.01961
0.277	0.0987		3.277	0.21436		6.277	-0.10478		9.277	0.01976
0.278	0.09898		3.278	0.21455		6.278	-0.10421		9.278	0.01977
0.279	0.09932		3.279	0.21473		6.279	-0.10361		9.279	0.01982
0.28	0.09956		3.28	0.21474		6.28	-0.1031		9.28	0.02014
0.281	0.09991		3.281	0.21482		6.281	-0.10263		9.281	0.02026
0.282	0.10044		3.282	0.21488		6.282	-0.10235		9.282	0.02027
0.283	0.10093		3.283	0.2149		6.283	-0.10209		9.283	0.02046
0.284	0.10134		3.284	0.21506		6.284	-0.10171		9.284	0.02067
0.285	0.10178		3.285	0.21513		6.285	-0.10139		9.285	0.0209
0.286	0.1022		3.286	0.2152		6.286	-0.10112		9.286	0.02108
0.287	0.10265		3.287	0.21535		6.287	-0.10095		9.287	0.02128
0.288	0.10302		3.288	0.21533		6.288	-0.10072		9.288	0.02168
0.289	0.10332		3.289	0.21545		6.289	-0.10054		9.289	0.02211
0.29	0.10384		3.29	0.21571		6.29	-0.1005		9.29	0.02254
0.291	0.10426		3.291	0.21589		6.291	-0.10029		9.291	0.02278
0.292	0.10448		3.292	0.21605		6.292	-0.10004		9.292	0.02311
0.293	0.10473		3.293	0.21625		6.293	-0.10001		9.293	0.02342
0.294	0.10501		3.294	0.21635		6.294	-0.09982		9.294	0.02374
0.295	0.10531		3.295	0.21653		6.295	-0.09956		9.295	0.02415
0.296	0.10558		3.296	0.21674		6.296	-0.09908		9.296	0.02443
0.297	0.10576		3.297	0.2169		6.297	-0.09869		9.297	0.02466
0.298	0.10604		3.298	0.21695		6.298	-0.0984		9.298	0.02469
0.299	0.10644		3.299	0.21695		6.299	-0.09806		9.299	0.02491
0.3	0.10671		3.3	0.21696		6.3	-0.0979		9.3	0.02503
0.301	0.10707		3.301	0.21704		6.301	-0.09761		9.301	0.02502
0.302	0.10751		3.302	0.21714		6.302	-0.09728		9.302	0.02471
0.303	0.10791		3.303	0.2173		6.303	-0.09696		9.303	0.02449
0.304	0.10846		3.304	0.21742		6.304	-0.09666		9.304	0.02432
0.305	0.1088		3.305	0.21769		6.305	-0.09634		9.305	0.02423
0.306	0.10919		3.306	0.21779		6.306	-0.09618		9.306	0.02436
0.307	0.10963		3.307	0.21797		6.307	-0.09588		9.307	0.02428
0.308	0.11008		3.308	0.21815		6.308	-0.09561		9.308	0.02431
0.309	0.11054		3.309	0.21836		6.309	-0.09542		9.309	0.02458
0.31	0.111		3.31	0.21886		6.31	-0.09519		9.31	0.02491
0.311	0.11135		3.311	0.21937		6.311	-0.09497		9.311	0.02522
0.312	0.11154		3.312	0.21987		6.312	-0.09466		9.312	0.02531
0.313	0.11175		3.313	0.22039		6.313	-0.09454		9.313	0.02537
0.314	0.11194		3.314	0.22085		6.314	-0.09418		9.314	0.02567
0.315	0.11212		3.315	0.22128		6.315	-0.0938		9.315	0.02592
0.316	0.11233		3.316	0.22178		6.316	-0.09352		9.316	0.02611
0.317	0.11264		3.317	0.22221		6.317	-0.09318		9.317	0.02636
0.318	0.11288		3.318	0.22251		6.318	-0.0927		9.318	0.02651
0.319	0.11309		3.319	0.22307		6.319	-0.09212		9.319	0.02671
0.32	0.11336		3.32	0.22358		6.32	-0.09162		9.32	0.02698
0.321	0.11366		3.321	0.22404		6.321	-0.09113		9.321	0.02724
0.322	0.11406		3.322	0.22443		6.322	-0.09062		9.322	0.02726
0.323	0.11439		3.323	0.22463		6.323	-0.09015		9.323	0.02726
0.324	0.11474		3.324	0.22476		6.324	-0.08977		9.324	0.02731
0.325	0.11504		3.325	0.22499		6.325	-0.08952		9.325	0.02731
0.326	0.11543		3.326	0.22514		6.326	-0.08929		9.326	0.02743
0.327	0.11568		3.327	0.22538		6.327	-0.08909		9.327	0.02776
0.328	0.11598		3.328	0.22569		6.328	-0.08885		9.328	0.02799
0.329	0.11628		3.329	0.2259		6.329	-0.08877		9.329	0.02841
0.33	0.1166		3.33	0.22612		6.33	-0.08864		9.33	0.02884
0.331	0.11686		3.331	0.22626		6.331	-0.08855		9.331	0.02924
0.332	0.11706		3.332	0.22646		6.332	-0.08868		9.332	0.02987
0.333	0.11716		3.333	0.22665		6.333	-0.08868		9.333	0.03083
0.334	0.11729		3.334	0.22699		6.334	-0.08853		9.334	0.03173
0.335	0.11745		3.335	0.22733		6.335	-0.08826		9.335	0.03256
0.336	0.11754		3.336	0.22758		6.336	-0.08803		9.336	0.03336
0.337	0.11769		3.337	0.22783		6.337	-0.08769		9.337	0.0341
0.338	0.11775		3.338	0.22807		6.338	-0.08735		9.338	0.0348
0.339	0.11795		3.339	0.2283		6.339	-0.08711		9.339	0.0352
0.34	0.11814		3.34	0.22861		6.34	-0.087		9.34	0.03559
0.341	0.11816		3.341	0.22872		6.341	-0.08654		9.341	0.03594
0.342	0.11834		3.342	0.229		6.342	-0.08627		9.342	0.03632
0.343	0.11865		3.343	0.22904		6.343	-0.08597		9.343	0.0367
0.344	0.11905		3.344	0.2291		6.344	-0.08555		9.344	0.03686
0.345	0.11947		3.345	0.2292		6.345	-0.08503		9.345	0.03714
0.346	0.11984		3.346	0.22941		6.346	-0.08473		9.346	0.03741
0.347	0.1202		3.347	0.2296		6.347	-0.08468		9.347	0.03762
0.348	0.12075		3.348	0.2297		6.348	-0.08461		9.348	0.03789
0.349	0.12125		3.349	0.22998		6.349	-0.0845		9.349	0.0382
0.35	0.12173		3.35	0.23028		6.35	-0.08424		9.35	0.03853
0.351	0.12212		3.351	0.23073		6.351	-0.08395		9.351	0.0389
0.352	0.12252		3.352	0.23113		6.352	-0.08366		9.352	0.03929
0.353	0.12286		3.353	0.23163		6.353	-0.08332		9.353	0.03982
0.354	0.12312		3.354	0.2321		6.354	-0.08286		9.354	0.0403
0.355	0.12325		3.355	0.23257		6.355	-0.08253		9.355	0.04098
0.356	0.12342		3.356	0.23287		6.356	-0.0822		9.356	0.04155
0.357	0.12359		3.357	0.23339		6.357	-0.08179		9.357	0.04189
0.358	0.1238		3.358	0.2339		6.358	-0.0813		9.358	0.04242
0.359	0.12401		3.359	0.23438		6.359	-0.08076		9.359	0.04292
0.36	0.12429		3.36	0.23491		6.36	-0.08028		9.36	0.0433
0.361	0.12454		3.361	0.23528		6.361	-0.07996		9.361	0.04364
0.362	0.12479		3.362	0.23569		6.362	-0.0796		9.362	0.04374
0.363	0.12513		3.363	0.23608		6.363	-0.07928		9.363	0.04385
0.364	0.12556		3.364	0.23641		6.364	-0.07877		9.364	0.044
0.365	0.12601		3.365	0.23674		6.365	-0.07852		9.365	0.04411
0.366	0.12644		3.366	0.23717		6.366	-0.0783		9.366	0.04436
0.367	0.1269		3.367	0.23759		6.367	-0.07802		9.367	0.04457
0.368	0.12729		3.368	0.238		6.368	-0.07756		9.368	0.04479
0.369	0.12766		3.369	0.23849		6.369	-0.07736		9.369	0.04503
0.37	0.12804		3.37	0.23883		6.37	-0.07722		9.37	0.04542
0.371	0.12842		3.371	0.23927		6.371	-0.07689		9.371	0.04567
0.372	0.12886		3.372	0.23973		6.372	-0.07653		9.372	0.04592
0.373	0.12924		3.373	0.2401		6.373	-0.07637		9.373	0.04629
0.374	0.12965		3.374	0.24056		6.374	-0.07619		9.374	0.04675
0.375	0.12983		3.375	0.24089		6.375	-0.07594		9.375	0.04731
0.376	0.13011		3.376	0.2412		6.376	-0.0755		9.376	0.04788
0.377	0.13034		3.377	0.24143		6.377	-0.07505		9.377	0.04843
0.378	0.13059		3.378	0.2416		6.378	-0.07465		9.378	0.04891
0.379	0.13087		3.379	0.24179		6.379	-0.07422		9.379	0.04946
0.38	0.13123		3.38	0.242		6.38	-0.0738		9.38	0.05
0.381	0.13155		3.381	0.24212		6.381	-0.07357		9.381	0.05064
0.382	0.13194		3.382	0.24226		6.382	-0.0733		9.382	0.05124
0.383	0.13228		3.383	0.24248		6.383	-0.07284		9.383	0.05185
0.384	0.13264		3.384	0.24283		6.384	-0.07235		9.384	0.0522
0.385	0.13301		3.385	0.24297		6.385	-0.0719		9.385	0.05255
0.386	0.13334		3.386	0.24297		6.386	-0.07155		9.386	0.05286
0.387	0.13375		3.387	0.24319		6.387	-0.07114		9.387	0.05321
0.388	0.13413		3.388	0.24348		6.388	-0.07086		9.388	0.05356
0.389	0.13458		3.389	0.2437		6.389	-0.07056		9.389	0.05391
0.39	0.13496		3.39	0.24398		6.39	-0.07012		9.39	0.05439
0.391	0.1354		3.391	0.24422		6.391	-0.06961		9.391	0.05488
0.392	0.13589		3.392	0.24448		6.392	-0.06929		9.392	0.05534
0.393	0.13632		3.393	0.2446		6.393	-0.06888		9.393	0.05569
0.394	0.13675		3.394	0.24495		6.394	-0.0685		9.394	0.05602
0.395	0.13715		3.395	0.24529		6.395	-0.06812		9.395	0.05657
0.396	0.13751		3.396	0.24563		6.396	-0.06793		9.396	0.05713
0.397	0.13784		3.397	0.24591		6.397	-0.06774		9.397	0.05762
0.398	0.13821		3.398	0.24623		6.398	-0.06747		9.398	0.0581
0.399	0.1385		3.399	0.24652		6.399	-0.06712		9.399	0.05851
0.4	0.13868		3.4	0.24691		6.4	-0.06679		9.4	0.05903
0.401	0.13882		3.401	0.24726		6.401	-0.06651		9.401	0.05942
0.402	0.13904		3.402	0.24754		6.402	-0.06619		9.402	0.05975
0.403	0.1392		3.403	0.24777		6.403	-0.06582		9.403	0.06016
0.404	0.1394		3.404	0.24791		6.404	-0.06552		9.404	0.06059
0.405	0.13956		3.405	0.24818		6.405	-0.06541		9.405	0.0611
0.406	0.13985		3.406	0.24841		6.406	-0.06508		9.406	0.06159
0.407	0.14022		3.407	0.24885		6.407	-0.06478		9.407	0.06201
0.408	0.1407		3.408	0.24923		6.408	-0.06451		9.408	0.06248
0.409	0.14112		3.409	0.2496		6.409	-0.06444		9.409	0.06301
0.41	0.14163		3.41	0.25		6.41	-0.06449		9.41	0.06348
0.411	0.14208		3.411	0.25039		6.411	-0.06443		9.411	0.06397
0.412	0.14255		3.412	0.25089		6.412	-0.06442		9.412	0.06453
0.413	0.14292		3.413	0.25139		6.413	-0.06426		9.413	0.06511
0.414	0.14324		3.414	0.25176		6.414	-0.06405		9.414	0.06579
0.415	0.14352		3.415	0.25232		6.415	-0.06392		9.415	0.06647
0.416	0.14391		3.416	0.25289		6.416	-0.06358		9.416	0.06704
0.417	0.14434		3.417	0.25341		6.417	-0.06314		9.417	0.06752
0.418	0.14472		3.418	0.25387		6.418	-0.0627		9.418	0.06793
0.419	0.14509		3.419	0.25435		6.419	-0.06248		9.419	0.06832
0.42	0.14554		3.42	0.25483		6.42	-0.06206		9.42	0.06879
0.421	0.14608		3.421	0.25529		6.421	-0.06165		9.421	0.06914
0.422	0.14666		3.422	0.25557		6.422	-0.06136		9.422	0.06964
0.423	0.14716		3.423	0.25588		6.423	-0.06112		9.423	0.06999
0.424	0.14757		3.424	0.25612		6.424	-0.06064		9.424	0.07047
0.425	0.14791		3.425	0.25641		6.425	-0.06023		9.425	0.07095
0.426	0.14838		3.426	0.25682		6.426	-0.05998		9.426	0.07129
0.427	0.14877		3.427	0.25728		6.427	-0.05978		9.427	0.07157
0.428	0.14911		3.428	0.25774		6.428	-0.05956		9.428	0.0718
0.429	0.14951		3.429	0.25827		6.429	-0.05916		9.429	0.07208
0.43	0.14986		3.43	0.25875		6.43	-0.05883		9.43	0.07242
0.431	0.15013		3.431	0.25921		6.431	-0.05858		9.431	0.07283
0.432	0.1504		3.432	0.25968		6.432	-0.05822		9.432	0.07336
0.433	0.15054		3.433	0.26028		6.433	-0.05779		9.433	0.074
0.434	0.15065		3.434	0.26079		6.434	-0.05736		9.434	0.07459
0.435	0.15082		3.435	0.26134		6.435	-0.05684		9.435	0.07516
0.436	0.15108		3.436	0.26205		6.436	-0.05615		9.436	0.07564
0.437	0.15263		3.437	0.26279		6.437	-0.05558		9.437	0.07606
0.438	0.15392		3.438	0.26327		6.438	-0.05496		9.438	0.07641
0.439	0.15504		3.439	0.26378		6.439	-0.05422		9.439	0.07669
0.44	0.15598		3.44	0.26432		6.44	-0.05349		9.44	0.077
0.441	0.15655		3.441	0.26482		6.441	-0.05285		9.441	0.07732
0.442	0.15673		3.442	0.26521		6.442	-0.05223		9.442	0.07756
0.443	0.15662		3.443	0.26573		6.443	-0.05171		9.443	0.07785
0.444	0.15617		3.444	0.26619		6.444	-0.0512		9.444	0.07825
0.445	0.1554		3.445	0.26656		6.445	-0.05061		9.445	0.07868
0.446	0.15436		3.446	0.26692		6.446	-0.05015		9.446	0.07911
0.447	0.153		3.447	0.26725		6.447	-0.04977		9.447	0.07947
0.448	0.1514		3.448	0.26744		6.448	-0.04929		9.448	0.07978
0.449	0.14953		3.449	0.26763		6.449	-0.04867		9.449	0.08027
0.45	0.14738		3.45	0.268		6.45	-0.04818		9.45	0.081
0.451	0.14506		3.451	0.26833		6.451	-0.04749		9.451	0.08152
0.452	0.14261		3.452	0.26859		6.452	-0.04699		9.452	0.08208
0.453	0.13995		3.453	0.26883		6.453	-0.04655		9.453	0.0829
0.454	0.13713		3.454	0.26903		6.454	-0.0461		9.454	0.0837
0.455	0.13412		3.455	0.26922		6.455	-0.04572		9.455	0.08444
0.456	0.13108		3.456	0.26929		6.456	-0.04529		9.456	0.08505
0.457	0.12787		3.457	0.26929		6.457	-0.04497		9.457	0.08559
0.458	0.12459		3.458	0.26937		6.458	-0.04459		9.458	0.08626
0.459	0.12118		3.459	0.26928		6.459	-0.0443		9.459	0.08709
0.46	0.11773		3.46	0.26917		6.46	-0.04385		9.46	0.08752
0.461	0.1142		3.461	0.26894		6.461	-0.04339		9.461	0.08806
0.462	0.11065		3.462	0.26887		6.462	-0.04289		9.462	0.08846
0.463	0.10712		3.463	0.2687		6.463	-0.0423		9.463	0.08883
0.464	0.1037		3.464	0.26856		6.464	-0.0418		9.464	0.08943
0.465	0.10039		3.465	0.26853		6.465	-0.04128		9.465	0.08998
0.466	0.09716		3.466	0.26847		6.466	-0.04077		9.466	0.09042
0.467	0.0939		3.467	0.26893		6.467	-0.04042		9.467	0.09099
0.468	0.09067		3.468	0.26937		6.468	-0.0401		9.468	0.09151
0.469	0.08757		3.469	0.26965		6.469	-0.03985		9.469	0.09223
0.47	0.08465		3.47	0.26972		6.47	-0.03954		9.47	0.09297
0.471	0.08186		3.471	0.2696		6.471	-0.03925		9.471	0.09367
0.472	0.07912		3.472	0.26931		6.472	-0.03888		9.472	0.09436
0.473	0.07651		3.473	0.26904		6.473	-0.03853		9.473	0.09498
0.474	0.07406		3.474	0.26857		6.474	-0.03812		9.474	0.09579
0.475	0.07183		3.475	0.26803		6.475	-0.03769		9.475	0.09638
0.476	0.06984		3.476	0.26732		6.476	-0.03724		9.476	0.0969
0.477	0.06809		3.477	0.26649		6.477	-0.03669		9.477	0.09752
0.478	0.06654		3.478	0.26549		6.478	-0.03615		9.478	0.09793
0.479	0.06532		3.479	0.2644		6.479	-0.03562		9.479	0.09849
0.48	0.06433		3.48	0.26317		6.48	-0.03531		9.48	0.09904
0.481	0.06366		3.481	0.26192		6.481	-0.03503		9.481	0.09965
0.482	0.06298		3.482	0.26064		6.482	-0.03464		9.482	0.10042
0.483	0.06258		3.483	0.25931		6.483	-0.03415		9.483	0.10093
0.484	0.06266		3.484	0.25791		6.484	-0.0337		9.484	0.10146
0.485	0.06349		3.485	0.25651		6.485	-0.03337		9.485	0.10208
0.486	0.0648		3.486	0.25503		6.486	-0.03301		9.486	0.10264
0.487	0.06637		3.487	0.2534		6.487	-0.03282		9.487	0.10316
0.488	0.06675		3.488	0.25175		6.488	-0.03267		9.488	0.10394
0.489	0.06717		3.489	0.25026		6.489	-0.03244		9.489	0.10466
0.49	0.06751		3.49	0.24866		6.49	-0.03232		9.49	0.1055
0.491	0.06772		3.491	0.24707		6.491	-0.03231		9.491	0.10635
0.492	0.06796		3.492	0.24552		6.492	-0.03229		9.492	0.10706
0.493	0.0682		3.493	0.24401		6.493	-0.03229		9.493	0.10789
0.494	0.06849		3.494	0.24244		6.494	-0.03226		9.494	0.10863
0.495	0.06877		3.495	0.24092		6.495	-0.03224		9.495	0.10935
0.496	0.06903		3.496	0.23943		6.496	-0.03227		9.496	0.10997
0.497	0.06929		3.497	0.23801		6.497	-0.0323		9.497	0.11061
0.498	0.06954		3.498	0.23663		6.498	-0.03225		9.498	0.11124
0.499	0.06978		3.499	0.23536		6.499	-0.03225		9.499	0.11184
0.5	0.07		3.5	0.23422		6.5	-0.0325		9.5	0.11227
0.501	0.07022		3.501	0.23303		6.501	-0.03248		9.501	0.11246
0.502	0.07046		3.502	0.23181		6.502	-0.03132		9.502	0.11271
0.503	0.07067		3.503	0.23076		6.503	-0.02973		9.503	0.11298
0.504	0.07089		3.504	0.2297		6.504	-0.02883		9.504	0.11305
0.505	0.07109		3.505	0.22879		6.505	-0.02861		9.505	0.11302
0.506	0.0713		3.506	0.22803		6.506	-0.0288		9.506	0.11338
0.507	0.07146		3.507	0.22744		6.507	-0.02939		9.507	0.11515
0.508	0.07161		3.508	0.22709		6.508	-0.03026		9.508	0.11653
0.509	0.07176		3.509	0.2266		6.509	-0.03149		9.509	0.11747
0.51	0.07188		3.51	0.22644		6.51	-0.03297		9.51	0.11775
0.511	0.072		3.511	0.22646		6.511	-0.03481		9.511	0.11787
0.512	0.0721		3.512	0.22677		6.512	-0.03693		9.512	0.11749
0.513	0.07217		3.513	0.22711		6.513	-0.03939		9.513	0.11689
0.514	0.07221		3.514	0.22766		6.514	-0.04199		9.514	0.1159
0.515	0.07225		3.515	0.22833		6.515	-0.04486		9.515	0.11446
0.516	0.07226		3.516	0.22914		6.516	-0.0479		9.516	0.11272
0.517	0.07224		3.517	0.22998		6.517	-0.05106		9.517	0.11073
0.518	0.07217		3.518	0.23026		6.518	-0.05422		9.518	0.10843
0.519	0.0721		3.519	0.23036		6.519	-0.05756		9.519	0.10594
0.52	0.07202		3.52	0.23046		6.52	-0.06081		9.52	0.10315
0.521	0.07191		3.521	0.23057		6.521	-0.06408		9.521	0.10014
0.522	0.07177		3.522	0.2307		6.522	-0.06738		9.522	0.09693
0.523	0.07159		3.523	0.23081		6.523	-0.07077		9.523	0.0936
0.524	0.07141		3.524	0.23091		6.524	-0.07418		9.524	0.09011
0.525	0.07121		3.525	0.23102		6.525	-0.07755		9.525	0.08642
0.526	0.071		3.526	0.23111		6.526	-0.081		9.526	0.08278
0.527	0.07075		3.527	0.2312		6.527	-0.08442		9.527	0.07903
0.528	0.07045		3.528	0.23129		6.528	-0.08781		9.528	0.07522
0.529	0.07013		3.529	0.23138		6.529	-0.09115		9.529	0.07156
0.53	0.06979		3.53	0.23149		6.53	-0.0944		9.53	0.06789
0.531	0.06943		3.531	0.23158		6.531	-0.09739		9.531	0.06428
0.532	0.06905		3.532	0.23167		6.532	-0.10035		9.532	0.06072
0.533	0.06907		3.533	0.23173		6.533	-0.10311		9.533	0.05711
0.534	0.06925		3.534	0.23179		6.534	-0.1058		9.534	0.05376
0.535	0.06951		3.535	0.23185		6.535	-0.10834		9.535	0.0504
0.536	0.06959		3.536	0.23192		6.536	-0.11059		9.536	0.04705
0.537	0.06958		3.537	0.23196		6.537	-0.11271		9.537	0.04389
0.538	0.06959		3.538	0.23201		6.538	-0.1146		9.538	0.04103
0.539	0.06958		3.539	0.23206		6.539	-0.11617		9.539	0.03811
0.54	0.06956		3.54	0.23209		6.54	-0.11756		9.54	0.0354
0.541	0.06954		3.541	0.23212		6.541	-0.1187		9.541	0.03287
0.542	0.06952		3.542	0.23214		6.542	-0.11946		9.542	0.03051
0.543	0.06949		3.543	0.23215		6.543	-0.11999		9.543	0.02843
0.544	0.06948		3.544	0.23218		6.544	-0.12026		9.544	0.02649
0.545	0.06946		3.545	0.23221		6.545	-0.12019		9.545	0.02484
0.546	0.06946		3.546	0.23223		6.546	-0.11983		9.546	0.02345
0.547	0.06943		3.547	0.23226		6.547	-0.11923		9.547	0.02236
0.548	0.06941		3.548	0.23229		6.548	-0.11834		9.548	0.02153
0.549	0.06937		3.549	0.23231		6.549	-0.11713		9.549	0.021
0.55	0.06937		3.55	0.23234		6.55	-0.11565		9.55	0.02078
0.551	0.06935		3.551	0.23237		6.551	-0.11368		9.551	0.02091
0.552	0.06935		3.552	0.23242		6.552	-0.11161		9.552	0.02139
0.553	0.06932		3.553	0.23244		6.553	-0.1109		9.553	0.02227
0.554	0.06929		3.554	0.23249		6.554	-0.11105		9.554	0.02348
0.555	0.06926		3.555	0.23254		6.555	-0.11111		9.555	0.02505
0.556	0.06923		3.556	0.23258		6.556	-0.11103		9.556	0.02698
0.557	0.0692		3.557	0.23261		6.557	-0.11095		9.557	0.02872
0.558	0.06921		3.558	0.23266		6.558	-0.11086		9.558	0.02896
0.559	0.0692		3.559	0.23271		6.559	-0.11075		9.559	0.02912
0.56	0.06917		3.56	0.23275		6.56	-0.11067		9.56	0.02923
0.561	0.06914		3.561	0.23278		6.561	-0.11058		9.561	0.02936
0.562	0.06914		3.562	0.23283		6.562	-0.1105		9.562	0.02952
0.563	0.06913		3.563	0.23286		6.563	-0.11041		9.563	0.02968
0.564	0.06915		3.564	0.23289		6.564	-0.11034		9.564	0.02986
0.565	0.06917		3.565	0.23292		6.565	-0.11027		9.565	0.02999
0.566	0.06918		3.566	0.23294		6.566	-0.11018		9.566	0.03011
0.567	0.06921		3.567	0.23296		6.567	-0.11007		9.567	0.0302
0.568	0.06923		3.568	0.23297		6.568	-0.10997		9.568	0.0303
0.569	0.06926		3.569	0.23299		6.569	-0.10988		9.569	0.03042
0.57	0.06931		3.57	0.23299		6.57	-0.10977		9.57	0.03051
0.571	0.06933		3.571	0.23299		6.571	-0.10967		9.571	0.03063
0.572	0.06939		3.572	0.23299		6.572	-0.10956		9.572	0.03072
0.573	0.06944		3.573	0.23299		6.573	-0.10948		9.573	0.03083
0.574	0.06951		3.574	0.233		6.574	-0.1094		9.574	0.03091
0.575	0.06958		3.575	0.23298		6.575	-0.10931		9.575	0.03098
0.576	0.06962		3.576	0.23295		6.576	-0.10921		9.576	0.03105
0.577	0.06968		3.577	0.23292		6.577	-0.10912		9.577	0.03112
0.578	0.06974		3.578	0.23288		6.578	-0.10903		9.578	0.03116
0.579	0.06981		3.579	0.23285		6.579	-0.10894		9.579	0.0312
0.58	0.06988		3.58	0.2328		6.58	-0.10885		9.58	0.03125
0.581	0.06993		3.581	0.23273		6.581	-0.10879		9.581	0.0313
0.582	0.07		3.582	0.23266		6.582	-0.10872		9.582	0.03135
0.583	0.07008		3.583	0.23258		6.583	-0.10863		9.583	0.03138
0.584	0.07016		3.584	0.23252		6.584	-0.1086		9.584	0.03143
0.585	0.07024		3.585	0.23246		6.585	-0.10854		9.585	0.03148
0.586	0.07034		3.586	0.23239		6.586	-0.10847		9.586	0.03154
0.587	0.07041		3.587	0.23232		6.587	-0.10843		9.587	0.0316
0.588	0.07049		3.588	0.23222		6.588	-0.10836		9.588	0.03164
0.589	0.07055		3.589	0.23214		6.589	-0.10829		9.589	0.03167
0.59	0.0706		3.59	0.23207		6.59	-0.10822		9.59	0.03171
0.591	0.07068		3.591	0.232		6.591	-0.10816		9.591	0.03177
0.592	0.07073		3.592	0.23193		6.592	-0.10811		9.592	0.03184
0.593	0.07079		3.593	0.23184		6.593	-0.10808		9.593	0.03189
0.594	0.07085		3.594	0.23179		6.594	-0.10801		9.594	0.03194
0.595	0.0709		3.595	0.23174		6.595	-0.10793		9.595	0.03197
0.596	0.07094		3.596	0.23167		6.596	-0.10786		9.596	0.03203
0.597	0.07097		3.597	0.23162		6.597	-0.10782		9.597	0.03207
0.598	0.07102		3.598	0.23155		6.598	-0.10776		9.598	0.03213
0.599	0.07105		3.599	0.23148		6.599	-0.10768		9.599	0.03217
0.6	0.07109		3.6	0.23139		6.6	-0.10762		9.6	0.03223
0.601	0.07108		3.601	0.23131		6.601	-0.10755		9.601	0.03227
0.602	0.07111		3.602	0.23125		6.602	-0.10751		9.602	0.03232
0.603	0.07112		3.603	0.23119		6.603	-0.10745		9.603	0.03237
0.604	0.07111		3.604	0.23112		6.604	-0.1074		9.604	0.03241
0.605	0.07114		3.605	0.23106		6.605	-0.10737		9.605	0.03245
0.606	0.07116		3.606	0.23097		6.606	-0.10733		9.606	0.03249
0.607	0.07119		3.607	0.23092		6.607	-0.10731		9.607	0.03251
0.608	0.0712		3.608	0.23087		6.608	-0.10729		9.608	0.03253
0.609	0.07119		3.609	0.23079		6.609	-0.10726		9.609	0.03254
0.61	0.07119		3.61	0.23073		6.61	-0.10724		9.61	0.03257
0.611	0.07122		3.611	0.23066		6.611	-0.10724		9.611	0.03257
0.612	0.07125		3.612	0.23061		6.612	-0.10724		9.612	0.03258
0.613	0.07122		3.613	0.23054		6.613	-0.10726		9.613	0.03257
0.614	0.07122		3.614	0.23046		6.614	-0.10727		9.614	0.03256
0.615	0.07123		3.615	0.2304		6.615	-0.10729		9.615	0.03252
0.616	0.07125		3.616	0.23029		6.616	-0.1073		9.616	0.03248
0.617	0.07125		3.617	0.23022		6.617	-0.10731		9.617	0.03246
0.618	0.07124		3.618	0.23014		6.618	-0.10733		9.618	0.03244
0.619	0.07124		3.619	0.23004		6.619	-0.10734		9.619	0.0324
0.62	0.07125		3.62	0.22994		6.62	-0.10739		9.62	0.03234
0.621	0.07125		3.621	0.22986		6.621	-0.10746		9.621	0.03231
0.622	0.07129		3.622	0.22972		6.622	-0.10754		9.622	0.03226
0.623	0.07131		3.623	0.2296		6.623	-0.10763		9.623	0.03225
0.624	0.07131		3.624	0.22944		6.624	-0.1077		9.624	0.03221
0.625	0.07132		3.625	0.22925		6.625	-0.10778		9.625	0.03218
0.626	0.07128		3.626	0.22911		6.626	-0.10789		9.626	0.03213
0.627	0.07129		3.627	0.22896		6.627	-0.10799		9.627	0.03211
0.628	0.07127		3.628	0.22876		6.628	-0.10811		9.628	0.03209
0.629	0.0712		3.629	0.22859		6.629	-0.1082		9.629	0.03206
0.63	0.07117		3.63	0.22843		6.63	-0.10832		9.63	0.03205
0.631	0.07114		3.631	0.22827		6.631	-0.10843		9.631	0.03204
0.632	0.07114		3.632	0.22808		6.632	-0.10855		9.632	0.03202
0.633	0.07114		3.633	0.22789		6.633	-0.10869		9.633	0.03203
0.634	0.07107		3.634	0.2277		6.634	-0.10883		9.634	0.03203
0.635	0.07107		3.635	0.2275		6.635	-0.10892		9.635	0.032
0.636	0.07103		3.636	0.22734		6.636	-0.10902		9.636	0.03201
0.637	0.07097		3.637	0.22712		6.637	-0.10913		9.637	0.03203
0.638	0.07093		3.638	0.22691		6.638	-0.10924		9.638	0.03205
0.639	0.07091		3.639	0.22671		6.639	-0.10934		9.639	0.03208
0.64	0.07082		3.64	0.22648		6.64	-0.10943		9.64	0.03211
0.641	0.07079		3.641	0.22625		6.641	-0.10952		9.641	0.03215
0.642	0.07076		3.642	0.22604		6.642	-0.10963		9.642	0.03217
0.643	0.07073		3.643	0.22583		6.643	-0.10973		9.643	0.0322
0.644	0.07071		3.644	0.22564		6.644	-0.10983		9.644	0.03224
0.645	0.07069		3.645	0.22544		6.645	-0.10995		9.645	0.03228
0.646	0.07074		3.646	0.22521		6.646	-0.11003		9.646	0.03236
0.647	0.0708		3.647	0.22499		6.647	-0.11013		9.647	0.03242
0.648	0.07082		3.648	0.22474		6.648	-0.11022		9.648	0.03249
0.649	0.07077		3.649	0.22452		6.649	-0.11028		9.649	0.03258
0.65	0.07069		3.65	0.2243		6.65	-0.11041		9.65	0.03263
0.651	0.07052		3.651	0.22415		6.651	-0.11052		9.651	0.03268
0.652	0.07032		3.652	0.22396		6.652	-0.11063		9.652	0.03273
0.653	0.07005		3.653	0.22367		6.653	-0.11071		9.653	0.03278
0.654	0.06978		3.654	0.22338		6.654	-0.11079		9.654	0.03283
0.655	0.0695		3.655	0.22309		6.655	-0.11084		9.655	0.03289
0.656	0.06923		3.656	0.22288		6.656	-0.11086		9.656	0.03293
0.657	0.06881		3.657	0.22275		6.657	-0.1109		9.657	0.03302
0.658	0.06841		3.658	0.22257		6.658	-0.11096		9.658	0.0331
0.659	0.06803		3.659	0.22236		6.659	-0.11102		9.659	0.03317
0.66	0.0677		3.66	0.22217		6.66	-0.11106		9.66	0.03324
0.661	0.06744		3.661	0.22193		6.661	-0.11114		9.661	0.03325
0.662	0.06715		3.662	0.2217		6.662	-0.11119		9.662	0.03329
0.663	0.06684		3.663	0.22151		6.663	-0.11124		9.663	0.03331
0.664	0.06666		3.664	0.22135		6.664	-0.11125		9.664	0.03337
0.665	0.06652		3.665	0.22122		6.665	-0.11133		9.665	0.03343
0.666	0.06648		3.666	0.22105		6.666	-0.11137		9.666	0.03352
0.667	0.0663		3.667	0.22088		6.667	-0.1115		9.667	0.03354
0.668	0.06607		3.668	0.22062		6.668	-0.11154		9.668	0.03357
0.669	0.0659		3.669	0.22042		6.669	-0.1116		9.669	0.03359
0.67	0.06575		3.67	0.22024		6.67	-0.11167		9.67	0.03366
0.671	0.06558		3.671	0.21997		6.671	-0.11177		9.671	0.03379
0.672	0.06539		3.672	0.21974		6.672	-0.11189		9.672	0.03384
0.673	0.06514		3.673	0.21944		6.673	-0.11197		9.673	0.0339
0.674	0.06489		3.674	0.21909		6.674	-0.11202		9.674	0.03398
0.675	0.06463		3.675	0.21875		6.675	-0.11213		9.675	0.034
0.676	0.06438		3.676	0.21846		6.676	-0.11223		9.676	0.03402
0.677	0.06417		3.677	0.21808		6.677	-0.11227		9.677	0.03409
0.678	0.06398		3.678	0.21768		6.678	-0.11243		9.678	0.03418
0.679	0.06383		3.679	0.21735		6.679	-0.11242		9.679	0.03421
0.68	0.06386		3.68	0.21695		6.68	-0.11252		9.68	0.03425
0.681	0.06385		3.681	0.21654		6.681	-0.11262		9.681	0.03436
0.682	0.06379		3.682	0.21599		6.682	-0.11276		9.682	0.03442
0.683	0.06379		3.683	0.21559		6.683	-0.11295		9.683	0.03448
0.684	0.0638		3.684	0.21514		6.684	-0.11303		9.684	0.03458
0.685	0.06395		3.685	0.21477		6.685	-0.11316		9.685	0.03465
0.686	0.06399		3.686	0.21438		6.686	-0.1133		9.686	0.03473
0.687	0.06407		3.687	0.21396		6.687	-0.1135		9.687	0.03477
0.688	0.06407		3.688	0.2135		6.688	-0.11365		9.688	0.03486
0.689	0.06424		3.689	0.21289		6.689	-0.11375		9.689	0.03494
0.69	0.06446		3.69	0.21245		6.69	-0.11386		9.69	0.03508
0.691	0.0647		3.691	0.21212		6.691	-0.11403		9.691	0.03511
0.692	0.06492		3.692	0.21171		6.692	-0.1142		9.692	0.03519
0.693	0.06509		3.693	0.21135		6.693	-0.11439		9.693	0.03519
0.694	0.06512		3.694	0.21097		6.694	-0.11454		9.694	0.03523
0.695	0.06519		3.695	0.21057		6.695	-0.1146		9.695	0.03525
0.696	0.06525		3.696	0.21		6.696	-0.11465		9.696	0.03521
0.697	0.06513		3.697	0.20939		6.697	-0.11482		9.697	0.03527
0.698	0.06497		3.698	0.20883		6.698	-0.11502		9.698	0.03535
0.699	0.06475		3.699	0.2084		6.699	-0.11529		9.699	0.03552
0.7	0.06437		3.7	0.20791		6.7	-0.11553		9.7	0.03551
0.701	0.06406		3.701	0.2074		6.701	-0.11581		9.701	0.03554
0.702	0.06371		3.702	0.20685		6.702	-0.11604		9.702	0.03547
0.703	0.06342		3.703	0.20629		6.703	-0.11624		9.703	0.03551
0.704	0.06318		3.704	0.20597		6.704	-0.11645		9.704	0.03537
0.705	0.06292		3.705	0.20568		6.705	-0.11666		9.705	0.03543
0.706	0.06255		3.706	0.20549		6.706	-0.11702		9.706	0.03549
0.707	0.06216		3.707	0.20527		6.707	-0.11743		9.707	0.03578
0.708	0.06194		3.708	0.20495		6.708	-0.1179		9.708	0.03598
0.709	0.06166		3.709	0.20455		6.709	-0.11831		9.709	0.03617
0.71	0.06145		3.71	0.20432		6.71	-0.11874		9.71	0.03623
0.711	0.06116		3.711	0.20404		6.711	-0.11933		9.711	0.03634
0.712	0.06083		3.712	0.20375		6.712	-0.11983		9.712	0.03637
0.713	0.06046		3.713	0.20353		6.713	-0.12026		9.713	0.03635
0.714	0.06012		3.714	0.20335		6.714	-0.12083		9.714	0.03619
0.715	0.05968		3.715	0.20311		6.715	-0.12133		9.715	0.03618
0.716	0.05923		3.716	0.2029		6.716	-0.12164		9.716	0.03601
0.717	0.05869		3.717	0.20282		6.717	-0.12211		9.717	0.03565
0.718	0.05823		3.718	0.20268		6.718	-0.12255		9.718	0.03527
0.719	0.05784		3.719	0.20274		6.719	-0.12296		9.719	0.03496
0.72	0.05747		3.72	0.2028		6.72	-0.12327		9.72	0.03465
0.721	0.05711		3.721	0.2027		6.721	-0.12352		9.721	0.03415
0.722	0.05675		3.722	0.20273		6.722	-0.12372		9.722	0.03349
0.723	0.0565		3.723	0.20243		6.723	-0.12407		9.723	0.03317
0.724	0.05635		3.724	0.20236		6.724	-0.12453		9.724	0.03281
0.725	0.05623		3.725	0.20229		6.725	-0.12504		9.725	0.0324
0.726	0.05612		3.726	0.2022		6.726	-0.1256		9.726	0.03196
0.727	0.05614		3.727	0.20221		6.727	-0.12606		9.727	0.0318
0.728	0.05619		3.728	0.20235		6.728	-0.1266		9.728	0.03167
0.729	0.05625		3.729	0.20233		6.729	-0.12698		9.729	0.03135
0.73	0.05624		3.73	0.20229		6.73	-0.12764		9.73	0.03097
0.731	0.05608		3.731	0.20229		6.731	-0.12818		9.731	0.0305
0.732	0.05604		3.732	0.20226		6.732	-0.12875		9.732	0.02999
0.733	0.05608		3.733	0.2023		6.733	-0.12911		9.733	0.02958
0.734	0.05604		3.734	0.20224		6.734	-0.12946		9.734	0.0291
0.735	0.05604		3.735	0.20229		6.735	-0.12978		9.735	0.02864
0.736	0.05608		3.736	0.20218		6.736	-0.12991		9.736	0.02815
0.737	0.05609		3.737	0.20203		6.737	-0.12996		9.737	0.02758
0.738	0.05617		3.738	0.20191		6.738	-0.12988		9.738	0.02703
0.739	0.05635		3.739	0.20187		6.739	-0.12991		9.739	0.02643
0.74	0.05639		3.74	0.20182		6.74	-0.12983		9.74	0.02584
0.741	0.05644		3.741	0.20167		6.741	-0.12989		9.741	0.02532
0.742	0.05646		3.742	0.20145		6.742	-0.13005		9.742	0.02499
0.743	0.05643		3.743	0.20129		6.743	-0.1301		9.743	0.02446
0.744	0.05649		3.744	0.20114		6.744	-0.13018		9.744	0.02405
0.745	0.05659		3.745	0.20087		6.745	-0.13017		9.745	0.02372
0.746	0.05656		3.746	0.20066		6.746	-0.13034		9.746	0.02345
0.747	0.05649		3.747	0.20038		6.747	-0.13063		9.747	0.0233
0.748	0.05645		3.748	0.20028		6.748	-0.13079		9.748	0.02298
0.749	0.05633		3.749	0.20023		6.749	-0.1309		9.749	0.02273
0.75	0.05632		3.75	0.19994		6.75	-0.13093		9.75	0.02227
0.751	0.05657		3.751	0.19981		6.751	-0.13113		9.751	0.02187
0.752	0.05667		3.752	0.19969		6.752	-0.13123		9.752	0.02143
0.753	0.05677		3.753	0.19955		6.753	-0.13138		9.753	0.02125
0.754	0.05676		3.754	0.19945		6.754	-0.1316		9.754	0.02102
0.755	0.05668		3.755	0.19918		6.755	-0.13183		9.755	0.02098
0.756	0.05657		3.756	0.19888		6.756	-0.13216		9.756	0.02072
0.757	0.05637		3.757	0.19859		6.757	-0.13219		9.757	0.02054
0.758	0.05605		3.758	0.19817		6.758	-0.13221		9.758	0.02021
0.759	0.05576		3.759	0.1978		6.759	-0.13212		9.759	0.01978
0.76	0.05553		3.76	0.19754		6.76	-0.13212		9.76	0.01926
0.761	0.05519		3.761	0.19701		6.761	-0.13212		9.761	0.01879
0.762	0.05489		3.762	0.19656		6.762	-0.13203		9.762	0.01829
0.763	0.05454		3.763	0.19612		6.763	-0.13205		9.763	0.01762
0.764	0.05424		3.764	0.19576		6.764	-0.13213		9.764	0.01717
0.765	0.05392		3.765	0.19551		6.765	-0.13208		9.765	0.01683
0.766	0.05369		3.766	0.19553		6.766	-0.13217		9.766	0.01614
0.767	0.05344		3.767	0.19545		6.767	-0.13236		9.767	0.01558
0.768	0.05321		3.768	0.19529		6.768	-0.13245		9.768	0.01523
0.769	0.053		3.769	0.19523		6.769	-0.13246		9.769	0.01492
0.77	0.05292		3.77	0.19506		6.77	-0.1326		9.77	0.01448
0.771	0.05291		3.771	0.19483		6.771	-0.13291		9.771	0.01413
0.772	0.05283		3.772	0.1947		6.772	-0.13333		9.772	0.01395
0.773	0.05291		3.773	0.19455		6.773	-0.13398		9.773	0.01397
0.774	0.05275		3.774	0.19469		6.774	-0.1344		9.774	0.01395
0.775	0.0525		3.775	0.19462		6.775	-0.13468		9.775	0.01389
0.776	0.05223		3.776	0.19441		6.776	-0.135		9.776	0.01399
0.777	0.05211		3.777	0.19446		6.777	-0.13511		9.777	0.01421
0.778	0.05196		3.778	0.1942		6.778	-0.13539		9.778	0.01407
0.779	0.05183		3.779	0.19377		6.779	-0.13566		9.779	0.0138
0.78	0.05164		3.78	0.19353		6.78	-0.13582		9.78	0.01365
0.781	0.05147		3.781	0.19335		6.781	-0.13597		9.781	0.0135
0.782	0.05141		3.782	0.19323		6.782	-0.13597		9.782	0.01343
0.783	0.05152		3.783	0.1931		6.783	-0.13583		9.783	0.01356
0.784	0.05163		3.784	0.19302		6.784	-0.13611		9.784	0.0135
0.785	0.0519		3.785	0.19284		6.785	-0.13624		9.785	0.01356
0.786	0.05202		3.786	0.19281		6.786	-0.13637		9.786	0.01339
0.787	0.05215		3.787	0.19278		6.787	-0.13661		9.787	0.01325
0.788	0.05237		3.788	0.19268		6.788	-0.13687		9.788	0.01319
0.789	0.05252		3.789	0.19259		6.789	-0.13718		9.789	0.01325
0.79	0.05275		3.79	0.19236		6.79	-0.13748		9.79	0.01343
0.791	0.05287		3.791	0.19226		6.791	-0.13792		9.791	0.01363
0.792	0.05294		3.792	0.19221		6.792	-0.13818		9.792	0.01359
0.793	0.05299		3.793	0.19208		6.793	-0.13847		9.793	0.01339
0.794	0.05301		3.794	0.19194		6.794	-0.13875		9.794	0.01328
0.795	0.05287		3.795	0.19168		6.795	-0.13901		9.795	0.01321
0.796	0.05279		3.796	0.19152		6.796	-0.13913		9.796	0.01304
0.797	0.05287		3.797	0.19132		6.797	-0.13931		9.797	0.01287
0.798	0.05294		3.798	0.19128		6.798	-0.13935		9.798	0.01273
0.799	0.05301		3.799	0.19116		6.799	-0.13947		9.799	0.0126
0.8	0.05326		3.8	0.19102		6.8	-0.13974		9.8	0.01227
0.801	0.05341		3.801	0.19095		6.801	-0.13996		9.801	0.01206
0.802	0.05338		3.802	0.19058		6.802	-0.14015		9.802	0.01196
0.803	0.05327		3.803	0.19033		6.803	-0.14031		9.803	0.01192
0.804	0.05315		3.804	0.19001		6.804	-0.14048		9.804	0.01152
0.805	0.05292		3.805	0.18978		6.805	-0.14056		9.805	0.01113
0.806	0.05254		3.806	0.18963		6.806	-0.14067		9.806	0.01076
0.807	0.0522		3.807	0.18942		6.807	-0.14059		9.807	0.01053
0.808	0.05193		3.808	0.1891		6.808	-0.14062		9.808	0.01021
0.809	0.05176		3.809	0.18879		6.809	-0.14081		9.809	0.00988
0.81	0.05133		3.81	0.18857		6.81	-0.1411		9.81	0.00961
0.811	0.05085		3.811	0.18853		6.811	-0.14135		9.811	0.00932
0.812	0.05033		3.812	0.18859		6.812	-0.14156		9.812	0.00915
0.813	0.04978		3.813	0.1887		6.813	-0.14179		9.813	0.00898
0.814	0.0494		3.814	0.18906		6.814	-0.14195		9.814	0.00902
0.815	0.04897		3.815	0.18924		6.815	-0.14206		9.815	0.00888
0.816	0.04857		3.816	0.18949		6.816	-0.14224		9.816	0.00877
0.817	0.0482		3.817	0.18939		6.817	-0.14252		9.817	0.00877
0.818	0.04793		3.818	0.1894		6.818	-0.1428		9.818	0.00873
0.819	0.04763		3.819	0.18947		6.819	-0.14297		9.819	0.00854
0.82	0.04742		3.82	0.18935		6.82	-0.14318		9.82	0.0086
0.821	0.04718		3.821	0.18931		6.821	-0.14331		9.821	0.00885
0.822	0.04702		3.822	0.18924		6.822	-0.14355		9.822	0.00895
0.823	0.04685		3.823	0.18918		6.823	-0.14379		9.823	0.00913
0.824	0.0466		3.824	0.18914		6.824	-0.14389		9.824	0.00928
0.825	0.04655		3.825	0.18896		6.825	-0.14403		9.825	0.00963
0.826	0.04656		3.826	0.18895		6.826	-0.14416		9.826	0.00996
0.827	0.04677		3.827	0.18916		6.827	-0.14425		9.827	0.01007
0.828	0.04703		3.828	0.18919		6.828	-0.14447		9.828	0.01008
0.829	0.04708		3.829	0.18933		6.829	-0.14454		9.829	0.01005
0.83	0.04721		3.83	0.18941		6.83	-0.14449		9.83	0.01014
0.831	0.04736		3.831	0.18954		6.831	-0.14457		9.831	0.01022
0.832	0.04759		3.832	0.18959		6.832	-0.14451		9.832	0.01026
0.833	0.04785		3.833	0.1896		6.833	-0.14473		9.833	0.01037
0.834	0.04787		3.834	0.18963		6.834	-0.145		9.834	0.01035
0.835	0.0479		3.835	0.18973		6.835	-0.14484		9.835	0.01056
0.836	0.04779		3.836	0.1899		6.836	-0.14462		9.836	0.0106
0.837	0.04772		3.837	0.18967		6.837	-0.14448		9.837	0.01063
0.838	0.04769		3.838	0.1894		6.838	-0.14433		9.838	0.01058
0.839	0.04756		3.839	0.18924		6.839	-0.14412		9.839	0.01042
0.84	0.04733		3.84	0.18892		6.84	-0.14399		9.84	0.0103
0.841	0.04724		3.841	0.18865		6.841	-0.14366		9.841	0.00992
0.842	0.0472		3.842	0.18842		6.842	-0.14338		9.842	0.00956
0.843	0.04708		3.843	0.18819		6.843	-0.14326		9.843	0.00933
0.844	0.04693		3.844	0.18815		6.844	-0.14305		9.844	0.00912
0.845	0.04688		3.845	0.1881		6.845	-0.14284		9.845	0.00891
0.846	0.0469		3.846	0.18816		6.846	-0.14263		9.846	0.00874
0.847	0.04695		3.847	0.18822		6.847	-0.14275		9.847	0.00862
0.848	0.04693		3.848	0.18808		6.848	-0.14287		9.848	0.00855
0.849	0.04681		3.849	0.188		6.849	-0.14306		9.849	0.00833
0.85	0.04677		3.85	0.188		6.85	-0.14322		9.85	0.00808
0.851	0.04666		3.851	0.1879		6.851	-0.1433		9.851	0.00782
0.852	0.04636		3.852	0.18785		6.852	-0.14352		9.852	0.00756
0.853	0.04607		3.853	0.18799		6.853	-0.1436		9.853	0.00726
0.854	0.04571		3.854	0.18794		6.854	-0.14365		9.854	0.00695
0.855	0.04537		3.855	0.18806		6.855	-0.14364		9.855	0.00674
0.856	0.04509		3.856	0.18796		6.856	-0.14369		9.856	0.00641
0.857	0.04491		3.857	0.1879		6.857	-0.14368		9.857	0.00598
0.858	0.04454		3.858	0.18787		6.858	-0.14379		9.858	0.00559
0.859	0.04411		3.859	0.18804		6.859	-0.144		9.859	0.00526
0.86	0.04363		3.86	0.18826		6.86	-0.14409		9.86	0.00492
0.861	0.04333		3.861	0.18843		6.861	-0.14418		9.861	0.00442
0.862	0.04316		3.862	0.18844		6.862	-0.14434		9.862	0.00414
0.863	0.04298		3.863	0.18844		6.863	-0.14459		9.863	0.00405
0.864	0.04298		3.864	0.18844		6.864	-0.14486		9.864	0.00366
0.865	0.0429		3.865	0.18827		6.865	-0.14511		9.865	0.00319
0.866	0.04285		3.866	0.18828		6.866	-0.14537		9.866	0.00274
0.867	0.04276		3.867	0.18808		6.867	-0.14573		9.867	0.00259
0.868	0.04297		3.868	0.18808		6.868	-0.14595		9.868	0.00254
0.869	0.04318		3.869	0.18807		6.869	-0.14628		9.869	0.00252
0.87	0.04333		3.87	0.18797		6.87	-0.14661		9.87	0.00276
0.871	0.0435		3.871	0.1881		6.871	-0.14686		9.871	0.00247
0.872	0.04372		3.872	0.18817		6.872	-0.14723		9.872	0.00251
0.873	0.04361		3.873	0.18825		6.873	-0.14739		9.873	0.00261
0.874	0.04378		3.874	0.18826		6.874	-0.1474		9.874	0.00247
0.875	0.04386		3.875	0.1881		6.875	-0.1473		9.875	0.00262
0.876	0.04396		3.876	0.18812		6.876	-0.14708		9.876	0.00231
0.877	0.0441		3.877	0.18807		6.877	-0.14695		9.877	0.00196
0.878	0.04413		3.878	0.1879		6.878	-0.14667		9.878	0.00174
0.879	0.04413		3.879	0.18766		6.879	-0.14637		9.879	0.00144
0.88	0.04427		3.88	0.18731		6.88	-0.14616		9.88	0.00124
0.881	0.04439		3.881	0.18709		6.881	-0.14602		9.881	0.00103
0.882	0.04451		3.882	0.18688		6.882	-0.14581		9.882	0.000877213
0.883	0.04465		3.883	0.18671		6.883	-0.14573		9.883	0.000819877
0.884	0.04481		3.884	0.18647		6.884	-0.14555		9.884	0.000750471
0.885	0.04502		3.885	0.18637		6.885	-0.14538		9.885	0.000645104
0.886	0.04526		3.886	0.18609		6.886	-0.14533		9.886	0.000328554
0.887	0.0454		3.887	0.1859		6.887	-0.14537		9.887	-0.000155414
0.888	0.04568		3.888	0.1858		6.888	-0.14532		9.888	-0.000561178
0.889	0.0459		3.889	0.18579		6.889	-0.14527		9.889	-0.000795371
0.89	0.0461		3.89	0.1858		6.89	-0.14537		9.89	-0.000891807
0.891	0.04636		3.891	0.18585		6.891	-0.14534		9.891	-0.00106
0.892	0.04643		3.892	0.18592		6.892	-0.14551		9.892	-0.000864251
0.893	0.04642		3.893	0.18605		6.893	-0.14581		9.893	-0.000903784
0.894	0.04637		3.894	0.18627		6.894	-0.14599		9.894	-0.00102
0.895	0.0464		3.895	0.18646		6.895	-0.14611		9.895	-0.00115
0.896	0.04632		3.896	0.18668		6.896	-0.14637		9.896	-0.00112
0.897	0.04632		3.897	0.18677		6.897	-0.14663		9.897	-0.000964583
0.898	0.04628		3.898	0.18677		6.898	-0.14667		9.898	-0.000856461
0.899	0.04621		3.899	0.18687		6.899	-0.14669		9.899	-0.000825216
0.9	0.04622		3.9	0.18691		6.9	-0.14668		9.9	-0.000802299
0.901	0.0462		3.901	0.18679		6.901	-0.14679		9.901	-0.000865244
0.902	0.04613		3.902	0.1867		6.902	-0.14688		9.902	-0.000905244
0.903	0.04621		3.903	0.18651		6.903	-0.14698		9.903	-0.00106
0.904	0.04634		3.904	0.18625		6.904	-0.1472		9.904	-0.0011
0.905	0.0464		3.905	0.18622		6.905	-0.14748		9.905	-0.00139
0.906	0.04645		3.906	0.18625		6.906	-0.14773		9.906	-0.00148
0.907	0.04648		3.907	0.18642		6.907	-0.14803		9.907	-0.00149
0.908	0.04636		3.908	0.18653		6.908	-0.14837		9.908	-0.00139
0.909	0.04635		3.909	0.18679		6.909	-0.14863		9.909	-0.00131
0.91	0.04642		3.91	0.18685		6.91	-0.14884		9.91	-0.00125
0.911	0.04647		3.911	0.18695		6.911	-0.14906		9.911	-0.00126
0.912	0.04647		3.912	0.18709		6.912	-0.14927		9.912	-0.000960914
0.913	0.04644		3.913	0.18709		6.913	-0.14931		9.913	-0.000836515
0.914	0.04645		3.914	0.18709		6.914	-0.1494		9.914	-0.000613058
0.915	0.04621		3.915	0.18701		6.915	-0.14932		9.915	-0.000212562
0.916	0.04613		3.916	0.18697		6.916	-0.14922		9.916	0.00015259
0.917	0.04603		3.917	0.18694		6.917	-0.14921		9.917	0.000624146
0.918	0.04605		3.918	0.18692		6.918	-0.14903		9.918	0.000922941
0.919	0.04592		3.919	0.18675		6.919	-0.14888		9.919	0.00116
0.92	0.04582		3.92	0.18648		6.92	-0.1485		9.92	0.00132
0.921	0.04577		3.921	0.18617		6.921	-0.14823		9.921	0.00127
0.922	0.04568		3.922	0.18592		6.922	-0.14796		9.922	0.00152
0.923	0.04559		3.923	0.18564		6.923	-0.14761		9.923	0.00144
0.924	0.04565		3.924	0.18541		6.924	-0.14726		9.924	0.00123
0.925	0.04569		3.925	0.18529		6.925	-0.147		9.925	0.00119
0.926	0.04578		3.926	0.18521		6.926	-0.14689		9.926	0.000912958
0.927	0.04591		3.927	0.18507		6.927	-0.14688		9.927	0.000732744
0.928	0.04613		3.928	0.18485		6.928	-0.1468		9.928	0.000595127
0.929	0.04628		3.929	0.18473		6.929	-0.14697		9.929	0.000356798
0.93	0.04641		3.93	0.18465		6.93	-0.14708		9.93	0.000322009
0.931	0.04651		3.931	0.18473		6.931	-0.14722		9.931	0.00025595
0.932	0.04654		3.932	0.1847		6.932	-0.1474		9.932	0.000327671
0.933	0.04658		3.933	0.18466		6.933	-0.14764		9.933	0.00016319
0.934	0.0466		3.934	0.18479		6.934	-0.14767		9.934	0.000266765
0.935	0.0466		3.935	0.18501		6.935	-0.14767		9.935	0.000126906
0.936	0.04654		3.936	0.18503		6.936	-0.14773		9.936	-0.000141454
0.937	0.04645		3.937	0.18514		6.937	-0.1479		9.937	-0.000301432
0.938	0.04653		3.938	0.18513		6.938	-0.14802		9.938	-0.000231647
0.939	0.04645		3.939	0.18518		6.939	-0.14832		9.939	-0.000129243
0.94	0.04631		3.94	0.1852		6.94	-0.14856		9.94	-0.000207396
0.941	0.04617		3.941	0.18518		6.941	-0.14863		9.941	-0.000241191
0.942	0.04615		3.942	0.18524		6.942	-0.14872		9.942	-0.000307028
0.943	0.04601		3.943	0.18535		6.943	-0.14883		9.943	-0.000670239
0.944	0.04599		3.944	0.18547		6.944	-0.1489		9.944	-0.00080118
0.945	0.04594		3.945	0.18568		6.945	-0.14903		9.945	-0.000979019
0.946	0.04599		3.946	0.18558		6.946	-0.14923		9.946	-0.00104
0.947	0.04612		3.947	0.18549		6.947	-0.14954		9.947	-0.00108
0.948	0.04608		3.948	0.18546		6.948	-0.14984		9.948	-0.00126
0.949	0.04615		3.949	0.18546		6.949	-0.15038		9.949	-0.00127
0.95	0.04633		3.95	0.1855		6.95	-0.15085		9.95	-0.00132
0.951	0.04648		3.951	0.18564		6.951	-0.15134		9.951	-0.00145
0.952	0.04652		3.952	0.1858		6.952	-0.15157		9.952	-0.00149
0.953	0.04645		3.953	0.18591		6.953	-0.15175		9.953	-0.00151
0.954	0.04633		3.954	0.18615		6.954	-0.15192		9.954	-0.00151
0.955	0.04594		3.955	0.18645		6.955	-0.15191		9.955	-0.00174
0.956	0.04569		3.956	0.18669		6.956	-0.15194		9.956	-0.00188
0.957	0.04543		3.957	0.1867		6.957	-0.15201		9.957	-0.00213
0.958	0.0451		3.958	0.18671		6.958	-0.15199		9.958	-0.00233
0.959	0.04501		3.959	0.18674		6.959	-0.15194		9.959	-0.00242
0.96	0.0448		3.96	0.18665		6.96	-0.15189		9.96	-0.00244
0.961	0.04467		3.961	0.18663		6.961	-0.15188		9.961	-0.00245
0.962	0.04472		3.962	0.1866		6.962	-0.15175		9.962	-0.00243
0.963	0.04484		3.963	0.1866		6.963	-0.15169		9.963	-0.00249
0.964	0.04486		3.964	0.18666		6.964	-0.15175		9.964	-0.00244
0.965	0.04493		3.965	0.18673		6.965	-0.15176		9.965	-0.00272
0.966	0.04509		3.966	0.18679		6.966	-0.15184		9.966	-0.00306
0.967	0.04511		3.967	0.18683		6.967	-0.15199		9.967	-0.0031
0.968	0.04511		3.968	0.18681		6.968	-0.15202		9.968	-0.00316
0.969	0.04513		3.969	0.18683		6.969	-0.15207		9.969	-0.00334
0.97	0.04495		3.97	0.18697		6.97	-0.15211		9.97	-0.00359
0.971	0.04472		3.971	0.18719		6.971	-0.15225		9.971	-0.00391
0.972	0.04448		3.972	0.1874		6.972	-0.15239		9.972	-0.00407
0.973	0.0442		3.973	0.18744		6.973	-0.15248		9.973	-0.004
0.974	0.04392		3.974	0.1876		6.974	-0.15255		9.974	-0.00445
0.975	0.04378		3.975	0.18772		6.975	-0.15266		9.975	-0.00481
0.976	0.04363		3.976	0.18784		6.976	-0.15273		9.976	-0.00511
0.977	0.04351		3.977	0.18793		6.977	-0.15277		9.977	-0.00533
0.978	0.04336		3.978	0.188		6.978	-0.15275		9.978	-0.00557
0.979	0.04315		3.979	0.18806		6.979	-0.15285		9.979	-0.0059
0.98	0.04308		3.98	0.18807		6.98	-0.1528		9.98	-0.0061
0.981	0.04304		3.981	0.18812		6.981	-0.15281		9.981	-0.0063
0.982	0.04307		3.982	0.18808		6.982	-0.15277		9.982	-0.00649
0.983	0.04312		3.983	0.18805		6.983	-0.15266		9.983	-0.00685
0.984	0.0432		3.984	0.18803		6.984	-0.15263		9.984	-0.00703
0.985	0.04331		3.985	0.18798		6.985	-0.15279		9.985	-0.00743
0.986	0.04344		3.986	0.18793		6.986	-0.15301		9.986	-0.00757
0.987	0.04358		3.987	0.18786		6.987	-0.15321		9.987	-0.00747
0.988	0.04372		3.988	0.18793		6.988	-0.15326		9.988	-0.0074
0.989	0.04374		3.989	0.18804		6.989	-0.15336		9.989	-0.00733
0.99	0.04382		3.99	0.18813		6.99	-0.15328		9.99	-0.00742
0.991	0.04381		3.991	0.18826		6.991	-0.15321		9.991	-0.00752
0.992	0.04392		3.992	0.18836		6.992	-0.15321		9.992	-0.00758
0.993	0.04388		3.993	0.18836		6.993	-0.15333		9.993	-0.00756
0.994	0.04389		3.994	0.18842		6.994	-0.15342		9.994	-0.00742
0.995	0.04385		3.995	0.18854		6.995	-0.15345		9.995	-0.00736
0.996	0.04392		3.996	0.18847		6.996	-0.15359		9.996	-0.00731
0.997	0.04397		3.997	0.18854		6.997	-0.15361		9.997	-0.00704
0.998	0.04399		3.998	0.18862		6.998	-0.15353		9.998	-0.00687
0.999	0.04417		3.999	0.18852		6.999	-0.15343		9.999	-0.00665
1	0.04431		4	0.18839		7	-0.15326		10	-0.00661
1.001	0.04429		4.001	0.18822		7.001	-0.15308		10.001	-0.00643
1.002	0.04426		4.002	0.18792		7.002	-0.15272		10.002	-0.00627
1.003	0.04434		4.003	0.18764		7.003	-0.15255		10.003	-0.00607
1.004	0.04451		4.004	0.18739		7.004	-0.15248		10.004	-0.00593
1.005	0.04469		4.005	0.18709		7.005	-0.15248		10.005	-0.00588
1.006	0.04506		4.006	0.18682		7.006	-0.15258		10.006	-0.00543
1.007	0.04544		4.007	0.18652		7.007	-0.15271		10.007	-0.00491
1.008	0.04579		4.008	0.18637		7.008	-0.15272		10.008	-0.00443
1.009	0.04625		4.009	0.18629		7.009	-0.15288		10.009	-0.00395
1.01	0.04657		4.01	0.18621		7.01	-0.15299		10.01	-0.00348
1.011	0.04698		4.011	0.18619		7.011	-0.15316		10.011	-0.00326
1.012	0.04732		4.012	0.18625		7.012	-0.15316		10.012	-0.00313
1.013	0.04743		4.013	0.18629		7.013	-0.15323		10.013	-0.00289
1.014	0.04744		4.014	0.18625		7.014	-0.15349		10.014	-0.00268
1.015	0.04744		4.015	0.18621		7.015	-0.15361		10.015	-0.00237
1.016	0.04737		4.016	0.18615		7.016	-0.15355		10.016	-0.00212
1.017	0.04737		4.017	0.18608		7.017	-0.15329		10.017	-0.00186
1.018	0.04728		4.018	0.18597		7.018	-0.153		10.018	-0.00172
1.019	0.04728		4.019	0.18591		7.019	-0.15284		10.019	-0.00142
1.02	0.04726		4.02	0.18578		7.02	-0.15275		10.02	-0.00135
1.021	0.04738		4.021	0.18562		7.021	-0.15258		10.021	-0.00139
1.022	0.04748		4.022	0.18544		7.022	-0.15249		10.022	-0.00165
1.023	0.04764		4.023	0.18538		7.023	-0.15259		10.023	-0.00203
1.024	0.04792		4.024	0.18537		7.024	-0.15275		10.024	-0.00252
1.025	0.04824		4.025	0.18531		7.025	-0.15287		10.025	-0.00262
1.026	0.04854		4.026	0.18527		7.026	-0.15312		10.026	-0.00259
1.027	0.04878		4.027	0.1852		7.027	-0.15334		10.027	-0.00256
1.028	0.049		4.028	0.18523		7.028	-0.15347		10.028	-0.00259
1.029	0.04922		4.029	0.1853		7.029	-0.15357		10.029	-0.0027
1.03	0.04946		4.03	0.18545		7.03	-0.15368		10.03	-0.00275
1.031	0.04963		4.031	0.18563		7.031	-0.15371		10.031	-0.00272
1.032	0.04967		4.032	0.18571		7.032	-0.15372		10.032	-0.00298
1.033	0.04978		4.033	0.18585		7.033	-0.15375		10.033	-0.00309
1.034	0.0498		4.034	0.1861		7.034	-0.15374		10.034	-0.00313
1.035	0.04978		4.035	0.1864		7.035	-0.15369		10.035	-0.00321
1.036	0.04977		4.036	0.18666		7.036	-0.15355		10.036	-0.00317
1.037	0.04971		4.037	0.18687		7.037	-0.15341		10.037	-0.00318
1.038	0.04969		4.038	0.18718		7.038	-0.15318		10.038	-0.00342
1.039	0.04964		4.039	0.18728		7.039	-0.15299		10.039	-0.00384
1.04	0.04962		4.04	0.18734		7.04	-0.15279		10.04	-0.00435
1.041	0.04968		4.041	0.18741		7.041	-0.15264		10.041	-0.00478
1.042	0.04979		4.042	0.18744		7.042	-0.15247		10.042	-0.00501
1.043	0.0499		4.043	0.18749		7.043	-0.15238		10.043	-0.00521
1.044	0.04999		4.044	0.18759		7.044	-0.15229		10.044	-0.00544
1.045	0.05018		4.045	0.18766		7.045	-0.15226		10.045	-0.00569
1.046	0.05028		4.046	0.18765		7.046	-0.15226		10.046	-0.00586
1.047	0.05048		4.047	0.18765		7.047	-0.15225		10.047	-0.00582
1.048	0.05057		4.048	0.18764		7.048	-0.15231		10.048	-0.00586
1.049	0.0508		4.049	0.18764		7.049	-0.15238		10.049	-0.0058
1.05	0.05102		4.05	0.18772		7.05	-0.1524		10.05	-0.00573
1.051	0.05113		4.051	0.1878		7.051	-0.15235		10.051	-0.00563
1.052	0.05115		4.052	0.18787		7.052	-0.15222		10.052	-0.00567
1.053	0.05121		4.053	0.18802		7.053	-0.15212		10.053	-0.00573
1.054	0.05127		4.054	0.18819		7.054	-0.1521		10.054	-0.00579
1.055	0.05126		4.055	0.18844		7.055	-0.15202		10.055	-0.00575
1.056	0.05133		4.056	0.18855		7.056	-0.15185		10.056	-0.00545
1.057	0.05137		4.057	0.18873		7.057	-0.15171		10.057	-0.00547
1.058	0.05141		4.058	0.18885		7.058	-0.1515		10.058	-0.0056
1.059	0.05152		4.059	0.18899		7.059	-0.15141		10.059	-0.00572
1.06	0.05161		4.06	0.18896		7.06	-0.15121		10.06	-0.00581
1.061	0.05167		4.061	0.18911		7.061	-0.15104		10.061	-0.00606
1.062	0.05181		4.062	0.18916		7.062	-0.15078		10.062	-0.00615
1.063	0.05197		4.063	0.18906		7.063	-0.15075		10.063	-0.00605
1.064	0.05216		4.064	0.18882		7.064	-0.15078		10.064	-0.00598
1.065	0.05233		4.065	0.18848		7.065	-0.15055		10.065	-0.00584
1.066	0.05264		4.066	0.18819		7.066	-0.15033		10.066	-0.00571
1.067	0.05299		4.067	0.18796		7.067	-0.15025		10.067	-0.00553
1.068	0.05323		4.068	0.18788		7.068	-0.15035		10.068	-0.0053
1.069	0.05351		4.069	0.18802		7.069	-0.15045		10.069	-0.00507
1.07	0.0537		4.07	0.18802		7.07	-0.15062		10.07	-0.00508
1.071	0.05395		4.071	0.18797		7.071	-0.15073		10.071	-0.00495
1.072	0.0542		4.072	0.18813		7.072	-0.15097		10.072	-0.00474
1.073	0.05437		4.073	0.18835		7.073	-0.15118		10.073	-0.00424
1.074	0.0545		4.074	0.18847		7.074	-0.15115		10.074	-0.0037
1.075	0.05452		4.075	0.18859		7.075	-0.15105		10.075	-0.00329
1.076	0.05468		4.076	0.18872		7.076	-0.15096		10.076	-0.00292
1.077	0.05471		4.077	0.18889		7.077	-0.15068		10.077	-0.00269
1.078	0.05482		4.078	0.1889		7.078	-0.15043		10.078	-0.00255
1.079	0.05498		4.079	0.18888		7.079	-0.1502		10.079	-0.00247
1.08	0.05514		4.08	0.18889		7.08	-0.14998		10.08	-0.00235
1.081	0.05527		4.081	0.18893		7.081	-0.14972		10.081	-0.0022
1.082	0.05553		4.082	0.1889		7.082	-0.14955		10.082	-0.00222
1.083	0.05585		4.083	0.18882		7.083	-0.1494		10.083	-0.00207
1.084	0.05603		4.084	0.18884		7.084	-0.14926		10.084	-0.00196
1.085	0.05629		4.085	0.1888		7.085	-0.14913		10.085	-0.00184
1.086	0.05664		4.086	0.18865		7.086	-0.14904		10.086	-0.0017
1.087	0.05687		4.087	0.18848		7.087	-0.14898		10.087	-0.00168
1.088	0.05727		4.088	0.18833		7.088	-0.14889		10.088	-0.00169
1.089	0.05757		4.089	0.18829		7.089	-0.14886		10.089	-0.00159
1.09	0.05782		4.09	0.18823		7.09	-0.14887		10.09	-0.00137
1.091	0.05795		4.091	0.18827		7.091	-0.14887		10.091	-0.00113
1.092	0.05798		4.092	0.18839		7.092	-0.14886		10.092	-0.000786204
1.093	0.05808		4.093	0.18853		7.093	-0.14883		10.093	-0.000568748
1.094	0.05797		4.094	0.18871		7.094	-0.14874		10.094	-0.000352138
1.095	0.05797		4.095	0.18888		7.095	-0.1486		10.095	-0.000157298
1.096	0.05794		4.096	0.18918		7.096	-0.14844		10.096	-0.000127707
1.097	0.058		4.097	0.18942		7.097	-0.1483		10.097	-3.15932e-06
1.098	0.05796		4.098	0.18969		7.098	-0.14813		10.098	5.94777e-06
1.099	0.05811		4.099	0.18992		7.099	-0.14788		10.099	-0.000162395
1.1	0.05816		4.1	0.19013		7.1	-0.14775		10.1	-0.000499982
1.101	0.05817		4.101	0.19033		7.101	-0.14761		10.101	-0.000795216
1.102	0.0582		4.102	0.19053		7.102	-0.14749		10.102	-0.000982471
1.103	0.05838		4.103	0.19073		7.103	-0.1473		10.103	-0.00119
1.104	0.05868		4.104	0.19093		7.104	-0.14718		10.104	-0.00131
1.105	0.05895		4.105	0.1911		7.105	-0.14716		10.105	-0.00129
1.106	0.05929		4.106	0.19114		7.106	-0.14715		10.106	-0.00134
1.107	0.05953		4.107	0.19129		7.107	-0.14713		10.107	-0.00126
1.108	0.05978		4.108	0.19136		7.108	-0.14712		10.108	-0.00129
1.109	0.06006		4.109	0.19143		7.109	-0.14699		10.109	-0.00131
1.11	0.06024		4.11	0.19148		7.11	-0.14701		10.11	-0.000986695
1.111	0.06045		4.111	0.19166		7.111	-0.14694		10.111	-0.000730031
1.112	0.06066		4.112	0.19159		7.112	-0.14691		10.112	-0.000278258
1.113	0.06076		4.113	0.19151		7.113	-0.14677		10.113	-7.35169e-05
1.114	0.06084		4.114	0.19143		7.114	-0.14654		10.114	0.000178722
1.115	0.06095		4.115	0.19158		7.115	-0.14621		10.115	0.000236803
1.116	0.06126		4.116	0.19183		7.116	-0.14594		10.116	0.000374489
1.117	0.06143		4.117	0.19212		7.117	-0.14556		10.117	0.000510632
1.118	0.06154		4.118	0.19238		7.118	-0.14518		10.118	0.000452898
1.119	0.06172		4.119	0.19262		7.119	-0.14482		10.119	0.000498122
1.12	0.06195		4.12	0.19286		7.12	-0.14445		10.12	0.00052994
1.121	0.0623		4.121	0.19319		7.121	-0.14409		10.121	0.000448895
1.122	0.06256		4.122	0.19347		7.122	-0.14375		10.122	0.000368026
1.123	0.06287		4.123	0.1935		7.123	-0.14343		10.123	0.000319952
1.124	0.06315		4.124	0.19338		7.124	-0.14316		10.124	0.000235487
1.125	0.06347		4.125	0.19331		7.125	-0.1427		10.125	0.000219675
1.126	0.06399		4.126	0.19326		7.126	-0.14238		10.126	0.000119722
1.127	0.06432		4.127	0.19317		7.127	-0.1421		10.127	0.000199254
1.128	0.06466		4.128	0.19326		7.128	-0.14187		10.128	0.000449369
1.129	0.06496		4.129	0.19349		7.129	-0.14167		10.129	0.000661123
1.13	0.06524		4.13	0.19375		7.13	-0.14146		10.13	0.00090346
1.131	0.06547		4.131	0.19395		7.131	-0.14127		10.131	0.00127
1.132	0.06572		4.132	0.19399		7.132	-0.14123		10.132	0.00154
1.133	0.06591		4.133	0.19403		7.133	-0.14117		10.133	0.00182
1.134	0.06607		4.134	0.19419		7.134	-0.14093		10.134	0.00217
1.135	0.06639		4.135	0.1943		7.135	-0.14071		10.135	0.00243
1.136	0.06661		4.136	0.19438		7.136	-0.14039		10.136	0.00263
1.137	0.06671		4.137	0.1946		7.137	-0.14005		10.137	0.00282
1.138	0.06693		4.138	0.19469		7.138	-0.13977		10.138	0.00297
1.139	0.06702		4.139	0.19492		7.139	-0.13952		10.139	0.003
1.14	0.06702		4.14	0.19504		7.14	-0.13922		10.14	0.00309
1.141	0.06718		4.141	0.19525		7.141	-0.13897		10.141	0.00305
1.142	0.06738		4.142	0.19531		7.142	-0.13868		10.142	0.00308
1.143	0.06762		4.143	0.19528		7.143	-0.13847		10.143	0.00294
1.144	0.06791		4.144	0.19522		7.144	-0.13837		10.144	0.00288
1.145	0.0683		4.145	0.19515		7.145	-0.1384		10.145	0.00276
1.146	0.06868		4.146	0.19525		7.146	-0.13843		10.146	0.00273
1.147	0.06905		4.147	0.19513		7.147	-0.13848		10.147	0.00293
1.148	0.06948		4.148	0.19521		7.148	-0.13841		10.148	0.00292
1.149	0.06989		4.149	0.19523		7.149	-0.13845		10.149	0.00299
1.15	0.07034		4.15	0.19537		7.15	-0.13862		10.15	0.00318
1.151	0.07074		4.151	0.19561		7.151	-0.13856		10.151	0.00364
1.152	0.07116		4.152	0.19584		7.152	-0.13849		10.152	0.00398
1.153	0.0716		4.153	0.19593		7.153	-0.13841		10.153	0.00426
1.154	0.07193		4.154	0.19604		7.154	-0.13834		10.154	0.00469
1.155	0.07217		4.155	0.19607		7.155	-0.13827		10.155	0.00505
1.156	0.07234		4.156	0.19597		7.156	-0.13801		10.156	0.00533
1.157	0.07241		4.157	0.19594		7.157	-0.13771		10.157	0.00568
1.158	0.07245		4.158	0.19599		7.158	-0.13735		10.158	0.00586
1.159	0.07263		4.159	0.19602		7.159	-0.13695		10.159	0.0061
1.16	0.07286		4.16	0.19595		7.16	-0.1366		10.16	0.00624
1.161	0.07323		4.161	0.19588		7.161	-0.1362		10.161	0.00612
1.162	0.07354		4.162	0.19572		7.162	-0.13586		10.162	0.00587
1.163	0.07378		4.163	0.19558		7.163	-0.13533		10.163	0.00561
1.164	0.07424		4.164	0.19555		7.164	-0.13498		10.164	0.00558
1.165	0.07456		4.165	0.19572		7.165	-0.13461		10.165	0.00539
1.166	0.07499		4.166	0.19576		7.166	-0.13448		10.166	0.00541
1.167	0.07528		4.167	0.1959		7.167	-0.13411		10.167	0.00533
1.168	0.07551		4.168	0.19612		7.168	-0.13376		10.168	0.00524
1.169	0.07589		4.169	0.19643		7.169	-0.13349		10.169	0.00539
1.17	0.07627		4.17	0.19679		7.17	-0.13315		10.17	0.00542
1.171	0.07644		4.171	0.197		7.171	-0.13293		10.171	0.00551
1.172	0.07661		4.172	0.1972		7.172	-0.13268		10.172	0.00559
1.173	0.0768		4.173	0.1975		7.173	-0.13241		10.173	0.00563
1.174	0.07694		4.174	0.19796		7.174	-0.13202		10.174	0.00573
1.175	0.07705		4.175	0.19844		7.175	-0.13165		10.175	0.00575
1.176	0.07713		4.176	0.1989		7.176	-0.13141		10.176	0.00588
1.177	0.07714		4.177	0.19933		7.177	-0.13107		10.177	0.00606
1.178	0.07718		4.178	0.19984		7.178	-0.1307		10.178	0.00613
1.179	0.07752		4.179	0.20012		7.179	-0.13032		10.179	0.00583
1.18	0.07779		4.18	0.2003		7.18	-0.12996		10.18	0.00567
1.181	0.07787		4.181	0.20039		7.181	-0.12966		10.181	0.00555
1.182	0.07809		4.182	0.20049		7.182	-0.12937		10.182	0.00536
1.183	0.07838		4.183	0.20068		7.183	-0.12899		10.183	0.00518
1.184	0.07868		4.184	0.20088		7.184	-0.12871		10.184	0.00503
1.185	0.07906		4.185	0.20102		7.185	-0.12866		10.185	0.00477
1.186	0.07924		4.186	0.20109		7.186	-0.12852		10.186	0.00474
1.187	0.07945		4.187	0.20101		7.187	-0.12841		10.187	0.00465
1.188	0.07979		4.188	0.20091		7.188	-0.12835		10.188	0.00466
1.189	0.07997		4.189	0.20095		7.189	-0.12831		10.189	0.00479
1.19	0.0802		4.19	0.20089		7.19	-0.12819		10.19	0.00505
1.191	0.08062		4.191	0.20085		7.191	-0.12817		10.191	0.00516
1.192	0.08089		4.192	0.20077		7.192	-0.1283		10.192	0.00535
1.193	0.08128		4.193	0.20089		7.193	-0.12851		10.193	0.00555
1.194	0.0816		4.194	0.20113		7.194	-0.12856		10.194	0.00584
1.195	0.08189		4.195	0.20132		7.195	-0.12844		10.195	0.00607
1.196	0.08217		4.196	0.20159		7.196	-0.12815		10.196	0.00634
1.197	0.0824		4.197	0.20174		7.197	-0.12789		10.197	0.00656
1.198	0.08256		4.198	0.20201		7.198	-0.12746		10.198	0.00676
1.199	0.08277		4.199	0.20223		7.199	-0.12718		10.199	0.0072
1.2	0.08304		4.2	0.20254		7.2	-0.12689		10.2	0.0075
1.201	0.08329		4.201	0.20274		7.201	-0.12657		10.201	0.00772
1.202	0.0836		4.202	0.20273		7.202	-0.1263		10.202	0.00773
1.203	0.08398		4.203	0.2027		7.203	-0.12606		10.203	0.00806
1.204	0.08432		4.204	0.20277		7.204	-0.12581		10.204	0.00831
1.205	0.08463		4.205	0.2028		7.205	-0.12559		10.205	0.00843
1.206	0.08488		4.206	0.20284		7.206	-0.12533		10.206	0.00867
1.207	0.08503		4.207	0.203		7.207	-0.12514		10.207	0.00899
1.208	0.08533		4.208	0.20307		7.208	-0.12487		10.208	0.00931
1.209	0.08571		4.209	0.20312		7.209	-0.12475		10.209	0.00937
1.21	0.08596		4.21	0.2031		7.21	-0.12456		10.21	0.00943
1.211	0.08614		4.211	0.20331		7.211	-0.12443		10.211	0.00969
1.212	0.08622		4.212	0.20359		7.212	-0.12421		10.212	0.0099
1.213	0.08636		4.213	0.20397		7.213	-0.12383		10.213	0.01032
1.214	0.08653		4.214	0.20442		7.214	-0.12358		10.214	0.01066
1.215	0.08655		4.215	0.20478		7.215	-0.12314		10.215	0.01087
1.216	0.08685		4.216	0.20514		7.216	-0.12267		10.216	0.01113
1.217	0.08685		4.217	0.20562		7.217	-0.12203		10.217	0.01145
1.218	0.0869		4.218	0.206		7.218	-0.12161		10.218	0.01164
1.219	0.08724		4.219	0.20638		7.219	-0.12131		10.219	0.0118
1.22	0.08734		4.22	0.2067		7.22	-0.12095		10.22	0.01193
1.221	0.08747		4.221	0.20688		7.221	-0.12071		10.221	0.01209
1.222	0.08772		4.222	0.20692		7.222	-0.12029		10.222	0.0121
1.223	0.08784		4.223	0.20705		7.223	-0.11997		10.223	0.01223
1.224	0.08796		4.224	0.20708		7.224	-0.11962		10.224	0.01231
1.225	0.08816		4.225	0.20706		7.225	-0.11939		10.225	0.01238
1.226	0.08844		4.226	0.20701		7.226	-0.11904		10.226	0.01241
1.227	0.0888		4.227	0.20703		7.227	-0.1189		10.227	0.01244
1.228	0.08918		4.228	0.20718		7.228	-0.11879		10.228	0.01253
1.229	0.08945		4.229	0.20722		7.229	-0.11875		10.229	0.01258
1.23	0.08957		4.23	0.20724		7.23	-0.11884		10.23	0.01287
1.231	0.08966		4.231	0.2071		7.231	-0.11883		10.231	0.01317
1.232	0.08991		4.232	0.20721		7.232	-0.11901		10.232	0.0134
1.233	0.0901		4.233	0.20732		7.233	-0.11922		10.233	0.01356
1.234	0.09029		4.234	0.20747		7.234	-0.11936		10.234	0.01378
1.235	0.09043		4.235	0.20747		7.235	-0.11937		10.235	0.01416
1.236	0.09058		4.236	0.20746		7.236	-0.11921		10.236	0.01438
1.237	0.0908		4.237	0.20744		7.237	-0.11896		10.237	0.01445
1.238	0.09106		4.238	0.2075		7.238	-0.11883		10.238	0.01465
1.239	0.09126		4.239	0.20753		7.239	-0.11871		10.239	0.01482
1.24	0.0916		4.24	0.20756		7.24	-0.11858		10.24	0.01478
1.241	0.09189		4.241	0.20759		7.241	-0.11858		10.241	0.01458
1.242	0.09223		4.242	0.2076		7.242	-0.11851		10.242	0.01433
1.243	0.09255		4.243	0.20773		7.243	-0.11821		10.243	0.01433
1.244	0.09276		4.244	0.20776		7.244	-0.11797		10.244	0.01422
1.245	0.09313		4.245	0.20774		7.245	-0.11789		10.245	0.01409
1.246	0.09341		4.246	0.20792		7.246	-0.11797		10.246	0.01419
1.247	0.09374		4.247	0.20805		7.247	-0.11799		10.247	0.01418
1.248	0.09408		4.248	0.20825		7.248	-0.118		10.248	0.01436
1.249	0.09453		4.249	0.20865		7.249	-0.11813		10.249	0.01447
1.25	0.09488		4.25	0.20898		7.25	-0.11815		10.25	0.01459
1.251	0.09524		4.251	0.20928		7.251	-0.11806		10.251	0.01496
1.252	0.09555		4.252	0.20955		7.252	-0.11783		10.252	0.01529
1.253	0.09569		4.253	0.20993		7.253	-0.11768		10.253	0.01566
1.254	0.09563		4.254	0.21029		7.254	-0.11758		10.254	0.01597
1.255	0.09562		4.255	0.21051		7.255	-0.11738		10.255	0.01636
1.256	0.09561		4.256	0.21083		7.256	-0.11702		10.256	0.0166
1.257	0.0957		4.257	0.21119		7.257	-0.11664		10.257	0.01677
1.258	0.09585		4.258	0.21151		7.258	-0.11615		10.258	0.01689
1.259	0.09612		4.259	0.2119		7.259	-0.11591		10.259	0.01712
1.26	0.09623		4.26	0.21227		7.26	-0.11543		10.26	0.01722
1.261	0.09653		4.261	0.21271		7.261	-0.11499		10.261	0.01737
1.262	0.09681		4.262	0.21303		7.262	-0.11442		10.262	0.0175
1.263	0.09722		4.263	0.21331		7.263	-0.11385		10.263	0.01769
1.264	0.09773		4.264	0.2137		7.264	-0.11343		10.264	0.01794
1.265	0.0982		4.265	0.21402		7.265	-0.11301		10.265	0.01807
1.266	0.09868		4.266	0.21433		7.266	-0.11252		10.266	0.01827
1.267	0.0989		4.267	0.21452		7.267	-0.11231		10.267	0.01871
1.268	0.09933		4.268	0.21472		7.268	-0.11205		10.268	0.01911
1.269	0.09967		4.269	0.21505		7.269	-0.11168		10.269	0.01969
1.27	0.0998		4.27	0.21525		7.27	-0.11132		10.27	0.02025
1.271	0.10005		4.271	0.21556		7.271	-0.111		10.271	0.02066
1.272	0.10022		4.272	0.21599		7.272	-0.11071		10.272	0.02107
1.273	0.10034		4.273	0.21651		7.273	-0.1104		10.273	0.02156
1.274	0.1007		4.274	0.21682		7.274	-0.11001		10.274	0.02204
1.275	0.10111		4.275	0.21732		7.275	-0.10963		10.275	0.02248
1.276	0.10142		4.276	0.21771		7.276	-0.10925		10.276	0.0228
1.277	0.10169		4.277	0.21807		7.277	-0.109		10.277	0.02337
1.278	0.10195		4.278	0.21837		7.278	-0.1085		10.278	0.02389
1.279	0.10215		4.279	0.21864		7.279	-0.10809		10.279	0.0243
1.28	0.1024		4.28	0.21888		7.28	-0.10778		10.28	0.02467
1.281	0.10269		4.281	0.21904		7.281	-0.10738		10.281	0.02506
1.282	0.10314		4.282	0.21933		7.282	-0.10693		10.282	0.0253
1.283	0.10352		4.283	0.21955		7.283	-0.10637		10.283	0.02566
1.284	0.10406		4.284	0.21964		7.284	-0.10587		10.284	0.02604
1.285	0.10452		4.285	0.21962		7.285	-0.10534		10.285	0.02649
1.286	0.1051		4.286	0.21973		7.286	-0.10475		10.286	0.02662
1.287	0.10555		4.287	0.21974		7.287	-0.10422		10.287	0.02681
1.288	0.106		4.288	0.21984		7.288	-0.10396		10.288	0.02704
1.289	0.10644		4.289	0.21991		7.289	-0.10382		10.289	0.02721
1.29	0.10682		4.29	0.22006		7.29	-0.10369		10.29	0.02728
1.291	0.10704		4.291	0.22023		7.291	-0.10356		10.291	0.02739
1.292	0.10737		4.292	0.22039		7.292	-0.10344		10.292	0.0277
1.293	0.10755		4.293	0.22063		7.293	-0.10343		10.293	0.02826
1.294	0.10767		4.294	0.22095		7.294	-0.10332		10.294	0.02855
1.295	0.1078		4.295	0.22134		7.295	-0.10297		10.295	0.02877
1.296	0.10796		4.296	0.22173		7.296	-0.10243		10.296	0.02914
1.297	0.10808		4.297	0.22207		7.297	-0.10198		10.297	0.02937
1.298	0.10834		4.298	0.22244		7.298	-0.10155		10.298	0.02974
1.299	0.10847		4.299	0.22277		7.299	-0.10098		10.299	0.03012
1.3	0.10865		4.3	0.22285		7.3	-0.10038		10.3	0.03057
1.301	0.10878		4.301	0.22292		7.301	-0.09997		10.301	0.03106
1.302	0.10921		4.302	0.22291		7.302	-0.09959		10.302	0.03126
1.303	0.10956		4.303	0.2229		7.303	-0.09929		10.303	0.0314
1.304	0.10995		4.304	0.22281		7.304	-0.09904		10.304	0.03169
1.305	0.11035		4.305	0.2228		7.305	-0.09877		10.305	0.03193
1.306	0.11076		4.306	0.22283		7.306	-0.09843		10.306	0.03205
1.307	0.11117		4.307	0.22273		7.307	-0.09825		10.307	0.03248
1.308	0.11145		4.308	0.22263		7.308	-0.0982		10.308	0.03282
1.309	0.11185		4.309	0.22267		7.309	-0.09804		10.309	0.03317
1.31	0.11214		4.31	0.22274		7.31	-0.09766		10.31	0.03333
1.311	0.1127		4.311	0.22285		7.311	-0.09731		10.311	0.03371
1.312	0.11302		4.312	0.223		7.312	-0.09698		10.312	0.03411
1.313	0.11354		4.313	0.22324		7.313	-0.09674		10.313	0.03452
1.314	0.11387		4.314	0.22343		7.314	-0.09645		10.314	0.03487
1.315	0.11394		4.315	0.22338		7.315	-0.09606		10.315	0.03515
1.316	0.11409		4.316	0.22354		7.316	-0.0957		10.316	0.03556
1.317	0.11421		4.317	0.22379		7.317	-0.09547		10.317	0.03608
1.318	0.11432		4.318	0.22409		7.318	-0.09505		10.318	0.03614
1.319	0.11448		4.319	0.2244		7.319	-0.09463		10.319	0.03613
1.32	0.11474		4.32	0.22468		7.32	-0.09421		10.32	0.03621
1.321	0.11512		4.321	0.22497		7.321	-0.09375		10.321	0.03628
1.322	0.11542		4.322	0.22512		7.322	-0.09319		10.322	0.03632
1.323	0.11577		4.323	0.22521		7.323	-0.09259		10.323	0.03637
1.324	0.11627		4.324	0.22535		7.324	-0.09236		10.324	0.03651
1.325	0.11658		4.325	0.22567		7.325	-0.09196		10.325	0.03659
1.326	0.11694		4.326	0.22583		7.326	-0.09154		10.326	0.0368
1.327	0.11736		4.327	0.22602		7.327	-0.09116		10.327	0.03688
1.328	0.11777		4.328	0.22639		7.328	-0.09087		10.328	0.03711
1.329	0.11818		4.329	0.22679		7.329	-0.09081		10.329	0.03717
1.33	0.11849		4.33	0.22691		7.33	-0.09069		10.33	0.03735
1.331	0.11884		4.331	0.22711		7.331	-0.09043		10.331	0.03757
1.332	0.11917		4.332	0.2274		7.332	-0.09006		10.332	0.03772
1.333	0.11933		4.333	0.2278		7.333	-0.08984		10.333	0.03805
1.334	0.11971		4.334	0.22815		7.334	-0.08956		10.334	0.03836
1.335	0.11983		4.335	0.22854		7.335	-0.08925		10.335	0.03858
1.336	0.12009		4.336	0.22887		7.336	-0.08896		10.336	0.03865
1.337	0.1202		4.337	0.22929		7.337	-0.08879		10.337	0.03882
1.338	0.12031		4.338	0.22974		7.338	-0.0887		10.338	0.03902
1.339	0.12023		4.339	0.22995		7.339	-0.08853		10.339	0.03924
1.34	0.12013		4.34	0.23026		7.34	-0.08819		10.34	0.03962
1.341	0.12006		4.341	0.23052		7.341	-0.08809		10.341	0.03991
1.342	0.12014		4.342	0.23078		7.342	-0.08785		10.342	0.04012
1.343	0.1203		4.343	0.23111		7.343	-0.08761		10.343	0.04027
1.344	0.12053		4.344	0.23145		7.344	-0.08716		10.344	0.04023
1.345	0.12095		4.345	0.23172		7.345	-0.08689		10.345	0.04053
1.346	0.12137		4.346	0.23187		7.346	-0.08683		10.346	0.04087
1.347	0.12161		4.347	0.23201		7.347	-0.08691		10.347	0.04115
1.348	0.12202		4.348	0.23218		7.348	-0.08682		10.348	0.04131
1.349	0.12225		4.349	0.23224		7.349	-0.08678		10.349	0.04172
1.35	0.12254		4.35	0.23234		7.35	-0.08685		10.35	0.04222
1.351	0.1228		4.351	0.23255		7.351	-0.08698		10.351	0.04278
1.352	0.12308		4.352	0.23277		7.352	-0.08693		10.352	0.04333
1.353	0.12301		4.353	0.23295		7.353	-0.08688		10.353	0.04408
1.354	0.12303		4.354	0.23321		7.354	-0.08694		10.354	0.04483
1.355	0.12307		4.355	0.2335		7.355	-0.08689		10.355	0.04543
1.356	0.12315		4.356	0.23373		7.356	-0.08673		10.356	0.04601
1.357	0.12315		4.357	0.234		7.357	-0.08647		10.357	0.04648
1.358	0.12322		4.358	0.23436		7.358	-0.08628		10.358	0.04679
1.359	0.12332		4.359	0.23464		7.359	-0.08584		10.359	0.04722
1.36	0.12349		4.36	0.23498		7.36	-0.08539		10.36	0.04766
1.361	0.12359		4.361	0.23518		7.361	-0.08502		10.361	0.0479
1.362	0.12372		4.362	0.23529		7.362	-0.08468		10.362	0.04827
1.363	0.12401		4.363	0.23535		7.363	-0.08424		10.363	0.04853
1.364	0.12427		4.364	0.23539		7.364	-0.08394		10.364	0.04862
1.365	0.1245		4.365	0.23551		7.365	-0.0836		10.365	0.04885
1.366	0.1248		4.366	0.23583		7.366	-0.08334		10.366	0.04916
1.367	0.12514		4.367	0.23612		7.367	-0.08299		10.367	0.04945
1.368	0.12555		4.368	0.23647		7.368	-0.08271		10.368	0.04975
1.369	0.12598		4.369	0.23689		7.369	-0.08245		10.369	0.05015
1.37	0.12642		4.37	0.23724		7.37	-0.08232		10.37	0.05068
1.371	0.12688		4.371	0.23761		7.371	-0.08224		10.371	0.05106
1.372	0.1273		4.372	0.23813		7.372	-0.08224		10.372	0.05131
1.373	0.12771		4.373	0.23871		7.373	-0.08235		10.373	0.05178
1.374	0.12814		4.374	0.23936		7.374	-0.08243		10.374	0.05213
1.375	0.12849		4.375	0.23989		7.375	-0.08211		10.375	0.05234
1.376	0.12887		4.376	0.24044		7.376	-0.08189		10.376	0.05264
1.377	0.12925		4.377	0.24085		7.377	-0.08167		10.377	0.05293
1.378	0.12958		4.378	0.24133		7.378	-0.08144		10.378	0.05347
1.379	0.12997		4.379	0.24164		7.379	-0.08096		10.379	0.05378
1.38	0.13038		4.38	0.242		7.38	-0.08045		10.38	0.05397
1.381	0.1309		4.381	0.24244		7.381	-0.07993		10.381	0.05411
1.382	0.1314		4.382	0.24277		7.382	-0.07934		10.382	0.05418
1.383	0.1319		4.383	0.24306		7.383	-0.07896		10.383	0.05424
1.384	0.13252		4.384	0.24336		7.384	-0.07857		10.384	0.05438
1.385	0.13296		4.385	0.24358		7.385	-0.0782		10.385	0.05444
1.386	0.13353		4.386	0.24378		7.386	-0.07775		10.386	0.05471
1.387	0.13396		4.387	0.24402		7.387	-0.07739		10.387	0.05498
1.388	0.13433		4.388	0.24422		7.388	-0.07717		10.388	0.05498
1.389	0.13469		4.389	0.24449		7.389	-0.07703		10.389	0.05526
1.39	0.13521		4.39	0.24484		7.39	-0.07677		10.39	0.05557
1.391	0.13592		4.391	0.24511		7.391	-0.07662		10.391	0.0556
1.392	0.13659		4.392	0.2455		7.392	-0.07615		10.392	0.05578
1.393	0.13721		4.393	0.2459		7.393	-0.0758		10.393	0.05614
1.394	0.13761		4.394	0.24632		7.394	-0.07535		10.394	0.05649
1.395	0.13796		4.395	0.24666		7.395	-0.07514		10.395	0.057
1.396	0.13829		4.396	0.24683		7.396	-0.07483		10.396	0.05712
1.397	0.13864		4.397	0.24716		7.397	-0.0744		10.397	0.05723
1.398	0.13911		4.398	0.24748		7.398	-0.074		10.398	0.05734
1.399	0.13954		4.399	0.24764		7.399	-0.07362		10.399	0.05773
1.4	0.13981		4.4	0.24782		7.4	-0.07322		10.4	0.05798
1.401	0.14025		4.401	0.24798		7.401	-0.0728		10.401	0.05842
1.402	0.14069		4.402	0.24798		7.402	-0.07241		10.402	0.05875
1.403	0.1412		4.403	0.24795		7.403	-0.07198		10.403	0.05899
1.404	0.14178		4.404	0.24803		7.404	-0.07159		10.404	0.05902
1.405	0.14222		4.405	0.24798		7.405	-0.07104		10.405	0.0591
1.406	0.14259		4.406	0.24799		7.406	-0.0706		10.406	0.05937
1.407	0.14299		4.407	0.24793		7.407	-0.07025		10.407	0.05959
1.408	0.14339		4.408	0.2479		7.408	-0.06998		10.408	0.06009
1.409	0.14378		4.409	0.248		7.409	-0.06956		10.409	0.06065
1.41	0.14423		4.41	0.24815		7.41	-0.06924		10.41	0.06114
1.411	0.14463		4.411	0.24807		7.411	-0.06898		10.411	0.06163
1.412	0.1451		4.412	0.2482		7.412	-0.06873		10.412	0.06226
1.413	0.14544		4.413	0.2486		7.413	-0.06844		10.413	0.06264
1.414	0.14579		4.414	0.249		7.414	-0.0682		10.414	0.06294
1.415	0.14617		4.415	0.24944		7.415	-0.0679		10.415	0.06371
1.416	0.14669		4.416	0.24995		7.416	-0.06774		10.416	0.06452
1.417	0.14728		4.417	0.25045		7.417	-0.0676		10.417	0.06524
1.418	0.14779		4.418	0.25085		7.418	-0.06733		10.418	0.06598
1.419	0.14825		4.419	0.25119		7.419	-0.06697		10.419	0.06658
1.42	0.14876		4.42	0.25165		7.42	-0.06666		10.42	0.06738
1.421	0.14917		4.421	0.25212		7.421	-0.06626		10.421	0.06807
1.422	0.14967		4.422	0.25265		7.422	-0.06585		10.422	0.06866
1.423	0.15014		4.423	0.25293		7.423	-0.06527		10.423	0.06924
1.424	0.15063		4.424	0.25326		7.424	-0.06478		10.424	0.06972
1.425	0.15111		4.425	0.25355		7.425	-0.06413		10.425	0.0703
1.426	0.1515		4.426	0.25395		7.426	-0.06362		10.426	0.071
1.427	0.15195		4.427	0.25427		7.427	-0.06315		10.427	0.0716
1.428	0.15235		4.428	0.25484		7.428	-0.06258		10.428	0.07212
1.429	0.15275		4.429	0.25541		7.429	-0.06225		10.429	0.07258
1.43	0.15299		4.43	0.25606		7.43	-0.062		10.43	0.07303
1.431	0.15321		4.431	0.25656		7.431	-0.06167		10.431	0.07368
1.432	0.15344		4.432	0.25719		7.432	-0.0614		10.432	0.07441
1.433	0.15373		4.433	0.25792		7.433	-0.06111		10.433	0.07515
1.434	0.15391		4.434	0.25869		7.434	-0.06063		10.434	0.07585
1.435	0.15399		4.435	0.25933		7.435	-0.06017		10.435	0.07643
1.436	0.1543		4.436	0.25996		7.436	-0.05978		10.436	0.07717
1.437	0.15598		4.437	0.26066		7.437	-0.05936		10.437	0.07774
1.438	0.15754		4.438	0.26139		7.438	-0.05895		10.438	0.07844
1.439	0.15873		4.439	0.26211		7.439	-0.05835		10.439	0.07909
1.44	0.15948		4.44	0.26269		7.44	-0.05765		10.44	0.07964
1.441	0.15982		4.441	0.26322		7.441	-0.05706		10.441	0.08016
1.442	0.15967		4.442	0.26384		7.442	-0.05653		10.442	0.08078
1.443	0.15922		4.443	0.26433		7.443	-0.05604		10.443	0.0813
1.444	0.15853		4.444	0.2647		7.444	-0.05559		10.444	0.08187
1.445	0.15767		4.445	0.26501		7.445	-0.05521		10.445	0.08244
1.446	0.15656		4.446	0.26536		7.446	-0.05476		10.446	0.08287
1.447	0.15508		4.447	0.26576		7.447	-0.05435		10.447	0.0833
1.448	0.15337		4.448	0.26604		7.448	-0.05393		10.448	0.08379
1.449	0.15138		4.449	0.26622		7.449	-0.05357		10.449	0.08441
1.45	0.14906		4.45	0.26646		7.45	-0.05321		10.45	0.08503
1.451	0.1467		4.451	0.26672		7.451	-0.05286		10.451	0.08571
1.452	0.14401		4.452	0.26704		7.452	-0.05253		10.452	0.08606
1.453	0.14104		4.453	0.26742		7.453	-0.05205		10.453	0.08644
1.454	0.13789		4.454	0.26779		7.454	-0.05164		10.454	0.08685
1.455	0.13455		4.455	0.26813		7.455	-0.05127		10.455	0.08744
1.456	0.13113		4.456	0.26848		7.456	-0.0509		10.456	0.08807
1.457	0.12762		4.457	0.26879		7.457	-0.05058		10.457	0.08851
1.458	0.12404		4.458	0.26905		7.458	-0.05006		10.458	0.08904
1.459	0.1204		4.459	0.26923		7.459	-0.04964		10.459	0.08935
1.46	0.11673		4.46	0.2693		7.46	-0.04925		10.46	0.08964
1.461	0.11306		4.461	0.26938		7.461	-0.04883		10.461	0.08998
1.462	0.1094		4.462	0.26956		7.462	-0.04835		10.462	0.09027
1.463	0.10578		4.463	0.26956		7.463	-0.04781		10.463	0.09048
1.464	0.10229		4.464	0.26938		7.464	-0.04734		10.464	0.09058
1.465	0.09888		4.465	0.26917		7.465	-0.04691		10.465	0.09086
1.466	0.09547		4.466	0.26887		7.466	-0.0465		10.466	0.09099
1.467	0.09213		4.467	0.26848		7.467	-0.04603		10.467	0.09148
1.468	0.08885		4.468	0.26821		7.468	-0.04542		10.468	0.09196
1.469	0.08566		4.469	0.26807		7.469	-0.04508		10.469	0.09248
1.47	0.08259		4.47	0.26774		7.47	-0.04474		10.47	0.09311
1.471	0.0797		4.471	0.26702		7.471	-0.04428		10.471	0.09356
1.472	0.07702		4.472	0.26614		7.472	-0.04389		10.472	0.09392
1.473	0.07448		4.473	0.26505		7.473	-0.0434		10.473	0.09423
1.474	0.07203		4.474	0.26402		7.474	-0.04299		10.474	0.09471
1.475	0.06981		4.475	0.26285		7.475	-0.04245		10.475	0.09532
1.476	0.06779		4.476	0.26163		7.476	-0.04203		10.476	0.09575
1.477	0.06612		4.477	0.26034		7.477	-0.04156		10.477	0.09627
1.478	0.06473		4.478	0.25894		7.478	-0.04107		10.478	0.0968
1.479	0.06362		4.479	0.25742		7.479	-0.0406		10.479	0.09735
1.48	0.0628		4.48	0.25582		7.48	-0.03988		10.48	0.09791
1.481	0.06244		4.481	0.25412		7.481	-0.03927		10.481	0.09852
1.482	0.06215		4.482	0.25243		7.482	-0.03864		10.482	0.09913
1.483	0.06227		4.483	0.25065		7.483	-0.03804		10.483	0.09967
1.484	0.06251		4.484	0.24886		7.484	-0.03744		10.484	0.10036
1.485	0.06356		4.485	0.24701		7.485	-0.03698		10.485	0.10137
1.486	0.06511		4.486	0.24527		7.486	-0.03655		10.486	0.1023
1.487	0.06678		4.487	0.24356		7.487	-0.03605		10.487	0.10329
1.488	0.06705		4.488	0.24186		7.488	-0.03565		10.488	0.10417
1.489	0.06709		4.489	0.24021		7.489	-0.03519		10.489	0.10474
1.49	0.06714		4.49	0.23851		7.49	-0.03491		10.49	0.10554
1.491	0.06729		4.491	0.23692		7.491	-0.03472		10.491	0.10641
1.492	0.06748		4.492	0.23545		7.492	-0.03459		10.492	0.10703
1.493	0.06768		4.493	0.23401		7.493	-0.03445		10.493	0.10775
1.494	0.06788		4.494	0.23263		7.494	-0.03432		10.494	0.10853
1.495	0.06808		4.495	0.23144		7.495	-0.0342		10.495	0.10904
1.496	0.06829		4.496	0.23037		7.496	-0.03411		10.496	0.10957
1.497	0.06845		4.497	0.22934		7.497	-0.03399		10.497	0.11002
1.498	0.06862		4.498	0.22844		7.498	-0.03392		10.498	0.11041
1.499	0.06879		4.499	0.22761		7.499	-0.03397		10.499	0.11076
1.5	0.06895		4.5	0.22699		7.5	-0.03398		10.5	0.11096
1.501	0.06909		4.501	0.22646		7.501	-0.03397		10.501	0.11114
1.502	0.06925		4.502	0.22605		7.502	-0.03255		10.502	0.1113
1.503	0.06941		4.503	0.22562		7.503	-0.03101		10.503	0.11153
1.504	0.06958		4.504	0.22531		7.504	-0.0301		10.504	0.11183
1.505	0.06974		4.505	0.2251		7.505	-0.02976		10.505	0.11217
1.506	0.06987		4.506	0.22498		7.506	-0.02996		10.506	0.11385
1.507	0.06999		4.507	0.22496		7.507	-0.0307		10.507	0.11532
1.508	0.07011		4.508	0.22504		7.508	-0.03173		10.508	0.11642
1.509	0.0702		4.509	0.22524		7.509	-0.03325		10.509	0.11694
1.51	0.0703		4.51	0.22558		7.51	-0.035		10.51	0.11705
1.511	0.07039		4.511	0.22599		7.511	-0.037		10.511	0.11665
1.512	0.07045		4.512	0.22643		7.512	-0.03925		10.512	0.11586
1.513	0.0705		4.513	0.22688		7.513	-0.04178		10.513	0.11463
1.514	0.07054		4.514	0.22747		7.514	-0.04455		10.514	0.11312
1.515	0.07055		4.515	0.22802		7.515	-0.04751		10.515	0.11159
1.516	0.07056		4.516	0.22857		7.516	-0.0506		10.516	0.10995
1.517	0.07054		4.517	0.22916		7.517	-0.0538		10.517	0.10808
1.518	0.0705		4.518	0.22972		7.518	-0.05702		10.518	0.10567
1.519	0.07045		4.519	0.23007		7.519	-0.06045		10.519	0.10308
1.52	0.07039		4.52	0.23013		7.52	-0.0638		10.52	0.10021
1.521	0.07031		4.521	0.23018		7.521	-0.06721		10.521	0.09707
1.522	0.0702		4.522	0.23032		7.522	-0.07066		10.522	0.09379
1.523	0.07009		4.523	0.23047		7.523	-0.07407		10.523	0.09043
1.524	0.06995		4.524	0.23062		7.524	-0.07752		10.524	0.08706
1.525	0.06982		4.525	0.23073		7.525	-0.08094		10.525	0.08357
1.526	0.06967		4.526	0.23085		7.526	-0.08432		10.526	0.07992
1.527	0.06951		4.527	0.23097		7.527	-0.08763		10.527	0.07649
1.528	0.06933		4.528	0.23109		7.528	-0.09082		10.528	0.07294
1.529	0.0691		4.529	0.2312		7.529	-0.09392		10.529	0.06941
1.53	0.06888		4.53	0.23131		7.53	-0.09705		10.53	0.066
1.531	0.06865		4.531	0.23139		7.531	-0.10016		10.531	0.06264
1.532	0.0684		4.532	0.23149		7.532	-0.10307		10.532	0.05934
1.533	0.06845		4.533	0.23159		7.533	-0.10591		10.533	0.05605
1.534	0.06845		4.534	0.23167		7.534	-0.10848		10.534	0.05289
1.535	0.06878		4.535	0.23176		7.535	-0.11094		10.535	0.04976
1.536	0.0688		4.536	0.23184		7.536	-0.11315		10.536	0.04655
1.537	0.0688		4.537	0.23189		7.537	-0.11513		10.537	0.04357
1.538	0.06879		4.538	0.23194		7.538	-0.11691		10.538	0.04051
1.539	0.06877		4.539	0.232		7.539	-0.11847		10.539	0.03764
1.54	0.06877		4.54	0.23203		7.54	-0.11988		10.54	0.03503
1.541	0.06876		4.541	0.23208		7.541	-0.12099		10.541	0.03267
1.542	0.06875		4.542	0.23214		7.542	-0.12178		10.542	0.03038
1.543	0.06874		4.543	0.23219		7.543	-0.12231		10.543	0.02851
1.544	0.06873		4.544	0.23221		7.544	-0.12253		10.544	0.0268
1.545	0.06873		4.545	0.23226		7.545	-0.12249		10.545	0.02533
1.546	0.06869		4.546	0.2323		7.546	-0.12216		10.546	0.02419
1.547	0.06866		4.547	0.23236		7.547	-0.12151		10.547	0.02325
1.548	0.06865		4.548	0.2324		7.548	-0.12056		10.548	0.02262
1.549	0.06863		4.549	0.23243		7.549	-0.11929		10.549	0.02238
1.55	0.06861		4.55	0.23246		7.55	-0.11776		10.55	0.02252
1.551	0.06858		4.551	0.2325		7.551	-0.11592		10.551	0.02303
1.552	0.06855		4.552	0.23251		7.552	-0.11385		10.552	0.02382
1.553	0.06854		4.553	0.23254		7.553	-0.11324		10.553	0.02495
1.554	0.06851		4.554	0.23258		7.554	-0.11323		10.554	0.0264
1.555	0.06846		4.555	0.23259		7.555	-0.1132		10.555	0.02816
1.556	0.0684		4.556	0.23262		7.556	-0.11321		10.556	0.03012
1.557	0.06839		4.557	0.23265		7.557	-0.11311		10.557	0.0305
1.558	0.06837		4.558	0.23268		7.558	-0.11296		10.558	0.03063
1.559	0.06835		4.559	0.2327		7.559	-0.11283		10.559	0.03073
1.56	0.06832		4.56	0.23273		7.56	-0.1127		10.56	0.03079
1.561	0.0683		4.561	0.23276		7.561	-0.11258		10.561	0.0309
1.562	0.06829		4.562	0.23278		7.562	-0.11247		10.562	0.03103
1.563	0.06829		4.563	0.2328		7.563	-0.11235		10.563	0.03116
1.564	0.0683		4.564	0.23283		7.564	-0.11224		10.564	0.03127
1.565	0.0683		4.565	0.23284		7.565	-0.11212		10.565	0.03138
1.566	0.06832		4.566	0.23285		7.566	-0.11201		10.566	0.03149
1.567	0.06833		4.567	0.23287		7.567	-0.1119		10.567	0.0316
1.568	0.06834		4.568	0.2329		7.568	-0.11177		10.568	0.0317
1.569	0.06833		4.569	0.23292		7.569	-0.11166		10.569	0.0318
1.57	0.06834		4.57	0.23291		7.57	-0.11155		10.57	0.03191
1.571	0.06837		4.571	0.2329		7.571	-0.11144		10.571	0.03203
1.572	0.06838		4.572	0.23291		7.572	-0.11135		10.572	0.03213
1.573	0.06841		4.573	0.23291		7.573	-0.11126		10.573	0.03224
1.574	0.06842		4.574	0.2329		7.574	-0.11116		10.574	0.03234
1.575	0.06845		4.575	0.23287		7.575	-0.11104		10.575	0.03243
1.576	0.06847		4.576	0.23285		7.576	-0.11095		10.576	0.03252
1.577	0.06849		4.577	0.23282		7.577	-0.11084		10.577	0.03258
1.578	0.06852		4.578	0.23277		7.578	-0.11076		10.578	0.03266
1.579	0.06855		4.579	0.23271		7.579	-0.11069		10.579	0.03272
1.58	0.06859		4.58	0.23265		7.58	-0.1106		10.58	0.03278
1.581	0.06861		4.581	0.23259		7.581	-0.11052		10.581	0.03283
1.582	0.06866		4.582	0.23255		7.582	-0.11046		10.582	0.03286
1.583	0.06871		4.583	0.23248		7.583	-0.11038		10.583	0.03291
1.584	0.06874		4.584	0.23239		7.584	-0.11034		10.584	0.03298
1.585	0.0688		4.585	0.2323		7.585	-0.11029		10.585	0.03303
1.586	0.06883		4.586	0.23221		7.586	-0.11024		10.586	0.03306
1.587	0.06887		4.587	0.23215		7.587	-0.11019		10.587	0.0331
1.588	0.06893		4.588	0.23208		7.588	-0.11013		10.588	0.03314
1.589	0.069		4.589	0.232		7.589	-0.11007		10.589	0.03319
1.59	0.06906		4.59	0.23191		7.59	-0.11		10.59	0.03324
1.591	0.06911		4.591	0.23186		7.591	-0.10994		10.591	0.03329
1.592	0.06916		4.592	0.23178		7.592	-0.10988		10.592	0.03332
1.593	0.06918		4.593	0.23171		7.593	-0.10984		10.593	0.03335
1.594	0.0692		4.594	0.23163		7.594	-0.10977		10.594	0.0334
1.595	0.06922		4.595	0.23158		7.595	-0.10969		10.595	0.03347
1.596	0.06925		4.596	0.2315		7.596	-0.10962		10.596	0.03351
1.597	0.0693		4.597	0.23144		7.597	-0.10955		10.597	0.03354
1.598	0.06932		4.598	0.23134		7.598	-0.10948		10.598	0.03359
1.599	0.06934		4.599	0.23124		7.599	-0.10942		10.599	0.03362
1.6	0.06938		4.6	0.23115		7.6	-0.10934		10.6	0.03364
1.601	0.06939		4.601	0.23108		7.601	-0.10926		10.601	0.03367
1.602	0.0694		4.602	0.231		7.602	-0.10916		10.602	0.03371
1.603	0.06943		4.603	0.23091		7.603	-0.10908		10.603	0.03373
1.604	0.06946		4.604	0.23082		7.604	-0.10902		10.604	0.03376
1.605	0.06948		4.605	0.23073		7.605	-0.10895		10.605	0.03377
1.606	0.06951		4.606	0.23066		7.606	-0.1089		10.606	0.03379
1.607	0.06954		4.607	0.23059		7.607	-0.10885		10.607	0.03382
1.608	0.06957		4.608	0.23048		7.608	-0.10882		10.608	0.03384
1.609	0.06959		4.609	0.23039		7.609	-0.10878		10.609	0.03385
1.61	0.06961		4.61	0.23031		7.61	-0.10875		10.61	0.03386
1.611	0.06964		4.611	0.23023		7.611	-0.10876		10.611	0.03387
1.612	0.06964		4.612	0.23015		7.612	-0.10876		10.612	0.03388
1.613	0.06966		4.613	0.23006		7.613	-0.10877		10.613	0.03387
1.614	0.06965		4.614	0.22997		7.614	-0.10877		10.614	0.03384
1.615	0.06963		4.615	0.22988		7.615	-0.10879		10.615	0.03382
1.616	0.06963		4.616	0.2298		7.616	-0.1088		10.616	0.03381
1.617	0.06956		4.617	0.22972		7.617	-0.10883		10.617	0.03376
1.618	0.06954		4.618	0.22959		7.618	-0.10888		10.618	0.03371
1.619	0.06952		4.619	0.22945		7.619	-0.10894		10.619	0.03366
1.62	0.06951		4.62	0.22933		7.62	-0.10901		10.62	0.03361
1.621	0.06949		4.621	0.22923		7.621	-0.10906		10.621	0.03358
1.622	0.06946		4.622	0.22909		7.622	-0.10913		10.622	0.03352
1.623	0.06941		4.623	0.22893		7.623	-0.1092		10.623	0.03345
1.624	0.06935		4.624	0.22878		7.624	-0.10929		10.624	0.03338
1.625	0.06932		4.625	0.22863		7.625	-0.10939		10.625	0.0333
1.626	0.06926		4.626	0.22852		7.626	-0.1095		10.626	0.03325
1.627	0.06924		4.627	0.22831		7.627	-0.10961		10.627	0.0332
1.628	0.06919		4.628	0.22813		7.628	-0.10971		10.628	0.03314
1.629	0.06912		4.629	0.22797		7.629	-0.10982		10.629	0.03308
1.63	0.0691		4.63	0.2278		7.63	-0.10993		10.63	0.03305
1.631	0.0691		4.631	0.22763		7.631	-0.11006		10.631	0.033
1.632	0.06908		4.632	0.22742		7.632	-0.1102		10.632	0.03293
1.633	0.06901		4.633	0.22725		7.633	-0.11034		10.633	0.03287
1.634	0.06897		4.634	0.22703		7.634	-0.11049		10.634	0.03282
1.635	0.06894		4.635	0.22682		7.635	-0.11058		10.635	0.03276
1.636	0.06893		4.636	0.22663		7.636	-0.11071		10.636	0.03271
1.637	0.06894		4.637	0.2264		7.637	-0.1108		10.637	0.03269
1.638	0.06895		4.638	0.22616		7.638	-0.11092		10.638	0.03265
1.639	0.06895		4.639	0.22592		7.639	-0.11106		10.639	0.0326
1.64	0.06888		4.64	0.22571		7.64	-0.1112		10.64	0.03257
1.641	0.06885		4.641	0.22548		7.641	-0.11131		10.641	0.03256
1.642	0.06882		4.642	0.2252		7.642	-0.11142		10.642	0.03252
1.643	0.06875		4.643	0.22497		7.643	-0.11155		10.643	0.03254
1.644	0.06867		4.644	0.22474		7.644	-0.11163		10.644	0.03254
1.645	0.06864		4.645	0.22442		7.645	-0.11173		10.645	0.03251
1.646	0.0686		4.646	0.22409		7.646	-0.11183		10.646	0.03248
1.647	0.06862		4.647	0.22383		7.647	-0.11194		10.647	0.03249
1.648	0.06862		4.648	0.22348		7.648	-0.11202		10.648	0.03251
1.649	0.06857		4.649	0.22322		7.649	-0.1121		10.649	0.03255
1.65	0.06847		4.65	0.22298		7.65	-0.11219		10.65	0.03257
1.651	0.06841		4.651	0.22266		7.651	-0.11228		10.651	0.03258
1.652	0.06837		4.652	0.22242		7.652	-0.11237		10.652	0.03261
1.653	0.06823		4.653	0.2222		7.653	-0.11246		10.653	0.03257
1.654	0.06819		4.654	0.22185		7.654	-0.11252		10.654	0.03257
1.655	0.06815		4.655	0.22149		7.655	-0.11261		10.655	0.03259
1.656	0.0681		4.656	0.22115		7.656	-0.11266		10.656	0.0326
1.657	0.06795		4.657	0.2208		7.657	-0.11276		10.657	0.03261
1.658	0.0678		4.658	0.22046		7.658	-0.11283		10.658	0.03264
1.659	0.06766		4.659	0.22012		7.659	-0.1129		10.659	0.03265
1.66	0.06744		4.66	0.21968		7.66	-0.11301		10.66	0.03268
1.661	0.06723		4.661	0.21925		7.661	-0.11313		10.661	0.03272
1.662	0.06705		4.662	0.21878		7.662	-0.11319		10.662	0.03274
1.663	0.06686		4.663	0.2183		7.663	-0.1133		10.663	0.03272
1.664	0.06662		4.664	0.21789		7.664	-0.11336		10.664	0.03271
1.665	0.06641		4.665	0.2176		7.665	-0.11343		10.665	0.03276
1.666	0.06616		4.666	0.21735		7.666	-0.11353		10.666	0.03277
1.667	0.06582		4.667	0.21713		7.667	-0.11362		10.667	0.0328
1.668	0.06557		4.668	0.21682		7.668	-0.11371		10.668	0.03284
1.669	0.06526		4.669	0.21657		7.669	-0.11378		10.669	0.03289
1.67	0.0649		4.67	0.21637		7.67	-0.11387		10.67	0.03291
1.671	0.06467		4.671	0.21616		7.671	-0.11394		10.671	0.03287
1.672	0.06439		4.672	0.21594		7.672	-0.11405		10.672	0.03292
1.673	0.06404		4.673	0.21588		7.673	-0.11416		10.673	0.0329
1.674	0.0637		4.674	0.21587		7.674	-0.11424		10.674	0.03293
1.675	0.06332		4.675	0.21573		7.675	-0.11438		10.675	0.03302
1.676	0.06286		4.676	0.21574		7.676	-0.11446		10.676	0.03303
1.677	0.06244		4.677	0.21572		7.677	-0.11456		10.677	0.03307
1.678	0.06204		4.678	0.21575		7.678	-0.11466		10.678	0.03302
1.679	0.06184		4.679	0.21569		7.679	-0.11491		10.679	0.03307
1.68	0.06173		4.68	0.21578		7.68	-0.11508		10.68	0.03303
1.681	0.06171		4.681	0.21569		7.681	-0.11515		10.681	0.03302
1.682	0.06158		4.682	0.21565		7.682	-0.11529		10.682	0.0331
1.683	0.0615		4.683	0.21575		7.683	-0.11544		10.683	0.03316
1.684	0.06147		4.684	0.21568		7.684	-0.11558		10.684	0.03318
1.685	0.06136		4.685	0.21566		7.685	-0.11577		10.685	0.03319
1.686	0.06126		4.686	0.21577		7.686	-0.11602		10.686	0.0332
1.687	0.06116		4.687	0.21578		7.687	-0.11626		10.687	0.03333
1.688	0.061		4.688	0.21576		7.688	-0.1164		10.688	0.03336
1.689	0.06096		4.689	0.21575		7.689	-0.11642		10.689	0.03337
1.69	0.06091		4.69	0.21584		7.69	-0.11649		10.69	0.03344
1.691	0.06092		4.691	0.21574		7.691	-0.11658		10.691	0.03344
1.692	0.06085		4.692	0.21572		7.692	-0.11667		10.692	0.03347
1.693	0.0607		4.693	0.21573		7.693	-0.1168		10.693	0.03356
1.694	0.06058		4.694	0.21563		7.694	-0.11678		10.694	0.03365
1.695	0.06037		4.695	0.21551		7.695	-0.11686		10.695	0.03361
1.696	0.06009		4.696	0.21551		7.696	-0.11695		10.696	0.0337
1.697	0.0599		4.697	0.21541		7.697	-0.11698		10.697	0.0337
1.698	0.05974		4.698	0.21525		7.698	-0.11707		10.698	0.03359
1.699	0.0596		4.699	0.21526		7.699	-0.11714		10.699	0.03357
1.7	0.05944		4.7	0.2151		7.7	-0.11733		10.7	0.03357
1.701	0.05924		4.701	0.21484		7.701	-0.11754		10.701	0.03367
1.702	0.05922		4.702	0.2146		7.702	-0.11776		10.702	0.03375
1.703	0.0592		4.703	0.21422		7.703	-0.11804		10.703	0.03378
1.704	0.05927		4.704	0.2137		7.704	-0.11828		10.704	0.03377
1.705	0.05933		4.705	0.21343		7.705	-0.11863		10.705	0.03382
1.706	0.05934		4.706	0.21312		7.706	-0.11891		10.706	0.03383
1.707	0.05929		4.707	0.21269		7.707	-0.11926		10.707	0.03383
1.708	0.05929		4.708	0.2124		7.708	-0.11976		10.708	0.03386
1.709	0.05924		4.709	0.21204		7.709	-0.12031		10.709	0.03375
1.71	0.05911		4.71	0.21155		7.71	-0.12081		10.71	0.03372
1.711	0.0589		4.711	0.21124		7.711	-0.12138		10.711	0.03369
1.712	0.05868		4.712	0.21101		7.712	-0.12205		10.712	0.03381
1.713	0.05845		4.713	0.21081		7.713	-0.12259		10.713	0.03387
1.714	0.0584		4.714	0.21064		7.714	-0.12303		10.714	0.03392
1.715	0.0582		4.715	0.21048		7.715	-0.12342		10.715	0.03389
1.716	0.05794		4.716	0.21012		7.716	-0.12381		10.716	0.03355
1.717	0.05765		4.717	0.20978		7.717	-0.12421		10.717	0.03321
1.718	0.05747		4.718	0.20943		7.718	-0.12466		10.718	0.03299
1.719	0.05733		4.719	0.20923		7.719	-0.12518		10.719	0.03251
1.72	0.05723		4.72	0.20899		7.72	-0.12577		10.72	0.03195
1.721	0.05722		4.721	0.20875		7.721	-0.12639		10.721	0.03144
1.722	0.05703		4.722	0.20858		7.722	-0.12708		10.722	0.03117
1.723	0.05692		4.723	0.20854		7.723	-0.12777		10.723	0.03068
1.724	0.05689		4.724	0.20836		7.724	-0.12848		10.724	0.0304
1.725	0.0568		4.725	0.2081		7.725	-0.12916		10.725	0.03011
1.726	0.05666		4.726	0.20801		7.726	-0.12975		10.726	0.02983
1.727	0.0568		4.727	0.20781		7.727	-0.13021		10.727	0.02938
1.728	0.05698		4.728	0.20761		7.728	-0.13062		10.728	0.02894
1.729	0.05707		4.729	0.20738		7.729	-0.13109		10.729	0.02874
1.73	0.05705		4.73	0.20731		7.73	-0.13136		10.73	0.02836
1.731	0.05705		4.731	0.20708		7.731	-0.13186		10.731	0.02792
1.732	0.05692		4.732	0.20698		7.732	-0.13236		10.732	0.02732
1.733	0.05657		4.733	0.207		7.733	-0.13268		10.733	0.02656
1.734	0.05635		4.734	0.20693		7.734	-0.13293		10.734	0.02594
1.735	0.05616		4.735	0.20681		7.735	-0.13321		10.735	0.02533
1.736	0.05609		4.736	0.20673		7.736	-0.13341		10.736	0.0246
1.737	0.05592		4.737	0.20649		7.737	-0.1335		10.737	0.02399
1.738	0.05561		4.738	0.2063		7.738	-0.13361		10.738	0.02326
1.739	0.0555		4.739	0.20623		7.739	-0.13374		10.739	0.02248
1.74	0.05524		4.74	0.206		7.74	-0.13406		10.74	0.02182
1.741	0.05494		4.741	0.20572		7.741	-0.13423		10.741	0.0212
1.742	0.05468		4.742	0.20558		7.742	-0.13426		10.742	0.02063
1.743	0.0544		4.743	0.20543		7.743	-0.13425		10.743	0.02006
1.744	0.05416		4.744	0.20532		7.744	-0.13429		10.744	0.01958
1.745	0.05392		4.745	0.20514		7.745	-0.13455		10.745	0.01908
1.746	0.0538		4.746	0.20501		7.746	-0.13491		10.746	0.01905
1.747	0.05371		4.747	0.2049		7.747	-0.1352		10.747	0.01884
1.748	0.05363		4.748	0.20498		7.748	-0.13565		10.748	0.01884
1.749	0.05344		4.749	0.20505		7.749	-0.13602		10.749	0.01894
1.75	0.05323		4.75	0.20497		7.75	-0.13646		10.75	0.01905
1.751	0.05313		4.751	0.20506		7.751	-0.13687		10.751	0.01909
1.752	0.05317		4.752	0.20521		7.752	-0.1372		10.752	0.0191
1.753	0.05301		4.753	0.20539		7.753	-0.13749		10.753	0.01917
1.754	0.05277		4.754	0.20568		7.754	-0.13768		10.754	0.01934
1.755	0.05256		4.755	0.20586		7.755	-0.13794		10.755	0.01957
1.756	0.05223		4.756	0.20589		7.756	-0.13812		10.756	0.01969
1.757	0.05185		4.757	0.20592		7.757	-0.13824		10.757	0.01989
1.758	0.0515		4.758	0.20605		7.758	-0.13833		10.758	0.02017
1.759	0.05115		4.759	0.20614		7.759	-0.13824		10.759	0.02017
1.76	0.05084		4.76	0.20622		7.76	-0.13815		10.76	0.0203
1.761	0.05053		4.761	0.20642		7.761	-0.13805		10.761	0.02044
1.762	0.05032		4.762	0.20643		7.762	-0.13787		10.762	0.02062
1.763	0.05019		4.763	0.2064		7.763	-0.13772		10.763	0.02067
1.764	0.05002		4.764	0.20648		7.764	-0.1376		10.764	0.0205
1.765	0.04963		4.765	0.20646		7.765	-0.13756		10.765	0.02034
1.766	0.04925		4.766	0.20635		7.766	-0.13769		10.766	0.0203
1.767	0.04898		4.767	0.20643		7.767	-0.13796		10.767	0.0205
1.768	0.04872		4.768	0.20641		7.768	-0.13835		10.768	0.02067
1.769	0.04849		4.769	0.20638		7.769	-0.13861		10.769	0.02071
1.77	0.04803		4.77	0.20635		7.77	-0.1389		10.77	0.02085
1.771	0.04759		4.771	0.20631		7.771	-0.13928		10.771	0.02105
1.772	0.04717		4.772	0.20629		7.772	-0.13942		10.772	0.02131
1.773	0.04678		4.773	0.20631		7.773	-0.13948		10.773	0.02124
1.774	0.04631		4.774	0.20623		7.774	-0.13961		10.774	0.02125
1.775	0.04561		4.775	0.20619		7.775	-0.13947		10.775	0.02125
1.776	0.04502		4.776	0.20602		7.776	-0.13943		10.776	0.02107
1.777	0.04469		4.777	0.20577		7.777	-0.13932		10.777	0.02052
1.778	0.04422		4.778	0.20552		7.778	-0.13937		10.778	0.02006
1.779	0.04373		4.779	0.20511		7.779	-0.13949		10.779	0.01951
1.78	0.04337		4.78	0.2049		7.78	-0.13962		10.78	0.01869
1.781	0.04316		4.781	0.2045		7.781	-0.1397		10.781	0.0178
1.782	0.04303		4.782	0.20405		7.782	-0.13963		10.782	0.01696
1.783	0.04286		4.783	0.20367		7.783	-0.13943		10.783	0.01621
1.784	0.04312		4.784	0.20324		7.784	-0.13952		10.784	0.01567
1.785	0.04331		4.785	0.20268		7.785	-0.1396		10.785	0.0149
1.786	0.04345		4.786	0.20218		7.786	-0.13973		10.786	0.01418
1.787	0.04339		4.787	0.20168		7.787	-0.13983		10.787	0.01377
1.788	0.04359		4.788	0.20119		7.788	-0.14018		10.788	0.0133
1.789	0.04397		4.789	0.20089		7.789	-0.14034		10.789	0.01285
1.79	0.04417		4.79	0.20056		7.79	-0.1406		10.79	0.01235
1.791	0.04432		4.791	0.20026		7.791	-0.14078		10.791	0.01194
1.792	0.04452		4.792	0.19998		7.792	-0.14104		10.792	0.01156
1.793	0.04459		4.793	0.1998		7.793	-0.1413		10.793	0.01144
1.794	0.04463		4.794	0.19967		7.794	-0.14151		10.794	0.01138
1.795	0.04474		4.795	0.19953		7.795	-0.14175		10.795	0.01097
1.796	0.04487		4.796	0.19941		7.796	-0.14199		10.796	0.01071
1.797	0.04505		4.797	0.19932		7.797	-0.14202		10.797	0.01007
1.798	0.04517		4.798	0.19923		7.798	-0.14214		10.798	0.0097
1.799	0.04534		4.799	0.19904		7.799	-0.14226		10.799	0.00928
1.8	0.04538		4.8	0.19887		7.8	-0.14243		10.8	0.00881
1.801	0.04539		4.801	0.1987		7.801	-0.14262		10.801	0.00849
1.802	0.04551		4.802	0.19839		7.802	-0.14258		10.802	0.00839
1.803	0.04572		4.803	0.1981		7.803	-0.14261		10.803	0.00831
1.804	0.04596		4.804	0.19784		7.804	-0.14254		10.804	0.00812
1.805	0.04617		4.805	0.19745		7.805	-0.14244		10.805	0.00788
1.806	0.04639		4.806	0.19726		7.806	-0.14237		10.806	0.00788
1.807	0.04664		4.807	0.19709		7.807	-0.14224		10.807	0.00792
1.808	0.04692		4.808	0.19711		7.808	-0.14227		10.808	0.00798
1.809	0.04695		4.809	0.19717		7.809	-0.14224		10.809	0.00806
1.81	0.04687		4.81	0.19717		7.81	-0.14224		10.81	0.00844
1.811	0.04672		4.811	0.19712		7.811	-0.14221		10.811	0.00881
1.812	0.04648		4.812	0.197		7.812	-0.14228		10.812	0.00916
1.813	0.04628		4.813	0.19699		7.813	-0.14243		10.813	0.0094
1.814	0.04596		4.814	0.197		7.814	-0.1424		10.814	0.00949
1.815	0.0457		4.815	0.19685		7.815	-0.14246		10.815	0.00971
1.816	0.04526		4.816	0.19677		7.816	-0.14257		10.816	0.01012
1.817	0.0451		4.817	0.1968		7.817	-0.1427		10.817	0.01038
1.818	0.04477		4.818	0.19677		7.818	-0.14265		10.818	0.01035
1.819	0.04456		4.819	0.19679		7.819	-0.14248		10.819	0.01026
1.82	0.04439		4.82	0.19683		7.82	-0.14248		10.82	0.01002
1.821	0.0444		4.821	0.19663		7.821	-0.1422		10.821	0.00978
1.822	0.04439		4.822	0.19648		7.822	-0.14184		10.822	0.00947
1.823	0.04442		4.823	0.19627		7.823	-0.14165		10.823	0.00905
1.824	0.04435		4.824	0.19595		7.824	-0.14154		10.824	0.00895
1.825	0.0443		4.825	0.19572		7.825	-0.14136		10.825	0.00881
1.826	0.0444		4.826	0.19548		7.826	-0.14139		10.826	0.00861
1.827	0.04462		4.827	0.19524		7.827	-0.1413		10.827	0.00835
1.828	0.04483		4.828	0.19524		7.828	-0.14127		10.828	0.00818
1.829	0.04504		4.829	0.19516		7.829	-0.14134		10.829	0.00806
1.83	0.04513		4.83	0.19526		7.83	-0.14136		10.83	0.00787
1.831	0.04543		4.831	0.19516		7.831	-0.14123		10.831	0.00782
1.832	0.04564		4.832	0.19518		7.832	-0.14119		10.832	0.00784
1.833	0.04569		4.833	0.19528		7.833	-0.14109		10.833	0.00778
1.834	0.04575		4.834	0.19542		7.834	-0.14122		10.834	0.00759
1.835	0.04576		4.835	0.19533		7.835	-0.14124		10.835	0.00731
1.836	0.04571		4.836	0.19536		7.836	-0.1413		10.836	0.00714
1.837	0.04562		4.837	0.1955		7.837	-0.14132		10.837	0.00683
1.838	0.04548		4.838	0.19559		7.838	-0.14146		10.838	0.00641
1.839	0.04521		4.839	0.1958		7.839	-0.14143		10.839	0.00596
1.84	0.04499		4.84	0.19571		7.84	-0.14142		10.84	0.00538
1.841	0.04477		4.841	0.19551		7.841	-0.14145		10.841	0.00513
1.842	0.04485		4.842	0.19553		7.842	-0.14132		10.842	0.00468
1.843	0.04485		4.843	0.1955		7.843	-0.14116		10.843	0.00442
1.844	0.04495		4.844	0.19532		7.844	-0.14126		10.844	0.00401
1.845	0.0451		4.845	0.19502		7.845	-0.1416		10.845	0.00347
1.846	0.04511		4.846	0.1948		7.846	-0.142		10.846	0.00325
1.847	0.04503		4.847	0.19467		7.847	-0.14242		10.847	0.00316
1.848	0.04485		4.848	0.19444		7.848	-0.14284		10.848	0.0033
1.849	0.04484		4.849	0.19415		7.849	-0.14339		10.849	0.00343
1.85	0.04472		4.85	0.19389		7.85	-0.14403		10.85	0.00363
1.851	0.04481		4.851	0.19371		7.851	-0.1446		10.851	0.00403
1.852	0.04519		4.852	0.19354		7.852	-0.14497		10.852	0.00431
1.853	0.04527		4.853	0.19355		7.853	-0.14531		10.853	0.00452
1.854	0.04526		4.854	0.19356		7.854	-0.14557		10.854	0.00477
1.855	0.0451		4.855	0.19346		7.855	-0.14593		10.855	0.00501
1.856	0.04498		4.856	0.1935		7.856	-0.14625		10.856	0.0053
1.857	0.04479		4.857	0.1934		7.857	-0.14649		10.857	0.00543
1.858	0.04457		4.858	0.19338		7.858	-0.14672		10.858	0.0054
1.859	0.04439		4.859	0.19329		7.859	-0.14694		10.859	0.00541
1.86	0.04428		4.86	0.19314		7.86	-0.14721		10.86	0.00528
1.861	0.04436		4.861	0.19294		7.861	-0.14753		10.861	0.00507
1.862	0.04458		4.862	0.1926		7.862	-0.14799		10.862	0.00487
1.863	0.04483		4.863	0.19235		7.863	-0.14837		10.863	0.0047
1.864	0.04518		4.864	0.19212		7.864	-0.14878		10.864	0.00456
1.865	0.04544		4.865	0.19196		7.865	-0.14891		10.865	0.00447
1.866	0.0456		4.866	0.19175		7.866	-0.1491		10.866	0.00447
1.867	0.04587		4.867	0.19169		7.867	-0.14923		10.867	0.00408
1.868	0.04609		4.868	0.19152		7.868	-0.1494		10.868	0.00375
1.869	0.04653		4.869	0.1914		7.869	-0.14954		10.869	0.00366
1.87	0.04679		4.87	0.19124		7.87	-0.1497		10.87	0.00355
1.871	0.04688		4.871	0.19117		7.871	-0.14967		10.871	0.00339
1.872	0.04677		4.872	0.19126		7.872	-0.15013		10.872	0.00339
1.873	0.04664		4.873	0.19136		7.873	-0.15038		10.873	0.0035
1.874	0.04645		4.874	0.19144		7.874	-0.15067		10.874	0.00347
1.875	0.04636		4.875	0.19157		7.875	-0.151		10.875	0.00308
1.876	0.04632		4.876	0.19164		7.876	-0.15119		10.876	0.00294
1.877	0.04632		4.877	0.19165		7.877	-0.15138		10.877	0.00264
1.878	0.04609		4.878	0.19177		7.878	-0.15142		10.878	0.00231
1.879	0.04577		4.879	0.19188		7.879	-0.1514		10.879	0.00199
1.88	0.04545		4.88	0.19206		7.88	-0.15116		10.88	0.00179
1.881	0.04538		4.881	0.19215		7.881	-0.15092		10.881	0.00148
1.882	0.04524		4.882	0.19224		7.882	-0.15077		10.882	0.00113
1.883	0.04513		4.883	0.19234		7.883	-0.15068		10.883	0.000744301
1.884	0.04509		4.884	0.19238		7.884	-0.15055		10.884	0.000370551
1.885	0.04519		4.885	0.19247		7.885	-0.15051		10.885	9.37188e-05
1.886	0.04519		4.886	0.19263		7.886	-0.1503		10.886	-0.000268131
1.887	0.04506		4.887	0.19269		7.887	-0.15032		10.887	-0.000476788
1.888	0.04498		4.888	0.19281		7.888	-0.15034		10.888	-0.000522902
1.889	0.04482		4.889	0.19294		7.889	-0.15012		10.889	-0.000661049
1.89	0.04477		4.89	0.19298		7.89	-0.15008		10.89	-0.000782389
1.891	0.0446		4.891	0.19317		7.891	-0.15006		10.891	-0.000821083
1.892	0.04464		4.892	0.19337		7.892	-0.14992		10.892	-0.00106
1.893	0.04447		4.893	0.19341		7.893	-0.14983		10.893	-0.001
1.894	0.04424		4.894	0.1935		7.894	-0.14985		10.894	-0.00117
1.895	0.04391		4.895	0.19353		7.895	-0.14979		10.895	-0.00142
1.896	0.04359		4.896	0.19367		7.896	-0.14979		10.896	-0.00162
1.897	0.04327		4.897	0.19355		7.897	-0.14976		10.897	-0.00159
1.898	0.0431		4.898	0.19335		7.898	-0.14974		10.898	-0.0016
1.899	0.04317		4.899	0.19321		7.899	-0.14992		10.899	-0.00162
1.9	0.04319		4.9	0.19308		7.9	-0.14995		10.9	-0.0018
1.901	0.04327		4.901	0.19316		7.901	-0.1498		10.901	-0.00214
1.902	0.04338		4.902	0.19314		7.902	-0.14951		10.902	-0.00236
1.903	0.04324		4.903	0.19322		7.903	-0.14939		10.903	-0.00244
1.904	0.0433		4.904	0.19314		7.904	-0.14936		10.904	-0.00244
1.905	0.04333		4.905	0.19298		7.905	-0.14936		10.905	-0.00238
1.906	0.04343		4.906	0.1928		7.906	-0.14937		10.906	-0.0023
1.907	0.0435		4.907	0.19269		7.907	-0.14962		10.907	-0.00207
1.908	0.04362		4.908	0.19269		7.908	-0.14984		10.908	-0.00195
1.909	0.0439		4.909	0.19265		7.909	-0.15007		10.909	-0.00169
1.91	0.04402		4.91	0.19255		7.91	-0.15012		10.91	-0.00133
1.911	0.04422		4.911	0.19256		7.911	-0.15019		10.911	-0.000971467
1.912	0.0443		4.912	0.19267		7.912	-0.15033		10.912	-0.000876339
1.913	0.04412		4.913	0.19284		7.913	-0.15022		10.913	-0.000660869
1.914	0.04393		4.914	0.19304		7.914	-0.15019		10.914	-0.000613082
1.915	0.0436		4.915	0.19314		7.915	-0.15008		10.915	-0.00065221
1.916	0.04337		4.916	0.1933		7.916	-0.15015		10.916	-0.000691411
1.917	0.04315		4.917	0.19361		7.917	-0.15018		10.917	-0.000756328
1.918	0.04309		4.918	0.19368		7.918	-0.15012		10.918	-0.000626826
1.919	0.04298		4.919	0.19385		7.919	-0.15004		10.919	-0.000800576
1.92	0.04262		4.92	0.19391		7.92	-0.1501		10.92	-0.00108
1.921	0.04233		4.921	0.19395		7.921	-0.1502		10.921	-0.00118
1.922	0.0421		4.922	0.19403		7.922	-0.15047		10.922	-0.00121
1.923	0.04203		4.923	0.19381		7.923	-0.15036		10.923	-0.00107
1.924	0.04207		4.924	0.19356		7.924	-0.15049		10.924	-0.00109
1.925	0.04222		4.925	0.19346		7.925	-0.15049		10.925	-0.000904162
1.926	0.04219		4.926	0.19332		7.926	-0.15042		10.926	-0.000587192
1.927	0.04216		4.927	0.19317		7.927	-0.15034		10.927	-0.000345917
1.928	0.042		4.928	0.19311		7.928	-0.15022		10.928	-0.000127244
1.929	0.04201		4.929	0.19315		7.929	-0.1502		10.929	0.000282682
1.93	0.04201		4.93	0.19309		7.93	-0.15023		10.93	0.00072384
1.931	0.04205		4.931	0.19305		7.931	-0.15032		10.931	0.000962933
1.932	0.04214		4.932	0.19315		7.932	-0.1504		10.932	0.00117
1.933	0.04204		4.933	0.19324		7.933	-0.15045		10.933	0.00123
1.934	0.04198		4.934	0.19328		7.934	-0.1505		10.934	0.00119
1.935	0.04189		4.935	0.19353		7.935	-0.15068		10.935	0.00126
1.936	0.04144		4.936	0.19351		7.936	-0.15078		10.936	0.00115
1.937	0.04104		4.937	0.19359		7.937	-0.15106		10.937	0.00116
1.938	0.04076		4.938	0.19368		7.938	-0.15106		10.938	0.00104
1.939	0.04033		4.939	0.19358		7.939	-0.15106		10.939	0.000917508
1.94	0.04039		4.94	0.19349		7.94	-0.15119		10.94	0.000618903
1.941	0.04044		4.941	0.19337		7.941	-0.1511		10.941	0.000349767
1.942	0.04048		4.942	0.19299		7.942	-0.15111		10.942	0.000102359
1.943	0.04044		4.943	0.19252		7.943	-0.15116		10.943	-7.68307e-07
1.944	0.04041		4.944	0.19212		7.944	-0.15136		10.944	-0.000171896
1.945	0.0405		4.945	0.1917		7.945	-0.15145		10.945	-0.000496636
1.946	0.04059		4.946	0.19132		7.946	-0.15166		10.946	-0.000761374
1.947	0.04065		4.947	0.19087		7.947	-0.15189		10.947	-0.000721051
1.948	0.04082		4.948	0.19057		7.948	-0.15214		10.948	-0.000983868
1.949	0.04102		4.949	0.19034		7.949	-0.15232		10.949	-0.00117
1.95	0.04116		4.95	0.19017		7.95	-0.15242		10.95	-0.00131
1.951	0.04125		4.951	0.19002		7.951	-0.15255		10.951	-0.00131
1.952	0.04127		4.952	0.18967		7.952	-0.15252		10.952	-0.00123
1.953	0.04111		4.953	0.18941		7.953	-0.15262		10.953	-0.00116
1.954	0.04102		4.954	0.18921		7.954	-0.1527		10.954	-0.00124
1.955	0.04093		4.955	0.18909		7.955	-0.15266		10.955	-0.0013
1.956	0.04092		4.956	0.1891		7.956	-0.15253		10.956	-0.00162
1.957	0.04092		4.957	0.18931		7.957	-0.15244		10.957	-0.0018
1.958	0.04098		4.958	0.1893		7.958	-0.15212		10.958	-0.00234
1.959	0.04121		4.959	0.18925		7.959	-0.15185		10.959	-0.00284
1.96	0.04125		4.96	0.18928		7.96	-0.15165		10.96	-0.00339
1.961	0.04135		4.961	0.18925		7.961	-0.1515		10.961	-0.00424
1.962	0.04144		4.962	0.1893		7.962	-0.15127		10.962	-0.00505
1.963	0.04155		4.963	0.1891		7.963	-0.15107		10.963	-0.00546
1.964	0.04165		4.964	0.18893		7.964	-0.15096		10.964	-0.00595
1.965	0.04181		4.965	0.18873		7.965	-0.15068		10.965	-0.00638
1.966	0.04191		4.966	0.18867		7.966	-0.15042		10.966	-0.00665
1.967	0.04204		4.967	0.18857		7.967	-0.1502		10.967	-0.00686
1.968	0.04217		4.968	0.1885		7.968	-0.14994		10.968	-0.00712
1.969	0.04233		4.969	0.18846		7.969	-0.14982		10.969	-0.00734
1.97	0.04241		4.97	0.18845		7.97	-0.14974		10.97	-0.00729
1.971	0.04262		4.971	0.18849		7.971	-0.14951		10.971	-0.00696
1.972	0.04275		4.972	0.18855		7.972	-0.1493		10.972	-0.00681
1.973	0.04284		4.973	0.18838		7.973	-0.14912		10.973	-0.00669
1.974	0.04292		4.974	0.18856		7.974	-0.14898		10.974	-0.00707
1.975	0.04291		4.975	0.18872		7.975	-0.14883		10.975	-0.007
1.976	0.0428		4.976	0.18868		7.976	-0.14867		10.976	-0.00696
1.977	0.04287		4.977	0.18859		7.977	-0.14858		10.977	-0.00703
1.978	0.04274		4.978	0.1885		7.978	-0.1485		10.978	-0.0071
1.979	0.04266		4.979	0.18841		7.979	-0.14843		10.979	-0.00715
1.98	0.04266		4.98	0.18831		7.98	-0.14837		10.98	-0.0072
1.981	0.04269		4.981	0.18822		7.981	-0.14832		10.981	-0.00724
1.982	0.04276		4.982	0.18813		7.982	-0.14828		10.982	-0.00727
1.983	0.04276		4.983	0.18803		7.983	-0.14825		10.983	-0.00729
1.984	0.04289		4.984	0.18794		7.984	-0.14823		10.984	-0.0073
1.985	0.04294		4.985	0.18784		7.985	-0.14822		10.985	-0.00731
1.986	0.043		4.986	0.18774		7.986	-0.14822		10.986	-0.0073
1.987	0.04325		4.987	0.18765		7.987	-0.14822		10.987	-0.00729
1.988	0.04346		4.988	0.18755		7.988	-0.14824		10.988	-0.00727
1.989	0.0436		4.989	0.18745		7.989	-0.14826		10.989	-0.00724
1.99	0.04388		4.99	0.18735		7.99	-0.1483		10.99	-0.00721
1.991	0.0439		4.991	0.18725		7.991	-0.14835		10.991	-0.00716
1.992	0.04387		4.992	0.18715		7.992	-0.1484		10.992	-0.00711
1.993	0.04387		4.993	0.18704		7.993	-0.14847		10.993	-0.00705
1.994	0.04377		4.994	0.18694		7.994	-0.14854		10.994	-0.00698
1.995	0.04364		4.995	0.18684		7.995	-0.14862		10.995	-0.0069
1.996	0.0435		4.996	0.18673		7.996	-0.14872		10.996	-0.00681
1.997	0.04345		4.997	0.18663		7.997	-0.14882		10.997	-0.00671
1.998	0.04347		4.998	0.18652		7.998	-0.14893		10.998	-0.00661
1.999	0.0435		4.999	0.18642		7.999	-0.14905		10.999	-0.0065
[truncated: 1 more rows]
