# Supplementary material for: Triboiontronics with temporal control of electrical double layer formation
Source: Nat Commun. 2024 Jul 23;15:6182. doi: 10.1038/s41467-024-50518-3 (PMC11263338; doi:10.1038/s41467-024-50518-3)
Supplement: Supplementary file 7 — Source Data [file 41467_2024_50518_MOESM7_ESM.zip › Supplementary Figure 7.xlsx]

## Sheet: S7a
Time (s)	Short-circuit current (μA)		Time (s)	Short-circuit current (μA)		Time (s)	Short-circuit current (μA)
0.001	-0.000645		3.001	0.00269		6.001	-0.00385
0.002	-0.0105		3.002	0.00605		6.002	-0.0006321
0.003	-0.00722		3.003	0.0094		6.003	-0.00385
0.004	-0.00722		3.004	0.0094		6.004	0.00581
0.005	-0.0105		3.005	0.0094		6.005	-0.0006321
0.006	-0.00722		3.006	0.00605		6.006	-0.0006321
0.007	-0.00722		3.007	0.0094		6.007	-0.0006321
0.008	-0.00722		3.008	0.00269		6.008	0.00259
0.009	-0.00722		3.009	0.00605		6.009	-0.00385
0.01	-0.00722		3.01	0.00269		6.01	-0.0006321
0.011	-0.00722		3.011	0.00605		6.011	-0.00385
0.012	-0.0105		3.012	0.00605		6.012	-0.00385
0.013	-0.0105		3.013	0.00269		6.013	0.00259
0.014	-0.0105		3.014	0.00269		6.014	-0.0006321
0.015	-0.00722		3.015	0.00269		6.015	0.00259
0.016	-0.0105		3.016	0.0094		6.016	-0.00385
0.017	-0.00722		3.017	0.00605		6.017	-0.0006321
0.018	-0.00722		3.018	0.00605		6.018	-0.00385
0.019	-0.0105		3.019	0.00605		6.019	0.00259
0.02	-0.00722		3.02	0.00605		6.02	-0.0006321
0.021	-0.0105		3.021	0.00269		6.021	-0.0006321
0.022	-0.00722		3.022	0.00605		6.022	-0.00385
0.023	-0.0105		3.023	0.0094		6.023	-0.0006321
0.024	-0.00722		3.024	0.00269		6.024	0.00259
0.025	-0.00722		3.025	0.00605		6.025	0.00259
0.026	-0.00722		3.026	0.01275		6.026	-0.0006321
0.027	-0.0105		3.027	0.0094		6.027	0.00259
0.028	-0.00722		3.028	0.0094		6.028	0.00259
0.029	-0.01379		3.029	0.00605		6.029	-0.0006321
0.03	-0.0105		3.03	0.0094		6.03	0.00259
0.031	-0.00722		3.031	0.00605		6.031	-0.00385
0.032	-0.0105		3.032	0.00269		6.032	0.00259
0.033	-0.00722		3.033	0.00605		6.033	-0.0006321
0.034	-0.00722		3.034	0.00269		6.034	-0.0006321
0.035	-0.00722		3.035	0.00605		6.035	0.00581
0.036	-0.00722		3.036	0.00605		6.036	0.00259
0.037	-0.0105		3.037	0.0094		6.037	0.00581
0.038	-0.0105		3.038	0.00269		6.038	0.00259
0.039	-0.00393		3.039	0.00605		6.039	-0.0006321
0.04	-0.01379		3.04	0.00605		6.04	0.00259
0.041	-0.00722		3.041	0.00605		6.041	-0.0006321
0.042	-0.00722		3.042	0.00269		6.042	0.00259
0.043	-0.0105		3.043	0.00605		6.043	0.00581
0.044	-0.0105		3.044	0.00605		6.044	-0.0006321
0.045	-0.0105		3.045	0.00605		6.045	0.00259
0.046	-0.00722		3.046	0.00605		6.046	-0.0006321
0.047	-0.00722		3.047	0.00605		6.047	-0.0006321
0.048	-0.0105		3.048	0.00605		6.048	0.00581
0.049	-0.00722		3.049	-0.0006579		6.049	-0.0006321
0.05	-0.00722		3.05	0.00269		6.05	0.00581
0.051	-0.00722		3.051	0.00605		6.051	0.00259
0.052	-0.00393		3.052	0.00605		6.052	0.00259
0.053	-0.0105		3.053	0.00605		6.053	-0.0006321
0.054	-0.0105		3.054	0.0094		6.054	-0.0006321
0.055	-0.00393		3.055	0.00269		6.055	0.00259
0.056	-0.0105		3.056	0.00605		6.056	0.00259
0.057	-0.0105		3.057	0.00605		6.057	-0.0006321
0.058	-0.00722		3.058	0.00605		6.058	-0.0006321
0.059	-0.00722		3.059	0.00605		6.059	0.00259
0.06	-0.00722		3.06	0.00605		6.06	-0.0006321
0.061	-0.00722		3.061	0.00605		6.061	-0.0006321
0.062	-0.00722		3.062	0.0094		6.062	-0.0006321
0.063	-0.0105		3.063	0.00605		6.063	0.00259
0.064	-0.0105		3.064	0.00605		6.064	0.00581
0.065	-0.00393		3.065	0.00605		6.065	-0.0006321
0.066	-0.00722		3.066	0.00269		6.066	0.00259
0.067	-0.00722		3.067	0.00605		6.067	0.00259
0.068	-0.00722		3.068	0.0094		6.068	0.00581
0.069	-0.00722		3.069	0.00605		6.069	-0.0006321
0.07	-0.00722		3.07	0.0094		6.07	-0.0006321
0.071	-0.00393		3.071	0.00269		6.071	-0.0006321
0.072	-0.00722		3.072	0.00605		6.072	-0.0006321
0.073	-0.00722		3.073	0.00269		6.073	0.00259
0.074	-0.00722		3.074	0.00605		6.074	0.00259
0.075	-0.00722		3.075	0.0094		6.075	0.00581
0.076	-0.00722		3.076	0.00605		6.076	-0.00385
0.077	-0.00722		3.077	0.0094		6.077	0.00259
0.078	-0.00722		3.078	0.00605		6.078	0.00581
0.079	-0.0105		3.079	0.00269		6.079	0.00581
0.08	-0.00722		3.08	0.0094		6.08	-0.0006321
0.081	-0.00393		3.081	0.00605		6.081	0.00259
0.082	-0.0105		3.082	0.00605		6.082	0.00259
0.083	-0.0105		3.083	0.00605		6.083	-0.0006321
0.084	-0.0105		3.084	0.00605		6.084	0.00259
0.085	-0.0105		3.085	0.00605		6.085	0.00259
0.086	-0.0105		3.086	0.00269		6.086	0.00259
0.087	-0.00722		3.087	0.00605		6.087	0.00259
0.088	-0.00393		3.088	0.00269		6.088	0.00903
0.089	-0.00722		3.089	0.00269		6.089	0.00259
0.09	-0.00722		3.09	0.00269		6.09	0.00259
0.091	-0.0105		3.091	0.00605		6.091	0.00259
0.092	-0.00722		3.092	0.00269		6.092	-0.0006321
0.093	-0.00722		3.093	0.00269		6.093	0.00259
0.094	-0.01379		3.094	0.00269		6.094	0.00259
0.095	-0.01379		3.095	0.0094		6.095	0.00259
0.096	-0.0105		3.096	0.00269		6.096	0.00581
0.097	-0.0105		3.097	0.00605		6.097	0.00259
0.098	-0.00722		3.098	0.00269		6.098	0.00581
0.099	-0.00722		3.099	0.00269		6.099	0.00581
0.1	-0.0105		3.1	0.00605		6.1	0.00259
0.101	-0.0105		3.101	0.00269		6.101	0.00259
0.102	-0.0105		3.102	0.00605		6.102	0.00259
0.103	-0.00722		3.103	0.00269		6.103	0.00259
0.104	-0.00722		3.104	0.00605		6.104	0.00903
0.105	-0.00722		3.105	0.00269		6.105	0.00259
0.106	-0.0105		3.106	0.00605		6.106	0.00259
0.107	-0.00393		3.107	0.0094		6.107	0.00581
0.108	-0.0105		3.108	0.0094		6.108	0.00903
0.109	-0.0105		3.109	0.00605		6.109	0.00581
0.11	-0.0105		3.11	0.0094		6.11	-0.0006321
0.111	-0.00722		3.111	0.00605		6.111	0.00259
0.112	-0.00722		3.112	0.0094		6.112	0.00259
0.113	-0.0105		3.113	0.0094		6.113	0.00581
0.114	-0.00722		3.114	0.00605		6.114	0.00581
0.115	-0.0105		3.115	0.00605		6.115	0.00259
0.116	-0.00722		3.116	0.00269		6.116	-0.00385
0.117	-0.0105		3.117	0.00269		6.117	0.00581
0.118	-0.0105		3.118	0.00269		6.118	0.00903
0.119	-0.0105		3.119	0.00605		6.119	0.00259
0.12	-0.00722		3.12	0.0094		6.12	0.00259
0.121	-0.00722		3.121	0.0094		6.121	0.00581
0.122	-0.00393		3.122	0.00605		6.122	0.00581
0.123	-0.0105		3.123	0.00605		6.123	0.00259
0.124	-0.00722		3.124	0.00269		6.124	0.00581
0.125	-0.00722		3.125	0.00605		6.125	0.00581
0.126	-0.0105		3.126	0.0094		6.126	0.00581
0.127	-0.0105		3.127	0.0094		6.127	0.00259
0.128	-0.00722		3.128	0.00269		6.128	0.00259
0.129	-0.0105		3.129	0.00605		6.129	0.00581
0.13	-0.0105		3.13	0.00605		6.13	0.00903
0.131	-0.00722		3.131	0.00605		6.131	0.00259
0.132	-0.01379		3.132	0.0094		6.132	0.00581
0.133	-0.00722		3.133	0.0094		6.133	0.00903
0.134	-0.00722		3.134	0.00605		6.134	0.00259
0.135	-0.0105		3.135	0.00605		6.135	0.00259
0.136	-0.00722		3.136	0.00269		6.136	0.00581
0.137	-0.00722		3.137	0.00605		6.137	-0.0006321
0.138	-0.0105		3.138	0.00269		6.138	0.00581
0.139	-0.0105		3.139	0.00269		6.139	0.00259
0.14	-0.0105		3.14	0.00269		6.14	0.00581
0.141	-0.0105		3.141	0.00605		6.141	0.00259
0.142	-0.00722		3.142	0.00269		6.142	0.00259
0.143	-0.0105		3.143	0.00269		6.143	0.00581
0.144	-0.00722		3.144	0.00269		6.144	0.00903
0.145	-0.00722		3.145	0.0094		6.145	0.00581
0.146	-0.00722		3.146	0.00605		6.146	0.00581
0.147	-0.0105		3.147	0.00605		6.147	0.00581
0.148	-0.0105		3.148	0.00605		6.148	0.00259
0.149	-0.00722		3.149	0.00269		6.149	0.00581
0.15	-0.0105		3.15	0.0094		6.15	0.00259
0.151	-0.01707		3.151	0.0094		6.151	0.00259
0.152	-0.0105		3.152	0.0094		6.152	0.00903
0.153	-0.0105		3.153	0.00605		6.153	0.00903
0.154	-0.0105		3.154	0.00269		6.154	0.00581
0.155	-0.00722		3.155	-0.0006579		6.155	0.00581
0.156	-0.00722		3.156	0.0094		6.156	0.00903
0.157	-0.01379		3.157	0.00269		6.157	0.00259
0.158	-0.0105		3.158	0.00605		6.158	0.00581
0.159	-0.0105		3.159	0.00269		6.159	-0.0006321
0.16	-0.00722		3.16	0.00269		6.16	0.00581
0.161	-0.0105		3.161	0.00269		6.161	0.00581
0.162	-0.00722		3.162	0.00605		6.162	0.00259
0.163	-0.00722		3.163	-0.0006579		6.163	0.00259
0.164	-0.00722		3.164	0.00269		6.164	0.00581
0.165	-0.0105		3.165	0.00605		6.165	0.00259
0.166	-0.00722		3.166	0.00605		6.166	0.00581
0.167	-0.01379		3.167	0.00269		6.167	0.00259
0.168	-0.00722		3.168	-0.0006579		6.168	0.00581
0.169	-0.00722		3.169	0.00605		6.169	0.00903
0.17	-0.01379		3.17	0.00605		6.17	0.00581
0.171	-0.0105		3.171	0.00269		6.171	0.00903
0.172	-0.00722		3.172	0.00605		6.172	0.00581
0.173	-0.0105		3.173	0.0094		6.173	0.00903
0.174	-0.0105		3.174	0.00269		6.174	0.00903
0.175	-0.0105		3.175	-0.0006579		6.175	0.00581
0.176	-0.00722		3.176	0.00605		6.176	0.00259
0.177	-0.0105		3.177	0.00269		6.177	0.00903
0.178	-0.0105		3.178	0.00269		6.178	0.00581
0.179	-0.00722		3.179	0.00269		6.179	0.00581
0.18	-0.00393		3.18	-0.0006579		6.18	0.00581
0.181	-0.00393		3.181	0.00605		6.181	0.00903
0.182	-0.00722		3.182	0.0094		6.182	0.00581
0.183	-0.00722		3.183	0.00605		6.183	-0.0006321
0.184	-0.00722		3.184	0.00605		6.184	0.00903
0.185	-0.00722		3.185	0.00605		6.185	0.00581
0.186	-0.00722		3.186	0.00269		6.186	0.00259
0.187	-0.0105		3.187	0.0094		6.187	0.00581
0.188	-0.00393		3.188	0.00605		6.188	0.00259
0.189	-0.00393		3.189	0.00269		6.189	0.00581
0.19	-0.0105		3.19	0.00269		6.19	0.00903
0.191	-0.01379		3.191	0.00605		6.191	0.00903
0.192	-0.0105		3.192	0.00269		6.192	0.00259
0.193	-0.00722		3.193	0.00605		6.193	-0.0006321
0.194	-0.0105		3.194	0.00269		6.194	0.00581
0.195	-0.00722		3.195	0.00269		6.195	0.00581
0.196	-0.00722		3.196	0.00605		6.196	0.00259
0.197	-0.00722		3.197	0.0094		6.197	0.00903
0.198	-0.01379		3.198	0.00605		6.198	0.00581
0.199	-0.0105		3.199	0.00269		6.199	0.00581
0.2	-0.0105		3.2	0.00269		6.2	0.00259
0.201	-0.00722		3.201	0.00269		6.201	0.00581
0.202	-0.0105		3.202	0.00605		6.202	0.00581
0.203	-0.0105		3.203	0.00605		6.203	0.00259
0.204	-0.00393		3.204	-0.0006579		6.204	0.00581
0.205	-0.0105		3.205	0.0094		6.205	0.00581
0.206	-0.01379		3.206	0.00605		6.206	0.00581
0.207	-0.00393		3.207	0.00269		6.207	0.00259
0.208	-0.00722		3.208	0.00605		6.208	0.00581
0.209	-0.00393		3.209	0.00269		6.209	0.00581
0.21	-0.00393		3.21	-0.0006579		6.21	0.00903
0.211	-0.00722		3.211	0.00605		6.211	0.00259
0.212	-0.00722		3.212	0.00269		6.212	0.00581
0.213	-0.01379		3.213	0.00269		6.213	0.00581
0.214	-0.0105		3.214	0.00269		6.214	0.00259
0.215	-0.00722		3.215	0.00605		6.215	0.00581
0.216	-0.0105		3.216	0.00605		6.216	0.00259
0.217	-0.0105		3.217	0.00269		6.217	0.00581
0.218	-0.00722		3.218	0.00269		6.218	0.00581
0.219	-0.0105		3.219	0.00605		6.219	0.00259
0.22	-0.00722		3.22	0.00605		6.22	0.00259
0.221	-0.00722		3.221	0.00605		6.221	0.00903
0.222	-0.00722		3.222	0.00605		6.222	0.00581
0.223	-0.00722		3.223	0.00605		6.223	0.00903
0.224	-0.00722		3.224	-0.0006579		6.224	0.01225
0.225	-0.01379		3.225	0.00605		6.225	0.00581
0.226	-0.00393		3.226	0.00605		6.226	0.00581
0.227	-0.00722		3.227	0.0094		6.227	0.00259
0.228	-0.00722		3.228	0.00269		6.228	0.00581
0.229	-0.00722		3.229	-0.0006579		6.229	0.01225
0.23	-0.00722		3.23	0.00605		6.23	0.00259
0.231	-0.00722		3.231	0.00605		6.231	0.00581
0.232	-0.00722		3.232	0.00269		6.232	0.00259
0.233	-0.0105		3.233	0.00605		6.233	0.00581
0.234	-0.0105		3.234	0.00269		6.234	-0.0006321
0.235	-0.00722		3.235	0.00605		6.235	0.00259
0.236	-0.00722		3.236	0.00605		6.236	0.00581
0.237	-0.00722		3.237	0.00605		6.237	0.00581
0.238	-0.00722		3.238	0.00269		6.238	0.00903
0.239	-0.00722		3.239	-0.0006579		6.239	0.00581
0.24	-0.00722		3.24	0.0094		6.24	0.00581
0.241	-0.00722		3.241	-0.00401		6.241	0.00903
0.242	-0.00722		3.242	0.00269		6.242	0.00581
0.243	-0.00722		3.243	0.00605		6.243	0.00259
0.244	-0.01379		3.244	0.00269		6.244	0.00581
0.245	-0.00722		3.245	0.00605		6.245	0.00581
0.246	-0.00393		3.246	0.00269		6.246	0.00259
0.247	-0.00722		3.247	0.00269		6.247	0.00259
0.248	-0.00393		3.248	0.00269		6.248	0.00259
0.249	-0.00722		3.249	0.00269		6.249	0.00581
0.25	-0.00722		3.25	0.00269		6.25	0.00259
0.251	-0.00722		3.251	0.00269		6.251	0.01225
0.252	-0.00722		3.252	0.00269		6.252	0.00581
0.253	-0.00722		3.253	0.0094		6.253	0.00903
0.254	-0.00722		3.254	0.00605		6.254	0.00581
0.255	-0.00393		3.255	0.00269		6.255	0.00581
0.256	-0.00393		3.256	0.00269		6.256	0.00581
0.257	-0.00722		3.257	0.00269		6.257	0.01225
0.258	-0.00722		3.258	0.00605		6.258	0.00581
0.259	-0.00393		3.259	0.00269		6.259	0.00903
0.26	-0.00393		3.26	-0.00401		6.26	0.00581
0.261	-0.00393		3.261	-0.0006579		6.261	0.00259
0.262	-0.00393		3.262	0.00269		6.262	0.00581
0.263	-0.00393		3.263	0.00269		6.263	0.00581
0.264	-0.00722		3.264	0.00269		6.264	0.00259
0.265	-0.00393		3.265	-0.0006579		6.265	0.00903
0.266	-0.00393		3.266	-0.0006579		6.266	0.00259
0.267	-0.00722		3.267	-0.0006579		6.267	0.00259
0.268	-0.00393		3.268	0.00269		6.268	-0.0006321
0.269	-0.00722		3.269	-0.0006579		6.269	0.00259
0.27	-0.000645		3.27	0.00269		6.27	0.00259
0.271	-0.00393		3.271	0.00269		6.271	0.00259
0.272	-0.00393		3.272	0.00269		6.272	0.00259
0.273	-0.00722		3.273	0.00269		6.273	0.00903
0.274	-0.00393		3.274	0.00269		6.274	0.00581
0.275	-0.000645		3.275	0.00269		6.275	0.00259
0.276	-0.00722		3.276	-0.0006579		6.276	0.00259
0.277	-0.00722		3.277	0.00269		6.277	0.00903
0.278	-0.00393		3.278	0.00269		6.278	0.00581
0.279	-0.00722		3.279	-0.0006579		6.279	0.00259
0.28	-0.00393		3.28	0.00269		6.28	0.00259
0.281	-0.00722		3.281	0.00269		6.281	0.00903
0.282	-0.00393		3.282	0.00269		6.282	0.00581
0.283	-0.00393		3.283	0.00269		6.283	0.00259
0.284	-0.00393		3.284	-0.0006579		6.284	0.00259
0.285	-0.00393		3.285	0.00269		6.285	0.00581
0.286	-0.00393		3.286	-0.0006579		6.286	0.00903
0.287	-0.00393		3.287	-0.00401		6.287	0.00581
0.288	-0.00393		3.288	-0.00401		6.288	0.00903
0.289	-0.000645		3.289	0.00269		6.289	0.00581
0.29	-0.00393		3.29	0.00605		6.29	0.00581
0.291	-0.00393		3.291	0.00269		6.291	0.00581
0.292	-0.00393		3.292	-0.0006579		6.292	0.00581
0.293	-0.00393		3.293	-0.0006579		6.293	0.00581
0.294	-0.00393		3.294	0.00269		6.294	0.00903
0.295	-0.0105		3.295	0.00269		6.295	0.00581
0.296	-0.000645		3.296	0.00269		6.296	0.00581
0.297	-0.00393		3.297	0.00605		6.297	0.00581
0.298	-0.000645		3.298	0.00605		6.298	0.00903
0.299	-0.00393		3.299	0.00269		6.299	0.00581
0.3	-0.00393		3.3	-0.0006579		6.3	0.00903
0.301	-0.000645		3.301	-0.0006579		6.301	0.00581
0.302	-0.00393		3.302	0.00269		6.302	0.00581
0.303	-0.00393		3.303	-0.0006579		6.303	0.01225
0.304	-0.000645		3.304	-0.00401		6.304	0.00903
0.305	-0.00393		3.305	-0.0006579		6.305	0.00581
0.306	-0.00393		3.306	0.00269		6.306	0.00581
0.307	-0.000645		3.307	-0.0006579		6.307	0.00903
0.308	-0.00393		3.308	-0.00401		6.308	0.00259
0.309	-0.00393		3.309	-0.0006579		6.309	0.00259
0.31	-0.00393		3.31	-0.00401		6.31	0.00581
0.311	-0.00393		3.311	0.00269		6.311	0.00259
0.312	-0.000645		3.312	0.00269		6.312	0.00259
0.313	-0.00393		3.313	0.00269		6.313	0.00581
0.314	-0.00722		3.314	0.00269		6.314	0.00581
0.315	-0.00393		3.315	0.00605		6.315	0.00259
0.316	-0.00393		3.316	-0.0006579		6.316	0.00259
0.317	-0.00393		3.317	0.00269		6.317	0.00903
0.318	-0.00393		3.318	0.00269		6.318	0.00259
0.319	-0.00393		3.319	0.00269		6.319	0.00903
0.32	0.00264		3.32	0.00605		6.32	0.00581
0.321	-0.000645		3.321	0.00269		6.321	0.00581
0.322	-0.00393		3.322	0.00269		6.322	0.00581
0.323	-0.000645		3.323	0.00269		6.323	0.00581
0.324	-0.000645		3.324	0.00269		6.324	0.00903
0.325	-0.000645		3.325	-0.0006579		6.325	0.00903
0.326	-0.000645		3.326	-0.0006579		6.326	0.00259
0.327	0.00264		3.327	-0.0006579		6.327	0.00903
0.328	-0.000645		3.328	-0.0006579		6.328	0.00259
0.329	-0.000645		3.329	-0.0006579		6.329	0.00903
0.33	0.00264		3.33	-0.0006579		6.33	0.00903
0.331	0.00264		3.331	-0.00736		6.331	0.00903
0.332	-0.000645		3.332	0.00269		6.332	0.00259
0.333	0.00264		3.333	-0.00401		6.333	0.00259
0.334	0.00264		3.334	-0.0006579		6.334	0.00581
0.335	-0.000645		3.335	-0.0006579		6.335	0.00581
0.336	0.00264		3.336	-0.0006579		6.336	0.00259
0.337	0.00264		3.337	0.00269		6.337	0.00581
0.338	0.00264		3.338	0.00269		6.338	0.00903
0.339	0.00264		3.339	-0.00401		6.339	0.00581
0.34	0.00264		3.34	-0.0006579		6.34	0.00259
0.341	0.00264		3.341	0.00269		6.341	0.00903
0.342	0.00593		3.342	-0.0006579		6.342	0.00581
0.343	0.00264		3.343	-0.0006579		6.343	0.00259
0.344	0.01185		3.344	-0.0006579		6.344	0.00259
0.345	0.08415		3.345	0.00269		6.345	0.00903
0.346	0.59018		3.346	-0.0006579		6.346	0.00581
0.347	1.35909		3.347	-0.0006579		6.347	0.00259
0.348	2.48945		3.348	-0.00401		6.348	0.00259
0.349	3.59352		3.349	-0.0006579		6.349	0.00581
0.35	4.44787		3.35	-0.0006579		6.35	0.00259
0.351	5.34164		3.351	0.00269		6.351	0.00259
0.352	6.51143		3.352	0.00269		6.352	0.00581
0.353	7.27377		3.353	-0.0006579		6.353	0.00581
0.354	7.55636		3.354	-0.0006579		6.354	0.00259
0.355	7.59579		3.355	-0.00401		6.355	0.00581
0.356	7.56293		3.356	-0.0006579		6.356	0.00581
0.357	7.49721		3.357	0.00605		6.357	0.00581
0.358	7.45121		3.358	-0.00401		6.358	0.00259
0.359	7.42492		3.359	-0.00401		6.359	0.00581
0.36	7.42492		3.36	-0.00401		6.36	0.00259
0.361	7.43149		3.361	-0.00401		6.361	0.00581
0.362	7.47092		3.362	-0.0006579		6.362	0.00259
0.363	7.49721		3.363	-0.00401		6.363	0.00903
0.364	7.51693		3.364	-0.0006579		6.364	0.00581
0.365	7.54979		3.365	-0.00736		6.365	0.00581
0.366	7.58922		3.366	-0.00401		6.366	0.00259
0.367	7.63522		3.367	-0.0006579		6.367	0.00581
0.368	7.67465		3.368	-0.0006579		6.368	0.00259
0.369	7.72065		3.369	-0.00736		6.369	0.00581
0.37	7.75351		3.37	-0.00401		6.37	0.00581
0.371	7.78637		3.371	-0.0006579		6.371	0.00581
0.372	7.81923		3.372	-0.00401		6.372	0.00581
0.373	7.84552		3.373	-0.00401		6.373	0.00259
0.374	7.89152		3.374	-0.00736		6.374	0.00259
0.375	7.9441		3.375	-0.0006579		6.375	0.00581
0.376	7.99667		3.376	-0.00401		6.376	0.00903
0.377	8.0361		3.377	-0.0006579		6.377	-0.0006321
0.378	8.06239		3.378	-0.0006579		6.378	-0.0006321
0.379	8.09525		3.379	-0.00401		6.379	0.00259
0.38	8.14783		3.38	-0.00401		6.38	0.00259
0.381	8.18069		3.381	0.00269		6.381	0.00259
0.382	8.2004		3.382	-0.0006579		6.382	0.00581
0.383	8.18069		3.383	-0.00401		6.383	0.00581
0.384	8.14783		3.384	-0.0006579		6.384	0.00259
0.385	8.08868		3.385	-0.00401		6.385	0.00581
0.386	7.99667		3.386	0.00269		6.386	-0.0006321
0.387	7.87181		3.387	-0.00401		6.387	0.00903
0.388	7.76009		3.388	-0.00401		6.388	0.00259
0.389	7.60236		3.389	-0.0006579		6.389	0.00581
0.39	7.39863		3.39	-0.00401		6.39	0.00903
0.391	7.18176		3.391	-0.0006579		6.391	0.00581
0.392	6.92546		3.392	-0.00401		6.392	0.00259
0.393	6.66258		3.393	-0.00401		6.393	0.00259
0.394	6.41285		3.394	-0.00401		6.394	0.00581
0.395	6.15655		3.395	-0.00401		6.395	0.00903
0.396	5.91339		3.396	-0.0006579		6.396	0.00259
0.397	5.68338		3.397	-0.00401		6.397	0.00581
0.398	5.44022		3.398	-0.00736		6.398	0.00581
0.399	5.22992		3.399	-0.0006579		6.399	0.00581
0.4	4.9999		3.4	-0.00401		6.4	-0.0006321
0.401	4.7896		3.401	-0.0006579		6.401	0.00259
0.402	4.59245		3.402	-0.00401		6.402	0.00581
0.403	4.38872		3.403	-0.00401		6.403	0.00259
0.404	4.18499		3.404	-0.0006579		6.404	0.00259
0.405	3.99441		3.405	-0.00401		6.405	0.00581
0.406	3.81697		3.406	-0.0006579		6.406	-0.0006321
0.407	3.6461		3.407	-0.01071		6.407	0.00259
0.408	3.47523		3.408	0.00269		6.408	0.00259
0.409	3.32408		3.409	-0.00736		6.409	0.00259
0.41	3.18607		3.41	-0.0006579		6.41	0.00259
0.411	3.04149		3.411	-0.00401		6.411	0.00581
0.412	2.91662		3.412	-0.0006579		6.412	-0.0006321
0.413	2.8049		3.413	-0.0006579		6.413	0.00903
0.414	2.69318		3.414	-0.00736		6.414	0.00259
0.415	2.5946		3.415	-0.0006579		6.415	-0.0006321
0.416	2.50259		3.416	0.1053		6.416	0.00259
0.417	2.40401		3.417	1.41738		6.417	0.00259
0.418	2.33172		3.418	2.61503		6.418	0.00903
0.419	2.25286		3.419	4.03391		6.419	0.00259
0.42	2.18714		3.42	5.07899		6.42	0.00581
0.421	2.12142		3.421	5.80369		6.421	-0.0006321
0.422	2.07542		3.422	6.30716		6.422	0.00581
0.423	2.01627		3.423	6.66569		6.423	0.00259
0.424	1.97027		3.424	6.92505		6.424	0.00903
0.425	1.93084		3.425	7.10051		6.425	0.00259
0.426	1.89141		3.426	7.21493		6.426	0.00259
0.427	1.85855		3.427	7.27596		6.427	0.00581
0.428	1.81255		3.428	7.33699		6.428	0.00259
0.429	1.77311		3.429	7.39038		6.429	0.00581
0.43	1.73368		3.43	7.46667		6.43	0.00581
0.431	1.7074		3.431	7.54295		6.431	0.00259
0.432	1.66139		3.432	7.63449		6.432	-0.00385
0.433	1.62196		3.433	7.70315		6.433	0.00581
0.434	1.58253		3.434	7.7718		6.434	0.00259
0.435	1.54967		3.435	7.84046		6.435	0.00581
0.436	1.52338		3.436	7.90911		6.436	0.00581
0.437	1.48395		3.437	7.9854		6.437	0.00259
0.438	1.44452		3.438	8.05405		6.438	-0.00385
0.439	1.40509		3.439	8.11508		6.439	0.00259
0.44	1.37223		3.44	8.19899		6.44	-0.0006321
0.441	1.3328		3.441	8.27527		6.441	0.00581
0.442	1.29994		3.442	8.37444		6.442	0.00259
0.443	1.26051		3.443	8.45073		6.443	0.00259
0.444	1.22765		3.444	8.51938		6.444	0.00581
0.445	1.19479		3.445	8.55752		6.445	-0.0006321
0.446	1.17508		3.446	8.58041		6.446	0.00581
0.447	1.12907		3.447	8.58041		6.447	0.00581
0.448	1.10936		3.448	8.53464		6.448	0.00259
0.449	1.08307		3.449	8.48124		6.449	0.00259
0.45	1.04364		3.45	8.38207		6.45	0.00581
0.451	1.01735		3.451	8.22188		6.451	0.00581
0.452	0.98449		3.452	8.04642		6.452	0.00259
0.453	0.95163		3.453	7.84809		6.453	0.00259
0.454	0.92534		3.454	7.58109		6.454	-0.0006321
0.455	0.90563		3.455	7.3141		6.455	0.00259
0.456	0.88591		3.456	7.05474		6.456	-0.00385
0.457	0.8662		3.457	6.75723		6.457	-0.00385
0.458	0.83334		3.458	6.48261		6.458	0.02401
0.459	0.82677		3.459	6.19273		6.459	0.10606
0.46	0.79391		3.46	5.92574		6.46	0.23229
0.461	0.78076		3.461	5.674		6.461	0.40271
0.462	0.76105		3.462	5.42227		6.462	0.60468
0.463	0.73476		3.463	5.17816		6.463	0.79403
0.464	0.72162		3.464	4.93405		6.464	1.02125
0.465	0.71504		3.465	4.74334		6.465	1.24846
0.466	0.7019		3.466	4.54501		6.466	1.42519
0.467	0.68218		3.467	4.34667		6.467	1.58298
0.468	0.66247		3.468	4.17122		6.468	1.68397
0.469	0.64275		3.469	4.00339		6.469	1.77864
0.47	0.62304		3.47	3.83557		6.47	1.85438
0.471	0.62961		3.471	3.69063		6.471	1.91749
0.472	0.60989		3.472	3.56858		6.472	1.99323
0.473	0.59018		3.473	3.43889		6.473	2.07529
0.474	0.57046		3.474	3.30921		6.474	2.15103
0.475	0.57046		3.475	3.21004		6.475	2.23308
0.476	0.55075		3.476	3.10325		6.476	2.30882
0.477	0.53103		3.477	3.01171		6.477	2.39718
0.478	0.52446		3.478	2.92017		6.478	2.4666
0.479	0.50474		3.479	2.84388		6.479	2.56128
0.48	0.50474		3.48	2.77523		6.48	2.63071
0.481	0.48503		3.481	2.69894		6.481	2.70645
0.482	0.47846		3.482	2.63792		6.482	2.78219
0.483	0.45874		3.483	2.56926		6.483	2.85793
0.484	0.43903		3.484	2.50824		6.484	2.94629
0.485	0.43245		3.485	2.43195		6.485	3.02834
0.486	0.42588		3.486	2.40144		6.486	3.10408
0.487	0.41274		3.487	2.33278		6.487	3.18613
0.488	0.38645		3.488	2.29464		6.488	3.28712
0.489	0.37988		3.489	2.24124		6.489	3.38179
0.49	0.37331		3.49	2.19547		6.49	3.47647
0.491	0.37331		3.491	2.15733		6.491	3.59008
0.492	0.34045		3.492	2.11156		6.492	3.70999
0.493	0.33388		3.493	2.06579		6.493	3.82992
0.494	0.33388		3.494	2.02765		6.494	3.96246
0.495	0.32073		3.495	1.97425		6.495	4.10132
0.496	0.30102		3.496	1.94373		6.496	4.2528
0.497	0.30102		3.497	1.89797		6.497	4.42952
0.498	0.27473		3.498	1.85982		6.498	4.61887
0.499	0.26816		3.499	1.81405		6.499	4.82084
0.5	0.26159		3.5	1.77591		6.5	5.07331
0.501	0.24844		3.501	1.7454		6.501	5.3447
0.502	0.2353		3.502	1.69963		6.502	5.67291
0.503	0.22873		3.503	1.66149		6.503	6.03267
0.504	0.20901		3.504	1.60046		6.504	6.4303
0.505	0.20244		3.505	1.56995		6.505	6.85949
0.506	0.19587		3.506	1.5318		6.506	7.33287
0.507	0.17615		3.507	1.50892		6.507	7.78099
0.508	0.16958		3.508	1.45552		6.508	7.93247
0.509	0.15644		3.509	1.42501		6.509	7.85042
0.51	0.15644		3.51	1.37924		6.51	7.73681
0.511	0.14329		3.511	1.34872		6.511	7.68632
0.512	0.13015		3.512	1.30295		6.512	7.62951
0.513	0.13015		3.513	1.27244		6.513	7.33918
0.514	0.11043		3.514	1.2343		6.514	6.89736
0.515	0.11043		3.515	1.21904		6.515	6.3735
0.516	0.09072		3.516	1.18853		6.516	5.89382
0.517	0.08415		3.517	1.14276		6.517	5.45831
0.518	0.08415		3.518	1.1275		6.518	5.02912
0.519	0.071		3.519	1.09699		6.519	4.6378
0.52	0.05786		3.52	1.0741		6.52	4.29698
0.521	0.05129		3.521	1.04359		6.521	3.99402
0.522	0.04471		3.522	1.01308		6.522	3.73524
0.523	0.03157		3.523	0.99782		6.523	3.48278
0.524	0.025		3.524	0.96731		6.524	3.26818
0.525	0.01185		3.525	0.95968		6.525	3.06621
0.526	0.00528		3.526	0.93679		6.526	2.8958
0.527	0.00593		3.527	0.92153		6.527	2.73801
0.528	0.00593		3.528	0.89865		6.528	2.59915
0.529	0.00264		3.529	0.86814		6.529	2.4603
0.53	0.00593		3.53	0.86051		6.53	2.34037
0.531	0.00264		3.531	0.82999		6.531	2.2457
0.532	0.00921		3.532	0.82237		6.532	2.15103
0.533	0.00593		3.533	0.79185		6.533	2.06897
0.534	0.00264		3.534	0.79185		6.534	1.99955
0.535	0.00593		3.535	0.76134		6.535	1.92381
0.536	-0.000645		3.536	0.73845		6.536	1.867
0.537	0.00264		3.537	0.71557		6.537	1.80388
0.538	0.00593		3.538	0.70794		6.538	1.7597
0.539	0.00593		3.539	0.68506		6.539	1.71552
0.54	0.00593		3.54	0.6698		6.54	1.66503
0.541	0.00264		3.541	0.64691		6.541	1.63347
0.542	0.00264		3.542	0.62403		6.542	1.60191
0.543	0.00593		3.543	0.59352		6.543	1.57667
0.544	0.00921		3.544	0.58589		6.544	1.55142
0.545	0.00593		3.545	0.563		6.545	1.51986
0.546	0.00264		3.546	0.53249		6.546	1.49462
0.547	0.00593		3.547	0.5096		6.547	1.47568
0.548	0.00264		3.548	0.48672		6.548	1.46306
0.549	0.00921		3.549	0.47146		6.549	1.42519
0.55	0.00264		3.55	0.44858		6.55	1.40625
0.551	0.00921		3.551	0.42569		6.551	1.38101
0.552	0.00921		3.552	0.40281		6.552	1.36838
0.553	0.00593		3.553	0.38755		6.553	1.34945
0.554	0.00593		3.554	0.34178		6.554	1.31158
0.555	0.00264		3.555	0.34178		6.555	1.29896
0.556	0.00264		3.556	0.31127		6.556	1.27371
0.557	0.00921		3.557	0.28838		6.557	1.24215
0.558	0.00264		3.558	0.2655		6.558	1.21691
0.559	0.00593		3.559	0.24261		6.559	1.19797
0.56	0.00593		3.56	0.22735		6.56	1.1601
0.561	0.00264		3.561	0.20447		6.561	1.14748
0.562	0.00921		3.562	0.18921		6.562	1.11592
0.563	0.0125		3.563	0.16633		6.563	1.09698
0.564	0.00593		3.564	0.14344		6.564	1.05911
0.565	0.00593		3.565	0.12819		6.565	1.04649
0.566	0.00593		3.566	0.12056		6.566	1.01493
0.567	0.00593		3.567	0.09767		6.567	0.98969
0.568	0.00593		3.568	0.09004		6.568	0.95813
0.569	0.00593		3.569	0.0519		6.569	0.93919
0.57	0.00593		3.57	0.04427		6.57	0.91395
0.571	0.00921		3.571	0.02902		6.571	0.87608
0.572	0.00593		3.572	0.00613		6.572	0.85714
0.573	0.00264		3.573	-0.00401		6.573	0.83821
0.574	0.00921		3.574	-0.00736		6.574	0.81296
0.575	0.00593		3.575	-0.00736		6.575	0.79403
0.576	0.00593		3.576	-0.01071		6.576	0.76878
0.577	0.00593		3.577	-0.01071		6.577	0.76247
0.578	0.00593		3.578	-0.00401		6.578	0.73722
0.579	0.00593		3.579	-0.00736		6.579	0.7246
0.58	0.00593		3.58	-0.00736		6.58	0.69935
0.581	0.00921		3.581	-0.01071		6.581	0.68673
0.582	0.00921		3.582	-0.00736		6.582	0.6741
0.583	0.00593		3.583	-0.01071		6.583	0.65517
0.584	0.00264		3.584	-0.01406		6.584	0.63624
0.585	0.00593		3.585	-0.01406		6.585	0.62361
0.586	0.00921		3.586	-0.01071		6.586	0.61099
0.587	0.00921		3.587	-0.01071		6.587	0.58574
0.588	0.00921		3.588	-0.00736		6.588	0.57943
0.589	0.00921		3.589	-0.01071		6.589	0.57312
0.59	0.00921		3.59	-0.01071		6.59	0.56681
0.591	0.00593		3.591	-0.01071		6.591	0.54787
0.592	0.00593		3.592	-0.01071		6.592	0.54787
0.593	0.00593		3.593	-0.00401		6.593	0.53525
0.594	0.00593		3.594	-0.00401		6.594	0.51631
0.595	0.00593		3.595	-0.01071		6.595	0.51631
0.596	0.00593		3.596	-0.00736		6.596	0.51
0.597	0.00593		3.597	-0.01071		6.597	0.49107
0.598	0.00593		3.598	-0.00736		6.598	0.47213
0.599	0.00593		3.599	-0.00736		6.599	0.47844
0.6	0.00593		3.6	-0.00736		6.6	0.45951
0.601	0.00921		3.601	-0.00736		6.601	0.45951
0.602	0.00921		3.602	-0.01071		6.602	0.43426
0.603	0.00921		3.603	-0.01071		6.603	0.43426
0.604	0.00921		3.604	-0.00736		6.604	0.42795
0.605	0.00593		3.605	-0.01071		6.605	0.41533
0.606	0.00593		3.606	-0.01071		6.606	0.40271
0.607	0.00921		3.607	-0.01071		6.607	0.39639
0.608	0.00921		3.608	-0.01071		6.608	0.39639
0.609	0.00264		3.609	-0.00736		6.609	0.39008
0.61	-0.000645		3.61	-0.00736		6.61	0.36484
0.611	0.00593		3.611	-0.01071		6.611	0.37115
0.612	0.00264		3.612	-0.00401		6.612	0.35221
0.613	0.00593		3.613	-0.01406		6.613	0.3459
0.614	0.00593		3.614	-0.00736		6.614	0.33328
0.615	0.00921		3.615	-0.01071		6.615	0.32065
0.616	0.00921		3.616	-0.00736		6.616	0.32065
0.617	0.00593		3.617	-0.01071		6.617	0.30172
0.618	0.00921		3.618	-0.00736		6.618	0.30172
0.619	0.00593		3.619	-0.01071		6.619	0.2891
0.62	0.0125		3.62	-0.01071		6.62	0.27647
0.621	0.00593		3.621	-0.01071		6.621	0.26385
0.622	0.00593		3.622	-0.01071		6.622	0.26385
0.623	0.00593		3.623	-0.00401		6.623	0.2386
0.624	0.00921		3.624	-0.00736		6.624	0.24492
0.625	0.00264		3.625	-0.01071		6.625	0.23229
0.626	0.00593		3.626	-0.00736		6.626	0.22598
0.627	0.00593		3.627	-0.00401		6.627	0.20704
0.628	0.00921		3.628	-0.00736		6.628	0.20073
0.629	0.00921		3.629	-0.01071		6.629	0.19442
0.63	0.00593		3.63	-0.00736		6.63	0.1818
0.631	0.0125		3.631	-0.00736		6.631	0.1818
0.632	0.00593		3.632	-0.00401		6.632	0.16286
0.633	0.00593		3.633	-0.01406		6.633	0.15655
0.634	0.00593		3.634	-0.00736		6.634	0.14393
0.635	0.00921		3.635	-0.00736		6.635	0.14393
0.636	0.00593		3.636	-0.01071		6.636	0.14393
0.637	0.00921		3.637	-0.01071		6.637	0.13131
0.638	0.00921		3.638	-0.00401		6.638	0.11868
0.639	0.00593		3.639	-0.01071		6.639	0.11868
0.64	0.00593		3.64	-0.00401		6.64	0.11237
0.641	0.00921		3.641	-0.01071		6.641	0.09344
0.642	0.00593		3.642	-0.00736		6.642	0.08712
0.643	-0.000645		3.643	-0.00736		6.643	0.08081
0.644	0.00921		3.644	-0.01071		6.644	0.06819
0.645	0.00921		3.645	-0.01071		6.645	0.06188
0.646	0.00921		3.646	-0.01406		6.646	0.06188
0.647	0.00593		3.647	-0.01071		6.647	0.05557
0.648	0.00921		3.648	-0.00736		6.648	0.04926
0.649	0.00593		3.649	-0.01071		6.649	0.04294
0.65	0.00921		3.65	-0.01071		6.65	0.03663
0.651	0.00593		3.651	-0.01071		6.651	0.03032
0.652	0.00921		3.652	-0.00401		6.652	0.02401
0.653	0.00921		3.653	-0.00736		6.653	0.0177
0.654	0.00593		3.654	-0.01071		6.654	0.01138
0.655	0.00921		3.655	-0.01071		6.655	0.00507
0.656	0.00593		3.656	-0.00736		6.656	0.00507
0.657	0.00921		3.657	-0.01071		6.657	0.00507
0.658	0.00593		3.658	-0.01071		6.658	-0.00385
0.659	0.0125		3.659	-0.00736		6.659	-0.00707
0.66	0.00593		3.66	-0.00736		6.66	-0.00385
0.661	0.00593		3.661	-0.01406		6.661	-0.00707
0.662	0.00921		3.662	-0.01071		6.662	-0.00385
0.663	0.00593		3.663	-0.00736		6.663	-0.00707
0.664	0.00921		3.664	-0.01071		6.664	-0.00385
0.665	0.00921		3.665	-0.00736		6.665	-0.00385
0.666	0.00921		3.666	-0.01071		6.666	-0.00385
0.667	0.0125		3.667	-0.00401		6.667	-0.00707
0.668	0.00921		3.668	-0.00736		6.668	-0.00707
0.669	0.00921		3.669	-0.01071		6.669	-0.00385
0.67	0.00921		3.67	-0.01071		6.67	-0.00707
0.671	0.00921		3.671	-0.00736		6.671	-0.00707
0.672	0.00593		3.672	-0.01071		6.672	-0.01029
0.673	0.00593		3.673	-0.00401		6.673	-0.01029
0.674	0.00921		3.674	-0.00736		6.674	-0.01029
0.675	0.00593		3.675	-0.00736		6.675	-0.01029
0.676	0.00264		3.676	-0.00736		6.676	-0.01029
0.677	0.00593		3.677	-0.01071		6.677	-0.01029
0.678	0.00593		3.678	-0.01071		6.678	-0.01029
0.679	0.00593		3.679	-0.01071		6.679	-0.01029
0.68	0.00921		3.68	-0.00736		6.68	-0.00707
0.681	0.00593		3.681	-0.00736		6.681	-0.00707
0.682	0.00593		3.682	-0.01071		6.682	-0.00707
0.683	0.00593		3.683	-0.01071		6.683	-0.00707
0.684	0.00921		3.684	-0.00736		6.684	-0.00707
0.685	0.00593		3.685	-0.01071		6.685	-0.01029
0.686	0.00921		3.686	-0.00736		6.686	-0.00707
0.687	0.00921		3.687	-0.00736		6.687	-0.00707
0.688	0.0125		3.688	-0.00736		6.688	-0.01029
0.689	0.00921		3.689	-0.01071		6.689	-0.00385
0.69	0.00593		3.69	-0.01406		6.69	-0.01029
0.691	0.00921		3.691	-0.01071		6.691	-0.00385
0.692	0.00593		3.692	-0.00736		6.692	-0.01029
0.693	0.00921		3.693	-0.00736		6.693	-0.00707
0.694	0.00593		3.694	-0.00736		6.694	-0.00707
0.695	0.00921		3.695	-0.00736		6.695	-0.00707
0.696	0.00593		3.696	-0.00736		6.696	-0.00707
0.697	0.00264		3.697	-0.00401		6.697	-0.01029
0.698	0.00593		3.698	-0.01071		6.698	-0.00707
0.699	0.00593		3.699	-0.00736		6.699	-0.01351
0.7	0.00593		3.7	-0.01406		6.7	-0.00707
0.701	0.00921		3.701	-0.00736		6.701	-0.00707
0.702	0.00921		3.702	-0.01071		6.702	-0.01029
0.703	0.00593		3.703	-0.00401		6.703	-0.00707
0.704	0.00593		3.704	-0.01071		6.704	-0.01351
0.705	0.00921		3.705	-0.01071		6.705	-0.00707
0.706	0.00921		3.706	-0.00736		6.706	-0.00385
0.707	0.00921		3.707	-0.00736		6.707	-0.00707
0.708	0.00921		3.708	-0.00736		6.708	-0.00707
0.709	0.00921		3.709	-0.00736		6.709	-0.01029
0.71	0.00921		3.71	-0.01406		6.71	-0.00385
0.711	0.0125		3.711	-0.00736		6.711	-0.01029
0.712	0.00921		3.712	-0.00401		6.712	-0.00707
0.713	0.00593		3.713	-0.00736		6.713	-0.01029
0.714	0.00593		3.714	-0.00736		6.714	-0.01029
0.715	0.00593		3.715	-0.00401		6.715	-0.01029
0.716	0.00593		3.716	-0.01071		6.716	-0.00385
0.717	-0.000645		3.717	-0.00736		6.717	-0.01029
0.718	0.00593		3.718	-0.00736		6.718	-0.00707
0.719	0.00593		3.719	-0.01071		6.719	-0.00707
0.72	0.00593		3.72	-0.00736		6.72	-0.00707
0.721	0.00593		3.721	-0.01406		6.721	-0.00707
0.722	0.00593		3.722	-0.00736		6.722	-0.01029
0.723	0.00593		3.723	-0.00736		6.723	-0.01029
0.724	0.00593		3.724	-0.01071		6.724	-0.00707
0.725	0.00593		3.725	-0.00736		6.725	-0.00707
0.726	0.00921		3.726	-0.01071		6.726	-0.01351
0.727	0.00921		3.727	-0.00736		6.727	-0.01029
0.728	0.00921		3.728	-0.00401		6.728	-0.01029
0.729	0.00921		3.729	-0.01071		6.729	-0.00707
0.73	0.00921		3.73	-0.00736		6.73	-0.00707
0.731	0.00921		3.731	-0.01071		6.731	-0.01029
0.732	0.00921		3.732	-0.00736		6.732	-0.00385
0.733	0.00593		3.733	-0.00401		6.733	-0.00707
0.734	0.00593		3.734	-0.00401		6.734	-0.00385
0.735	0.00264		3.735	-0.01406		6.735	-0.01029
0.736	0.00264		3.736	-0.00736		6.736	-0.00707
0.737	0.0125		3.737	-0.01406		6.737	-0.00707
0.738	0.00593		3.738	-0.01071		6.738	-0.01029
0.739	0.00593		3.739	-0.01071		6.739	-0.01029
0.74	0.00921		3.74	-0.01071		6.74	-0.01029
0.741	0.00264		3.741	-0.00736		6.741	-0.00385
0.742	0.00921		3.742	-0.00401		6.742	-0.00707
0.743	0.00593		3.743	-0.01071		6.743	-0.00707
0.744	0.0125		3.744	-0.00736		6.744	-0.01029
0.745	0.00593		3.745	-0.00401		6.745	-0.00707
0.746	0.00593		3.746	-0.00401		6.746	-0.00707
0.747	0.0125		3.747	-0.00736		6.747	-0.01029
0.748	0.00593		3.748	-0.00401		6.748	-0.01029
0.749	0.00264		3.749	-0.00401		6.749	-0.00707
0.75	0.00593		3.75	-0.00736		6.75	-0.01029
0.751	0.00921		3.751	-0.00401		6.751	-0.00707
0.752	0.00921		3.752	-0.00736		6.752	-0.00707
0.753	0.00593		3.753	-0.00401		6.753	-0.00707
0.754	0.00264		3.754	-0.00736		6.754	-0.00707
0.755	0.00921		3.755	-0.00736		6.755	-0.00707
0.756	0.00921		3.756	-0.00401		6.756	-0.00385
0.757	0.00921		3.757	-0.00736		6.757	-0.00385
0.758	0.00593		3.758	-0.00401		6.758	-0.00707
0.759	0.00264		3.759	-0.00736		6.759	-0.01351
0.76	0.00593		3.76	-0.00736		6.76	-0.00707
0.761	0.0125		3.761	-0.00736		6.761	-0.00707
0.762	0.00593		3.762	-0.00736		6.762	-0.00707
0.763	0.00593		3.763	-0.01071		6.763	-0.01029
0.764	0.00593		3.764	-0.00401		6.764	-0.01029
0.765	0.00264		3.765	-0.00736		6.765	-0.01029
0.766	0.00921		3.766	-0.00736		6.766	-0.00707
0.767	0.00593		3.767	-0.0006579		6.767	-0.00707
0.768	0.00921		3.768	-0.01406		6.768	-0.01351
0.769	0.00921		3.769	-0.00401		6.769	-0.00385
0.77	0.00264		3.77	-0.00736		6.77	-0.01029
0.771	0.00264		3.771	-0.00736		6.771	-0.01029
0.772	0.00921		3.772	-0.00401		6.772	-0.01029
0.773	0.00593		3.773	-0.00736		6.773	-0.01351
0.774	0.00264		3.774	-0.00736		6.774	-0.01029
0.775	0.00921		3.775	-0.00401		6.775	-0.00707
0.776	0.00921		3.776	-0.00736		6.776	-0.00707
0.777	0.00921		3.777	-0.00736		6.777	-0.01029
0.778	0.00921		3.778	-0.00401		6.778	-0.01029
0.779	0.00593		3.779	-0.00401		6.779	-0.00385
0.78	0.00921		3.78	-0.0006579		6.78	-0.01029
0.781	0.00593		3.781	-0.00736		6.781	-0.00707
0.782	0.00593		3.782	-0.00401		6.782	-0.01029
0.783	0.00593		3.783	-0.00736		6.783	-0.01029
0.784	0.00264		3.784	-0.00401		6.784	-0.01029
0.785	0.00593		3.785	-0.00736		6.785	-0.00707
0.786	0.00593		3.786	-0.00736		6.786	-0.01029
0.787	0.00593		3.787	-0.01071		6.787	-0.01029
0.788	0.00921		3.788	-0.00736		6.788	-0.01351
0.789	0.00921		3.789	-0.00736		6.789	-0.01029
0.79	0.00264		3.79	-0.00401		6.79	-0.01029
0.791	0.00921		3.791	-0.00736		6.791	-0.01029
0.792	0.00921		3.792	-0.00736		6.792	-0.01029
0.793	0.00264		3.793	-0.00736		6.793	-0.00707
0.794	0.00593		3.794	-0.00401		6.794	-0.01351
0.795	0.00921		3.795	-0.00401		6.795	-0.01673
0.796	0.00593		3.796	-0.0006579		6.796	-0.01673
0.797	0.00593		3.797	-0.00401		6.797	-0.01029
0.798	0.00593		3.798	-0.00736		6.798	-0.00707
0.799	0.00593		3.799	-0.00736		6.799	-0.00385
0.8	0.00593		3.8	-0.00401		6.8	-0.01029
0.801	0.00921		3.801	-0.00401		6.801	-0.00707
0.802	0.00593		3.802	-0.01071		6.802	-0.01351
0.803	0.00921		3.803	-0.00736		6.803	-0.01029
0.804	0.00264		3.804	-0.00736		6.804	-0.01029
0.805	0.00593		3.805	-0.00401		6.805	-0.00707
0.806	0.00593		3.806	-0.00401		6.806	-0.00707
0.807	0.00593		3.807	-0.00736		6.807	-0.01351
0.808	0.00921		3.808	-0.00736		6.808	-0.01029
0.809	0.00593		3.809	-0.00401		6.809	-0.01029
0.81	0.00593		3.81	-0.00401		6.81	-0.01351
0.811	0.00921		3.811	-0.00736		6.811	-0.01029
0.812	0.00264		3.812	-0.00401		6.812	-0.00707
0.813	0.00264		3.813	-0.00401		6.813	-0.00707
0.814	0.00264		3.814	-0.01071		6.814	-0.01029
0.815	0.00593		3.815	-0.00736		6.815	-0.01029
0.816	0.00264		3.816	-0.00401		6.816	-0.01351
0.817	-0.000645		3.817	-0.0006579		6.817	-0.01029
0.818	0.00264		3.818	-0.00736		6.818	-0.01351
0.819	0.00921		3.819	-0.00401		6.819	-0.00707
0.82	0.00593		3.82	-0.00401		6.82	-0.01029
0.821	0.00593		3.821	-0.00401		6.821	-0.01029
0.822	0.00593		3.822	-0.00736		6.822	-0.01029
0.823	0.00264		3.823	-0.01071		6.823	-0.01029
0.824	0.00593		3.824	-0.00401		6.824	-0.01029
0.825	0.00264		3.825	-0.00401		6.825	-0.01029
0.826	0.00921		3.826	-0.00401		6.826	-0.01029
0.827	-0.000645		3.827	-0.00401		6.827	-0.00385
0.828	0.00264		3.828	-0.00401		6.828	-0.01029
0.829	0.00593		3.829	-0.00736		6.829	-0.00707
0.83	0.00264		3.83	-0.00401		6.83	-0.00385
0.831	0.00593		3.831	-0.00401		6.831	-0.00707
0.832	0.00921		3.832	-0.00401		6.832	-0.00707
0.833	0.00264		3.833	-0.0006579		6.833	-0.00707
0.834	0.00593		3.834	-0.00401		6.834	-0.00707
0.835	-0.000645		3.835	-0.00401		6.835	-0.00707
0.836	0.00593		3.836	-0.00401		6.836	-0.01029
0.837	0.00593		3.837	-0.00401		6.837	-0.00707
0.838	0.00264		3.838	-0.00401		6.838	-0.00707
0.839	0.00264		3.839	-0.00736		6.839	-0.00707
0.84	0.00593		3.84	-0.00736		6.84	-0.00707
0.841	0.00264		3.841	-0.00736		6.841	-0.01351
0.842	0.00593		3.842	-0.00401		6.842	-0.00707
0.843	-0.000645		3.843	-0.0006579		6.843	-0.00707
0.844	0.00921		3.844	-0.00736		6.844	-0.00707
0.845	0.00921		3.845	-0.00736		6.845	-0.00707
0.846	0.00264		3.846	-0.00736		6.846	-0.00707
0.847	0.00593		3.847	-0.00736		6.847	-0.00707
0.848	0.00264		3.848	-0.0006579		6.848	-0.00707
0.849	0.00593		3.849	-0.00401		6.849	-0.01029
0.85	-0.000645		3.85	-0.00736		6.85	-0.00707
0.851	0.00264		3.851	-0.0006579		6.851	-0.00707
0.852	0.00593		3.852	-0.0006579		6.852	-0.00707
0.853	0.00593		3.853	-0.00401		6.853	-0.00707
0.854	0.00264		3.854	-0.00401		6.854	-0.00707
0.855	-0.000645		3.855	-0.00401		6.855	-0.00707
0.856	0.00264		3.856	-0.00401		6.856	-0.01029
0.857	0.00264		3.857	-0.0006579		6.857	-0.01029
0.858	0.00264		3.858	-0.00736		6.858	-0.00707
0.859	0.00264		3.859	-0.00401		6.859	-0.01029
0.86	0.00593		3.86	-0.00401		6.86	-0.00707
0.861	0.00593		3.861	-0.00401		6.861	-0.01029
0.862	0.00264		3.862	-0.00401		6.862	-0.01029
0.863	0.00264		3.863	-0.00401		6.863	-0.01351
0.864	0.00264		3.864	-0.00736		6.864	-0.00707
0.865	0.00264		3.865	-0.00401		6.865	-0.00707
0.866	0.00264		3.866	-0.00736		6.866	-0.01351
0.867	0.00264		3.867	-0.0006579		6.867	-0.00707
0.868	0.00921		3.868	-0.00736		6.868	-0.00707
0.869	0.00593		3.869	-0.0006579		6.869	-0.01029
0.87	0.00593		3.87	-0.00401		6.87	-0.01029
0.871	0.00264		3.871	-0.00401		6.871	-0.00707
0.872	0.00264		3.872	-0.00401		6.872	-0.00707
0.873	0.00593		3.873	-0.0006579		6.873	-0.01029
0.874	0.00264		3.874	-0.00401		6.874	-0.00385
0.875	0.00593		3.875	-0.00401		6.875	-0.01029
0.876	-0.000645		3.876	-0.00401		6.876	-0.01029
0.877	0.00593		3.877	-0.0006579		6.877	-0.00707
0.878	0.00264		3.878	-0.0006579		6.878	-0.01029
0.879	0.00264		3.879	-0.00401		6.879	-0.01029
0.88	0.00593		3.88	0.00269		6.88	-0.01029
0.881	0.00264		3.881	-0.0006579		6.881	-0.01351
0.882	0.00593		3.882	-0.00401		6.882	-0.00707
0.883	-0.000645		3.883	-0.01071		6.883	-0.01029
0.884	0.00593		3.884	-0.0006579		6.884	-0.00707
0.885	0.00593		3.885	-0.0006579		6.885	-0.00707
0.886	0.00264		3.886	-0.0006579		6.886	-0.00707
0.887	-0.000645		3.887	-0.00401		6.887	-0.00707
0.888	0.00593		3.888	-0.00401		6.888	-0.01029
0.889	0.00264		3.889	-0.00736		6.889	-0.01029
0.89	0.00264		3.89	-0.00401		6.89	-0.01029
0.891	0.00264		3.891	-0.00401		6.891	-0.01351
0.892	0.00921		3.892	-0.0006579		6.892	-0.01351
0.893	-0.000645		3.893	-0.00401		6.893	-0.01029
0.894	0.00264		3.894	-0.0006579		6.894	-0.00385
0.895	0.00264		3.895	-0.0006579		6.895	-0.00707
0.896	-0.000645		3.896	0.00269		6.896	-0.00707
0.897	0.00593		3.897	-0.0006579		6.897	-0.01029
0.898	-0.000645		3.898	-0.0006579		6.898	-0.01029
0.899	0.00264		3.899	-0.00401		6.899	-0.00707
0.9	0.00264		3.9	-0.0006579		6.9	-0.00707
0.901	-0.000645		3.901	-0.00401		6.901	-0.01673
0.902	0.00264		3.902	-0.0006579		6.902	-0.00707
0.903	0.00264		3.903	-0.0006579		6.903	-0.00385
0.904	-0.000645		3.904	-0.0006579		6.904	-0.00707
0.905	-0.000645		3.905	-0.0006579		6.905	-0.01029
0.906	-0.000645		3.906	0.00269		6.906	-0.00707
0.907	0.00264		3.907	-0.00401		6.907	-0.01029
0.908	0.00264		3.908	-0.00401		6.908	-0.00385
0.909	-0.000645		3.909	-0.00401		6.909	-0.01029
0.91	-0.000645		3.91	0.00269		6.91	-0.01029
0.911	0.00264		3.911	-0.0006579		6.911	-0.01029
0.912	-0.000645		3.912	-0.0006579		6.912	-0.01029
0.913	-0.00393		3.913	0.00269		6.913	-0.00707
0.914	-0.000645		3.914	-0.0006579		6.914	-0.01029
0.915	-0.000645		3.915	-0.00401		6.915	-0.00707
0.916	0.00264		3.916	0.00269		6.916	-0.00707
0.917	-0.000645		3.917	-0.0006579		6.917	-0.00707
0.918	0.00264		3.918	-0.0006579		6.918	-0.01029
0.919	0.00264		3.919	-0.00401		6.919	-0.00707
0.92	0.00264		3.92	-0.00401		6.92	-0.00707
0.921	0.00264		3.921	-0.0006579		6.921	-0.00707
0.922	-0.000645		3.922	0.00269		6.922	-0.01029
0.923	0.00264		3.923	-0.0006579		6.923	-0.01029
0.924	-0.000645		3.924	-0.0006579		6.924	-0.00707
0.925	-0.000645		3.925	0.00269		6.925	-0.00707
0.926	-0.000645		3.926	-0.0006579		6.926	-0.00707
0.927	0.00593		3.927	-0.0006579		6.927	-0.0006321
0.928	0.00264		3.928	0.00269		6.928	-0.00707
0.929	-0.00393		3.929	-0.00401		6.929	-0.00385
0.93	-0.000645		3.93	-0.00401		6.93	-0.01029
0.931	-0.000645		3.931	-0.0006579		6.931	-0.00385
0.932	0.00264		3.932	-0.0006579		6.932	-0.00707
0.933	0.00264		3.933	-0.00401		6.933	-0.00707
0.934	-0.000645		3.934	-0.00401		6.934	-0.00707
0.935	-0.000645		3.935	-0.0006579		6.935	-0.00707
0.936	-0.00393		3.936	-0.00401		6.936	-0.00385
0.937	-0.000645		3.937	-0.0006579		6.937	-0.01029
0.938	-0.000645		3.938	-0.00401		6.938	-0.00385
0.939	-0.00393		3.939	-0.0006579		6.939	-0.00707
0.94	-0.00393		3.94	-0.00401		6.94	-0.00707
0.941	-0.000645		3.941	0.00269		6.941	-0.01029
0.942	0.00264		3.942	0.00269		6.942	-0.00385
0.943	-0.000645		3.943	0.00269		6.943	-0.00707
0.944	0.00264		3.944	-0.00401		6.944	-0.00707
0.945	-0.000645		3.945	-0.0006579		6.945	-0.01029
0.946	-0.00393		3.946	-0.0006579		6.946	-0.01029
0.947	-0.00393		3.947	-0.0006579		6.947	-0.01029
0.948	-0.000645		3.948	0.00269		6.948	-0.01029
0.949	-0.00393		3.949	-0.0006579		6.949	-0.00707
0.95	-0.000645		3.95	-0.0006579		6.95	-0.00707
0.951	-0.00393		3.951	0.00269		6.951	-0.00385
0.952	0.00264		3.952	-0.0006579		6.952	-0.00385
0.953	-0.000645		3.953	0.00269		6.953	-0.00385
0.954	0.00264		3.954	0.00269		6.954	-0.00707
0.955	-0.000645		3.955	-0.00401		6.955	-0.00707
0.956	-0.00393		3.956	0.00269		6.956	-0.00385
0.957	-0.00393		3.957	-0.0006579		6.957	-0.00707
0.958	-0.00393		3.958	-0.0006579		6.958	-0.00385
0.959	-0.000645		3.959	-0.0006579		6.959	-0.01029
0.96	-0.000645		3.96	-0.00401		6.96	-0.00707
0.961	-0.00393		3.961	-0.0006579		6.961	-0.00707
0.962	-0.000645		3.962	-0.0006579		6.962	-0.00707
0.963	0.00264		3.963	-0.0006579		6.963	-0.00707
0.964	0.00264		3.964	0.00269		6.964	-0.00707
0.965	-0.000645		3.965	0.00605		6.965	-0.00385
0.966	0.00264		3.966	0.00269		6.966	-0.00707
0.967	0.00264		3.967	0.00605		6.967	-0.00385
0.968	-0.000645		3.968	0.00269		6.968	-0.00385
0.969	-0.000645		3.969	-0.0006579		6.969	-0.00707
0.97	-0.00393		3.97	0.00269		6.97	-0.00385
0.971	-0.000645		3.971	0.00269		6.971	-0.00385
0.972	0.00264		3.972	-0.0006579		6.972	-0.00385
0.973	0.00264		3.973	0.00269		6.973	-0.00385
0.974	-0.00722		3.974	0.00605		6.974	-0.00385
0.975	-0.00722		3.975	0.00605		6.975	-0.00707
0.976	0.00264		3.976	-0.0006579		6.976	-0.00707
0.977	-0.000645		3.977	0.00269		6.977	-0.00707
0.978	-0.000645		3.978	0.00269		6.978	-0.00707
0.979	0.00264		3.979	0.00605		6.979	-0.00385
0.98	-0.000645		3.98	0.00269		6.98	-0.00707
0.981	-0.00393		3.981	-0.0006579		6.981	-0.01029
0.982	-0.00393		3.982	0.00605		6.982	-0.00707
0.983	-0.00393		3.983	-0.0006579		6.983	-0.00385
0.984	0.00264		3.984	-0.0006579		6.984	-0.01029
0.985	-0.00393		3.985	0.00269		6.985	-0.00707
0.986	-0.000645		3.986	0.00269		6.986	-0.00707
0.987	-0.00393		3.987	-0.0006579		6.987	-0.00707
0.988	-0.000645		3.988	0.00269		6.988	-0.00385
0.989	-0.000645		3.989	0.00605		6.989	-0.00707
0.99	-0.00393		3.99	-0.0006579		6.99	-0.0006321
0.991	-0.00393		3.991	-0.0006579		6.991	-0.00707
0.992	-0.00393		3.992	0.00269		6.992	-0.00385
0.993	-0.000645		3.993	0.00605		6.993	-0.00385
0.994	-0.00393		3.994	0.00269		6.994	-0.00707
0.995	-0.000645		3.995	-0.0006579		6.995	-0.00385
0.996	-0.000645		3.996	0.00269		6.996	-0.00707
0.997	-0.000645		3.997	0.00605		6.997	-0.00707
0.998	-0.00393		3.998	0.00269		6.998	-0.00707
0.999	-0.00393		3.999	0.00269		6.999	-0.00707
1	-0.000645		4	0.00269		7	-0.00385
1.001	0.00593		4.001	-0.0006579		7.001	-0.00707
1.002	-0.00722		4.002	-0.00401		7.002	-0.00385
1.003	-0.00393		4.003	0.0094		7.003	-0.00385
1.004	-0.000645		4.004	0.00605		7.004	-0.00707
1.005	-0.00393		4.005	0.00269		7.005	-0.00385
1.006	-0.00393		4.006	-0.0006579		7.006	-0.00385
1.007	-0.00393		4.007	0.00269		7.007	-0.00385
1.008	-0.00722		4.008	0.00269		7.008	-0.00385
1.009	-0.00393		4.009	0.00269		7.009	-0.00385
1.01	0.00264		4.01	0.00605		7.01	-0.00385
1.011	-0.00393		4.011	0.00269		7.011	-0.00385
1.012	-0.000645		4.012	0.00269		7.012	-0.0006321
1.013	-0.00722		4.013	0.00269		7.013	-0.00385
1.014	-0.00393		4.014	-0.0006579		7.014	-0.00707
1.015	-0.000645		4.015	0.00269		7.015	0.00259
1.016	-0.00393		4.016	0.00269		7.016	-0.0006321
1.017	-0.00393		4.017	0.00605		7.017	-0.00707
1.018	-0.000645		4.018	0.00269		7.018	0.00259
1.019	-0.00393		4.019	0.00269		7.019	-0.00385
1.02	-0.00393		4.02	0.00269		7.02	-0.00385
1.021	-0.00393		4.021	0.00605		7.021	-0.00385
1.022	0.00264		4.022	0.00269		7.022	-0.00385
1.023	-0.000645		4.023	0.00269		7.023	-0.00385
1.024	-0.00393		4.024	0.00269		7.024	-0.0006321
1.025	-0.000645		4.025	0.00605		7.025	0.00259
1.026	-0.00393		4.026	0.00605		7.026	-0.00385
1.027	-0.00393		4.027	0.00605		7.027	-0.0006321
1.028	-0.00722		4.028	0.00269		7.028	-0.0006321
1.029	-0.00393		4.029	0.00269		7.029	-0.0006321
1.03	-0.000645		4.03	0.00605		7.03	-0.0006321
1.031	-0.000645		4.031	-0.0006579		7.031	-0.00385
1.032	-0.00722		4.032	0.00269		7.032	-0.00385
1.033	-0.00722		4.033	0.00269		7.033	0.00259
1.034	-0.00393		4.034	0.00605		7.034	-0.0006321
1.035	-0.000645		4.035	0.00605		7.035	-0.00707
1.036	-0.00722		4.036	0.00605		7.036	-0.00385
1.037	-0.00393		4.037	0.00269		7.037	-0.0006321
1.038	-0.000645		4.038	0.00605		7.038	-0.00385
1.039	-0.00393		4.039	0.00269		7.039	-0.00385
1.04	-0.00393		4.04	0.00269		7.04	-0.00385
1.041	-0.00393		4.041	0.00269		7.041	-0.00385
1.042	-0.00393		4.042	0.00269		7.042	-0.00385
1.043	-0.00393		4.043	-0.0006579		7.043	-0.0006321
1.044	0.00264		4.044	0.00269		7.044	-0.00385
1.045	-0.00393		4.045	0.00269		7.045	-0.00385
1.046	-0.00393		4.046	0.00605		7.046	-0.0006321
1.047	-0.00393		4.047	0.00269		7.047	-0.00707
1.048	-0.000645		4.048	0.00605		7.048	-0.00385
1.049	-0.000645		4.049	0.00605		7.049	-0.00707
1.05	-0.00393		4.05	0.00269		7.05	-0.00385
1.051	-0.00393		4.051	0.00605		7.051	-0.00385
1.052	-0.00722		4.052	0.00605		7.052	-0.00385
1.053	-0.00393		4.053	0.00269		7.053	-0.0006321
1.054	-0.000645		4.054	0.00269		7.054	-0.00385
1.055	-0.00722		4.055	0.0094		7.055	-0.0006321
1.056	-0.00722		4.056	0.00605		7.056	-0.0006321
1.057	-0.00393		4.057	0.00605		7.057	-0.00385
1.058	-0.00722		4.058	0.00605		7.058	-0.0006321
1.059	-0.00722		4.059	0.00605		7.059	-0.00707
1.06	-0.00722		4.06	-0.0006579		7.06	-0.00385
1.061	-0.00393		4.061	0.00605		7.061	-0.00385
1.062	-0.00722		4.062	0.00269		7.062	-0.00385
1.063	0.00264		4.063	0.00269		7.063	-0.00385
1.064	-0.000645		4.064	0.00269		7.064	0.00259
1.065	-0.00722		4.065	-0.0006579		7.065	-0.00385
1.066	-0.00393		4.066	0.00269		7.066	-0.00707
1.067	-0.00722		4.067	0.00605		7.067	-0.00385
1.068	-0.00393		4.068	-0.0006579		7.068	-0.0006321
1.069	-0.00722		4.069	0.00269		7.069	-0.0006321
1.07	-0.00393		4.07	0.00269		7.07	-0.00385
1.071	-0.000645		4.071	0.00269		7.071	-0.00707
1.072	-0.00393		4.072	0.00269		7.072	-0.00385
1.073	-0.00393		4.073	0.00269		7.073	-0.0006321
1.074	-0.00393		4.074	0.00269		7.074	-0.0006321
1.075	-0.00393		4.075	0.00605		7.075	-0.00385
1.076	-0.00393		4.076	0.00269		7.076	-0.0006321
1.077	-0.00393		4.077	0.00269		7.077	-0.0006321
1.078	-0.00393		4.078	0.00269		7.078	-0.00385
1.079	-0.00393		4.079	0.00269		7.079	-0.0006321
1.08	-0.00393		4.08	0.00605		7.08	-0.0006321
1.081	-0.000645		4.081	0.00605		7.081	-0.0006321
1.082	-0.00393		4.082	0.0094		7.082	-0.0006321
1.083	-0.00722		4.083	-0.0006579		7.083	-0.00385
1.084	-0.000645		4.084	-0.0006579		7.084	-0.0006321
1.085	-0.00393		4.085	-0.0006579		7.085	0.00259
1.086	-0.00393		4.086	0.00269		7.086	-0.00385
1.087	-0.00722		4.087	0.0094		7.087	-0.00707
1.088	-0.00722		4.088	0.00269		7.088	-0.00385
1.089	-0.00722		4.089	0.00605		7.089	-0.00385
1.09	-0.00722		4.09	0.00605		7.09	-0.0006321
1.091	-0.00722		4.091	0.00269		7.091	-0.00385
1.092	-0.000645		4.092	0.00605		7.092	-0.00385
1.093	-0.00722		4.093	0.00269		7.093	-0.0006321
1.094	-0.00722		4.094	0.00269		7.094	-0.0006321
1.095	-0.00722		4.095	0.00605		7.095	-0.0006321
1.096	-0.00393		4.096	0.00269		7.096	-0.0006321
1.097	-0.000645		4.097	0.00269		7.097	-0.0006321
1.098	-0.00393		4.098	0.00605		7.098	-0.0006321
1.099	-0.00722		4.099	0.00605		7.099	-0.0006321
1.1	-0.00722		4.1	0.0094		7.1	-0.00385
1.101	-0.00722		4.101	0.0094		7.101	-0.00385
1.102	-0.00722		4.102	0.00269		7.102	0.00259
1.103	-0.00722		4.103	0.00269		7.103	-0.0006321
1.104	-0.00722		4.104	0.00605		7.104	0.00259
1.105	-0.00722		4.105	0.00269		7.105	0.00259
1.106	-0.00722		4.106	0.00269		7.106	-0.00385
1.107	-0.00722		4.107	0.00269		7.107	0.00259
1.108	-0.00722		4.108	0.00605		7.108	0.00259
1.109	-0.00722		4.109	0.00605		7.109	-0.00385
1.11	-0.00722		4.11	0.00269		7.11	-0.00385
1.111	-0.00722		4.111	0.00269		7.111	0.00259
1.112	-0.00393		4.112	0.00269		7.112	-0.0006321
1.113	-0.00393		4.113	0.0094		7.113	-0.00385
1.114	-0.00393		4.114	0.00605		7.114	0.00259
1.115	-0.0105		4.115	0.0094		7.115	0.00259
1.116	-0.00393		4.116	0.00269		7.116	-0.0006321
1.117	-0.00393		4.117	0.00269		7.117	0.00259
1.118	-0.00722		4.118	0.0094		7.118	-0.00385
1.119	-0.0105		4.119	0.00269		7.119	0.00259
1.12	-0.00393		4.12	0.01275		7.12	0.00259
1.121	-0.00722		4.121	0.00605		7.121	-0.0006321
1.122	-0.00393		4.122	0.00605		7.122	0.00581
1.123	-0.00722		4.123	0.00605		7.123	-0.00385
1.124	-0.00393		4.124	0.00605		7.124	0.00259
1.125	-0.00722		4.125	0.00605		7.125	-0.0006321
1.126	-0.00393		4.126	0.00269		7.126	0.00259
1.127	-0.00393		4.127	0.00605		7.127	0.00259
1.128	-0.00722		4.128	0.00605		7.128	0.00259
1.129	-0.00722		4.129	0.00605		7.129	0.00259
1.13	-0.00722		4.13	0.00269		7.13	-0.00385
1.131	-0.00722		4.131	0.00605		7.131	0.00259
1.132	-0.0105		4.132	0.00605		7.132	-0.0006321
1.133	-0.0105		4.133	0.00605		7.133	0.00259
1.134	-0.00722		4.134	0.00605		7.134	-0.0006321
1.135	-0.00722		4.135	0.00605		7.135	-0.0006321
1.136	-0.00393		4.136	0.00269		7.136	0.00259
1.137	-0.0105		4.137	0.00605		7.137	0.00259
1.138	-0.00722		4.138	0.0094		7.138	-0.0006321
1.139	-0.00722		4.139	0.00605		7.139	0.00259
1.14	-0.00393		4.14	0.00605		7.14	0.00259
1.141	-0.0105		4.141	0.0094		7.141	0.00259
1.142	-0.00722		4.142	0.00269		7.142	0.00259
1.143	-0.00722		4.143	0.00269		7.143	0.00259
1.144	-0.00722		4.144	0.00605		7.144	-0.0006321
1.145	-0.00722		4.145	0.00605		7.145	-0.0006321
1.146	-0.0105		4.146	0.00605		7.146	0.00259
1.147	-0.0105		4.147	0.00605		7.147	0.00259
1.148	-0.0105		4.148	0.0094		7.148	0.00581
1.149	-0.00722		4.149	0.00605		7.149	-0.0006321
1.15	-0.00722		4.15	0.00605		7.15	0.00259
1.151	-0.00393		4.151	0.00605		7.151	-0.0006321
1.152	-0.00722		4.152	0.00605		7.152	0.00259
1.153	-0.00722		4.153	0.00605		7.153	0.00259
1.154	-0.00722		4.154	0.0094		7.154	-0.0006321
1.155	-0.00393		4.155	0.00605		7.155	-0.0006321
1.156	-0.0105		4.156	0.0094		7.156	0.00259
1.157	-0.0105		4.157	0.01275		7.157	0.00581
1.158	-0.00393		4.158	0.00605		7.158	0.00581
1.159	-0.00722		4.159	0.00605		7.159	0.00259
1.16	-0.0105		4.16	0.01275		7.16	-0.0006321
1.161	-0.00722		4.161	0.00605		7.161	-0.0006321
1.162	-0.0105		4.162	-0.0006579		7.162	-0.0006321
1.163	-0.01379		4.163	0.00605		7.163	-0.0006321
1.164	-0.00722		4.164	0.00269		7.164	0.00259
1.165	-0.0105		4.165	0.0094		7.165	0.00259
1.166	-0.0105		4.166	0.00269		7.166	-0.0006321
1.167	-0.00722		4.167	0.00605		7.167	-0.0006321
1.168	-0.00393		4.168	0.0094		7.168	-0.0006321
1.169	-0.00722		4.169	0.00605		7.169	-0.0006321
1.17	-0.0105		4.17	0.00605		7.17	-0.0006321
1.171	-0.0105		4.171	0.0094		7.171	-0.0006321
1.172	-0.0105		4.172	0.00605		7.172	0.00259
1.173	-0.0105		4.173	0.0094		7.173	-0.0006321
1.174	-0.00722		4.174	0.0094		7.174	0.00259
1.175	-0.0105		4.175	0.00605		7.175	0.00259
1.176	-0.00722		4.176	0.00605		7.176	-0.0006321
1.177	-0.0105		4.177	0.00605		7.177	0.00259
1.178	-0.0105		4.178	0.0094		7.178	-0.0006321
1.179	-0.0105		4.179	0.00605		7.179	0.00259
1.18	-0.0105		4.18	0.00605		7.18	-0.0006321
1.181	-0.0105		4.181	0.00605		7.181	0.00259
1.182	-0.00393		4.182	0.00605		7.182	0.00581
1.183	-0.00722		4.183	0.00269		7.183	0.00259
1.184	-0.00722		4.184	0.00269		7.184	0.00259
1.185	-0.00722		4.185	0.0094		7.185	0.00581
1.186	-0.0105		4.186	0.0094		7.186	0.00259
1.187	-0.00722		4.187	0.0094		7.187	0.00581
1.188	-0.00722		4.188	0.00605		7.188	0.00581
1.189	-0.00722		4.189	0.00605		7.189	0.00581
1.19	-0.00722		4.19	0.0094		7.19	0.00259
1.191	-0.0105		4.191	0.0094		7.191	0.00259
1.192	-0.00722		4.192	0.00605		7.192	0.00259
1.193	-0.00722		4.193	0.00605		7.193	0.00259
1.194	-0.00722		4.194	0.00605		7.194	-0.0006321
1.195	-0.0105		4.195	0.0094		7.195	0.00259
1.196	-0.0105		4.196	0.00269		7.196	0.00259
1.197	-0.00722		4.197	0.00605		7.197	0.00581
1.198	-0.00722		4.198	0.01275		7.198	0.00581
1.199	-0.01379		4.199	0.00605		7.199	-0.0006321
1.2	-0.00722		4.2	0.0094		7.2	0.00581
1.201	-0.00722		4.201	0.0094		7.201	0.00259
1.202	-0.00722		4.202	0.00605		7.202	0.00259
1.203	-0.0105		4.203	0.01275		7.203	0.00581
1.204	-0.00722		4.204	0.00269		7.204	0.00581
1.205	-0.0105		4.205	0.00605		7.205	-0.0006321
1.206	-0.00393		4.206	0.0094		7.206	0.00259
1.207	-0.00722		4.207	0.00605		7.207	0.00259
1.208	-0.000645		4.208	0.00605		7.208	0.00259
1.209	-0.00722		4.209	0.0094		7.209	0.00581
1.21	-0.00722		4.21	0.0094		7.21	0.00259
1.211	-0.00722		4.211	0.00605		7.211	0.00581
1.212	-0.00722		4.212	0.00605		7.212	0.00581
1.213	-0.00393		4.213	0.00605		7.213	0.00259
1.214	-0.0105		4.214	0.00605		7.214	0.00581
1.215	-0.00722		4.215	0.00269		7.215	-0.0006321
1.216	-0.00722		4.216	0.0094		7.216	-0.0006321
1.217	-0.00722		4.217	0.00605		7.217	0.00581
1.218	-0.0105		4.218	0.00605		7.218	0.00581
1.219	-0.00722		4.219	0.00269		7.219	0.00259
1.22	-0.00722		4.22	0.00269		7.22	0.00581
1.221	-0.00722		4.221	0.00605		7.221	0.00581
1.222	-0.00722		4.222	0.00605		7.222	-0.0006321
1.223	-0.00393		4.223	0.00269		7.223	0.00259
1.224	-0.00722		4.224	0.0094		7.224	0.00581
1.225	-0.00722		4.225	0.0094		7.225	0.00259
1.226	-0.000645		4.226	0.00605		7.226	0.00259
1.227	-0.00722		4.227	0.00269		7.227	0.00259
1.228	-0.00722		4.228	0.0094		7.228	0.00259
1.229	-0.0105		4.229	0.0094		7.229	0.00581
1.23	-0.00722		4.23	0.0094		7.23	0.00581
1.231	-0.00722		4.231	0.00605		7.231	0.00581
1.232	-0.00722		4.232	0.00269		7.232	0.00581
1.233	-0.00722		4.233	0.0094		7.233	-0.0006321
1.234	-0.0105		4.234	0.00269		7.234	0.00581
1.235	-0.01379		4.235	0.00269		7.235	-0.0006321
1.236	-0.00393		4.236	0.0094		7.236	-0.0006321
1.237	-0.00722		4.237	0.00605		7.237	-0.0006321
1.238	-0.00722		4.238	0.00605		7.238	0.00581
1.239	-0.0105		4.239	0.00269		7.239	0.00581
1.24	-0.00722		4.24	0.00605		7.24	0.00581
1.241	-0.00722		4.241	0.00605		7.241	0.00581
1.242	-0.0105		4.242	0.0094		7.242	0.00259
1.243	-0.01379		4.243	0.0094		7.243	0.00259
1.244	-0.00722		4.244	0.00605		7.244	0.00259
1.245	-0.00722		4.245	0.00605		7.245	0.00259
1.246	-0.00393		4.246	0.00269		7.246	-0.0006321
1.247	-0.00722		4.247	0.0094		7.247	0.00581
1.248	-0.00393		4.248	0.00269		7.248	0.00259
1.249	-0.00393		4.249	0.00605		7.249	0.00259
1.25	-0.0105		4.25	0.00605		7.25	0.00581
1.251	-0.00722		4.251	0.00605		7.251	0.00581
1.252	-0.00722		4.252	0.00605		7.252	0.00581
1.253	-0.0105		4.253	0.00269		7.253	0.00259
1.254	-0.0105		4.254	0.0094		7.254	0.00581
1.255	-0.00722		4.255	0.0094		7.255	0.00259
1.256	-0.00722		4.256	0.00269		7.256	-0.0006321
1.257	-0.00722		4.257	0.00605		7.257	0.00581
1.258	-0.00722		4.258	0.00269		7.258	0.00581
1.259	-0.0105		4.259	0.00605		7.259	0.00581
1.26	-0.00722		4.26	0.00269		7.26	0.00581
1.261	-0.00722		4.261	0.00605		7.261	0.00581
1.262	-0.00393		4.262	0.00605		7.262	0.00259
1.263	-0.0105		4.263	0.00605		7.263	0.00259
1.264	-0.00722		4.264	0.00269		7.264	0.00259
1.265	-0.00722		4.265	0.00605		7.265	0.00259
1.266	-0.00393		4.266	0.00269		7.266	0.00259
1.267	-0.0105		4.267	0.0094		7.267	0.00581
1.268	-0.00722		4.268	0.0094		7.268	0.00259
1.269	-0.01379		4.269	0.00269		7.269	0.00259
1.27	-0.00722		4.27	0.00605		7.27	0.00259
1.271	-0.00722		4.271	0.00605		7.271	-0.0006321
1.272	-0.00393		4.272	0.00605		7.272	0.00259
1.273	-0.00722		4.273	0.00269		7.273	0.00903
1.274	-0.00393		4.274	0.00605		7.274	-0.0006321
1.275	-0.00722		4.275	0.00269		7.275	0.00259
1.276	-0.00393		4.276	0.00605		7.276	-0.0006321
1.277	-0.00393		4.277	0.00269		7.277	0.00259
1.278	-0.00393		4.278	0.00605		7.278	-0.0006321
1.279	-0.01379		4.279	0.00605		7.279	0.00903
1.28	-0.01379		4.28	0.00269		7.28	0.00259
1.281	-0.0105		4.281	0.00605		7.281	0.00581
1.282	-0.0105		4.282	0.0094		7.282	0.00259
1.283	-0.00393		4.283	0.00605		7.283	0.00581
1.284	-0.00722		4.284	0.00605		7.284	0.00581
1.285	-0.00722		4.285	0.0094		7.285	0.00581
1.286	-0.00722		4.286	0.00269		7.286	0.00259
1.287	-0.00393		4.287	0.0094		7.287	0.00259
1.288	-0.00393		4.288	0.00269		7.288	0.00903
1.289	-0.00393		4.289	0.00605		7.289	0.00903
1.29	-0.00722		4.29	0.00269		7.29	0.00259
1.291	-0.00722		4.291	0.0094		7.291	0.00581
1.292	-0.0105		4.292	0.00605		7.292	0.00581
1.293	-0.00393		4.293	0.00605		7.293	-0.0006321
1.294	-0.000645		4.294	0.00269		7.294	0.00903
1.295	-0.00722		4.295	0.00269		7.295	0.00581
1.296	-0.00722		4.296	0.00605		7.296	0.00903
1.297	-0.00393		4.297	0.00269		7.297	0.00581
1.298	-0.00722		4.298	0.0094		7.298	0.00259
1.299	-0.00722		4.299	0.00269		7.299	0.00581
1.3	-0.00393		4.3	0.00605		7.3	0.00581
1.301	-0.00393		4.301	0.00269		7.301	0.00581
1.302	-0.00393		4.302	0.00605		7.302	-0.0006321
1.303	-0.00722		4.303	0.00269		7.303	0.00259
1.304	-0.00393		4.304	0.00269		7.304	0.00581
1.305	-0.000645		4.305	0.0094		7.305	0.00259
1.306	-0.00722		4.306	0.00605		7.306	0.00259
1.307	-0.00393		4.307	0.00605		7.307	0.00581
1.308	-0.00393		4.308	-0.0006579		7.308	0.00903
1.309	-0.00722		4.309	0.00605		7.309	0.00903
1.31	-0.0105		4.31	0.00605		7.31	0.00581
1.311	-0.00722		4.311	0.00605		7.311	0.00259
1.312	-0.00722		4.312	0.00605		7.312	0.00259
1.313	-0.00722		4.313	0.00605		7.313	0.00581
1.314	-0.00393		4.314	0.00605		7.314	-0.0006321
1.315	-0.00722		4.315	0.00605		7.315	0.00903
1.316	-0.00722		4.316	0.00269		7.316	0.00259
1.317	-0.00393		4.317	0.00605		7.317	0.00581
1.318	-0.00722		4.318	0.00605		7.318	0.00903
1.319	-0.0105		4.319	-0.0006579		7.319	0.00581
1.32	-0.00393		4.32	0.00605		7.32	0.00581
1.321	-0.00393		4.321	0.0094		7.321	0.00259
1.322	-0.00722		4.322	0.0094		7.322	0.00903
1.323	-0.00722		4.323	0.00605		7.323	-0.0006321
1.324	-0.0105		4.324	0.00605		7.324	0.00581
1.325	-0.00722		4.325	-0.0006579		7.325	0.00581
1.326	-0.00393		4.326	0.00605		7.326	0.00259
1.327	-0.00393		4.327	0.00605		7.327	0.00581
1.328	-0.00393		4.328	0.00605		7.328	-0.0006321
1.329	-0.00393		4.329	0.00605		7.329	0.00581
1.33	-0.00393		4.33	0.00605		7.33	0.00581
1.331	-0.00393		4.331	0.00269		7.331	0.00903
1.332	-0.000645		4.332	0.0094		7.332	0.00259
1.333	-0.00393		4.333	0.00605		7.333	0.00581
1.334	-0.000645		4.334	0.00605		7.334	0.00259
1.335	-0.000645		4.335	0.00269		7.335	0.00581
1.336	-0.000645		4.336	0.0094		7.336	0.00581
1.337	-0.00393		4.337	-0.0006579		7.337	0.00903
1.338	-0.00722		4.338	0.00269		7.338	0.00581
1.339	-0.000645		4.339	0.00269		7.339	0.00581
1.34	-0.000645		4.34	0.00605		7.34	0.00581
1.341	0.00264		4.341	0.00269		7.341	0.00903
1.342	0.00264		4.342	0.00269		7.342	0.00581
1.343	0.00264		4.343	0.00269		7.343	0.00259
1.344	0.00264		4.344	0.00605		7.344	0.00581
1.345	0.025		4.345	0.00269		7.345	0.00259
1.346	0.37331		4.346	0.00605		7.346	0.00581
1.347	0.90563		4.347	-0.0006579		7.347	0.00259
1.348	1.55624		4.348	0.00269		7.348	0.00259
1.349	2.26601		4.349	0.00605		7.349	0.00903
1.35	2.98891		4.35	0.00269		7.35	0.00581
1.351	3.9024		4.351	0.00269		7.351	0.00581
1.352	5.18391		4.352	0.00605		7.352	0.00259
1.353	6.01854		4.353	0.00605		7.353	0.00581
1.354	6.31428		4.354	0.00605		7.354	0.00903
1.355	6.38657		4.355	0.00605		7.355	0.00903
1.356	6.34713		4.356	0.00269		7.356	0.00259
1.357	6.27484		4.357	0.00269		7.357	0.00581
1.358	6.23541		4.358	0.00269		7.358	0.00259
1.359	6.18941		4.359	0.00605		7.359	0.00581
1.36	6.18941		4.36	0.00269		7.36	0.00259
1.361	6.19598		4.361	0.00605		7.361	0.00581
1.362	6.23541		4.362	0.00605		7.362	0.00903
1.363	6.27484		4.363	0.00605		7.363	0.00581
1.364	6.29456		4.364	0.00269		7.364	0.00581
1.365	6.32742		4.365	0.00269		7.365	0.00581
1.366	6.36685		4.366	0.00605		7.366	0.00581
1.367	6.41285		4.367	0.00269		7.367	0.00259
1.368	6.45228		4.368	0.00269		7.368	0.00581
1.369	6.48514		4.369	0.00269		7.369	0.00903
1.37	6.53772		4.37	0.00605		7.37	0.00903
1.371	6.55743		4.371	0.00269		7.371	0.00581
1.372	6.57715		4.372	0.00605		7.372	0.00581
1.373	6.61658		4.373	0.0094		7.373	0.00903
1.374	6.64287		4.374	0.00269		7.374	0.00581
1.375	6.6823		4.375	0.00605		7.375	0.00581
1.376	6.70202		4.376	0.00269		7.376	0.00581
1.377	6.73487		4.377	0.00605		7.377	0.00581
1.378	6.75459		4.378	-0.0006579		7.378	0.00259
1.379	6.76773		4.379	0.00605		7.379	0.00259
1.38	6.81374		4.38	0.00269		7.38	0.00903
1.381	6.8466		4.381	-0.0006579		7.381	0.00581
1.382	6.85974		4.382	0.00269		7.382	0.00581
1.383	6.85974		4.383	0.00605		7.383	0.00903
1.384	6.84002		4.384	0.00269		7.384	0.00903
1.385	6.82031		4.385	-0.00401		7.385	0.00581
1.386	6.76116		4.386	0.00269		7.386	0.01225
1.387	6.68887		4.387	0.00605		7.387	0.00581
1.388	6.61001		4.388	-0.0006579		7.388	0.00903
1.389	6.49829		4.389	0.00269		7.389	0.00259
1.39	6.37342		4.39	0.00269		7.39	0.00581
1.391	6.18941		4.391	0.56565		7.391	0.00581
1.392	5.99883		4.392	1.26785		7.392	0.00259
1.393	5.78195		4.393	1.66224		7.393	0.00903
1.394	5.57165		4.394	1.83539		7.394	0.00581
1.395	5.36135		4.395	1.8931		7.395	0.00581
1.396	5.15105		4.396	1.92196		7.396	0.00903
1.397	4.9539		4.397	2.01815		7.397	0.00581
1.398	4.75017		4.398	2.12397		7.398	0.00581
1.399	4.55301		4.399	2.25864		7.399	0.00259
1.4	4.36243		4.4	2.40292		7.4	0.00903
1.401	4.17185		4.401	2.57607		7.401	0.00581
1.402	3.99441		4.402	2.74922		7.402	0.00581
1.403	3.81039		4.403	2.96084		7.403	0.00903
1.404	3.6461		4.404	3.15323		7.404	0.00903
1.405	3.47523		4.405	3.28789		7.405	0.00903
1.406	3.30436		4.406	3.4418		7.406	0.00581
1.407	3.15978		4.407	3.57647		7.407	0.00903
1.408	3.00863		4.408	3.71114		7.408	0.00581
1.409	2.86404		4.409	3.83619		7.409	0.00581
1.41	2.73918		4.41	3.96124		7.41	0.00581
1.411	2.61431		4.411	4.06705		7.411	0.00259
1.412	2.49602		4.412	4.18248		7.412	0.00259
1.413	2.3843		4.413	4.26906		7.413	0.00581
1.414	2.27915		4.414	4.37487		7.414	0.00581
1.415	2.19371		4.415	4.45182		7.415	0.00581
1.416	2.11485		4.416	4.52878		7.416	0.00581
1.417	2.02285		4.417	4.61535		7.417	0.00259
1.418	1.95713		4.418	4.70192		7.418	0.00581
1.419	1.89141		4.419	4.79811		7.419	0.00259
1.42	1.83226		4.42	4.90393		7.42	0.00581
1.421	1.75997		4.421	4.9905		7.421	0.00581
1.422	1.71397		4.422	5.08669		7.422	0.00903
1.423	1.66797		4.423	5.12517		7.423	0.00259
1.424	1.62853		4.424	5.19251		7.424	0.00903
1.425	1.58253		4.425	5.27908		7.425	0.00581
1.426	1.55624		4.426	5.37527		7.426	0.00903
1.427	1.52338		4.427	5.4907		7.427	0.00259
1.428	1.50367		4.428	5.57727		7.428	0.00581
1.429	1.46424		4.429	5.62537		7.429	0.00581
1.43	1.43795		4.43	5.66385		7.43	0.00581
1.431	1.39852		4.431	5.72156		7.431	0.00903
1.432	1.37223		4.432	5.79851		7.432	0.00581
1.433	1.33937		4.433	5.89471		7.433	0.00581
1.434	1.31308		4.434	5.98128		7.434	0.00581
1.435	1.27365		4.435	6.05824		7.435	0.00903
1.436	1.26051		4.436	6.18329		7.436	0.00903
1.437	1.22765		4.437	6.2891		7.437	0.00259
1.438	1.20136		4.438	6.37567		7.438	0.00581
1.439	1.1685		4.439	6.47186		7.439	0.00581
1.44	1.14222		4.44	6.56806		7.44	0.00903
1.441	1.11593		4.441	6.67387		7.441	0.00903
1.442	1.08964		4.442	6.79892		7.442	0.07261
1.443	1.05021		4.443	6.89511		7.443	0.19852
1.444	1.02392		4.444	6.98168		7.444	0.25777
1.445	0.99763		4.445	7.01054		7.445	0.30221
1.446	0.97135		4.446	7.06826		7.446	0.33925
1.447	0.95163		4.447	7.0875		7.447	0.33184
1.448	0.9122		4.448	7.07788		7.448	0.35406
1.449	0.89248		4.449	7.02016		7.449	0.35406
1.45	0.8662		4.45	6.94321		7.45	0.37628
1.451	0.84648		4.451	6.80854		7.451	0.42812
1.452	0.82677		4.452	6.63539		7.452	0.45775
1.453	0.80048		4.453	6.44301		7.453	0.50219
1.454	0.78076		4.454	6.19291		7.454	0.56885
1.455	0.75448		4.455	5.95242		7.455	0.62069
1.456	0.74133		4.456	5.68308		7.456	0.68735
1.457	0.72162		4.457	5.43299		7.457	0.78363
1.458	0.70847		4.458	5.18289		7.458	0.87251
1.459	0.68876		4.459	4.9424		7.459	0.98361
1.46	0.66904		4.46	4.71154		7.46	1.11693
1.461	0.6559		4.461	4.50954		7.461	1.27246
1.462	0.64275		4.462	4.29792		7.462	1.40578
1.463	0.62961		4.463	4.08629		7.463	1.50947
1.464	0.60989		4.464	3.89391		7.464	1.59835
1.465	0.59018		4.465	3.72076		7.465	1.67982
1.466	0.57704		4.466	3.55723		7.466	1.76129
1.467	0.56389		4.467	3.43218		7.467	1.81314
1.468	0.55075		4.468	3.29751		7.468	1.86498
1.469	0.5376		4.469	3.16284		7.469	1.92424
1.47	0.53103		4.47	3.04741		7.47	1.98349
1.471	0.52446		4.471	2.95122		7.471	2.04274
1.472	0.51132		4.472	2.85503		7.472	2.09459
1.473	0.4916		4.473	2.75883		7.473	2.15384
1.474	0.47846		4.474	2.68188		7.474	2.2279
1.475	0.47846		4.475	2.59531		7.475	2.28715
1.476	0.47189		4.476	2.50873		7.476	2.35381
1.477	0.4456		4.477	2.45102		7.477	2.39825
1.478	0.43903		4.478	2.38369		7.478	2.47972
1.479	0.43245		4.479	2.32597		7.479	2.53898
1.48	0.41274		4.48	2.27787		7.48	2.59823
1.481	0.39959		4.481	2.22016		7.481	2.67229
1.482	0.39302		4.482	2.16244		7.482	2.73154
1.483	0.38645		4.483	2.10473		7.483	2.80561
1.484	0.37331		4.484	2.03739		7.484	2.87227
1.485	0.36016		4.485	1.97968		7.485	2.94633
1.486	0.36016		4.486	1.92196		7.486	3.01299
1.487	0.34045		4.487	1.87386		7.487	3.08706
1.488	0.33388		4.488	1.80653		7.488	3.16853
1.489	0.3273		4.489	1.78729		7.489	3.24259
1.49	0.30759		4.49	1.73919		7.49	3.32406
1.491	0.30102		4.491	1.6911		7.491	3.42775
1.492	0.29444		4.492	1.643		7.492	3.53145
1.493	0.2813		4.493	1.59491		7.493	3.62773
1.494	0.26816		4.494	1.55643		7.494	3.72401
1.495	0.26816		4.495	1.50833		7.495	3.84252
1.496	0.25501		4.496	1.47948		7.496	3.96843
1.497	0.24844		4.497	1.43138		7.497	4.10175
1.498	0.22873		4.498	1.3929		7.498	4.24987
1.499	0.22215		4.499	1.35443		7.499	4.41282
1.5	0.20901		4.5	1.31595		7.5	4.58317
1.501	0.20244		4.501	1.28709		7.501	4.79795
1.502	0.20244		4.502	1.239		7.502	5.03496
1.503	0.18929		4.503	1.21014		7.503	5.309
1.504	0.17615		4.504	1.17166		7.504	5.61267
1.505	0.17615		4.505	1.1428		7.505	5.93115
1.506	0.16301		4.506	1.10433		7.506	6.27185
1.507	0.14986		4.507	1.06585		7.507	6.61995
1.508	0.13672		4.508	1.02737		7.508	6.65699
1.509	0.13672		4.509	0.99851		7.509	6.5533
1.51	0.13015		4.51	0.9889		7.51	6.43479
1.511	0.12358		4.511	0.95042		7.511	6.37554
1.512	0.10386		4.512	0.92156		7.512	6.3311
1.513	0.09072		4.513	0.88308		7.513	6.27925
1.514	0.09072		4.514	0.86384		7.514	6.22741
1.515	0.09729		4.515	0.82537		7.515	6.01262
1.516	0.07757		4.516	0.79651		7.516	5.66452
1.517	0.071		4.517	0.78689		7.517	5.309
1.518	0.06443		4.518	0.75803		7.518	4.95349
1.519	0.05129		4.519	0.73879		7.519	4.61279
1.52	0.05129		4.52	0.70994		7.52	4.29431
1.521	0.04471		4.521	0.70032		7.521	4.01287
1.522	0.03157		4.522	0.67146		7.522	3.74623
1.523	0.01843		4.523	0.66184		7.523	3.50923
1.524	0.01843		4.524	0.6426		7.524	3.30184
1.525	0.01185		4.525	0.62336		7.525	3.10187
1.526	0.00528		4.526	0.60412		7.526	2.93893
1.527	-0.00129		4.527	0.58489		7.527	2.78339
1.528	-0.00786		4.528	0.57527		7.528	2.65007
1.529	-0.00393		4.529	0.55603		7.529	2.51676
1.53	-0.000645		4.53	0.53679		7.53	2.42047
1.531	0.00264		4.531	0.52717		7.531	2.31678
1.532	-0.000645		4.532	0.51755		7.532	2.2279
1.533	0.00593		4.533	0.49831		7.533	2.16124
1.534	0.00264		4.534	0.49831		7.534	2.07977
1.535	-0.000645		4.535	0.45984		7.535	2.00571
1.536	0.00264		4.536	0.45022		7.536	1.93905
1.537	0.00264		4.537	0.45022		7.537	1.8872
1.538	-0.000645		4.538	0.43098		7.538	1.82795
1.539	-0.000645		4.539	0.41174		7.539	1.79092
1.54	-0.00393		4.54	0.41174		7.54	1.73907
1.541	-0.00393		4.541	0.3925		7.541	1.70204
1.542	0.00593		4.542	0.38288		7.542	1.66501
1.543	-0.00393		4.543	0.35403		7.543	1.64279
1.544	0.00264		4.544	0.34441		7.544	1.60576
1.545	-0.000645		4.545	0.33479		7.545	1.57613
1.546	0.00264		4.546	0.32517		7.546	1.54651
1.547	-0.000645		4.547	0.31555		7.547	1.52429
1.548	-0.000645		4.548	0.29631		7.548	1.49466
1.549	-0.00393		4.549	0.29631		7.549	1.46503
1.55	0.00264		4.55	0.27707		7.55	1.44281
1.551	-0.000645		4.551	0.26745		7.551	1.41319
1.552	-0.000645		4.552	0.26745		7.552	1.39837
1.553	-0.000645		4.553	0.23859		7.553	1.36875
1.554	0.00264		4.554	0.22898		7.554	1.36134
1.555	0.00264		4.555	0.21936		7.555	1.33912
1.556	0.00264		4.556	0.20974		7.556	1.3095
1.557	-0.00393		4.557	0.20012		7.557	1.28728
1.558	-0.000645		4.558	0.18088		7.558	1.26506
1.559	-0.000645		4.559	0.17126		7.559	1.24284
1.56	-0.00393		4.56	0.16164		7.56	1.22062
1.561	0.00264		4.561	0.15202		7.561	1.19099
1.562	-0.00393		4.562	0.12316		7.562	1.16877
1.563	-0.00393		4.563	0.11355		7.563	1.13174
1.564	0.00264		4.564	0.09431		7.564	1.10952
1.565	-0.000645		4.565	0.09431		7.565	1.0799
1.566	-0.000645		4.566	0.07507		7.566	1.05768
1.567	0.00264		4.567	0.08469		7.567	1.02805
1.568	-0.000645		4.568	0.06545		7.568	0.99842
1.569	0.00593		4.569	0.04621		7.569	0.98361
1.57	0.00264		4.57	0.04621		7.57	0.96139
1.571	-0.000645		4.571	0.04621		7.571	0.93917
1.572	-0.000645		4.572	0.02697		7.572	0.90955
1.573	-0.000645		4.573	0.01735		7.573	0.87992
1.574	0.00264		4.574	0.01735		7.574	0.86511
1.575	-0.000645		4.575	-0.0006579		7.575	0.85029
1.576	-0.00393		4.576	-0.0006579		7.576	0.83548
1.577	0.00264		4.577	-0.00401		7.577	0.81326
1.578	-0.00393		4.578	-0.00736		7.578	0.80585
1.579	-0.000645		4.579	-0.00736		7.579	0.77623
1.58	0.00264		4.58	-0.00736		7.58	0.76142
1.581	0.00264		4.581	-0.00736		7.581	0.7392
1.582	-0.000645		4.582	-0.00736		7.582	0.72438
1.583	0.00264		4.583	-0.00401		7.583	0.70957
1.584	0.00593		4.584	-0.00736		7.584	0.69476
1.585	0.00593		4.585	-0.00401		7.585	0.67994
1.586	-0.000645		4.586	-0.00401		7.586	0.65772
1.587	0.00593		4.587	-0.00736		7.587	0.65772
1.588	0.00264		4.588	-0.00736		7.588	0.63551
1.589	0.00264		4.589	-0.01071		7.589	0.62069
1.59	0.00593		4.59	-0.00736		7.59	0.60588
1.591	0.00264		4.591	-0.00736		7.591	0.59847
1.592	0.00264		4.592	-0.00736		7.592	0.58366
1.593	-0.000645		4.593	-0.00401		7.593	0.57625
1.594	0.00264		4.594	-0.00736		7.594	0.56885
1.595	-0.000645		4.595	-0.00736		7.595	0.55403
1.596	0.00593		4.596	-0.01071		7.596	0.54663
1.597	-0.000645		4.597	-0.00401		7.597	0.53922
1.598	0.00264		4.598	-0.00401		7.598	0.52441
1.599	0.00593		4.599	-0.01071		7.599	0.50219
1.6	-0.000645		4.6	-0.00736		7.6	0.48738
1.601	0.00264		4.601	-0.01071		7.601	0.48738
1.602	-0.000645		4.602	-0.00401		7.602	0.47997
1.603	0.00593		4.603	-0.00736		7.603	0.45775
1.604	0.00264		4.604	-0.00736		7.604	0.45034
1.605	0.00264		4.605	-0.00736		7.605	0.42812
1.606	-0.000645		4.606	-0.00736		7.606	0.43553
1.607	0.00593		4.607	-0.00736		7.607	0.41331
1.608	0.00264		4.608	-0.01071		7.608	0.4059
1.609	0.00921		4.609	-0.00736		7.609	0.39109
1.61	0.00593		4.61	-0.00401		7.61	0.37628
1.611	0.00264		4.611	-0.00736		7.611	0.36887
1.612	0.00264		4.612	-0.0006579		7.612	0.36146
1.613	0.00264		4.613	-0.01071		7.613	0.34665
1.614	0.00593		4.614	-0.01071		7.614	0.33925
1.615	0.00264		4.615	-0.00736		7.615	0.32443
1.616	-0.000645		4.616	-0.00401		7.616	0.31703
1.617	-0.000645		4.617	-0.01071		7.617	0.30962
1.618	0.00264		4.618	-0.00736		7.618	0.29481
1.619	0.00264		4.619	-0.00736		7.619	0.30221
1.62	0.00264		4.62	-0.00736		7.62	0.27999
1.621	0.00264		4.621	-0.00736		7.621	0.25777
1.622	0.00593		4.622	-0.01071		7.622	0.25777
1.623	0.00593		4.623	-0.01071		7.623	0.24296
1.624	-0.000645		4.624	-0.00736		7.624	0.22815
1.625	0.00264		4.625	-0.00736		7.625	0.22815
1.626	0.00264		4.626	-0.00736		7.626	0.22815
1.627	-0.000645		4.627	-0.01071		7.627	0.20593
1.628	0.00593		4.628	-0.01071		7.628	0.20593
1.629	0.00593		4.629	-0.00736		7.629	0.18371
1.63	0.00593		4.63	-0.00736		7.63	0.18371
1.631	0.00593		4.631	-0.01071		7.631	0.1689
1.632	0.00593		4.632	-0.00736		7.632	0.16149
1.633	-0.000645		4.633	-0.00736		7.633	0.15408
1.634	0.00264		4.634	-0.00401		7.634	0.15408
1.635	0.00264		4.635	-0.01071		7.635	0.14668
1.636	0.00264		4.636	-0.00736		7.636	0.13927
1.637	0.00264		4.637	-0.00736		7.637	0.13186
1.638	0.00593		4.638	-0.01071		7.638	0.12446
1.639	0.00593		4.639	-0.01071		7.639	0.11705
1.64	0.00264		4.64	-0.00736		7.64	0.10964
1.641	0.00264		4.641	-0.00736		7.641	0.09483
1.642	0.00593		4.642	-0.00736		7.642	0.08743
1.643	0.00593		4.643	-0.00401		7.643	0.09483
1.644	0.00264		4.644	-0.01406		7.644	0.08002
1.645	0.00593		4.645	-0.00736		7.645	0.07261
1.646	0.00593		4.646	-0.00736		7.646	0.0578
1.647	0.00264		4.647	-0.00736		7.647	0.0578
1.648	0.00264		4.648	-0.01071		7.648	0.05039
1.649	0.00593		4.649	-0.00736		7.649	0.04299
1.65	0.00593		4.65	-0.01071		7.65	0.03558
1.651	0.00264		4.651	-0.00736		7.651	0.04299
1.652	0.00264		4.652	-0.00736		7.652	0.02817
1.653	0.00593		4.653	-0.00736		7.653	0.03558
1.654	0.00264		4.654	-0.00736		7.654	0.02077
1.655	0.00593		4.655	-0.00401		7.655	0.01336
1.656	0.00593		4.656	-0.00401		7.656	0.02077
1.657	0.00593		4.657	-0.00736		7.657	0.02077
1.658	0.00593		4.658	-0.00736		7.658	0.01336
1.659	0.00264		4.659	-0.00736		7.659	0.01336
1.66	0.00264		4.66	-0.00736		7.66	-0.0006321
1.661	0.00921		4.661	-0.00736		7.661	0.00259
1.662	0.00264		4.662	-0.00401		7.662	-0.0006321
1.663	0.00921		4.663	-0.01071		7.663	-0.00385
1.664	0.00264		4.664	-0.01071		7.664	-0.0006321
1.665	0.00264		4.665	-0.01071		7.665	-0.0006321
1.666	0.00593		4.666	-0.00736		7.666	-0.00385
1.667	0.00264		4.667	-0.01071		7.667	-0.00385
1.668	0.00921		4.668	-0.00736		7.668	-0.0006321
1.669	0.00593		4.669	-0.00401		7.669	-0.00385
1.67	0.00593		4.67	-0.01071		7.67	-0.0006321
1.671	0.00264		4.671	-0.00736		7.671	-0.0006321
1.672	0.00593		4.672	-0.00736		7.672	-0.00707
1.673	0.00593		4.673	-0.00736		7.673	-0.0006321
1.674	0.00921		4.674	-0.01071		7.674	-0.00385
1.675	0.00593		4.675	-0.00736		7.675	-0.0006321
1.676	-0.000645		4.676	-0.01406		7.676	-0.00385
1.677	0.00264		4.677	-0.01406		7.677	-0.00385
1.678	-0.000645		4.678	-0.00736		7.678	0.00259
1.679	0.00593		4.679	-0.01071		7.679	0.00259
1.68	0.00921		4.68	-0.0006579		7.68	-0.0006321
1.681	0.00264		4.681	-0.00736		7.681	-0.0006321
1.682	0.00593		4.682	-0.00401		7.682	-0.00385
1.683	0.00593		4.683	-0.01071		7.683	-0.00385
1.684	0.00593		4.684	-0.01071		7.684	-0.0006321
1.685	0.00264		4.685	-0.00736		7.685	-0.0006321
1.686	0.00593		4.686	-0.01071		7.686	-0.0006321
1.687	0.00593		4.687	-0.00736		7.687	-0.0006321
1.688	0.00264		4.688	-0.01071		7.688	-0.00707
1.689	0.00593		4.689	-0.01071		7.689	-0.00385
1.69	0.00593		4.69	-0.01406		7.69	-0.0006321
1.691	0.00593		4.691	-0.00736		7.691	-0.0006321
1.692	0.00921		4.692	-0.01071		7.692	-0.00707
1.693	0.00921		4.693	-0.01071		7.693	-0.00385
1.694	0.00593		4.694	-0.01071		7.694	-0.0006321
1.695	0.00264		4.695	-0.00736		7.695	-0.0006321
1.696	0.00593		4.696	-0.00736		7.696	-0.00707
1.697	0.00593		4.697	-0.00736		7.697	-0.0006321
1.698	0.00593		4.698	-0.01071		7.698	-0.00707
1.699	0.00921		4.699	-0.01071		7.699	-0.00385
1.7	0.00593		4.7	-0.01071		7.7	-0.00385
1.701	0.00921		4.701	-0.01071		7.701	-0.00707
1.702	0.00264		4.702	-0.01071		7.702	-0.0006321
1.703	0.00593		4.703	-0.01071		7.703	-0.0006321
1.704	0.00264		4.704	-0.01071		7.704	-0.00385
1.705	0.00593		4.705	-0.01071		7.705	-0.00385
1.706	0.00593		4.706	-0.00736		7.706	-0.00385
1.707	0.00921		4.707	-0.00736		7.707	-0.00707
1.708	0.00593		4.708	-0.00736		7.708	-0.00385
1.709	0.00593		4.709	-0.01406		7.709	-0.0006321
1.71	0.00264		4.71	-0.00736		7.71	-0.0006321
1.711	0.00593		4.711	-0.01071		7.711	-0.00385
1.712	0.00593		4.712	-0.00736		7.712	-0.00707
1.713	0.00593		4.713	-0.01071		7.713	-0.00707
1.714	0.00593		4.714	-0.01071		7.714	-0.00385
1.715	-0.000645		4.715	-0.00736		7.715	-0.00707
1.716	0.00593		4.716	-0.00736		7.716	-0.0006321
1.717	0.00593		4.717	-0.01071		7.717	-0.00707
1.718	0.00593		4.718	-0.00736		7.718	-0.00707
1.719	0.00264		4.719	-0.00736		7.719	-0.0006321
1.72	0.00593		4.72	-0.00736		7.72	-0.0006321
1.721	0.00264		4.721	-0.00736		7.721	-0.00707
1.722	0.00593		4.722	-0.01071		7.722	-0.00385
1.723	0.00593		4.723	-0.00736		7.723	-0.0006321
1.724	0.00593		4.724	-0.01406		7.724	-0.00385
1.725	0.00264		4.725	-0.01071		7.725	-0.00385
1.726	0.0125		4.726	-0.00736		7.726	-0.00385
1.727	0.00921		4.727	-0.01071		7.727	-0.00385
1.728	0.00593		4.728	-0.01071		7.728	-0.00385
1.729	0.00921		4.729	-0.01742		7.729	-0.0006321
1.73	0.00264		4.73	-0.00736		7.73	-0.0006321
1.731	0.00921		4.731	-0.01406		7.731	-0.00385
1.732	0.00264		4.732	-0.01406		7.732	-0.00707
1.733	0.00264		4.733	-0.00736		7.733	-0.00707
1.734	0.00921		4.734	-0.01071		7.734	-0.00707
1.735	0.00593		4.735	-0.00736		7.735	-0.00707
1.736	0.00593		4.736	-0.01071		7.736	-0.0006321
1.737	0.00264		4.737	-0.00736		7.737	-0.00385
1.738	0.00264		4.738	-0.00736		7.738	-0.00385
1.739	0.00264		4.739	-0.01071		7.739	-0.00385
1.74	0.00593		4.74	-0.01071		7.74	-0.00707
1.741	0.00593		4.741	-0.00736		7.741	-0.00385
1.742	0.00264		4.742	-0.00736		7.742	-0.00385
1.743	0.00921		4.743	-0.00736		7.743	-0.00707
1.744	0.00921		4.744	-0.00736		7.744	-0.0006321
1.745	0.00921		4.745	-0.00736		7.745	-0.00385
1.746	0.0125		4.746	-0.00736		7.746	-0.0006321
1.747	0.00593		4.747	-0.01406		7.747	-0.00385
1.748	0.00921		4.748	-0.00736		7.748	-0.0006321
1.749	0.00593		4.749	-0.01406		7.749	-0.00707
1.75	0.00593		4.75	-0.00736		7.75	-0.00707
1.751	0.00593		4.751	-0.00401		7.751	-0.00385
1.752	0.00593		4.752	-0.01071		7.752	-0.00385
1.753	0.00593		4.753	-0.00401		7.753	-0.00385
1.754	0.00593		4.754	-0.01071		7.754	-0.00707
1.755	0.00593		4.755	-0.01406		7.755	-0.00707
1.756	0.00921		4.756	-0.00736		7.756	-0.00707
1.757	0.00921		4.757	-0.01406		7.757	-0.00707
1.758	0.00593		4.758	-0.01071		7.758	-0.00385
1.759	0.00593		4.759	-0.01071		7.759	-0.01029
1.76	0.00921		4.76	-0.01071		7.76	-0.0006321
1.761	0.00593		4.761	-0.00736		7.761	-0.00707
1.762	0.00921		4.762	-0.01071		7.762	-0.00385
1.763	0.00593		4.763	-0.01071		7.763	-0.00385
1.764	0.00921		4.764	-0.01071		7.764	-0.00385
1.765	0.00921		4.765	-0.00736		7.765	-0.00385
1.766	0.00921		4.766	-0.00736		7.766	-0.00707
1.767	0.00593		4.767	-0.00736		7.767	-0.0006321
1.768	0.0125		4.768	-0.00736		7.768	-0.00707
1.769	0.00921		4.769	-0.00736		7.769	-0.01029
1.77	0.00921		4.77	-0.00736		7.77	-0.00385
1.771	0.00921		4.771	-0.01071		7.771	-0.01029
1.772	0.00593		4.772	-0.00736		7.772	-0.00707
1.773	0.00593		4.773	-0.00736		7.773	-0.0006321
1.774	0.00593		4.774	-0.00736		7.774	-0.00707
1.775	0.00921		4.775	-0.00736		7.775	-0.00707
1.776	0.00593		4.776	-0.00736		7.776	-0.00707
1.777	0.00593		4.777	-0.01071		7.777	-0.00385
1.778	0.00264		4.778	-0.00736		7.778	-0.00707
1.779	0.00593		4.779	-0.01071		7.779	-0.0006321
1.78	0.00593		4.78	-0.00736		7.78	-0.00707
1.781	0.00593		4.781	-0.00401		7.781	-0.00385
1.782	0.0125		4.782	-0.00736		7.782	-0.00707
1.783	0.0125		4.783	-0.01071		7.783	-0.01351
1.784	0.00921		4.784	-0.01071		7.784	-0.00707
1.785	0.00921		4.785	-0.00736		7.785	-0.00707
1.786	0.00921		4.786	-0.00736		7.786	-0.00707
1.787	0.00593		4.787	-0.00736		7.787	-0.00385
1.788	0.0125		4.788	-0.00736		7.788	-0.00707
1.789	0.00593		4.789	-0.00736		7.789	-0.01029
1.79	0.00593		4.79	-0.01071		7.79	-0.00385
1.791	0.00593		4.791	-0.00736		7.791	-0.00707
1.792	0.00593		4.792	-0.01071		7.792	-0.00385
1.793	0.0125		4.793	-0.00401		7.793	-0.0006321
1.794	0.00921		4.794	-0.01071		7.794	-0.00707
1.795	0.00593		4.795	-0.01071		7.795	-0.00707
1.796	0.0125		4.796	-0.00401		7.796	-0.0006321
1.797	0.00264		4.797	-0.00736		7.797	-0.00385
1.798	0.00593		4.798	-0.01071		7.798	-0.00385
1.799	0.00593		4.799	-0.00736		7.799	-0.00707
1.8	0.00593		4.8	-0.01406		7.8	-0.00385
1.801	0.00593		4.801	-0.00736		7.801	-0.01029
1.802	0.00921		4.802	-0.00736		7.802	-0.00385
1.803	0.00593		4.803	-0.01071		7.803	-0.00385
1.804	0.00593		4.804	-0.01406		7.804	-0.00707
1.805	0.00593		4.805	-0.01071		7.805	-0.00707
1.806	0.00921		4.806	-0.00736		7.806	-0.00707
1.807	0.00921		4.807	-0.00736		7.807	-0.01029
1.808	0.00921		4.808	-0.00736		7.808	-0.00385
1.809	0.00921		4.809	-0.00736		7.809	-0.00385
1.81	0.00921		4.81	-0.01071		7.81	-0.00385
1.811	0.00593		4.811	-0.00736		7.811	-0.00707
1.812	0.00264		4.812	-0.01071		7.812	-0.00707
1.813	0.00264		4.813	-0.01071		7.813	-0.00707
1.814	0.00593		4.814	-0.01071		7.814	-0.00707
1.815	0.00593		4.815	-0.01071		7.815	-0.00707
1.816	0.00921		4.816	-0.01406		7.816	-0.00707
1.817	0.00921		4.817	-0.01406		7.817	-0.00707
1.818	0.00921		4.818	-0.01071		7.818	-0.00707
1.819	0.00921		4.819	-0.00736		7.819	-0.00707
1.82	0.00593		4.82	-0.00736		7.82	-0.00385
1.821	0.00593		4.821	-0.00736		7.821	-0.00707
1.822	0.00593		4.822	-0.01071		7.822	-0.00707
1.823	0.00593		4.823	-0.01071		7.823	-0.00707
1.824	0.00593		4.824	-0.01071		7.824	-0.00707
1.825	0.00921		4.825	-0.00736		7.825	-0.00707
1.826	0.00921		4.826	-0.01071		7.826	-0.00385
1.827	0.00921		4.827	-0.00736		7.827	-0.00707
1.828	0.0125		4.828	-0.01071		7.828	-0.00707
1.829	0.00593		4.829	-0.00736		7.829	-0.00385
1.83	0.00921		4.83	-0.00736		7.83	-0.00385
1.831	0.00593		4.831	-0.00736		7.831	-0.00707
1.832	0.00921		4.832	-0.00736		7.832	-0.00385
1.833	0.00264		4.833	-0.01071		7.833	-0.00707
1.834	0.00264		4.834	-0.00736		7.834	-0.00385
1.835	0.00921		4.835	-0.01071		7.835	-0.00385
1.836	0.00921		4.836	-0.00736		7.836	-0.00707
1.837	0.00921		4.837	-0.01071		7.837	-0.00707
1.838	0.00264		4.838	-0.00736		7.838	-0.00707
1.839	0.00921		4.839	-0.0006579		7.839	-0.00707
1.84	0.0125		4.84	-0.01742		7.84	-0.00707
1.841	0.00593		4.841	-0.00736		7.841	-0.00385
1.842	0.00593		4.842	-0.01071		7.842	-0.00707
1.843	0.00921		4.843	-0.00401		7.843	-0.00707
1.844	0.00593		4.844	-0.01071		7.844	-0.01029
1.845	0.00921		4.845	-0.00736		7.845	-0.00385
1.846	0.00593		4.846	-0.00736		7.846	-0.00707
1.847	0.00921		4.847	-0.00736		7.847	-0.01029
1.848	0.00593		4.848	-0.00736		7.848	-0.00707
1.849	0.00593		4.849	-0.01071		7.849	-0.00707
1.85	0.00264		4.85	-0.00736		7.85	-0.00707
1.851	0.00593		4.851	-0.00401		7.851	-0.00707
1.852	0.00921		4.852	-0.01071		7.852	-0.00707
1.853	0.00593		4.853	-0.00736		7.853	-0.01029
1.854	0.00921		4.854	-0.00736		7.854	-0.00707
1.855	0.00921		4.855	-0.01071		7.855	-0.01029
1.856	0.00921		4.856	-0.00736		7.856	-0.01029
1.857	0.00593		4.857	-0.00401		7.857	-0.00707
1.858	0.00593		4.858	-0.0006579		7.858	-0.01351
1.859	0.00593		4.859	-0.00736		7.859	-0.00385
1.86	0.00593		4.86	-0.00401		7.86	-0.00707
1.861	0.00593		4.861	-0.00736		7.861	-0.00385
1.862	0.00593		4.862	-0.00736		7.862	-0.00707
1.863	0.00593		4.863	-0.00736		7.863	-0.00707
1.864	0.00921		4.864	-0.00736		7.864	-0.01029
1.865	0.00921		4.865	-0.00736		7.865	-0.00707
1.866	0.00593		4.866	-0.01071		7.866	-0.00385
1.867	0.00921		4.867	-0.00736		7.867	-0.00707
1.868	0.00264		4.868	-0.00736		7.868	-0.00707
1.869	0.00921		4.869	-0.00736		7.869	-0.01029
1.87	0.00593		4.87	-0.00736		7.87	-0.01029
1.871	0.00264		4.871	-0.01071		7.871	-0.00707
1.872	0.00593		4.872	-0.00736		7.872	-0.00707
1.873	0.00593		4.873	-0.00736		7.873	-0.01351
1.874	0.00593		4.874	-0.0006579		7.874	-0.01351
1.875	0.00264		4.875	-0.00736		7.875	-0.00385
1.876	0.00593		4.876	-0.00736		7.876	-0.00707
1.877	0.00593		4.877	-0.00736		7.877	-0.00707
1.878	0.00921		4.878	-0.00401		7.878	-0.01029
1.879	0.00593		4.879	-0.00736		7.879	-0.01029
1.88	0.00921		4.88	-0.00736		7.88	-0.01029
1.881	0.00921		4.881	-0.00401		7.881	-0.00707
1.882	0.00921		4.882	-0.00736		7.882	-0.00385
1.883	0.00593		4.883	-0.0006579		7.883	-0.01029
1.884	0.00264		4.884	-0.01071		7.884	-0.01029
1.885	0.00593		4.885	-0.00736		7.885	-0.00707
1.886	0.00593		4.886	-0.00401		7.886	-0.00707
1.887	0.00264		4.887	-0.00736		7.887	-0.00707
1.888	0.00593		4.888	-0.00736		7.888	-0.00707
1.889	0.00264		4.889	-0.00736		7.889	-0.00385
1.89	0.00593		4.89	-0.00736		7.89	-0.01029
1.891	0.00264		4.891	-0.00401		7.891	-0.01029
1.892	0.00921		4.892	-0.00736		7.892	-0.00707
1.893	0.00264		4.893	-0.01071		7.893	-0.00707
1.894	0.00264		4.894	-0.00736		7.894	-0.00385
1.895	0.00264		4.895	-0.01071		7.895	-0.00385
1.896	0.00593		4.896	-0.01071		7.896	-0.00707
1.897	0.00264		4.897	-0.00736		7.897	-0.01029
1.898	0.00921		4.898	-0.01071		7.898	-0.01029
1.899	0.00264		4.899	-0.00736		7.899	-0.00385
1.9	0.00264		4.9	-0.00401		7.9	-0.00707
1.901	0.00264		4.901	-0.00401		7.901	-0.01351
1.902	0.00921		4.902	-0.01071		7.902	-0.01029
1.903	0.00264		4.903	-0.00736		7.903	-0.01029
1.904	0.00593		4.904	-0.01071		7.904	-0.00385
1.905	0.00264		4.905	-0.00736		7.905	-0.00707
1.906	0.00593		4.906	-0.00736		7.906	-0.00707
1.907	0.00593		4.907	-0.01071		7.907	-0.01351
1.908	0.00264		4.908	-0.00736		7.908	-0.01351
1.909	-0.000645		4.909	-0.00736		7.909	-0.01029
1.91	0.00264		4.91	-0.00736		7.91	-0.00707
1.911	0.00593		4.911	-0.00401		7.911	-0.01029
1.912	0.00593		4.912	-0.00401		7.912	-0.00707
1.913	0.00264		4.913	-0.00736		7.913	-0.00385
1.914	-0.000645		4.914	-0.00401		7.914	-0.00707
1.915	0.00593		4.915	-0.00736		7.915	-0.00707
1.916	0.00593		4.916	-0.00736		7.916	-0.00707
1.917	0.00593		4.917	-0.00736		7.917	-0.00385
1.918	0.00264		4.918	-0.00401		7.918	-0.00707
1.919	0.00921		4.919	-0.00736		7.919	-0.01029
1.92	0.00593		4.92	-0.00736		7.92	-0.01029
1.921	0.00593		4.921	-0.00401		7.921	-0.00707
1.922	0.00593		4.922	-0.00736		7.922	-0.00707
1.923	0.00593		4.923	-0.00736		7.923	-0.00707
1.924	0.00593		4.924	-0.00736		7.924	-0.00707
1.925	0.00264		4.925	-0.00736		7.925	-0.00707
1.926	0.00264		4.926	-0.00736		7.926	-0.01029
1.927	0.00593		4.927	-0.00736		7.927	-0.00707
1.928	-0.000645		4.928	-0.00736		7.928	-0.01351
1.929	0.00264		4.929	-0.00401		7.929	-0.00707
1.93	0.00264		4.93	-0.00401		7.93	-0.00707
1.931	0.00264		4.931	-0.01071		7.931	-0.01029
1.932	0.00264		4.932	-0.00401		7.932	-0.01029
1.933	0.00921		4.933	-0.00401		7.933	-0.00707
1.934	-0.000645		4.934	-0.00736		7.934	-0.00385
1.935	0.00264		4.935	-0.00736		7.935	-0.00707
1.936	0.00593		4.936	-0.00401		7.936	-0.00707
1.937	0.00593		4.937	-0.00401		7.937	-0.00385
1.938	-0.000645		4.938	-0.00736		7.938	-0.01029
1.939	-0.000645		4.939	-0.00736		7.939	-0.01029
1.94	0.00593		4.94	-0.00736		7.94	-0.00707
1.941	-0.000645		4.941	-0.00401		7.941	-0.00707
1.942	-0.000645		4.942	-0.0006579		7.942	-0.01029
1.943	0.00921		4.943	-0.00401		7.943	-0.00707
1.944	-0.000645		4.944	-0.00736		7.944	-0.00707
1.945	0.00593		4.945	-0.00401		7.945	-0.01029
1.946	-0.000645		4.946	-0.00401		7.946	-0.00707
1.947	0.00264		4.947	-0.00401		7.947	-0.01029
1.948	0.00264		4.948	-0.00401		7.948	-0.00385
1.949	0.00593		4.949	-0.00401		7.949	-0.01029
1.95	0.00593		4.95	-0.00401		7.95	-0.01029
1.951	0.00264		4.951	-0.00736		7.951	-0.00385
1.952	0.00593		4.952	-0.00401		7.952	-0.01029
1.953	0.00264		4.953	-0.0006579		7.953	-0.01029
1.954	0.00264		4.954	-0.00401		7.954	-0.00707
1.955	0.00264		4.955	-0.00736		7.955	-0.01351
1.956	0.00264		4.956	-0.00401		7.956	-0.01029
1.957	0.00264		4.957	-0.0006579		7.957	-0.00707
1.958	0.00264		4.958	-0.0006579		7.958	-0.01351
1.959	0.00264		4.959	-0.00736		7.959	-0.01351
1.96	0.00593		4.96	-0.00736		7.96	-0.00707
1.961	0.00264		4.961	-0.0006579		7.961	-0.00707
1.962	0.00264		4.962	-0.00401		7.962	-0.01029
1.963	0.00593		4.963	0.00269		7.963	-0.00707
1.964	0.00593		4.964	-0.0006579		7.964	-0.01029
1.965	-0.000645		4.965	-0.00401		7.965	-0.00385
1.966	0.00264		4.966	-0.0006579		7.966	-0.00707
1.967	0.00593		4.967	-0.00401		7.967	-0.00707
1.968	0.00264		4.968	-0.00401		7.968	-0.00707
1.969	0.00264		4.969	-0.00401		7.969	-0.01029
1.97	-0.000645		4.97	-0.00736		7.97	-0.00707
1.971	0.00264		4.971	-0.00401		7.971	-0.01029
1.972	0.00264		4.972	-0.0006579		7.972	-0.00707
1.973	0.00264		4.973	-0.00401		7.973	-0.00707
1.974	0.00593		4.974	-0.0006579		7.974	-0.00707
1.975	0.00264		4.975	-0.0006579		7.975	-0.00707
1.976	0.00593		4.976	-0.00401		7.976	-0.01351
1.977	-0.000645		4.977	-0.00401		7.977	-0.01029
1.978	0.00593		4.978	-0.0006579		7.978	-0.01029
1.979	0.00593		4.979	-0.00401		7.979	-0.01029
1.98	0.00264		4.98	-0.0006579		7.98	-0.01029
1.981	0.00264		4.981	-0.0006579		7.981	-0.00707
1.982	0.00264		4.982	-0.00401		7.982	-0.00707
1.983	0.00264		4.983	-0.00736		7.983	-0.01029
1.984	0.00264		4.984	-0.0006579		7.984	-0.00707
1.985	0.00593		4.985	-0.0006579		7.985	-0.00385
1.986	0.00264		4.986	-0.00401		7.986	-0.00385
1.987	0.00264		4.987	-0.0006579		7.987	-0.01029
1.988	0.00593		4.988	-0.00401		7.988	-0.01029
1.989	0.00264		4.989	-0.00401		7.989	-0.01029
1.99	0.00264		4.99	-0.0006579		7.99	-0.00707
1.991	0.00593		4.991	-0.00736		7.991	-0.00385
1.992	-0.000645		4.992	0.00269		7.992	-0.00707
1.993	0.00264		4.993	-0.00401		7.993	-0.00707
1.994	0.00593		4.994	-0.00401		7.994	-0.00707
1.995	0.00264		4.995	-0.00401		7.995	-0.00385
1.996	0.00264		4.996	-0.00401		7.996	-0.00707
1.997	0.00264		4.997	-0.00401		7.997	-0.00707
1.998	0.00593		4.998	0.00269		7.998	-0.01351
1.999	-0.000645		4.999	-0.0006579		7.999	-0.00707
[truncated: 1 more rows]

## Sheet: S7b
Time (s)	Transferred charge (nC)		Time (s)	Transferred charge (nC)		Time (s)	Transferred charge (nC)
0.001	0		3.001	0		6.001	0
0.002	-0.00557		3.002	0.00459		6.002	-0.00286
0.003	-0.01443		3.003	0.0127		6.003	-0.00571
0.004	-0.02165		3.004	0.02257		6.004	-0.00447
0.005	-0.03051		3.005	0.03244		6.005	-0.00117
0.006	-0.03937		3.006	0.04055		6.006	-0.00198
0.007	-0.04658		3.007	0.04866		6.007	-0.00278
0.008	-0.0538		3.008	0.05501		6.008	-0.00153
0.009	-0.06101		3.009	0.0596		6.009	-0.00234
0.01	-0.06823		3.01	0.06419		6.01	-0.0052
0.011	-0.07545		3.011	0.06878		6.011	-0.00805
0.012	-0.08431		3.012	0.07513		6.012	-0.01296
0.013	-0.09481		3.013	0.07972		6.013	-0.01377
0.014	-0.10531		3.014	0.08255		6.014	-0.01252
0.015	-0.11417		3.015	0.08538		6.015	-0.01128
0.016	-0.12303		3.016	0.09173		6.016	-0.01208
0.017	-0.13189		3.017	0.09984		6.017	-0.01494
0.018	-0.1391		3.018	0.10619		6.018	-0.01779
0.019	-0.14796		3.019	0.11254		6.019	-0.0186
0.02	-0.15682		3.02	0.11889		6.02	-0.01735
0.021	-0.16568		3.021	0.12348		6.021	-0.01816
0.022	-0.17454		3.022	0.12807		6.022	-0.02102
0.023	-0.1834		3.023	0.13618		6.023	-0.02387
0.024	-0.19226		3.024	0.14253		6.024	-0.02263
0.025	-0.19947		3.025	0.14712		6.025	-0.01933
0.026	-0.20669		3.026	0.157		6.026	-0.01808
0.027	-0.21555		3.027	0.16863		6.027	-0.01684
0.028	-0.22441		3.028	0.1785		6.028	-0.01354
0.029	-0.23491		3.029	0.18661		6.029	-0.01229
0.03	-0.24705		3.03	0.19472		6.03	-0.01105
0.031	-0.25591		3.031	0.20283		6.031	-0.01185
0.032	-0.26477		3.032	0.20742		6.032	-0.01266
0.033	-0.27363		3.033	0.21201		6.033	-0.01141
0.034	-0.28085		3.034	0.2166		6.034	-0.01222
0.035	-0.28806		3.035	0.22119		6.035	-0.00892
0.036	-0.29528		3.036	0.22754		6.036	-0.00357
0.037	-0.30414		3.037	0.23565		6.037	0.00178
0.038	-0.31464		3.038	0.242		6.038	0.00713
0.039	-0.32186		3.039	0.24659		6.039	0.00837
0.04	-0.33072		3.04	0.25294		6.04	0.00962
0.041	-0.34122		3.041	0.25929		6.041	0.01087
0.042	-0.34843		3.042	0.26388		6.042	0.01211
0.043	-0.35729		3.043	0.26847		6.043	0.01746
0.044	-0.36779		3.044	0.27482		6.044	0.02076
0.045	-0.3783		3.045	0.28117		6.045	0.02201
0.046	-0.38716		3.046	0.28752		6.046	0.02325
0.047	-0.39437		3.047	0.29387		6.047	0.02245
0.048	-0.40323		3.048	0.30022		6.048	0.02574
0.049	-0.41209		3.049	0.30305		6.049	0.02904
0.05	-0.41931		3.05	0.30412		6.05	0.03234
0.051	-0.42652		3.051	0.30871		6.051	0.03769
0.052	-0.43209		3.052	0.31506		6.052	0.04099
0.053	-0.43931		3.053	0.32141		6.053	0.04223
0.054	-0.44981		3.054	0.32952		6.054	0.04143
0.055	-0.45703		3.055	0.33587		6.055	0.04267
0.056	-0.46425		3.056	0.34046		6.056	0.04597
0.057	-0.47475		3.057	0.34681		6.057	0.04722
0.058	-0.48361		3.058	0.35316		6.058	0.04641
0.059	-0.49082		3.059	0.35951		6.059	0.04766
0.06	-0.49804		3.06	0.36586		6.06	0.0489
0.061	-0.50526		3.061	0.37221		6.061	0.0481
0.062	-0.51247		3.062	0.38032		6.062	0.04729
0.063	-0.52133		3.063	0.38843		6.063	0.04854
0.064	-0.53183		3.064	0.39478		6.064	0.05389
0.065	-0.53905		3.065	0.40113		6.065	0.05719
0.066	-0.54462		3.066	0.40572		6.066	0.05843
0.067	-0.55184		3.067	0.41031		6.067	0.06173
0.068	-0.55905		3.068	0.41842		6.068	0.06708
0.069	-0.56627		3.069	0.42654		6.069	0.07038
0.07	-0.57349		3.07	0.43465		6.07	0.06957
0.071	-0.57906		3.071	0.441		6.071	0.06877
0.072	-0.58463		3.072	0.44559		6.072	0.06796
0.073	-0.59185		3.073	0.45018		6.073	0.06921
0.074	-0.59907		3.074	0.45477		6.074	0.07251
0.075	-0.60628		3.075	0.46288		6.075	0.07785
0.076	-0.6135		3.076	0.47099		6.076	0.0791
0.077	-0.62071		3.077	0.4791		6.077	0.0783
0.078	-0.62793		3.078	0.48721		6.078	0.08364
0.079	-0.63679		3.079	0.4918		6.079	0.09105
0.08	-0.64565		3.08	0.49815		6.08	0.09434
0.081	-0.65122		3.081	0.50626		6.081	0.09559
0.082	-0.65844		3.082	0.51261		6.082	0.09889
0.083	-0.66894		3.083	0.51896		6.083	0.10013
0.084	-0.67944		3.084	0.52531		6.084	0.10138
0.085	-0.68994		3.085	0.53166		6.085	0.10468
0.086	-0.70045		3.086	0.53625		6.086	0.10797
0.087	-0.7093		3.087	0.54084		6.087	0.11127
0.088	-0.71488		3.088	0.54543		6.088	0.11867
0.089	-0.72045		3.089	0.54826		6.089	0.12607
0.09	-0.72767		3.09	0.55109		6.09	0.12937
0.091	-0.73653		3.091	0.55568		6.091	0.13267
0.092	-0.74539		3.092	0.56027		6.092	0.13391
0.093	-0.7526		3.093	0.5631		6.093	0.13516
0.094	-0.7631		3.094	0.56593		6.094	0.13846
0.095	-0.77689		3.095	0.57228		6.095	0.14176
0.096	-0.78904		3.096	0.57863		6.096	0.14711
0.097	-0.79954		3.097	0.58322		6.097	0.15245
0.098	-0.8084		3.098	0.58781		6.098	0.1578
0.099	-0.81561		3.099	0.59064		6.099	0.1652
0.1	-0.82447		3.1	0.59523		6.1	0.17055
0.101	-0.83497		3.101	0.59982		6.101	0.17385
0.102	-0.84548		3.102	0.60441		6.102	0.17715
0.103	-0.85434		3.103	0.609		6.103	0.18045
0.104	-0.86155		3.104	0.61359		6.104	0.18785
0.105	-0.86877		3.105	0.61818		6.105	0.19525
0.106	-0.87763		3.106	0.62277		6.106	0.19855
0.107	-0.88484		3.107	0.63088		6.107	0.2039
0.108	-0.89206		3.108	0.64075		6.108	0.21335
0.109	-0.90256		3.109	0.64886		6.109	0.2228
0.11	-0.91306		3.11	0.65697		6.11	0.2261
0.111	-0.92192		3.111	0.66508		6.111	0.22734
0.112	-0.92914		3.112	0.67319		6.112	0.23064
0.113	-0.938		3.113	0.68306		6.113	0.23599
0.114	-0.94686		3.114	0.69117		6.114	0.24339
0.115	-0.95572		3.115	0.69752		6.115	0.24874
0.116	-0.96457		3.116	0.70211		6.116	0.24794
0.117	-0.97343		3.117	0.70494		6.117	0.24918
0.118	-0.98394		3.118	0.70777		6.118	0.25863
0.119	-0.99444		3.119	0.71236		6.119	0.26603
0.12	-1.0033		3.12	0.72047		6.12	0.26933
0.121	-1.01051		3.121	0.73034		6.121	0.27468
0.122	-1.01609		3.122	0.73845		6.122	0.28208
0.123	-1.0233		3.123	0.7448		6.123	0.28743
0.124	-1.03216		3.124	0.74939		6.124	0.29278
0.125	-1.03938		3.125	0.75398		6.125	0.30018
0.126	-1.04824		3.126	0.76209		6.126	0.30758
0.127	-1.05874		3.127	0.77196		6.127	0.31293
0.128	-1.0676		3.128	0.77831		6.128	0.31623
0.129	-1.07646		3.129	0.7829		6.129	0.32158
0.13	-1.08696		3.13	0.78925		6.13	0.33103
0.131	-1.09582		3.131	0.79561		6.131	0.33843
0.132	-1.10632		3.132	0.80372		6.132	0.34378
0.133	-1.11682		3.133	0.81359		6.133	0.35323
0.134	-1.12404		3.134	0.8217		6.134	0.36063
0.135	-1.1329		3.135	0.82805		6.135	0.36393
0.136	-1.14176		3.136	0.83264		6.136	0.36928
0.137	-1.14897		3.137	0.83723		6.137	0.37258
0.138	-1.15783		3.138	0.84182		6.138	0.37588
0.139	-1.16833		3.139	0.84465		6.139	0.38122
0.14	-1.17883		3.14	0.84748		6.14	0.38657
0.141	-1.18934		3.141	0.85207		6.141	0.39192
0.142	-1.1982		3.142	0.85666		6.142	0.39522
0.143	-1.20705		3.143	0.85949		6.143	0.40057
0.144	-1.21591		3.144	0.86232		6.144	0.41002
0.145	-1.22313		3.145	0.86867		6.145	0.41947
0.146	-1.23035		3.146	0.87678		6.146	0.42688
0.147	-1.2392		3.147	0.88313		6.147	0.43428
0.148	-1.24971		3.148	0.88948		6.148	0.43963
0.149	-1.25857		3.149	0.89407		6.149	0.44497
0.15	-1.26742		3.15	0.90042		6.15	0.45032
0.151	-1.28121		3.151	0.91029		6.151	0.45362
0.152	-1.295		3.152	0.92016		6.152	0.46102
0.153	-1.3055		3.153	0.92827		6.153	0.47253
0.154	-1.316		3.154	0.93286		6.154	0.48198
0.155	-1.32486		3.155	0.93393		6.155	0.48938
0.156	-1.33208		3.156	0.93852		6.156	0.49883
0.157	-1.34258		3.157	0.94487		6.157	0.50623
0.158	-1.35473		3.158	0.94946		6.158	0.51158
0.159	-1.36523		3.159	0.95405		6.159	0.51488
0.16	-1.37409		3.16	0.95688		6.16	0.51818
0.161	-1.38295		3.161	0.95971		6.161	0.52558
0.162	-1.39181		3.162	0.9643		6.162	0.53093
0.163	-1.39902		3.163	0.96713		6.163	0.53422
0.164	-1.40624		3.164	0.9682		6.164	0.53957
0.165	-1.4151		3.165	0.97279		6.165	0.54492
0.166	-1.42396		3.166	0.97914		6.166	0.55027
0.167	-1.43446		3.167	0.98373		6.167	0.55562
0.168	-1.44496		3.168	0.9848		6.168	0.56097
0.169	-1.45218		3.169	0.98762		6.169	0.57042
0.17	-1.46268		3.17	0.99398		6.17	0.57987
0.171	-1.47482		3.171	0.99857		6.171	0.58933
0.172	-1.48368		3.172	1.00316		6.172	0.59878
0.173	-1.49254		3.173	1.01127		6.173	0.60823
0.174	-1.50304		3.174	1.01762		6.174	0.61973
0.175	-1.51354		3.175	1.01869		6.175	0.62919
0.176	-1.5224		3.176	1.02151		6.176	0.63454
0.177	-1.53126		3.177	1.0261		6.177	0.64194
0.178	-1.54176		3.178	1.02893		6.178	0.65139
0.179	-1.55062		3.179	1.03176		6.179	0.65879
0.18	-1.5562		3.18	1.03283		6.18	0.66619
0.181	-1.56013		3.181	1.03566		6.181	0.67564
0.182	-1.5657		3.182	1.04377		6.182	0.6851
0.183	-1.57292		3.183	1.05188		6.183	0.68839
0.184	-1.58013		3.184	1.05823		6.184	0.69374
0.185	-1.58735		3.185	1.06458		6.185	0.70319
0.186	-1.59457		3.186	1.06917		6.186	0.70854
0.187	-1.60342		3.187	1.07552		6.187	0.71389
0.188	-1.61064		3.188	1.08363		6.188	0.71924
0.189	-1.61457		3.189	1.08822		6.189	0.72459
0.19	-1.62179		3.19	1.09105		6.19	0.73404
0.191	-1.63393		3.191	1.09564		6.191	0.74555
0.192	-1.64608		3.192	1.10023		6.192	0.75295
0.193	-1.65494		3.193	1.10482		6.193	0.75419
0.194	-1.6638		3.194	1.10941		6.194	0.75749
0.195	-1.67266		3.195	1.11224		6.195	0.76489
0.196	-1.67987		3.196	1.11683		6.196	0.77024
0.197	-1.68709		3.197	1.12494		6.197	0.77764
0.198	-1.69759		3.198	1.13305		6.198	0.78709
0.199	-1.70973		3.199	1.13764		6.199	0.7945
0.2	-1.72024		3.2	1.14047		6.2	0.79984
0.201	-1.7291		3.201	1.1433		6.201	0.80519
0.202	-1.73795		3.202	1.14789		6.202	0.81259
0.203	-1.74846		3.203	1.15424		6.203	0.81794
0.204	-1.75567		3.204	1.15707		6.204	0.82329
0.205	-1.76289		3.205	1.16166		6.205	0.83069
0.206	-1.77503		3.206	1.16977		6.206	0.83809
0.207	-1.78389		3.207	1.17436		6.207	0.84344
0.208	-1.78947		3.208	1.17895		6.208	0.84879
0.209	-1.79504		3.209	1.18354		6.209	0.85619
0.21	-1.79897		3.21	1.18461		6.21	0.86565
0.211	-1.80455		3.211	1.18744		6.211	0.87305
0.212	-1.81176		3.212	1.19203		6.212	0.8784
0.213	-1.82226		3.213	1.19486		6.213	0.8858
0.214	-1.83441		3.214	1.19769		6.214	0.89115
0.215	-1.84327		3.215	1.20228		6.215	0.8965
0.216	-1.85213		3.216	1.20863		6.216	0.90184
0.217	-1.86263		3.217	1.21322		6.217	0.90719
0.218	-1.87149		3.218	1.21605		6.218	0.91459
0.219	-1.88035		3.219	1.22064		6.219	0.91994
0.22	-1.88921		3.22	1.22699		6.22	0.92324
0.221	-1.89642		3.221	1.23334		6.221	0.93064
0.222	-1.90364		3.222	1.23969		6.222	0.94009
0.223	-1.91085		3.223	1.24604		6.223	0.94955
0.224	-1.91807		3.224	1.24887		6.224	0.9631
0.225	-1.92857		3.225	1.2517		6.225	0.97461
0.226	-1.93743		3.226	1.25805		6.226	0.98201
0.227	-1.943		3.227	1.26616		6.227	0.98736
0.228	-1.95022		3.228	1.27251		6.228	0.9927
0.229	-1.95744		3.229	1.27358		6.229	1.00421
0.23	-1.96465		3.23	1.27641		6.23	1.01366
0.231	-1.97187		3.231	1.28276		6.231	1.01901
0.232	-1.97908		3.232	1.28735		6.232	1.02436
0.233	-1.98794		3.233	1.29194		6.233	1.02971
0.234	-1.99845		3.234	1.29653		6.234	1.03301
0.235	-2.0073		3.235	1.30112		6.235	1.03425
0.236	-2.01452		3.236	1.30747		6.236	1.0396
0.237	-2.02174		3.237	1.31382		6.237	1.047
0.238	-2.02895		3.238	1.31841		6.238	1.05645
0.239	-2.03617		3.239	1.31948		6.239	1.06591
0.24	-2.04338		3.24	1.32407		6.24	1.07331
0.241	-2.0506		3.241	1.3269		6.241	1.08276
0.242	-2.05782		3.242	1.32621		6.242	1.09221
0.243	-2.06503		3.243	1.3308		6.243	1.09756
0.244	-2.07553		3.244	1.33539		6.244	1.10291
0.245	-2.08604		3.245	1.33998		6.245	1.11031
0.246	-2.09161		3.246	1.34457		6.246	1.11566
0.247	-2.09718		3.247	1.3474		6.247	1.11896
0.248	-2.10276		3.248	1.35023		6.248	1.12226
0.249	-2.10833		3.249	1.35306		6.249	1.1276
0.25	-2.11555		3.25	1.35589		6.25	1.13295
0.251	-2.12276		3.251	1.35872		6.251	1.14241
0.252	-2.12998		3.252	1.36155		6.252	1.15391
0.253	-2.13719		3.253	1.3679		6.253	1.16336
0.254	-2.14441		3.254	1.37601		6.254	1.17281
0.255	-2.14998		3.255	1.3806		6.255	1.18022
0.256	-2.15391		3.256	1.38343		6.256	1.18762
0.257	-2.15949		3.257	1.38626		6.257	1.19912
0.258	-2.1667		3.258	1.39085		6.258	1.21062
0.259	-2.17228		3.259	1.39544		6.259	1.22008
0.26	-2.17621		3.26	1.39475		6.26	1.22953
0.261	-2.18014		3.261	1.39229		6.261	1.23488
0.262	-2.18407		3.262	1.39336		6.262	1.24023
0.263	-2.188		3.263	1.39619		6.263	1.24763
0.264	-2.19358		3.264	1.39902		6.264	1.25298
0.265	-2.19915		3.265	1.40009		6.265	1.26038
0.266	-2.20308		3.266	1.3994		6.266	1.26778
0.267	-2.20865		3.267	1.39871		6.267	1.27108
0.268	-2.21423		3.268	1.39978		6.268	1.27232
0.269	-2.2198		3.269	1.40085		6.269	1.27357
0.27	-2.22373		3.27	1.40192		6.27	1.27687
0.271	-2.22602		3.271	1.40475		6.271	1.28016
0.272	-2.22995		3.272	1.40758		6.272	1.28346
0.273	-2.23552		3.273	1.41041		6.273	1.29086
0.274	-2.2411		3.274	1.41324		6.274	1.30031
0.275	-2.24338		3.275	1.41606		6.275	1.30566
0.276	-2.24732		3.276	1.41713		6.276	1.30896
0.277	-2.25453		3.277	1.4182		6.277	1.31636
0.278	-2.2601		3.278	1.42103		6.278	1.32581
0.279	-2.26568		3.279	1.4221		6.279	1.33116
0.28	-2.27125		3.28	1.42317		6.28	1.33446
0.281	-2.27683		3.281	1.426		6.281	1.34186
0.282	-2.2824		3.282	1.42883		6.282	1.35131
0.283	-2.28633		3.283	1.43166		6.283	1.35666
0.284	-2.29026		3.284	1.43273		6.284	1.35996
0.285	-2.29419		3.285	1.4338		6.285	1.36531
0.286	-2.29812		3.286	1.43487		6.286	1.37476
0.287	-2.30205		3.287	1.43242		6.287	1.38421
0.288	-2.30598		3.288	1.42821		6.288	1.39367
0.289	-2.30827		3.289	1.42751		6.289	1.40312
0.29	-2.31056		3.29	1.4321		6.29	1.41052
0.291	-2.31449		3.291	1.43669		6.291	1.41792
0.292	-2.31842		3.292	1.43776		6.292	1.42532
0.293	-2.32235		3.293	1.43707		6.293	1.43272
0.294	-2.32628		3.294	1.43814		6.294	1.44217
0.295	-2.3335		3.295	1.44097		6.295	1.45163
0.296	-2.33907		3.296	1.4438		6.296	1.45903
0.297	-2.34136		3.297	1.44839		6.297	1.46643
0.298	-2.34365		3.298	1.45474		6.298	1.47588
0.299	-2.34594		3.299	1.45933		6.299	1.48533
0.3	-2.34987		3.3	1.4604		6.3	1.49478
0.301	-2.35216		3.301	1.45971		6.301	1.50424
0.302	-2.35445		3.302	1.46078		6.302	1.51164
0.303	-2.35838		3.303	1.46185		6.303	1.52314
0.304	-2.36066		3.304	1.4594		6.304	1.5367
0.305	-2.36295		3.305	1.45694		6.305	1.54615
0.306	-2.36688		3.306	1.45801		6.306	1.55355
0.307	-2.36917		3.307	1.45908		6.307	1.563
0.308	-2.37146		3.308	1.45663		6.308	1.5704
0.309	-2.37539		3.309	1.45418		6.309	1.5737
0.31	-2.37932		3.31	1.45173		6.31	1.57905
0.311	-2.38325		3.311	1.45104		6.311	1.5844
0.312	-2.38554		3.312	1.45387		6.312	1.5877
0.313	-2.38783		3.313	1.4567		6.313	1.59305
0.314	-2.3934		3.314	1.45953		6.314	1.60045
0.315	-2.39898		3.315	1.46412		6.315	1.6058
0.316	-2.40291		3.316	1.46695		6.316	1.60909
0.317	-2.40684		3.317	1.46802		6.317	1.61649
0.318	-2.41077		3.318	1.47084		6.318	1.62389
0.319	-2.4147		3.319	1.47367		6.319	1.6313
0.32	-2.41534		3.32	1.47826		6.32	1.64075
0.321	-2.41435		3.321	1.48285		6.321	1.64815
0.322	-2.41663		3.322	1.48568		6.322	1.65555
0.323	-2.41892		3.323	1.48851		6.323	1.66295
0.324	-2.41957		3.324	1.49134		6.324	1.6724
0.325	-2.42021		3.325	1.49241		6.325	1.68391
0.326	-2.42086		3.326	1.49172		6.326	1.69131
0.327	-2.41986		3.327	1.49103		6.327	1.69871
0.328	-2.41886		3.328	1.49034		6.328	1.70611
0.329	-2.41951		3.329	1.48965		6.329	1.71351
0.33	-2.41851		3.33	1.48896		6.33	1.72501
0.331	-2.41587		3.331	1.48475		6.331	1.73652
0.332	-2.41487		3.332	1.4823		6.332	1.74392
0.333	-2.41387		3.333	1.4816		6.333	1.74721
0.334	-2.41123		3.334	1.47915		6.334	1.75256
0.335	-2.41023		3.335	1.47846		6.335	1.75996
0.336	-2.40923		3.336	1.47777		6.336	1.76531
0.337	-2.40659		3.337	1.47884		6.337	1.77066
0.338	-2.40395		3.338	1.48167		6.338	1.78012
0.339	-2.40131		3.339	1.48098		6.339	1.78957
0.34	-2.39867		3.34	1.47853		6.34	1.79492
0.341	-2.39603		3.341	1.4796		6.341	1.80232
0.342	-2.39175		3.342	1.48067		6.342	1.81177
0.343	-2.38746		3.343	1.47997		6.343	1.81712
0.344	-2.38021		3.344	1.47928		6.344	1.82042
0.345	-2.33221		3.345	1.48035		6.345	1.82782
0.346	-1.99505		3.346	1.48142		6.346	1.83727
0.347	-1.02042		3.347	1.48073		6.347	1.84262
0.348	0.90385		3.348	1.47828		6.348	1.84592
0.349	3.94533		3.349	1.47583		6.349	1.85127
0.35	7.96603		3.35	1.47514		6.35	1.85662
0.351	12.8608		3.351	1.47621		6.351	1.85991
0.352	18.7873		3.352	1.47904		6.352	1.86526
0.353	25.6799		3.353	1.48011		6.353	1.87266
0.354	33.095		3.354	1.47941		6.354	1.87801
0.355	40.6711		3.355	1.47696		6.355	1.88336
0.356	48.2504		3.356	1.47451		6.356	1.89076
0.357	55.7805		3.357	1.47734		6.357	1.89816
0.358	63.2547		3.358	1.47841		6.358	1.90351
0.359	70.6928		3.359	1.4742		6.359	1.90886
0.36	78.1177		3.36	1.46999		6.36	1.91421
0.361	85.5459		3.361	1.46578		6.361	1.91956
0.362	92.9971		3.362	1.46332		6.362	1.92491
0.363	100.481		3.363	1.46087		6.363	1.93231
0.364	107.988		3.364	1.45842		6.364	1.94176
0.365	115.522		3.365	1.45421		6.365	1.94916
0.366	123.091		3.366	1.44824		6.366	1.95451
0.367	130.703		3.367	1.44579		6.367	1.95986
0.368	138.358		3.368	1.4451		6.368	1.96521
0.369	146.056		3.369	1.44088		6.369	1.97056
0.37	153.793		3.37	1.43491		6.37	1.97796
0.371	161.563		3.371	1.43246		6.371	1.98536
0.372	169.366		3.372	1.43001		6.372	1.99276
0.373	177.198		3.373	1.4258		6.373	1.99811
0.374	185.067		3.374	1.41983		6.374	2.00141
0.375	192.984		3.375	1.41562		6.375	2.00676
0.376	200.955		3.376	1.41316		6.376	2.01621
0.377	208.971		3.377	1.41071		6.377	2.02156
0.378	217.02		3.378	1.41002		6.378	2.02075
0.379	225.099		3.379	1.40757		6.379	2.022
0.38	233.221		3.38	1.40336		6.38	2.0253
0.381	241.385		3.381	1.40267		6.381	2.0286
0.382	249.576		3.382	1.40374		6.382	2.03394
0.383	257.766		3.383	1.40129		6.383	2.04134
0.384	265.93		3.384	1.39883		6.384	2.04669
0.385	274.049		3.385	1.39638		6.385	2.05204
0.386	282.091		3.386	1.39569		6.386	2.05534
0.387	290.026		3.387	1.395		6.387	2.06069
0.388	297.842		3.388	1.39079		6.388	2.06809
0.389	305.523		3.389	1.38834		6.389	2.07344
0.39	313.023		3.39	1.38589		6.39	2.08289
0.391	320.313		3.391	1.38344		6.391	2.09234
0.392	327.367		3.392	1.38098		6.392	2.09769
0.393	334.161		3.393	1.37677		6.393	2.10099
0.394	340.699		3.394	1.37256		6.394	2.10634
0.395	346.984		3.395	1.36835		6.395	2.11579
0.396	353.018		3.396	1.3659		6.396	2.12319
0.397	358.817		3.397	1.36345		6.397	2.12854
0.398	364.379		3.398	1.35747		6.398	2.13594
0.399	369.714		3.399	1.35326		6.399	2.14334
0.4	374.829		3.4	1.35081		6.4	2.14664
0.401	379.723		3.401	1.34836		6.401	2.14789
0.402	384.414		3.402	1.34591		6.402	2.15324
0.403	388.905		3.403	1.3417		6.403	2.15859
0.404	393.192		3.404	1.33925		6.404	2.16188
0.405	397.282		3.405	1.33679		6.405	2.16723
0.406	401.187		3.406	1.33434		6.406	2.17053
0.407	404.919		3.407	1.32837		6.407	2.17178
0.408	408.479		3.408	1.32416		6.408	2.17508
0.409	411.879		3.409	1.32171		6.409	2.17837
0.41	415.134		3.41	1.3175		6.41	2.18167
0.411	418.248		3.411	1.31505		6.411	2.18702
0.412	421.227		3.412	1.3126		6.412	2.19032
0.413	424.088		3.413	1.3119		6.413	2.19567
0.414	426.837		3.414	1.30769		6.414	2.20307
0.415	429.481		3.415	1.30348		6.415	2.20431
0.416	432.029		3.416	1.35844		6.416	2.20556
0.417	434.483		3.417	2.15815		6.417	2.20886
0.418	436.85		3.418	4.27597		6.418	2.21626
0.419	439.143		3.419	7.76799		6.419	2.22366
0.42	441.363		3.42	12.5541		6.42	2.22901
0.421	443.517		3.421	18.2697		6.421	2.23231
0.422	445.615		3.422	24.6303		6.422	2.2356
0.423	447.661		3.423	31.4436		6.423	2.24095
0.424	449.655		3.424	38.5815		6.424	2.24835
0.425	451.605		3.425	45.9477		6.425	2.25575
0.426	453.516		3.426	53.4662		6.426	2.25905
0.427	455.391		3.427	61.0768		6.427	2.2644
0.428	457.227		3.428	68.7515		6.428	2.26975
0.429	459.02		3.429	76.4863		6.429	2.2751
0.43	460.773		3.43	84.2893		6.43	2.2825
0.431	462.494		3.431	92.1723		6.431	2.28785
0.432	464.178		3.432	100.144		6.432	2.28704
0.433	465.82		3.433	108.199		6.433	2.28829
0.434	467.422		3.434	116.326		6.434	2.29364
0.435	468.988		3.435	124.526		6.435	2.29899
0.436	470.524		3.436	132.798		6.436	2.30639
0.437	472.028		3.437	141.145		6.437	2.31174
0.438	473.492		3.438	149.569		6.438	2.31093
0.439	474.917		3.439	158.061		6.439	2.31013
0.44	476.306		3.44	166.629		6.44	2.31137
0.441	477.658		3.441	175.282		6.441	2.31467
0.442	478.975		3.442	184.026		6.442	2.32002
0.443	480.255		3.443	192.863		6.443	2.32332
0.444	481.499		3.444	201.775		6.444	2.32867
0.445	482.71		3.445	210.744		6.445	2.33197
0.446	483.895		3.446	219.745		6.446	2.33526
0.447	485.047		3.447	228.758		6.447	2.34266
0.448	486.166		3.448	237.747		6.448	2.34801
0.449	487.263		3.449	246.683		6.449	2.35131
0.45	488.326		3.45	255.54		6.45	2.35666
0.451	489.357		3.451	264.26		6.451	2.36406
0.452	490.357		3.452	272.805		6.452	2.36941
0.453	491.326		3.453	281.152		6.453	2.37271
0.454	492.264		3.454	289.256		6.454	2.37395
0.455	493.179		3.455	297.079		6.455	2.3752
0.456	494.075		3.456	304.625		6.456	2.37439
0.457	494.951		3.457	311.879		6.457	2.36949
0.458	495.801		3.458	318.833		6.458	2.38233
0.459	496.631		3.459	325.49		6.459	2.46519
0.46	497.441		3.46	331.855		6.46	2.68074
0.461	498.229		3.461	337.947		6.461	3.08527
0.462	499		3.462	343.775		6.462	3.72704
0.463	499.748		3.463	349.342		6.463	4.61811
0.464	500.476		3.464	354.653		6.464	5.77455
0.465	501.194		3.465	359.735		6.465	7.2205
0.466	501.903		3.466	364.614		6.466	8.92379
0.467	502.595		3.467	369.284		6.467	10.8402
0.468	503.267		3.468	373.757		6.468	12.9215
0.469	503.92		3.469	378.05		6.469	15.1273
0.47	504.552		3.47	382.167		6.47	17.4418
0.471	505.179		3.471	386.12		6.471	19.8448
0.472	505.799		3.472	389.933		6.472	22.3361
0.473	506.399		3.473	393.613		6.473	24.928
0.474	506.979		3.474	397.157		6.474	27.6205
0.475	507.549		3.475	400.581		6.475	30.4134
0.476	508.11		3.476	403.897		6.476	33.3069
0.477	508.651		3.477	407.108		6.477	36.3049
0.478	509.179		3.478	410.224		6.478	39.4035
0.479	509.693		3.479	413.251		6.479	42.6066
0.48	510.198		3.48	416.202		6.48	45.9142
0.481	510.693		3.481	419.077		6.481	49.3143
0.482	511.175		3.482	421.88		6.482	52.8109
0.483	511.643		3.483	424.615		6.483	56.4041
0.484	512.092		3.484	427.282		6.484	60.1017
0.485	512.528		3.485	429.876		6.485	63.9079
0.486	512.957		3.486	432.415		6.486	67.8147
0.487	513.376		3.487	434.901		6.487	71.822
0.488	513.776		3.488	437.332		6.488	75.9458
0.489	514.159		3.489	439.714		6.489	80.1944
0.49	514.536		3.49	442.044		6.49	84.5635
0.491	514.909		3.491	444.33		6.491	89.0654
0.492	515.266		3.492	446.572		6.492	93.716
0.493	515.603		3.493	448.766		6.493	98.5194
0.494	515.937		3.494	450.916		6.494	103.484
0.495	516.264		3.495	453.018		6.495	108.621
0.496	516.575		3.496	455.075		6.496	113.943
0.497	516.876		3.497	457.093		6.497	119.474
0.498	517.164		3.498	459.067		6.498	125.239
0.499	517.435		3.499	460.996		6.499	131.252
0.5	517.7		3.5	462.882		6.5	137.555
0.501	517.955		3.501	464.731		6.501	144.192
0.502	518.197		3.502	466.54		6.502	151.211
0.503	518.429		3.503	468.306		6.503	158.669
0.504	518.648		3.504	470.019		6.504	166.608
0.505	518.854		3.505	471.684		6.505	175.075
0.506	519.053		3.506	473.313		6.506	184.116
0.507	519.239		3.507	474.91		6.507	193.745
0.508	519.412		3.508	476.467		6.508	203.755
0.509	519.575		3.509	477.98		6.509	213.81
0.51	519.731		3.51	479.452		6.51	223.74
0.511	519.881		3.511	480.885		6.511	233.566
0.512	520.018		3.512	482.278		6.512	243.323
0.513	520.148		3.513	483.63		6.513	252.859
0.514	520.268		3.514	484.947		6.514	261.928
0.515	520.379		3.515	486.235		6.515	270.383
0.516	520.479		3.516	487.5		6.516	278.198
0.517	520.567		3.517	488.724		6.517	285.43
0.518	520.651		3.518	489.917		6.518	292.111
0.519	520.728		3.519	491.085		6.519	298.27
0.52	520.793		3.52	492.225		6.52	303.962
0.521	520.847		3.521	493.337		6.521	309.243
0.522	520.895		3.522	494.418		6.522	314.168
0.523	520.934		3.523	495.474		6.523	318.766
0.524	520.962		3.524	496.506		6.524	323.067
0.525	520.98		3.525	497.518		6.525	327.102
0.526	520.989		3.526	498.514		6.526	330.9
0.527	520.994		3.527	499.49		6.527	334.489
0.528	521		3.528	500.446		6.528	337.889
0.529	521.005		3.529	501.374		6.529	341.113
0.53	521.009		3.53	502.282		6.53	344.171
0.531	521.013		3.531	503.169		6.531	347.093
0.532	521.019		3.532	504.037		6.532	349.894
0.533	521.027		3.533	504.885		6.533	352.582
0.534	521.031		3.534	505.717		6.534	355.174
0.535	521.035		3.535	506.533		6.535	357.673
0.536	521.038		3.536	507.32		6.536	360.088
0.537	521.039		3.537	508.084		6.537	362.427
0.538	521.043		3.538	508.832		6.538	364.697
0.539	521.049		3.539	509.563		6.539	366.911
0.54	521.055		3.54	510.275		6.54	369.065
0.541	521.059		3.541	510.966		6.541	371.166
0.542	521.062		3.542	511.634		6.542	373.227
0.543	521.066		3.543	512.273		6.543	375.252
0.544	521.074		3.544	512.893		6.544	377.245
0.545	521.081		3.545	513.496		6.545	379.202
0.546	521.086		3.546	514.071		6.546	381.122
0.547	521.09		3.547	514.619		6.547	383.014
0.548	521.094		3.548	515.142		6.548	384.887
0.549	521.1		3.549	515.645		6.549	386.727
0.55	521.106		3.55	516.128		6.55	388.53
0.551	521.112		3.551	516.588		6.551	390.306
0.552	521.121		3.552	517.023		6.552	392.058
0.553	521.129		3.553	517.438		6.553	393.789
0.554	521.135		3.554	517.821		6.554	395.484
0.555	521.139		3.555	518.18		6.555	397.147
0.556	521.142		3.556	518.523		6.556	398.786
0.557	521.148		3.557	518.838		6.557	400.389
0.558	521.154		3.558	519.129		6.558	401.956
0.559	521.158		3.559	519.395		6.559	403.494
0.56	521.164		3.56	519.642		6.56	404.996
0.561	521.168		3.561	519.869		6.561	406.466
0.562	521.174		3.562	520.076		6.562	407.908
0.563	521.185		3.563	520.263		6.563	409.318
0.564	521.194		3.564	520.425		6.564	410.692
0.565	521.2		3.565	520.568		6.565	412.033
0.566	521.206		3.566	520.699		6.566	413.346
0.567	521.212		3.567	520.813		6.567	414.623
0.568	521.218		3.568	520.912		6.568	415.864
0.569	521.224		3.569	520.986		6.569	417.073
0.57	521.23		3.57	521.037		6.57	418.254
0.571	521.237		3.571	521.075		6.571	419.394
0.572	521.245		3.572	521.094		6.572	420.498
0.573	521.249		3.573	521.095		6.573	421.578
0.574	521.255		3.574	521.089		6.574	422.63
0.575	521.262		3.575	521.081		6.575	423.654
0.576	521.268		3.576	521.072		6.576	424.649
0.577	521.274		3.577	521.06		6.577	425.625
0.578	521.28		3.578	521.053		6.578	426.58
0.579	521.286		3.579	521.047		6.579	427.512
0.58	521.292		3.58	521.039		6.58	428.419
0.581	521.3		3.581	521.03		6.581	429.302
0.582	521.309		3.582	521.02		6.582	430.169
0.583	521.316		3.583	521.011		6.583	431.016
0.584	521.321		3.584	520.998		6.584	431.838
0.585	521.325		3.585	520.983		6.585	432.641
0.586	521.333		3.586	520.97		6.586	433.427
0.587	521.342		3.587	520.959		6.587	434.19
0.588	521.351		3.588	520.949		6.588	434.932
0.589	521.36		3.589	520.94		6.589	435.666
0.59	521.369		3.59	520.928		6.59	436.392
0.591	521.377		3.591	520.917		6.591	437.103
0.592	521.383		3.592	520.906		6.592	437.801
0.593	521.389		3.593	520.898		6.593	438.491
0.594	521.395		3.594	520.894		6.594	439.161
0.595	521.401		3.595	520.886		6.595	439.818
0.596	521.407		3.596	520.877		6.596	440.472
0.597	521.413		3.597	520.867		6.597	441.11
0.598	521.419		3.598	520.858		6.598	441.724
0.599	521.424		3.599	520.85		6.599	442.329
0.6	521.43		3.6	520.842		6.6	442.927
0.601	521.438		3.601	520.834		6.601	443.512
0.602	521.447		3.602	520.825		6.602	444.082
0.603	521.456		3.603	520.814		6.603	444.635
0.604	521.466		3.604	520.804		6.604	445.184
0.605	521.473		3.605	520.795		6.605	445.721
0.606	521.479		3.606	520.783		6.606	446.243
0.607	521.487		3.607	520.772		6.607	446.752
0.608	521.496		3.608	520.761		6.608	447.257
0.609	521.502		3.609	520.751		6.609	447.758
0.61	521.503		3.61	520.744		6.61	448.239
0.611	521.505		3.611	520.734		6.611	448.708
0.612	521.51		3.612	520.727		6.612	449.168
0.613	521.514		3.613	520.717		6.613	449.613
0.614	521.52		3.614	520.706		6.614	450.046
0.615	521.528		3.615	520.696		6.615	450.462
0.616	521.537		3.616	520.687		6.616	450.871
0.617	521.544		3.617	520.677		6.617	451.267
0.618	521.552		3.618	520.668		6.618	451.652
0.619	521.559		3.619	520.658		6.619	452.028
0.62	521.569		3.62	520.647		6.62	452.389
0.621	521.578		3.621	520.636		6.621	452.733
0.622	521.584		3.622	520.625		6.622	453.069
0.623	521.59		3.623	520.617		6.623	453.389
0.624	521.597		3.624	520.611		6.624	453.697
0.625	521.603		3.625	520.601		6.625	454.001
0.626	521.607		3.626	520.592		6.626	454.293
0.627	521.613		3.627	520.586		6.627	454.569
0.628	521.621		3.628	520.58		6.628	454.829
0.629	521.63		3.629	520.57		6.629	455.08
0.63	521.638		3.63	520.561		6.63	455.32
0.631	521.647		3.631	520.553		6.631	455.552
0.632	521.656		3.632	520.547		6.632	455.771
0.633	521.662		3.633	520.538		6.633	455.975
0.634	521.668		3.634	520.526		6.634	456.166
0.635	521.676		3.635	520.519		6.635	456.35
0.636	521.683		3.636	520.509		6.636	456.533
0.637	521.691		3.637	520.498		6.637	456.708
0.638	521.7		3.638	520.49		6.638	456.868
0.639	521.708		3.639	520.483		6.639	457.019
0.64	521.713		3.64	520.475		6.64	457.166
0.641	521.721		3.641	520.467		6.641	457.297
0.642	521.729		3.642	520.458		6.642	457.412
0.643	521.731		3.643	520.45		6.643	457.519
0.644	521.736		3.644	520.44		6.644	457.614
0.645	521.745		3.645	520.429		6.645	457.697
0.646	521.754		3.646	520.416		6.646	457.776
0.647	521.762		3.647	520.403		6.647	457.851
0.648	521.769		3.648	520.394		6.648	457.917
0.649	521.777		3.649	520.384		6.649	457.976
0.65	521.784		3.65	520.373		6.65	458.027
0.651	521.792		3.651	520.362		6.651	458.07
0.652	521.799		3.652	520.354		6.652	458.104
0.653	521.809		3.653	520.348		6.653	458.131
0.654	521.816		3.654	520.338		6.654	458.149
0.655	521.824		3.655	520.327		6.655	458.16
0.656	521.831		3.656	520.318		6.656	458.166
0.657	521.839		3.657	520.308		6.657	458.173
0.658	521.846		3.658	520.297		6.658	458.173
0.659	521.856		3.659	520.287		6.659	458.166
0.66	521.865		3.66	520.28		6.66	458.159
0.661	521.871		3.661	520.268		6.661	458.153
0.662	521.878		3.662	520.255		6.662	458.146
0.663	521.886		3.663	520.246		6.663	458.139
0.664	521.894		3.664	520.236		6.664	458.132
0.665	521.903		3.665	520.227		6.665	458.127
0.666	521.912		3.666	520.217		6.666	458.122
0.667	521.923		3.667	520.21		6.667	458.115
0.668	521.934		3.668	520.204		6.668	458.106
0.669	521.943		3.669	520.194		6.669	458.099
0.67	521.952		3.67	520.183		6.67	458.092
0.671	521.961		3.671	520.174		6.671	458.083
0.672	521.969		3.672	520.164		6.672	458.072
0.673	521.975		3.673	520.156		6.673	458.059
0.674	521.982		3.674	520.15		6.674	458.046
0.675	521.99		3.675	520.143		6.675	458.033
0.676	521.994		3.676	520.135		6.676	458.019
0.677	521.998		3.677	520.125		6.677	458.006
0.678	522.004		3.678	520.114		6.678	457.993
0.679	522.01		3.679	520.103		6.679	457.98
0.68	522.018		3.68	520.093		6.68	457.969
0.681	522.025		3.681	520.086		6.681	457.96
0.682	522.031		3.682	520.076		6.682	457.951
0.683	522.037		3.683	520.065		6.683	457.942
0.684	522.045		3.684	520.055		6.684	457.933
0.685	522.052		3.685	520.046		6.685	457.922
0.686	522.06		3.686	520.036		6.686	457.911
0.687	522.069		3.687	520.029		6.687	457.902
0.688	522.08		3.688	520.021		6.688	457.891
0.689	522.091		3.689	520.011		6.689	457.882
0.69	522.099		3.69	519.998		6.69	457.873
0.691	522.106		3.691	519.985		6.691	457.864
0.692	522.114		3.692	519.976		6.692	457.855
0.693	522.121		3.693	519.968		6.693	457.844
0.694	522.129		3.694	519.961		6.694	457.835
0.695	522.136		3.695	519.953		6.695	457.826
0.696	522.144		3.696	519.945		6.696	457.817
0.697	522.148		3.697	519.939		6.697	457.806
0.698	522.153		3.698	519.931		6.698	457.795
0.699	522.158		3.699	519.922		6.699	457.781
0.7	522.164		3.7	519.911		6.7	457.768
0.701	522.172		3.701	519.899		6.701	457.759
0.702	522.181		3.702	519.89		6.702	457.748
0.703	522.189		3.703	519.882		6.703	457.737
0.704	522.195		3.704	519.874		6.704	457.724
0.705	522.202		3.705	519.863		6.705	457.711
0.706	522.211		3.706	519.854		6.706	457.704
0.707	522.221		3.707	519.846		6.707	457.697
0.708	522.23		3.708	519.838		6.708	457.688
0.709	522.239		3.709	519.83		6.709	457.677
0.71	522.248		3.71	519.819		6.71	457.668
0.711	522.259		3.711	519.808		6.711	457.659
0.712	522.27		3.712	519.802		6.712	457.648
0.713	522.278		3.713	519.796		6.713	457.637
0.714	522.284		3.714	519.788		6.714	457.624
0.715	522.289		3.715	519.782		6.715	457.611
0.716	522.295		3.716	519.775		6.716	457.602
0.717	522.298		3.717	519.765		6.717	457.593
0.718	522.301		3.718	519.757		6.718	457.581
0.719	522.307		3.719	519.748		6.719	457.572
0.72	522.312		3.72	519.738		6.72	457.563
0.721	522.318		3.721	519.727		6.721	457.554
0.722	522.324		3.722	519.716		6.722	457.543
0.723	522.33		3.723	519.708		6.723	457.53
0.724	522.336		3.724	519.699		6.724	457.519
0.725	522.342		3.725	519.689		6.725	457.51
0.726	522.35		3.726	519.68		6.726	457.497
0.727	522.359		3.727	519.67		6.727	457.482
0.728	522.368		3.728	519.664		6.728	457.469
0.729	522.377		3.729	519.656		6.729	457.458
0.73	522.387		3.73	519.647		6.73	457.449
0.731	522.396		3.731	519.637		6.731	457.438
0.732	522.405		3.732	519.628		6.732	457.429
0.733	522.413		3.733	519.622		6.733	457.422
0.734	522.418		3.734	519.618		6.734	457.415
0.735	522.423		3.735	519.608		6.735	457.406
0.736	522.425		3.736	519.597		6.736	457.395
0.737	522.433		3.737	519.586		6.737	457.386
0.738	522.442		3.738	519.573		6.738	457.375
0.739	522.448		3.739	519.562		6.739	457.361
0.74	522.456		3.74	519.55		6.74	457.348
0.741	522.462		3.741	519.541		6.741	457.339
0.742	522.468		3.742	519.535		6.742	457.332
0.743	522.475		3.743	519.527		6.743	457.323
0.744	522.484		3.744	519.518		6.744	457.312
0.745	522.494		3.745	519.512		6.745	457.301
0.746	522.499		3.746	519.507		6.746	457.292
0.747	522.509		3.747	519.501		6.747	457.281
0.748	522.518		3.748	519.495		6.748	457.268
0.749	522.522		3.749	519.491		6.749	457.257
0.75	522.526		3.75	519.485		6.75	457.246
0.751	522.534		3.751	519.479		6.751	457.235
0.752	522.543		3.752	519.473		6.752	457.226
0.753	522.551		3.753	519.467		6.753	457.217
0.754	522.555		3.754	519.461		6.754	457.208
0.755	522.561		3.755	519.454		6.755	457.199
0.756	522.57		3.756	519.448		6.756	457.192
0.757	522.579		3.757	519.442		6.757	457.187
0.758	522.587		3.758	519.436		6.758	457.18
0.759	522.591		3.759	519.43		6.759	457.167
0.76	522.596		3.76	519.422		6.76	457.154
0.761	522.605		3.761	519.414		6.761	457.145
0.762	522.614		3.762	519.407		6.762	457.136
0.763	522.62		3.763	519.397		6.763	457.125
0.764	522.626		3.764	519.389		6.764	457.112
0.765	522.63		3.765	519.383		6.765	457.099
0.766	522.636		3.766	519.376		6.766	457.087
0.767	522.644		3.767	519.371		6.767	457.078
0.768	522.651		3.768	519.364		6.768	457.065
0.769	522.66		3.769	519.354		6.769	457.054
0.77	522.666		3.77	519.348		6.77	457.045
0.771	522.669		3.771	519.341		6.771	457.032
0.772	522.675		3.772	519.335		6.772	457.019
0.773	522.682		3.773	519.329		6.773	457.004
0.774	522.687		3.774	519.321		6.774	456.989
0.775	522.693		3.775	519.315		6.775	456.978
0.776	522.702		3.776	519.309		6.776	456.969
0.777	522.711		3.777	519.301		6.777	456.958
0.778	522.72		3.778	519.295		6.778	456.944
0.779	522.728		3.779	519.291		6.779	456.935
0.78	522.735		3.78	519.289		6.78	456.926
0.781	522.743		3.781	519.284		6.781	456.915
0.782	522.749		3.782	519.278		6.782	456.904
0.783	522.755		3.783	519.272		6.783	456.891
0.784	522.759		3.784	519.266		6.784	456.878
0.785	522.763		3.785	519.26		6.785	456.867
0.786	522.769		3.786	519.253		6.786	456.856
0.787	522.775		3.787	519.243		6.787	456.843
0.788	522.783		3.788	519.234		6.788	456.828
0.789	522.792		3.789	519.226		6.789	456.812
0.79	522.798		3.79	519.22		6.79	456.799
0.791	522.804		3.791	519.214		6.791	456.786
0.792	522.813		3.792	519.206		6.792	456.773
0.793	522.819		3.793	519.199		6.793	456.762
0.794	522.823		3.794	519.193		6.794	456.749
0.795	522.831		3.795	519.188		6.795	456.73
0.796	522.839		3.796	519.186		6.796	456.708
0.797	522.844		3.797	519.184		6.797	456.691
0.798	522.85		3.798	519.178		6.798	456.68
0.799	522.856		3.799	519.17		6.799	456.673
0.8	522.862		3.8	519.164		6.8	456.664
0.801	522.87		3.801	519.16		6.801	456.653
0.802	522.877		3.802	519.152		6.802	456.64
0.803	522.885		3.803	519.142		6.803	456.625
0.804	522.891		3.804	519.135		6.804	456.612
0.805	522.895		3.805	519.129		6.805	456.601
0.806	522.901		3.806	519.124		6.806	456.592
0.807	522.907		3.807	519.119		6.807	456.579
0.808	522.915		3.808	519.111		6.808	456.563
0.809	522.922		3.809	519.105		6.809	456.55
0.81	522.928		3.81	519.101		6.81	456.535
0.811	522.936		3.811	519.095		6.811	456.52
0.812	522.942		3.812	519.089		6.812	456.509
0.813	522.944		3.813	519.084		6.813	456.5
0.814	522.947		3.814	519.077		6.814	456.489
0.815	522.951		3.815	519.067		6.815	456.476
0.816	522.955		3.816	519.061		6.816	456.46
0.817	522.956		3.817	519.059		6.817	456.445
0.818	522.957		3.818	519.055		6.818	456.43
0.819	522.963		3.819	519.049		6.819	456.417
0.82	522.971		3.82	519.044		6.82	456.406
0.821	522.977		3.821	519.04		6.821	456.393
0.822	522.983		3.822	519.034		6.822	456.38
0.823	522.987		3.823	519.025		6.823	456.367
0.824	522.991		3.824	519.017		6.824	456.354
0.825	522.996		3.825	519.013		6.825	456.34
0.826	523.002		3.826	519.009		6.826	456.327
0.827	523.006		3.827	519.004		6.827	456.318
0.828	523.007		3.828	519		6.828	456.309
0.829	523.011		3.829	518.994		6.829	456.298
0.83	523.015		3.83	518.988		6.83	456.291
0.831	523.02		3.831	518.984		6.831	456.284
0.832	523.027		3.832	518.98		6.832	456.275
0.833	523.033		3.833	518.977		6.833	456.266
0.834	523.037		3.834	518.975		6.834	456.257
0.835	523.04		3.835	518.971		6.835	456.248
0.836	523.043		3.836	518.966		6.836	456.237
0.837	523.049		3.837	518.962		6.837	456.226
0.838	523.053		3.838	518.958		6.838	456.217
0.839	523.056		3.839	518.952		6.839	456.208
0.84	523.06		3.84	518.944		6.84	456.199
0.841	523.064		3.841	518.937		6.841	456.186
0.842	523.068		3.842	518.931		6.842	456.173
0.843	523.071		3.843	518.928		6.843	456.164
0.844	523.075		3.844	518.924		6.844	456.155
0.845	523.085		3.845	518.916		6.845	456.146
0.846	523.091		3.846	518.909		6.846	456.137
0.847	523.095		3.847	518.901		6.847	456.128
0.848	523.099		3.848	518.897		6.848	456.119
0.849	523.103		3.849	518.894		6.849	456.108
0.85	523.106		3.85	518.888		6.85	456.097
0.851	523.107		3.851	518.884		6.851	456.088
0.852	523.111		3.852	518.883		6.852	456.079
0.853	523.117		3.853	518.881		6.853	456.07
0.854	523.121		3.854	518.877		6.854	456.061
0.855	523.122		3.855	518.872		6.855	456.052
0.856	523.124		3.856	518.868		6.856	456.041
0.857	523.126		3.857	518.866		6.857	456.027
0.858	523.129		3.858	518.861		6.858	456.016
0.859	523.131		3.859	518.856		6.859	456.005
0.86	523.136		3.86	518.851		6.86	455.994
0.861	523.142		3.861	518.847		6.861	455.983
0.862	523.146		3.862	518.843		6.862	455.97
0.863	523.149		3.863	518.839		6.863	455.955
0.864	523.151		3.864	518.833		6.864	455.942
0.865	523.154		3.865	518.827		6.865	455.933
0.866	523.156		3.866	518.821		6.866	455.92
0.867	523.159		3.867	518.817		6.867	455.907
0.868	523.165		3.868	518.812		6.868	455.898
0.869	523.173		3.869	518.808		6.869	455.887
0.87	523.179		3.87	518.806		6.87	455.873
0.871	523.183		3.871	518.801		6.871	455.862
0.872	523.185		3.872	518.797		6.872	455.853
0.873	523.19		3.873	518.795		6.873	455.842
0.874	523.194		3.874	518.792		6.874	455.833
0.875	523.198		3.875	518.788		6.875	455.824
0.876	523.201		3.876	518.784		6.876	455.811
0.877	523.204		3.877	518.781		6.877	455.8
0.878	523.208		3.878	518.781		6.878	455.789
0.879	523.211		3.879	518.778		6.879	455.776
0.88	523.215		3.88	518.778		6.88	455.763
0.881	523.219		3.881	518.779		6.881	455.748
0.882	523.223		3.882	518.776		6.882	455.735
0.883	523.226		3.883	518.769		6.883	455.723
0.884	523.229		3.884	518.763		6.884	455.712
0.885	523.235		3.885	518.762		6.885	455.703
0.886	523.239		3.886	518.761		6.886	455.694
0.887	523.24		3.887	518.759		6.887	455.685
0.888	523.243		3.888	518.755		6.888	455.674
0.889	523.247		3.889	518.749		6.889	455.661
0.89	523.249		3.89	518.743		6.89	455.648
0.891	523.252		3.891	518.738		6.891	455.633
0.892	523.258		3.892	518.736		6.892	455.616
0.893	523.262		3.893	518.733		6.893	455.601
0.894	523.263		3.894	518.731		6.894	455.592
0.895	523.266		3.895	518.73		6.895	455.585
0.896	523.267		3.896	518.731		6.896	455.576
0.897	523.27		3.897	518.732		6.897	455.564
0.898	523.272		3.898	518.732		6.898	455.551
0.899	523.273		3.899	518.729		6.899	455.54
0.9	523.276		3.9	518.727		6.9	455.531
0.901	523.277		3.901	518.724		6.901	455.516
0.902	523.278		3.902	518.722		6.902	455.501
0.903	523.28		3.903	518.721		6.903	455.494
0.904	523.281		3.904	518.721		6.904	455.487
0.905	523.281		3.905	518.72		6.905	455.476
0.906	523.28		3.906	518.721		6.906	455.465
0.907	523.281		3.907	518.72		6.907	455.454
0.908	523.284		3.908	518.716		6.908	455.445
0.909	523.285		3.909	518.712		6.909	455.436
0.91	523.284		3.91	518.711		6.91	455.423
0.911	523.285		3.911	518.712		6.911	455.41
0.912	523.286		3.912	518.712		6.912	455.397
0.913	523.284		3.913	518.713		6.913	455.385
0.914	523.282		3.914	518.714		6.914	455.374
0.915	523.281		3.915	518.711		6.915	455.363
0.916	523.282		3.916	518.711		6.916	455.354
0.917	523.283		3.917	518.712		6.917	455.345
0.918	523.284		3.918	518.711		6.918	455.334
0.919	523.287		3.919	518.708		6.919	455.323
0.92	523.289		3.92	518.704		6.92	455.314
0.921	523.292		3.921	518.702		6.921	455.305
0.922	523.293		3.922	518.703		6.922	455.294
0.923	523.294		3.923	518.704		6.923	455.281
0.924	523.295		3.924	518.703		6.924	455.27
0.925	523.294		3.925	518.704		6.925	455.261
0.926	523.294		3.926	518.705		6.926	455.252
0.927	523.296		3.927	518.705		6.927	455.247
0.928	523.301		3.928	518.706		6.928	455.242
0.929	523.3		3.929	518.705		6.929	455.235
0.93	523.298		3.93	518.701		6.93	455.226
0.931	523.297		3.931	518.698		6.931	455.217
0.932	523.298		3.932	518.698		6.932	455.21
0.933	523.301		3.933	518.695		6.933	455.201
0.934	523.302		3.934	518.691		6.934	455.192
0.935	523.301		3.935	518.689		6.935	455.183
0.936	523.299		3.936	518.686		6.936	455.176
0.937	523.296		3.937	518.684		6.937	455.167
0.938	523.296		3.938	518.681		6.938	455.158
0.939	523.293		3.939	518.679		6.939	455.151
0.94	523.289		3.94	518.676		6.94	455.142
0.941	523.287		3.941	518.676		6.941	455.131
0.942	523.288		3.942	518.678		6.942	455.122
0.943	523.289		3.943	518.681		6.943	455.115
0.944	523.29		3.944	518.681		6.944	455.106
0.945	523.291		3.945	518.678		6.945	455.095
0.946	523.289		3.946	518.677		6.946	455.082
0.947	523.285		3.947	518.677		6.947	455.069
0.948	523.283		3.948	518.678		6.948	455.056
0.949	523.28		3.949	518.679		6.949	455.045
0.95	523.278		3.95	518.678		6.95	455.036
0.951	523.276		3.951	518.679		6.951	455.029
0.952	523.275		3.952	518.68		6.952	455.024
0.953	523.276		3.953	518.681		6.953	455.019
0.954	523.277		3.954	518.684		6.954	455.012
0.955	523.278		3.955	518.684		6.955	455.003
0.956	523.276		3.956	518.683		6.956	454.996
0.957	523.272		3.957	518.684		6.957	454.989
0.958	523.268		3.958	518.683		6.958	454.982
0.959	523.266		3.959	518.683		6.959	454.973
0.96	523.265		3.96	518.68		6.96	454.962
0.961	523.263		3.961	518.678		6.961	454.953
0.962	523.26		3.962	518.677		6.962	454.944
0.963	523.261		3.963	518.676		6.963	454.935
0.964	523.264		3.964	518.677		6.964	454.926
0.965	523.265		3.965	518.682		6.965	454.919
0.966	523.266		3.966	518.687		6.966	454.912
0.967	523.269		3.967	518.691		6.967	454.905
0.968	523.27		3.968	518.696		6.968	454.9
0.969	523.269		3.969	518.697		6.969	454.893
0.97	523.267		3.97	518.698		6.97	454.886
0.971	523.265		3.971	518.701		6.971	454.881
0.972	523.266		3.972	518.702		6.972	454.876
0.973	523.268		3.973	518.703		6.973	454.871
0.974	523.266		3.974	518.707		6.974	454.867
0.975	523.259		3.975	518.714		6.975	454.86
0.976	523.256		3.976	518.717		6.976	454.851
0.977	523.257		3.977	518.718		6.977	454.842
0.978	523.257		3.978	518.72		6.978	454.833
0.979	523.258		3.979	518.725		6.979	454.826
0.98	523.259		3.98	518.73		6.98	454.819
0.981	523.256		3.981	518.731		6.981	454.808
0.982	523.253		3.982	518.734		6.982	454.797
0.983	523.249		3.983	518.736		6.983	454.79
0.984	523.248		3.984	518.736		6.984	454.781
0.985	523.247		3.985	518.737		6.985	454.769
0.986	523.245		3.986	518.74		6.986	454.76
0.987	523.243		3.987	518.741		6.987	454.751
0.988	523.24		3.988	518.742		6.988	454.745
0.989	523.24		3.989	518.746		6.989	454.738
0.99	523.238		3.99	518.749		6.99	454.733
0.991	523.234		3.991	518.748		6.991	454.728
0.992	523.23		3.992	518.75		6.992	454.721
0.993	523.227		3.993	518.754		6.993	454.716
0.994	523.225		3.994	518.759		6.994	454.709
0.995	523.223		3.995	518.76		6.995	454.702
0.996	523.222		3.996	518.761		6.996	454.695
0.997	523.221		3.997	518.765		6.997	454.686
0.998	523.219		3.998	518.77		6.998	454.677
0.999	523.215		3.999	518.773		6.999	454.668
1	523.213		4	518.776		7	454.661
1.001	523.216		4.001	518.777		7.001	454.654
1.002	523.215		4.002	518.774		7.002	454.647
1.003	523.209		4.003	518.777		7.003	454.642
1.004	523.207		4.004	518.785		7.004	454.635
1.005	523.205		4.005	518.79		7.005	454.628
1.006	523.201		4.006	518.791		7.006	454.623
1.007	523.197		4.007	518.792		7.007	454.618
1.008	523.191		4.008	518.795		7.008	454.614
1.009	523.186		4.009	518.798		7.009	454.609
1.01	523.185		4.01	518.802		7.01	454.604
1.011	523.185		4.011	518.807		7.011	454.599
1.012	523.182		4.012	518.81		7.012	454.596
1.013	523.178		4.013	518.812		7.013	454.593
1.014	523.173		4.014	518.814		7.014	454.586
1.015	523.17		4.015	518.815		7.015	454.583
1.016	523.168		4.016	518.817		7.016	454.585
1.017	523.164		4.017	518.822		7.017	454.58
1.018	523.162		4.018	518.827		7.018	454.577
1.019	523.16		4.019	518.829		7.019	454.576
1.02	523.156		4.02	518.832		7.02	454.571
1.021	523.152		4.021	518.837		7.021	454.566
1.022	523.151		4.022	518.841		7.022	454.561
1.023	523.152		4.023	518.844		7.023	454.556
1.024	523.15		4.024	518.847		7.024	454.553
1.025	523.148		4.025	518.852		7.025	454.555
1.026	523.145		4.026	518.858		7.026	454.554
1.027	523.141		4.027	518.864		7.027	454.551
1.028	523.136		4.028	518.869		7.028	454.55
1.029	523.13		4.029	518.872		7.029	454.549
1.03	523.128		4.03	518.876		7.03	454.549
1.031	523.127		4.031	518.879		7.031	454.546
1.032	523.123		4.032	518.88		7.032	454.541
1.033	523.116		4.033	518.883		7.033	454.54
1.034	523.111		4.034	518.888		7.034	454.541
1.035	523.108		4.035	518.894		7.035	454.536
1.036	523.104		4.036	518.9		7.036	454.529
1.037	523.099		4.037	518.905		7.037	454.527
1.038	523.096		4.038	518.91		7.038	454.524
1.039	523.094		4.039	518.914		7.039	454.519
1.04	523.09		4.04	518.917		7.04	454.514
1.041	523.086		4.041	518.92		7.041	454.509
1.042	523.082		4.042	518.923		7.042	454.504
1.043	523.078		4.043	518.924		7.043	454.501
1.044	523.078		4.044	518.925		7.044	454.498
1.045	523.077		4.045	518.928		7.045	454.493
1.046	523.073		4.046	518.932		7.046	454.491
1.047	523.069		4.047	518.937		7.047	454.486
1.048	523.067		4.048	518.941		7.048	454.479
1.049	523.066		4.049	518.948		7.049	454.472
1.05	523.064		4.05	518.952		7.05	454.465
1.051	523.06		4.051	518.957		7.051	454.46
1.052	523.055		4.052	518.963		7.052	454.455
1.053	523.049		4.053	518.968		7.053	454.452
1.054	523.047		4.054	518.971		7.054	454.449
1.055	523.043		4.055	518.977		7.055	454.446
1.056	523.036		4.056	518.985		7.056	454.446
1.057	523.03		4.057	518.992		7.057	454.443
1.058	523.024		4.058	518.998		7.058	454.44
1.059	523.017		4.059	519.004		7.059	454.435
1.06	523.01		4.06	519.007		7.06	454.428
1.061	523.004		4.061	519.01		7.061	454.423
1.062	522.999		4.062	519.014		7.062	454.418
1.063	522.997		4.063	519.017		7.063	454.413
1.064	522.998		4.064	519.02		7.064	454.413
1.065	522.994		4.065	519.021		7.065	454.412
1.066	522.988		4.066	519.022		7.066	454.405
1.067	522.982		4.067	519.027		7.067	454.398
1.068	522.977		4.068	519.03		7.068	454.395
1.069	522.971		4.069	519.031		7.069	454.394
1.07	522.966		4.07	519.034		7.07	454.391
1.071	522.963		4.071	519.036		7.071	454.384
1.072	522.961		4.072	519.039		7.072	454.377
1.073	522.957		4.073	519.042		7.073	454.375
1.074	522.953		4.074	519.045		7.074	454.374
1.075	522.949		4.075	519.05		7.075	454.371
1.076	522.945		4.076	519.054		7.076	454.368
1.077	522.942		4.077	519.057		7.077	454.367
1.078	522.938		4.078	519.06		7.078	454.364
1.079	522.934		4.079	519.063		7.079	454.361
1.08	522.93		4.08	519.067		7.08	454.361
1.081	522.927		4.081	519.074		7.081	454.36
1.082	522.925		4.082	519.082		7.082	454.359
1.083	522.92		4.083	519.086		7.083	454.356
1.084	522.916		4.084	519.086		7.084	454.353
1.085	522.913		4.085	519.085		7.085	454.355
1.086	522.909		4.086	519.086		7.086	454.354
1.087	522.904		4.087	519.092		7.087	454.347
1.088	522.897		4.088	519.099		7.088	454.34
1.089	522.889		4.089	519.103		7.089	454.335
1.09	522.882		4.09	519.11		7.09	454.332
1.091	522.875		4.091	519.114		7.091	454.329
1.092	522.871		4.092	519.119		7.092	454.324
1.093	522.867		4.093	519.123		7.093	454.321
1.094	522.86		4.094	519.126		7.094	454.321
1.095	522.853		4.095	519.131		7.095	454.32
1.096	522.847		4.096	519.135		7.096	454.319
1.097	522.845		4.097	519.138		7.097	454.318
1.098	522.843		4.098	519.143		7.098	454.317
1.099	522.837		4.099	519.149		7.099	454.317
1.1	522.83		4.1	519.157		7.1	454.314
1.101	522.823		4.101	519.167		7.101	454.309
1.102	522.815		4.102	519.173		7.102	454.308
1.103	522.808		4.103	519.176		7.103	454.309
1.104	522.801		4.104	519.181		7.104	454.311
1.105	522.794		4.105	519.185		7.105	454.314
1.106	522.786		4.106	519.188		7.106	454.313
1.107	522.779		4.107	519.191		7.107	454.312
1.108	522.772		4.108	519.196		7.108	454.316
1.109	522.765		4.109	519.202		7.109	454.315
1.11	522.758		4.11	519.207		7.11	454.31
1.111	522.75		4.111	519.209		7.111	454.309
1.112	522.745		4.112	519.212		7.112	454.31
1.113	522.741		4.113	519.219		7.113	454.307
1.114	522.737		4.114	519.227		7.114	454.307
1.115	522.73		4.115	519.235		7.115	454.31
1.116	522.723		4.116	519.241		7.116	454.311
1.117	522.719		4.117	519.244		7.117	454.312
1.118	522.713		4.118	519.25		7.118	454.312
1.119	522.704		4.119	519.257		7.119	454.311
1.12	522.697		4.12	519.265		7.12	454.314
1.121	522.691		4.121	519.275		7.121	454.315
1.122	522.686		4.122	519.281		7.122	454.319
1.123	522.68		4.123	519.287		7.123	454.32
1.124	522.675		4.124	519.294		7.124	454.319
1.125	522.669		4.125	519.3		7.125	454.32
1.126	522.664		4.126	519.305		7.126	454.322
1.127	522.66		4.127	519.309		7.127	454.325
1.128	522.654		4.128	519.316		7.128	454.328
1.129	522.647		4.129	519.322		7.129	454.331
1.13	522.64		4.13	519.327		7.13	454.331
1.131	522.632		4.131	519.331		7.131	454.33
1.132	522.624		4.132	519.338		7.132	454.331
1.133	522.613		4.133	519.344		7.133	454.332
1.134	522.604		4.134	519.35		7.134	454.334
1.135	522.597		4.135	519.357		7.135	454.333
1.136	522.591		4.136	519.361		7.136	454.334
1.137	522.584		4.137	519.366		7.137	454.337
1.138	522.575		4.138	519.374		7.138	454.339
1.139	522.568		4.139	519.382		7.139	454.34
1.14	522.562		4.14	519.388		7.14	454.343
1.141	522.555		4.141	519.396		7.141	454.346
1.142	522.546		4.142	519.403		7.142	454.35
1.143	522.539		4.143	519.406		7.143	454.353
1.144	522.532		4.144	519.41		7.144	454.354
1.145	522.525		4.145	519.417		7.145	454.353
1.146	522.516		4.146	519.423		7.146	454.355
1.147	522.505		4.147	519.429		7.147	454.358
1.148	522.495		4.148	519.437		7.148	454.363
1.149	522.486		4.149	519.446		7.149	454.367
1.15	522.479		4.15	519.452		7.15	454.368
1.151	522.473		4.151	519.458		7.151	454.369
1.152	522.468		4.152	519.465		7.152	454.37
1.153	522.46		4.153	519.471		7.153	454.374
1.154	522.453		4.154	519.479		7.154	454.375
1.155	522.448		4.155	519.487		7.155	454.374
1.156	522.44		4.156	519.495		7.156	454.375
1.157	522.43		4.157	519.507		7.157	454.381
1.158	522.423		4.158	519.517		7.158	454.388
1.159	522.417		4.159	519.523		7.159	454.393
1.16	522.408		4.16	519.533		7.16	454.395
1.161	522.399		4.161	519.543		7.161	454.394
1.162	522.391		4.162	519.546		7.162	454.393
1.163	522.378		4.163	519.548		7.163	454.392
1.164	522.368		4.164	519.553		7.164	454.394
1.165	522.359		4.165	519.559		7.165	454.397
1.166	522.349		4.166	519.566		7.166	454.398
1.167	522.34		4.167	519.57		7.167	454.397
1.168	522.334		4.168	519.578		7.168	454.396
1.169	522.329		4.169	519.587		7.169	454.396
1.17	522.32		4.17	519.593		7.17	454.395
1.171	522.309		4.171	519.601		7.171	454.394
1.172	522.299		4.172	519.609		7.172	454.395
1.173	522.288		4.173	519.617		7.173	454.397
1.174	522.279		4.174	519.627		7.174	454.398
1.175	522.27		4.175	519.635		7.175	454.401
1.176	522.262		4.176	519.642		7.176	454.402
1.177	522.253		4.177	519.648		7.177	454.404
1.178	522.242		4.178	519.656		7.178	454.405
1.179	522.232		4.179	519.664		7.179	454.406
1.18	522.221		4.18	519.671		7.18	454.407
1.181	522.211		4.181	519.677		7.181	454.409
1.182	522.204		4.182	519.683		7.182	454.414
1.183	522.198		4.183	519.688		7.183	454.419
1.184	522.191		4.184	519.691		7.184	454.423
1.185	522.184		4.185	519.697		7.185	454.428
1.186	522.175		4.186	519.707		7.186	454.433
1.187	522.166		4.187	519.717		7.187	454.439
1.188	522.159		4.188	519.725		7.188	454.446
1.189	522.151		4.189	519.731		7.189	454.453
1.19	522.144		4.19	519.739		7.19	454.459
1.191	522.135		4.191	519.749		7.191	454.462
1.192	522.126		4.192	519.757		7.192	454.465
1.193	522.119		4.193	519.764		7.193	454.469
1.194	522.112		4.194	519.77		7.194	454.47
1.195	522.103		4.195	519.778		7.195	454.471
1.196	522.093		4.196	519.784		7.196	454.474
1.197	522.084		4.197	519.789		7.197	454.48
1.198	522.077		4.198	519.799		7.198	454.487
1.199	522.066		4.199	519.809		7.199	454.49
1.2	522.056		4.2	519.817		7.2	454.494
1.201	522.048		4.201	519.827		7.201	454.499
1.202	522.041		4.202	519.835		7.202	454.502
1.203	522.032		4.203	519.845		7.203	454.508
1.204	522.023		4.204	519.853		7.204	454.515
1.205	522.015		4.205	519.857		7.205	454.518
1.206	522.007		4.206	519.866		7.206	454.52
1.207	522.002		4.207	519.874		7.207	454.523
1.208	521.998		4.208	519.88		7.208	454.526
1.209	521.994		4.209	519.888		7.209	454.532
1.21	521.987		4.21	519.898		7.21	454.537
1.211	521.979		4.211	519.906		7.211	454.542
1.212	521.972		4.212	519.912		7.212	454.55
1.213	521.967		4.213	519.919		7.213	454.555
1.214	521.959		4.214	519.925		7.214	454.56
1.215	521.951		4.215	519.93		7.215	454.564
1.216	521.943		4.216	519.936		7.216	454.563
1.217	521.936		4.217	519.944		7.217	454.566
1.218	521.927		4.218	519.951		7.218	454.574
1.219	521.918		4.219	519.955		7.219	454.579
1.22	521.911		4.22	519.958		7.22	454.584
1.221	521.904		4.221	519.963		7.221	454.592
1.222	521.897		4.222	519.969		7.222	454.595
1.223	521.891		4.223	519.974		7.223	454.596
1.224	521.886		4.224	519.98		7.224	454.602
1.225	521.878		4.225	519.99		7.225	454.607
1.226	521.875		4.226	519.998		7.226	454.61
1.227	521.871		4.227	520.002		7.227	454.614
1.228	521.863		4.228	520.009		7.228	454.617
1.229	521.855		4.229	520.019		7.229	454.622
1.23	521.846		4.23	520.029		7.23	454.63
1.231	521.838		4.231	520.037		7.231	454.637
1.232	521.831		4.232	520.041		7.232	454.644
1.233	521.824		4.233	520.048		7.233	454.648
1.234	521.815		4.234	520.054		7.234	454.651
1.235	521.803		4.235	520.057		7.235	454.654
1.236	521.794		4.236	520.063		7.236	454.654
1.237	521.789		4.237	520.071		7.237	454.653
1.238	521.781		4.238	520.078		7.238	454.656
1.239	521.773		4.239	520.082		7.239	454.663
1.24	521.764		4.24	520.087		7.24	454.671
1.241	521.756		4.241	520.093		7.241	454.678
1.242	521.748		4.242	520.101		7.242	454.684
1.243	521.735		4.243	520.111		7.243	454.687
1.244	521.725		4.244	520.119		7.244	454.69
1.245	521.718		4.245	520.126		7.245	454.693
1.246	521.712		4.246	520.13		7.246	454.695
1.247	521.707		4.247	520.136		7.247	454.698
1.248	521.701		4.248	520.143		7.248	454.703
1.249	521.697		4.249	520.147		7.249	454.707
1.25	521.69		4.25	520.154		7.25	454.712
1.251	521.681		4.251	520.16		7.251	454.719
1.252	521.674		4.252	520.166		7.252	454.727
1.253	521.665		4.253	520.171		7.253	454.732
1.254	521.654		4.254	520.177		7.254	454.738
1.255	521.646		4.255	520.187		7.255	454.743
1.256	521.638		4.256	520.194		7.256	454.744
1.257	521.631		4.257	520.198		7.257	454.747
1.258	521.624		4.258	520.203		7.258	454.755
1.259	521.615		4.259	520.207		7.259	454.762
1.26	521.606		4.26	520.212		7.26	454.77
1.261	521.599		4.261	520.217		7.261	454.777
1.262	521.593		4.262	520.223		7.262	454.782
1.263	521.586		4.263	520.229		7.263	454.786
1.264	521.577		4.264	520.234		7.264	454.789
1.265	521.57		4.265	520.238		7.265	454.792
1.266	521.565		4.266	520.243		7.266	454.796
1.267	521.557		4.267	520.249		7.267	454.801
1.268	521.548		4.268	520.259		7.268	454.806
1.269	521.538		4.269	520.266		7.269	454.81
1.27	521.527		4.27	520.27		7.27	454.813
1.271	521.52		4.271	520.277		7.271	454.814
1.272	521.515		4.272	520.283		7.272	454.815
1.273	521.509		4.273	520.288		7.273	454.823
1.274	521.504		4.274	520.292		7.274	454.828
1.275	521.498		4.275	520.297		7.275	454.829
1.276	521.492		4.276	520.301		7.276	454.831
1.277	521.488		4.277	520.306		7.277	454.832
1.278	521.485		4.278	520.31		7.278	454.833
1.279	521.476		4.279	520.317		7.279	454.838
1.28	521.462		4.28	520.321		7.28	454.846
1.281	521.45		4.281	520.326		7.281	454.851
1.282	521.439		4.282	520.334		7.282	454.857
1.283	521.432		4.283	520.342		7.283	454.862
1.284	521.426		4.284	520.349		7.284	454.869
1.285	521.419		4.285	520.357		7.285	454.877
1.286	521.412		4.286	520.363		7.286	454.882
1.287	521.406		4.287	520.369		7.287	454.885
1.288	521.402		4.288	520.376		7.288	454.893
1.289	521.399		4.289	520.38		7.289	454.904
1.29	521.393		4.29	520.385		7.29	454.912
1.291	521.386		4.291	520.391		7.291	454.917
1.292	521.377		4.292	520.399		7.292	454.924
1.293	521.37		4.293	520.406		7.293	454.928
1.294	521.367		4.294	520.41		7.294	454.933
1.295	521.363		4.295	520.413		7.295	454.942
1.296	521.356		4.296	520.418		7.296	454.952
1.297	521.351		4.297	520.422		7.297	454.961
1.298	521.345		4.298	520.429		7.298	454.967
1.299	521.338		4.299	520.435		7.299	454.972
1.3	521.332		4.3	520.44		7.3	454.979
1.301	521.328		4.301	520.444		7.301	454.987
1.302	521.324		4.302	520.449		7.302	454.99
1.303	521.319		4.303	520.453		7.303	454.991
1.304	521.313		4.304	520.456		7.304	454.997
1.305	521.311		4.305	520.463		7.305	455.002
1.306	521.307		4.306	520.471		7.306	455.005
1.307	521.302		4.307	520.477		7.307	455.011
1.308	521.298		4.308	520.48		7.308	455.02
1.309	521.292		4.309	520.483		7.309	455.032
1.31	521.283		4.31	520.489		7.31	455.041
1.311	521.274		4.311	520.495		7.311	455.047
1.312	521.267		4.312	520.502		7.312	455.05
1.313	521.26		4.313	520.508		7.313	455.055
1.314	521.254		4.314	520.514		7.314	455.058
1.315	521.249		4.315	520.521		7.315	455.064
1.316	521.241		4.316	520.525		7.316	455.071
1.317	521.236		4.317	520.53		7.317	455.077
1.318	521.23		4.318	520.536		7.318	455.086
1.319	521.221		4.319	520.539		7.319	455.095
1.32	521.214		4.32	520.542		7.32	455.103
1.321	521.21		4.321	520.55		7.321	455.108
1.322	521.205		4.322	520.56		7.322	455.116
1.323	521.198		4.323	520.568		7.323	455.121
1.324	521.189		4.324	520.574		7.324	455.124
1.325	521.18		4.325	520.577		7.325	455.132
1.326	521.174		4.326	520.58		7.326	455.137
1.327	521.17		4.327	520.586		7.327	455.142
1.328	521.166		4.328	520.593		7.328	455.146
1.329	521.162		4.329	520.599		7.329	455.149
1.33	521.159		4.33	520.605		7.33	455.156
1.331	521.155		4.331	520.61		7.331	455.166
1.332	521.152		4.332	520.616		7.332	455.173
1.333	521.15		4.333	520.625		7.333	455.179
1.334	521.148		4.334	520.631		7.334	455.184
1.335	521.147		4.335	520.635		7.335	455.189
1.336	521.146		4.336	520.642		7.336	455.197
1.337	521.144		4.337	520.646		7.337	455.206
1.338	521.139		4.338	520.647		7.338	455.216
1.339	521.135		4.339	520.65		7.339	455.223
1.34	521.134		4.34	520.655		7.34	455.23
1.341	521.135		4.341	520.659		7.341	455.24
1.342	521.138		4.342	520.662		7.342	455.249
1.343	521.14		4.343	520.665		7.343	455.255
1.344	521.143		4.344	520.67		7.344	455.26
1.345	521.157		4.345	520.674		7.345	455.265
1.346	521.356		4.346	520.679		7.346	455.271
1.347	521.995		4.347	520.682		7.347	455.276
1.348	523.226		4.348	520.683		7.348	455.279
1.349	525.137		4.349	520.687		7.349	455.287
1.35	527.765		4.35	520.692		7.35	455.296
1.351	531.211		4.351	520.695		7.351	455.304
1.352	535.754		4.352	520.699		7.352	455.309
1.353	541.355		4.353	520.706		7.353	455.314
1.354	547.521		4.354	520.712		7.354	455.324
1.355	553.872		4.355	520.718		7.355	455.335
1.356	560.239		4.356	520.723		7.356	455.343
1.357	566.55		4.357	520.726		7.357	455.348
1.358	572.805		4.358	520.729		7.358	455.353
1.359	579.017		4.359	520.733		7.359	455.359
1.36	585.207		4.36	520.738		7.36	455.364
1.361	591.399		4.361	520.742		7.361	455.369
1.362	597.615		4.362	520.749		7.362	455.379
1.363	603.87		4.363	520.755		7.363	455.388
1.364	610.155		4.364	520.76		7.364	455.396
1.365	616.466		4.365	520.763		7.365	455.403
1.366	622.813		4.366	520.767		7.366	455.41
1.367	629.203		4.367	520.772		7.367	455.416
1.368	635.635		4.368	520.775		7.368	455.421
1.369	642.104		4.369	520.777		7.369	455.431
1.37	648.615		4.37	520.782		7.37	455.442
1.371	655.163		4.371	520.787		7.371	455.452
1.372	661.73		4.372	520.791		7.372	455.459
1.373	668.327		4.373	520.799		7.373	455.468
1.374	674.957		4.374	520.806		7.374	455.478
1.375	681.62		4.375	520.81		7.375	455.485
1.376	688.312		4.376	520.815		7.376	455.493
1.377	695.03		4.377	520.819		7.377	455.5
1.378	701.775		4.378	520.822		7.378	455.505
1.379	708.536		4.379	520.825		7.379	455.509
1.38	715.327		4.38	520.83		7.38	455.516
1.381	722.157		4.381	520.831		7.381	455.526
1.382	729.01		4.382	520.832		7.382	455.533
1.383	735.87		4.383	520.836		7.383	455.542
1.384	742.72		4.384	520.841		7.384	455.554
1.385	749.55		4.385	520.84		7.385	455.563
1.386	756.341		4.386	520.84		7.386	455.575
1.387	763.066		4.387	520.844		7.387	455.586
1.388	769.715		4.388	520.847		7.388	455.596
1.389	776.269		4.389	520.848		7.389	455.603
1.39	782.705		4.39	520.851		7.39	455.609
1.391	788.986		4.391	521.149		7.391	455.616
1.392	795.081		4.392	522.112		7.392	455.621
1.393	800.971		4.393	523.651		7.393	455.629
1.394	806.648		4.394	525.488		7.394	455.638
1.395	812.114		4.395	527.446		7.395	455.646
1.396	817.37		4.396	529.45		7.396	455.655
1.397	822.423		4.397	531.519		7.397	455.665
1.398	827.275		4.398	533.695		7.398	455.672
1.399	831.927		4.399	535.997		7.399	455.677
1.4	836.384		4.4	538.445		7.4	455.685
1.401	840.651		4.401	541.06		7.401	455.694
1.402	844.735		4.402	543.857		7.402	455.702
1.403	848.637		4.403	546.856		7.403	455.711
1.404	852.365		4.404	550.067		7.404	455.722
1.405	855.926		4.405	553.45		7.405	455.734
1.406	859.316		4.406	556.984		7.406	455.743
1.407	862.548		4.407	560.67		7.407	455.753
1.408	865.632		4.408	564.497		7.408	455.762
1.409	868.568		4.409	568.461		7.409	455.77
1.41	871.37		4.41	572.557		7.41	455.777
1.411	874.047		4.411	576.773		7.411	455.783
1.412	876.602		4.412	581.106		7.412	455.786
1.413	879.042		4.413	585.544		7.413	455.791
1.414	881.374		4.414	590.084		7.414	455.799
1.415	883.61		4.415	594.72		7.415	455.806
1.416	885.764		4.416	599.437		7.416	455.813
1.417	887.833		4.417	604.239		7.417	455.819
1.418	889.823		4.418	609.133		7.418	455.824
1.419	891.748		4.419	614.122		7.419	455.829
1.42	893.609		4.42	619.217		7.42	455.835
1.421	895.405		4.421	624.414		7.421	455.842
1.422	897.142		4.422	629.707		7.422	455.852
1.423	898.833		4.423	635.07		7.423	455.859
1.424	900.482		4.424	640.489		7.424	455.866
1.425	902.087		4.425	645.988		7.425	455.876
1.426	903.657		4.426	651.584		7.426	455.885
1.427	905.196		4.427	657.291		7.427	455.893
1.428	906.71		4.428	663.104		7.428	455.898
1.429	908.194		4.429	668.987		7.429	455.905
1.43	909.645		4.43	674.916		7.43	455.913
1.431	911.063		4.431	680.896		7.431	455.922
1.432	912.449		4.432	686.946		7.432	455.932
1.433	913.804		4.433	693.088		7.433	455.939
1.434	915.131		4.434	699.325		7.434	455.947
1.435	916.424		4.435	705.648		7.435	455.956
1.436	917.691		4.436	712.077		7.436	455.968
1.437	918.935		4.437	718.628		7.437	455.975
1.438	920.15		4.438	725.279		7.438	455.98
1.439	921.335		4.439	732.027		7.439	455.988
1.44	922.49		4.44	738.875		7.44	455.997
1.441	923.619		4.441	745.83		7.441	456.009
1.442	924.722		4.442	752.906		7.442	456.061
1.443	925.792		4.443	760.098		7.443	456.233
1.444	926.829		4.444	767.386		7.444	456.524
1.445	927.84		4.445	774.735		7.445	456.881
1.446	928.824		4.446	782.129		7.446	457.289
1.447	929.786		4.447	789.564		7.447	457.717
1.448	930.717		4.448	797.003		7.448	458.154
1.449	931.62		4.449	804.408		7.449	458.605
1.45	932.499		4.45	811.741		7.45	459.07
1.451	933.355		4.451	818.964		7.451	459.583
1.452	934.192		4.452	826.024		7.452	460.147
1.453	935.006		4.453	832.893		7.453	460.759
1.454	935.796		4.454	839.53		7.454	461.441
1.455	936.564		4.455	845.908		7.455	462.199
1.456	937.312		4.456	852.019		7.456	463.032
1.457	938.043		4.457	857.857		7.457	463.969
1.458	938.758		4.458	863.433		7.458	465.024
1.459	939.457		4.459	868.751		7.459	466.207
1.46	940.136		4.46	873.821		7.46	467.545
1.461	940.798		4.461	878.664		7.461	469.067
1.462	941.448		4.462	883.289		7.462	470.773
1.463	942.084		4.463	887.693		7.463	472.631
1.464	942.704		4.464	891.884		7.464	474.61
1.465	943.304		4.465	895.883		7.465	476.699
1.466	943.887		4.466	899.706		7.466	478.891
1.467	944.458		4.467	903.377		7.467	481.168
1.468	945.015		4.468	906.911		7.468	483.511
1.469	945.559		4.469	910.304		7.469	485.925
1.47	946.094		4.47	913.566		7.47	488.415
1.471	946.621		4.471	916.716		7.471	490.98
1.472	947.139		4.472	919.766		7.472	493.616
1.473	947.641		4.473	922.714		7.473	496.322
1.474	948.126		4.474	925.571		7.474	499.114
1.475	948.604		4.475	928.343		7.475	501.99
1.476	949.079		4.476	931.024		7.476	504.947
1.477	949.538		4.477	933.628		7.477	507.974
1.478	949.98		4.478	936.168		7.478	511.082
1.479	950.416		4.479	938.641		7.479	514.279
1.48	950.839		4.48	941.059		7.48	517.551
1.481	951.245		4.481	943.421		7.481	520.909
1.482	951.641		4.482	945.723		7.482	524.352
1.483	952.031		4.483	947.964		7.483	527.879
1.484	952.411		4.484	950.14		7.484	531.496
1.485	952.778		4.485	952.25		7.485	535.203
1.486	953.138		4.486	954.299		7.486	539
1.487	953.488		4.487	956.292		7.487	542.886
1.488	953.825		4.488	958.225		7.488	546.871
1.489	954.156		4.489	960.113		7.489	550.955
1.49	954.473		4.49	961.965		7.49	555.139
1.491	954.778		4.491	963.766		7.491	559.44
1.492	955.075		4.492	965.517		7.492	563.874
1.493	955.363		4.493	967.218		7.493	568.434
1.494	955.638		4.494	968.873		7.494	573.118
1.495	955.906		4.495	970.483		7.495	577.938
1.496	956.168		4.496	972.052		7.496	582.914
1.497	956.419		4.497	973.581		7.497	588.056
1.498	956.658		4.498	975.064		7.498	593.376
1.499	956.883		4.499	976.507		7.499	598.895
1.5	957.099		4.5	977.909		7.5	604.626
1.501	957.305		4.501	979.276		7.501	610.602
1.502	957.507		4.502	980.603		7.502	616.866
1.503	957.703		4.503	981.889		7.503	623.456
1.504	957.886		4.504	983.14		7.504	630.414
1.505	958.062		4.505	984.356		7.505	637.768
1.506	958.231		4.506	985.536		7.506	645.542
1.507	958.388		4.507	986.676		7.507	653.755
1.508	958.531		4.508	987.775		7.508	662.214
1.509	958.668		4.509	988.839		7.509	670.629
1.51	958.801		4.51	989.883		7.51	678.904
1.511	958.928		4.511	990.902		7.511	687.065
1.512	959.042		4.512	991.885		7.512	695.16
1.513	959.139		4.513	992.833		7.513	703.193
1.514	959.23		4.514	993.75		7.514	711.161
1.515	959.324		4.515	994.637		7.515	718.958
1.516	959.411		4.516	995.489		7.516	726.398
1.517	959.486		4.517	996.321		7.517	733.388
1.518	959.553		4.518	997.132		7.518	739.926
1.519	959.611		4.519	997.918		7.519	746.021
1.52	959.662		4.52	998.679		7.52	751.695
1.521	959.71		4.521	999.42		7.521	756.987
1.522	959.749		4.522	1000.14		7.522	761.93
1.523	959.774		4.523	1000.84		7.523	766.552
1.524	959.792		4.524	1001.53		7.524	770.892
1.525	959.807		4.525	1002.19		7.525	774.971
1.526	959.816		4.526	1002.84		7.526	778.82
1.527	959.818		4.527	1003.46		7.527	782.465
1.528	959.813		4.528	1004.07		7.528	785.926
1.529	959.807		4.529	1004.66		7.529	789.218
1.53	959.805		4.53	1005.24		7.53	792.363
1.531	959.806		4.531	1005.8		7.531	795.381
1.532	959.807		4.532	1006.34		7.532	798.277
1.533	959.81		4.533	1006.88		7.533	801.073
1.534	959.814		4.534	1007.4		7.534	803.775
1.535	959.815		4.535	1007.9		7.535	806.377
1.536	959.816		4.536	1008.38		7.536	808.89
1.537	959.819		4.537	1008.86		7.537	811.328
1.538	959.819		4.538	1009.32		7.538	813.695
1.539	959.819		4.539	1009.76		7.539	816
1.54	959.817		4.54	1010.19		7.54	818.249
1.541	959.813		4.541	1010.62		7.541	820.441
1.542	959.814		4.542	1011.02		7.542	822.586
1.543	959.815		4.543	1011.41		7.543	824.694
1.544	959.814		4.544	1011.78		7.544	826.763
1.545	959.815		4.545	1012.13		7.545	828.79
1.546	959.816		4.546	1012.48		7.546	830.779
1.547	959.817		4.547	1012.82		7.547	832.736
1.548	959.816		4.548	1013.14		7.548	834.659
1.549	959.814		4.549	1013.45		7.549	836.545
1.55	959.813		4.55	1013.75		7.55	838.397
1.551	959.814		4.551	1014.04		7.551	840.216
1.552	959.814		4.552	1014.32		7.552	842.008
1.553	959.813		4.553	1014.58		7.553	843.77
1.554	959.814		4.554	1014.83		7.554	845.51
1.555	959.817		4.555	1015.06		7.555	847.23
1.556	959.819		4.556	1015.29		7.556	848.917
1.557	959.819		4.557	1015.5		7.557	850.572
1.558	959.816		4.558	1015.7		7.558	852.198
1.559	959.816		4.559	1015.89		7.559	853.795
1.56	959.814		4.56	1016.06		7.56	855.365
1.561	959.813		4.561	1016.23		7.561	856.901
1.562	959.812		4.562	1016.37		7.562	858.405
1.563	959.808		4.563	1016.5		7.563	859.87
1.564	959.808		4.564	1016.61		7.564	861.298
1.565	959.809		4.565	1016.71		7.565	862.693
1.566	959.808		4.566	1016.8		7.566	864.054
1.567	959.809		4.567	1016.88		7.567	865.383
1.568	959.81		4.568	1016.96		7.568	866.674
1.569	959.813		4.569	1017.02		7.569	867.937
1.57	959.817		4.57	1017.07		7.57	869.176
1.571	959.818		4.571	1017.11		7.571	870.387
1.572	959.817		4.572	1017.15		7.572	871.565
1.573	959.817		4.573	1017.18		7.573	872.705
1.574	959.818		4.574	1017.19		7.574	873.816
1.575	959.819		4.575	1017.2		7.575	874.909
1.576	959.816		4.576	1017.2		7.576	875.983
1.577	959.816		4.577	1017.2		7.577	877.033
1.578	959.815		4.578	1017.19		7.578	878.065
1.579	959.813		4.579	1017.19		7.579	879.073
1.58	959.814		4.58	1017.18		7.58	880.052
1.581	959.816		4.581	1017.17		7.581	881.008
1.582	959.817		4.582	1017.16		7.582	881.941
1.583	959.818		4.583	1017.16		7.583	882.854
1.584	959.823		4.584	1017.15		7.584	883.749
1.585	959.829		4.585	1017.14		7.585	884.625
1.586	959.831		4.586	1017.14		7.586	885.477
1.587	959.834		4.587	1017.13		7.587	886.315
1.588	959.838		4.588	1017.13		7.588	887.139
1.589	959.841		4.589	1017.12		7.589	887.939
1.59	959.845		4.59	1017.11		7.59	888.72
1.591	959.849		4.591	1017.1		7.591	889.488
1.592	959.852		4.592	1017.09		7.592	890.241
1.593	959.853		4.593	1017.09		7.593	890.98
1.594	959.854		4.594	1017.08		7.594	891.709
1.595	959.855		4.595	1017.07		7.595	892.425
1.596	959.858		4.596	1017.06		7.596	893.126
1.597	959.86		4.597	1017.06		7.597	893.817
1.598	959.861		4.598	1017.05		7.598	894.495
1.599	959.866		4.599	1017.04		7.599	895.149
1.6	959.868		4.6	1017.03		7.6	895.78
1.601	959.869		4.601	1017.02		7.601	896.401
1.602	959.87		4.602	1017.02		7.602	897.017
1.603	959.873		4.603	1017.01		7.603	897.614
1.604	959.877		4.604	1017		7.604	898.193
1.605	959.88		4.605	1017		7.605	898.752
1.606	959.881		4.606	1016.99		7.606	899.303
1.607	959.883		4.607	1016.98		7.607	899.843
1.608	959.888		4.608	1016.97		7.608	900.365
1.609	959.894		4.609	1016.96		7.609	900.873
1.61	959.901		4.61	1016.95		7.61	901.362
1.611	959.905		4.611	1016.95		7.611	901.836
1.612	959.908		4.612	1016.94		7.612	902.302
1.613	959.911		4.613	1016.94		7.613	902.753
1.614	959.915		4.614	1016.93		7.614	903.19
1.615	959.919		4.615	1016.92		7.615	903.613
1.616	959.92		4.616	1016.91		7.616	904.021
1.617	959.92		4.617	1016.9		7.617	904.421
1.618	959.921		4.618	1016.89		7.618	904.806
1.619	959.923		4.619	1016.89		7.619	905.186
1.62	959.926		4.62	1016.88		7.62	905.557
1.621	959.929		4.621	1016.87		7.621	905.899
1.622	959.933		4.622	1016.86		7.622	906.228
1.623	959.939		4.623	1016.85		7.623	906.547
1.624	959.941		4.624	1016.84		7.624	906.847
1.625	959.942		4.625	1016.83		7.625	907.138
1.626	959.945		4.626	1016.83		7.626	907.428
1.627	959.946		4.627	1016.82		7.627	907.705
1.628	959.949		4.628	1016.81		7.628	907.967
1.629	959.955		4.629	1016.8		7.629	908.215
1.63	959.961		4.63	1016.79		7.63	908.45
1.631	959.967		4.631	1016.78		7.631	908.674
1.632	959.972		4.632	1016.77		7.632	908.885
1.633	959.975		4.633	1016.76		7.633	909.086
1.634	959.976		4.634	1016.76		7.634	909.282
1.635	959.979		4.635	1016.75		7.635	909.474
1.636	959.981		4.636	1016.74		7.636	909.656
1.637	959.984		4.637	1016.73		7.637	909.829
1.638	959.988		4.638	1016.72		7.638	909.992
1.639	959.994		4.639	1016.71		7.639	910.146
1.64	959.999		4.64	1016.7		7.64	910.29
1.641	960.001		4.641	1016.69		7.641	910.42
1.642	960.005		4.642	1016.68		7.642	910.536
1.643	960.011		4.643	1016.68		7.643	910.653
1.644	960.016		4.644	1016.67		7.644	910.764
1.645	960.02		4.645	1016.66		7.645	910.861
1.646	960.026		4.646	1016.65		7.646	910.944
1.647	960.03		4.647	1016.64		7.647	911.018
1.648	960.033		4.648	1016.63		7.648	911.087
1.649	960.037		4.649	1016.62		7.649	911.146
1.65	960.043		4.65	1016.61		7.65	911.196
1.651	960.047		4.651	1016.6		7.651	911.246
1.652	960.05		4.652	1016.6		7.652	911.292
1.653	960.054		4.653	1016.59		7.653	911.332
1.654	960.058		4.654	1016.58		7.654	911.368
1.655	960.063		4.655	1016.58		7.655	911.39
1.656	960.069		4.656	1016.57		7.656	911.412
1.657	960.075		4.657	1016.57		7.657	911.438
1.658	960.081		4.658	1016.56		7.658	911.46
1.659	960.085		4.659	1016.55		7.659	911.477
1.66	960.087		4.66	1016.54		7.66	911.485
1.661	960.093		4.661	1016.53		7.661	911.486
1.662	960.099		4.662	1016.53		7.662	911.488
1.663	960.105		4.663	1016.52		7.663	911.485
1.664	960.111		4.664	1016.51		7.664	911.482
1.665	960.114		4.665	1016.5		7.665	911.481
1.666	960.118		4.666	1016.49		7.666	911.478
1.667	960.122		4.667	1016.48		7.667	911.473
1.668	960.128		4.668	1016.47		7.668	911.47
1.669	960.136		4.669	1016.46		7.669	911.468
1.67	960.142		4.67	1016.46		7.67	911.465
1.671	960.146		4.671	1016.45		7.671	911.464
1.672	960.15		4.672	1016.44		7.672	911.459
1.673	960.156		4.673	1016.43		7.673	911.454
1.674	960.164		4.674	1016.42		7.674	911.451
1.675	960.171		4.675	1016.41		7.675	911.448
1.676	960.174		4.676	1016.4		7.676	911.446
1.677	960.175		4.677	1016.39		7.677	911.441
1.678	960.176		4.678	1016.37		7.678	911.44
1.679	960.179		4.679	1016.36		7.679	911.443
1.68	960.186		4.68	1016.36		7.68	911.444
1.681	960.192		4.681	1016.35		7.681	911.444
1.682	960.197		4.682	1016.35		7.682	911.441
1.683	960.202		4.683	1016.34		7.683	911.436
1.684	960.208		4.684	1016.33		7.684	911.433
1.685	960.213		4.685	1016.32		7.685	911.432
1.686	960.217		4.686	1016.31		7.686	911.431
1.687	960.223		4.687	1016.3		7.687	911.431
1.688	960.227		4.688	1016.29		7.688	911.426
1.689	960.231		4.689	1016.28		7.689	911.419
1.69	960.237		4.69	1016.27		7.69	911.416
1.691	960.243		4.691	1016.26		7.691	911.415
1.692	960.251		4.692	1016.25		7.692	911.41
1.693	960.26		4.693	1016.24		7.693	911.403
1.694	960.268		4.694	1016.22		7.694	911.4
1.695	960.272		4.695	1016.21		7.695	911.399
1.696	960.276		4.696	1016.21		7.696	911.395
1.697	960.282		4.697	1016.2		7.697	911.39
1.698	960.288		4.698	1016.19		7.698	911.385
1.699	960.296		4.699	1016.18		7.699	911.378
1.7	960.303		4.7	1016.17		7.7	911.373
1.701	960.311		4.701	1016.16		7.701	911.366
1.702	960.317		4.702	1016.14		7.702	911.361
1.703	960.321		4.703	1016.13		7.703	911.36
1.704	960.325		4.704	1016.12		7.704	911.357
1.705	960.33		4.705	1016.11		7.705	911.352
1.706	960.335		4.706	1016.1		7.706	911.348
1.707	960.343		4.707	1016.09		7.707	911.341
1.708	960.351		4.708	1016.09		7.708	911.334
1.709	960.357		4.709	1016.07		7.709	911.331
1.71	960.361		4.71	1016.06		7.71	911.33
1.711	960.365		4.711	1016.05		7.711	911.327
1.712	960.371		4.712	1016.04		7.712	911.32
1.713	960.377		4.713	1016.04		7.713	911.311
1.714	960.383		4.714	1016.02		7.714	911.304
1.715	960.386		4.715	1016.01		7.715	911.297
1.716	960.388		4.716	1016.01		7.716	911.292
1.717	960.394		4.717	1016		7.717	911.287
1.718	960.4		4.718	1015.99		7.718	911.278
1.719	960.404		4.719	1015.98		7.719	911.273
1.72	960.409		4.72	1015.97		7.72	911.273
1.721	960.413		4.721	1015.96		7.721	911.268
1.722	960.417		4.722	1015.96		7.722	911.261
1.723	960.423		4.723	1015.95		7.723	911.258
1.724	960.429		4.724	1015.93		7.724	911.255
1.725	960.433		4.725	1015.92		7.725	911.25
1.726	960.441		4.726	1015.91		7.726	911.245
1.727	960.452		4.727	1015.9		7.727	911.24
1.728	960.459		4.728	1015.89		7.728	911.235
1.729	960.467		4.729	1015.88		7.729	911.233
1.73	960.473		4.73	1015.86		7.73	911.232
1.731	960.479		4.731	1015.85		7.731	911.229
1.732	960.485		4.732	1015.84		7.732	911.222
1.733	960.487		4.733	1015.83		7.733	911.213
1.734	960.493		4.734	1015.82		7.734	911.204
1.735	960.501		4.735	1015.81		7.735	911.195
1.736	960.507		4.736	1015.8		7.736	911.19
1.737	960.511		4.737	1015.79		7.737	911.187
1.738	960.514		4.738	1015.78		7.738	911.182
1.739	960.516		4.739	1015.77		7.739	911.177
1.74	960.521		4.74	1015.76		7.74	911.17
1.741	960.527		4.741	1015.75		7.741	911.163
1.742	960.531		4.742	1015.74		7.742	911.159
1.743	960.537		4.743	1015.73		7.743	911.152
1.744	960.546		4.744	1015.73		7.744	911.147
1.745	960.555		4.745	1015.72		7.745	911.144
1.746	960.566		4.746	1015.71		7.746	911.141
1.747	960.575		4.747	1015.7		7.747	911.138
1.748	960.583		4.748	1015.69		7.748	911.135
1.749	960.59		4.749	1015.68		7.749	911.13
1.75	960.596		4.75	1015.67		7.75	911.121
1.751	960.602		4.751	1015.66		7.751	911.114
1.752	960.608		4.752	1015.65		7.752	911.109
1.753	960.614		4.753	1015.64		7.753	911.105
1.754	960.62		4.754	1015.64		7.754	911.098
1.755	960.626		4.755	1015.62		7.755	911.089
1.756	960.633		4.756	1015.61		7.756	911.08
1.757	960.643		4.757	1015.6		7.757	911.071
1.758	960.65		4.758	1015.59		7.758	911.064
1.759	960.656		4.759	1015.58		7.759	911.055
1.76	960.664		4.76	1015.57		7.76	911.048
1.761	960.671		4.761	1015.56		7.761	911.043
1.762	960.679		4.762	1015.55		7.762	911.036
1.763	960.686		4.763	1015.54		7.763	911.031
1.764	960.694		4.764	1015.52		7.764	911.026
1.765	960.703		4.765	1015.52		7.765	911.021
1.766	960.712		4.766	1015.51		7.766	911.014
1.767	960.72		4.767	1015.5		7.767	911.009
1.768	960.729		4.768	1015.49		7.768	911.004
1.769	960.74		4.769	1015.48		7.769	910.993
1.77	960.749		4.77	1015.48		7.77	910.984
1.771	960.759		4.771	1015.47		7.771	910.975
1.772	960.766		4.772	1015.46		7.772	910.964
1.773	960.772		4.773	1015.45		7.773	910.959
1.774	960.778		4.774	1015.44		7.774	910.954
1.775	960.786		4.775	1015.43		7.775	910.945
1.776	960.793		4.776	1015.43		7.776	910.936
1.777	960.799		4.777	1015.42		7.777	910.929
1.778	960.803		4.778	1015.41		7.778	910.922
1.779	960.808		4.779	1015.4		7.779	910.917
1.78	960.814		4.78	1015.39		7.78	910.913
1.781	960.819		4.781	1015.38		7.781	910.906
1.782	960.829		4.782	1015.38		7.782	910.899
1.783	960.841		4.783	1015.37		7.783	910.886
1.784	960.852		4.784	1015.36		7.784	910.872
1.785	960.861		4.785	1015.35		7.785	910.863
1.786	960.87		4.786	1015.34		7.786	910.854
1.787	960.878		4.787	1015.33		7.787	910.847
1.788	960.887		4.788	1015.32		7.788	910.84
1.789	960.896		4.789	1015.32		7.789	910.829
1.79	960.902		4.79	1015.31		7.79	910.82
1.791	960.908		4.791	1015.3		7.791	910.813
1.792	960.914		4.792	1015.29		7.792	910.806
1.793	960.923		4.793	1015.28		7.793	910.804
1.794	960.934		4.794	1015.27		7.794	910.799
1.795	960.942		4.795	1015.26		7.795	910.79
1.796	960.951		4.796	1015.25		7.796	910.785
1.797	960.959		4.797	1015.25		7.797	910.782
1.798	960.963		4.798	1015.24		7.798	910.777
1.799	960.969		4.799	1015.23		7.799	910.77
1.8	960.975		4.8	1015.22		7.8	910.763
1.801	960.981		4.801	1015.21		7.801	910.754
1.802	960.988		4.802	1015.2		7.802	910.745
1.803	960.996		4.803	1015.19		7.803	910.74
1.804	961.002		4.804	1015.18		7.804	910.733
1.805	961.008		4.805	1015.16		7.805	910.724
1.806	961.015		4.806	1015.15		7.806	910.715
1.807	961.024		4.807	1015.14		7.807	910.704
1.808	961.034		4.808	1015.14		7.808	910.695
1.809	961.043		4.809	1015.13		7.809	910.69
1.81	961.052		4.81	1015.12		7.81	910.685
1.811	961.06		4.811	1015.11		7.811	910.678
1.812	961.064		4.812	1015.1		7.812	910.669
1.813	961.067		4.813	1015.09		7.813	910.66
1.814	961.071		4.814	1015.08		7.814	910.651
1.815	961.077		4.815	1015.07		7.815	910.642
1.816	961.084		4.816	1015.05		7.816	910.633
1.817	961.094		4.817	1015.04		7.817	910.624
1.818	961.103		4.818	1015.03		7.818	910.615
1.819	961.112		4.819	1015.02		7.819	910.606
1.82	961.12		4.82	1015.01		7.82	910.599
1.821	961.126		4.821	1015		7.821	910.592
1.822	961.131		4.822	1014.99		7.822	910.583
1.823	961.137		4.823	1014.98		7.823	910.574
1.824	961.143		4.824	1014.97		7.824	910.565
1.825	961.151		4.825	1014.96		7.825	910.556
1.826	961.16		4.826	1014.95		7.826	910.549
1.827	961.169		4.827	1014.94		7.827	910.542
1.828	961.18		4.828	1014.93		7.828	910.533
1.829	961.189		4.829	1014.92		7.829	910.526
1.83	961.197		4.83	1014.91		7.83	910.522
1.831	961.205		4.831	1014.91		7.831	910.515
1.832	961.212		4.832	1014.9		7.832	910.508
1.833	961.218		4.833	1014.89		7.833	910.501
1.834	961.221		4.834	1014.88		7.834	910.494
1.835	961.227		4.835	1014.87		7.835	910.489
1.836	961.236		4.836	1014.86		7.836	910.482
1.837	961.245		4.837	1014.85		7.837	910.473
1.838	961.251		4.838	1014.84		7.838	910.464
1.839	961.257		4.839	1014.84		7.839	910.455
1.84	961.268		4.84	1014.83		7.84	910.446
1.841	961.277		4.841	1014.82		7.841	910.439
1.842	961.283		4.842	1014.81		7.842	910.432
1.843	961.29		4.843	1014.8		7.843	910.423
1.844	961.298		4.844	1014.79		7.844	910.412
1.845	961.306		4.845	1014.78		7.845	910.403
1.846	961.313		4.846	1014.77		7.846	910.396
1.847	961.321		4.847	1014.77		7.847	910.385
1.848	961.328		4.848	1014.76		7.848	910.374
1.849	961.334		4.849	1014.75		7.849	910.365
1.85	961.338		4.85	1014.74		7.85	910.356
1.851	961.343		4.851	1014.73		7.851	910.347
1.852	961.35		4.852	1014.72		7.852	910.338
1.853	961.358		4.853	1014.72		7.853	910.327
1.854	961.365		4.854	1014.71		7.854	910.316
1.855	961.375		4.855	1014.7		7.855	910.304
1.856	961.384		4.856	1014.69		7.856	910.291
1.857	961.391		4.857	1014.68		7.857	910.28
1.858	961.397		4.858	1014.68		7.858	910.267
1.859	961.403		4.859	1014.68		7.859	910.256
1.86	961.409		4.86	1014.67		7.86	910.249
1.861	961.415		4.861	1014.66		7.861	910.242
1.862	961.421		4.862	1014.66		7.862	910.235
1.863	961.427		4.863	1014.65		7.863	910.226
1.864	961.435		4.864	1014.64		7.864	910.215
1.865	961.444		4.865	1014.63		7.865	910.204
1.866	961.451		4.866	1014.62		7.866	910.197
1.867	961.459		4.867	1014.61		7.867	910.19
1.868	961.465		4.868	1014.61		7.868	910.181
1.869	961.471		4.869	1014.6		7.869	910.17
1.87	961.478		4.87	1014.59		7.87	910.157
1.871	961.483		4.871	1014.58		7.871	910.146
1.872	961.487		4.872	1014.57		7.872	910.137
1.873	961.493		4.873	1014.56		7.873	910.124
1.874	961.499		4.874	1014.56		7.874	910.107
1.875	961.503		4.875	1014.56		7.875	910.096
1.876	961.507		4.876	1014.55		7.876	910.089
1.877	961.513		4.877	1014.54		7.877	910.08
1.878	961.521		4.878	1014.53		7.878	910.068
1.879	961.528		4.879	1014.53		7.879	910.055
1.88	961.536		4.88	1014.52		7.88	910.042
1.881	961.545		4.881	1014.51		7.881	910.031
1.882	961.554		4.882	1014.51		7.882	910.024
1.883	961.562		4.883	1014.5		7.883	910.015
1.884	961.566		4.884	1014.5		7.884	910.002
1.885	961.571		4.885	1014.49		7.885	909.991
1.886	961.577		4.886	1014.48		7.886	909.982
1.887	961.581		4.887	1014.48		7.887	909.973
1.888	961.585		4.888	1014.47		7.888	909.964
1.889	961.589		4.889	1014.46		7.889	909.957
1.89	961.594		4.89	1014.45		7.89	909.948
1.891	961.598		4.891	1014.45		7.891	909.935
1.892	961.604		4.892	1014.44		7.892	909.924
1.893	961.61		4.893	1014.43		7.893	909.915
1.894	961.612		4.894	1014.42		7.894	909.908
1.895	961.615		4.895	1014.41		7.895	909.903
1.896	961.619		4.896	1014.4		7.896	909.896
1.897	961.624		4.897	1014.39		7.897	909.885
1.898	961.63		4.898	1014.38		7.898	909.872
1.899	961.635		4.899	1014.37		7.899	909.863
1.9	961.638		4.9	1014.37		7.9	909.856
1.901	961.641		4.901	1014.36		7.901	909.843
1.902	961.647		4.902	1014.36		7.902	909.828
1.903	961.653		4.903	1014.35		7.903	909.815
1.904	961.657		4.904	1014.34		7.904	909.806
1.905	961.661		4.905	1014.33		7.905	909.799
1.906	961.665		4.906	1014.32		7.906	909.79
1.907	961.671		4.907	1014.31		7.907	909.776
1.908	961.676		4.908	1014.3		7.908	909.759
1.909	961.677		4.909	1014.29		7.909	909.744
1.91	961.678		4.91	1014.29		7.91	909.733
1.911	961.682		4.911	1014.28		7.911	909.722
1.912	961.688		4.912	1014.27		7.912	909.711
1.913	961.692		4.913	1014.27		7.913	909.704
1.914	961.693		4.914	1014.26		7.914	909.697
1.915	961.696		4.915	1014.26		7.915	909.688
1.916	961.702		4.916	1014.25		7.916	909.679
1.917	961.708		4.917	1014.24		7.917	909.672
1.918	961.712		4.918	1014.24		7.918	909.665
1.919	961.718		4.919	1014.23		7.919	909.654
1.92	961.725		4.92	1014.22		7.92	909.641
1.921	961.731		4.921	1014.22		7.921	909.63
1.922	961.737		4.922	1014.21		7.922	909.621
1.923	961.743		4.923	1014.2		7.923	909.612
1.924	961.749		4.924	1014.19		7.924	909.603
1.925	961.753		4.925	1014.19		7.925	909.594
1.926	961.756		4.926	1014.18		7.926	909.583
1.927	961.76		4.927	1014.17		7.927	909.572
1.928	961.763		4.928	1014.16		7.928	909.558
1.929	961.764		4.929	1014.16		7.929	909.545
1.93	961.767		4.93	1014.15		7.93	909.536
1.931	961.769		4.931	1014.15		7.931	909.525
1.932	961.772		4.932	1014.14		7.932	909.512
1.933	961.778		4.933	1014.13		7.933	909.501
1.934	961.782		4.934	1014.13		7.934	909.494
1.935	961.783		4.935	1014.12		7.935	909.487
1.936	961.787		4.936	1014.11		7.936	909.478
1.937	961.793		4.937	1014.11		7.937	909.471
1.938	961.796		4.938	1014.1		7.938	909.462
1.939	961.795		4.939	1014.1		7.939	909.449
1.94	961.798		4.94	1014.09		7.94	909.438
1.941	961.801		4.941	1014.08		7.941	909.429
1.942	961.8		4.942	1014.08		7.942	909.418
1.943	961.804		4.943	1014.08		7.943	909.407
1.944	961.809		4.944	1014.07		7.944	909.398
1.945	961.811		4.945	1014.07		7.945	909.387
1.946	961.814		4.946	1014.06		7.946	909.376
1.947	961.815		4.947	1014.06		7.947	909.365
1.948	961.817		4.948	1014.05		7.948	909.356
1.949	961.822		4.949	1014.05		7.949	909.347
1.95	961.828		4.95	1014.04		7.95	909.334
1.951	961.832		4.951	1014.04		7.951	909.325
1.952	961.836		4.952	1014.03		7.952	909.316
1.953	961.841		4.953	1014.03		7.953	909.302
1.954	961.843		4.954	1014.03		7.954	909.291
1.955	961.846		4.955	1014.02		7.955	909.278
1.956	961.848		4.956	1014.02		7.956	909.263
1.957	961.851		4.957	1014.01		7.957	909.252
1.958	961.854		4.958	1014.01		7.958	909.239
1.959	961.856		4.959	1014.01		7.959	909.222
1.96	961.861		4.96	1014		7.96	909.209
1.961	961.865		4.961	1014		7.961	909.2
1.962	961.868		4.962	1013.99		7.962	909.189
1.963	961.872		4.963	1013.99		7.963	909.177
1.964	961.878		4.964	1013.99		7.964	909.166
1.965	961.88		4.965	1013.99		7.965	909.157
1.966	961.881		4.966	1013.99		7.966	909.15
1.967	961.886		4.967	1013.99		7.967	909.141
1.968	961.89		4.968	1013.98		7.968	909.132
1.969	961.893		4.969	1013.98		7.969	909.121
1.97	961.894		4.97	1013.97		7.97	909.11
1.971	961.895		4.971	1013.97		7.971	909.099
1.972	961.897		4.972	1013.96		7.972	909.088
1.973	961.9		4.973	1013.96		7.973	909.079
1.974	961.904		4.974	1013.96		7.974	909.07
1.975	961.908		4.975	1013.96		7.975	909.061
1.976	961.913		4.976	1013.96		7.976	909.048
1.977	961.915		4.977	1013.95		7.977	909.033
1.978	961.918		4.978	1013.95		7.978	909.02
1.979	961.924		4.979	1013.95		7.979	909.007
1.98	961.928		4.98	1013.94		7.98	908.994
1.981	961.931		4.981	1013.94		7.981	908.982
1.982	961.934		4.982	1013.94		7.982	908.973
1.983	961.936		4.983	1013.94		7.983	908.962
1.984	961.939		4.984	1013.93		7.984	908.951
1.985	961.943		4.985	1013.93		7.985	908.944
1.986	961.947		4.986	1013.93		7.986	908.939
1.987	961.95		4.987	1013.93		7.987	908.93
1.988	961.954		4.988	1013.92		7.988	908.917
1.989	961.959		4.989	1013.92		7.989	908.904
1.99	961.961		4.99	1013.92		7.99	908.893
1.991	961.966		4.991	1013.91		7.991	908.886
1.992	961.968		4.992	1013.91		7.992	908.879
1.993	961.969		4.993	1013.91		7.993	908.87
1.994	961.973		4.994	1013.9		7.994	908.861
1.995	961.978		4.995	1013.9		7.995	908.854
1.996	961.98		4.996	1013.9		7.996	908.847
1.997	961.983		4.997	1013.89		7.997	908.838
1.998	961.987		4.998	1013.89		7.998	908.825
1.999	961.99		4.999	1013.89		7.999	908.812
[truncated: 1 more rows]
