# Supplementary material for: Triboiontronics with temporal control of electrical double layer formation
Source: Nat Commun. 2024 Jul 23;15:6182. doi: 10.1038/s41467-024-50518-3 (PMC11263338; doi:10.1038/s41467-024-50518-3)
Supplement: Supplementary file 7 — Source Data [file 41467_2024_50518_MOESM7_ESM.zip › Supplementary Figure 8.xlsx]

## Sheet: S8a
Time (s)	Short-circuit current (μA)		Time (s)	Short-circuit current (μA)		Time (s)	Short-circuit current (μA)
0.001	-0.000645		3.001	-0.00366		6.001	-0.00377
0.002	-0.0105		3.002	0.00552		6.002	-0.00377
0.003	-0.00722		3.003	-0.000600812		6.003	0.00254
0.004	-0.00722		3.004	-0.000600812		6.004	0.00254
0.005	-0.0105		3.005	-0.000600812		6.005	-0.000619393
0.006	-0.00722		3.006	-0.000600812		6.006	-0.000619393
0.007	-0.00722		3.007	-0.00366		6.007	-0.000619393
0.008	-0.00722		3.008	-0.000600812		6.008	-0.000619393
0.009	-0.00722		3.009	0.00552		6.009	0.00254
0.01	-0.00722		3.01	-0.00366		6.01	0.00254
0.011	-0.00722		3.011	-0.000600812		6.011	0.00254
0.012	-0.0105		3.012	0.00552		6.012	0.00254
0.013	-0.0105		3.013	-0.00366		6.013	-0.000619393
0.014	-0.0105		3.014	-0.000600812		6.014	0.00254
0.015	-0.00722		3.015	0.00246		6.015	-0.00377
0.016	-0.0105		3.016	0.00246		6.016	-0.000619393
0.017	-0.00722		3.017	0.00246		6.017	0.00254
0.018	-0.00722		3.018	-0.000600812		6.018	0.00254
0.019	-0.0105		3.019	-0.000600812		6.019	-0.00377
0.02	-0.00722		3.02	-0.000600812		6.02	0.00254
0.021	-0.0105		3.021	-0.000600812		6.021	-0.00377
0.022	-0.00722		3.022	0.00246		6.022	-0.000619393
0.023	-0.0105		3.023	-0.00366		6.023	0.00254
0.024	-0.00722		3.024	-0.000600812		6.024	0.00254
0.025	-0.00722		3.025	-0.00366		6.025	-0.000619393
0.026	-0.00722		3.026	-0.00366		6.026	-0.000619393
0.027	-0.0105		3.027	-0.000600812		6.027	0.00254
0.028	-0.00722		3.028	-0.00366		6.028	-0.000619393
0.029	-0.01379		3.029	-0.000600812		6.029	-0.000619393
0.03	-0.0105		3.03	-0.000600812		6.03	0.00254
0.031	-0.00722		3.031	-0.00366		6.031	-0.000619393
0.032	-0.0105		3.032	0.00246		6.032	0.00254
0.033	-0.00722		3.033	-0.00366		6.033	0.00569
0.034	-0.00722		3.034	-0.000600812		6.034	0.00254
0.035	-0.00722		3.035	-0.000600812		6.035	0.00254
0.036	-0.00722		3.036	-0.000600812		6.036	-0.000619393
0.037	-0.0105		3.037	-0.00366		6.037	-0.00693
0.038	-0.0105		3.038	0.00246		6.038	0.00254
0.039	-0.00393		3.039	-0.00366		6.039	-0.000619393
0.04	-0.01379		3.04	0.00246		6.04	0.00569
0.041	-0.00722		3.041	0.00246		6.041	0.00254
0.042	-0.00722		3.042	-0.000600812		6.042	0.00254
0.043	-0.0105		3.043	-0.00366		6.043	0.00254
0.044	-0.0105		3.044	-0.000600812		6.044	0.00254
0.045	-0.0105		3.045	-0.000600812		6.045	0.00569
0.046	-0.00722		3.046	-0.000600812		6.046	0.00254
0.047	-0.00722		3.047	-0.000600812		6.047	0.00254
0.048	-0.0105		3.048	-0.000600812		6.048	0.00254
0.049	-0.00722		3.049	-0.00672		6.049	-0.000619393
0.05	-0.00722		3.05	-0.000600812		6.05	-0.00377
0.051	-0.00722		3.051	-0.000600812		6.051	0.00254
0.052	-0.00393		3.052	-0.000600812		6.052	0.00254
0.053	-0.0105		3.053	-0.000600812		6.053	0.00254
0.054	-0.0105		3.054	-0.00366		6.054	0.00569
0.055	-0.00393		3.055	-0.000600812		6.055	-0.000619393
0.056	-0.0105		3.056	0.00246		6.056	0.00254
0.057	-0.0105		3.057	-0.000600812		6.057	0.00254
0.058	-0.00722		3.058	0.00246		6.058	-0.00377
0.059	-0.00722		3.059	-0.00366		6.059	-0.00693
0.06	-0.00722		3.06	-0.00366		6.06	0.00254
0.061	-0.00722		3.061	-0.00366		6.061	0.00254
0.062	-0.00722		3.062	-0.000600812		6.062	0.00569
0.063	-0.0105		3.063	-0.00366		6.063	0.00569
0.064	-0.0105		3.064	-0.00366		6.064	-0.000619393
0.065	-0.00393		3.065	-0.00366		6.065	-0.000619393
0.066	-0.00722		3.066	0.00246		6.066	0.00569
0.067	-0.00722		3.067	-0.00366		6.067	-0.000619393
0.068	-0.00722		3.068	-0.00366		6.068	0.00569
0.069	-0.00722		3.069	-0.000600812		6.069	0.00254
0.07	-0.00722		3.07	-0.00366		6.07	0.00254
0.071	-0.00393		3.071	-0.000600812		6.071	-0.000619393
0.072	-0.00722		3.072	-0.00366		6.072	0.00569
0.073	-0.00722		3.073	-0.000600812		6.073	-0.000619393
0.074	-0.00722		3.074	-0.00672		6.074	-0.000619393
0.075	-0.00722		3.075	-0.000600812		6.075	0.00254
0.076	-0.00722		3.076	-0.00672		6.076	-0.000619393
0.077	-0.00722		3.077	-0.00366		6.077	0.00254
0.078	-0.00722		3.078	0.00246		6.078	0.00254
0.079	-0.0105		3.079	-0.00366		6.079	-0.000619393
0.08	-0.00722		3.08	-0.00366		6.08	0.00569
0.081	-0.00393		3.081	-0.000600812		6.081	0.00254
0.082	-0.0105		3.082	-0.00366		6.082	0.00569
0.083	-0.0105		3.083	-0.00672		6.083	0.00254
0.084	-0.0105		3.084	-0.00366		6.084	0.00254
0.085	-0.0105		3.085	-0.00366		6.085	0.00254
0.086	-0.0105		3.086	-0.00366		6.086	-0.000619393
0.087	-0.00722		3.087	-0.00366		6.087	-0.000619393
0.088	-0.00393		3.088	-0.00672		6.088	0.00254
0.089	-0.00722		3.089	-0.000600812		6.089	-0.000619393
0.09	-0.00722		3.09	-0.00366		6.09	0.00569
0.091	-0.0105		3.091	-0.00672		6.091	0.00254
0.092	-0.00722		3.092	-0.00672		6.092	0.00254
0.093	-0.00722		3.093	-0.00672		6.093	0.00254
0.094	-0.01379		3.094	-0.00366		6.094	0.00254
0.095	-0.01379		3.095	-0.00366		6.095	0.00569
0.096	-0.0105		3.096	-0.00672		6.096	0.00254
0.097	-0.0105		3.097	-0.00366		6.097	0.00569
0.098	-0.00722		3.098	-0.00366		6.098	0.00569
0.099	-0.00722		3.099	-0.000600812		6.099	0.00254
0.1	-0.0105		3.1	-0.00366		6.1	0.00569
0.101	-0.0105		3.101	-0.00978		6.101	0.00254
0.102	-0.0105		3.102	-0.00366		6.102	-0.000619393
0.103	-0.00722		3.103	-0.00366		6.103	-0.000619393
0.104	-0.00722		3.104	-0.00672		6.104	0.00254
0.105	-0.00722		3.105	-0.00672		6.105	0.00885
0.106	-0.0105		3.106	-0.000600812		6.106	0.00569
0.107	-0.00393		3.107	-0.00366		6.107	0.00254
0.108	-0.0105		3.108	-0.00366		6.108	0.00569
0.109	-0.0105		3.109	-0.00366		6.109	-0.000619393
0.11	-0.0105		3.11	-0.000600812		6.11	0.00254
0.111	-0.00722		3.111	-0.00366		6.111	0.00254
0.112	-0.00722		3.112	-0.00366		6.112	0.00254
0.113	-0.0105		3.113	-0.00366		6.113	-0.000619393
0.114	-0.00722		3.114	-0.000600812		6.114	-0.000619393
0.115	-0.0105		3.115	-0.00672		6.115	0.00254
0.116	-0.00722		3.116	-0.00978		6.116	-0.000619393
0.117	-0.0105		3.117	-0.00366		6.117	0.00254
0.118	-0.0105		3.118	-0.000600812		6.118	0.00569
0.119	-0.0105		3.119	-0.00366		6.119	0.00569
0.12	-0.00722		3.12	-0.00672		6.12	0.00254
0.121	-0.00722		3.121	-0.00366		6.121	0.00569
0.122	-0.00393		3.122	-0.00366		6.122	0.00254
0.123	-0.0105		3.123	-0.00366		6.123	0.00569
0.124	-0.00722		3.124	-0.000600812		6.124	0.00254
0.125	-0.00722		3.125	-0.000600812		6.125	0.00254
0.126	-0.0105		3.126	-0.000600812		6.126	0.00569
0.127	-0.0105		3.127	-0.00366		6.127	0.00569
0.128	-0.00722		3.128	-0.00366		6.128	0.00569
0.129	-0.0105		3.129	-0.00366		6.129	-0.000619393
0.13	-0.0105		3.13	-0.000600812		6.13	0.00885
0.131	-0.00722		3.131	-0.00366		6.131	-0.000619393
0.132	-0.01379		3.132	-0.00672		6.132	0.012
0.133	-0.00722		3.133	-0.00366		6.133	0.00569
0.134	-0.00722		3.134	-0.00672		6.134	0.00885
0.135	-0.0105		3.135	-0.00366		6.135	0.00254
0.136	-0.00722		3.136	-0.00672		6.136	0.00254
0.137	-0.00722		3.137	-0.00366		6.137	0.00569
0.138	-0.0105		3.138	-0.00366		6.138	0.00569
0.139	-0.0105		3.139	-0.00366		6.139	0.00254
0.14	-0.0105		3.14	-0.00366		6.14	0.00569
0.141	-0.0105		3.141	-0.00672		6.141	0.00254
0.142	-0.00722		3.142	-0.00366		6.142	0.00885
0.143	-0.0105		3.143	-0.00672		6.143	0.00569
0.144	-0.00722		3.144	-0.00672		6.144	0.00569
0.145	-0.00722		3.145	-0.00672		6.145	0.00254
0.146	-0.00722		3.146	-0.00672		6.146	-0.000619393
0.147	-0.0105		3.147	-0.00366		6.147	0.00254
0.148	-0.0105		3.148	-0.00366		6.148	0.00254
0.149	-0.00722		3.149	-0.00672		6.149	0.00254
0.15	-0.0105		3.15	-0.00366		6.15	0.00885
0.151	-0.01707		3.151	-0.00672		6.151	0.00254
0.152	-0.0105		3.152	-0.00672		6.152	0.00254
0.153	-0.0105		3.153	-0.00366		6.153	0.00254
0.154	-0.0105		3.154	-0.00672		6.154	0.00569
0.155	-0.00722		3.155	-0.00672		6.155	0.00254
0.156	-0.00722		3.156	-0.00978		6.156	0.00254
0.157	-0.01379		3.157	-0.00672		6.157	0.00254
0.158	-0.0105		3.158	-0.00672		6.158	0.00569
0.159	-0.0105		3.159	-0.00672		6.159	0.00254
0.16	-0.00722		3.16	-0.00366		6.16	0.00885
0.161	-0.0105		3.161	-0.00978		6.161	0.00569
0.162	-0.00722		3.162	-0.00672		6.162	0.00569
0.163	-0.00722		3.163	-0.00978		6.163	0.00569
0.164	-0.00722		3.164	-0.01284		6.164	0.00569
0.165	-0.0105		3.165	-0.00672		6.165	0.00569
0.166	-0.00722		3.166	-0.00672		6.166	0.00569
0.167	-0.01379		3.167	-0.00366		6.167	0.00569
0.168	-0.00722		3.168	-0.00672		6.168	0.00254
0.169	-0.00722		3.169	-0.00978		6.169	0.00569
0.17	-0.01379		3.17	-0.00978		6.17	0.00569
0.171	-0.0105		3.171	-0.00672		6.171	0.00569
0.172	-0.00722		3.172	-0.00366		6.172	0.00254
0.173	-0.0105		3.173	-0.00978		6.173	0.00569
0.174	-0.0105		3.174	-0.00672		6.174	0.00254
0.175	-0.0105		3.175	-0.00672		6.175	0.00254
0.176	-0.00722		3.176	-0.00978		6.176	0.00885
0.177	-0.0105		3.177	-0.00366		6.177	0.00885
0.178	-0.0105		3.178	-0.00672		6.178	0.00569
0.179	-0.00722		3.179	-0.00672		6.179	0.00569
0.18	-0.00393		3.18	-0.00672		6.18	0.00569
0.181	-0.00393		3.181	-0.00366		6.181	0.00569
0.182	-0.00722		3.182	-0.00366		6.182	0.00885
0.183	-0.00722		3.183	-0.00672		6.183	0.00885
0.184	-0.00722		3.184	-0.00672		6.184	0.00885
0.185	-0.00722		3.185	-0.00672		6.185	0.00569
0.186	-0.00722		3.186	-0.00366		6.186	0.00569
0.187	-0.0105		3.187	-0.00366		6.187	0.00885
0.188	-0.00393		3.188	-0.00672		6.188	0.00254
0.189	-0.00393		3.189	-0.00366		6.189	0.00254
0.19	-0.0105		3.19	-0.00366		6.19	0.00254
0.191	-0.01379		3.191	-0.00672		6.191	0.00885
0.192	-0.0105		3.192	-0.00366		6.192	0.00254
0.193	-0.00722		3.193	-0.00366		6.193	0.00885
0.194	-0.0105		3.194	-0.00366		6.194	-0.000619393
0.195	-0.00722		3.195	-0.00366		6.195	0.00569
0.196	-0.00722		3.196	-0.00672		6.196	0.00885
0.197	-0.00722		3.197	-0.0159		6.197	0.00569
0.198	-0.01379		3.198	-0.00672		6.198	0.00885
0.199	-0.0105		3.199	-0.00672		6.199	0.00254
0.2	-0.0105		3.2	-0.00366		6.2	0.00569
0.201	-0.00722		3.201	-0.00672		6.201	0.00569
0.202	-0.0105		3.202	-0.00672		6.202	0.00569
0.203	-0.0105		3.203	-0.00672		6.203	0.00254
0.204	-0.00393		3.204	-0.00672		6.204	0.00885
0.205	-0.0105		3.205	-0.00672		6.205	0.00885
0.206	-0.01379		3.206	-0.00366		6.206	0.00254
0.207	-0.00393		3.207	-0.00672		6.207	0.00254
0.208	-0.00722		3.208	-0.00672		6.208	0.00569
0.209	-0.00393		3.209	-0.00672		6.209	0.00569
0.21	-0.00393		3.21	-0.00366		6.21	0.00254
0.211	-0.00722		3.211	-0.00366		6.211	0.00569
0.212	-0.00722		3.212	-0.00672		6.212	0.00569
0.213	-0.01379		3.213	-0.00366		6.213	0.00569
0.214	-0.0105		3.214	-0.00366		6.214	0.00569
0.215	-0.00722		3.215	-0.00366		6.215	0.00254
0.216	-0.0105		3.216	-0.00672		6.216	0.00569
0.217	-0.0105		3.217	-0.00672		6.217	0.00569
0.218	-0.00722		3.218	-0.00978		6.218	0.00569
0.219	-0.0105		3.219	-0.00672		6.219	0.00569
0.22	-0.00722		3.22	-0.00366		6.22	0.00569
0.221	-0.00722		3.221	-0.00978		6.221	0.00254
0.222	-0.00722		3.222	-0.00672		6.222	0.00569
0.223	-0.00722		3.223	-0.00978		6.223	0.00569
0.224	-0.00722		3.224	-0.00366		6.224	0.00885
0.225	-0.01379		3.225	-0.00978		6.225	0.00569
0.226	-0.00393		3.226	-0.00978		6.226	0.00254
0.227	-0.00722		3.227	-0.00978		6.227	0.00569
0.228	-0.00722		3.228	-0.00978		6.228	0.00885
0.229	-0.00722		3.229	-0.00978		6.229	0.00569
0.23	-0.00722		3.23	-0.00978		6.23	0.00885
0.231	-0.00722		3.231	-0.00978		6.231	0.00569
0.232	-0.00722		3.232	-0.00978		6.232	0.00569
0.233	-0.0105		3.233	-0.00672		6.233	0.00569
0.234	-0.0105		3.234	-0.00672		6.234	0.00885
0.235	-0.00722		3.235	-0.00672		6.235	0.00254
0.236	-0.00722		3.236	-0.00978		6.236	0.00569
0.237	-0.00722		3.237	-0.00366		6.237	0.00569
0.238	-0.00722		3.238	-0.00672		6.238	0.00569
0.239	-0.00722		3.239	-0.00366		6.239	0.00569
0.24	-0.00722		3.24	-0.00672		6.24	0.00569
0.241	-0.00722		3.241	-0.00672		6.241	0.00569
0.242	-0.00722		3.242	-0.01284		6.242	0.00569
0.243	-0.00722		3.243	-0.00672		6.243	0.00569
0.244	-0.01379		3.244	-0.0159		6.244	0.00569
0.245	-0.00722		3.245	-0.00366		6.245	0.00885
0.246	-0.00393		3.246	-0.00366		6.246	0.00254
0.247	-0.00722		3.247	-0.00672		6.247	0.00569
0.248	-0.00393		3.248	-0.00672		6.248	0.00569
0.249	-0.00722		3.249	-0.00978		6.249	0.00885
0.25	-0.00722		3.25	-0.00672		6.25	0.00569
0.251	-0.00722		3.251	-0.00978		6.251	0.00569
0.252	-0.00722		3.252	-0.00672		6.252	0.00569
0.253	-0.00722		3.253	-0.00672		6.253	0.00254
0.254	-0.00722		3.254	-0.00978		6.254	0.00569
0.255	-0.00393		3.255	-0.00672		6.255	0.00569
0.256	-0.00393		3.256	-0.00672		6.256	0.00254
0.257	-0.00722		3.257	-0.00672		6.257	0.00254
0.258	-0.00722		3.258	-0.00672		6.258	0.00254
0.259	-0.00393		3.259	-0.00672		6.259	0.00254
0.26	-0.00393		3.26	-0.00978		6.26	0.00254
0.261	-0.00393		3.261	-0.00366		6.261	0.00569
0.262	-0.00393		3.262	-0.00978		6.262	0.00254
0.263	-0.00393		3.263	-0.00366		6.263	0.00254
0.264	-0.00722		3.264	-0.00672		6.264	0.00569
0.265	-0.00393		3.265	-0.00672		6.265	0.00885
0.266	-0.00393		3.266	-0.01284		6.266	0.00569
0.267	-0.00722		3.267	-0.01284		6.267	0.00254
0.268	-0.00393		3.268	-0.00672		6.268	0.00254
0.269	-0.00722		3.269	-0.00672		6.269	0.00569
0.27	-0.000645		3.27	-0.00366		6.27	0.00254
0.271	-0.00393		3.271	-0.00672		6.271	0.00569
0.272	-0.00393		3.272	-0.01284		6.272	0.00885
0.273	-0.00722		3.273	-0.00978		6.273	0.00569
0.274	-0.00393		3.274	-0.00672		6.274	0.00885
0.275	-0.000645		3.275	-0.00672		6.275	0.00885
0.276	-0.00722		3.276	-0.00978		6.276	0.00569
0.277	-0.00722		3.277	-0.00978		6.277	0.00254
0.278	-0.00393		3.278	-0.00978		6.278	0.00254
0.279	-0.00722		3.279	-0.00978		6.279	0.00254
0.28	-0.00393		3.28	-0.00978		6.28	0.00569
0.281	-0.00722		3.281	-0.00672		6.281	0.00254
0.282	-0.00393		3.282	-0.00672		6.282	0.00569
0.283	-0.00393		3.283	-0.00672		6.283	0.00254
0.284	-0.00393		3.284	-0.00978		6.284	0.00569
0.285	-0.00393		3.285	-0.00672		6.285	0.00885
0.286	-0.00393		3.286	-0.00366		6.286	0.00885
0.287	-0.00393		3.287	-0.00672		6.287	0.00569
0.288	-0.00393		3.288	-0.00978		6.288	0.00569
0.289	-0.000645		3.289	-0.00978		6.289	0.00569
0.29	-0.00393		3.29	-0.00978		6.29	0.00885
0.291	-0.00393		3.291	-0.01284		6.291	0.00254
0.292	-0.00393		3.292	-0.00978		6.292	0.00569
0.293	-0.00393		3.293	-0.00672		6.293	0.00569
0.294	-0.00393		3.294	-0.01284		6.294	0.00569
0.295	-0.0105		3.295	-0.00672		6.295	0.00254
0.296	-0.000645		3.296	-0.00978		6.296	0.00569
0.297	-0.00393		3.297	-0.01284		6.297	0.00569
0.298	-0.000645		3.298	-0.00366		6.298	0.00254
0.299	-0.00393		3.299	-0.00978		6.299	0.00569
0.3	-0.00393		3.3	-0.00672		6.3	0.00254
0.301	-0.000645		3.301	-0.00672		6.301	0.00885
0.302	-0.00393		3.302	-0.00672		6.302	0.00569
0.303	-0.00393		3.303	-0.00672		6.303	0.00885
0.304	-0.000645		3.304	-0.00672		6.304	0.00569
0.305	-0.00393		3.305	-0.00366		6.305	0.00254
0.306	-0.00393		3.306	-0.00978		6.306	0.00885
0.307	-0.000645		3.307	-0.00978		6.307	0.00569
0.308	-0.00393		3.308	-0.00672		6.308	0.00885
0.309	-0.00393		3.309	-0.00366		6.309	0.00569
0.31	-0.00393		3.31	-0.00978		6.31	0.00569
0.311	-0.00393		3.311	-0.00978		6.311	0.00569
0.312	-0.000645		3.312	-0.00672		6.312	0.00569
0.313	-0.00393		3.313	-0.00978		6.313	0.00569
0.314	-0.00722		3.314	-0.00978		6.314	0.00569
0.315	-0.00393		3.315	-0.00672		6.315	0.00569
0.316	-0.00393		3.316	-0.00672		6.316	0.00885
0.317	-0.00393		3.317	-0.00366		6.317	0.00569
0.318	-0.00393		3.318	-0.00672		6.318	0.00569
0.319	-0.00393		3.319	-0.00672		6.319	0.00254
0.32	0.00264		3.32	-0.00672		6.32	0.00569
0.321	-0.000645		3.321	-0.01284		6.321	0.00569
0.322	-0.00393		3.322	-0.00672		6.322	0.00254
0.323	-0.000645		3.323	-0.00672		6.323	0.00254
0.324	-0.000645		3.324	-0.00366		6.324	0.00254
0.325	-0.000645		3.325	-0.00672		6.325	0.00885
0.326	-0.000645		3.326	-0.00672		6.326	0.00254
0.327	0.00264		3.327	-0.00672		6.327	0.00569
0.328	-0.000645		3.328	-0.00672		6.328	0.00254
0.329	-0.000645		3.329	-0.01284		6.329	0.00254
0.33	0.00264		3.33	-0.00672		6.33	0.00569
0.331	0.00264		3.331	-0.00978		6.331	0.00569
0.332	-0.000645		3.332	-0.00672		6.332	0.00569
0.333	0.00264		3.333	-0.00366		6.333	0.00569
0.334	0.00264		3.334	-0.00672		6.334	0.00254
0.335	-0.000645		3.335	-0.00366		6.335	0.00569
0.336	0.00264		3.336	-0.00672		6.336	0.00254
0.337	0.00264		3.337	-0.00672		6.337	0.00569
0.338	0.00264		3.338	-0.00672		6.338	0.00254
0.339	0.00264		3.339	-0.00672		6.339	0.00254
0.34	0.00264		3.34	-0.00366		6.34	-0.000619393
0.341	0.00264		3.341	-0.00672		6.341	0.00569
0.342	0.00593		3.342	-0.00672		6.342	-0.000619393
0.343	0.00264		3.343	-0.00672		6.343	0.00254
0.344	0.01185		3.344	-0.00672		6.344	0.00569
0.345	0.08415		3.345	-0.00672		6.345	0.00569
0.346	0.59018		3.346	-0.00978		6.346	0.00569
0.347	1.35909		3.347	-0.00672		6.347	0.00569
0.348	2.48945		3.348	-0.00672		6.348	0.00569
0.349	3.59352		3.349	-0.00672		6.349	0.00254
0.35	4.44787		3.35	-0.00672		6.35	0.00254
0.351	5.34164		3.351	-0.00978		6.351	0.00569
0.352	6.51143		3.352	-0.00672		6.352	0.00254
0.353	7.27377		3.353	-0.00672		6.353	0.00254
0.354	7.55636		3.354	-0.00672		6.354	0.00254
0.355	7.59579		3.355	-0.00672		6.355	0.00254
0.356	7.56293		3.356	-0.00366		6.356	0.00254
0.357	7.49721		3.357	-0.00672		6.357	0.00569
0.358	7.45121		3.358	-0.00672		6.358	0.00254
0.359	7.42492		3.359	-0.00366		6.359	0.00569
0.36	7.42492		3.36	-0.00978		6.36	0.00254
0.361	7.43149		3.361	-0.00978		6.361	0.00569
0.362	7.47092		3.362	-0.00672		6.362	0.00569
0.363	7.49721		3.363	-0.00366		6.363	0.00254
0.364	7.51693		3.364	-0.00978		6.364	0.00254
0.365	7.54979		3.365	-0.00672		6.365	0.00254
0.366	7.58922		3.366	-0.00366		6.366	0.00885
0.367	7.63522		3.367	-0.00672		6.367	0.00885
0.368	7.67465		3.368	-0.00366		6.368	0.00254
0.369	7.72065		3.369	-0.00978		6.369	0.00885
0.37	7.75351		3.37	-0.00672		6.37	0.00254
0.371	7.78637		3.371	-0.00366		6.371	0.00885
0.372	7.81923		3.372	-0.00978		6.372	-0.000619393
0.373	7.84552		3.373	-0.00672		6.373	0.29978
0.374	7.89152		3.374	-0.00978		6.374	0.80724
0.375	7.9441		3.375	-0.00672		6.375	1.37962
0.376	7.99667		3.376	-0.00672		6.376	2.14672
0.377	8.0361		3.377	-0.00672		6.377	3.14394
0.378	8.06239		3.378	-0.00978		6.378	4.15887
0.379	8.09525		3.379	-0.00672		6.379	5.06169
0.38	8.14783		3.38	-0.00672		6.38	5.76388
0.381	8.18069		3.381	-0.00366		6.381	6.33035
0.382	8.2004		3.382	-0.00672		6.382	6.69029
0.383	8.18069		3.383	-0.00672		6.383	6.90272
0.384	8.14783		3.384	-0.00672		6.384	7.02664
0.385	8.08868		3.385	-0.00672		6.385	7.11515
0.386	7.99667		3.386	-0.00978		6.386	7.16236
0.387	7.87181		3.387	-0.00672		6.387	7.18596
0.388	7.76009		3.388	-0.00978		6.388	7.22726
0.389	7.60236		3.389	-0.00978		6.389	7.25087
0.39	7.39863		3.39	-0.00672		6.39	7.26857
0.391	7.18176		3.391	-0.00672		6.391	7.29217
0.392	6.92546		3.392	-0.00224		6.392	7.30397
0.393	6.66258		3.393	0.3849		6.393	7.30987
0.394	6.41285		3.394	1.11362		6.394	7.32167
0.395	6.15655		3.395	2.41165		6.395	7.30987
0.396	5.91339		3.396	3.78938		6.396	7.31577
0.397	5.68338		3.397	4.96217		6.397	7.31577
0.398	5.44022		3.398	5.74782		6.398	7.34528
0.399	5.22992		3.399	6.2602		6.399	7.35708
0.4	4.9999		3.4	6.61317		6.4	7.37478
0.401	4.7896		3.401	6.79535		6.401	7.38658
0.402	4.59245		3.402	6.86367		6.402	7.39838
0.403	4.38872		3.403	6.90921		6.403	7.41019
0.404	4.18499		3.404	6.94337		6.404	7.43379
0.405	3.99441		3.405	6.95476		6.405	7.45739
0.406	3.81697		3.406	6.96615		6.406	7.45739
0.407	3.6461		3.407	6.98892		6.407	7.46919
0.408	3.47523		3.408	6.98892		6.408	7.4869
0.409	3.32408		3.409	6.98892		6.409	7.5164
0.41	3.18607		3.41	7.00031		6.41	7.54
0.411	3.04149		3.411	6.98892		6.411	7.56361
0.412	2.91662		3.412	6.98892		6.412	7.59901
0.413	2.8049		3.413	7.00031		6.413	7.63442
0.414	2.69318		3.414	7.02308		6.414	7.68162
0.415	2.5946		3.415	7.02308		6.415	7.71703
0.416	2.50259		3.416	7.03446		6.416	7.74653
0.417	2.40401		3.417	7.04585		6.417	7.77013
0.418	2.33172		3.418	7.04585		6.418	7.81734
0.419	2.25286		3.419	7.03446		6.419	7.83504
0.42	2.18714		3.42	7.04585		6.42	7.81734
0.421	2.12142		3.421	7.08001		6.421	7.76423
0.422	2.07542		3.422	7.09139		6.422	7.66982
0.423	2.01627		3.423	7.11417		6.423	7.55181
0.424	1.97027		3.424	7.13694		6.424	7.40429
0.425	1.93084		3.425	7.18249		6.425	7.21546
0.426	1.89141		3.426	7.20526		6.426	6.97943
0.427	1.85855		3.427	7.2508		6.427	6.7257
0.428	1.81255		3.428	7.26219		6.428	6.46017
0.429	1.77311		3.429	7.29635		6.429	6.18873
0.43	1.73368		3.43	7.36466		6.43	5.89959
0.431	1.7074		3.431	7.41021		6.431	5.63996
0.432	1.66139		3.432	7.48991		6.432	5.38623
0.433	1.62196		3.433	7.53546		6.433	5.1325
0.434	1.58253		3.434	7.59239		6.434	4.89056
0.435	1.54967		3.435	7.64932		6.435	4.66634
0.436	1.52338		3.436	7.72902		6.436	4.45391
0.437	1.48395		3.437	7.84289		6.437	4.25919
0.438	1.44452		3.438	7.87705		6.438	4.07626
0.439	1.40509		3.439	7.88843		6.439	3.91104
0.44	1.37223		3.44	7.92259		6.44	3.74582
0.441	1.3328		3.441	7.89982		6.441	3.5806
0.442	1.29994		3.442	7.84289		6.442	3.41538
0.443	1.26051		3.443	7.76318		6.443	3.27376
0.444	1.22765		3.444	7.64932		6.444	3.12034
0.445	1.19479		3.445	7.45575		6.445	2.98462
0.446	1.17508		3.446	7.23942		6.446	2.85481
0.447	1.12907		3.447	6.98892		6.447	2.74269
0.448	1.10936		3.448	6.67011		6.448	2.64238
0.449	1.08307		3.449	6.3399		6.449	2.55977
0.45	1.04364		3.45	6.05525		6.45	2.48306
0.451	1.01735		3.451	5.75921		6.451	2.42405
0.452	0.98449		3.452	5.48593		6.452	2.37095
0.453	0.95163		3.453	5.21266		6.453	2.31784
0.454	0.92534		3.454	4.96217		6.454	2.27653
0.455	0.90563		3.455	4.74583		6.455	2.24113
0.456	0.88591		3.456	4.52949		6.456	2.20572
0.457	0.8662		3.457	4.34731		6.457	2.15852
0.458	0.83334		3.458	4.15374		6.458	2.13491
0.459	0.82677		3.459	3.97156		6.459	2.10541
0.46	0.79391		3.46	3.8577		6.46	2.09951
0.461	0.78076		3.461	3.70968		6.461	2.07001
0.462	0.76105		3.462	3.58443		6.462	2.0346
0.463	0.73476		3.463	3.48196		6.463	2.0169
0.464	0.72162		3.464	3.36809		6.464	1.9933
0.465	0.71504		3.465	3.25423		6.465	1.96969
0.466	0.7019		3.466	3.18591		6.466	1.94019
0.467	0.68218		3.467	3.07205		6.467	1.91659
0.468	0.66247		3.468	2.98096		6.468	1.89298
0.469	0.64275		3.469	2.92403		6.469	1.86348
0.47	0.62304		3.47	2.85571		6.47	1.85758
0.471	0.62961		3.471	2.7874		6.471	1.83398
0.472	0.60989		3.472	2.74185		6.472	1.81037
0.473	0.59018		3.473	2.68492		6.473	1.79857
0.474	0.57046		3.474	2.65076		6.474	1.76907
0.475	0.57046		3.475	2.58244		6.475	1.73956
0.476	0.55075		3.476	2.54829		6.476	1.71006
0.477	0.53103		3.477	2.51413		6.477	1.68056
0.478	0.52446		3.478	2.45719		6.478	1.65695
0.479	0.50474		3.479	2.41165		6.479	1.62155
0.48	0.50474		3.48	2.38888		6.48	1.58615
0.481	0.48503		3.481	2.36611		6.481	1.56254
0.482	0.47846		3.482	2.33195		6.482	1.52124
0.483	0.45874		3.483	2.29779		6.483	1.48583
0.484	0.43903		3.484	2.26363		6.484	1.45633
0.485	0.43245		3.485	2.22947		6.485	1.42682
0.486	0.42588		3.486	2.19531		6.486	1.39142
0.487	0.41274		3.487	2.14977		6.487	1.35602
0.488	0.38645		3.488	2.11561		6.488	1.32651
0.489	0.37988		3.489	2.07006		6.489	1.30291
0.49	0.37331		3.49	2.05867		6.49	1.2616
0.491	0.37331		3.491	2.01313		6.491	1.238
0.492	0.34045		3.492	1.97897		6.492	1.2085
0.493	0.33388		3.493	1.93343		6.493	1.17309
0.494	0.33388		3.494	1.89927		6.494	1.14949
0.495	0.32073		3.495	1.84234		6.495	1.13179
0.496	0.30102		3.496	1.80818		6.496	1.10228
0.497	0.30102		3.497	1.78541		6.497	1.07868
0.498	0.27473		3.498	1.73986		6.498	1.06688
0.499	0.26816		3.499	1.7057		6.499	1.05508
0.5	0.26159		3.5	1.66016		6.5	1.03147
0.501	0.24844		3.501	1.626		6.501	1.00197
0.502	0.2353		3.502	1.60323		6.502	0.99017
0.503	0.22873		3.503	1.56907		6.503	0.96657
0.504	0.20901		3.504	1.53491		6.504	0.94296
0.505	0.20244		3.505	1.51214		6.505	0.92526
0.506	0.19587		3.506	1.47798		6.506	0.90756
0.507	0.17615		3.507	1.45521		6.507	0.89576
0.508	0.16958		3.508	1.40966		6.508	0.88395
0.509	0.15644		3.509	1.39827		6.509	0.86625
0.51	0.15644		3.51	1.3755		6.51	0.84855
0.511	0.14329		3.511	1.32996		6.511	0.82495
0.512	0.13015		3.512	1.32996		6.512	0.81905
0.513	0.13015		3.513	1.28441		6.513	0.79544
0.514	0.11043		3.514	1.28441		6.514	0.78364
0.515	0.11043		3.515	1.25025		6.515	0.76594
0.516	0.09072		3.516	1.21609		6.516	0.74824
0.517	0.08415		3.517	1.20471		6.517	0.74234
0.518	0.08415		3.518	1.18193		6.518	0.72463
0.519	0.071		3.519	1.15916		6.519	0.71283
0.52	0.05786		3.52	1.13639		6.52	0.70103
0.521	0.05129		3.521	1.125		6.521	0.68333
0.522	0.04471		3.522	1.09085		6.522	0.67743
0.523	0.03157		3.523	1.07946		6.523	0.65973
0.524	0.025		3.524	1.07946		6.524	0.63612
0.525	0.01185		3.525	1.0453		6.525	0.62432
0.526	0.00528		3.526	1.02253		6.526	0.61252
0.527	0.00593		3.527	0.98837		6.527	0.60662
0.528	0.00593		3.528	0.98837		6.528	0.58302
0.529	0.00264		3.529	0.97698		6.529	0.57122
0.53	0.00593		3.53	0.94282		6.53	0.55941
0.531	0.00264		3.531	0.92005		6.531	0.55351
0.532	0.00921		3.532	0.90867		6.532	0.53581
0.533	0.00593		3.533	0.88589		6.533	0.52401
0.534	0.00264		3.534	0.87451		6.534	0.51811
0.535	0.00593		3.535	0.85173		6.535	0.50041
0.536	-0.000645		3.536	0.82896		6.536	0.48861
0.537	0.00264		3.537	0.80619		6.537	0.4768
0.538	0.00593		3.538	0.78342		6.538	0.465
0.539	0.00593		3.539	0.76064		6.539	0.4591
0.54	0.00593		3.54	0.73787		6.54	0.4532
0.541	0.00264		3.541	0.73787		6.541	0.4414
0.542	0.00264		3.542	0.70371		6.542	0.4296
0.543	0.00593		3.543	0.68094		6.543	0.4119
0.544	0.00921		3.544	0.66955		6.544	0.40599
0.545	0.00593		3.545	0.66955		6.545	0.40009
0.546	0.00264		3.546	0.6354		6.546	0.38829
0.547	0.00593		3.547	0.62401		6.547	0.37649
0.548	0.00264		3.548	0.60124		6.548	0.36469
0.549	0.00921		3.549	0.58985		6.549	0.34699
0.55	0.00264		3.55	0.57846		6.55	0.34109
0.551	0.00921		3.551	0.55569		6.551	0.34109
0.552	0.00921		3.552	0.53292		6.552	0.31748
0.553	0.00593		3.553	0.51015		6.553	0.30568
0.554	0.00593		3.554	0.48738		6.554	0.29388
0.555	0.00264		3.555	0.49876		6.555	0.28798
0.556	0.00264		3.556	0.49876		6.556	0.27618
0.557	0.00921		3.557	0.47599		6.557	0.27618
0.558	0.00264		3.558	0.44183		6.558	0.24667
0.559	0.00593		3.559	0.43044		6.559	0.24667
0.56	0.00593		3.56	0.41906		6.56	0.24077
0.561	0.00264		3.561	0.41906		6.561	0.22307
0.562	0.00921		3.562	0.39628		6.562	0.21127
0.563	0.0125		3.563	0.39628		6.563	0.20537
0.564	0.00593		3.564	0.37351		6.564	0.19947
0.565	0.00593		3.565	0.36213		6.565	0.18177
0.566	0.00593		3.566	0.35074		6.566	0.16996
0.567	0.00593		3.567	0.31658		6.567	0.16406
0.568	0.00593		3.568	0.3052		6.568	0.15816
0.569	0.00593		3.569	0.31658		6.569	0.14636
0.57	0.00593		3.57	0.28242		6.57	0.13456
0.571	0.00921		3.571	0.25965		6.571	0.12866
0.572	0.00593		3.572	0.27104		6.572	0.12866
0.573	0.00264		3.573	0.23688		6.573	0.10506
0.574	0.00921		3.574	0.23688		6.574	0.10506
0.575	0.00593		3.575	0.22549		6.575	0.09325
0.576	0.00593		3.576	0.22549		6.576	0.08145
0.577	0.00593		3.577	0.19133		6.577	0.08145
0.578	0.00593		3.578	0.19133		6.578	0.06375
0.579	0.00593		3.579	0.17995		6.579	0.06375
0.58	0.00593		3.58	0.16856		6.58	0.05195
0.581	0.00921		3.581	0.15717		6.581	0.05195
0.582	0.00921		3.582	0.14579		6.582	0.03425
0.583	0.00593		3.583	0.12302		6.583	0.02835
0.584	0.00264		3.584	0.11163		6.584	0.02835
0.585	0.00593		3.585	0.12302		6.585	0.01654
0.586	0.00921		3.586	0.11163		6.586	0.01654
0.587	0.00921		3.587	0.08886		6.587	-0.00377
0.588	0.00921		3.588	0.07747		6.588	-0.000619393
0.589	0.00921		3.589	0.07747		6.589	-0.000619393
0.59	0.00921		3.59	0.06608		6.59	0.00254
0.591	0.00593		3.591	0.06608		6.591	-0.00377
0.592	0.00593		3.592	0.0547		6.592	-0.000619393
0.593	0.00593		3.593	0.0547		6.593	-0.00377
0.594	0.00593		3.594	0.04331		6.594	-0.00377
0.595	0.00593		3.595	0.03192		6.595	-0.00693
0.596	0.00593		3.596	0.04331		6.596	-0.00693
0.597	0.00593		3.597	0.04331		6.597	-0.00693
0.598	0.00593		3.598	0.00915		6.598	-0.00377
0.599	0.00593		3.599	0.03192		6.599	-0.00377
0.6	0.00593		3.6	0.00915		6.6	-0.00377
0.601	0.00921		3.601	0.00915		6.601	-0.00693
0.602	0.00921		3.602	0.00915		6.602	-0.00693
0.603	0.00921		3.603	-0.000600812		6.603	-0.00377
0.604	0.00921		3.604	-0.000600812		6.604	-0.00377
0.605	0.00593		3.605	-0.000600812		6.605	-0.000619393
0.606	0.00593		3.606	-0.000600812		6.606	-0.00693
0.607	0.00921		3.607	-0.000600812		6.607	-0.00377
0.608	0.00921		3.608	-0.000600812		6.608	-0.00693
0.609	0.00264		3.609	-0.00366		6.609	-0.00693
0.61	-0.000645		3.61	-0.00366		6.61	-0.00377
0.611	0.00593		3.611	-0.00366		6.611	-0.01009
0.612	0.00264		3.612	-0.000600812		6.612	-0.00377
0.613	0.00593		3.613	-0.000600812		6.613	-0.00693
0.614	0.00593		3.614	-0.00366		6.614	-0.00693
0.615	0.00921		3.615	-0.000600812		6.615	-0.00377
0.616	0.00921		3.616	-0.00366		6.616	-0.00693
0.617	0.00593		3.617	-0.00366		6.617	-0.00693
0.618	0.00921		3.618	-0.00366		6.618	-0.00693
0.619	0.00593		3.619	-0.00366		6.619	-0.00377
0.62	0.0125		3.62	-0.000600812		6.62	-0.00693
0.621	0.00593		3.621	-0.000600812		6.621	-0.00377
0.622	0.00593		3.622	-0.000600812		6.622	-0.00693
0.623	0.00593		3.623	-0.000600812		6.623	-0.00377
0.624	0.00921		3.624	0.00246		6.624	-0.00693
0.625	0.00264		3.625	-0.00366		6.625	-0.00377
0.626	0.00593		3.626	0.00246		6.626	-0.00377
0.627	0.00593		3.627	-0.00366		6.627	-0.00693
0.628	0.00921		3.628	-0.00366		6.628	-0.00377
0.629	0.00921		3.629	-0.00366		6.629	-0.00693
0.63	0.00593		3.63	0.00246		6.63	-0.00693
0.631	0.0125		3.631	-0.000600812		6.631	-0.00377
0.632	0.00593		3.632	-0.00366		6.632	-0.00693
0.633	0.00593		3.633	-0.00672		6.633	-0.00377
0.634	0.00593		3.634	-0.00366		6.634	-0.01009
0.635	0.00921		3.635	0.00246		6.635	-0.00377
0.636	0.00593		3.636	-0.00366		6.636	0.00254
0.637	0.00921		3.637	-0.000600812		6.637	-0.00377
0.638	0.00921		3.638	-0.00366		6.638	-0.00377
0.639	0.00593		3.639	0.00246		6.639	-0.00377
0.64	0.00593		3.64	-0.00366		6.64	-0.00377
0.641	0.00921		3.641	-0.000600812		6.641	-0.00693
0.642	0.00593		3.642	0.00552		6.642	-0.00693
0.643	-0.000645		3.643	0.00246		6.643	-0.00693
0.644	0.00921		3.644	-0.00366		6.644	-0.00693
0.645	0.00921		3.645	0.00246		6.645	-0.00693
0.646	0.00921		3.646	-0.000600812		6.646	-0.00693
0.647	0.00593		3.647	0.00246		6.647	-0.00693
0.648	0.00921		3.648	0.00246		6.648	-0.00693
0.649	0.00593		3.649	-0.000600812		6.649	-0.00693
0.65	0.00921		3.65	-0.000600812		6.65	-0.00693
0.651	0.00593		3.651	-0.00366		6.651	-0.00377
0.652	0.00921		3.652	-0.00366		6.652	-0.00693
0.653	0.00921		3.653	-0.00366		6.653	-0.00693
0.654	0.00593		3.654	-0.00672		6.654	-0.00693
0.655	0.00921		3.655	-0.000600812		6.655	-0.00693
0.656	0.00593		3.656	0.00246		6.656	-0.00693
0.657	0.00921		3.657	0.00246		6.657	-0.01009
0.658	0.00593		3.658	-0.000600812		6.658	-0.00377
0.659	0.0125		3.659	-0.00366		6.659	-0.00693
0.66	0.00593		3.66	-0.000600812		6.66	-0.00377
0.661	0.00593		3.661	0.00246		6.661	-0.00693
0.662	0.00921		3.662	-0.000600812		6.662	-0.01324
0.663	0.00593		3.663	-0.000600812		6.663	-0.00693
0.664	0.00921		3.664	0.00246		6.664	-0.01009
0.665	0.00921		3.665	0.00246		6.665	-0.00693
0.666	0.00921		3.666	-0.000600812		6.666	-0.00693
0.667	0.0125		3.667	-0.000600812		6.667	-0.00377
0.668	0.00921		3.668	-0.000600812		6.668	-0.00693
0.669	0.00921		3.669	-0.000600812		6.669	-0.01009
0.67	0.00921		3.67	0.00552		6.67	-0.00693
0.671	0.00921		3.671	0.00246		6.671	-0.00377
0.672	0.00593		3.672	0.00246		6.672	-0.00693
0.673	0.00593		3.673	-0.000600812		6.673	-0.00377
0.674	0.00921		3.674	-0.000600812		6.674	-0.00693
0.675	0.00593		3.675	0.00246		6.675	-0.00377
0.676	0.00264		3.676	0.00246		6.676	-0.01009
0.677	0.00593		3.677	0.00246		6.677	-0.01009
0.678	0.00593		3.678	-0.000600812		6.678	-0.01009
0.679	0.00593		3.679	-0.000600812		6.679	-0.00377
0.68	0.00921		3.68	0.00246		6.68	-0.00693
0.681	0.00593		3.681	-0.000600812		6.681	-0.01009
0.682	0.00593		3.682	-0.00366		6.682	-0.00693
0.683	0.00593		3.683	0.00246		6.683	-0.00693
0.684	0.00921		3.684	0.00552		6.684	-0.00693
0.685	0.00593		3.685	-0.00366		6.685	-0.00377
0.686	0.00921		3.686	-0.00366		6.686	-0.00693
0.687	0.00921		3.687	0.00552		6.687	-0.00693
0.688	0.0125		3.688	-0.000600812		6.688	-0.00693
0.689	0.00921		3.689	0.00246		6.689	-0.00693
0.69	0.00593		3.69	-0.000600812		6.69	-0.00693
0.691	0.00921		3.691	-0.00366		6.691	-0.00693
0.692	0.00593		3.692	0.00246		6.692	-0.00693
0.693	0.00921		3.693	0.00246		6.693	-0.01009
0.694	0.00593		3.694	0.00246		6.694	-0.00693
0.695	0.00921		3.695	0.00246		6.695	-0.00693
0.696	0.00593		3.696	0.00246		6.696	-0.01009
0.697	0.00264		3.697	-0.000600812		6.697	-0.01009
0.698	0.00593		3.698	-0.00366		6.698	-0.00377
0.699	0.00593		3.699	0.00246		6.699	-0.00693
0.7	0.00593		3.7	-0.000600812		6.7	-0.00693
0.701	0.00921		3.701	0.00552		6.701	-0.00693
0.702	0.00921		3.702	0.00246		6.702	-0.01009
0.703	0.00593		3.703	-0.000600812		6.703	-0.00377
0.704	0.00593		3.704	0.00552		6.704	-0.00693
0.705	0.00921		3.705	-0.000600812		6.705	-0.00377
0.706	0.00921		3.706	0.00246		6.706	-0.01009
0.707	0.00921		3.707	-0.00366		6.707	-0.00693
0.708	0.00921		3.708	0.00552		6.708	-0.01009
0.709	0.00921		3.709	-0.000600812		6.709	-0.00693
0.71	0.00921		3.71	-0.000600812		6.71	-0.00693
0.711	0.0125		3.711	0.00246		6.711	-0.00693
0.712	0.00921		3.712	0.00246		6.712	-0.00693
0.713	0.00593		3.713	0.00246		6.713	-0.00693
0.714	0.00593		3.714	0.00858		6.714	-0.00693
0.715	0.00593		3.715	0.00246		6.715	-0.01009
0.716	0.00593		3.716	0.00246		6.716	-0.00693
0.717	-0.000645		3.717	-0.00366		6.717	-0.00693
0.718	0.00593		3.718	-0.000600812		6.718	-0.00377
0.719	0.00593		3.719	-0.00366		6.719	-0.01009
0.72	0.00593		3.72	0.00246		6.72	-0.00693
0.721	0.00593		3.721	-0.000600812		6.721	-0.01009
0.722	0.00593		3.722	0.00246		6.722	-0.00693
0.723	0.00593		3.723	0.00552		6.723	-0.01009
0.724	0.00593		3.724	-0.00366		6.724	-0.00693
0.725	0.00593		3.725	0.00246		6.725	-0.00693
0.726	0.00921		3.726	-0.00366		6.726	-0.01009
0.727	0.00921		3.727	-0.000600812		6.727	-0.00377
0.728	0.00921		3.728	-0.000600812		6.728	-0.01009
0.729	0.00921		3.729	0.00246		6.729	-0.00693
0.73	0.00921		3.73	0.00552		6.73	-0.000619393
0.731	0.00921		3.731	0.00552		6.731	-0.01009
0.732	0.00921		3.732	0.00552		6.732	-0.01009
0.733	0.00593		3.733	0.00246		6.733	-0.01009
0.734	0.00593		3.734	0.00552		6.734	-0.00377
0.735	0.00264		3.735	0.00858		6.735	-0.00693
0.736	0.00264		3.736	0.00552		6.736	-0.01009
0.737	0.0125		3.737	0.00246		6.737	-0.01009
0.738	0.00593		3.738	0.00552		6.738	-0.00693
0.739	0.00593		3.739	0.00246		6.739	-0.00693
0.74	0.00921		3.74	0.00552		6.74	-0.00693
0.741	0.00264		3.741	0.00246		6.741	-0.00693
0.742	0.00921		3.742	0.00246		6.742	-0.00377
0.743	0.00593		3.743	-0.000600812		6.743	-0.00693
0.744	0.0125		3.744	0.00246		6.744	-0.01324
0.745	0.00593		3.745	0.00552		6.745	-0.00377
0.746	0.00593		3.746	-0.000600812		6.746	-0.00377
0.747	0.0125		3.747	0.00552		6.747	-0.00693
0.748	0.00593		3.748	0.00552		6.748	-0.01009
0.749	0.00264		3.749	0.00246		6.749	-0.01009
0.75	0.00593		3.75	0.00552		6.75	-0.01009
0.751	0.00921		3.751	0.00552		6.751	-0.00693
0.752	0.00921		3.752	0.00246		6.752	-0.01009
0.753	0.00593		3.753	0.00552		6.753	-0.01324
0.754	0.00264		3.754	0.00552		6.754	-0.01324
0.755	0.00921		3.755	-0.000600812		6.755	-0.00693
0.756	0.00921		3.756	-0.000600812		6.756	-0.00693
0.757	0.00921		3.757	0.00246		6.757	-0.00693
0.758	0.00593		3.758	0.00552		6.758	-0.01009
0.759	0.00264		3.759	0.00246		6.759	-0.00377
0.76	0.00593		3.76	0.00246		6.76	-0.00377
0.761	0.0125		3.761	0.00552		6.761	-0.00693
0.762	0.00593		3.762	0.00246		6.762	-0.00693
0.763	0.00593		3.763	-0.000600812		6.763	-0.00693
0.764	0.00593		3.764	0.00246		6.764	-0.01009
0.765	0.00264		3.765	0.00246		6.765	-0.00693
0.766	0.00921		3.766	0.00552		6.766	-0.01009
0.767	0.00593		3.767	0.00246		6.767	-0.01009
0.768	0.00921		3.768	-0.000600812		6.768	-0.00693
0.769	0.00921		3.769	0.00246		6.769	-0.00693
0.77	0.00264		3.77	0.00246		6.77	-0.00693
0.771	0.00264		3.771	-0.000600812		6.771	-0.01009
0.772	0.00921		3.772	0.00246		6.772	-0.00693
0.773	0.00593		3.773	-0.000600812		6.773	-0.00377
0.774	0.00264		3.774	0.00246		6.774	-0.01009
0.775	0.00921		3.775	0.00246		6.775	-0.01009
0.776	0.00921		3.776	0.00858		6.776	-0.00693
0.777	0.00921		3.777	-0.000600812		6.777	-0.00693
0.778	0.00921		3.778	-0.000600812		6.778	-0.00693
0.779	0.00593		3.779	0.00246		6.779	-0.00693
0.78	0.00921		3.78	0.00246		6.78	-0.00693
0.781	0.00593		3.781	0.00552		6.781	-0.00693
0.782	0.00593		3.782	0.00246		6.782	-0.00693
0.783	0.00593		3.783	0.00552		6.783	-0.00377
0.784	0.00264		3.784	0.00246		6.784	-0.01009
0.785	0.00593		3.785	-0.000600812		6.785	-0.01324
0.786	0.00593		3.786	0.00246		6.786	-0.01009
0.787	0.00593		3.787	0.00246		6.787	-0.00693
0.788	0.00921		3.788	0.00246		6.788	-0.01009
0.789	0.00921		3.789	0.00552		6.789	-0.00693
0.79	0.00264		3.79	0.00246		6.79	-0.00693
0.791	0.00921		3.791	0.00246		6.791	-0.01009
0.792	0.00921		3.792	0.00246		6.792	-0.00693
0.793	0.00264		3.793	0.00552		6.793	-0.00693
0.794	0.00593		3.794	0.00552		6.794	-0.00377
0.795	0.00921		3.795	0.00552		6.795	-0.00377
0.796	0.00593		3.796	0.00552		6.796	-0.01009
0.797	0.00593		3.797	0.00552		6.797	-0.01009
0.798	0.00593		3.798	0.00552		6.798	-0.00693
0.799	0.00593		3.799	0.00858		6.799	-0.00693
0.8	0.00593		3.8	0.00552		6.8	-0.01009
0.801	0.00921		3.801	-0.000600812		6.801	-0.00693
0.802	0.00593		3.802	0.00246		6.802	-0.00693
0.803	0.00921		3.803	0.00552		6.803	-0.00693
0.804	0.00264		3.804	0.00858		6.804	-0.00693
0.805	0.00593		3.805	0.00858		6.805	-0.00377
0.806	0.00593		3.806	0.00246		6.806	-0.00377
0.807	0.00593		3.807	0.00246		6.807	-0.01324
0.808	0.00921		3.808	0.00552		6.808	-0.01009
0.809	0.00593		3.809	0.00246		6.809	-0.00693
0.81	0.00593		3.81	0.00246		6.81	-0.01009
0.811	0.00921		3.811	0.00552		6.811	-0.01009
0.812	0.00264		3.812	0.00246		6.812	-0.01009
0.813	0.00264		3.813	0.00246		6.813	-0.00693
0.814	0.00264		3.814	0.00552		6.814	-0.00693
0.815	0.00593		3.815	0.00552		6.815	-0.01009
0.816	0.00264		3.816	0.00552		6.816	-0.00693
0.817	-0.000645		3.817	0.00552		6.817	-0.01009
0.818	0.00264		3.818	0.00246		6.818	-0.01009
0.819	0.00921		3.819	0.00552		6.819	-0.01009
0.82	0.00593		3.82	0.00246		6.82	-0.00693
0.821	0.00593		3.821	0.00552		6.821	-0.00693
0.822	0.00593		3.822	0.00552		6.822	-0.01009
0.823	0.00264		3.823	0.01164		6.823	-0.01324
0.824	0.00593		3.824	0.00246		6.824	-0.00693
0.825	0.00264		3.825	0.00246		6.825	-0.01009
0.826	0.00921		3.826	0.00246		6.826	-0.00693
0.827	-0.000645		3.827	0.00246		6.827	-0.00377
0.828	0.00264		3.828	0.00552		6.828	-0.00693
0.829	0.00593		3.829	0.00552		6.829	-0.00693
0.83	0.00264		3.83	0.00552		6.83	-0.00693
0.831	0.00593		3.831	0.00552		6.831	-0.01009
0.832	0.00921		3.832	0.00246		6.832	-0.00693
0.833	0.00264		3.833	0.00552		6.833	-0.01324
0.834	0.00593		3.834	0.00246		6.834	-0.00693
0.835	-0.000645		3.835	0.00246		6.835	-0.01009
0.836	0.00593		3.836	0.00552		6.836	-0.00693
0.837	0.00593		3.837	0.00858		6.837	-0.01324
0.838	0.00264		3.838	0.00246		6.838	-0.00377
0.839	0.00264		3.839	0.00552		6.839	-0.01009
0.84	0.00593		3.84	0.00552		6.84	-0.01324
0.841	0.00264		3.841	0.00552		6.841	-0.01009
0.842	0.00593		3.842	0.00246		6.842	-0.00693
0.843	-0.000645		3.843	0.00552		6.843	-0.01009
0.844	0.00921		3.844	0.00552		6.844	-0.00377
0.845	0.00921		3.845	0.00246		6.845	-0.00693
0.846	0.00264		3.846	0.00552		6.846	-0.00693
0.847	0.00593		3.847	0.00552		6.847	-0.00693
0.848	0.00264		3.848	-0.000600812		6.848	-0.00693
0.849	0.00593		3.849	0.00552		6.849	-0.01009
0.85	-0.000645		3.85	0.00246		6.85	-0.01324
0.851	0.00264		3.851	0.00552		6.851	-0.01009
0.852	0.00593		3.852	0.00246		6.852	-0.00693
0.853	0.00593		3.853	0.00552		6.853	-0.00377
0.854	0.00264		3.854	0.00246		6.854	-0.01009
0.855	-0.000645		3.855	0.00246		6.855	-0.01009
0.856	0.00264		3.856	0.00246		6.856	-0.00693
0.857	0.00264		3.857	-0.000600812		6.857	-0.01009
0.858	0.00264		3.858	0.00246		6.858	-0.00693
0.859	0.00264		3.859	0.00552		6.859	-0.01009
0.86	0.00593		3.86	0.00552		6.86	-0.00693
0.861	0.00593		3.861	0.00552		6.861	-0.01324
0.862	0.00264		3.862	0.00246		6.862	-0.00693
0.863	0.00264		3.863	0.00552		6.863	-0.01009
0.864	0.00264		3.864	0.00246		6.864	-0.00693
0.865	0.00264		3.865	0.00246		6.865	-0.01009
0.866	0.00264		3.866	0.00246		6.866	-0.01009
0.867	0.00264		3.867	0.00246		6.867	-0.00693
0.868	0.00921		3.868	0.00858		6.868	-0.0164
0.869	0.00593		3.869	0.00246		6.869	-0.00693
0.87	0.00593		3.87	0.00552		6.87	-0.00693
0.871	0.00264		3.871	0.00552		6.871	-0.00693
0.872	0.00264		3.872	0.00552		6.872	-0.00693
0.873	0.00593		3.873	0.00552		6.873	-0.00693
0.874	0.00264		3.874	0.00246		6.874	-0.00693
0.875	0.00593		3.875	0.00552		6.875	-0.00693
0.876	-0.000645		3.876	0.00552		6.876	-0.00693
0.877	0.00593		3.877	0.00552		6.877	-0.01009
0.878	0.00264		3.878	0.00858		6.878	-0.01009
0.879	0.00264		3.879	0.00858		6.879	-0.01009
0.88	0.00593		3.88	0.00246		6.88	-0.00693
0.881	0.00264		3.881	0.00552		6.881	-0.01009
0.882	0.00593		3.882	-0.000600812		6.882	-0.00693
0.883	-0.000645		3.883	0.00552		6.883	-0.01009
0.884	0.00593		3.884	0.00552		6.884	-0.01009
0.885	0.00593		3.885	0.00552		6.885	-0.01324
0.886	0.00264		3.886	0.00552		6.886	-0.01009
0.887	-0.000645		3.887	0.00552		6.887	-0.01009
0.888	0.00593		3.888	0.00552		6.888	-0.00377
0.889	0.00264		3.889	0.00858		6.889	-0.01009
0.89	0.00264		3.89	0.00552		6.89	-0.01009
0.891	0.00264		3.891	0.00246		6.891	-0.00693
0.892	0.00921		3.892	0.00246		6.892	-0.00693
0.893	-0.000645		3.893	0.00858		6.893	-0.00693
0.894	0.00264		3.894	0.00552		6.894	-0.00693
0.895	0.00264		3.895	0.00246		6.895	-0.01009
0.896	-0.000645		3.896	0.00858		6.896	-0.01009
0.897	0.00593		3.897	-0.000600812		6.897	-0.00693
0.898	-0.000645		3.898	0.00552		6.898	-0.01009
0.899	0.00264		3.899	0.00858		6.899	-0.00377
0.9	0.00264		3.9	0.01164		6.9	-0.00693
0.901	-0.000645		3.901	0.00246		6.901	-0.00693
0.902	0.00264		3.902	0.00858		6.902	-0.00693
0.903	0.00264		3.903	0.00552		6.903	-0.00693
0.904	-0.000645		3.904	0.00246		6.904	-0.00377
0.905	-0.000645		3.905	0.00858		6.905	-0.00693
0.906	-0.000645		3.906	0.00246		6.906	-0.01009
0.907	0.00264		3.907	0.00246		6.907	-0.00693
0.908	0.00264		3.908	0.00552		6.908	-0.01009
0.909	-0.000645		3.909	0.00552		6.909	-0.01009
0.91	-0.000645		3.91	0.00858		6.91	-0.01009
0.911	0.00264		3.911	0.00246		6.911	-0.01009
0.912	-0.000645		3.912	0.00552		6.912	-0.01324
0.913	-0.00393		3.913	0.00246		6.913	-0.000619393
0.914	-0.000645		3.914	0.00552		6.914	-0.00377
0.915	-0.000645		3.915	0.00552		6.915	-0.00377
0.916	0.00264		3.916	0.00246		6.916	-0.00693
0.917	-0.000645		3.917	0.00552		6.917	-0.00693
0.918	0.00264		3.918	0.00552		6.918	-0.00693
0.919	0.00264		3.919	0.00246		6.919	-0.00693
0.92	0.00264		3.92	0.00246		6.92	-0.00693
0.921	0.00264		3.921	-0.000600812		6.921	-0.01009
0.922	-0.000645		3.922	0.00552		6.922	-0.01009
0.923	0.00264		3.923	0.00246		6.923	-0.00693
0.924	-0.000645		3.924	0.00246		6.924	-0.01009
0.925	-0.000645		3.925	0.00552		6.925	-0.00693
0.926	-0.000645		3.926	0.00246		6.926	-0.01009
0.927	0.00593		3.927	0.00246		6.927	-0.01009
0.928	0.00264		3.928	0.00552		6.928	-0.00693
0.929	-0.00393		3.929	0.00858		6.929	-0.01009
0.93	-0.000645		3.93	0.00246		6.93	-0.00693
0.931	-0.000645		3.931	-0.000600812		6.931	-0.00693
0.932	0.00264		3.932	0.00552		6.932	-0.00377
0.933	0.00264		3.933	0.00552		6.933	-0.00693
0.934	-0.000645		3.934	0.00858		6.934	-0.00377
0.935	-0.000645		3.935	0.00552		6.935	-0.00693
0.936	-0.00393		3.936	0.00246		6.936	-0.01009
0.937	-0.000645		3.937	0.00552		6.937	-0.00693
0.938	-0.000645		3.938	0.00858		6.938	-0.00377
0.939	-0.00393		3.939	0.00552		6.939	-0.00377
0.94	-0.00393		3.94	0.00246		6.94	-0.00693
0.941	-0.000645		3.941	0.00246		6.941	-0.00377
0.942	0.00264		3.942	0.00246		6.942	-0.000619393
0.943	-0.000645		3.943	0.00246		6.943	-0.00377
0.944	0.00264		3.944	0.00246		6.944	-0.00693
0.945	-0.000645		3.945	0.00246		6.945	-0.01009
0.946	-0.00393		3.946	0.00246		6.946	-0.00377
0.947	-0.00393		3.947	0.00552		6.947	-0.00377
0.948	-0.000645		3.948	0.00552		6.948	-0.00377
0.949	-0.00393		3.949	0.00246		6.949	-0.00693
0.95	-0.000645		3.95	0.00858		6.95	-0.00693
0.951	-0.00393		3.951	0.00552		6.951	-0.00377
0.952	0.00264		3.952	0.00246		6.952	-0.00693
0.953	-0.000645		3.953	-0.000600812		6.953	0.00569
0.954	0.00264		3.954	0.00246		6.954	-0.00693
0.955	-0.000645		3.955	0.00858		6.955	-0.00693
0.956	-0.00393		3.956	0.00858		6.956	-0.00377
0.957	-0.00393		3.957	0.00858		6.957	-0.000619393
0.958	-0.00393		3.958	0.00246		6.958	-0.00693
0.959	-0.000645		3.959	0.00246		6.959	-0.00377
0.96	-0.000645		3.96	0.00246		6.96	-0.00377
0.961	-0.00393		3.961	0.00552		6.961	-0.000619393
0.962	-0.000645		3.962	0.00552		6.962	-0.00693
0.963	0.00264		3.963	0.00552		6.963	-0.00693
0.964	0.00264		3.964	0.00246		6.964	-0.00693
0.965	-0.000645		3.965	0.00246		6.965	-0.00377
0.966	0.00264		3.966	0.00246		6.966	-0.00693
0.967	0.00264		3.967	0.00552		6.967	-0.00377
0.968	-0.000645		3.968	0.00552		6.968	-0.00693
0.969	-0.000645		3.969	0.00858		6.969	-0.01009
0.97	-0.00393		3.97	0.00552		6.97	-0.00693
0.971	-0.000645		3.971	0.00858		6.971	-0.00377
0.972	0.00264		3.972	0.00858		6.972	0.00254
0.973	0.00264		3.973	0.00552		6.973	-0.00377
0.974	-0.00722		3.974	-0.000600812		6.974	-0.00377
0.975	-0.00722		3.975	0.00246		6.975	-0.00693
0.976	0.00264		3.976	0.00246		6.976	-0.00693
0.977	-0.000645		3.977	0.00246		6.977	-0.00377
0.978	-0.000645		3.978	0.00858		6.978	-0.00377
0.979	0.00264		3.979	0.00246		6.979	-0.00693
0.98	-0.000645		3.98	-0.000600812		6.98	-0.00377
0.981	-0.00393		3.981	0.00552		6.981	-0.00693
0.982	-0.00393		3.982	0.00246		6.982	-0.00693
0.983	-0.00393		3.983	-0.000600812		6.983	-0.000619393
0.984	0.00264		3.984	0.00246		6.984	-0.00693
0.985	-0.00393		3.985	0.00246		6.985	-0.00693
0.986	-0.000645		3.986	0.00552		6.986	-0.00377
0.987	-0.00393		3.987	0.00552		6.987	-0.00377
0.988	-0.000645		3.988	0.00246		6.988	-0.01009
0.989	-0.000645		3.989	0.00246		6.989	-0.00377
0.99	-0.00393		3.99	0.00858		6.99	-0.00693
0.991	-0.00393		3.991	0.00246		6.991	-0.00693
0.992	-0.00393		3.992	-0.000600812		6.992	-0.00693
0.993	-0.000645		3.993	0.00552		6.993	-0.00377
0.994	-0.00393		3.994	-0.000600812		6.994	-0.00693
0.995	-0.000645		3.995	0.00246		6.995	-0.00377
0.996	-0.000645		3.996	0.00246		6.996	-0.00377
0.997	-0.000645		3.997	0.00246		6.997	-0.00377
0.998	-0.00393		3.998	0.00246		6.998	-0.00377
0.999	-0.00393		3.999	0.00246		6.999	-0.00377
1	-0.000645		4	-0.000600812		7	-0.00693
1.001	0.00593		4.001	0.00246		7.001	-0.00377
1.002	-0.00722		4.002	0.00246		7.002	-0.00377
1.003	-0.00393		4.003	0.00246		7.003	-0.00377
1.004	-0.000645		4.004	0.00246		7.004	-0.00693
1.005	-0.00393		4.005	0.00552		7.005	-0.000619393
1.006	-0.00393		4.006	0.00246		7.006	-0.00377
1.007	-0.00393		4.007	0.00246		7.007	-0.00377
1.008	-0.00722		4.008	0.00246		7.008	-0.00377
1.009	-0.00393		4.009	0.00552		7.009	0.00254
1.01	0.00264		4.01	0.00552		7.01	-0.00693
1.011	-0.00393		4.011	0.00552		7.011	-0.00377
1.012	-0.000645		4.012	-0.000600812		7.012	-0.00377
1.013	-0.00722		4.013	0.00246		7.013	-0.00693
1.014	-0.00393		4.014	0.00246		7.014	-0.00693
1.015	-0.000645		4.015	0.00858		7.015	-0.00693
1.016	-0.00393		4.016	-0.000600812		7.016	-0.00377
1.017	-0.00393		4.017	0.00246		7.017	-0.000619393
1.018	-0.000645		4.018	0.00552		7.018	-0.000619393
1.019	-0.00393		4.019	0.00246		7.019	-0.00377
1.02	-0.00393		4.02	-0.000600812		7.02	-0.000619393
1.021	-0.00393		4.021	0.00552		7.021	-0.00693
1.022	0.00264		4.022	0.00246		7.022	-0.000619393
1.023	-0.000645		4.023	-0.000600812		7.023	-0.00377
1.024	-0.00393		4.024	0.00246		7.024	-0.00377
1.025	-0.000645		4.025	0.00552		7.025	0.00254
1.026	-0.00393		4.026	0.00246		7.026	-0.00377
1.027	-0.00393		4.027	0.00246		7.027	-0.00377
1.028	-0.00722		4.028	-0.000600812		7.028	-0.00377
1.029	-0.00393		4.029	0.00246		7.029	-0.00377
1.03	-0.000645		4.03	0.00246		7.03	-0.000619393
1.031	-0.000645		4.031	0.00552		7.031	-0.000619393
1.032	-0.00722		4.032	0.00552		7.032	-0.000619393
1.033	-0.00722		4.033	0.00246		7.033	-0.00693
1.034	-0.00393		4.034	-0.000600812		7.034	-0.00693
1.035	-0.000645		4.035	0.00552		7.035	-0.00377
1.036	-0.00722		4.036	0.00552		7.036	-0.00693
1.037	-0.00393		4.037	0.00552		7.037	-0.000619393
1.038	-0.000645		4.038	-0.00366		7.038	-0.00377
1.039	-0.00393		4.039	0.00246		7.039	-0.00693
1.04	-0.00393		4.04	0.00246		7.04	-0.00377
1.041	-0.00393		4.041	0.00246		7.041	-0.00693
1.042	-0.00393		4.042	0.00246		7.042	-0.00377
1.043	-0.00393		4.043	-0.000600812		7.043	-0.00693
1.044	0.00264		4.044	0.00552		7.044	-0.00377
1.045	-0.00393		4.045	0.00246		7.045	-0.000619393
1.046	-0.00393		4.046	-0.000600812		7.046	-0.00377
1.047	-0.00393		4.047	0.00552		7.047	0.00254
1.048	-0.000645		4.048	0.00246		7.048	-0.00377
1.049	-0.000645		4.049	0.00246		7.049	-0.00377
1.05	-0.00393		4.05	-0.00366		7.05	-0.00377
1.051	-0.00393		4.051	-0.000600812		7.051	-0.000619393
1.052	-0.00722		4.052	0.00246		7.052	-0.00377
1.053	-0.00393		4.053	-0.000600812		7.053	-0.00377
1.054	-0.000645		4.054	-0.000600812		7.054	-0.00377
1.055	-0.00722		4.055	0.00246		7.055	-0.000619393
1.056	-0.00722		4.056	-0.000600812		7.056	-0.000619393
1.057	-0.00393		4.057	0.00552		7.057	-0.000619393
1.058	-0.00722		4.058	0.00552		7.058	-0.00377
1.059	-0.00722		4.059	-0.000600812		7.059	-0.00693
1.06	-0.00722		4.06	-0.000600812		7.06	-0.000619393
1.061	-0.00393		4.061	0.00246		7.061	-0.000619393
1.062	-0.00722		4.062	-0.000600812		7.062	0.00254
1.063	0.00264		4.063	-0.00366		7.063	-0.000619393
1.064	-0.000645		4.064	0.00246		7.064	-0.000619393
1.065	-0.00722		4.065	0.00246		7.065	-0.00377
1.066	-0.00393		4.066	-0.000600812		7.066	-0.00377
1.067	-0.00722		4.067	-0.000600812		7.067	-0.00377
1.068	-0.00393		4.068	-0.000600812		7.068	-0.000619393
1.069	-0.00722		4.069	-0.000600812		7.069	-0.000619393
1.07	-0.00393		4.07	0.00246		7.07	-0.00377
1.071	-0.000645		4.071	0.00246		7.071	-0.000619393
1.072	-0.00393		4.072	0.00246		7.072	-0.000619393
1.073	-0.00393		4.073	0.00246		7.073	0.00254
1.074	-0.00393		4.074	0.00246		7.074	-0.00377
1.075	-0.00393		4.075	0.00552		7.075	0.00254
1.076	-0.00393		4.076	0.00246		7.076	-0.00377
1.077	-0.00393		4.077	0.00552		7.077	-0.000619393
1.078	-0.00393		4.078	0.00246		7.078	-0.000619393
1.079	-0.00393		4.079	-0.000600812		7.079	-0.00377
1.08	-0.00393		4.08	0.00246		7.08	-0.00377
1.081	-0.000645		4.081	-0.000600812		7.081	-0.000619393
1.082	-0.00393		4.082	0.00246		7.082	-0.000619393
1.083	-0.00722		4.083	0.00246		7.083	-0.000619393
1.084	-0.000645		4.084	0.00552		7.084	-0.000619393
1.085	-0.00393		4.085	-0.000600812		7.085	-0.00377
1.086	-0.00393		4.086	0.00246		7.086	0.00254
1.087	-0.00722		4.087	-0.000600812		7.087	-0.000619393
1.088	-0.00722		4.088	0.00246		7.088	-0.000619393
1.089	-0.00722		4.089	-0.000600812		7.089	-0.000619393
1.09	-0.00722		4.09	0.00246		7.09	-0.000619393
1.091	-0.00722		4.091	-0.000600812		7.091	-0.000619393
1.092	-0.000645		4.092	-0.000600812		7.092	-0.000619393
1.093	-0.00722		4.093	0.00246		7.093	-0.00377
1.094	-0.00722		4.094	-0.000600812		7.094	-0.000619393
1.095	-0.00722		4.095	0.00246		7.095	-0.000619393
1.096	-0.00393		4.096	0.00246		7.096	-0.000619393
1.097	-0.000645		4.097	-0.000600812		7.097	-0.000619393
1.098	-0.00393		4.098	-0.000600812		7.098	-0.000619393
1.099	-0.00722		4.099	0.00246		7.099	-0.00377
1.1	-0.00722		4.1	-0.000600812		7.1	-0.000619393
1.101	-0.00722		4.101	0.00246		7.101	0.00254
1.102	-0.00722		4.102	0.00246		7.102	-0.000619393
1.103	-0.00722		4.103	-0.000600812		7.103	-0.00693
1.104	-0.00722		4.104	-0.00366		7.104	-0.000619393
1.105	-0.00722		4.105	0.00246		7.105	-0.000619393
1.106	-0.00722		4.106	-0.000600812		7.106	-0.00377
1.107	-0.00722		4.107	-0.000600812		7.107	-0.000619393
1.108	-0.00722		4.108	-0.000600812		7.108	-0.000619393
1.109	-0.00722		4.109	0.00246		7.109	-0.000619393
1.11	-0.00722		4.11	-0.000600812		7.11	0.00254
1.111	-0.00722		4.111	0.00246		7.111	-0.000619393
1.112	-0.00393		4.112	-0.000600812		7.112	-0.000619393
1.113	-0.00393		4.113	-0.00366		7.113	0.00254
1.114	-0.00393		4.114	-0.000600812		7.114	0.00569
1.115	-0.0105		4.115	-0.000600812		7.115	-0.000619393
1.116	-0.00393		4.116	0.00246		7.116	-0.00377
1.117	-0.00393		4.117	0.00246		7.117	-0.000619393
1.118	-0.00722		4.118	0.00246		7.118	0.00569
1.119	-0.0105		4.119	-0.000600812		7.119	-0.000619393
1.12	-0.00393		4.12	-0.000600812		7.12	0.00254
1.121	-0.00722		4.121	-0.000600812		7.121	-0.000619393
1.122	-0.00393		4.122	0.00246		7.122	0.00254
1.123	-0.00722		4.123	-0.00366		7.123	0.00254
1.124	-0.00393		4.124	-0.000600812		7.124	0.00569
1.125	-0.00722		4.125	-0.000600812		7.125	-0.000619393
1.126	-0.00393		4.126	-0.000600812		7.126	-0.000619393
1.127	-0.00393		4.127	0.00246		7.127	0.00254
1.128	-0.00722		4.128	-0.000600812		7.128	0.00254
1.129	-0.00722		4.129	0.00246		7.129	-0.000619393
1.13	-0.00722		4.13	0.00246		7.13	0.00254
1.131	-0.00722		4.131	-0.00366		7.131	-0.00377
1.132	-0.0105		4.132	0.00246		7.132	0.00254
1.133	-0.0105		4.133	0.00246		7.133	-0.000619393
1.134	-0.00722		4.134	-0.000600812		7.134	0.00569
1.135	-0.00722		4.135	-0.000600812		7.135	-0.000619393
1.136	-0.00393		4.136	-0.000600812		7.136	-0.000619393
1.137	-0.0105		4.137	-0.000600812		7.137	0.00254
1.138	-0.00722		4.138	-0.00366		7.138	0.00569
1.139	-0.00722		4.139	-0.000600812		7.139	0.00254
1.14	-0.00393		4.14	0.00246		7.14	-0.000619393
1.141	-0.0105		4.141	-0.00366		7.141	-0.00377
1.142	-0.00722		4.142	0.00246		7.142	0.00254
1.143	-0.00722		4.143	-0.000600812		7.143	0.00254
1.144	-0.00722		4.144	0.00246		7.144	0.00254
1.145	-0.00722		4.145	0.00246		7.145	-0.000619393
1.146	-0.0105		4.146	0.00246		7.146	-0.000619393
1.147	-0.0105		4.147	-0.000600812		7.147	0.00254
1.148	-0.0105		4.148	-0.00366		7.148	0.00254
1.149	-0.00722		4.149	-0.00366		7.149	-0.00377
1.15	-0.00722		4.15	-0.000600812		7.15	0.00254
1.151	-0.00393		4.151	-0.000600812		7.151	0.00254
1.152	-0.00722		4.152	0.00246		7.152	0.00569
1.153	-0.00722		4.153	-0.000600812		7.153	0.00569
1.154	-0.00722		4.154	-0.000600812		7.154	0.00254
1.155	-0.00393		4.155	-0.000600812		7.155	0.00569
1.156	-0.0105		4.156	-0.00366		7.156	0.00254
1.157	-0.0105		4.157	-0.00366		7.157	-0.000619393
1.158	-0.00393		4.158	-0.000600812		7.158	0.00569
1.159	-0.00722		4.159	0.00246		7.159	0.00254
1.16	-0.0105		4.16	-0.000600812		7.16	0.00254
1.161	-0.00722		4.161	-0.00366		7.161	-0.00377
1.162	-0.0105		4.162	-0.000600812		7.162	0.00254
1.163	-0.01379		4.163	0.00552		7.163	0.00254
1.164	-0.00722		4.164	-0.000600812		7.164	0.00254
1.165	-0.0105		4.165	-0.00366		7.165	0.00569
1.166	-0.0105		4.166	-0.00366		7.166	0.00254
1.167	-0.00722		4.167	-0.00366		7.167	0.00254
1.168	-0.00393		4.168	-0.000600812		7.168	0.00569
1.169	-0.00722		4.169	0.00246		7.169	-0.000619393
1.17	-0.0105		4.17	-0.000600812		7.17	0.00569
1.171	-0.0105		4.171	-0.000600812		7.171	-0.000619393
1.172	-0.0105		4.172	0.00552		7.172	0.00569
1.173	-0.0105		4.173	-0.00366		7.173	0.00254
1.174	-0.00722		4.174	0.00246		7.174	0.00254
1.175	-0.0105		4.175	-0.000600812		7.175	0.00254
1.176	-0.00722		4.176	-0.00366		7.176	0.00569
1.177	-0.0105		4.177	-0.00366		7.177	0.00254
1.178	-0.0105		4.178	-0.00366		7.178	0.00254
1.179	-0.0105		4.179	-0.00672		7.179	0.00254
1.18	-0.0105		4.18	0.00246		7.18	-0.000619393
1.181	-0.0105		4.181	-0.000600812		7.181	0.00254
1.182	-0.00393		4.182	0.00246		7.182	-0.000619393
1.183	-0.00722		4.183	0.00246		7.183	-0.000619393
1.184	-0.00722		4.184	-0.000600812		7.184	-0.000619393
1.185	-0.00722		4.185	-0.00366		7.185	-0.000619393
1.186	-0.0105		4.186	-0.00366		7.186	-0.00377
1.187	-0.00722		4.187	-0.00366		7.187	-0.000619393
1.188	-0.00722		4.188	0.00246		7.188	-0.000619393
1.189	-0.00722		4.189	-0.000600812		7.189	0.00569
1.19	-0.00722		4.19	-0.00672		7.19	0.00254
1.191	-0.0105		4.191	-0.00366		7.191	-0.000619393
1.192	-0.00722		4.192	-0.00366		7.192	-0.00377
1.193	-0.00722		4.193	-0.000600812		7.193	0.00569
1.194	-0.00722		4.194	-0.00366		7.194	-0.000619393
1.195	-0.0105		4.195	-0.00366		7.195	0.00569
1.196	-0.0105		4.196	-0.00672		7.196	0.00254
1.197	-0.00722		4.197	0.00246		7.197	-0.000619393
1.198	-0.00722		4.198	-0.00366		7.198	-0.000619393
1.199	-0.01379		4.199	-0.000600812		7.199	0.00254
1.2	-0.00722		4.2	-0.00978		7.2	0.00254
1.201	-0.00722		4.201	-0.00366		7.201	0.00569
1.202	-0.00722		4.202	-0.000600812		7.202	-0.000619393
1.203	-0.0105		4.203	-0.00366		7.203	0.00254
1.204	-0.00722		4.204	-0.000600812		7.204	0.00254
1.205	-0.0105		4.205	-0.00672		7.205	-0.000619393
1.206	-0.00393		4.206	-0.00672		7.206	0.00569
1.207	-0.00722		4.207	-0.00366		7.207	-0.00377
1.208	-0.000645		4.208	-0.00366		7.208	0.00254
1.209	-0.00722		4.209	-0.000600812		7.209	0.00254
1.21	-0.00722		4.21	-0.000600812		7.21	0.00254
1.211	-0.00722		4.211	-0.00672		7.211	0.00569
1.212	-0.00722		4.212	-0.00366		7.212	0.00254
1.213	-0.00393		4.213	-0.000600812		7.213	0.00569
1.214	-0.0105		4.214	-0.00366		7.214	-0.000619393
1.215	-0.00722		4.215	-0.000600812		7.215	0.00254
1.216	-0.00722		4.216	-0.00366		7.216	0.00254
1.217	-0.00722		4.217	-0.00366		7.217	0.00569
1.218	-0.0105		4.218	-0.00672		7.218	-0.000619393
1.219	-0.00722		4.219	-0.000600812		7.219	-0.000619393
1.22	-0.00722		4.22	-0.00366		7.22	0.00569
1.221	-0.00722		4.221	-0.00366		7.221	0.00254
1.222	-0.00722		4.222	-0.00366		7.222	-0.000619393
1.223	-0.00393		4.223	-0.000600812		7.223	0.00569
1.224	-0.00722		4.224	-0.000600812		7.224	0.00254
1.225	-0.00722		4.225	-0.00366		7.225	-0.000619393
1.226	-0.000645		4.226	-0.00366		7.226	0.00569
1.227	-0.00722		4.227	-0.00366		7.227	0.00254
1.228	-0.00722		4.228	-0.00366		7.228	0.00885
1.229	-0.0105		4.229	-0.00672		7.229	0.00885
1.23	-0.00722		4.23	-0.00366		7.23	0.00569
1.231	-0.00722		4.231	-0.00366		7.231	-0.000619393
1.232	-0.00722		4.232	-0.00366		7.232	0.00569
1.233	-0.00722		4.233	-0.00672		7.233	0.00254
1.234	-0.0105		4.234	-0.00366		7.234	0.00569
1.235	-0.01379		4.235	-0.00366		7.235	0.00569
1.236	-0.00393		4.236	-0.00672		7.236	0.00254
1.237	-0.00722		4.237	-0.000600812		7.237	0.00254
1.238	-0.00722		4.238	-0.00366		7.238	0.00254
1.239	-0.0105		4.239	-0.000600812		7.239	0.00569
1.24	-0.00722		4.24	-0.00366		7.24	-0.000619393
1.241	-0.00722		4.241	-0.00366		7.241	0.00254
1.242	-0.0105		4.242	-0.00366		7.242	0.00885
1.243	-0.01379		4.243	-0.000600812		7.243	0.00254
1.244	-0.00722		4.244	-0.00366		7.244	0.00254
1.245	-0.00722		4.245	-0.00672		7.245	0.00885
1.246	-0.00393		4.246	-0.00672		7.246	0.00254
1.247	-0.00722		4.247	-0.000600812		7.247	0.00254
1.248	-0.00393		4.248	-0.00366		7.248	0.00569
1.249	-0.00393		4.249	-0.000600812		7.249	-0.000619393
1.25	-0.0105		4.25	-0.000600812		7.25	0.00885
1.251	-0.00722		4.251	-0.00672		7.251	0.00885
1.252	-0.00722		4.252	-0.000600812		7.252	0.00569
1.253	-0.0105		4.253	-0.00366		7.253	-0.000619393
1.254	-0.0105		4.254	-0.000600812		7.254	0.00569
1.255	-0.00722		4.255	-0.00366		7.255	0.00885
1.256	-0.00722		4.256	-0.00672		7.256	0.00569
1.257	-0.00722		4.257	-0.00366		7.257	0.00569
1.258	-0.00722		4.258	-0.00366		7.258	0.00569
1.259	-0.0105		4.259	-0.000600812		7.259	0.00569
1.26	-0.00722		4.26	-0.00672		7.26	0.00569
1.261	-0.00722		4.261	-0.00366		7.261	0.00569
1.262	-0.00393		4.262	-0.00366		7.262	0.00254
1.263	-0.0105		4.263	-0.00366		7.263	0.00569
1.264	-0.00722		4.264	-0.00366		7.264	0.00569
1.265	-0.00722		4.265	-0.00366		7.265	0.00254
1.266	-0.00393		4.266	-0.00366		7.266	0.00254
1.267	-0.0105		4.267	-0.00366		7.267	0.00885
1.268	-0.00722		4.268	-0.00978		7.268	0.00569
1.269	-0.01379		4.269	-0.00366		7.269	0.00569
1.27	-0.00722		4.27	-0.00672		7.27	0.00569
1.271	-0.00722		4.271	-0.00672		7.271	0.00254
1.272	-0.00393		4.272	-0.00366		7.272	0.00569
1.273	-0.00722		4.273	-0.00672		7.273	0.00254
1.274	-0.00393		4.274	-0.00672		7.274	0.00254
1.275	-0.00722		4.275	-0.00366		7.275	0.00569
1.276	-0.00393		4.276	-0.00672		7.276	0.00569
1.277	-0.00393		4.277	-0.00672		7.277	0.00254
1.278	-0.00393		4.278	-0.00978		7.278	0.00254
1.279	-0.01379		4.279	-0.00672		7.279	0.00569
1.28	-0.01379		4.28	-0.00366		7.28	0.00254
1.281	-0.0105		4.281	-0.00672		7.281	0.00254
1.282	-0.0105		4.282	-0.00366		7.282	0.00569
1.283	-0.00393		4.283	-0.00672		7.283	0.00885
1.284	-0.00722		4.284	-0.00366		7.284	0.00569
1.285	-0.00722		4.285	-0.00672		7.285	0.00254
1.286	-0.00722		4.286	-0.00672		7.286	0.00254
1.287	-0.00393		4.287	-0.00366		7.287	0.00569
1.288	-0.00393		4.288	-0.00672		7.288	0.00254
1.289	-0.00393		4.289	-0.00366		7.289	0.00254
1.29	-0.00722		4.29	-0.000600812		7.29	-0.000619393
1.291	-0.00722		4.291	-0.00672		7.291	0.00254
1.292	-0.0105		4.292	-0.00366		7.292	0.00569
1.293	-0.00393		4.293	-0.00672		7.293	0.00569
1.294	-0.000645		4.294	-0.00366		7.294	0.00569
1.295	-0.00722		4.295	-0.00978		7.295	0.00569
1.296	-0.00722		4.296	-0.00366		7.296	0.00254
1.297	-0.00393		4.297	-0.00366		7.297	0.00254
1.298	-0.00722		4.298	-0.00672		7.298	0.00254
1.299	-0.00722		4.299	-0.000600812		7.299	0.00569
1.3	-0.00393		4.3	-0.00672		7.3	0.00569
1.301	-0.00393		4.301	-0.00672		7.301	0.00885
1.302	-0.00393		4.302	-0.01284		7.302	0.00885
1.303	-0.00722		4.303	-0.00672		7.303	0.00254
1.304	-0.00393		4.304	-0.00672		7.304	0.00569
1.305	-0.000645		4.305	-0.00672		7.305	0.00885
1.306	-0.00722		4.306	-0.00978		7.306	0.00569
1.307	-0.00393		4.307	-0.00366		7.307	0.00254
1.308	-0.00393		4.308	-0.00672		7.308	0.00569
1.309	-0.00722		4.309	-0.00366		7.309	0.00885
1.31	-0.0105		4.31	-0.00366		7.31	0.00569
1.311	-0.00722		4.311	-0.00366		7.311	0.00569
1.312	-0.00722		4.312	-0.00366		7.312	0.00885
1.313	-0.00722		4.313	-0.00672		7.313	0.00569
1.314	-0.00393		4.314	-0.00672		7.314	0.00254
1.315	-0.00722		4.315	-0.00672		7.315	0.00885
1.316	-0.00722		4.316	-0.00672		7.316	0.00569
1.317	-0.00393		4.317	-0.00366		7.317	0.00569
1.318	-0.00722		4.318	-0.00672		7.318	0.00885
1.319	-0.0105		4.319	-0.00366		7.319	0.00885
1.32	-0.00393		4.32	-0.00366		7.32	0.00569
1.321	-0.00393		4.321	-0.00366		7.321	0.00569
1.322	-0.00722		4.322	-0.00672		7.322	0.00885
1.323	-0.00722		4.323	-0.00978		7.323	0.00885
1.324	-0.0105		4.324	-0.000600812		7.324	0.00569
1.325	-0.00722		4.325	-0.00366		7.325	0.00569
1.326	-0.00393		4.326	-0.00978		7.326	0.00254
1.327	-0.00393		4.327	-0.00366		7.327	0.00569
1.328	-0.00393		4.328	-0.00672		7.328	0.00569
1.329	-0.00393		4.329	-0.00672		7.329	0.00569
1.33	-0.00393		4.33	-0.00366		7.33	0.012
1.331	-0.00393		4.331	-0.00672		7.331	0.00885
1.332	-0.000645		4.332	-0.00672		7.332	0.00885
1.333	-0.00393		4.333	-0.00672		7.333	0.00569
1.334	-0.000645		4.334	-0.000600812		7.334	0.00569
1.335	-0.000645		4.335	-0.00366		7.335	0.00254
1.336	-0.000645		4.336	-0.00672		7.336	0.00254
1.337	-0.00393		4.337	-0.00672		7.337	0.00885
1.338	-0.00722		4.338	-0.00672		7.338	0.00569
1.339	-0.000645		4.339	-0.00366		7.339	0.00569
1.34	-0.000645		4.34	-0.00366		7.34	0.00569
1.341	0.00264		4.341	-0.00672		7.341	0.00569
1.342	0.00264		4.342	-0.00672		7.342	0.00885
1.343	0.00264		4.343	-0.00366		7.343	0.00885
1.344	0.00264		4.344	-0.00672		7.344	0.00254
1.345	0.025		4.345	-0.00672		7.345	0.00569
1.346	0.37331		4.346	-0.00978		7.346	0.00569
1.347	0.90563		4.347	-0.00672		7.347	0.00569
1.348	1.55624		4.348	-0.00672		7.348	0.00569
1.349	2.26601		4.349	-0.00672		7.349	0.00254
1.35	2.98891		4.35	-0.00978		7.35	0.00569
1.351	3.9024		4.351	-0.00672		7.351	0.00885
1.352	5.18391		4.352	-0.00672		7.352	0.00569
1.353	6.01854		4.353	-0.00366		7.353	0.00569
1.354	6.31428		4.354	-0.00366		7.354	0.00254
1.355	6.38657		4.355	-0.00672		7.355	0.00569
1.356	6.34713		4.356	-0.00672		7.356	0.07834
1.357	6.27484		4.357	-0.00672		7.357	0.3186
1.358	6.23541		4.358	-0.00978		7.358	0.47877
1.359	6.18941		4.359	-0.00672		7.359	0.53216
1.36	6.18941		4.36	-0.00672		7.36	0.55886
1.361	6.19598		4.361	-0.00672		7.361	0.60335
1.362	6.23541		4.362	-0.00366		7.362	0.63005
1.363	6.27484		4.363	-0.00978		7.363	0.68343
1.364	6.29456		4.364	-0.00978		7.364	0.68343
1.365	6.32742		4.365	-0.0033		7.365	0.70123
1.366	6.36685		4.366	-0.0033		7.366	0.74573
1.367	6.41285		4.367	0.02425		7.367	0.82581
1.368	6.45228		4.368	0.31755		7.368	0.96819
1.369	6.48514		4.369	0.37424		7.369	1.16395
1.37	6.53772		4.37	0.43094		7.37	1.38641
1.371	6.55743		4.371	0.43094		7.371	1.66227
1.372	6.57715		4.372	0.41204		7.372	1.99151
1.373	6.61658		4.373	0.43094		7.373	2.33855
1.374	6.64287		4.374	0.46873		7.374	2.72118
1.375	6.6823		4.375	0.48763		7.375	3.07712
1.376	6.70202		4.376	0.52543		7.376	3.37077
1.377	6.73487		4.377	0.54432		7.377	3.61993
1.378	6.75459		4.378	0.61991		7.378	3.84239
1.379	6.76773		4.379	0.6766		7.379	4.01146
1.38	6.81374		4.38	0.7333		7.38	4.19833
1.381	6.8466		4.381	0.80889		7.381	4.32291
1.382	6.85974		4.382	0.92227		7.382	4.43858
1.383	6.85974		4.383	1.09235		7.383	4.53647
1.384	6.84002		4.384	1.33802		7.384	4.61655
1.385	6.82031		4.385	1.60258		7.385	4.69664
1.386	6.76116		4.386	1.84825		7.386	4.75003
1.387	6.68887		4.387	2.11281		7.387	4.82122
1.388	6.61001		4.388	2.37738		7.388	4.87461
1.389	6.49829		4.389	2.50966		7.389	4.9191
1.39	6.37342		4.39	2.60414		7.39	4.9458
1.391	6.18941		4.391	2.79312		7.391	4.99029
1.392	5.99883		4.392	2.9443		7.392	5.03478
1.393	5.78195		4.393	3.11438		7.393	5.07928
1.394	5.57165		4.394	3.28446		7.394	5.14156
1.395	5.36135		4.395	3.47343		7.395	5.18606
1.396	5.15105		4.396	3.64351		7.396	5.21275
1.397	4.9539		4.397	3.73799		7.397	5.25724
1.398	4.75017		4.398	3.85138		7.398	5.31064
1.399	4.55301		4.399	3.94587		7.399	5.35513
1.4	4.36243		4.4	4.02146		7.4	5.38182
1.401	4.17185		4.401	4.11595		7.401	5.40852
1.402	3.99441		4.402	4.17264		7.402	5.42631
1.403	3.81039		4.403	4.22933		7.403	5.46191
1.404	3.6461		4.404	4.30492		7.404	5.47971
1.405	3.47523		4.405	4.36161		7.405	5.4975
1.406	3.30436		4.406	4.41831		7.406	5.5242
1.407	3.15978		4.407	4.4561		7.407	5.5331
1.408	3.00863		4.408	4.475		7.408	5.55979
1.409	2.86404		4.409	4.4939		7.409	5.58649
1.41	2.73918		4.41	4.53169		7.41	5.61318
1.411	2.61431		4.411	4.60728		7.411	5.63098
1.412	2.49602		4.412	4.62618		7.412	5.65767
1.413	2.3843		4.413	4.66397		7.413	5.68437
1.414	2.27915		4.414	4.72067		7.414	5.71996
1.415	2.19371		4.415	4.77736		7.415	5.73776
1.416	2.11485		4.416	4.81515		7.416	5.74666
1.417	2.02285		4.417	4.85295		7.417	5.77335
1.418	1.95713		4.418	4.87184		7.418	5.80005
1.419	1.89141		4.419	4.87184		7.419	5.82675
1.42	1.83226		4.42	4.94743		7.42	5.84454
1.421	1.75997		4.421	4.94743		7.421	5.82675
1.422	1.71397		4.422	5.00413		7.422	5.78225
1.423	1.66797		4.423	5.02303		7.423	5.72886
1.424	1.62853		4.424	5.07972		7.424	5.65767
1.425	1.58253		4.425	5.13641		7.425	5.54199
1.426	1.55624		4.426	5.1742		7.426	5.40852
1.427	1.52338		4.427	5.2309		7.427	5.24834
1.428	1.50367		4.428	5.26869		7.428	5.09707
1.429	1.46424		4.429	5.28759		7.429	4.9191
1.43	1.43795		4.43	5.36318		7.43	4.74113
1.431	1.39852		4.431	5.41987		7.431	4.55426
1.432	1.37223		4.432	5.45767		7.432	4.3674
1.433	1.33937		4.433	5.47656		7.433	4.18943
1.434	1.31308		4.434	5.55215		7.434	4.02926
1.435	1.27365		4.435	5.64664		7.435	3.85129
1.436	1.26051		4.436	5.70333		7.436	3.71781
1.437	1.22765		4.437	5.77892		7.437	3.55764
1.438	1.20136		4.438	5.83562		7.438	3.44196
1.439	1.1685		4.439	5.91121		7.439	3.33518
1.44	1.14222		4.44	5.9679		7.44	3.2195
1.441	1.11593		4.441	6.00569		7.441	3.09492
1.442	1.08964		4.442	6.06239		7.442	2.97034
1.443	1.05021		4.443	6.06239		7.443	2.85466
1.444	1.02392		4.444	6.06239		7.444	2.74788
1.445	0.99763		4.445	5.98679		7.445	2.6411
1.446	0.97135		4.446	5.91121		7.446	2.52542
1.447	0.95163		4.447	5.76003		7.447	2.42753
1.448	0.9122		4.448	5.57105		7.448	2.34745
1.449	0.89248		4.449	5.36318		7.449	2.28516
1.45	0.8662		4.45	5.13641		7.45	2.22287
1.451	0.84648		4.451	4.96633		7.451	2.16948
1.452	0.82677		4.452	4.75846		7.452	2.13388
1.453	0.80048		4.453	4.55059		7.453	2.08049
1.454	0.78076		4.454	4.30492		7.454	2.0538
1.455	0.75448		4.455	4.15374		7.455	2.00931
1.456	0.74133		4.456	4.02146		7.456	1.98261
1.457	0.72162		4.457	3.83248		7.457	1.95592
1.458	0.70847		4.458	3.6813		7.458	1.94702
1.459	0.68876		4.459	3.53012		7.459	1.90252
1.46	0.66904		4.46	3.43563		7.46	1.89363
1.461	0.6559		4.461	3.32225		7.461	1.87583
1.462	0.64275		4.462	3.22776		7.462	1.84024
1.463	0.62961		4.463	3.11438		7.463	1.83134
1.464	0.60989		4.464	3.03879		7.464	1.82244
1.465	0.59018		4.465	2.9254		7.465	1.79574
1.466	0.57704		4.466	2.86871		7.466	1.78684
1.467	0.56389		4.467	2.77423		7.467	1.76015
1.468	0.55075		4.468	2.69863		7.468	1.74235
1.469	0.5376		4.469	2.62304		7.469	1.71566
1.47	0.53103		4.47	2.60414		7.47	1.70676
1.471	0.52446		4.471	2.54745		7.471	1.69786
1.472	0.51132		4.472	2.50966		7.472	1.67116
1.473	0.4916		4.473	2.45297		7.473	1.66227
1.474	0.47846		4.474	2.39627		7.474	1.63557
1.475	0.47846		4.475	2.35848		7.475	1.61777
1.476	0.47189		4.476	2.33958		7.476	1.60887
1.477	0.4456		4.477	2.30178		7.477	1.59108
1.478	0.43903		4.478	2.28289		7.478	1.56438
1.479	0.43245		4.479	2.2451		7.479	1.53769
1.48	0.41274		4.48	2.2262		7.48	1.52879
1.481	0.39959		4.481	2.2073		7.481	1.49319
1.482	0.39302		4.482	2.16951		7.482	1.4576
1.483	0.38645		4.483	2.16951		7.483	1.43091
1.484	0.37331		4.484	2.16951		7.484	1.41311
1.485	0.36016		4.485	2.13171		7.485	1.38641
1.486	0.36016		4.486	2.11281		7.486	1.35972
1.487	0.34045		4.487	2.07502		7.487	1.32413
1.488	0.33388		4.488	2.01832		7.488	1.29743
1.489	0.3273		4.489	1.98053		7.489	1.27073
1.49	0.30759		4.49	1.96163		7.49	1.26184
1.491	0.30102		4.491	1.96163		7.491	1.23514
1.492	0.29444		4.492	1.90494		7.492	1.20844
1.493	0.2813		4.493	1.86715		7.493	1.19065
1.494	0.26816		4.494	1.81045		7.494	1.16395
1.495	0.26816		4.495	1.77266		7.495	1.15505
1.496	0.25501		4.496	1.77266		7.496	1.12836
1.497	0.24844		4.497	1.73486		7.497	1.13726
1.498	0.22873		4.498	1.71596		7.498	1.11056
1.499	0.22215		4.499	1.64038		7.499	1.08387
1.5	0.20901		4.5	1.60258		7.5	1.07497
1.501	0.20244		4.501	1.58368		7.501	1.04827
1.502	0.20244		4.502	1.54589		7.502	1.03048
1.503	0.18929		4.503	1.48919		7.503	1.01268
1.504	0.17615		4.504	1.48919		7.504	1.01268
1.505	0.17615		4.505	1.4325		7.505	0.99488
1.506	0.16301		4.506	1.4136		7.506	0.96819
1.507	0.14986		4.507	1.3947		7.507	0.95039
1.508	0.13672		4.508	1.33802		7.508	0.94149
1.509	0.13672		4.509	1.31912		7.509	0.93259
1.51	0.13015		4.51	1.31912		7.51	0.9148
1.511	0.12358		4.511	1.26242		7.511	0.9059
1.512	0.10386		4.512	1.24353		7.512	0.8881
1.513	0.09072		4.513	1.24353		7.513	0.8703
1.514	0.09072		4.514	1.18683		7.514	0.84361
1.515	0.09729		4.515	1.16794		7.515	0.82581
1.516	0.07757		4.516	1.14904		7.516	0.82581
1.517	0.071		4.517	1.13014		7.517	0.79911
1.518	0.06443		4.518	1.11124		7.518	0.79022
1.519	0.05129		4.519	1.09235		7.519	0.77242
1.52	0.05129		4.52	1.05455		7.52	0.76352
1.521	0.04471		4.521	1.03566		7.521	0.74573
1.522	0.03157		4.522	1.03566		7.522	0.73683
1.523	0.01843		4.523	1.01676		7.523	0.71013
1.524	0.01843		4.524	0.99786		7.524	0.70123
1.525	0.01185		4.525	0.97896		7.525	0.67454
1.526	0.00528		4.526	0.97896		7.526	0.65674
1.527	-0.00129		4.527	0.92227		7.527	0.64784
1.528	-0.00786		4.528	0.94117		7.528	0.63894
1.529	-0.00393		4.529	0.92227		7.529	0.63005
1.53	-0.000645		4.53	0.90337		7.53	0.63005
1.531	0.00264		4.531	0.90337		7.531	0.60335
1.532	-0.000645		4.532	0.86558		7.532	0.59445
1.533	0.00593		4.533	0.86558		7.533	0.57665
1.534	0.00264		4.534	0.84668		7.534	0.56776
1.535	-0.000645		4.535	0.82778		7.535	0.54996
1.536	0.00264		4.536	0.78999		7.536	0.52326
1.537	0.00264		4.537	0.77109		7.537	0.53216
1.538	-0.000645		4.538	0.77109		7.538	0.53216
1.539	-0.000645		4.539	0.7333		7.539	0.50547
1.54	-0.00393		4.54	0.7333		7.54	0.49657
1.541	-0.00393		4.541	0.7144		7.541	0.48767
1.542	0.00593		4.542	0.7144		7.542	0.46987
1.543	-0.00393		4.543	0.6766		7.543	0.46097
1.544	0.00264		4.544	0.6766		7.544	0.45208
1.545	-0.000645		4.545	0.6577		7.545	0.43428
1.546	0.00264		4.546	0.61991		7.546	0.41648
1.547	-0.000645		4.547	0.58211		7.547	0.39868
1.548	-0.000645		4.548	0.60101		7.548	0.39868
1.549	-0.00393		4.549	0.58211		7.549	0.38089
1.55	0.00264		4.55	0.56322		7.55	0.38089
1.551	-0.000645		4.551	0.54432		7.551	0.35419
1.552	-0.000645		4.552	0.52543		7.552	0.34529
1.553	-0.000645		4.553	0.52543		7.553	0.3364
1.554	0.00264		4.554	0.48763		7.554	0.3097
1.555	0.00264		4.555	0.46873		7.555	0.3008
1.556	0.00264		4.556	0.44983		7.556	0.283
1.557	-0.00393		4.557	0.43094		7.557	0.27411
1.558	-0.000645		4.558	0.43094		7.558	0.26521
1.559	-0.000645		4.559	0.44983		7.559	0.25631
1.56	-0.00393		4.56	0.41204		7.56	0.23851
1.561	0.00264		4.561	0.37424		7.561	0.22072
1.562	-0.00393		4.562	0.39314		7.562	0.22072
1.563	-0.00393		4.563	0.35534		7.563	0.21182
1.564	0.00264		4.564	0.35534		7.564	0.18512
1.565	-0.000645		4.565	0.35534		7.565	0.18512
1.566	-0.000645		4.566	0.29865		7.566	0.16732
1.567	0.00264		4.567	0.33645		7.567	0.15843
1.568	-0.000645		4.568	0.29865		7.568	0.14953
1.569	0.00593		4.569	0.27975		7.569	0.13173
1.57	0.00264		4.57	0.29865		7.57	0.13173
1.571	-0.000645		4.571	0.24196		7.571	0.12283
1.572	-0.000645		4.572	0.26086		7.572	0.11394
1.573	-0.000645		4.573	0.20417		7.573	0.09614
1.574	0.00264		4.574	0.24196		7.574	0.07834
1.575	-0.000645		4.575	0.20417		7.575	0.07834
1.576	-0.00393		4.576	0.20417		7.576	0.08724
1.577	0.00264		4.577	0.16637		7.577	0.06054
1.578	-0.00393		4.578	0.16637		7.578	0.06054
1.579	-0.000645		4.579	0.12858		7.579	0.06054
1.58	0.00264		4.58	0.12858		7.58	0.04275
1.581	0.00264		4.581	0.14747		7.581	0.04275
1.582	-0.000645		4.582	0.10968		7.582	0.03385
1.583	0.00264		4.583	0.10968		7.583	0.02495
1.584	0.00593		4.584	0.09078		7.584	0.01605
1.585	0.00593		4.585	0.07188		7.585	-0.000619393
1.586	-0.000645		4.586	0.07188		7.586	0.00254
1.587	0.00593		4.587	0.05298		7.587	-0.000619393
1.588	0.00264		4.588	0.05298		7.588	0.00254
1.589	0.00264		4.589	0.05298		7.589	0.00569
1.59	0.00593		4.59	0.03409		7.59	-0.00377
1.591	0.00264		4.591	-0.000540731		7.591	-0.00377
1.592	0.00264		4.592	0.00497		7.592	0.00254
1.593	-0.000645		4.593	-0.000540731		7.593	-0.000619393
1.594	0.00264		4.594	-0.000540731		7.594	0.00254
1.595	-0.000645		4.595	0.00221		7.595	-0.000619393
1.596	0.00593		4.596	0.00221		7.596	0.00254
1.597	-0.000645		4.597	-0.000540731		7.597	-0.000619393
1.598	0.00264		4.598	-0.00366		7.598	-0.000619393
1.599	0.00593		4.599	-0.00366		7.599	-0.000619393
1.6	-0.000645		4.6	-0.00672		7.6	0.00254
1.601	0.00264		4.601	-0.000600812		7.601	-0.000619393
1.602	-0.000645		4.602	-0.00672		7.602	-0.000619393
1.603	0.00593		4.603	-0.00672		7.603	-0.000619393
1.604	0.00264		4.604	-0.00366		7.604	-0.00377
1.605	0.00264		4.605	-0.00672		7.605	-0.000619393
1.606	-0.000645		4.606	-0.00978		7.606	0.00254
1.607	0.00593		4.607	-0.00672		7.607	-0.000619393
1.608	0.00264		4.608	-0.00672		7.608	-0.000619393
1.609	0.00921		4.609	-0.00978		7.609	-0.000619393
1.61	0.00593		4.61	-0.00366		7.61	-0.000619393
1.611	0.00264		4.611	-0.00672		7.611	-0.00377
1.612	0.00264		4.612	-0.00672		7.612	-0.00377
1.613	0.00264		4.613	-0.00366		7.613	-0.000619393
1.614	0.00593		4.614	-0.00366		7.614	-0.000619393
1.615	0.00264		4.615	-0.00672		7.615	-0.000619393
1.616	-0.000645		4.616	-0.00672		7.616	0.00254
1.617	-0.000645		4.617	-0.00366		7.617	0.00254
1.618	0.00264		4.618	-0.000600812		7.618	-0.000619393
1.619	0.00264		4.619	-0.00366		7.619	-0.00377
1.62	0.00264		4.62	-0.000600812		7.62	-0.000619393
1.621	0.00264		4.621	-0.00366		7.621	-0.00377
1.622	0.00593		4.622	-0.00366		7.622	0.00254
1.623	0.00593		4.623	-0.00366		7.623	-0.000619393
1.624	-0.000645		4.624	-0.00366		7.624	0.00254
1.625	0.00264		4.625	-0.00672		7.625	-0.000619393
1.626	0.00264		4.626	-0.00672		7.626	0.00254
1.627	-0.000645		4.627	-0.00366		7.627	0.00569
1.628	0.00593		4.628	-0.00366		7.628	-0.000619393
1.629	0.00593		4.629	-0.00672		7.629	0.00569
1.63	0.00593		4.63	-0.00672		7.63	0.00254
1.631	0.00593		4.631	-0.00366		7.631	-0.00377
1.632	0.00593		4.632	-0.00366		7.632	-0.000619393
1.633	-0.000645		4.633	-0.00366		7.633	-0.000619393
1.634	0.00264		4.634	-0.00366		7.634	0.00254
1.635	0.00264		4.635	-0.000600812		7.635	0.00254
1.636	0.00264		4.636	-0.00366		7.636	0.00254
1.637	0.00264		4.637	-0.000600812		7.637	0.00254
1.638	0.00593		4.638	-0.00366		7.638	-0.000619393
1.639	0.00593		4.639	-0.00366		7.639	-0.000619393
1.64	0.00264		4.64	-0.000600812		7.64	-0.000619393
1.641	0.00264		4.641	-0.00672		7.641	-0.000619393
1.642	0.00593		4.642	-0.00366		7.642	-0.000619393
1.643	0.00593		4.643	-0.000600812		7.643	-0.00377
1.644	0.00264		4.644	-0.00366		7.644	-0.000619393
1.645	0.00593		4.645	-0.00672		7.645	-0.000619393
1.646	0.00593		4.646	-0.00366		7.646	-0.00377
1.647	0.00264		4.647	-0.00672		7.647	0.00254
1.648	0.00264		4.648	-0.00366		7.648	-0.000619393
1.649	0.00593		4.649	-0.00672		7.649	-0.00377
1.65	0.00593		4.65	-0.00978		7.65	-0.000619393
1.651	0.00264		4.651	-0.000600812		7.651	-0.000619393
1.652	0.00264		4.652	-0.00366		7.652	-0.000619393
1.653	0.00593		4.653	-0.00366		7.653	-0.00377
1.654	0.00264		4.654	-0.00366		7.654	-0.00377
1.655	0.00593		4.655	-0.000600812		7.655	-0.000619393
1.656	0.00593		4.656	-0.00366		7.656	-0.000619393
1.657	0.00593		4.657	-0.00366		7.657	-0.000619393
1.658	0.00593		4.658	-0.00672		7.658	-0.000619393
1.659	0.00264		4.659	-0.00366		7.659	-0.000619393
1.66	0.00264		4.66	-0.00366		7.66	-0.000619393
1.661	0.00921		4.661	-0.00366		7.661	-0.000619393
1.662	0.00264		4.662	-0.00366		7.662	-0.000619393
1.663	0.00921		4.663	-0.00366		7.663	-0.00377
1.664	0.00264		4.664	-0.00672		7.664	-0.00377
1.665	0.00264		4.665	-0.00366		7.665	-0.000619393
1.666	0.00593		4.666	-0.00672		7.666	-0.000619393
1.667	0.00264		4.667	-0.000600812		7.667	-0.00377
1.668	0.00921		4.668	-0.00672		7.668	-0.000619393
1.669	0.00593		4.669	-0.00672		7.669	-0.00377
1.67	0.00593		4.67	-0.00672		7.67	0.00254
1.671	0.00264		4.671	0.0147		7.671	-0.00377
1.672	0.00593		4.672	-0.00672		7.672	-0.00377
1.673	0.00593		4.673	-0.00366		7.673	-0.00377
1.674	0.00921		4.674	-0.00672		7.674	-0.000619393
1.675	0.00593		4.675	-0.00366		7.675	-0.00377
1.676	-0.000645		4.676	-0.00366		7.676	0.00254
1.677	0.00264		4.677	-0.00366		7.677	0.00254
1.678	-0.000645		4.678	-0.00366		7.678	-0.000619393
1.679	0.00593		4.679	-0.00672		7.679	-0.000619393
1.68	0.00921		4.68	-0.000600812		7.68	-0.00377
1.681	0.00264		4.681	-0.00366		7.681	-0.000619393
1.682	0.00593		4.682	-0.00366		7.682	-0.000619393
1.683	0.00593		4.683	-0.00366		7.683	-0.00377
1.684	0.00593		4.684	-0.00366		7.684	-0.000619393
1.685	0.00264		4.685	-0.000600812		7.685	-0.00377
1.686	0.00593		4.686	-0.000600812		7.686	-0.00693
1.687	0.00593		4.687	-0.00672		7.687	-0.00377
1.688	0.00264		4.688	-0.00366		7.688	-0.00377
1.689	0.00593		4.689	-0.00366		7.689	-0.000619393
1.69	0.00593		4.69	-0.00366		7.69	-0.00377
1.691	0.00593		4.691	-0.000600812		7.691	-0.000619393
1.692	0.00921		4.692	-0.00672		7.692	-0.00377
1.693	0.00921		4.693	-0.000600812		7.693	-0.00377
1.694	0.00593		4.694	0.00246		7.694	-0.00377
1.695	0.00264		4.695	-0.00366		7.695	-0.00377
1.696	0.00593		4.696	-0.00672		7.696	-0.00377
1.697	0.00593		4.697	-0.00672		7.697	-0.00693
1.698	0.00593		4.698	-0.000600812		7.698	-0.00377
1.699	0.00921		4.699	-0.00366		7.699	-0.00377
1.7	0.00593		4.7	-0.00366		7.7	-0.00377
1.701	0.00921		4.701	-0.00366		7.701	-0.00693
1.702	0.00264		4.702	-0.00672		7.702	-0.00693
1.703	0.00593		4.703	-0.000600812		7.703	-0.00377
1.704	0.00264		4.704	-0.00672		7.704	-0.00377
1.705	0.00593		4.705	-0.00366		7.705	-0.00377
1.706	0.00593		4.706	-0.00366		7.706	-0.00377
1.707	0.00921		4.707	-0.00672		7.707	-0.00693
1.708	0.00593		4.708	-0.00366		7.708	-0.00693
1.709	0.00593		4.709	-0.000600812		7.709	-0.00693
1.71	0.00264		4.71	-0.00366		7.71	-0.00377
1.711	0.00593		4.711	-0.00366		7.711	-0.00377
1.712	0.00593		4.712	-0.000600812		7.712	-0.000619393
1.713	0.00593		4.713	-0.00366		7.713	-0.00377
1.714	0.00593		4.714	-0.00366		7.714	-0.00377
1.715	-0.000645		4.715	-0.000600812		7.715	-0.00377
1.716	0.00593		4.716	-0.00366		7.716	-0.00377
1.717	0.00593		4.717	-0.00366		7.717	-0.00377
1.718	0.00593		4.718	-0.00366		7.718	-0.000619393
1.719	0.00264		4.719	-0.00672		7.719	-0.00377
1.72	0.00593		4.72	-0.00366		7.72	-0.00377
1.721	0.00264		4.721	-0.000600812		7.721	-0.00377
1.722	0.00593		4.722	-0.00366		7.722	-0.00377
1.723	0.00593		4.723	-0.00366		7.723	-0.000619393
1.724	0.00593		4.724	-0.00366		7.724	-0.00693
1.725	0.00264		4.725	-0.000600812		7.725	-0.00693
1.726	0.0125		4.726	-0.000600812		7.726	-0.00693
1.727	0.00921		4.727	-0.000600812		7.727	-0.00377
1.728	0.00593		4.728	0.00246		7.728	-0.00377
1.729	0.00921		4.729	0.00246		7.729	-0.00693
1.73	0.00264		4.73	-0.000600812		7.73	-0.00377
1.731	0.00921		4.731	-0.000600812		7.731	-0.00377
1.732	0.00264		4.732	-0.000600812		7.732	-0.00693
1.733	0.00264		4.733	-0.00366		7.733	-0.00377
1.734	0.00921		4.734	-0.000600812		7.734	-0.00377
1.735	0.00593		4.735	-0.000600812		7.735	-0.00377
1.736	0.00593		4.736	-0.00366		7.736	-0.00377
1.737	0.00264		4.737	-0.000600812		7.737	-0.00377
1.738	0.00264		4.738	-0.000600812		7.738	-0.00693
1.739	0.00264		4.739	0.00246		7.739	-0.00377
1.74	0.00593		4.74	-0.00366		7.74	-0.00693
1.741	0.00593		4.741	0.00246		7.741	-0.00377
1.742	0.00264		4.742	-0.000600812		7.742	-0.00377
1.743	0.00921		4.743	0.00246		7.743	-0.00377
1.744	0.00921		4.744	0.00246		7.744	-0.00377
1.745	0.00921		4.745	0.00246		7.745	-0.00377
1.746	0.0125		4.746	0.00246		7.746	-0.00693
1.747	0.00593		4.747	-0.00366		7.747	-0.000619393
1.748	0.00921		4.748	0.00246		7.748	-0.00693
1.749	0.00593		4.749	-0.000600812		7.749	-0.00693
1.75	0.00593		4.75	-0.000600812		7.75	-0.00377
1.751	0.00593		4.751	0.00246		7.751	-0.00377
1.752	0.00593		4.752	-0.00366		7.752	-0.00693
1.753	0.00593		4.753	-0.000600812		7.753	-0.00377
1.754	0.00593		4.754	-0.000600812		7.754	-0.00693
1.755	0.00593		4.755	-0.000600812		7.755	-0.00693
1.756	0.00921		4.756	-0.00366		7.756	-0.00693
1.757	0.00921		4.757	0.00246		7.757	-0.00693
1.758	0.00593		4.758	0.00246		7.758	-0.00377
1.759	0.00593		4.759	-0.000600812		7.759	-0.00693
1.76	0.00921		4.76	-0.000600812		7.76	-0.00693
1.761	0.00593		4.761	-0.000600812		7.761	-0.00377
1.762	0.00921		4.762	-0.00366		7.762	-0.00693
1.763	0.00593		4.763	0.00246		7.763	-0.00377
1.764	0.00921		4.764	0.00246		7.764	-0.00377
1.765	0.00921		4.765	-0.000600812		7.765	-0.00377
1.766	0.00921		4.766	-0.000600812		7.766	-0.01009
1.767	0.00593		4.767	-0.00366		7.767	-0.00693
1.768	0.0125		4.768	-0.000600812		7.768	-0.00377
1.769	0.00921		4.769	-0.000600812		7.769	-0.00693
1.77	0.00921		4.77	-0.00366		7.77	-0.01009
1.771	0.00921		4.771	0.00246		7.771	-0.00377
1.772	0.00593		4.772	0.00246		7.772	-0.00377
1.773	0.00593		4.773	-0.000600812		7.773	-0.00377
1.774	0.00593		4.774	-0.000600812		7.774	-0.00693
1.775	0.00921		4.775	-0.000600812		7.775	-0.01009
1.776	0.00593		4.776	-0.000600812		7.776	-0.00377
1.777	0.00593		4.777	-0.00672		7.777	-0.00693
1.778	0.00264		4.778	-0.000600812		7.778	-0.00693
1.779	0.00593		4.779	0.00246		7.779	-0.00693
1.78	0.00593		4.78	-0.00366		7.78	-0.00693
1.781	0.00593		4.781	-0.000600812		7.781	-0.00693
1.782	0.0125		4.782	0.00246		7.782	-0.00693
1.783	0.0125		4.783	0.00246		7.783	-0.01009
1.784	0.00921		4.784	0.00246		7.784	-0.00377
1.785	0.00921		4.785	-0.00366		7.785	-0.00377
1.786	0.00921		4.786	-0.000600812		7.786	-0.00693
1.787	0.00593		4.787	-0.000600812		7.787	-0.00693
1.788	0.0125		4.788	0.00246		7.788	-0.00377
1.789	0.00593		4.789	0.00246		7.789	-0.00377
1.79	0.00593		4.79	0.00246		7.79	-0.00693
1.791	0.00593		4.791	-0.00366		7.791	-0.00693
1.792	0.00593		4.792	-0.000600812		7.792	-0.00693
1.793	0.0125		4.793	-0.000600812		7.793	-0.00693
1.794	0.00921		4.794	0.00552		7.794	-0.00377
1.795	0.00593		4.795	0.00246		7.795	-0.00693
1.796	0.0125		4.796	-0.000600812		7.796	-0.00377
1.797	0.00264		4.797	0.00246		7.797	-0.00693
1.798	0.00593		4.798	-0.000600812		7.798	-0.00693
1.799	0.00593		4.799	-0.000600812		7.799	-0.00693
1.8	0.00593		4.8	-0.000600812		7.8	-0.00693
1.801	0.00593		4.801	-0.000600812		7.801	-0.00693
1.802	0.00921		4.802	-0.000600812		7.802	-0.000619393
1.803	0.00593		4.803	0.00552		7.803	-0.00693
1.804	0.00593		4.804	-0.000600812		7.804	-0.00693
1.805	0.00593		4.805	-0.000600812		7.805	-0.00377
1.806	0.00921		4.806	-0.00366		7.806	-0.00693
1.807	0.00921		4.807	0.00246		7.807	-0.00693
1.808	0.00921		4.808	0.00246		7.808	-0.00693
1.809	0.00921		4.809	-0.000600812		7.809	-0.00693
1.81	0.00921		4.81	0.00552		7.81	-0.00693
1.811	0.00593		4.811	0.00246		7.811	-0.00693
1.812	0.00264		4.812	-0.000600812		7.812	-0.00693
1.813	0.00264		4.813	-0.000600812		7.813	-0.00377
1.814	0.00593		4.814	0.00246		7.814	-0.00377
1.815	0.00593		4.815	0.00552		7.815	-0.01009
1.816	0.00921		4.816	-0.000600812		7.816	-0.00693
1.817	0.00921		4.817	0.00246		7.817	-0.00693
1.818	0.00921		4.818	0.00552		7.818	-0.00377
1.819	0.00921		4.819	0.00246		7.819	-0.00693
1.82	0.00593		4.82	-0.000600812		7.82	-0.00693
1.821	0.00593		4.821	-0.000600812		7.821	-0.01009
1.822	0.00593		4.822	0.00246		7.822	-0.00377
1.823	0.00593		4.823	-0.000600812		7.823	-0.00693
1.824	0.00593		4.824	-0.000600812		7.824	-0.00693
1.825	0.00921		4.825	-0.000600812		7.825	-0.00693
1.826	0.00921		4.826	0.00246		7.826	-0.00693
1.827	0.00921		4.827	-0.000600812		7.827	-0.00377
1.828	0.0125		4.828	0.00246		7.828	-0.00693
1.829	0.00593		4.829	0.00246		7.829	-0.00377
1.83	0.00921		4.83	-0.000600812		7.83	-0.00377
1.831	0.00593		4.831	-0.000600812		7.831	-0.01009
1.832	0.00921		4.832	-0.000600812		7.832	-0.01009
1.833	0.00264		4.833	0.00552		7.833	-0.00693
1.834	0.00264		4.834	-0.000600812		7.834	-0.01009
1.835	0.00921		4.835	0.00246		7.835	-0.01009
1.836	0.00921		4.836	0.00246		7.836	-0.01009
1.837	0.00921		4.837	0.00246		7.837	-0.01009
1.838	0.00264		4.838	0.00246		7.838	-0.01009
1.839	0.00921		4.839	0.00246		7.839	-0.01324
1.84	0.0125		4.84	0.00246		7.84	-0.00377
1.841	0.00593		4.841	0.00552		7.841	-0.00377
1.842	0.00593		4.842	0.00246		7.842	-0.01009
1.843	0.00921		4.843	0.00246		7.843	-0.01009
1.844	0.00593		4.844	-0.000600812		7.844	-0.00693
1.845	0.00921		4.845	0.00246		7.845	-0.01009
1.846	0.00593		4.846	0.00246		7.846	-0.00693
1.847	0.00921		4.847	0.00246		7.847	-0.00693
1.848	0.00593		4.848	0.00552		7.848	-0.01009
1.849	0.00593		4.849	0.00858		7.849	-0.00693
1.85	0.00264		4.85	0.00246		7.85	-0.01009
1.851	0.00593		4.851	-0.000600812		7.851	-0.00693
1.852	0.00921		4.852	-0.000600812		7.852	-0.00693
1.853	0.00593		4.853	0.00552		7.853	-0.01009
1.854	0.00921		4.854	0.00246		7.854	-0.01009
1.855	0.00921		4.855	0.00246		7.855	-0.00693
1.856	0.00921		4.856	0.00246		7.856	-0.01009
1.857	0.00593		4.857	-0.000600812		7.857	-0.00377
1.858	0.00593		4.858	0.00552		7.858	-0.00377
1.859	0.00593		4.859	0.00552		7.859	-0.00693
1.86	0.00593		4.86	-0.000600812		7.86	-0.00693
1.861	0.00593		4.861	0.00858		7.861	-0.01009
1.862	0.00593		4.862	0.00552		7.862	-0.00693
1.863	0.00593		4.863	0.00246		7.863	-0.01009
1.864	0.00921		4.864	0.00246		7.864	-0.00693
1.865	0.00921		4.865	0.00246		7.865	-0.00693
1.866	0.00593		4.866	0.00246		7.866	-0.01009
1.867	0.00921		4.867	0.00246		7.867	-0.01009
1.868	0.00264		4.868	0.00246		7.868	-0.00693
1.869	0.00921		4.869	0.00246		7.869	-0.01009
1.87	0.00593		4.87	0.00246		7.87	-0.00377
1.871	0.00264		4.871	0.00246		7.871	-0.00377
1.872	0.00593		4.872	0.00552		7.872	-0.00693
1.873	0.00593		4.873	0.00246		7.873	-0.01324
1.874	0.00593		4.874	0.00246		7.874	-0.00693
1.875	0.00264		4.875	-0.000600812		7.875	-0.00693
1.876	0.00593		4.876	-0.000600812		7.876	-0.01009
1.877	0.00593		4.877	0.00246		7.877	-0.00693
1.878	0.00921		4.878	-0.000600812		7.878	-0.00693
1.879	0.00593		4.879	0.00246		7.879	-0.01009
1.88	0.00921		4.88	0.00246		7.88	-0.01009
1.881	0.00921		4.881	0.00552		7.881	-0.00377
1.882	0.00921		4.882	0.00246		7.882	-0.00693
1.883	0.00593		4.883	0.00246		7.883	-0.01324
1.884	0.00264		4.884	0.00552		7.884	-0.00693
1.885	0.00593		4.885	0.00552		7.885	-0.01009
1.886	0.00593		4.886	-0.000600812		7.886	-0.01009
1.887	0.00264		4.887	0.00246		7.887	-0.00693
1.888	0.00593		4.888	0.00552		7.888	-0.01009
1.889	0.00264		4.889	-0.000600812		7.889	-0.00693
1.89	0.00593		4.89	0.00246		7.89	-0.01009
1.891	0.00264		4.891	0.00246		7.891	-0.00693
1.892	0.00921		4.892	-0.000600812		7.892	-0.00693
1.893	0.00264		4.893	0.00552		7.893	-0.01009
1.894	0.00264		4.894	0.00246		7.894	-0.00377
1.895	0.00264		4.895	0.00246		7.895	-0.01009
1.896	0.00593		4.896	0.00552		7.896	-0.00693
1.897	0.00264		4.897	0.00246		7.897	-0.01009
1.898	0.00921		4.898	0.00552		7.898	-0.01324
1.899	0.00264		4.899	0.00552		7.899	-0.00693
1.9	0.00264		4.9	0.00552		7.9	-0.01009
1.901	0.00264		4.901	0.00246		7.901	-0.00693
1.902	0.00921		4.902	0.00246		7.902	-0.01009
1.903	0.00264		4.903	0.00246		7.903	-0.01009
1.904	0.00593		4.904	-0.000600812		7.904	-0.00693
1.905	0.00264		4.905	0.00552		7.905	-0.01009
1.906	0.00593		4.906	0.00246		7.906	-0.00693
1.907	0.00593		4.907	0.00552		7.907	-0.01009
1.908	0.00264		4.908	0.00246		7.908	-0.00693
1.909	-0.000645		4.909	0.00246		7.909	-0.00693
1.91	0.00264		4.91	0.00552		7.91	-0.00693
1.911	0.00593		4.911	0.00246		7.911	-0.00693
1.912	0.00593		4.912	0.00246		7.912	-0.00693
1.913	0.00264		4.913	0.00246		7.913	-0.00693
1.914	-0.000645		4.914	0.00246		7.914	-0.00693
1.915	0.00593		4.915	0.00552		7.915	-0.01009
1.916	0.00593		4.916	0.00552		7.916	-0.01009
1.917	0.00593		4.917	0.00858		7.917	-0.01009
1.918	0.00264		4.918	0.00552		7.918	-0.00693
1.919	0.00921		4.919	0.00246		7.919	-0.01009
1.92	0.00593		4.92	0.00246		7.92	-0.00693
1.921	0.00593		4.921	0.00246		7.921	-0.00693
1.922	0.00593		4.922	0.00552		7.922	-0.00693
1.923	0.00593		4.923	0.00858		7.923	-0.00693
1.924	0.00593		4.924	0.00552		7.924	-0.01009
1.925	0.00264		4.925	0.00552		7.925	-0.00693
1.926	0.00264		4.926	0.00552		7.926	-0.00693
1.927	0.00593		4.927	0.00552		7.927	-0.00693
1.928	-0.000645		4.928	0.00246		7.928	-0.00377
1.929	0.00264		4.929	0.00552		7.929	-0.00377
1.93	0.00264		4.93	0.00246		7.93	-0.00377
1.931	0.00264		4.931	0.00552		7.931	-0.01009
1.932	0.00264		4.932	0.00246		7.932	-0.01009
1.933	0.00921		4.933	0.00246		7.933	-0.00693
1.934	-0.000645		4.934	0.00552		7.934	-0.01324
1.935	0.00264		4.935	0.00552		7.935	-0.01009
1.936	0.00593		4.936	0.00552		7.936	-0.00693
1.937	0.00593		4.937	0.00246		7.937	-0.00377
1.938	-0.000645		4.938	0.00858		7.938	-0.01009
1.939	-0.000645		4.939	0.00552		7.939	-0.01009
1.94	0.00593		4.94	0.00552		7.94	-0.01009
1.941	-0.000645		4.941	0.00858		7.941	-0.01009
1.942	-0.000645		4.942	0.00552		7.942	-0.01324
1.943	0.00921		4.943	0.00246		7.943	-0.01324
1.944	-0.000645		4.944	0.00552		7.944	-0.00693
1.945	0.00593		4.945	0.00552		7.945	-0.01324
1.946	-0.000645		4.946	0.01164		7.946	-0.00693
1.947	0.00264		4.947	0.00552		7.947	-0.01009
1.948	0.00264		4.948	0.00246		7.948	-0.00377
1.949	0.00593		4.949	-0.000600812		7.949	-0.01009
1.95	0.00593		4.95	0.00246		7.95	-0.00693
1.951	0.00264		4.951	0.00552		7.951	-0.00693
1.952	0.00593		4.952	0.01164		7.952	-0.00377
1.953	0.00264		4.953	0.00552		7.953	-0.01324
1.954	0.00264		4.954	0.00246		7.954	-0.00693
1.955	0.00264		4.955	0.00552		7.955	-0.00693
1.956	0.00264		4.956	0.00246		7.956	-0.00693
1.957	0.00264		4.957	0.00552		7.957	-0.01009
1.958	0.00264		4.958	0.00246		7.958	-0.01009
1.959	0.00264		4.959	0.00552		7.959	-0.00693
1.96	0.00593		4.96	0.00858		7.96	-0.00693
1.961	0.00264		4.961	0.00552		7.961	-0.00377
1.962	0.00264		4.962	0.00858		7.962	-0.01009
1.963	0.00593		4.963	0.00552		7.963	-0.00693
1.964	0.00593		4.964	0.00246		7.964	-0.01324
1.965	-0.000645		4.965	0.00552		7.965	-0.01009
1.966	0.00264		4.966	0.00858		7.966	-0.01009
1.967	0.00593		4.967	0.00858		7.967	-0.00693
1.968	0.00264		4.968	0.00552		7.968	-0.00693
1.969	0.00264		4.969	0.00246		7.969	-0.01009
1.97	-0.000645		4.97	0.00552		7.97	-0.00693
1.971	0.00264		4.971	0.00858		7.971	-0.01324
1.972	0.00264		4.972	0.00246		7.972	-0.00693
1.973	0.00264		4.973	0.00552		7.973	-0.00377
1.974	0.00593		4.974	0.00858		7.974	-0.00693
1.975	0.00264		4.975	0.00552		7.975	-0.01009
1.976	0.00593		4.976	0.00552		7.976	-0.00693
1.977	-0.000645		4.977	0.00858		7.977	-0.00693
1.978	0.00593		4.978	0.00552		7.978	-0.00377
1.979	0.00593		4.979	0.00246		7.979	-0.00693
1.98	0.00264		4.98	0.00552		7.98	-0.00693
1.981	0.00264		4.981	0.00246		7.981	-0.00693
1.982	0.00264		4.982	0.00552		7.982	-0.00377
1.983	0.00264		4.983	0.00858		7.983	-0.00693
1.984	0.00264		4.984	0.00246		7.984	-0.01009
1.985	0.00593		4.985	0.00552		7.985	-0.00693
1.986	0.00264		4.986	0.00858		7.986	-0.01009
1.987	0.00264		4.987	0.00246		7.987	-0.00693
1.988	0.00593		4.988	0.00246		7.988	-0.01009
1.989	0.00264		4.989	0.00246		7.989	-0.00693
1.99	0.00264		4.99	0.00246		7.99	-0.01009
1.991	0.00593		4.991	0.00246		7.991	-0.00693
1.992	-0.000645		4.992	0.00552		7.992	-0.00693
1.993	0.00264		4.993	0.00552		7.993	-0.01009
1.994	0.00593		4.994	0.00552		7.994	-0.00693
1.995	0.00264		4.995	0.00246		7.995	-0.00693
1.996	0.00264		4.996	0.00246		7.996	-0.00693
1.997	0.00264		4.997	-0.000600812		7.997	-0.00377
1.998	0.00593		4.998	0.00552		7.998	-0.00693
1.999	-0.000645		4.999	0.00552		7.999	-0.01009
[truncated: 1 more rows]

## Sheet: S8b
Time (s)	Transferred charge (nC)		Time (s)	Transferred charge (nC)		Time (s)	Transferred charge (nC)
0.001	0		3.001	0		6.001	0
0.002	-0.00557		3.002	0.000815807		6.002	-0.00348
0.003	-0.01443		3.003	0.00297		6.003	-0.00405
0.004	-0.02165		3.004	0.00245		6.004	-0.00171
0.005	-0.03051		3.005	0.00192		6.005	-0.00082873
0.006	-0.03937		3.006	0.00139		6.006	-0.0014
0.007	-0.04658		3.007	-0.000477386		6.007	-0.00197
0.008	-0.0538		3.008	-0.00235		6.008	-0.00254
0.009	-0.06101		3.009	-0.000188829		6.009	-0.00166
0.01	-0.06823		3.01	0.000626978		6.01	0.000678373
0.011	-0.07545		3.011	-0.00124		6.011	0.00301
0.012	-0.08431		3.012	0.000915535		6.012	0.00535
0.013	-0.09481		3.013	0.00173		6.013	0.00623
0.014	-0.10531		3.014	-0.000138965		6.014	0.00712
0.015	-0.11417		3.015	0.000676842		6.015	0.00654
0.016	-0.12303		3.016	0.00284		6.016	0.00452
0.017	-0.13189		3.017	0.00499		6.017	0.0054
0.018	-0.1391		3.018	0.00581		6.018	0.00774
0.019	-0.14796		3.019	0.00528		6.019	0.00717
0.02	-0.15682		3.02	0.00476		6.02	0.0066
0.021	-0.16568		3.021	0.00423		6.021	0.00603
0.022	-0.17454		3.022	0.00504		6.022	0.004
0.023	-0.1834		3.023	0.00452		6.023	0.00489
0.024	-0.19226		3.024	0.00265		6.024	0.00722
0.025	-0.19947		3.025	0.00077657		6.025	0.00811
0.026	-0.20669		3.026	-0.00244		6.026	0.00754
0.027	-0.21555		3.027	-0.00431		6.027	0.00842
0.028	-0.22441		3.028	-0.00618		6.028	0.0093
0.029	-0.23491		3.029	-0.00805		6.029	0.00873
0.03	-0.24705		3.03	-0.00857		6.03	0.00961
0.031	-0.25591		3.031	-0.01045		6.031	0.0105
0.032	-0.26477		3.032	-0.01097		6.032	0.01138
0.033	-0.27363		3.033	-0.0115		6.033	0.01517
0.034	-0.28085		3.034	-0.01337		6.034	0.01896
0.035	-0.28806		3.035	-0.0139		6.035	0.02129
0.036	-0.29528		3.036	-0.01442		6.036	0.02217
0.037	-0.30414		3.037	-0.01629		6.037	0.0187
0.038	-0.31464		3.038	-0.01682		6.038	0.01668
0.039	-0.32186		3.039	-0.01735		6.039	0.01756
0.04	-0.33072		3.04	-0.01788		6.04	0.01989
0.041	-0.34122		3.041	-0.01572		6.041	0.02368
0.042	-0.34843		3.042	-0.0149		6.042	0.02602
0.043	-0.35729		3.043	-0.01677		6.043	0.02835
0.044	-0.36779		3.044	-0.01864		6.044	0.03069
0.045	-0.3783		3.045	-0.01917		6.045	0.03448
0.046	-0.38716		3.046	-0.0197		6.046	0.03827
0.047	-0.39437		3.047	-0.02022		6.047	0.0406
0.048	-0.40323		3.048	-0.02075		6.048	0.04294
0.049	-0.41209		3.049	-0.02396		6.049	0.04382
0.05	-0.41931		3.05	-0.02718		6.05	0.0418
0.051	-0.42652		3.051	-0.0277		6.051	0.04123
0.052	-0.43209		3.052	-0.02823		6.052	0.04356
0.053	-0.43931		3.053	-0.02876		6.053	0.0459
0.054	-0.44981		3.054	-0.03063		6.054	0.04969
0.055	-0.45703		3.055	-0.0325		6.055	0.05203
0.056	-0.46425		3.056	-0.03168		6.056	0.05291
0.057	-0.47475		3.057	-0.03087		6.057	0.05524
0.058	-0.48361		3.058	-0.03005		6.058	0.05467
0.059	-0.49082		3.059	-0.03058		6.059	0.04974
0.06	-0.49804		3.06	-0.03379		6.06	0.04772
0.061	-0.50526		3.061	-0.03701		6.061	0.05006
0.062	-0.51247		3.062	-0.03888		6.062	0.05385
0.063	-0.52133		3.063	-0.04075		6.063	0.05909
0.064	-0.53183		3.064	-0.04396		6.064	0.06142
0.065	-0.53905		3.065	-0.04717		6.065	0.06085
0.066	-0.54462		3.066	-0.0477		6.066	0.06319
0.067	-0.55184		3.067	-0.04823		6.067	0.06552
0.068	-0.55905		3.068	-0.05144		6.068	0.06786
0.069	-0.56627		3.069	-0.05331		6.069	0.07165
0.07	-0.57349		3.07	-0.05518		6.07	0.07399
0.071	-0.57906		3.071	-0.05705		6.071	0.07487
0.072	-0.58463		3.072	-0.05892		6.072	0.0772
0.073	-0.59185		3.073	-0.06079		6.073	0.07954
0.074	-0.59907		3.074	-0.06401		6.074	0.07897
0.075	-0.60628		3.075	-0.06722		6.075	0.07985
0.076	-0.6135		3.076	-0.07043		6.076	0.08073
0.077	-0.62071		3.077	-0.07499		6.077	0.08162
0.078	-0.62793		3.078	-0.07552		6.078	0.08395
0.079	-0.63679		3.079	-0.07604		6.079	0.08484
0.08	-0.64565		3.08	-0.07926		6.08	0.08717
0.081	-0.65122		3.081	-0.08113		6.081	0.09096
0.082	-0.65844		3.082	-0.083		6.082	0.09475
0.083	-0.66894		3.083	-0.08755		6.083	0.09854
0.084	-0.67944		3.084	-0.09211		6.084	0.10087
0.085	-0.68994		3.085	-0.09532		6.085	0.10321
0.086	-0.70045		3.086	-0.09854		6.086	0.10409
0.087	-0.7093		3.087	-0.10175		6.087	0.10352
0.088	-0.71488		3.088	-0.1063		6.088	0.1044
0.089	-0.72045		3.089	-0.10952		6.089	0.10529
0.09	-0.72767		3.09	-0.11139		6.09	0.10762
0.091	-0.73653		3.091	-0.11594		6.091	0.11141
0.092	-0.74539		3.092	-0.12184		6.092	0.11375
0.093	-0.7526		3.093	-0.12774		6.093	0.11608
0.094	-0.7631		3.094	-0.1323		6.094	0.11842
0.095	-0.77689		3.095	-0.13551		6.095	0.12221
0.096	-0.78904		3.096	-0.14007		6.096	0.126
0.097	-0.79954		3.097	-0.14462		6.097	0.12979
0.098	-0.8084		3.098	-0.14784		6.098	0.13503
0.099	-0.81561		3.099	-0.14971		6.099	0.13882
0.1	-0.82447		3.1	-0.15158		6.1	0.14261
0.101	-0.83497		3.101	-0.15748		6.101	0.1464
0.102	-0.84548		3.102	-0.16337		6.102	0.14728
0.103	-0.85434		3.103	-0.16659		6.103	0.14671
0.104	-0.86155		3.104	-0.17114		6.104	0.14759
0.105	-0.86877		3.105	-0.17704		6.105	0.15283
0.106	-0.87763		3.106	-0.18026		6.106	0.15953
0.107	-0.88484		3.107	-0.18213		6.107	0.16332
0.108	-0.89206		3.108	-0.18534		6.108	0.16711
0.109	-0.90256		3.109	-0.18855		6.109	0.16944
0.11	-0.91306		3.11	-0.19042		6.11	0.17032
0.111	-0.92192		3.111	-0.19229		6.111	0.17266
0.112	-0.92914		3.112	-0.19551		6.112	0.175
0.113	-0.938		3.113	-0.19872		6.113	0.17588
0.114	-0.94686		3.114	-0.20059		6.114	0.17531
0.115	-0.95572		3.115	-0.2038		6.115	0.17619
0.116	-0.96457		3.116	-0.21105		6.116	0.17707
0.117	-0.97343		3.117	-0.21694		6.117	0.17796
0.118	-0.98394		3.118	-0.21881		6.118	0.18175
0.119	-0.99444		3.119	-0.22068		6.119	0.18699
0.12	-1.0033		3.12	-0.22524		6.12	0.19078
0.121	-1.01051		3.121	-0.2298		6.121	0.19457
0.122	-1.01609		3.122	-0.23301		6.122	0.19835
0.123	-1.0233		3.123	-0.23622		6.123	0.20214
0.124	-1.03216		3.124	-0.23809		6.124	0.20593
0.125	-1.03938		3.125	-0.23862		6.125	0.20827
0.126	-1.04824		3.126	-0.23915		6.126	0.21206
0.127	-1.05874		3.127	-0.24102		6.127	0.2173
0.128	-1.0676		3.128	-0.24423		6.128	0.22254
0.129	-1.07646		3.129	-0.24745		6.129	0.22488
0.13	-1.08696		3.13	-0.24932		6.13	0.22867
0.131	-1.09582		3.131	-0.25119		6.131	0.23246
0.132	-1.10632		3.132	-0.25574		6.132	0.2377
0.133	-1.11682		3.133	-0.2603		6.133	0.24585
0.134	-1.12404		3.134	-0.26485		6.134	0.25254
0.135	-1.1329		3.135	-0.26941		6.135	0.25778
0.136	-1.14176		3.136	-0.27397		6.136	0.26012
0.137	-1.14897		3.137	-0.27852		6.137	0.26391
0.138	-1.15783		3.138	-0.28174		6.138	0.26915
0.139	-1.16833		3.139	-0.28495		6.139	0.27294
0.14	-1.17883		3.14	-0.28816		6.14	0.27673
0.141	-1.18934		3.141	-0.29272		6.141	0.28052
0.142	-1.1982		3.142	-0.29727		6.142	0.28576
0.143	-1.20705		3.143	-0.30183		6.143	0.29245
0.144	-1.21591		3.144	-0.30773		6.144	0.2977
0.145	-1.22313		3.145	-0.31363		6.145	0.30149
0.146	-1.23035		3.146	-0.31953		6.146	0.30237
0.147	-1.2392		3.147	-0.32408		6.147	0.30325
0.148	-1.24971		3.148	-0.3273		6.148	0.30559
0.149	-1.25857		3.149	-0.33185		6.149	0.30792
0.15	-1.26742		3.15	-0.33641		6.15	0.31317
0.151	-1.28121		3.151	-0.34096		6.151	0.31841
0.152	-1.295		3.152	-0.34686		6.152	0.32074
0.153	-1.3055		3.153	-0.35142		6.153	0.32308
0.154	-1.316		3.154	-0.35597		6.154	0.32687
0.155	-1.32486		3.155	-0.36187		6.155	0.33066
0.156	-1.33208		3.156	-0.36911		6.156	0.33299
0.157	-1.34258		3.157	-0.37636		6.157	0.33533
0.158	-1.35473		3.158	-0.38226		6.158	0.33912
0.159	-1.36523		3.159	-0.38815		6.159	0.34291
0.16	-1.37409		3.16	-0.39271		6.16	0.34815
0.161	-1.38295		3.161	-0.39861		6.161	0.35484
0.162	-1.39181		3.162	-0.40585		6.162	0.36009
0.163	-1.39902		3.163	-0.41309		6.163	0.36533
0.164	-1.40624		3.164	-0.42302		6.164	0.37057
0.165	-1.4151		3.165	-0.43161		6.165	0.37581
0.166	-1.42396		3.166	-0.4375		6.166	0.38105
0.167	-1.43446		3.167	-0.44206		6.167	0.3863
0.168	-1.44496		3.168	-0.44662		6.168	0.39009
0.169	-1.45218		3.169	-0.45386		6.169	0.39387
0.17	-1.46268		3.17	-0.46244		6.17	0.39912
0.171	-1.47482		3.171	-0.46968		6.171	0.40436
0.172	-1.48368		3.172	-0.47424		6.172	0.40815
0.173	-1.49254		3.173	-0.48014		6.173	0.41194
0.174	-1.50304		3.174	-0.48738		6.174	0.41573
0.175	-1.51354		3.175	-0.49328		6.175	0.41806
0.176	-1.5224		3.176	-0.50052		6.176	0.4233
0.177	-1.53126		3.177	-0.50642		6.177	0.43145
0.178	-1.54176		3.178	-0.51098		6.178	0.43815
0.179	-1.55062		3.179	-0.51687		6.179	0.44339
0.18	-1.5562		3.18	-0.52277		6.18	0.44863
0.181	-1.56013		3.181	-0.52733		6.181	0.45387
0.182	-1.5657		3.182	-0.53054		6.182	0.46057
0.183	-1.57292		3.183	-0.5351		6.183	0.46872
0.184	-1.58013		3.184	-0.541		6.184	0.47687
0.185	-1.58735		3.185	-0.5469		6.185	0.48356
0.186	-1.59457		3.186	-0.55145		6.186	0.4888
0.187	-1.60342		3.187	-0.55467		6.187	0.4955
0.188	-1.61064		3.188	-0.55922		6.188	0.50074
0.189	-1.61457		3.189	-0.56378		6.189	0.50308
0.19	-1.62179		3.19	-0.56699		6.19	0.50541
0.191	-1.63393		3.191	-0.57155		6.191	0.51065
0.192	-1.64608		3.192	-0.5761		6.192	0.5159
0.193	-1.65494		3.193	-0.57932		6.193	0.52114
0.194	-1.6638		3.194	-0.58253		6.194	0.52493
0.195	-1.67266		3.195	-0.58574		6.195	0.52726
0.196	-1.67987		3.196	-0.5903		6.196	0.53396
0.197	-1.68709		3.197	-0.60023		6.197	0.54065
0.198	-1.69759		3.198	-0.61015		6.198	0.54735
0.199	-1.70973		3.199	-0.61605		6.199	0.55259
0.2	-1.72024		3.2	-0.62061		6.2	0.55638
0.201	-1.7291		3.201	-0.62517		6.201	0.56162
0.202	-1.73795		3.202	-0.63106		6.202	0.56687
0.203	-1.74846		3.203	-0.63696		6.203	0.57065
0.204	-1.75567		3.204	-0.64286		6.204	0.5759
0.205	-1.76289		3.205	-0.64876		6.205	0.58404
0.206	-1.77503		3.206	-0.65332		6.206	0.58929
0.207	-1.78389		3.207	-0.65787		6.207	0.59162
0.208	-1.78947		3.208	-0.66377		6.208	0.59541
0.209	-1.79504		3.209	-0.66967		6.209	0.60065
0.21	-1.79897		3.21	-0.67423		6.21	0.60444
0.211	-1.80455		3.211	-0.67744		6.211	0.60823
0.212	-1.81176		3.212	-0.68199		6.212	0.61347
0.213	-1.82226		3.213	-0.68655		6.213	0.61872
0.214	-1.83441		3.214	-0.68976		6.214	0.62396
0.215	-1.84327		3.215	-0.69298		6.215	0.62775
0.216	-1.85213		3.216	-0.69753		6.216	0.63154
0.217	-1.86263		3.217	-0.70343		6.217	0.63678
0.218	-1.87149		3.218	-0.71067		6.218	0.64202
0.219	-1.88035		3.219	-0.71792		6.219	0.64726
0.22	-1.88921		3.22	-0.72247		6.22	0.6525
0.221	-1.89642		3.221	-0.72837		6.221	0.65629
0.222	-1.90364		3.222	-0.73561		6.222	0.66008
0.223	-1.91085		3.223	-0.74285		6.223	0.66532
0.224	-1.91807		3.224	-0.74875		6.224	0.67202
0.225	-1.92857		3.225	-0.75465		6.225	0.67872
0.226	-1.93743		3.226	-0.76324		6.226	0.6825
0.227	-1.943		3.227	-0.77182		6.227	0.68629
0.228	-1.95022		3.228	-0.78041		6.228	0.69299
0.229	-1.95744		3.229	-0.78899		6.229	0.69968
0.23	-1.96465		3.23	-0.79758		6.23	0.70638
0.231	-1.97187		3.231	-0.80616		6.231	0.71307
0.232	-1.97908		3.232	-0.81475		6.232	0.71832
0.233	-1.98794		3.233	-0.82199		6.233	0.72356
0.234	-1.99845		3.234	-0.82789		6.234	0.73025
0.235	-2.0073		3.235	-0.83378		6.235	0.7355
0.236	-2.01452		3.236	-0.84103		6.236	0.73929
0.237	-2.02174		3.237	-0.84693		6.237	0.74453
0.238	-2.02895		3.238	-0.85148		6.238	0.74977
0.239	-2.03617		3.239	-0.85604		6.239	0.75501
0.24	-2.04338		3.24	-0.86059		6.24	0.76025
0.241	-2.0506		3.241	-0.86649		6.241	0.7655
0.242	-2.05782		3.242	-0.87508		6.242	0.77074
0.243	-2.06503		3.243	-0.88366		6.243	0.77598
0.244	-2.07553		3.244	-0.89359		6.244	0.78122
0.245	-2.08604		3.245	-0.90218		6.245	0.78792
0.246	-2.09161		3.246	-0.90539		6.246	0.79316
0.247	-2.09718		3.247	-0.90994		6.247	0.79695
0.248	-2.10276		3.248	-0.91584		6.248	0.80219
0.249	-2.10833		3.249	-0.92308		6.249	0.80889
0.25	-2.11555		3.25	-0.93033		6.25	0.81558
0.251	-2.12276		3.251	-0.93757		6.251	0.82082
0.252	-2.12998		3.252	-0.94481		6.252	0.82607
0.253	-2.13719		3.253	-0.95071		6.253	0.82985
0.254	-2.14441		3.254	-0.95795		6.254	0.83364
0.255	-2.14998		3.255	-0.96519		6.255	0.83889
0.256	-2.15391		3.256	-0.97109		6.256	0.84267
0.257	-2.15949		3.257	-0.97699		6.257	0.84501
0.258	-2.1667		3.258	-0.98289		6.258	0.84735
0.259	-2.17228		3.259	-0.98879		6.259	0.84968
0.26	-2.17621		3.26	-0.99603		6.26	0.85202
0.261	-2.18014		3.261	-1.00193		6.261	0.85581
0.262	-2.18407		3.262	-1.00783		6.262	0.8596
0.263	-2.188		3.263	-1.01373		6.263	0.86193
0.264	-2.19358		3.264	-1.01828		6.264	0.86572
0.265	-2.19915		3.265	-1.02418		6.265	0.87242
0.266	-2.20308		3.266	-1.03277		6.266	0.87911
0.267	-2.20865		3.267	-1.04404		6.267	0.8829
0.268	-2.21423		3.268	-1.05262		6.268	0.88524
0.269	-2.2198		3.269	-1.05852		6.269	0.88903
0.27	-2.22373		3.27	-1.06308		6.27	0.89281
0.271	-2.22602		3.271	-1.06763		6.271	0.8966
0.272	-2.22995		3.272	-1.07622		6.272	0.9033
0.273	-2.23552		3.273	-1.08614		6.273	0.90999
0.274	-2.2411		3.274	-1.09339		6.274	0.91669
0.275	-2.24338		3.275	-1.09928		6.275	0.92484
0.276	-2.24732		3.276	-1.10653		6.276	0.93153
0.277	-2.25453		3.277	-1.11511		6.277	0.93532
0.278	-2.2601		3.278	-1.1237		6.278	0.93766
0.279	-2.26568		3.279	-1.13228		6.279	0.93999
0.28	-2.27125		3.28	-1.14087		6.28	0.94378
0.281	-2.27683		3.281	-1.14811		6.281	0.94757
0.282	-2.2824		3.282	-1.15401		6.282	0.95136
0.283	-2.28633		3.283	-1.1599		6.283	0.95515
0.284	-2.29026		3.284	-1.16715		6.284	0.95894
0.285	-2.29419		3.285	-1.17439		6.285	0.96563
0.286	-2.29812		3.286	-1.17894		6.286	0.97378
0.287	-2.30205		3.287	-1.1835		6.287	0.98048
0.288	-2.30598		3.288	-1.19074		6.288	0.98572
0.289	-2.30827		3.289	-1.19933		6.289	0.99096
0.29	-2.31056		3.29	-1.20791		6.29	0.99766
0.291	-2.31449		3.291	-1.21784		6.291	1.0029
0.292	-2.31842		3.292	-1.22777		6.292	1.00669
0.293	-2.32235		3.293	-1.23501		6.293	1.01193
0.294	-2.32628		3.294	-1.24359		6.294	1.01717
0.295	-2.3335		3.295	-1.25218		6.295	1.02096
0.296	-2.33907		3.296	-1.25942		6.296	1.02475
0.297	-2.34136		3.297	-1.26935		6.297	1.02999
0.298	-2.34365		3.298	-1.27659		6.298	1.03378
0.299	-2.34594		3.299	-1.28249		6.299	1.03757
0.3	-2.34987		3.3	-1.28973		6.3	1.04136
0.301	-2.35216		3.301	-1.29563		6.301	1.0466
0.302	-2.35445		3.302	-1.30153		6.302	1.0533
0.303	-2.35838		3.303	-1.30743		6.303	1.05999
0.304	-2.36066		3.304	-1.31333		6.304	1.06669
0.305	-2.36295		3.305	-1.31788		6.305	1.07048
0.306	-2.36688		3.306	-1.32378		6.306	1.07572
0.307	-2.36917		3.307	-1.33237		6.307	1.08241
0.308	-2.37146		3.308	-1.33961		6.308	1.08911
0.309	-2.37539		3.309	-1.34416		6.309	1.0958
0.31	-2.37932		3.31	-1.35006		6.31	1.10105
0.311	-2.38325		3.311	-1.35865		6.311	1.10629
0.312	-2.38554		3.312	-1.36589		6.312	1.11153
0.313	-2.38783		3.313	-1.37313		6.313	1.11677
0.314	-2.3934		3.314	-1.38171		6.314	1.12202
0.315	-2.39898		3.315	-1.38896		6.315	1.12726
0.316	-2.40291		3.316	-1.39486		6.316	1.13395
0.317	-2.40684		3.317	-1.39941		6.317	1.14065
0.318	-2.41077		3.318	-1.40397		6.318	1.14589
0.319	-2.4147		3.319	-1.40987		6.319	1.14968
0.32	-2.41534		3.32	-1.41576		6.32	1.15347
0.321	-2.41435		3.321	-1.42435		6.321	1.15871
0.322	-2.41663		3.322	-1.43293		6.322	1.1625
0.323	-2.41892		3.323	-1.43883		6.323	1.16483
0.324	-2.41957		3.324	-1.44339		6.324	1.16717
0.325	-2.42021		3.325	-1.44794		6.325	1.17241
0.326	-2.42086		3.326	-1.45384		6.326	1.17765
0.327	-2.41986		3.327	-1.45974		6.327	1.18144
0.328	-2.41886		3.328	-1.46564		6.328	1.18523
0.329	-2.41951		3.329	-1.47423		6.329	1.18757
0.33	-2.41851		3.33	-1.48281		6.33	1.19136
0.331	-2.41587		3.331	-1.49005		6.331	1.1966
0.332	-2.41487		3.332	-1.49729		6.332	1.20184
0.333	-2.41387		3.333	-1.50185		6.333	1.20708
0.334	-2.41123		3.334	-1.50641		6.334	1.21087
0.335	-2.41023		3.335	-1.51096		6.335	1.21466
0.336	-2.40923		3.336	-1.51552		6.336	1.21845
0.337	-2.40659		3.337	-1.52142		6.337	1.22224
0.338	-2.40395		3.338	-1.52732		6.338	1.22603
0.339	-2.40131		3.339	-1.53321		6.339	1.22836
0.34	-2.39867		3.34	-1.53777		6.34	1.22925
0.341	-2.39603		3.341	-1.54233		6.341	1.23158
0.342	-2.39175		3.342	-1.54822		6.342	1.23392
0.343	-2.38746		3.343	-1.55412		6.343	1.2348
0.344	-2.38021		3.344	-1.56002		6.344	1.23859
0.345	-2.33221		3.345	-1.56592		6.345	1.24383
0.346	-1.99505		3.346	-1.57316		6.346	1.24908
0.347	-1.02042		3.347	-1.5804		6.347	1.25432
0.348	0.90385		3.348	-1.5863		6.348	1.25956
0.349	3.94533		3.349	-1.5922		6.349	1.26335
0.35	7.96603		3.35	-1.5981		6.35	1.26568
0.351	12.8608		3.351	-1.60534		6.351	1.26947
0.352	18.7873		3.352	-1.61258		6.352	1.27326
0.353	25.6799		3.353	-1.61848		6.353	1.2756
0.354	33.095		3.354	-1.62438		6.354	1.27793
0.355	40.6711		3.355	-1.63028		6.355	1.28027
0.356	48.2504		3.356	-1.63484		6.356	1.28261
0.357	55.7805		3.357	-1.63939		6.357	1.28639
0.358	63.2547		3.358	-1.64529		6.358	1.29018
0.359	70.6928		3.359	-1.64985		6.359	1.29397
0.36	78.1177		3.36	-1.65575		6.36	1.29776
0.361	85.5459		3.361	-1.66433		6.361	1.30155
0.362	92.9971		3.362	-1.67157		6.362	1.30679
0.363	100.481		3.363	-1.67613		6.363	1.31058
0.364	107.988		3.364	-1.68203		6.364	1.31292
0.365	115.522		3.365	-1.68927		6.365	1.31525
0.366	123.091		3.366	-1.69382		6.366	1.3205
0.367	130.703		3.367	-1.69838		6.367	1.32864
0.368	138.358		3.368	-1.70294		6.368	1.33389
0.369	146.056		3.369	-1.70884		6.369	1.33913
0.37	153.793		3.37	-1.71608		6.37	1.34437
0.371	161.563		3.371	-1.72063		6.371	1.34961
0.372	169.366		3.372	-1.72653		6.372	1.3534
0.373	177.198		3.373	-1.73377		6.373	1.49117
0.374	185.067		3.374	-1.74102		6.374	2.00096
0.375	192.984		3.375	-1.74826		6.375	3.00803
0.376	200.955		3.376	-1.75416		6.376	4.63193
0.377	208.971		3.377	-1.76006		6.377	7.06831
0.378	217.02		3.378	-1.7673		6.378	10.4313
0.379	225.099		3.379	-1.77454		6.379	14.6775
0.38	233.221		3.38	-1.78044		6.38	19.6627
0.381	241.385		3.381	-1.78499		6.381	25.2322
0.382	249.576		3.382	-1.78955		6.382	31.2283
0.383	257.766		3.383	-1.79545		6.383	37.4879
0.384	265.93		3.384	-1.80135		6.384	43.9025
0.385	274.049		3.385	-1.80725		6.385	50.4149
0.386	282.091		3.386	-1.81449		6.386	56.9898
0.387	290.026		3.387	-1.82173		6.387	63.5973
0.388	297.842		3.388	-1.82897		6.388	70.2347
0.389	305.523		3.389	-1.83756		6.389	76.902
0.39	313.023		3.39	-1.8448		6.39	83.5883
0.391	320.313		3.391	-1.8507		6.391	90.2936
0.392	327.367		3.392	-1.85463		6.392	97.0152
0.393	334.161		3.393	-1.68672		6.393	103.745
0.394	340.699		3.394	-1.0292		6.394	110.483
0.395	346.984		3.395	0.51762		6.395	117.221
0.396	353.018		3.396	3.23852		6.396	123.956
0.397	358.817		3.397	7.07854		6.397	130.694
0.398	364.379		3.398	11.7779		6.398	137.446
0.399	369.714		3.399	17.0468		6.399	144.216
0.4	374.829		3.4	22.6954		6.4	151
0.401	379.723		3.401	28.5788		6.401	157.798
0.402	384.414		3.402	34.5721		6.402	164.607
0.403	388.905		3.403	40.6154		6.403	171.426
0.404	393.192		3.404	46.6937		6.404	178.262
0.405	397.282		3.405	52.7919		6.405	185.119
0.406	401.187		3.406	58.9002		6.406	191.988
0.407	404.919		3.407	65.0234		6.407	198.861
0.408	408.479		3.408	71.1566		6.408	205.749
0.409	411.879		3.409	77.2898		6.409	212.658
0.41	415.134		3.41	83.428		6.41	219.591
0.411	418.248		3.411	89.5663		6.411	226.547
0.412	421.227		3.412	95.6995		6.412	233.529
0.413	424.088		3.413	101.838		6.413	240.544
0.414	426.837		3.414	107.991		6.414	247.598
0.415	429.481		3.415	114.154		6.415	254.689
0.416	432.029		3.416	120.322		6.416	261.81
0.417	434.483		3.417	126.5		6.417	268.955
0.418	436.85		3.418	132.684		6.418	276.133
0.419	439.143		3.419	138.862		6.419	283.341
0.42	441.363		3.42	145.04		6.42	290.55
0.421	443.517		3.421	151.238		6.421	297.725
0.422	445.615		3.422	157.456		6.422	304.832
0.423	447.661		3.423	163.689		6.423	311.842
0.424	449.655		3.424	169.943		6.424	318.729
0.425	451.605		3.425	176.226		6.425	325.462
0.426	453.516		3.426	182.539		6.426	331.999
0.427	455.391		3.427	188.882		6.427	338.31
0.428	457.227		3.428	195.25		6.428	344.382
0.429	459.02		3.429	201.638		6.429	350.207
0.43	460.773		3.43	208.071		6.43	355.774
0.431	462.494		3.431	214.554		6.431	361.088
0.432	464.178		3.432	221.092		6.432	366.166
0.433	465.82		3.433	227.685		6.433	371.01
0.434	467.422		3.434	234.322		6.434	375.625
0.435	468.988		3.435	241.01		6.435	380.026
0.436	470.524		3.436	247.758		6.436	384.226
0.437	472.028		3.437	254.591		6.437	388.239
0.438	473.492		3.438	261.488		6.438	392.077
0.439	474.917		3.439	268.406		6.439	395.755
0.44	476.306		3.44	275.343		6.44	399.282
0.441	477.658		3.441	282.286		6.441	402.655
0.442	478.975		3.442	289.194		6.442	405.877
0.443	480.255		3.443	296.041		6.443	408.957
0.444	481.499		3.444	302.804		6.444	411.902
0.445	482.71		3.445	309.432		6.445	414.713
0.446	483.895		3.446	315.88		6.446	417.402
0.447	485.047		3.447	322.123		6.447	419.98
0.448	486.166		3.448	328.116		6.448	422.46
0.449	487.263		3.449	333.825		6.449	424.856
0.45	488.326		3.45	339.264		6.45	427.178
0.451	489.357		3.451	344.447		6.451	429.438
0.452	490.357		3.452	349.382		6.452	431.646
0.453	491.326		3.453	354.076		6.453	433.805
0.454	492.264		3.454	358.541		6.454	435.921
0.455	493.179		3.455	362.8		6.455	438.001
0.456	494.075		3.456	366.87		6.456	440.049
0.457	494.951		3.457	370.765		6.457	442.059
0.458	495.801		3.458	374.495		6.458	444.036
0.459	496.631		3.459	378.06		6.459	445.989
0.46	497.441		3.46	381.496		6.46	447.925
0.461	498.229		3.461	384.816		6.461	449.845
0.462	499		3.462	388.017		6.462	451.735
0.463	499.748		3.463	391.117		6.463	453.601
0.464	500.476		3.464	394.123		6.464	455.448
0.465	501.194		3.465	397.029		6.465	457.273
0.466	501.903		3.466	399.855		6.466	459.073
0.467	502.595		3.467	402.6		6.467	460.849
0.468	503.267		3.468	405.256		6.468	462.604
0.469	503.92		3.469	407.847		6.469	464.334
0.47	504.552		3.47	410.383		6.47	466.047
0.471	505.179		3.471	412.859		6.471	467.747
0.472	505.799		3.472	415.286		6.472	469.425
0.473	506.399		3.473	417.667		6.473	471.087
0.474	506.979		3.474	420.008		6.474	472.73
0.475	507.549		3.475	422.304		6.475	474.346
0.476	508.11		3.476	424.555		6.476	475.935
0.477	508.651		3.477	426.777		6.477	477.496
0.478	509.179		3.478	428.958		6.478	479.033
0.479	509.693		3.479	431.094		6.479	480.543
0.48	510.198		3.48	433.201		6.48	482.02
0.481	510.693		3.481	435.287		6.481	483.47
0.482	511.175		3.482	437.349		6.482	484.89
0.483	511.643		3.483	439.38		6.483	486.275
0.484	512.092		3.484	441.382		6.484	487.63
0.485	512.528		3.485	443.353		6.485	488.957
0.486	512.957		3.486	445.295		6.486	490.255
0.487	513.376		3.487	447.201		6.487	491.52
0.488	513.776		3.488	449.073		6.488	492.756
0.489	514.159		3.489	450.909		6.489	493.967
0.49	514.536		3.49	452.721		6.49	495.148
0.491	514.909		3.491	454.508		6.491	496.299
0.492	515.266		3.492	456.259		6.492	497.425
0.493	515.603		3.493	457.976		6.493	498.522
0.494	515.937		3.494	459.658		6.494	499.592
0.495	516.264		3.495	461.299		6.495	500.642
0.496	516.575		3.496	462.901		6.496	501.671
0.497	516.876		3.497	464.478		6.497	502.675
0.498	517.164		3.498	466.025		6.498	503.663
0.499	517.435		3.499	467.537		6.499	504.64
0.5	517.7		3.5	469.013		6.5	505.601
0.501	517.955		3.501	470.455		6.501	506.538
0.502	518.197		3.502	471.872		6.502	507.455
0.503	518.429		3.503	473.264		6.503	508.356
0.504	518.648		3.504	474.626		6.504	509.236
0.505	518.854		3.505	475.963		6.505	510.096
0.506	519.053		3.506	477.275		6.506	510.94
0.507	519.239		3.507	478.562		6.507	511.77
0.508	519.412		3.508	479.819		6.508	512.59
0.509	519.575		3.509	481.051		6.509	513.396
0.51	519.731		3.51	482.268		6.51	514.186
0.511	519.881		3.511	483.456		6.511	514.956
0.512	520.018		3.512	484.623		6.512	515.713
0.513	520.148		3.513	485.77		6.513	516.457
0.514	520.268		3.514	486.897		6.514	517.184
0.515	520.379		3.515	488.009		6.515	517.898
0.516	520.479		3.516	489.091		6.516	518.595
0.517	520.567		3.517	490.153		6.517	519.281
0.518	520.651		3.518	491.201		6.518	519.957
0.519	520.728		3.519	492.228		6.519	520.619
0.52	520.793		3.52	493.235		6.52	521.27
0.521	520.847		3.521	494.227		6.521	521.907
0.522	520.895		3.522	495.2		6.522	522.534
0.523	520.934		3.523	496.152		6.523	523.15
0.524	520.962		3.524	497.099		6.524	523.747
0.525	520.98		3.525	498.032		6.525	524.327
0.526	520.989		3.526	498.939		6.526	524.897
0.527	520.994		3.527	499.821		6.527	525.458
0.528	521		3.528	500.689		6.528	526.006
0.529	521.005		3.529	501.551		6.529	526.537
0.53	521.009		3.53	502.393		6.53	527.058
0.531	521.013		3.531	503.211		6.531	527.571
0.532	521.019		3.532	504.013		6.532	528.072
0.533	521.027		3.533	504.801		6.533	528.56
0.534	521.031		3.534	505.573		6.534	529.04
0.535	521.035		3.535	506.33		6.535	529.509
0.536	521.038		3.536	507.068		6.536	529.965
0.537	521.039		3.537	507.785		6.537	530.409
0.538	521.043		3.538	508.483		6.538	530.843
0.539	521.049		3.539	509.16		6.539	531.269
0.54	521.055		3.54	509.818		6.54	531.689
0.541	521.059		3.541	510.465		6.541	532.101
0.542	521.062		3.542	511.098		6.542	532.502
0.543	521.066		3.543	511.706		6.543	532.889
0.544	521.074		3.544	512.298		6.544	533.266
0.545	521.081		3.545	512.886		6.545	533.637
0.546	521.086		3.546	513.458		6.546	534
0.547	521.09		3.547	514.011		6.547	534.352
0.548	521.094		3.548	514.548		6.548	534.694
0.549	521.1		3.549	515.071		6.549	535.021
0.55	521.106		3.55	515.584		6.55	535.338
0.551	521.112		3.551	516.081		6.551	535.652
0.552	521.121		3.552	516.559		6.552	535.956
0.553	521.129		3.553	517.017		6.553	536.243
0.554	521.135		3.554	517.454		6.554	536.519
0.555	521.139		3.555	517.887		6.555	536.787
0.556	521.142		3.556	518.325		6.556	537.046
0.557	521.148		3.557	518.753		6.557	537.301
0.558	521.154		3.558	519.155		6.558	537.542
0.559	521.158		3.559	519.538		6.559	537.769
0.56	521.164		3.56	519.911		6.56	537.993
0.561	521.168		3.561	520.279		6.561	538.207
0.562	521.174		3.562	520.636		6.562	538.407
0.563	521.185		3.563	520.984		6.563	538.599
0.564	521.194		3.564	521.322		6.564	538.785
0.565	521.2		3.565	521.645		6.565	538.961
0.566	521.206		3.566	521.957		6.566	539.123
0.567	521.212		3.567	522.25		6.567	539.277
0.568	521.218		3.568	522.523		6.568	539.425
0.569	521.224		3.569	522.796		6.569	539.565
0.57	521.23		3.57	523.059		6.57	539.695
0.571	521.237		3.571	523.297		6.571	539.816
0.572	521.245		3.572	523.529		6.572	539.934
0.573	521.249		3.573	523.752		6.573	540.042
0.574	521.255		3.574	523.96		6.574	540.139
0.575	521.262		3.575	524.163		6.575	540.23
0.576	521.268		3.576	524.361		6.576	540.31
0.577	521.274		3.577	524.544		6.577	540.385
0.578	521.28		3.578	524.712		6.578	540.452
0.579	521.286		3.579	524.875		6.579	540.511
0.58	521.292		3.58	525.027		6.58	540.564
0.581	521.3		3.581	525.17		6.581	540.612
0.582	521.309		3.582	525.303		6.582	540.652
0.583	521.316		3.583	525.421		6.583	540.681
0.584	521.321		3.584	525.524		6.584	540.707
0.585	521.325		3.585	525.627		6.585	540.727
0.586	521.333		3.586	525.73		6.586	540.743
0.587	521.342		3.587	525.818		6.587	540.749
0.588	521.351		3.588	525.891		6.588	540.747
0.589	521.36		3.589	525.959		6.589	540.746
0.59	521.369		3.59	526.022		6.59	540.747
0.591	521.377		3.591	526.08		6.591	540.746
0.592	521.383		3.592	526.133		6.592	540.744
0.593	521.389		3.593	526.181		6.593	540.742
0.594	521.395		3.594	526.224		6.594	540.739
0.595	521.401		3.595	526.257		6.595	540.734
0.596	521.407		3.596	526.29		6.596	540.727
0.597	521.413		3.597	526.328		6.597	540.721
0.598	521.419		3.598	526.351		6.598	540.716
0.599	521.424		3.599	526.369		6.599	540.713
0.6	521.43		3.6	526.387		6.6	540.709
0.601	521.438		3.601	526.395		6.601	540.704
0.602	521.447		3.602	526.403		6.602	540.698
0.603	521.456		3.603	526.407		6.603	540.693
0.604	521.466		3.604	526.406		6.604	540.689
0.605	521.473		3.605	526.406		6.605	540.687
0.606	521.479		3.606	526.405		6.606	540.684
0.607	521.487		3.607	526.405		6.607	540.679
0.608	521.496		3.608	526.404		6.608	540.674
0.609	521.502		3.609	526.402		6.609	540.668
0.61	521.503		3.61	526.399		6.61	540.663
0.611	521.505		3.611	526.396		6.611	540.656
0.612	521.51		3.612	526.394		6.612	540.65
0.613	521.514		3.613	526.394		6.613	540.645
0.614	521.52		3.614	526.392		6.614	540.639
0.615	521.528		3.615	526.39		6.615	540.634
0.616	521.537		3.616	526.388		6.616	540.629
0.617	521.544		3.617	526.385		6.617	540.622
0.618	521.552		3.618	526.382		6.618	540.616
0.619	521.559		3.619	526.378		6.619	540.611
0.62	521.569		3.62	526.377		6.62	540.606
0.621	521.578		3.621	526.376		6.621	540.601
0.622	521.584		3.622	526.375		6.622	540.596
0.623	521.59		3.623	526.375		6.623	540.591
0.624	521.597		3.624	526.376		6.624	540.587
0.625	521.603		3.625	526.375		6.625	540.582
0.626	521.607		3.626	526.375		6.626	540.578
0.627	521.613		3.627	526.374		6.627	540.573
0.628	521.621		3.628	526.371		6.628	540.568
0.629	521.63		3.629	526.368		6.629	540.563
0.63	521.638		3.63	526.367		6.63	540.557
0.631	521.647		3.631	526.368		6.631	540.552
0.632	521.656		3.632	526.366		6.632	540.547
0.633	521.662		3.633	526.362		6.633	540.542
0.634	521.668		3.634	526.357		6.634	540.536
0.635	521.676		3.635	526.357		6.635	540.529
0.636	521.683		3.636	526.356		6.636	540.529
0.637	521.691		3.637	526.354		6.637	540.528
0.638	521.7		3.638	526.352		6.638	540.525
0.639	521.708		3.639	526.352		6.639	540.521
0.64	521.713		3.64	526.351		6.64	540.518
0.641	521.721		3.641	526.349		6.641	540.513
0.642	521.729		3.642	526.352		6.642	540.506
0.643	521.731		3.643	526.355		6.643	540.5
0.644	521.736		3.644	526.354		6.644	540.494
0.645	521.745		3.645	526.354		6.645	540.487
0.646	521.754		3.646	526.355		6.646	540.481
0.647	521.762		3.647	526.356		6.647	540.475
0.648	521.769		3.648	526.358		6.648	540.468
0.649	521.777		3.649	526.359		6.649	540.462
0.65	521.784		3.65	526.358		6.65	540.455
0.651	521.792		3.651	526.356		6.651	540.451
0.652	521.799		3.652	526.353		6.652	540.446
0.653	521.809		3.653	526.35		6.653	540.439
0.654	521.816		3.654	526.345		6.654	540.433
0.655	521.824		3.655	526.342		6.655	540.426
0.656	521.831		3.656	526.343		6.656	540.42
0.657	521.839		3.657	526.345		6.657	540.412
0.658	521.846		3.658	526.346		6.658	540.406
0.659	521.856		3.659	526.344		6.659	540.401
0.66	521.865		3.66	526.342		6.66	540.396
0.661	521.871		3.661	526.343		6.661	540.391
0.662	521.878		3.662	526.344		6.662	540.382
0.663	521.886		3.663	526.343		6.663	540.372
0.664	521.894		3.664	526.344		6.664	540.365
0.665	521.903		3.665	526.346		6.665	540.357
0.666	521.912		3.666	526.347		6.666	540.35
0.667	521.923		3.667	526.346		6.667	540.345
0.668	521.934		3.668	526.346		6.668	540.341
0.669	521.943		3.669	526.345		6.669	540.333
0.67	521.952		3.67	526.347		6.67	540.325
0.671	521.961		3.671	526.351		6.671	540.32
0.672	521.969		3.672	526.353		6.672	540.315
0.673	521.975		3.673	526.354		6.673	540.31
0.674	521.982		3.674	526.353		6.674	540.305
0.675	521.99		3.675	526.354		6.675	540.3
0.676	521.994		3.676	526.356		6.676	540.294
0.677	521.998		3.677	526.359		6.677	540.285
0.678	522.004		3.678	526.359		6.678	540.275
0.679	522.01		3.679	526.359		6.679	540.269
0.68	522.018		3.68	526.36		6.68	540.264
0.681	522.025		3.681	526.361		6.681	540.256
0.682	522.031		3.682	526.359		6.682	540.248
0.683	522.037		3.683	526.358		6.683	540.242
0.684	522.045		3.684	526.362		6.684	540.236
0.685	522.052		3.685	526.362		6.685	540.231
0.686	522.06		3.686	526.359		6.686	540.226
0.687	522.069		3.687	526.36		6.687	540.219
0.688	522.08		3.688	526.362		6.688	540.213
0.689	522.091		3.689	526.363		6.689	540.207
0.69	522.099		3.69	526.364		6.69	540.2
0.691	522.106		3.691	526.362		6.691	540.194
0.692	522.114		3.692	526.361		6.692	540.187
0.693	522.121		3.693	526.364		6.693	540.18
0.694	522.129		3.694	526.366		6.694	540.172
0.695	522.136		3.695	526.368		6.695	540.165
0.696	522.144		3.696	526.37		6.696	540.157
0.697	522.148		3.697	526.371		6.697	540.148
0.698	522.153		3.698	526.369		6.698	540.142
0.699	522.158		3.699	526.368		6.699	540.137
0.7	522.164		3.7	526.369		6.7	540.13
0.701	522.172		3.701	526.371		6.701	540.124
0.702	522.181		3.702	526.375		6.702	540.116
0.703	522.189		3.703	526.376		6.703	540.11
0.704	522.195		3.704	526.378		6.704	540.105
0.705	522.202		3.705	526.38		6.705	540.1
0.706	522.211		3.706	526.381		6.706	540.094
0.707	522.221		3.707	526.38		6.707	540.086
0.708	522.23		3.708	526.381		6.708	540.078
0.709	522.239		3.709	526.383		6.709	540.07
0.71	522.248		3.71	526.383		6.71	540.064
0.711	522.259		3.711	526.384		6.711	540.057
0.712	522.27		3.712	526.386		6.712	540.051
0.713	522.278		3.713	526.388		6.713	540.045
0.714	522.284		3.714	526.393		6.714	540.038
0.715	522.289		3.715	526.398		6.715	540.03
0.716	522.295		3.716	526.4		6.716	540.023
0.717	522.298		3.717	526.399		6.717	540.016
0.718	522.301		3.718	526.397		6.718	540.011
0.719	522.307		3.719	526.396		6.719	540.005
0.72	522.312		3.72	526.395		6.72	539.997
0.721	522.318		3.721	526.396		6.721	539.989
0.722	522.324		3.722	526.397		6.722	539.981
0.723	522.33		3.723	526.4		6.723	539.974
0.724	522.336		3.724	526.401		6.724	539.966
0.725	522.342		3.725	526.4		6.725	539.959
0.726	522.35		3.726	526.4		6.726	539.951
0.727	522.359		3.727	526.398		6.727	539.945
0.728	522.368		3.728	526.398		6.728	539.939
0.729	522.377		3.729	526.398		6.729	539.931
0.73	522.387		3.73	526.402		6.73	539.927
0.731	522.396		3.731	526.407		6.731	539.922
0.732	522.405		3.732	526.412		6.732	539.913
0.733	522.413		3.733	526.415		6.733	539.904
0.734	522.418		3.734	526.419		6.734	539.898
0.735	522.423		3.735	526.425		6.735	539.893
0.736	522.425		3.736	526.431		6.736	539.885
0.737	522.433		3.737	526.434		6.737	539.875
0.738	522.442		3.738	526.438		6.738	539.868
0.739	522.448		3.739	526.441		6.739	539.861
0.74	522.456		3.74	526.445		6.74	539.855
0.741	522.462		3.741	526.448		6.741	539.848
0.742	522.468		3.742	526.451		6.742	539.844
0.743	522.475		3.743	526.451		6.743	539.839
0.744	522.484		3.744	526.452		6.744	539.829
0.745	522.494		3.745	526.456		6.745	539.822
0.746	522.499		3.746	526.458		6.746	539.818
0.747	522.509		3.747	526.46		6.747	539.813
0.748	522.518		3.748	526.465		6.748	539.805
0.749	522.522		3.749	526.468		6.749	539.796
0.75	522.526		3.75	526.472		6.75	539.787
0.751	522.534		3.751	526.477		6.751	539.779
0.752	522.543		3.752	526.48		6.752	539.771
0.753	522.551		3.753	526.484		6.753	539.76
0.754	522.555		3.754	526.489		6.754	539.748
0.755	522.561		3.755	526.491		6.755	539.739
0.756	522.57		3.756	526.49		6.756	539.732
0.757	522.579		3.757	526.491		6.757	539.726
0.758	522.587		3.758	526.495		6.758	539.718
0.759	522.591		3.759	526.498		6.759	539.712
0.76	522.596		3.76	526.5		6.76	539.708
0.761	522.605		3.761	526.504		6.761	539.703
0.762	522.614		3.762	526.507		6.762	539.697
0.763	522.62		3.763	526.508		6.763	539.691
0.764	522.626		3.764	526.509		6.764	539.683
0.765	522.63		3.765	526.511		6.765	539.675
0.766	522.636		3.766	526.514		6.766	539.667
0.767	522.644		3.767	526.518		6.767	539.658
0.768	522.651		3.768	526.519		6.768	539.65
0.769	522.66		3.769	526.52		6.769	539.644
0.77	522.666		3.77	526.522		6.77	539.637
0.771	522.669		3.771	526.523		6.771	539.629
0.772	522.675		3.772	526.523		6.772	539.622
0.773	522.682		3.773	526.524		6.773	539.617
0.774	522.687		3.774	526.525		6.774	539.61
0.775	522.693		3.775	526.527		6.775	539.601
0.776	522.702		3.776	526.532		6.776	539.593
0.777	522.711		3.777	526.536		6.777	539.587
0.778	522.72		3.778	526.535		6.778	539.58
0.779	522.728		3.779	526.536		6.779	539.574
0.78	522.735		3.78	526.538		6.78	539.568
0.781	522.743		3.781	526.541		6.781	539.561
0.782	522.749		3.782	526.545		6.782	539.555
0.783	522.755		3.783	526.548		6.783	539.55
0.784	522.759		3.784	526.552		6.784	539.544
0.785	522.763		3.785	526.553		6.785	539.533
0.786	522.769		3.786	526.554		6.786	539.522
0.787	522.775		3.787	526.556		6.787	539.514
0.788	522.783		3.788	526.558		6.788	539.506
0.789	522.792		3.789	526.561		6.789	539.499
0.79	522.798		3.79	526.565		6.79	539.492
0.791	522.804		3.791	526.567		6.791	539.484
0.792	522.813		3.792	526.569		6.792	539.476
0.793	522.819		3.793	526.573		6.793	539.47
0.794	522.823		3.794	526.578		6.794	539.465
0.795	522.831		3.795	526.582		6.795	539.462
0.796	522.839		3.796	526.587		6.796	539.455
0.797	522.844		3.797	526.592		6.797	539.446
0.798	522.85		3.798	526.597		6.798	539.438
0.799	522.856		3.799	526.603		6.799	539.432
0.8	522.862		3.8	526.609		6.8	539.424
0.801	522.87		3.801	526.612		6.801	539.416
0.802	522.877		3.802	526.612		6.802	539.41
0.803	522.885		3.803	526.616		6.803	539.403
0.804	522.891		3.804	526.622		6.804	539.397
0.805	522.895		3.805	526.63		6.805	539.392
0.806	522.901		3.806	526.634		6.806	539.389
0.807	522.907		3.807	526.637		6.807	539.381
0.808	522.915		3.808	526.64		6.808	539.37
0.809	522.922		3.809	526.644		6.809	539.362
0.81	522.928		3.81	526.646		6.81	539.354
0.811	522.936		3.811	526.649		6.811	539.345
0.812	522.942		3.812	526.653		6.812	539.336
0.813	522.944		3.813	526.655		6.813	539.328
0.814	522.947		3.814	526.658		6.814	539.322
0.815	522.951		3.815	526.663		6.815	539.314
0.816	522.955		3.816	526.668		6.816	539.306
0.817	522.956		3.817	526.673		6.817	539.298
0.818	522.957		3.818	526.676		6.818	539.289
0.819	522.963		3.819	526.68		6.819	539.279
0.82	522.971		3.82	526.683		6.82	539.272
0.821	522.977		3.821	526.687		6.821	539.265
0.822	522.983		3.822	526.692		6.822	539.257
0.823	522.987		3.823	526.699		6.823	539.247
0.824	522.991		3.824	526.705		6.824	539.237
0.825	522.996		3.825	526.708		6.825	539.23
0.826	523.002		3.826	526.71		6.826	539.222
0.827	523.006		3.827	526.712		6.827	539.217
0.828	523.007		3.828	526.715		6.828	539.212
0.829	523.011		3.829	526.72		6.829	539.205
0.83	523.015		3.83	526.725		6.83	539.199
0.831	523.02		3.831	526.73		6.831	539.191
0.832	523.027		3.832	526.734		6.832	539.183
0.833	523.033		3.833	526.737		6.833	539.174
0.834	523.037		3.834	526.74		6.834	539.165
0.835	523.04		3.835	526.743		6.835	539.157
0.836	523.043		3.836	526.746		6.836	539.149
0.837	523.049		3.837	526.752		6.837	539.14
0.838	523.053		3.838	526.757		6.838	539.132
0.839	523.056		3.839	526.761		6.839	539.126
0.84	523.06		3.84	526.766		6.84	539.115
0.841	523.064		3.841	526.77		6.841	539.104
0.842	523.068		3.842	526.774		6.842	539.096
0.843	523.071		3.843	526.777		6.843	539.088
0.844	523.075		3.844	526.782		6.844	539.082
0.845	523.085		3.845	526.786		6.845	539.077
0.846	523.091		3.846	526.789		6.846	539.071
0.847	523.095		3.847	526.794		6.847	539.064
0.848	523.099		3.848	526.796		6.848	539.058
0.849	523.103		3.849	526.798		6.849	539.05
0.85	523.106		3.85	526.802		6.85	539.039
0.851	523.107		3.851	526.805		6.851	539.029
0.852	523.111		3.852	526.809		6.852	539.021
0.853	523.117		3.853	526.812		6.853	539.016
0.854	523.121		3.854	526.816		6.854	539.01
0.855	523.122		3.855	526.818		6.855	539
0.856	523.124		3.856	526.82		6.856	538.992
0.857	523.126		3.857	526.821		6.857	538.985
0.858	523.129		3.858	526.822		6.858	538.977
0.859	523.131		3.859	526.825		6.859	538.969
0.86	523.136		3.86	526.83		6.86	538.961
0.861	523.142		3.861	526.835		6.861	538.952
0.862	523.146		3.862	526.839		6.862	538.943
0.863	523.149		3.863	526.842		6.863	538.935
0.864	523.151		3.864	526.846		6.864	538.927
0.865	523.154		3.865	526.848		6.865	538.919
0.866	523.156		3.866	526.85		6.866	538.91
0.867	523.159		3.867	526.852		6.867	538.902
0.868	523.165		3.868	526.857		6.868	538.891
0.869	523.173		3.869	526.862		6.869	538.88
0.87	523.179		3.87	526.865		6.87	538.874
0.871	523.183		3.871	526.87		6.871	538.868
0.872	523.185		3.872	526.875		6.872	538.861
0.873	523.19		3.873	526.88		6.873	538.855
0.874	523.194		3.874	526.883		6.874	538.849
0.875	523.198		3.875	526.887		6.875	538.842
0.876	523.201		3.876	526.892		6.876	538.836
0.877	523.204		3.877	526.896		6.877	538.828
0.878	523.208		3.878	526.903		6.878	538.819
0.879	523.211		3.879	526.91		6.879	538.809
0.88	523.215		3.88	526.915		6.88	538.801
0.881	523.219		3.881	526.919		6.881	538.794
0.882	523.223		3.882	526.921		6.882	538.786
0.883	523.226		3.883	526.923		6.883	538.778
0.884	523.229		3.884	526.928		6.884	538.769
0.885	523.235		3.885	526.933		6.885	538.758
0.886	523.239		3.886	526.937		6.886	538.747
0.887	523.24		3.887	526.942		6.887	538.738
0.888	523.243		3.888	526.947		6.888	538.732
0.889	523.247		3.889	526.953		6.889	538.725
0.89	523.249		3.89	526.959		6.89	538.716
0.891	523.252		3.891	526.963		6.891	538.708
0.892	523.258		3.892	526.965		6.892	538.702
0.893	523.262		3.893	526.97		6.893	538.695
0.894	523.263		3.894	526.976		6.894	538.689
0.895	523.266		3.895	526.98		6.895	538.681
0.896	523.267		3.896	526.984		6.896	538.672
0.897	523.27		3.897	526.988		6.897	538.664
0.898	523.272		3.898	526.99		6.898	538.656
0.899	523.273		3.899	526.996		6.899	538.65
0.9	523.276		3.9	527.005		6.9	538.645
0.901	523.277		3.901	527.011		6.901	538.638
0.902	523.278		3.902	527.016		6.902	538.632
0.903	523.28		3.903	527.022		6.903	538.626
0.904	523.281		3.904	527.026		6.904	538.621
0.905	523.281		3.905	527.031		6.905	538.616
0.906	523.28		3.906	527.036		6.906	538.608
0.907	523.281		3.907	527.038		6.907	538.6
0.908	523.284		3.908	527.041		6.908	538.592
0.909	523.285		3.909	527.046		6.909	538.583
0.91	523.284		3.91	527.052		6.91	538.574
0.911	523.285		3.911	527.057		6.911	538.564
0.912	523.286		3.912	527.061		6.912	538.554
0.913	523.284		3.913	527.064		6.913	538.547
0.914	523.282		3.914	527.068		6.914	538.545
0.915	523.281		3.915	527.073		6.915	538.542
0.916	523.282		3.916	527.076		6.916	538.537
0.917	523.283		3.917	527.08		6.917	538.53
0.918	523.284		3.918	527.084		6.918	538.524
0.919	523.287		3.919	527.088		6.919	538.518
0.92	523.289		3.92	527.09		6.92	538.511
0.921	523.292		3.921	527.091		6.921	538.503
0.922	523.293		3.922	527.093		6.922	538.494
0.923	523.294		3.923	527.096		6.923	538.486
0.924	523.295		3.924	527.099		6.924	538.479
0.925	523.294		3.925	527.102		6.925	538.471
0.926	523.294		3.926	527.106		6.926	538.463
0.927	523.296		3.927	527.108		6.927	538.454
0.928	523.301		3.928	527.111		6.928	538.446
0.929	523.3		3.929	527.118		6.929	538.438
0.93	523.298		3.93	527.122		6.93	538.43
0.931	523.297		3.931	527.123		6.931	538.424
0.932	523.298		3.932	527.125		6.932	538.419
0.933	523.301		3.933	527.13		6.933	538.414
0.934	523.302		3.934	527.136		6.934	538.409
0.935	523.301		3.935	527.143		6.935	538.404
0.936	523.299		3.936	527.146		6.936	538.396
0.937	523.296		3.937	527.15		6.937	538.388
0.938	523.296		3.938	527.156		6.938	538.383
0.939	523.293		3.939	527.162		6.939	538.38
0.94	523.289		3.94	527.165		6.94	538.375
0.941	523.287		3.941	527.168		6.941	538.37
0.942	523.288		3.942	527.17		6.942	538.368
0.943	523.289		3.943	527.172		6.943	538.366
0.944	523.29		3.944	527.174		6.944	538.361
0.945	523.291		3.945	527.176		6.945	538.353
0.946	523.289		3.946	527.178		6.946	538.347
0.947	523.285		3.947	527.182		6.947	538.343
0.948	523.283		3.948	527.187		6.948	538.34
0.949	523.28		3.949	527.19		6.949	538.335
0.95	523.278		3.95	527.195		6.95	538.329
0.951	523.276		3.951	527.201		6.951	538.324
0.952	523.275		3.952	527.205		6.952	538.319
0.953	523.276		3.953	527.206		6.953	538.318
0.954	523.277		3.954	527.206		6.954	538.318
0.955	523.278		3.955	527.211		6.955	538.311
0.956	523.276		3.956	527.219		6.956	538.306
0.957	523.272		3.957	527.226		6.957	538.304
0.958	523.268		3.958	527.231		6.958	538.301
0.959	523.266		3.959	527.233		6.959	538.296
0.96	523.265		3.96	527.235		6.96	538.292
0.961	523.263		3.961	527.239		6.961	538.29
0.962	523.26		3.962	527.244		6.962	538.287
0.963	523.261		3.963	527.249		6.963	538.28
0.964	523.264		3.964	527.252		6.964	538.274
0.965	523.265		3.965	527.254		6.965	538.269
0.966	523.266		3.966	527.256		6.966	538.264
0.967	523.269		3.967	527.26		6.967	538.259
0.968	523.27		3.968	527.265		6.968	538.254
0.969	523.269		3.969	527.271		6.969	538.247
0.97	523.267		3.97	527.277		6.97	538.239
0.971	523.265		3.971	527.283		6.971	538.234
0.972	523.266		3.972	527.291		6.972	538.233
0.973	523.268		3.973	527.297		6.973	538.233
0.974	523.266		3.974	527.299		6.974	538.229
0.975	523.259		3.975	527.3		6.975	538.224
0.976	523.256		3.976	527.302		6.976	538.218
0.977	523.257		3.977	527.304		6.977	538.213
0.978	523.257		3.978	527.309		6.978	538.209
0.979	523.258		3.979	527.314		6.979	538.205
0.98	523.259		3.98	527.315		6.98	538.2
0.981	523.256		3.981	527.317		6.981	538.195
0.982	523.253		3.982	527.321		6.982	538.188
0.983	523.249		3.983	527.321		6.983	538.185
0.984	523.248		3.984	527.322		6.984	538.181
0.985	523.247		3.985	527.324		6.985	538.175
0.986	523.245		3.986	527.328		6.986	538.17
0.987	523.243		3.987	527.333		6.987	538.167
0.988	523.24		3.988	527.336		6.988	538.16
0.989	523.24		3.989	527.338		6.989	538.154
0.99	523.238		3.99	527.343		6.99	538.149
0.991	523.234		3.991	527.348		6.991	538.142
0.992	523.23		3.992	527.349		6.992	538.136
0.993	523.227		3.993	527.351		6.993	538.131
0.994	523.225		3.994	527.353		6.994	538.126
0.995	523.223		3.995	527.354		6.995	538.121
0.996	523.222		3.996	527.356		6.996	538.118
0.997	523.221		3.997	527.358		6.997	538.114
0.998	523.219		3.998	527.36		6.998	538.111
0.999	523.215		3.999	527.363		6.999	538.107
1	523.213		4	527.363		7	538.102
1.001	523.216		4.001	527.364		7.001	538.098
1.002	523.215		4.002	527.366		7.002	538.094
1.003	523.209		4.003	527.369		7.003	538.091
1.004	523.207		4.004	527.371		7.004	538.086
1.005	523.205		4.005	527.374		7.005	538.082
1.006	523.201		4.006	527.378		7.006	538.08
1.007	523.197		4.007	527.38		7.007	538.077
1.008	523.191		4.008	527.382		7.008	538.073
1.009	523.186		4.009	527.386		7.009	538.073
1.01	523.185		4.01	527.39		7.01	538.071
1.011	523.185		4.011	527.395		7.011	538.066
1.012	523.182		4.012	527.397		7.012	538.062
1.013	523.178		4.013	527.398		7.013	538.057
1.014	523.173		4.014	527.4		7.014	538.051
1.015	523.17		4.015	527.405		7.015	538.044
1.016	523.168		4.016	527.409		7.016	538.04
1.017	523.164		4.017	527.41		7.017	538.038
1.018	523.162		4.018	527.413		7.018	538.037
1.019	523.16		4.019	527.417		7.019	538.035
1.02	523.156		4.02	527.417		7.02	538.033
1.021	523.152		4.021	527.42		7.021	538.029
1.022	523.151		4.022	527.423		7.022	538.026
1.023	523.152		4.023	527.424		7.023	538.024
1.024	523.15		4.024	527.425		7.024	538.02
1.025	523.148		4.025	527.428		7.025	538.02
1.026	523.145		4.026	527.432		7.026	538.019
1.027	523.141		4.027	527.434		7.027	538.016
1.028	523.136		4.028	527.435		7.028	538.012
1.029	523.13		4.029	527.435		7.029	538.009
1.03	523.128		4.03	527.438		7.03	538.007
1.031	523.127		4.031	527.441		7.031	538.006
1.032	523.123		4.032	527.446		7.032	538.006
1.033	523.116		4.033	527.449		7.033	538.002
1.034	523.111		4.034	527.45		7.034	537.996
1.035	523.108		4.035	527.452		7.035	537.991
1.036	523.104		4.036	527.457		7.036	537.986
1.037	523.099		4.037	527.462		7.037	537.983
1.038	523.096		4.038	527.463		7.038	537.981
1.039	523.094		4.039	527.462		7.039	537.976
1.04	523.09		4.04	527.465		7.04	537.971
1.041	523.086		4.041	527.467		7.041	537.966
1.042	523.082		4.042	527.469		7.042	537.961
1.043	523.078		4.043	527.47		7.043	537.956
1.044	523.078		4.044	527.472		7.044	537.951
1.045	523.077		4.045	527.475		7.045	537.949
1.046	523.073		4.046	527.476		7.046	537.947
1.047	523.069		4.047	527.478		7.047	537.946
1.048	523.067		4.048	527.482		7.048	537.946
1.049	523.066		4.049	527.484		7.049	537.942
1.05	523.064		4.05	527.483		7.05	537.939
1.051	523.06		4.051	527.482		7.051	537.937
1.052	523.055		4.052	527.482		7.052	537.935
1.053	523.049		4.053	527.483		7.053	537.931
1.054	523.047		4.054	527.483		7.054	537.928
1.055	523.043		4.055	527.484		7.055	537.926
1.056	523.036		4.056	527.484		7.056	537.925
1.057	523.03		4.057	527.487		7.057	537.925
1.058	523.024		4.058	527.491		7.058	537.923
1.059	523.017		4.059	527.494		7.059	537.918
1.06	523.01		4.06	527.493		7.06	537.914
1.061	523.004		4.061	527.494		7.061	537.914
1.062	522.999		4.062	527.495		7.062	537.914
1.063	522.997		4.063	527.493		7.063	537.915
1.064	522.998		4.064	527.492		7.064	537.915
1.065	522.994		4.065	527.494		7.065	537.913
1.066	522.988		4.066	527.495		7.066	537.909
1.067	522.982		4.067	527.495		7.067	537.906
1.068	522.977		4.068	527.494		7.068	537.904
1.069	522.971		4.069	527.494		7.069	537.903
1.07	522.966		4.07	527.494		7.07	537.901
1.071	522.963		4.071	527.497		7.071	537.899
1.072	522.961		4.072	527.499		7.072	537.899
1.073	522.957		4.073	527.501		7.073	537.9
1.074	522.953		4.074	527.503		7.074	537.899
1.075	522.949		4.075	527.507		7.075	537.898
1.076	522.945		4.076	527.51		7.076	537.898
1.077	522.942		4.077	527.514		7.077	537.896
1.078	522.938		4.078	527.517		7.078	537.895
1.079	522.934		4.079	527.518		7.079	537.893
1.08	522.93		4.08	527.519		7.08	537.89
1.081	522.927		4.081	527.52		7.081	537.888
1.082	522.925		4.082	527.52		7.082	537.887
1.083	522.92		4.083	527.523		7.083	537.887
1.084	522.916		4.084	527.526		7.084	537.886
1.085	522.913		4.085	527.528		7.085	537.884
1.086	522.909		4.086	527.529		7.086	537.883
1.087	522.904		4.087	527.53		7.087	537.884
1.088	522.897		4.088	527.531		7.088	537.884
1.089	522.889		4.089	527.531		7.089	537.883
1.09	522.882		4.09	527.532		7.09	537.883
1.091	522.875		4.091	527.533		7.091	537.882
1.092	522.871		4.092	527.533		7.092	537.881
1.093	522.867		4.093	527.533		7.093	537.879
1.094	522.86		4.094	527.534		7.094	537.877
1.095	522.853		4.095	527.535		7.095	537.877
1.096	522.847		4.096	527.537		7.096	537.876
1.097	522.845		4.097	527.538		7.097	537.876
1.098	522.843		4.098	527.537		7.098	537.875
1.099	522.837		4.099	527.538		7.099	537.873
1.1	522.83		4.1	527.539		7.1	537.871
1.101	522.823		4.101	527.54		7.101	537.872
1.102	522.815		4.102	527.542		7.102	537.873
1.103	522.808		4.103	527.543		7.103	537.869
1.104	522.801		4.104	527.541		7.104	537.866
1.105	522.794		4.105	527.54		7.105	537.865
1.106	522.786		4.106	527.541		7.106	537.863
1.107	522.779		4.107	527.541		7.107	537.861
1.108	522.772		4.108	527.54		7.108	537.861
1.109	522.765		4.109	527.541		7.109	537.86
1.11	522.758		4.11	527.542		7.11	537.861
1.111	522.75		4.111	527.543		7.111	537.862
1.112	522.745		4.112	527.543		7.112	537.861
1.113	522.741		4.113	527.542		7.113	537.862
1.114	522.737		4.114	527.54		7.114	537.866
1.115	522.73		4.115	527.539		7.115	537.868
1.116	522.723		4.116	527.54		7.116	537.866
1.117	522.719		4.117	527.542		7.117	537.864
1.118	522.713		4.118	527.544		7.118	537.867
1.119	522.704		4.119	527.545		7.119	537.869
1.12	522.697		4.12	527.545		7.12	537.87
1.121	522.691		4.121	527.544		7.121	537.871
1.122	522.686		4.122	527.545		7.122	537.872
1.123	522.68		4.123	527.544		7.123	537.874
1.124	522.675		4.124	527.543		7.124	537.878
1.125	522.669		4.125	527.542		7.125	537.88
1.126	522.664		4.126	527.541		7.126	537.879
1.127	522.66		4.127	527.542		7.127	537.88
1.128	522.654		4.128	527.543		7.128	537.883
1.129	522.647		4.129	527.544		7.129	537.884
1.13	522.64		4.13	527.546		7.13	537.884
1.131	522.632		4.131	527.546		7.131	537.884
1.132	522.624		4.132	527.545		7.132	537.883
1.133	522.613		4.133	527.547		7.133	537.884
1.134	522.604		4.134	527.548		7.134	537.887
1.135	522.597		4.135	527.547		7.135	537.889
1.136	522.591		4.136	527.547		7.136	537.888
1.137	522.584		4.137	527.546		7.137	537.889
1.138	522.575		4.138	527.545		7.138	537.893
1.139	522.568		4.139	527.543		7.139	537.897
1.14	522.562		4.14	527.543		7.14	537.898
1.141	522.555		4.141	527.543		7.141	537.896
1.142	522.546		4.142	527.542		7.142	537.895
1.143	522.539		4.143	527.543		7.143	537.897
1.144	522.532		4.144	527.544		7.144	537.9
1.145	522.525		4.145	527.546		7.145	537.901
1.146	522.516		4.146	527.548		7.146	537.9
1.147	522.505		4.147	527.549		7.147	537.901
1.148	522.495		4.148	527.547		7.148	537.903
1.149	522.486		4.149	527.544		7.149	537.903
1.15	522.479		4.15	527.542		7.15	537.902
1.151	522.473		4.151	527.542		7.151	537.904
1.152	522.468		4.152	527.543		7.152	537.908
1.153	522.46		4.153	527.543		7.153	537.913
1.154	522.453		4.154	527.543		7.154	537.917
1.155	522.448		4.155	527.542		7.155	537.921
1.156	522.44		4.156	527.54		7.156	537.925
1.157	522.43		4.157	527.537		7.157	537.926
1.158	522.423		4.158	527.535		7.158	537.928
1.159	522.417		4.159	527.536		7.159	537.932
1.16	522.408		4.16	527.537		7.16	537.934
1.161	522.399		4.161	527.535		7.161	537.934
1.162	522.391		4.162	527.533		7.162	537.933
1.163	522.378		4.163	527.535		7.163	537.935
1.164	522.368		4.164	527.538		7.164	537.938
1.165	522.359		4.165	527.536		7.165	537.941
1.166	522.349		4.166	527.532		7.166	537.945
1.167	522.34		4.167	527.529		7.167	537.948
1.168	522.334		4.168	527.527		7.168	537.951
1.169	522.329		4.169	527.528		7.169	537.954
1.17	522.32		4.17	527.529		7.17	537.956
1.171	522.309		4.171	527.528		7.171	537.958
1.172	522.299		4.172	527.531		7.172	537.961
1.173	522.288		4.173	527.531		7.173	537.965
1.174	522.279		4.174	527.531		7.174	537.967
1.175	522.27		4.175	527.532		7.175	537.969
1.176	522.262		4.176	527.53		7.176	537.973
1.177	522.253		4.177	527.527		7.177	537.977
1.178	522.242		4.178	527.523		7.178	537.979
1.179	522.232		4.179	527.519		7.179	537.981
1.18	522.221		4.18	527.517		7.18	537.982
1.181	522.211		4.181	527.518		7.181	537.983
1.182	522.204		4.182	527.519		7.182	537.984
1.183	522.198		4.183	527.521		7.183	537.984
1.184	522.191		4.184	527.522		7.184	537.983
1.185	522.184		4.185	527.52		7.185	537.982
1.186	522.175		4.186	527.517		7.186	537.98
1.187	522.166		4.187	527.513		7.187	537.978
1.188	522.159		4.188	527.513		7.188	537.978
1.189	522.151		4.189	527.514		7.189	537.98
1.19	522.144		4.19	527.51		7.19	537.984
1.191	522.135		4.191	527.506		7.191	537.985
1.192	522.126		4.192	527.503		7.192	537.983
1.193	522.119		4.193	527.501		7.193	537.984
1.194	522.112		4.194	527.499		7.194	537.986
1.195	522.103		4.195	527.496		7.195	537.988
1.196	522.093		4.196	527.491		7.196	537.992
1.197	522.084		4.197	527.489		7.197	537.993
1.198	522.077		4.198	527.489		7.198	537.992
1.199	522.066		4.199	527.487		7.199	537.993
1.2	522.056		4.2	527.482		7.2	537.996
1.201	522.048		4.201	527.476		7.201	537.999
1.202	522.041		4.202	527.475		7.202	538.002
1.203	522.032		4.203	527.473		7.203	538.003
1.204	522.023		4.204	527.471		7.204	538.005
1.205	522.015		4.205	527.468		7.205	538.006
1.206	522.007		4.206	527.462		7.206	538.008
1.207	522.002		4.207	527.457		7.207	538.009
1.208	521.998		4.208	527.454		7.208	538.009
1.209	521.994		4.209	527.452		7.209	538.011
1.21	521.987		4.21	527.452		7.21	538.013
1.211	521.979		4.211	527.448		7.211	538.017
1.212	521.972		4.212	527.444		7.212	538.021
1.213	521.967		4.213	527.442		7.213	538.025
1.214	521.959		4.214	527.44		7.214	538.027
1.215	521.951		4.215	527.438		7.215	538.028
1.216	521.943		4.216	527.436		7.216	538.03
1.217	521.936		4.217	527.433		7.217	538.034
1.218	521.927		4.218	527.428		7.218	538.036
1.219	521.918		4.219	527.425		7.219	538.036
1.22	521.911		4.22	527.423		7.22	538.038
1.221	521.904		4.221	527.42		7.221	538.042
1.222	521.897		4.222	527.417		7.222	538.043
1.223	521.891		4.223	527.415		7.223	538.045
1.224	521.886		4.224	527.415		7.224	538.049
1.225	521.878		4.225	527.413		7.225	538.05
1.226	521.875		4.226	527.409		7.226	538.052
1.227	521.871		4.227	527.406		7.227	538.056
1.228	521.863		4.228	527.403		7.228	538.061
1.229	521.855		4.229	527.399		7.229	538.069
1.23	521.846		4.23	527.394		7.23	538.076
1.231	521.838		4.231	527.391		7.231	538.078
1.232	521.831		4.232	527.388		7.232	538.081
1.233	521.824		4.233	527.383		7.233	538.084
1.234	521.815		4.234	527.378		7.234	538.088
1.235	521.803		4.235	527.375		7.235	538.093
1.236	521.794		4.236	527.371		7.236	538.097
1.237	521.789		4.237	527.367		7.237	538.099
1.238	521.781		4.238	527.366		7.238	538.102
1.239	521.773		4.239	527.364		7.239	538.106
1.24	521.764		4.24	527.362		7.24	538.108
1.241	521.756		4.241	527.359		7.241	538.109
1.242	521.748		4.242	527.355		7.242	538.114
1.243	521.735		4.243	527.354		7.243	538.119
1.244	521.725		4.244	527.352		7.244	538.122
1.245	521.718		4.245	527.347		7.245	538.127
1.246	521.712		4.246	527.341		7.246	538.132
1.247	521.707		4.247	527.338		7.247	538.134
1.248	521.701		4.248	527.336		7.248	538.138
1.249	521.697		4.249	527.334		7.249	538.141
1.25	521.69		4.25	527.334		7.25	538.144
1.251	521.681		4.251	527.331		7.251	538.153
1.252	521.674		4.252	527.327		7.252	538.159
1.253	521.665		4.253	527.325		7.253	538.162
1.254	521.654		4.254	527.324		7.254	538.164
1.255	521.646		4.255	527.322		7.255	538.171
1.256	521.638		4.256	527.317		7.256	538.177
1.257	521.631		4.257	527.313		7.257	538.183
1.258	521.624		4.258	527.309		7.258	538.188
1.259	521.615		4.259	527.308		7.259	538.193
1.26	521.606		4.26	527.304		7.26	538.198
1.261	521.599		4.261	527.3		7.261	538.203
1.262	521.593		4.262	527.297		7.262	538.207
1.263	521.586		4.263	527.293		7.263	538.211
1.264	521.577		4.264	527.29		7.264	538.216
1.265	521.57		4.265	527.287		7.265	538.22
1.266	521.565		4.266	527.284		7.266	538.222
1.267	521.557		4.267	527.28		7.267	538.228
1.268	521.548		4.268	527.275		7.268	538.234
1.269	521.538		4.269	527.269		7.269	538.24
1.27	521.527		4.27	527.264		7.27	538.245
1.271	521.52		4.271	527.258		7.271	538.249
1.272	521.515		4.272	527.254		7.272	538.252
1.273	521.509		4.273	527.249		7.273	538.256
1.274	521.504		4.274	527.243		7.274	538.259
1.275	521.498		4.275	527.239		7.275	538.262
1.276	521.492		4.276	527.234		7.276	538.268
1.277	521.488		4.277	527.228		7.277	538.271
1.278	521.485		4.278	527.221		7.278	538.274
1.279	521.476		4.279	527.214		7.279	538.278
1.28	521.462		4.28	527.209		7.28	538.281
1.281	521.45		4.281	527.205		7.281	538.284
1.282	521.439		4.282	527.2		7.282	538.287
1.283	521.432		4.283	527.195		7.283	538.294
1.284	521.426		4.284	527.191		7.284	538.301
1.285	521.419		4.285	527.186		7.285	538.305
1.286	521.412		4.286	527.18		7.286	538.307
1.287	521.406		4.287	527.176		7.287	538.311
1.288	521.402		4.288	527.171		7.288	538.315
1.289	521.399		4.289	527.167		7.289	538.317
1.29	521.393		4.29	527.165		7.29	538.318
1.291	521.386		4.291	527.162		7.291	538.319
1.292	521.377		4.292	527.157		7.292	538.322
1.293	521.37		4.293	527.153		7.293	538.328
1.294	521.367		4.294	527.148		7.294	538.333
1.295	521.363		4.295	527.142		7.295	538.338
1.296	521.356		4.296	527.136		7.296	538.342
1.297	521.351		4.297	527.133		7.297	538.344
1.298	521.345		4.298	527.128		7.298	538.347
1.299	521.338		4.299	527.125		7.299	538.35
1.3	521.332		4.3	527.122		7.3	538.356
1.301	521.328		4.301	527.116		7.301	538.362
1.302	521.324		4.302	527.108		7.302	538.37
1.303	521.319		4.303	527.099		7.303	538.376
1.304	521.313		4.304	527.093		7.304	538.38
1.305	521.311		4.305	527.087		7.305	538.386
1.306	521.307		4.306	527.08		7.306	538.393
1.307	521.302		4.307	527.074		7.307	538.397
1.308	521.298		4.308	527.069		7.308	538.4
1.309	521.292		4.309	527.065		7.309	538.407
1.31	521.283		4.31	527.062		7.31	538.414
1.311	521.274		4.311	527.058		7.311	538.419
1.312	521.267		4.312	527.055		7.312	538.426
1.313	521.26		4.313	527.051		7.313	538.433
1.314	521.254		4.314	527.045		7.314	538.436
1.315	521.249		4.315	527.039		7.315	538.442
1.316	521.241		4.316	527.033		7.316	538.448
1.317	521.236		4.317	527.028		7.317	538.453
1.318	521.23		4.318	527.024		7.318	538.46
1.319	521.221		4.319	527.019		7.319	538.468
1.32	521.214		4.32	527.016		7.32	538.475
1.321	521.21		4.321	527.013		7.321	538.48
1.322	521.205		4.322	527.008		7.322	538.487
1.323	521.198		4.323	527.001		7.323	538.495
1.324	521.189		4.324	526.997		7.324	538.502
1.325	521.18		4.325	526.995		7.325	538.507
1.326	521.174		4.326	526.989		7.326	538.511
1.327	521.17		4.327	526.983		7.327	538.515
1.328	521.166		4.328	526.978		7.328	538.52
1.329	521.162		4.329	526.972		7.329	538.525
1.33	521.159		4.33	526.968		7.33	538.533
1.331	521.155		4.331	526.963		7.331	538.543
1.332	521.152		4.332	526.957		7.332	538.551
1.333	521.15		4.333	526.952		7.333	538.558
1.334	521.148		4.334	526.948		7.334	538.563
1.335	521.147		4.335	526.946		7.335	538.567
1.336	521.146		4.336	526.942		7.336	538.569
1.337	521.144		4.337	526.936		7.337	538.574
1.338	521.139		4.338	526.93		7.338	538.581
1.339	521.135		4.339	526.926		7.339	538.586
1.34	521.134		4.34	526.922		7.34	538.591
1.341	521.135		4.341	526.918		7.341	538.597
1.342	521.138		4.342	526.912		7.342	538.603
1.343	521.14		4.343	526.907		7.343	538.612
1.344	521.143		4.344	526.903		7.344	538.617
1.345	521.157		4.345	526.897		7.345	538.621
1.346	521.356		4.346	526.89		7.346	538.626
1.347	521.995		4.347	526.882		7.347	538.631
1.348	523.226		4.348	526.876		7.348	538.636
1.349	525.137		4.349	526.871		7.349	538.64
1.35	527.765		4.35	526.863		7.35	538.644
1.351	531.211		4.351	526.856		7.351	538.651
1.352	535.754		4.352	526.85		7.352	538.657
1.353	541.355		4.353	526.846		7.353	538.663
1.354	547.521		4.354	526.842		7.354	538.666
1.355	553.872		4.355	526.838		7.355	538.67
1.356	560.239		4.356	526.832		7.356	538.709
1.357	566.55		4.357	526.826		7.357	538.892
1.358	572.805		4.358	526.819		7.358	539.259
1.359	579.017		4.359	526.812		7.359	539.724
1.36	585.207		4.36	526.806		7.36	540.227
1.361	591.399		4.361	526.8		7.361	540.762
1.362	597.615		4.362	526.795		7.362	541.33
1.363	603.87		4.363	526.789		7.363	541.935
1.364	610.155		4.364	526.781		7.364	542.564
1.365	616.466		4.365	526.775		7.365	543.202
1.366	622.813		4.366	526.772		7.366	543.868
1.367	629.203		4.367	526.782		7.367	544.592
1.368	635.635		4.368	526.949		7.368	545.418
1.369	642.104		4.369	527.286		7.369	546.4
1.37	648.615		4.37	527.678		7.37	547.574
1.371	655.163		4.371	528.099		7.371	548.978
1.372	661.73		4.372	528.51		7.372	550.661
1.373	668.327		4.373	528.92		7.373	552.655
1.374	674.957		4.374	529.359		7.374	554.985
1.375	681.62		4.375	529.825		7.375	557.655
1.376	688.312		4.376	530.319		7.376	560.624
1.377	695.03		4.377	530.841		7.377	563.844
1.378	701.775		4.378	531.408		7.378	567.28
1.379	708.536		4.379	532.041		7.379	570.897
1.38	715.327		4.38	532.728		7.38	574.678
1.381	722.157		4.381	533.48		7.381	578.602
1.382	729.01		4.382	534.324		7.382	582.636
1.383	735.87		4.383	535.306		7.383	586.77
1.384	742.72		4.384	536.491		7.384	590.985
1.385	749.55		4.385	537.924		7.385	595.273
1.386	756.341		4.386	539.607		7.386	599.624
1.387	763.066		4.387	541.538		7.387	604.031
1.388	769.715		4.388	543.727		7.388	608.496
1.389	776.269		4.389	546.11		7.389	613.006
1.39	782.705		4.39	548.603		7.39	617.549
1.391	788.986		4.391	551.234		7.391	622.125
1.392	795.081		4.392	554.031		7.392	626.741
1.393	800.971		4.393	556.985		7.393	631.399
1.394	806.648		4.394	560.105		7.394	636.106
1.395	812.114		4.395	563.4		7.395	640.862
1.396	817.37		4.396	566.869		7.396	645.65
1.397	822.423		4.397	570.468		7.397	650.472
1.398	827.275		4.398	574.168		7.398	655.339
1.399	831.927		4.399	577.97		7.399	660.25
1.4	836.384		4.4	581.854		7.4	665.195
1.401	840.651		4.401	585.821		7.401	670.164
1.402	844.735		4.402	589.862		7.402	675.153
1.403	848.637		4.403	593.959		7.403	680.167
1.404	852.365		4.404	598.119		7.404	685.206
1.405	855.926		4.405	602.345		7.405	690.261
1.406	859.316		4.406	606.625		7.406	695.337
1.407	862.548		4.407	610.952		7.407	700.429
1.408	865.632		4.408	615.306		7.408	705.537
1.409	868.568		4.409	619.678		7.409	710.67
1.41	871.37		4.41	624.079		7.41	715.827
1.411	874.047		4.411	628.534		7.411	721.005
1.412	876.602		4.412	633.036		7.412	726.204
1.413	879.042		4.413	637.565		7.413	731.427
1.414	881.374		4.414	642.141		7.414	736.679
1.415	883.61		4.415	646.771		7.415	741.955
1.416	885.764		4.416	651.448		7.416	747.244
1.417	887.833		4.417	656.161		7.417	752.549
1.418	889.823		4.418	660.903		7.418	757.879
1.419	891.748		4.419	665.653		7.419	763.233
1.42	893.609		4.42	670.44		7.42	768.607
1.421	895.405		4.421	675.264		7.421	773.982
1.422	897.142		4.422	680.116		7.422	779.328
1.423	898.833		4.423	685.005		7.423	784.629
1.424	900.482		4.424	689.93		7.424	789.873
1.425	902.087		4.425	694.911		7.425	795.03
1.426	903.657		4.426	699.938		7.426	800.073
1.427	905.196		4.427	705.01		7.427	804.981
1.428	906.71		4.428	710.129		7.428	809.745
1.429	908.194		4.429	715.276		7.429	814.357
1.43	909.645		4.43	720.469		7.43	818.806
1.431	911.063		4.431	725.726		7.431	823.086
1.432	912.449		4.432	731.029		7.432	827.195
1.433	913.804		4.433	736.36		7.433	831.135
1.434	915.131		4.434	741.737		7.434	834.92
1.435	916.424		4.435	747.196		7.435	838.549
1.436	917.691		4.436	752.73		7.436	842.035
1.437	918.935		4.437	758.328		7.437	845.385
1.438	920.15		4.438	763.99		7.438	848.609
1.439	921.335		4.439	769.717		7.439	851.73
1.44	922.49		4.44	775.509		7.44	854.748
1.441	923.619		4.441	781.346		7.441	857.656
1.442	924.722		4.442	787.23		7.442	860.449
1.443	925.792		4.443	793.141		7.443	863.131
1.444	926.829		4.444	799.053		7.444	865.711
1.445	927.84		4.445	804.927		7.445	868.193
1.446	928.824		4.446	810.728		7.446	870.572
1.447	929.786		4.447	816.418		7.447	872.853
1.448	930.717		4.448	821.942		7.448	875.052
1.449	931.62		4.449	827.273		7.449	877.185
1.45	932.499		4.45	832.392		7.45	879.261
1.451	933.355		4.451	837.317		7.451	881.284
1.452	934.192		4.452	842.058		7.452	883.266
1.453	935.006		4.453	846.597		7.453	885.207
1.454	935.796		4.454	850.914		7.454	887.11
1.455	936.564		4.455	855.038		7.455	888.982
1.456	937.312		4.456	859.024		7.456	890.82
1.457	938.043		4.457	862.853		7.457	892.634
1.458	938.758		4.458	866.516		7.458	894.431
1.459	939.457		4.459	870.032		7.459	896.204
1.46	940.136		4.46	873.428		7.46	897.952
1.461	940.798		4.461	876.723		7.461	899.688
1.462	941.448		4.462	879.916		7.462	901.399
1.463	942.084		4.463	883.008		7.463	903.09
1.464	942.704		4.464	886.008		7.464	904.772
1.465	943.304		4.465	888.916		7.465	906.439
1.466	943.887		4.466	891.741		7.466	908.088
1.467	944.458		4.467	894.492		7.467	909.722
1.468	945.015		4.468	897.16		7.468	911.335
1.469	945.559		4.469	899.754		7.469	912.927
1.47	946.094		4.47	902.303		7.47	914.503
1.471	946.621		4.471	904.814		7.471	916.071
1.472	947.139		4.472	907.28		7.472	917.622
1.473	947.641		4.473	909.699		7.473	919.158
1.474	948.126		4.474	912.064		7.474	920.676
1.475	948.604		4.475	914.382		7.475	922.174
1.476	949.079		4.476	916.672		7.476	923.66
1.477	949.538		4.477	918.935		7.477	925.134
1.478	949.98		4.478	921.17		7.478	926.587
1.479	950.416		4.479	923.378		7.479	928.016
1.48	950.839		4.48	925.558		7.48	929.428
1.481	951.245		4.481	927.719		7.481	930.819
1.482	951.641		4.482	929.853		7.482	932.178
1.483	952.031		4.483	931.968		7.483	933.508
1.484	952.411		4.484	934.084		7.484	934.818
1.485	952.778		4.485	936.181		7.485	936.107
1.486	953.138		4.486	938.25		7.486	937.372
1.487	953.488		4.487	940.292		7.487	938.608
1.488	953.825		4.488	942.288		7.488	939.815
1.489	954.156		4.489	944.237		7.489	940.998
1.49	954.473		4.49	946.159		7.49	942.164
1.491	954.778		4.491	948.072		7.491	943.314
1.492	955.075		4.492	949.957		7.492	944.439
1.493	955.363		4.493	951.796		7.493	945.544
1.494	955.638		4.494	953.589		7.494	946.628
1.495	955.906		4.495	955.336		7.495	947.696
1.496	956.168		4.496	957.064		7.496	948.748
1.497	956.419		4.497	958.774		7.497	949.791
1.498	956.658		4.498	960.457		7.498	950.826
1.499	956.883		4.499	962.093		7.499	951.837
1.5	957.099		4.5	963.674		7.5	952.831
1.501	957.305		4.501	965.227		7.501	953.809
1.502	957.507		4.502	966.753		7.502	954.766
1.503	957.703		4.503	968.233		7.503	955.707
1.504	957.886		4.504	969.685		7.504	956.639
1.505	958.062		4.505	971.109		7.505	957.564
1.506	958.231		4.506	972.497		7.506	958.468
1.507	958.388		4.507	973.866		7.507	959.351
1.508	958.531		4.508	975.198		7.508	960.223
1.509	958.668		4.509	976.494		7.509	961.086
1.51	958.801		4.51	977.78		7.51	961.936
1.511	958.928		4.511	979.039		7.511	962.775
1.512	959.042		4.512	980.261		7.512	963.601
1.513	959.139		4.513	981.473		7.513	964.411
1.514	959.23		4.514	982.658		7.514	965.2
1.515	959.324		4.515	983.806		7.515	965.969
1.516	959.411		4.516	984.936		7.516	966.729
1.517	959.486		4.517	986.047		7.517	967.478
1.518	959.553		4.518	987.139		7.518	968.21
1.519	959.611		4.519	988.214		7.519	968.929
1.52	959.662		4.52	989.261		7.52	969.637
1.521	959.71		4.521	990.28		7.521	970.332
1.522	959.749		4.522	991.289		7.522	971.014
1.523	959.774		4.523	992.29		7.523	971.681
1.524	959.792		4.524	993.272		7.524	972.331
1.525	959.807		4.525	994.236		7.525	972.964
1.526	959.816		4.526	995.191		7.526	973.577
1.527	959.818		4.527	996.117		7.527	974.178
1.528	959.813		4.528	997.026		7.528	974.771
1.529	959.807		4.529	997.934		7.529	975.355
1.53	959.805		4.53	998.825		7.53	975.935
1.531	959.806		4.531	999.705		7.531	976.503
1.532	959.807		4.532	1000.57		7.532	977.055
1.533	959.81		4.533	1001.41		7.533	977.594
1.534	959.814		4.534	1002.25		7.534	978.121
1.535	959.815		4.535	1003.06		7.535	978.636
1.536	959.816		4.536	1003.85		7.536	979.13
1.537	959.819		4.537	1004.61		7.537	979.616
1.538	959.819		4.538	1005.36		7.538	980.106
1.539	959.819		4.539	1006.1		7.539	980.584
1.54	959.817		4.54	1006.81		7.54	981.045
1.541	959.813		4.541	1007.52		7.541	981.499
1.542	959.814		4.542	1008.22		7.542	981.94
1.543	959.815		4.543	1008.89		7.543	982.368
1.544	959.814		4.544	1009.55		7.544	982.789
1.545	959.815		4.545	1010.2		7.545	983.197
1.546	959.816		4.546	1010.83		7.546	983.589
1.547	959.817		4.547	1011.41		7.547	983.964
1.548	959.816		4.548	1011.99		7.548	984.331
1.549	959.814		4.549	1012.57		7.549	984.69
1.55	959.813		4.55	1013.12		7.55	985.041
1.551	959.814		4.551	1013.66		7.551	985.38
1.552	959.814		4.552	1014.19		7.552	985.702
1.553	959.813		4.553	1014.7		7.553	986.016
1.554	959.814		4.554	1015.19		7.554	986.313
1.555	959.817		4.555	1015.66		7.555	986.594
1.556	959.819		4.556	1016.11		7.556	986.863
1.557	959.819		4.557	1016.54		7.557	987.12
1.558	959.816		4.558	1016.96		7.558	987.368
1.559	959.816		4.559	1017.39		7.559	987.608
1.56	959.814		4.56	1017.81		7.56	987.836
1.561	959.813		4.561	1018.19		7.561	988.048
1.562	959.812		4.562	1018.56		7.562	988.251
1.563	959.808		4.563	1018.93		7.563	988.45
1.564	959.808		4.564	1019.27		7.564	988.633
1.565	959.809		4.565	1019.62		7.565	988.803
1.566	959.808		4.566	1019.94		7.566	988.966
1.567	959.809		4.567	1020.25		7.567	989.116
1.568	959.81		4.568	1020.56		7.568	989.258
1.569	959.813		4.569	1020.84		7.569	989.387
1.57	959.817		4.57	1021.12		7.57	989.508
1.571	959.818		4.571	1021.39		7.571	989.626
1.572	959.817		4.572	1021.63		7.572	989.735
1.573	959.817		4.573	1021.86		7.573	989.831
1.574	959.818		4.574	1022.08		7.574	989.912
1.575	959.819		4.575	1022.29		7.575	989.984
1.576	959.816		4.576	1022.49		7.576	990.06
1.577	959.816		4.577	1022.67		7.577	990.128
1.578	959.815		4.578	1022.84		7.578	990.184
1.579	959.813		4.579	1022.98		7.579	990.24
1.58	959.814		4.58	1023.1		7.58	990.287
1.581	959.816		4.581	1023.24		7.581	990.327
1.582	959.817		4.582	1023.36		7.582	990.362
1.583	959.818		4.583	1023.47		7.583	990.389
1.584	959.823		4.584	1023.57		7.584	990.408
1.585	959.829		4.585	1023.65		7.585	990.415
1.586	959.831		4.586	1023.72		7.586	990.416
1.587	959.834		4.587	1023.78		7.587	990.417
1.588	959.838		4.588	1023.83		7.588	990.418
1.589	959.841		4.589	1023.88		7.589	990.421
1.59	959.845		4.59	1023.93		7.59	990.422
1.591	959.849		4.591	1023.94		7.591	990.419
1.592	959.852		4.592	1023.94		7.592	990.418
1.593	959.853		4.593	1023.95		7.593	990.419
1.594	959.854		4.594	1023.95		7.594	990.42
1.595	959.855		4.595	1023.95		7.595	990.421
1.596	959.858		4.596	1023.95		7.596	990.422
1.597	959.86		4.597	1023.95		7.597	990.423
1.598	959.861		4.598	1023.95		7.598	990.422
1.599	959.866		4.599	1023.94		7.599	990.422
1.6	959.868		4.6	1023.94		7.6	990.422
1.601	959.869		4.601	1023.94		7.601	990.423
1.602	959.87		4.602	1023.93		7.602	990.423
1.603	959.873		4.603	1023.93		7.603	990.422
1.604	959.877		4.604	1023.92		7.604	990.42
1.605	959.88		4.605	1023.92		7.605	990.418
1.606	959.881		4.606	1023.91		7.606	990.419
1.607	959.883		4.607	1023.9		7.607	990.42
1.608	959.888		4.608	1023.9		7.608	990.419
1.609	959.894		4.609	1023.89		7.609	990.419
1.61	959.901		4.61	1023.88		7.61	990.418
1.611	959.905		4.611	1023.88		7.611	990.416
1.612	959.908		4.612	1023.87		7.612	990.413
1.613	959.911		4.613	1023.87		7.613	990.411
1.614	959.915		4.614	1023.87		7.614	990.41
1.615	959.919		4.615	1023.86		7.615	990.409
1.616	959.92		4.616	1023.86		7.616	990.41
1.617	959.92		4.617	1023.85		7.617	990.413
1.618	959.921		4.618	1023.85		7.618	990.414
1.619	959.923		4.619	1023.85		7.619	990.412
1.62	959.926		4.62	1023.85		7.62	990.41
1.621	959.929		4.621	1023.84		7.621	990.408
1.622	959.933		4.622	1023.84		7.622	990.407
1.623	959.939		4.623	1023.84		7.623	990.408
1.624	959.941		4.624	1023.83		7.624	990.409
1.625	959.942		4.625	1023.83		7.625	990.41
1.626	959.945		4.626	1023.82		7.626	990.41
1.627	959.946		4.627	1023.82		7.627	990.414
1.628	959.949		4.628	1023.82		7.628	990.417
1.629	959.955		4.629	1023.81		7.629	990.419
1.63	959.961		4.63	1023.81		7.63	990.423
1.631	959.967		4.631	1023.8		7.631	990.422
1.632	959.972		4.632	1023.8		7.632	990.42
1.633	959.975		4.633	1023.79		7.633	990.42
1.634	959.976		4.634	1023.79		7.634	990.42
1.635	959.979		4.635	1023.79		7.635	990.423
1.636	959.981		4.636	1023.79		7.636	990.425
1.637	959.984		4.637	1023.79		7.637	990.427
1.638	959.988		4.638	1023.78		7.638	990.428
1.639	959.994		4.639	1023.78		7.639	990.428
1.64	959.999		4.64	1023.78		7.64	990.427
1.641	960.001		4.641	1023.78		7.641	990.427
1.642	960.005		4.642	1023.77		7.642	990.426
1.643	960.011		4.643	1023.77		7.643	990.424
1.644	960.016		4.644	1023.77		7.644	990.422
1.645	960.02		4.645	1023.76		7.645	990.421
1.646	960.026		4.646	1023.76		7.646	990.419
1.647	960.03		4.647	1023.75		7.647	990.419
1.648	960.033		4.648	1023.75		7.648	990.42
1.649	960.037		4.649	1023.74		7.649	990.418
1.65	960.043		4.65	1023.74		7.65	990.416
1.651	960.047		4.651	1023.73		7.651	990.415
1.652	960.05		4.652	1023.73		7.652	990.415
1.653	960.054		4.653	1023.73		7.653	990.413
1.654	960.058		4.654	1023.72		7.654	990.409
1.655	960.063		4.655	1023.72		7.655	990.407
1.656	960.069		4.656	1023.72		7.656	990.406
1.657	960.075		4.657	1023.72		7.657	990.406
1.658	960.081		4.658	1023.71		7.658	990.405
1.659	960.085		4.659	1023.71		7.659	990.405
1.66	960.087		4.66	1023.71		7.66	990.404
1.661	960.093		4.661	1023.7		7.661	990.404
1.662	960.099		4.662	1023.7		7.662	990.403
1.663	960.105		4.663	1023.7		7.663	990.401
1.664	960.111		4.664	1023.69		7.664	990.398
1.665	960.114		4.665	1023.69		7.665	990.396
1.666	960.118		4.666	1023.68		7.666	990.395
1.667	960.122		4.667	1023.68		7.667	990.393
1.668	960.128		4.668	1023.68		7.668	990.391
1.669	960.136		4.669	1023.67		7.669	990.389
1.67	960.142		4.67	1023.66		7.67	990.388
1.671	960.146		4.671	1023.67		7.671	990.388
1.672	960.15		4.672	1023.67		7.672	990.384
1.673	960.156		4.673	1023.67		7.673	990.381
1.674	960.164		4.674	1023.66		7.674	990.379
1.675	960.171		4.675	1023.66		7.675	990.377
1.676	960.174		4.676	1023.65		7.676	990.376
1.677	960.175		4.677	1023.65		7.677	990.378
1.678	960.176		4.678	1023.65		7.678	990.379
1.679	960.179		4.679	1023.64		7.679	990.379
1.68	960.186		4.68	1023.64		7.68	990.377
1.681	960.192		4.681	1023.64		7.681	990.375
1.682	960.197		4.682	1023.63		7.682	990.374
1.683	960.202		4.683	1023.63		7.683	990.372
1.684	960.208		4.684	1023.63		7.684	990.37
1.685	960.213		4.685	1023.63		7.685	990.368
1.686	960.217		4.686	1023.63		7.686	990.363
1.687	960.223		4.687	1023.62		7.687	990.358
1.688	960.227		4.688	1023.62		7.688	990.355
1.689	960.231		4.689	1023.61		7.689	990.353
1.69	960.237		4.69	1023.61		7.69	990.351
1.691	960.243		4.691	1023.61		7.691	990.349
1.692	960.251		4.692	1023.61		7.692	990.347
1.693	960.26		4.693	1023.6		7.693	990.343
1.694	960.268		4.694	1023.6		7.694	990.34
1.695	960.272		4.695	1023.6		7.695	990.336
1.696	960.276		4.696	1023.6		7.696	990.333
1.697	960.282		4.697	1023.59		7.697	990.328
1.698	960.288		4.698	1023.59		7.698	990.323
1.699	960.296		4.699	1023.59		7.699	990.319
1.7	960.303		4.7	1023.58		7.7	990.316
1.701	960.311		4.701	1023.58		7.701	990.311
1.702	960.317		4.702	1023.58		7.702	990.305
1.703	960.321		4.703	1023.57		7.703	990.3
1.704	960.325		4.704	1023.57		7.704	990.296
1.705	960.33		4.705	1023.57		7.705	990.293
1.706	960.335		4.706	1023.56		7.706	990.289
1.707	960.343		4.707	1023.56		7.707	990.284
1.708	960.351		4.708	1023.55		7.708	990.278
1.709	960.357		4.709	1023.55		7.709	990.272
1.71	960.361		4.71	1023.55		7.71	990.267
1.711	960.365		4.711	1023.55		7.711	990.263
1.712	960.371		4.712	1023.54		7.712	990.261
1.713	960.377		4.713	1023.54		7.713	990.259
1.714	960.383		4.714	1023.54		7.714	990.256
1.715	960.386		4.715	1023.54		7.715	990.252
1.716	960.388		4.716	1023.54		7.716	990.249
1.717	960.394		4.717	1023.53		7.717	990.245
1.718	960.4		4.718	1023.53		7.718	990.243
1.719	960.404		4.719	1023.53		7.719	990.241
1.72	960.409		4.72	1023.52		7.72	990.238
1.721	960.413		4.721	1023.52		7.721	990.234
1.722	960.417		4.722	1023.52		7.722	990.231
1.723	960.423		4.723	1023.51		7.723	990.229
1.724	960.429		4.724	1023.51		7.724	990.225
1.725	960.433		4.725	1023.51		7.725	990.219
1.726	960.441		4.726	1023.51		7.726	990.212
1.727	960.452		4.727	1023.51		7.727	990.208
1.728	960.459		4.728	1023.51		7.728	990.204
1.729	960.467		4.729	1023.51		7.729	990.199
1.73	960.473		4.73	1023.51		7.73	990.194
1.731	960.479		4.731	1023.51		7.731	990.191
1.732	960.485		4.732	1023.51		7.732	990.186
1.733	960.487		4.733	1023.51		7.733	990.181
1.734	960.493		4.734	1023.51		7.734	990.177
1.735	960.501		4.735	1023.51		7.735	990.174
1.736	960.507		4.736	1023.5		7.736	990.17
1.737	960.511		4.737	1023.5		7.737	990.167
1.738	960.514		4.738	1023.5		7.738	990.162
1.739	960.516		4.739	1023.5		7.739	990.157
1.74	960.521		4.74	1023.5		7.74	990.152
1.741	960.527		4.741	1023.5		7.741	990.147
1.742	960.531		4.742	1023.5		7.742	990.144
1.743	960.537		4.743	1023.5		7.743	990.14
1.744	960.546		4.744	1023.51		7.744	990.137
1.745	960.555		4.745	1023.51		7.745	990.133
1.746	960.566		4.746	1023.51		7.746	990.128
1.747	960.575		4.747	1023.51		7.747	990.125
1.748	960.583		4.748	1023.51		7.748	990.121
1.749	960.59		4.749	1023.51		7.749	990.115
1.75	960.596		4.75	1023.51		7.75	990.11
1.751	960.602		4.751	1023.51		7.751	990.107
1.752	960.608		4.752	1023.51		7.752	990.102
1.753	960.614		4.753	1023.51		7.753	990.097
1.754	960.62		4.754	1023.51		7.754	990.092
1.755	960.626		4.755	1023.51		7.755	990.086
1.756	960.633		4.756	1023.5		7.756	990.079
1.757	960.643		4.757	1023.5		7.757	990.073
1.758	960.65		4.758	1023.51		7.758	990.068
1.759	960.656		4.759	1023.51		7.759	990.063
1.76	960.664		4.76	1023.51		7.76	990.057
1.761	960.671		4.761	1023.51		7.761	990.052
1.762	960.679		4.762	1023.5		7.762	990.047
1.763	960.686		4.763	1023.5		7.763	990.042
1.764	960.694		4.764	1023.51		7.764	990.038
1.765	960.703		4.765	1023.51		7.765	990.035
1.766	960.712		4.766	1023.51		7.766	990.028
1.767	960.72		4.767	1023.5		7.767	990.021
1.768	960.729		4.768	1023.5		7.768	990.016
1.769	960.74		4.769	1023.5		7.769	990.011
1.77	960.749		4.77	1023.5		7.77	990.003
1.771	960.759		4.771	1023.5		7.771	989.996
1.772	960.766		4.772	1023.5		7.772	989.993
1.773	960.772		4.773	1023.5		7.773	989.99
1.774	960.778		4.774	1023.5		7.774	989.985
1.775	960.786		4.775	1023.5		7.775	989.977
1.776	960.793		4.776	1023.5		7.776	989.97
1.777	960.799		4.777	1023.5		7.777	989.965
1.778	960.803		4.778	1023.49		7.778	989.959
1.779	960.808		4.779	1023.49		7.779	989.953
1.78	960.814		4.78	1023.49		7.78	989.946
1.781	960.819		4.781	1023.49		7.781	989.94
1.782	960.829		4.782	1023.49		7.782	989.934
1.783	960.841		4.783	1023.5		7.783	989.926
1.784	960.852		4.784	1023.5		7.784	989.919
1.785	960.861		4.785	1023.5		7.785	989.916
1.786	960.87		4.786	1023.5		7.786	989.911
1.787	960.878		4.787	1023.49		7.787	989.905
1.788	960.887		4.788	1023.5		7.788	989.9
1.789	960.896		4.789	1023.5		7.789	989.896
1.79	960.902		4.79	1023.5		7.79	989.891
1.791	960.908		4.791	1023.5		7.791	989.885
1.792	960.914		4.792	1023.5		7.792	989.878
1.793	960.923		4.793	1023.5		7.793	989.872
1.794	960.934		4.794	1023.5		7.794	989.867
1.795	960.942		4.795	1023.5		7.795	989.862
1.796	960.951		4.796	1023.5		7.796	989.857
1.797	960.959		4.797	1023.5		7.797	989.852
1.798	960.963		4.798	1023.5		7.798	989.846
1.799	960.969		4.799	1023.5		7.799	989.84
1.8	960.975		4.8	1023.5		7.8	989.833
1.801	960.981		4.801	1023.5		7.801	989.827
1.802	960.988		4.802	1023.5		7.802	989.823
1.803	960.996		4.803	1023.51		7.803	989.82
1.804	961.002		4.804	1023.51		7.804	989.813
1.805	961.008		4.805	1023.51		7.805	989.809
1.806	961.015		4.806	1023.5		7.806	989.804
1.807	961.024		4.807	1023.5		7.807	989.797
1.808	961.034		4.808	1023.51		7.808	989.791
1.809	961.043		4.809	1023.51		7.809	989.784
1.81	961.052		4.81	1023.51		7.81	989.778
1.811	961.06		4.811	1023.51		7.811	989.772
1.812	961.064		4.812	1023.51		7.812	989.765
1.813	961.067		4.813	1023.51		7.813	989.76
1.814	961.071		4.814	1023.51		7.814	989.757
1.815	961.077		4.815	1023.52		7.815	989.751
1.816	961.084		4.816	1023.52		7.816	989.743
1.817	961.094		4.817	1023.52		7.817	989.736
1.818	961.103		4.818	1023.52		7.818	989.731
1.819	961.112		4.819	1023.53		7.819	989.726
1.82	961.12		4.82	1023.53		7.82	989.72
1.821	961.126		4.821	1023.53		7.821	989.712
1.822	961.131		4.822	1023.53		7.822	989.706
1.823	961.137		4.823	1023.53		7.823	989.701
1.824	961.143		4.824	1023.53		7.824	989.695
1.825	961.151		4.825	1023.53		7.825	989.688
1.826	961.16		4.826	1023.53		7.826	989.682
1.827	961.169		4.827	1023.53		7.827	989.677
1.828	961.18		4.828	1023.53		7.828	989.672
1.829	961.189		4.829	1023.53		7.829	989.667
1.83	961.197		4.83	1023.53		7.83	989.664
1.831	961.205		4.831	1023.53		7.831	989.657
1.832	961.212		4.832	1023.53		7.832	989.648
1.833	961.218		4.833	1023.53		7.833	989.64
1.834	961.221		4.834	1023.54		7.834	989.632
1.835	961.227		4.835	1023.54		7.835	989.623
1.836	961.236		4.836	1023.54		7.836	989.614
1.837	961.245		4.837	1023.54		7.837	989.604
1.838	961.251		4.838	1023.54		7.838	989.595
1.839	961.257		4.839	1023.55		7.839	989.584
1.84	961.268		4.84	1023.55		7.84	989.576
1.841	961.277		4.841	1023.55		7.841	989.573
1.842	961.283		4.842	1023.56		7.842	989.567
1.843	961.29		4.843	1023.56		7.843	989.557
1.844	961.298		4.844	1023.56		7.844	989.549
1.845	961.306		4.845	1023.56		7.845	989.542
1.846	961.313		4.846	1023.56		7.846	989.534
1.847	961.321		4.847	1023.56		7.847	989.527
1.848	961.328		4.848	1023.57		7.848	989.52
1.849	961.334		4.849	1023.57		7.849	989.512
1.85	961.338		4.85	1023.58		7.85	989.504
1.851	961.343		4.851	1023.58		7.851	989.496
1.852	961.35		4.852	1023.58		7.852	989.49
1.853	961.358		4.853	1023.58		7.853	989.482
1.854	961.365		4.854	1023.58		7.854	989.473
1.855	961.375		4.855	1023.59		7.855	989.465
1.856	961.384		4.856	1023.59		7.856	989.457
1.857	961.391		4.857	1023.59		7.857	989.451
1.858	961.397		4.858	1023.59		7.858	989.447
1.859	961.403		4.859	1023.6		7.859	989.442
1.86	961.409		4.86	1023.6		7.86	989.436
1.861	961.415		4.861	1023.6		7.861	989.428
1.862	961.421		4.862	1023.61		7.862	989.42
1.863	961.427		4.863	1023.61		7.863	989.412
1.864	961.435		4.864	1023.61		7.864	989.404
1.865	961.444		4.865	1023.62		7.865	989.398
1.866	961.451		4.866	1023.62		7.866	989.39
1.867	961.459		4.867	1023.62		7.867	989.381
1.868	961.465		4.868	1023.62		7.868	989.373
1.869	961.471		4.869	1023.62		7.869	989.365
1.87	961.478		4.87	1023.63		7.87	989.359
1.871	961.483		4.871	1023.63		7.871	989.355
1.872	961.487		4.872	1023.63		7.872	989.35
1.873	961.493		4.873	1023.64		7.873	989.341
1.874	961.499		4.874	1023.64		7.874	989.332
1.875	961.503		4.875	1023.64		7.875	989.325
1.876	961.507		4.876	1023.64		7.876	989.318
1.877	961.513		4.877	1023.64		7.877	989.31
1.878	961.521		4.878	1023.64		7.878	989.303
1.879	961.528		4.879	1023.64		7.879	989.296
1.88	961.536		4.88	1023.64		7.88	989.286
1.881	961.545		4.881	1023.65		7.881	989.28
1.882	961.554		4.882	1023.65		7.882	989.275
1.883	961.562		4.883	1023.65		7.883	989.266
1.884	961.566		4.884	1023.66		7.884	989.256
1.885	961.571		4.885	1023.66		7.885	989.249
1.886	961.577		4.886	1023.66		7.886	989.239
1.887	961.581		4.887	1023.66		7.887	989.231
1.888	961.585		4.888	1023.67		7.888	989.224
1.889	961.589		4.889	1023.67		7.889	989.216
1.89	961.594		4.89	1023.67		7.89	989.208
1.891	961.598		4.891	1023.67		7.891	989.2
1.892	961.604		4.892	1023.67		7.892	989.194
1.893	961.61		4.893	1023.68		7.893	989.186
1.894	961.612		4.894	1023.68		7.894	989.179
1.895	961.615		4.895	1023.68		7.895	989.173
1.896	961.619		4.896	1023.68		7.896	989.165
1.897	961.624		4.897	1023.69		7.897	989.157
1.898	961.63		4.898	1023.69		7.898	989.147
1.899	961.635		4.899	1023.7		7.899	989.137
1.9	961.638		4.9	1023.7		7.9	989.13
1.901	961.641		4.901	1023.7		7.901	989.122
1.902	961.647		4.902	1023.71		7.902	989.114
1.903	961.653		4.903	1023.71		7.903	989.105
1.904	961.657		4.904	1023.71		7.904	989.097
1.905	961.661		4.905	1023.71		7.905	989.089
1.906	961.665		4.906	1023.72		7.906	989.081
1.907	961.671		4.907	1023.72		7.907	989.073
1.908	961.676		4.908	1023.72		7.908	989.065
1.909	961.677		4.909	1023.72		7.909	989.059
1.91	961.678		4.91	1023.73		7.91	989.053
1.911	961.682		4.911	1023.73		7.911	989.046
1.912	961.688		4.912	1023.73		7.912	989.04
1.913	961.692		4.913	1023.74		7.913	989.034
1.914	961.693		4.914	1023.74		7.914	989.027
1.915	961.696		4.915	1023.74		7.915	989.019
1.916	961.702		4.916	1023.75		7.916	989.01
1.917	961.708		4.917	1023.75		7.917	989.001
1.918	961.712		4.918	1023.76		7.918	988.993
1.919	961.718		4.919	1023.76		7.919	988.985
1.92	961.725		4.92	1023.76		7.92	988.977
1.921	961.731		4.921	1023.77		7.921	988.971
1.922	961.737		4.922	1023.77		7.922	988.964
1.923	961.743		4.923	1023.78		7.923	988.958
1.924	961.749		4.924	1023.78		7.924	988.95
1.925	961.753		4.925	1023.79		7.925	988.942
1.926	961.756		4.926	1023.79		7.926	988.936
1.927	961.76		4.927	1023.8		7.927	988.93
1.928	961.763		4.928	1023.8		7.928	988.925
1.929	961.764		4.929	1023.8		7.929	988.921
1.93	961.767		4.93	1023.81		7.93	988.918
1.931	961.769		4.931	1023.81		7.931	988.911
1.932	961.772		4.932	1023.81		7.932	988.902
1.933	961.778		4.933	1023.82		7.933	988.894
1.934	961.782		4.934	1023.82		7.934	988.885
1.935	961.783		4.935	1023.82		7.935	988.874
1.936	961.787		4.936	1023.83		7.936	988.866
1.937	961.793		4.937	1023.83		7.937	988.861
1.938	961.796		4.938	1023.84		7.938	988.855
1.939	961.795		4.939	1023.84		7.939	988.846
1.94	961.798		4.94	1023.85		7.94	988.836
1.941	961.801		4.941	1023.86		7.941	988.827
1.942	961.8		4.942	1023.86		7.942	988.816
1.943	961.804		4.943	1023.87		7.943	988.804
1.944	961.809		4.944	1023.87		7.944	988.795
1.945	961.811		4.945	1023.87		7.945	988.786
1.946	961.814		4.946	1023.88		7.946	988.776
1.947	961.815		4.947	1023.89		7.947	988.769
1.948	961.817		4.948	1023.89		7.948	988.762
1.949	961.822		4.949	1023.89		7.949	988.756
1.95	961.828		4.95	1023.89		7.95	988.748
1.951	961.832		4.951	1023.9		7.951	988.742
1.952	961.836		4.952	1023.9		7.952	988.737
1.953	961.841		4.953	1023.91		7.953	988.729
1.954	961.843		4.954	1023.92		7.954	988.72
1.955	961.846		4.955	1023.92		7.955	988.713
1.956	961.848		4.956	1023.92		7.956	988.707
1.957	961.851		4.957	1023.93		7.957	988.699
1.958	961.854		4.958	1023.93		7.958	988.69
1.959	961.856		4.959	1023.93		7.959	988.682
1.96	961.861		4.96	1023.94		7.96	988.675
1.961	961.865		4.961	1023.95		7.961	988.67
1.962	961.868		4.962	1023.95		7.962	988.664
1.963	961.872		4.963	1023.96		7.963	988.656
1.964	961.878		4.964	1023.96		7.964	988.647
1.965	961.88		4.965	1023.96		7.965	988.636
1.966	961.881		4.966	1023.97		7.966	988.627
1.967	961.886		4.967	1023.98		7.967	988.619
1.968	961.89		4.968	1023.98		7.968	988.613
1.969	961.893		4.969	1023.99		7.969	988.605
1.97	961.894		4.97	1023.99		7.97	988.597
1.971	961.895		4.971	1024		7.971	988.588
1.972	961.897		4.972	1024		7.972	988.578
1.973	961.9		4.973	1024.01		7.973	988.574
1.974	961.904		4.974	1024.01		7.974	988.569
1.975	961.908		4.975	1024.02		7.975	988.561
1.976	961.913		4.976	1024.02		7.976	988.553
1.977	961.915		4.977	1024.03		7.977	988.547
1.978	961.918		4.978	1024.04		7.978	988.542
1.979	961.924		4.979	1024.04		7.979	988.537
1.98	961.928		4.98	1024.04		7.98	988.53
1.981	961.931		4.981	1024.05		7.981	988.524
1.982	961.934		4.982	1024.05		7.982	988.519
1.983	961.936		4.983	1024.06		7.983	988.514
1.984	961.939		4.984	1024.06		7.984	988.506
1.985	961.943		4.985	1024.06		7.985	988.498
1.986	961.947		4.986	1024.07		7.986	988.491
1.987	961.95		4.987	1024.08		7.987	988.483
1.988	961.954		4.988	1024.08		7.988	988.475
1.989	961.959		4.989	1024.08		7.989	988.467
1.99	961.961		4.99	1024.08		7.99	988.459
1.991	961.966		4.991	1024.08		7.991	988.451
1.992	961.968		4.992	1024.09		7.992	988.445
1.993	961.969		4.993	1024.09		7.993	988.437
1.994	961.973		4.994	1024.1		7.994	988.429
1.995	961.978		4.995	1024.1		7.995	988.423
1.996	961.98		4.996	1024.1		7.996	988.417
1.997	961.983		4.997	1024.1		7.997	988.412
1.998	961.987		4.998	1024.11		7.998	988.407
1.999	961.99		4.999	1024.11		7.999	988.399
[truncated: 1 more rows]
