# Supplementary material for: Triboiontronics with temporal control of electrical double layer formation
Source: Nat Commun. 2024 Jul 23;15:6182. doi: 10.1038/s41467-024-50518-3 (PMC11263338; doi:10.1038/s41467-024-50518-3)
Supplement: Supplementary file 7 — Source Data [file 41467_2024_50518_MOESM7_ESM.zip › Supplementary Figure 9.xlsx]

## Sheet: S9a
Time (s)	Short-circuit current (μA)		Time (s)	Short-circuit current (μA)		Time (s)	Short-circuit current (μA)
0.001	-0.01193		3.001	-0.0105		6.001	0.00921
0.002	-0.00446		3.002	-0.00722		6.002	0.00593
0.003	-0.0082		3.003	-0.000645		6.003	0.00264
0.004	-0.01193		3.004	-0.00393		6.004	0.00264
0.005	-0.01193		3.005	-0.00722		6.005	-0.000645
0.006	-0.0082		3.006	-0.00722		6.006	0.00593
0.007	-0.0082		3.007	-0.00722		6.007	0.00264
0.008	-0.0082		3.008	-0.00722		6.008	0.00264
0.009	-0.0082		3.009	-0.00393		6.009	-0.000645
0.01	-0.0082		3.01	-0.00722		6.01	0.00264
0.011	-0.01193		3.011	-0.00722		6.011	0.00264
0.012	-0.00446		3.012	-0.00393		6.012	0.00593
0.013	-0.0082		3.013	-0.00722		6.013	-0.000645
0.014	-0.0082		3.014	-0.00722		6.014	-0.000645
0.015	-0.01566		3.015	-0.000645		6.015	0.00264
0.016	-0.00446		3.016	-0.00722		6.016	0.00264
0.017	-0.0082		3.017	-0.00722		6.017	0.00593
0.018	-0.01193		3.018	-0.00722		6.018	0.00593
0.019	-0.01193		3.019	-0.000645		6.019	0.00264
0.02	-0.01193		3.02	-0.00722		6.02	0.00264
0.021	-0.00446		3.021	-0.00722		6.021	0.00264
0.022	-0.01193		3.022	-0.00393		6.022	0.00264
0.023	-0.0082		3.023	-0.00722		6.023	0.00264
0.024	-0.0082		3.024	-0.00393		6.024	0.00264
0.025	-0.0082		3.025	-0.00722		6.025	-0.000645
0.026	-0.0082		3.026	-0.00722		6.026	0.00264
0.027	-0.0082		3.027	-0.00722		6.027	0.00264
0.028	-0.01193		3.028	-0.00722		6.028	-0.00722
0.029	-0.01193		3.029	-0.00393		6.029	0.00264
0.03	-0.00446		3.03	-0.00393		6.03	0.00264
0.031	-0.0082		3.031	-0.00722		6.031	-0.000645
0.032	-0.00446		3.032	-0.00722		6.032	0.00264
0.033	-0.000732588		3.033	-0.00393		6.033	0.00264
0.034	-0.00446		3.034	-0.00393		6.034	0.00264
0.035	-0.0082		3.035	-0.0105		6.035	0.00264
0.036	-0.01193		3.036	-0.00722		6.036	-0.000645
0.037	-0.00446		3.037	-0.00722		6.037	0.00264
0.038	-0.0082		3.038	-0.0105		6.038	0.00264
0.039	-0.0082		3.039	-0.00722		6.039	0.00264
0.04	-0.0082		3.04	-0.0105		6.04	-0.00393
0.041	-0.00446		3.041	-0.0105		6.041	0.00264
0.042	-0.00446		3.042	-0.00722		6.042	-0.000645
0.043	-0.01193		3.043	-0.00393		6.043	0.00264
0.044	-0.0082		3.044	-0.00722		6.044	0.00593
0.045	-0.00446		3.045	-0.00722		6.045	-0.000645
0.046	-0.01193		3.046	-0.0105		6.046	0.00593
0.047	-0.01566		3.047	-0.0105		6.047	0.00593
0.048	-0.01566		3.048	-0.00393		6.048	0.00264
0.049	-0.01939		3.049	-0.0105		6.049	-0.000645
0.05	-0.01193		3.05	-0.0105		6.05	-0.000645
0.051	-0.01193		3.051	-0.00722		6.051	0.00264
0.052	-0.0082		3.052	-0.00722		6.052	-0.000645
0.053	-0.00446		3.053	-0.00393		6.053	-0.000645
0.054	-0.00446		3.054	-0.00393		6.054	0.00264
0.055	-0.0082		3.055	-0.0105		6.055	-0.000645
0.056	-0.01193		3.056	-0.00722		6.056	0.00264
0.057	-0.0082		3.057	-0.0105		6.057	0.00264
0.058	-0.01193		3.058	-0.00722		6.058	-0.000645
0.059	-0.000732588		3.059	-0.00393		6.059	0.00264
0.06	-0.0082		3.06	-0.0105		6.06	0.00264
0.061	-0.00446		3.061	-0.00722		6.061	0.00264
0.062	-0.01193		3.062	-0.0105		6.062	0.00264
0.063	-0.01193		3.063	-0.00722		6.063	0.00264
0.064	-0.0082		3.064	-0.0105		6.064	-0.000645
0.065	-0.01193		3.065	-0.0105		6.065	0.00264
0.066	-0.0082		3.066	-0.00722		6.066	0.00264
0.067	-0.01193		3.067	-0.0105		6.067	-0.000645
0.068	-0.01193		3.068	-0.00722		6.068	-0.00393
0.069	-0.00446		3.069	-0.0105		6.069	-0.000645
0.07	-0.01193		3.07	-0.00393		6.07	0.00264
0.071	-0.01193		3.071	-0.00722		6.071	-0.000645
0.072	-0.0082		3.072	-0.0105		6.072	-0.000645
0.073	-0.01193		3.073	-0.00393		6.073	-0.00393
0.074	-0.0082		3.074	-0.00393		6.074	-0.000645
0.075	-0.00446		3.075	-0.00393		6.075	-0.000645
0.076	-0.0082		3.076	-0.00722		6.076	-0.000645
0.077	-0.0082		3.077	-0.00722		6.077	-0.000645
0.078	-0.01193		3.078	-0.00722		6.078	0.00264
0.079	-0.0082		3.079	-0.00722		6.079	0.00264
0.08	-0.0082		3.08	-0.00393		6.08	0.00264
0.081	-0.0082		3.081	-0.000645		6.081	0.00264
0.082	-0.0082		3.082	-0.00722		6.082	0.00593
0.083	-0.0082		3.083	-0.00722		6.083	0.00264
0.084	-0.0082		3.084	-0.00722		6.084	0.00264
0.085	-0.0082		3.085	-0.00722		6.085	0.00264
0.086	-0.0082		3.086	-0.00722		6.086	-0.000645
0.087	-0.0082		3.087	-0.0105		6.087	-0.000645
0.088	-0.0082		3.088	-0.0105		6.088	0.00264
0.089	-0.00446		3.089	-0.00722		6.089	0.00264
0.09	-0.00446		3.09	-0.00722		6.09	-0.000645
0.091	-0.00446		3.091	-0.00722		6.091	-0.000645
0.092	-0.01193		3.092	-0.00393		6.092	-0.000645
0.093	-0.0082		3.093	-0.00393		6.093	-0.000645
0.094	-0.0082		3.094	-0.0105		6.094	-0.00393
0.095	-0.01193		3.095	-0.00393		6.095	0.00264
0.096	-0.00446		3.096	-0.00722		6.096	-0.000645
0.097	-0.00446		3.097	-0.00722		6.097	0.00264
0.098	-0.0082		3.098	-0.00393		6.098	0.00264
0.099	-0.00446		3.099	-0.00722		6.099	-0.00393
0.1	-0.01193		3.1	-0.00393		6.1	-0.00393
0.101	-0.0082		3.101	-0.00722		6.101	-0.000645
0.102	-0.00446		3.102	-0.00393		6.102	0.00264
0.103	-0.00446		3.103	-0.00722		6.103	-0.000645
0.104	-0.00446		3.104	-0.00393		6.104	-0.000645
0.105	-0.0082		3.105	-0.00722		6.105	-0.00393
0.106	-0.0082		3.106	-0.00722		6.106	0.00264
0.107	-0.0082		3.107	-0.00722		6.107	-0.00393
0.108	-0.0082		3.108	-0.00722		6.108	-0.000645
0.109	-0.0082		3.109	-0.01379		6.109	-0.000645
0.11	-0.00446		3.11	-0.00393		6.11	-0.000645
0.111	-0.000732588		3.111	-0.00393		6.111	-0.000645
0.112	-0.01193		3.112	-0.00393		6.112	-0.00393
0.113	-0.0082		3.113	-0.00722		6.113	-0.00393
0.114	-0.00446		3.114	-0.00722		6.114	-0.000645
0.115	-0.0082		3.115	-0.00722		6.115	-0.000645
0.116	-0.0082		3.116	-0.00393		6.116	-0.00393
0.117	-0.00446		3.117	-0.00722		6.117	-0.00393
0.118	-0.00446		3.118	-0.00722		6.118	-0.000645
0.119	-0.0082		3.119	-0.01379		6.119	-0.000645
0.12	-0.0082		3.12	-0.00722		6.12	-0.00393
0.121	-0.0082		3.121	-0.00722		6.121	0.00593
0.122	-0.0082		3.122	-0.00722		6.122	-0.000645
0.123	-0.0082		3.123	-0.0105		6.123	-0.000645
0.124	-0.0082		3.124	-0.00722		6.124	-0.000645
0.125	-0.01193		3.125	-0.00722		6.125	0.00264
0.126	-0.0082		3.126	-0.00722		6.126	-0.00393
0.127	-0.0082		3.127	-0.00722		6.127	-0.000645
0.128	-0.0082		3.128	-0.0105		6.128	-0.000645
0.129	-0.0082		3.129	-0.0105		6.129	0.00264
0.13	-0.000732588		3.13	-0.00393		6.13	0.00264
0.131	-0.0082		3.131	-0.00722		6.131	-0.000645
0.132	-0.0082		3.132	-0.00722		6.132	-0.00393
0.133	-0.0082		3.133	-0.00722		6.133	0.00264
0.134	-0.0082		3.134	-0.0105		6.134	-0.00393
0.135	-0.01193		3.135	-0.0105		6.135	-0.000645
0.136	-0.0082		3.136	-0.00393		6.136	-0.000645
0.137	-0.0082		3.137	-0.00722		6.137	-0.000645
0.138	-0.01193		3.138	-0.00393		6.138	-0.01379
0.139	-0.0082		3.139	-0.0105		6.139	-0.00393
0.14	-0.0082		3.14	-0.00722		6.14	-0.00393
0.141	-0.0082		3.141	-0.0105		6.141	0.00921
0.142	-0.01193		3.142	-0.0105		6.142	-0.000645
0.143	-0.0082		3.143	-0.00393		6.143	0.00264
0.144	-0.0082		3.144	-0.0105		6.144	-0.00393
0.145	-0.0082		3.145	-0.00722		6.145	0.00264
0.146	-0.000732588		3.146	-0.00722		6.146	0.00264
0.147	-0.00446		3.147	-0.00722		6.147	-0.00393
0.148	-0.00446		3.148	-0.00393		6.148	-0.000645
0.149	-0.0082		3.149	-0.00722		6.149	0.00264
0.15	-0.00446		3.15	-0.01379		6.15	0.00264
0.151	-0.00446		3.151	-0.0105		6.151	-0.000645
0.152	-0.0082		3.152	-0.00722		6.152	-0.0105
0.153	-0.00446		3.153	-0.00393		6.153	-0.000645
0.154	-0.00446		3.154	-0.00722		6.154	0.00264
0.155	-0.00446		3.155	-0.0105		6.155	-0.000645
0.156	-0.00446		3.156	-0.01379		6.156	-0.00722
0.157	-0.01193		3.157	-0.00722		6.157	-0.01379
0.158	-0.0082		3.158	-0.00393		6.158	-0.000645
0.159	-0.00446		3.159	-0.00722		6.159	-0.00393
0.16	-0.0082		3.16	-0.0105		6.16	-0.00722
0.161	-0.0082		3.161	-0.00722		6.161	-0.000645
0.162	-0.00446		3.162	-0.0105		6.162	-0.000645
0.163	-0.0082		3.163	-0.00722		6.163	-0.000645
0.164	-0.0082		3.164	-0.00722		6.164	-0.000645
0.165	-0.0082		3.165	-0.00722		6.165	-0.00722
0.166	-0.00446		3.166	-0.00393		6.166	-0.000645
0.167	-0.00446		3.167	-0.00722		6.167	-0.00393
0.168	-0.00446		3.168	-0.0105		6.168	-0.00393
0.169	-0.01193		3.169	-0.00393		6.169	-0.000645
0.17	-0.0082		3.17	-0.00393		6.17	-0.00393
0.171	-0.000732588		3.171	-0.00393		6.171	-0.00393
0.172	-0.000732588		3.172	-0.00722		6.172	-0.00393
0.173	-0.0082		3.173	-0.00722		6.173	-0.00393
0.174	-0.00446		3.174	-0.0105		6.174	-0.00393
0.175	-0.00446		3.175	-0.00722		6.175	-0.000645
0.176	-0.01193		3.176	-0.00393		6.176	-0.00393
0.177	-0.0082		3.177	-0.00722		6.177	-0.000645
0.178	-0.00446		3.178	-0.00722		6.178	-0.00393
0.179	-0.00446		3.179	-0.00722		6.179	-0.00393
0.18	-0.0082		3.18	-0.0105		6.18	-0.00722
0.181	-0.0082		3.181	-0.00722		6.181	-0.00393
0.182	-0.00446		3.182	-0.00722		6.182	-0.00722
0.183	-0.000732588		3.183	-0.00722		6.183	-0.00722
0.184	-0.0082		3.184	-0.00722		6.184	-0.00722
0.185	-0.0082		3.185	-0.0105		6.185	-0.00722
0.186	-0.00446		3.186	-0.0105		6.186	-0.00722
0.187	-0.0082		3.187	-0.00722		6.187	-0.00393
0.188	-0.0082		3.188	-0.01379		6.188	-0.000645
0.189	-0.00446		3.189	-0.00722		6.189	-0.00393
0.19	-0.00446		3.19	-0.0105		6.19	-0.000645
0.191	-0.00446		3.191	-0.00722		6.191	-0.000645
0.192	-0.00446		3.192	-0.0105		6.192	-0.000645
0.193	-0.00446		3.193	-0.00722		6.193	-0.00393
0.194	-0.00446		3.194	-0.0105		6.194	-0.00393
0.195	-0.000732588		3.195	-0.0105		6.195	-0.00393
0.196	-0.000732588		3.196	-0.00393		6.196	-0.000645
0.197	-0.00446		3.197	-0.00722		6.197	-0.000645
0.198	-0.00446		3.198	-0.0105		6.198	-0.0105
0.199	-0.0082		3.199	-0.00722		6.199	-0.000645
0.2	-0.00446		3.2	-0.0105		6.2	-0.00393
0.201	-0.00446		3.201	-0.0105		6.201	-0.00393
0.202	-0.000732588		3.202	-0.00722		6.202	-0.00393
0.203	-0.0082		3.203	-0.00722		6.203	-0.00393
0.204	-0.00446		3.204	-0.01379		6.204	-0.00722
0.205	-0.000732588		3.205	-0.00722		6.205	-0.00722
0.206	-0.0082		3.206	-0.00722		6.206	-0.00393
0.207	-0.000732588		3.207	-0.0105		6.207	-0.000645
0.208	-0.0082		3.208	-0.01379		6.208	-0.00722
0.209	-0.0082		3.209	-0.0105		6.209	-0.00393
0.21	-0.00446		3.21	-0.00722		6.21	-0.00393
0.211	-0.00446		3.211	-0.00722		6.211	-0.000645
0.212	-0.0082		3.212	-0.00722		6.212	-0.00393
0.213	-0.0082		3.213	-0.00393		6.213	-0.00393
0.214	-0.0082		3.214	-0.00722		6.214	-0.00393
0.215	-0.0082		3.215	-0.00393		6.215	-0.00393
0.216	-0.00446		3.216	-0.00393		6.216	-0.00722
0.217	-0.00446		3.217	-0.0105		6.217	-0.00393
0.218	-0.0082		3.218	-0.0105		6.218	-0.00722
0.219	-0.000732588		3.219	-0.00722		6.219	-0.00393
0.22	-0.00446		3.22	-0.00722		6.22	-0.00393
0.221	-0.000732588		3.221	-0.0105		6.221	-0.000645
0.222	-0.00446		3.222	-0.00722		6.222	-0.0105
0.223	-0.0082		3.223	-0.00722		6.223	-0.00722
0.224	-0.0082		3.224	-0.0105		6.224	-0.00722
0.225	-0.000732588		3.225	-0.00722		6.225	-0.00722
0.226	-0.0082		3.226	-0.00393		6.226	-0.00393
0.227	-0.00446		3.227	-0.0105		6.227	-0.00393
0.228	-0.0082		3.228	-0.00722		6.228	-0.00393
0.229	-0.000732588		3.229	-0.00722		6.229	-0.00722
0.23	-0.00446		3.23	-0.00722		6.23	-0.000645
0.231	-0.000732588		3.231	-0.0105		6.231	-0.00722
0.232	-0.0082		3.232	-0.00722		6.232	-0.00393
0.233	-0.000732588		3.233	-0.00722		6.233	-0.00393
0.234	-0.00446		3.234	-0.00722		6.234	-0.00393
0.235	-0.00446		3.235	-0.00722		6.235	-0.00722
0.236	-0.00446		3.236	-0.0105		6.236	-0.00393
0.237	-0.000732588		3.237	-0.0105		6.237	-0.00393
0.238	-0.0082		3.238	-0.00722		6.238	-0.000645
0.239	-0.00446		3.239	-0.00722		6.239	-0.00393
0.24	-0.000732588		3.24	-0.00393		6.24	-0.00722
0.241	-0.00446		3.241	-0.00393		6.241	0.00264
0.242	-0.0082		3.242	-0.00393		6.242	-0.00393
0.243	-0.00446		3.243	-0.00722		6.243	-0.00722
0.244	-0.00446		3.244	-0.0105		6.244	-0.00722
0.245	-0.00446		3.245	-0.00393		6.245	-0.00722
0.246	-0.000732588		3.246	-0.00393		6.246	-0.00722
0.247	-0.00446		3.247	-0.00393		6.247	-0.00393
0.248	-0.00446		3.248	-0.00722		6.248	-0.00722
0.249	-0.00446		3.249	-0.00722		6.249	-0.00393
0.25	-0.00446		3.25	-0.0105		6.25	-0.00393
0.251	-0.000732588		3.251	-0.0105		6.251	-0.00722
0.252	-0.000732588		3.252	-0.0105		6.252	-0.00393
0.253	-0.00446		3.253	-0.00393		6.253	-0.00722
0.254	-0.00446		3.254	-0.00722		6.254	-0.000645
0.255	0.003		3.255	-0.0105		6.255	-0.00393
0.256	0.003		3.256	-0.00722		6.256	-0.00393
0.257	-0.000732588		3.257	-0.00393		6.257	-0.00393
0.258	-0.01193		3.258	-0.00722		6.258	-0.00722
0.259	-0.000732588		3.259	-0.00722		6.259	-0.00722
0.26	-0.00446		3.26	-0.00722		6.26	-0.00393
0.261	-0.00446		3.261	-0.0105		6.261	-0.00722
0.262	-0.000732588		3.262	-0.00393		6.262	-0.00722
0.263	-0.00446		3.263	-0.0105		6.263	-0.00393
0.264	-0.0082		3.264	-0.0105		6.264	-0.00722
0.265	-0.0082		3.265	-0.00393		6.265	-0.00722
0.266	-0.0082		3.266	-0.0105		6.266	-0.00722
0.267	-0.000732588		3.267	-0.00393		6.267	-0.0105
0.268	-0.00446		3.268	-0.0105		6.268	-0.00722
0.269	-0.00446		3.269	-0.00393		6.269	-0.0105
0.27	-0.00446		3.27	-0.00722		6.27	-0.00393
0.271	-0.0082		3.271	-0.0105		6.271	-0.00722
0.272	-0.000732588		3.272	-0.00722		6.272	-0.00393
0.273	-0.00446		3.273	-0.00722		6.273	-0.00393
0.274	-0.00446		3.274	-0.00393		6.274	-0.0105
0.275	-0.000732588		3.275	-0.00722		6.275	-0.00722
0.276	-0.000732588		3.276	-0.0105		6.276	-0.00722
0.277	-0.000732588		3.277	-0.0105		6.277	-0.000645
0.278	-0.00446		3.278	-0.00722		6.278	-0.00722
0.279	-0.00446		3.279	-0.0105		6.279	-0.00722
0.28	-0.00446		3.28	-0.00722		6.28	-0.00393
0.281	-0.000732588		3.281	-0.0105		6.281	-0.00722
0.282	-0.00446		3.282	-0.0105		6.282	-0.00722
0.283	-0.00446		3.283	-0.0105		6.283	-0.00393
0.284	-0.000732588		3.284	-0.00393		6.284	-0.00393
0.285	-0.00446		3.285	-0.00393		6.285	-0.00722
0.286	-0.00446		3.286	-0.00722		6.286	-0.01707
0.287	-0.000732588		3.287	-0.00393		6.287	-0.00722
0.288	-0.00446		3.288	-0.00722		6.288	-0.00722
0.289	-0.00446		3.289	-0.00722		6.289	-0.00393
0.29	-0.000732588		3.29	-0.00722		6.29	-0.0105
0.291	-0.00446		3.291	-0.00722		6.291	-0.00722
0.292	-0.000732588		3.292	-0.000645		6.292	-0.00722
0.293	-0.00446		3.293	-0.00722		6.293	-0.00393
0.294	-0.000732588		3.294	-0.00393		6.294	-0.0105
0.295	-0.000732588		3.295	-0.00393		6.295	-0.00393
0.296	-0.00446		3.296	-0.00393		6.296	-0.000645
0.297	-0.000732588		3.297	-0.0105		6.297	-0.00393
0.298	-0.00446		3.298	-0.00393		6.298	-0.00393
0.299	-0.00446		3.299	-0.00393		6.299	-0.00722
0.3	-0.00446		3.3	-0.00393		6.3	-0.00722
0.301	-0.00446		3.301	-0.00393		6.301	-0.00393
0.302	-0.000732588		3.302	-0.00722		6.302	-0.000645
0.303	-0.0082		3.303	-0.0105		6.303	-0.00393
0.304	-0.000732588		3.304	-0.00722		6.304	-0.00722
0.305	-0.00446		3.305	-0.000645		6.305	-0.00393
0.306	-0.000732588		3.306	-0.00722		6.306	-0.00393
0.307	-0.000732588		3.307	-0.00722		6.307	-0.000645
0.308	-0.000732588		3.308	-0.0105		6.308	-0.00393
0.309	0.00673		3.309	-0.00393		6.309	-0.00722
0.31	0.003		3.31	-0.00722		6.31	-0.00722
0.311	-0.00446		3.311	-0.00393		6.311	-0.000645
0.312	-0.00446		3.312	-0.00393		6.312	-0.00722
0.313	-0.000732588		3.313	-0.00393		6.313	-0.00722
0.314	-0.00446		3.314	-0.00722		6.314	-0.000645
0.315	0.003		3.315	-0.00722		6.315	-0.0105
0.316	-0.00446		3.316	-0.00393		6.316	-0.00393
0.317	-0.00446		3.317	-0.00722		6.317	-0.00722
0.318	-0.000732588		3.318	-0.00393		6.318	-0.00722
0.319	0.00673		3.319	-0.00722		6.319	-0.00393
0.32	-0.00446		3.32	-0.00722		6.32	-0.00722
0.321	-0.000732588		3.321	-0.00393		6.321	-0.00393
0.322	0.003		3.322	-0.0105		6.322	-0.00722
0.323	-0.000732588		3.323	-0.00722		6.323	-0.00722
0.324	-0.000732588		3.324	-0.00393		6.324	-0.00722
0.325	-0.000732588		3.325	-0.00393		6.325	-0.00722
0.326	-0.000732588		3.326	-0.0105		6.326	-0.00722
0.327	-0.00446		3.327	-0.00393		6.327	-0.00722
0.328	-0.000732588		3.328	-0.00722		6.328	-0.0105
0.329	0.003		3.329	-0.00393		6.329	-0.0105
0.33	-0.00446		3.33	-0.00393		6.33	-0.00393
0.331	-0.000732588		3.331	-0.00722		6.331	-0.00722
0.332	-0.000732588		3.332	-0.00722		6.332	-0.00722
0.333	0.003		3.333	-0.00722		6.333	-0.0105
0.334	-0.000732588		3.334	-0.00393		6.334	-0.00722
0.335	-0.000732588		3.335	-0.00722		6.335	-0.0105
0.336	-0.000732588		3.336	-0.00722		6.336	-0.01379
0.337	-0.00446		3.337	-0.00393		6.337	-0.0105
0.338	-0.00446		3.338	-0.00393		6.338	-0.00722
0.339	-0.000732588		3.339	-0.00722		6.339	-0.00722
0.34	-0.00446		3.34	-0.0105		6.34	-0.00393
0.341	0.003		3.341	-0.00393		6.341	-0.0105
0.342	0.00673		3.342	-0.0105		6.342	-0.00722
0.343	0.003		3.343	-0.00722		6.343	-0.00722
0.344	0.003		3.344	-0.00393		6.344	-0.0105
0.345	-0.00446		3.345	-0.00393		6.345	-0.0105
0.346	-0.000732588		3.346	-0.0105		6.346	-0.00722
0.347	-0.00446		3.347	-0.00393		6.347	-0.0105
0.348	-0.00446		3.348	-0.00393		6.348	-0.00722
0.349	-0.00446		3.349	-0.00393		6.349	-0.00722
0.35	0.003		3.35	-0.00722		6.35	-0.00722
0.351	-0.00446		3.351	-0.00722		6.351	-0.00722
0.352	0.003		3.352	-0.000645		6.352	-0.0105
0.353	-0.00446		3.353	-0.00393		6.353	-0.01379
0.354	-0.00446		3.354	-0.000645		6.354	-0.00722
0.355	0.003		3.355	-0.00722		6.355	-0.01379
0.356	-0.000732588		3.356	-0.00393		6.356	-0.0105
0.357	-0.000732588		3.357	-0.00393		6.357	-0.00393
0.358	-0.00446		3.358	-0.00393		6.358	-0.0105
0.359	-0.000732588		3.359	-0.00393		6.359	-0.00393
0.36	0.00673		3.36	-0.00393		6.36	-0.00393
0.361	0.003		3.361	-0.0105		6.361	-0.00393
0.362	-0.000732588		3.362	-0.00722		6.362	-0.00722
0.363	-0.000732588		3.363	-0.00722		6.363	-0.00722
0.364	-0.000732588		3.364	-0.00393		6.364	-0.00722
0.365	0.003		3.365	-0.00393		6.365	-0.00393
0.366	0.003		3.366	-0.00393		6.366	-0.00722
0.367	0.003		3.367	-0.0105		6.367	-0.00393
0.368	0.003		3.368	-0.00722		6.368	-0.00722
0.369	-0.000732588		3.369	-0.00393		6.369	-0.0105
0.37	0.003		3.37	-0.000645		6.37	-0.00722
0.371	-0.000732588		3.371	-0.00393		6.371	-0.00722
0.372	-0.00446		3.372	0.00264		6.372	-0.00722
0.373	0.003		3.373	-0.00393		6.373	-0.0105
0.374	0.003		3.374	-0.000645		6.374	-0.00722
0.375	-0.000732588		3.375	-0.00393		6.375	-0.00722
0.376	-0.00446		3.376	0.00264		6.376	-0.0105
0.377	-0.000732588		3.377	-0.000645		6.377	-0.00722
0.378	0.003		3.378	-0.00393		6.378	-0.00722
0.379	-0.000732588		3.379	-0.00722		6.379	-0.00722
0.38	-0.000732588		3.38	0.00264		6.38	-0.00722
0.381	-0.000732588		3.381	-0.0105		6.381	-0.00722
0.382	0.003		3.382	-0.000645		6.382	-0.00393
0.383	-0.00446		3.383	-0.00393		6.383	-0.00722
0.384	-0.000732588		3.384	-0.00393		6.384	-0.0105
0.385	0.003		3.385	-0.0105		6.385	-0.00722
0.386	-0.000732588		3.386	-0.00722		6.386	-0.00393
0.387	0.003		3.387	-0.000645		6.387	-0.00393
0.388	-0.000732588		3.388	-0.00393		6.388	-0.00722
0.389	-0.000732588		3.389	-0.00393		6.389	-0.00722
0.39	-0.000732588		3.39	-0.000645		6.39	-0.00393
0.391	-0.000732588		3.391	-0.00722		6.391	-0.00393
0.392	0.003		3.392	-0.000645		6.392	-0.00722
0.393	-0.000732588		3.393	-0.00722		6.393	-0.00722
0.394	0.003		3.394	-0.00393		6.394	-0.0105
0.395	0.00673		3.395	-0.00393		6.395	-0.00722
0.396	0.003		3.396	-0.00393		6.396	-0.00722
0.397	0.003		3.397	-0.00393		6.397	-0.00722
0.398	0.003		3.398	-0.000645		6.398	-0.0105
0.399	-0.000732588		3.399	-0.00722		6.399	-0.00722
0.4	-0.000732588		3.4	-0.00393		6.4	-0.00722
0.401	0.003		3.401	-0.00722		6.401	-0.00722
0.402	-0.000732588		3.402	-0.00722		6.402	-0.0105
0.403	-0.000732588		3.403	-0.00722		6.403	-0.0105
0.404	-0.000732588		3.404	-0.00393		6.404	-0.0105
0.405	-0.000732588		3.405	-0.00393		6.405	-0.00722
0.406	-0.00446		3.406	-0.00393		6.406	-0.01379
0.407	0.003		3.407	-0.00393		6.407	-0.0105
0.408	-0.000732588		3.408	-0.00722		6.408	-0.01379
0.409	0.003		3.409	-0.00393		6.409	-0.01379
0.41	-0.00446		3.41	-0.00722		6.41	-0.00393
0.411	-0.000732588		3.411	-0.00722		6.411	-0.0105
0.412	-0.000732588		3.412	-0.00393		6.412	-0.0105
0.413	-0.000732588		3.413	-0.0105		6.413	-0.01379
0.414	-0.000732588		3.414	-0.00393		6.414	-0.0105
0.415	-0.000732588		3.415	-0.00722		6.415	-0.0105
0.416	-0.0082		3.416	-0.00722		6.416	-0.0105
0.417	0.003		3.417	-0.00722		6.417	-0.00722
0.418	-0.00446		3.418	-0.00722		6.418	-0.0105
0.419	-0.00446		3.419	-0.00722		6.419	-0.0105
0.42	0.003		3.42	-0.00722		6.42	-0.0105
0.421	-0.000732588		3.421	-0.00722		6.421	-0.0105
0.422	0.003		3.422	-0.00393		6.422	-0.01707
0.423	-0.000732588		3.423	-0.00393		6.423	-0.0105
0.424	-0.000732588		3.424	-0.00722		6.424	-0.0105
0.425	-0.000732588		3.425	-0.00393		6.425	-0.00722
0.426	-0.0082		3.426	-0.00722		6.426	-0.01379
0.427	0.003		3.427	-0.0105		6.427	-0.01379
0.428	-0.000732588		3.428	-0.00722		6.428	-0.0105
0.429	-0.000732588		3.429	-0.00722		6.429	-0.01379
0.43	-0.000732588		3.43	-0.01379		6.43	-0.0105
0.431	-0.0082		3.431	-0.01707		6.431	-0.00722
0.432	-0.00446		3.432	-0.01379		6.432	-0.01707
0.433	-0.000732588		3.433	-0.01707		6.433	-0.00722
0.434	-0.00446		3.434	-0.01707		6.434	-0.01379
0.435	-0.0082		3.435	-0.01707		6.435	-0.0105
0.436	-0.0082		3.436	-0.02036		6.436	-0.01379
0.437	-0.0082		3.437	-0.01707		6.437	-0.01379
0.438	-0.00446		3.438	-0.02365		6.438	-0.01379
0.439	-0.01193		3.439	-0.03022		6.439	-0.0105
0.44	-0.0082		3.44	-0.0335		6.44	-0.01379
0.441	-0.0082		3.441	-0.0335		6.441	-0.01379
0.442	-0.01193		3.442	-0.04336		6.442	-0.01707
0.443	-0.01193		3.443	-0.05651		6.443	-0.01707
0.444	-0.01566		3.444	-0.07294		6.444	-0.01379
0.445	-0.01193		3.445	-0.10251		6.445	-0.01707
0.446	-0.01566		3.446	-0.13537		6.446	-0.01379
0.447	-0.01939		3.447	-0.21752		6.447	-0.01707
0.448	-0.01566		3.448	-0.28652		6.448	-0.01707
0.449	-0.01939		3.449	-0.48696		6.449	-0.02036
0.45	-0.0082		3.45	-0.72684		6.45	-0.01707
0.451	-0.01566		3.451	-0.60854		6.451	-0.01707
0.452	-0.01939		3.452	-0.51654		6.452	-0.02036
0.453	-0.02312		3.453	-0.43767		6.453	-0.02693
0.454	-0.02312		3.454	-0.36538		6.454	-0.03022
0.455	-0.03059		3.455	-0.29309		6.455	-0.04008
0.456	-0.03059		3.456	-0.20437		6.456	-0.04665
0.457	-0.03805		3.457	-0.14194		6.457	-0.06308
0.458	-0.04179		3.458	-0.09922		6.458	-0.07622
0.459	-0.04179		3.459	-0.07294		6.459	-0.10579
0.46	-0.06418		3.46	-0.04993		6.46	-0.14194
0.461	-0.07911		3.461	-0.04336		6.461	-0.2208
0.462	-0.0903		3.462	-0.03022		6.462	-0.41796
0.463	-0.1127		3.463	-0.02365		6.463	-0.46725
0.464	-0.15375		3.464	-0.02036		6.464	-0.3851
0.465	-0.206		3.465	-0.01707		6.465	-0.32924
0.466	-0.28811		3.466	-0.01707		6.466	-0.27995
0.467	-0.39261		3.467	-0.01707		6.467	-0.22737
0.468	-0.56429		3.468	-0.01379		6.468	-0.1748
0.469	-0.78822		3.469	-0.0105		6.469	-0.11894
0.47	-0.65759		3.47	-0.01379		6.47	-0.09265
0.471	-0.52323		3.471	-0.0105		6.471	-0.06636
0.472	-0.41127		3.472	-0.00393		6.472	-0.05322
0.473	-0.32916		3.473	-0.0105		6.473	-0.0335
0.474	-0.20973		3.474	-0.00722		6.474	-0.0335
0.475	-0.13136		3.475	-0.0105		6.475	-0.02365
0.476	-0.07911		3.476	-0.00393		6.476	-0.02365
0.477	-0.04552		3.477	-0.00393		6.477	-0.02365
0.478	-0.02312		3.478	0.00264		6.478	-0.02036
0.479	-0.01566		3.479	-0.000645		6.479	-0.01707
0.48	-0.01193		3.48	-0.00393		6.48	-0.02036
0.481	-0.00446		3.481	0.00264		6.481	-0.02036
0.482	-0.00446		3.482	0.00264		6.482	-0.01707
0.483	-0.00446		3.483	0.00264		6.483	-0.01379
0.484	-0.00446		3.484	0.00264		6.484	-0.01707
0.485	-0.00446		3.485	0.00593		6.485	-0.01379
0.486	0.003		3.486	0.0125		6.486	-0.0105
0.487	0.00673		3.487	0.01579		6.487	-0.01379
0.488	0.00673		3.488	0.02564		6.488	-0.01379
0.489	0.003		3.489	0.02236		6.489	-0.01379
0.49	0.00673		3.49	0.02893		6.49	-0.0105
0.491	0.00673		3.491	0.03222		6.491	-0.01379
0.492	-0.000732588		3.492	0.04864		6.492	-0.00393
0.493	0.00673		3.493	0.0585		6.493	-0.00393
0.494	0.00673		3.494	0.07165		6.494	-0.00722
0.495	0.003		3.495	0.11108		6.495	-0.00722
0.496	0.003		3.496	0.19651		6.496	-0.00393
0.497	0.003		3.497	0.27866		6.497	-0.00393
0.498	0.003		3.498	0.31481		6.498	0.00593
0.499	0.003		3.499	0.33781		6.499	0.00264
0.5	0.00673		3.5	0.4101		6.5	-0.000645
0.501	0.003		3.501	0.5974		6.501	-0.000645
0.502	0.01046		3.502	0.58097		6.502	0.00921
0.503	-0.000732588		3.503	0.4791		6.503	0.0125
0.504	0.003		3.504	0.37067		6.504	0.01579
0.505	0.003		3.505	0.29509		6.505	0.02564
0.506	0.00673		3.506	0.22609		6.506	0.03222
0.507	0.00673		3.507	0.1768		6.507	0.05193
0.508	0.00673		3.508	0.13408		6.508	0.08479
0.509	0.00673		3.509	0.10122		6.509	0.15379
0.51	0.00673		3.51	0.0815		6.51	0.19323
0.511	0.01046		3.511	0.06507		6.511	0.21623
0.512	0.01046		3.512	0.04864		6.512	0.23923
0.513	0.02166		3.513	0.04864		6.513	0.35752
0.514	0.02539		3.514	0.04207		6.514	0.40024
0.515	0.03659		3.515	0.0355		6.515	0.34766
0.516	0.04779		3.516	0.02893		6.516	0.25894
0.517	0.05525		3.517	0.02564		6.517	0.19651
0.518	0.1075		3.518	0.02236		6.518	0.15051
0.519	0.23066		3.519	0.01907		6.519	0.10779
0.52	0.29784		3.52	0.01907		6.52	0.0815
0.521	0.32397		3.521	0.01579		6.521	0.06836
0.522	0.45459		3.522	0.01579		6.522	0.04864
0.523	0.6188		3.523	0.0125		6.523	0.0355
0.524	0.58522		3.524	0.00921		6.524	0.02236
0.525	0.49938		3.525	0.00921		6.525	0.02236
0.526	0.45459		3.526	0.00921		6.526	0.02236
0.527	0.38741		3.527	0.0125		6.527	0.0125
0.528	0.30904		3.528	0.0125		6.528	0.01579
0.529	0.24932		3.529	0.00593		6.529	0.00593
0.53	0.2008		3.53	0.00264		6.53	-0.000645
0.531	0.16348		3.531	0.00921		6.531	0.00593
0.532	0.12616		3.532	0.00593		6.532	0.00264
0.533	0.11496		3.533	0.00593		6.533	0.00264
0.534	0.0963		3.534	0.00921		6.534	-0.000645
0.535	0.08511		3.535	0.00921		6.535	-0.00722
0.536	0.07018		3.536	0.00593		6.536	-0.000645
0.537	0.06271		3.537	0.00264		6.537	-0.00393
0.538	0.05152		3.538	0.00593		6.538	0.00264
0.539	0.05152		3.539	0.00593		6.539	-0.000645
0.54	0.04779		3.54	0.00264		6.54	-0.000645
0.541	0.04032		3.541	0.00264		6.541	-0.000645
0.542	0.04032		3.542	0.00264		6.542	-0.00393
0.543	0.03286		3.543	-0.000645		6.543	-0.000645
0.544	0.03659		3.544	0.00264		6.544	-0.00393
0.545	0.03286		3.545	0.00264		6.545	-0.00393
0.546	0.02913		3.546	0.00264		6.546	-0.00393
0.547	0.02539		3.547	0.00264		6.547	-0.00393
0.548	0.02539		3.548	0.00264		6.548	-0.00393
0.549	0.02539		3.549	0.00264		6.549	-0.00722
0.55	0.01793		3.55	0.00593		6.55	-0.00722
0.551	0.01793		3.551	0.00593		6.551	-0.0105
0.552	0.02166		3.552	-0.00393		6.552	-0.00722
0.553	0.02166		3.553	0.00593		6.553	-0.00722
0.554	0.01793		3.554	-0.000645		6.554	-0.00393
0.555	0.01793		3.555	0.00593		6.555	-0.00722
0.556	0.01046		3.556	0.00593		6.556	-0.000645
0.557	0.0142		3.557	0.00593		6.557	-0.000645
0.558	0.0142		3.558	0.00593		6.558	-0.0105
0.559	0.0142		3.559	0.00264		6.559	-0.000645
0.56	0.01793		3.56	0.00593		6.56	-0.00722
0.561	0.01793		3.561	0.00593		6.561	-0.00722
0.562	0.01793		3.562	0.00593		6.562	-0.00722
0.563	0.01046		3.563	0.00593		6.563	-0.00722
0.564	0.01046		3.564	0.00264		6.564	-0.00722
0.565	0.0142		3.565	0.00593		6.565	-0.00393
0.566	0.0142		3.566	0.00593		6.566	-0.0105
0.567	0.0142		3.567	0.00264		6.567	-0.00722
0.568	0.00673		3.568	0.00264		6.568	-0.00393
0.569	0.00673		3.569	0.00921		6.569	-0.00722
0.57	0.003		3.57	0.00593		6.57	-0.00393
0.571	0.01046		3.571	0.00593		6.571	0.00921
0.572	0.00673		3.572	0.00593		6.572	-0.00393
0.573	0.01793		3.573	0.00593		6.573	-0.00722
0.574	0.01046		3.574	0.00264		6.574	-0.00722
0.575	0.0142		3.575	0.00264		6.575	-0.00393
0.576	0.00673		3.576	0.00264		6.576	-0.00722
0.577	0.01046		3.577	0.00593		6.577	-0.00393
0.578	0.01046		3.578	0.00593		6.578	-0.00393
0.579	0.00673		3.579	0.00593		6.579	-0.00393
0.58	0.00673		3.58	0.00593		6.58	0.00593
0.581	0.00673		3.581	0.00264		6.581	-0.00393
0.582	0.01046		3.582	0.00593		6.582	-0.00722
0.583	0.00673		3.583	0.00264		6.583	-0.00722
0.584	0.00673		3.584	0.00264		6.584	0.00264
0.585	0.01046		3.585	0.00593		6.585	-0.00393
0.586	0.00673		3.586	0.00264		6.586	-0.00393
0.587	0.00673		3.587	0.00264		6.587	-0.00393
0.588	0.00673		3.588	0.00593		6.588	-0.00393
0.589	0.01046		3.589	-0.000645		6.589	-0.00393
0.59	0.01046		3.59	0.00264		6.59	-0.00393
0.591	0.00673		3.591	0.00264		6.591	-0.00722
0.592	0.003		3.592	0.00264		6.592	-0.00393
0.593	0.00673		3.593	0.00264		6.593	-0.00393
0.594	0.01046		3.594	0.00921		6.594	-0.00722
0.595	0.00673		3.595	0.00593		6.595	-0.00393
0.596	0.003		3.596	0.00264		6.596	-0.00393
0.597	0.01046		3.597	0.00921		6.597	-0.00393
0.598	0.00673		3.598	0.00264		6.598	-0.0105
0.599	0.01046		3.599	0.00593		6.599	-0.000645
0.6	0.01046		3.6	0.00264		6.6	-0.00393
0.601	0.00673		3.601	0.00593		6.601	-0.00722
0.602	0.00673		3.602	0.00593		6.602	-0.00393
0.603	0.003		3.603	0.00593		6.603	-0.00722
0.604	0.01046		3.604	0.00921		6.604	-0.000645
0.605	0.01046		3.605	0.00921		6.605	-0.00722
0.606	0.01046		3.606	0.00593		6.606	-0.00393
0.607	0.0142		3.607	-0.000645		6.607	-0.00393
0.608	0.003		3.608	0.00264		6.608	-0.000645
0.609	0.00673		3.609	0.00593		6.609	-0.00393
0.61	0.01046		3.61	0.00264		6.61	-0.00722
0.611	0.003		3.611	0.00264		6.611	-0.00393
0.612	0.00673		3.612	0.00264		6.612	-0.00393
0.613	0.003		3.613	0.00264		6.613	-0.00722
0.614	0.00673		3.614	0.00921		6.614	-0.00722
0.615	0.003		3.615	0.00593		6.615	-0.00393
0.616	0.00673		3.616	0.00264		6.616	-0.00393
0.617	0.003		3.617	0.00593		6.617	-0.00722
0.618	0.01046		3.618	0.00593		6.618	-0.00393
0.619	0.01046		3.619	0.00264		6.619	-0.00722
0.62	0.0142		3.62	0.00264		6.62	-0.00722
0.621	0.01046		3.621	0.00264		6.621	-0.00393
0.622	0.00673		3.622	0.00264		6.622	-0.00393
0.623	0.003		3.623	0.00264		6.623	-0.00393
0.624	0.003		3.624	0.00593		6.624	-0.00393
0.625	0.00673		3.625	0.00593		6.625	-0.00722
0.626	0.01046		3.626	0.00921		6.626	-0.00393
0.627	0.01046		3.627	0.00264		6.627	-0.00393
0.628	0.00673		3.628	-0.000645		6.628	-0.00722
0.629	0.00673		3.629	0.00593		6.629	-0.00722
0.63	0.00673		3.63	0.00264		6.63	-0.00722
0.631	0.01046		3.631	0.00264		6.631	-0.00722
0.632	0.01046		3.632	0.00593		6.632	-0.00393
0.633	0.003		3.633	0.00593		6.633	-0.00722
0.634	0.00673		3.634	0.00264		6.634	-0.00722
0.635	0.003		3.635	0.00593		6.635	-0.00393
0.636	0.01046		3.636	0.00593		6.636	-0.00393
0.637	0.003		3.637	0.00264		6.637	-0.0105
0.638	0.00673		3.638	0.00264		6.638	-0.00393
0.639	0.00673		3.639	0.00264		6.639	-0.00393
0.64	0.00673		3.64	0.00921		6.64	-0.00393
0.641	0.00673		3.641	0.00264		6.641	-0.00393
0.642	0.00673		3.642	0.00593		6.642	-0.000645
0.643	0.01046		3.643	0.00264		6.643	-0.00722
0.644	0.00673		3.644	0.00593		6.644	-0.000645
0.645	0.01046		3.645	0.00593		6.645	0.00264
0.646	0.00673		3.646	0.00264		6.646	-0.00722
0.647	0.0142		3.647	0.00593		6.647	-0.00393
0.648	0.00673		3.648	0.00921		6.648	-0.00393
0.649	0.00673		3.649	0.00593		6.649	-0.000645
0.65	0.00673		3.65	0.00593		6.65	-0.00393
0.651	0.00673		3.651	0.00593		6.651	-0.00393
0.652	0.00673		3.652	0.00264		6.652	0.00593
0.653	0.01046		3.653	-0.000645		6.653	-0.00722
0.654	0.01046		3.654	0.00593		6.654	-0.00393
0.655	0.00673		3.655	0.00593		6.655	0.00264
0.656	0.00673		3.656	0.00593		6.656	-0.00393
0.657	0.00673		3.657	0.00593		6.657	-0.00393
0.658	0.00673		3.658	0.00921		6.658	-0.00393
0.659	0.00673		3.659	0.00921		6.659	-0.000645
0.66	0.01046		3.66	0.00593		6.66	-0.00393
0.661	0.003		3.661	0.00921		6.661	-0.00722
0.662	0.003		3.662	0.00593		6.662	0.00264
0.663	0.00673		3.663	0.00593		6.663	-0.00393
0.664	0.00673		3.664	0.00593		6.664	0.00264
0.665	0.00673		3.665	0.00921		6.665	-0.00393
0.666	0.00673		3.666	0.00593		6.666	-0.00393
0.667	0.003		3.667	0.00593		6.667	-0.00722
0.668	-0.00446		3.668	0.00593		6.668	-0.000645
0.669	0.00673		3.669	0.00264		6.669	-0.00393
0.67	0.003		3.67	0.00264		6.67	-0.00393
0.671	0.0142		3.671	0.00593		6.671	-0.000645
0.672	0.00673		3.672	0.00921		6.672	-0.00393
0.673	0.003		3.673	0.00593		6.673	-0.000645
0.674	0.00673		3.674	0.00593		6.674	-0.00393
0.675	0.00673		3.675	0.00921		6.675	-0.00393
0.676	0.00673		3.676	0.00921		6.676	0.00264
0.677	0.003		3.677	0.00593		6.677	-0.00393
0.678	0.003		3.678	0.00593		6.678	-0.00393
0.679	0.00673		3.679	0.00921		6.679	-0.000645
0.68	0.003		3.68	0.00921		6.68	-0.00393
0.681	0.00673		3.681	0.00593		6.681	-0.00393
0.682	0.01046		3.682	0.00593		6.682	-0.00393
0.683	0.00673		3.683	0.00264		6.683	-0.000645
0.684	0.003		3.684	0.00921		6.684	-0.00393
0.685	-0.000732588		3.685	0.00921		6.685	0.00264
0.686	0.003		3.686	0.00593		6.686	-0.000645
0.687	0.00673		3.687	0.00593		6.687	0.00264
0.688	0.00673		3.688	0.00593		6.688	-0.000645
0.689	0.003		3.689	0.00593		6.689	-0.000645
0.69	0.003		3.69	0.00593		6.69	0.00264
0.691	0.003		3.691	0.00921		6.691	-0.00393
0.692	0.003		3.692	0.00921		6.692	-0.000645
0.693	0.003		3.693	0.00264		6.693	-0.00393
0.694	0.01046		3.694	0.00593		6.694	-0.00393
0.695	0.00673		3.695	0.00264		6.695	-0.000645
0.696	0.00673		3.696	0.00593		6.696	-0.00393
0.697	0.00673		3.697	0.00921		6.697	-0.00393
0.698	-0.000732588		3.698	0.00921		6.698	-0.00393
0.699	0.003		3.699	0.00264		6.699	-0.000645
0.7	0.003		3.7	0.00593		6.7	-0.000645
0.701	0.003		3.701	0.00264		6.701	-0.000645
0.702	0.003		3.702	0.00264		6.702	-0.00393
0.703	0.003		3.703	0.00593		6.703	-0.00393
0.704	0.00673		3.704	0.00921		6.704	-0.000645
0.705	-0.000732588		3.705	0.00593		6.705	-0.00393
0.706	0.00673		3.706	0.00593		6.706	-0.000645
0.707	0.003		3.707	0.00921		6.707	0.00264
0.708	0.00673		3.708	0.00593		6.708	-0.00393
0.709	0.003		3.709	0.00264		6.709	-0.00722
0.71	0.003		3.71	0.00593		6.71	-0.000645
0.711	0.00673		3.711	0.00593		6.711	-0.00393
0.712	0.00673		3.712	0.00593		6.712	0.00264
0.713	0.003		3.713	0.00593		6.713	-0.000645
0.714	0.00673		3.714	0.00264		6.714	-0.00393
0.715	0.003		3.715	0.00264		6.715	0.00264
0.716	0.003		3.716	0.00593		6.716	-0.000645
0.717	0.00673		3.717	0.00593		6.717	-0.00722
0.718	0.003		3.718	0.00264		6.718	-0.00393
0.719	-0.000732588		3.719	0.00593		6.719	-0.000645
0.72	-0.000732588		3.72	0.00593		6.72	0.00264
0.721	0.003		3.721	0.00264		6.721	0.00264
0.722	0.003		3.722	0.00593		6.722	0.00264
0.723	0.00673		3.723	0.00593		6.723	-0.00393
0.724	0.00673		3.724	0.00921		6.724	-0.000645
0.725	0.003		3.725	0.00264		6.725	-0.000645
0.726	0.003		3.726	0.00264		6.726	-0.000645
0.727	0.003		3.727	0.00593		6.727	0.00264
0.728	0.003		3.728	0.00264		6.728	0.00264
0.729	0.003		3.729	0.00593		6.729	-0.000645
0.73	0.003		3.73	0.00593		6.73	-0.000645
0.731	0.003		3.731	0.00921		6.731	-0.00393
0.732	-0.00446		3.732	0.00264		6.732	-0.00393
0.733	0.00673		3.733	0.00921		6.733	-0.000645
0.734	0.003		3.734	0.00593		6.734	-0.000645
0.735	0.003		3.735	-0.000645		6.735	-0.00393
0.736	0.00673		3.736	-0.000645		6.736	0.00264
0.737	0.00673		3.737	0.00593		6.737	0.00264
0.738	-0.000732588		3.738	0.00264		6.738	-0.000645
0.739	0.003		3.739	0.00264		6.739	-0.000645
0.74	0.003		3.74	0.00593		6.74	-0.000645
0.741	0.00673		3.741	0.00593		6.741	0.00264
0.742	-0.000732588		3.742	0.00921		6.742	-0.000645
0.743	-0.000732588		3.743	0.00593		6.743	-0.000645
0.744	0.00673		3.744	0.00593		6.744	-0.000645
0.745	-0.000732588		3.745	0.00593		6.745	-0.000645
0.746	0.003		3.746	0.00921		6.746	-0.000645
0.747	0.003		3.747	0.0125		6.747	-0.00393
0.748	0.00673		3.748	0.00264		6.748	-0.000645
0.749	0.00673		3.749	0.00593		6.749	0.00264
0.75	0.003		3.75	0.00264		6.75	-0.00393
0.751	0.003		3.751	0.00593		6.751	-0.000645
0.752	0.003		3.752	0.00593		6.752	-0.000645
0.753	-0.000732588		3.753	0.00264		6.753	0.00264
0.754	0.003		3.754	0.00264		6.754	-0.000645
0.755	0.003		3.755	0.00264		6.755	0.00264
0.756	0.003		3.756	0.00921		6.756	-0.000645
0.757	0.003		3.757	0.00264		6.757	0.00264
0.758	0.003		3.758	0.00264		6.758	-0.00393
0.759	-0.000732588		3.759	0.00264		6.759	0.00264
0.76	0.00673		3.76	0.00264		6.76	-0.000645
0.761	0.003		3.761	0.00921		6.761	-0.00393
0.762	0.00673		3.762	0.00593		6.762	0.00264
0.763	0.003		3.763	0.00264		6.763	-0.000645
0.764	-0.000732588		3.764	0.00264		6.764	-0.00393
0.765	-0.000732588		3.765	0.00593		6.765	-0.000645
0.766	0.003		3.766	0.00264		6.766	-0.00393
0.767	-0.000732588		3.767	0.00264		6.767	-0.000645
0.768	-0.00446		3.768	0.00593		6.768	0.00593
0.769	-0.00446		3.769	-0.000645		6.769	0.00593
0.77	-0.000732588		3.77	0.00264		6.77	0.00264
0.771	-0.000732588		3.771	0.00593		6.771	0.00264
0.772	-0.00446		3.772	0.00593		6.772	0.00264
0.773	0.003		3.773	0.00593		6.773	0.00264
0.774	0.003		3.774	0.00264		6.774	0.00264
0.775	-0.000732588		3.775	0.00921		6.775	-0.000645
0.776	-0.000732588		3.776	0.00593		6.776	-0.00393
0.777	-0.00446		3.777	0.00264		6.777	0.00264
0.778	0.00673		3.778	0.00264		6.778	0.00264
0.779	-0.00446		3.779	0.00264		6.779	0.00264
0.78	0.003		3.78	0.00264		6.78	-0.000645
0.781	0.00673		3.781	-0.000645		6.781	-0.00393
0.782	-0.000732588		3.782	0.00264		6.782	-0.00393
0.783	-0.000732588		3.783	0.00593		6.783	0.00593
0.784	-0.000732588		3.784	0.00264		6.784	0.00264
0.785	-0.000732588		3.785	0.00593		6.785	0.00593
0.786	-0.00446		3.786	0.00593		6.786	0.00264
0.787	0.003		3.787	0.00921		6.787	-0.000645
0.788	-0.000732588		3.788	0.00593		6.788	-0.000645
0.789	-0.000732588		3.789	0.00593		6.789	-0.000645
0.79	0.00673		3.79	0.00593		6.79	0.00264
0.791	0.003		3.791	0.00593		6.791	-0.00393
0.792	-0.000732588		3.792	0.00264		6.792	0.00264
0.793	-0.00446		3.793	0.00264		6.793	-0.000645
0.794	0.003		3.794	0.00593		6.794	0.00593
0.795	-0.000732588		3.795	0.00593		6.795	0.00264
0.796	-0.000732588		3.796	0.00264		6.796	-0.000645
0.797	-0.00446		3.797	0.00264		6.797	-0.000645
0.798	-0.000732588		3.798	0.00593		6.798	0.00593
0.799	-0.000732588		3.799	0.00921		6.799	0.00593
0.8	-0.000732588		3.8	0.00264		6.8	0.00264
0.801	-0.000732588		3.801	0.00593		6.801	-0.000645
0.802	0.003		3.802	0.00593		6.802	-0.000645
0.803	-0.000732588		3.803	0.00593		6.803	-0.000645
0.804	0.00673		3.804	0.00264		6.804	0.00264
0.805	-0.00446		3.805	0.00264		6.805	-0.000645
0.806	0.003		3.806	0.00264		6.806	-0.000645
0.807	-0.000732588		3.807	0.00921		6.807	-0.000645
0.808	0.003		3.808	0.00593		6.808	-0.000645
0.809	0.003		3.809	0.00593		6.809	0.00593
0.81	-0.000732588		3.81	0.00593		6.81	-0.000645
0.811	-0.00446		3.811	0.00921		6.811	-0.000645
0.812	-0.000732588		3.812	0.00921		6.812	0.00264
0.813	-0.00446		3.813	0.00593		6.813	-0.000645
0.814	0.00673		3.814	0.00593		6.814	0.00264
0.815	-0.000732588		3.815	0.00921		6.815	0.00264
0.816	-0.000732588		3.816	0.00593		6.816	0.00264
0.817	0.003		3.817	0.00593		6.817	0.00593
0.818	-0.000732588		3.818	0.00264		6.818	0.00264
0.819	-0.000732588		3.819	-0.000645		6.819	0.00593
0.82	-0.000732588		3.82	-0.000645		6.82	-0.000645
0.821	0.003		3.821	0.00593		6.821	0.00593
0.822	-0.000732588		3.822	0.00264		6.822	0.00264
0.823	-0.000732588		3.823	0.00264		6.823	0.00593
0.824	-0.00446		3.824	0.00264		6.824	-0.000645
0.825	-0.000732588		3.825	0.00593		6.825	-0.00393
0.826	-0.000732588		3.826	0.00264		6.826	-0.000645
0.827	-0.00446		3.827	0.00264		6.827	0.00264
0.828	-0.00446		3.828	0.00264		6.828	-0.000645
0.829	-0.00446		3.829	0.00593		6.829	-0.000645
0.83	0.003		3.83	0.00593		6.83	-0.000645
0.831	0.003		3.831	0.00593		6.831	0.00593
0.832	-0.00446		3.832	0.00593		6.832	0.00264
0.833	-0.00446		3.833	0.00593		6.833	0.00593
0.834	0.003		3.834	0.00264		6.834	-0.000645
0.835	0.003		3.835	0.00264		6.835	-0.000645
0.836	-0.000732588		3.836	0.00921		6.836	0.00264
0.837	-0.000732588		3.837	0.00921		6.837	0.00593
0.838	-0.000732588		3.838	0.00264		6.838	-0.000645
0.839	-0.000732588		3.839	0.00593		6.839	0.00264
0.84	-0.00446		3.84	-0.000645		6.84	0.00264
0.841	-0.0082		3.841	0.00264		6.841	0.00264
0.842	-0.000732588		3.842	0.00593		6.842	0.00264
0.843	-0.000732588		3.843	-0.000645		6.843	0.00264
0.844	-0.000732588		3.844	0.00264		6.844	0.00593
0.845	-0.000732588		3.845	-0.000645		6.845	0.00593
0.846	-0.000732588		3.846	-0.000645		6.846	0.00264
0.847	-0.00446		3.847	0.00593		6.847	0.00264
0.848	-0.000732588		3.848	0.00264		6.848	0.00921
0.849	-0.00446		3.849	-0.000645		6.849	0.00264
0.85	-0.00446		3.85	0.00264		6.85	-0.000645
0.851	-0.00446		3.851	0.00264		6.851	-0.000645
0.852	-0.000732588		3.852	-0.000645		6.852	0.00264
0.853	0.003		3.853	-0.000645		6.853	0.00264
0.854	-0.00446		3.854	0.00264		6.854	0.00264
0.855	-0.0082		3.855	-0.000645		6.855	0.00264
0.856	-0.000732588		3.856	0.00264		6.856	0.00264
0.857	-0.00446		3.857	0.00264		6.857	-0.00393
0.858	-0.000732588		3.858	0.00593		6.858	-0.000645
0.859	-0.00446		3.859	0.00264		6.859	0.00264
0.86	-0.00446		3.86	0.00264		6.86	0.00593
0.861	-0.00446		3.861	0.00264		6.861	0.00593
0.862	-0.00446		3.862	0.00264		6.862	0.00593
0.863	-0.00446		3.863	-0.000645		6.863	0.00264
0.864	-0.00446		3.864	0.00264		6.864	0.00593
0.865	-0.000732588		3.865	0.00264		6.865	0.00264
0.866	-0.00446		3.866	0.00264		6.866	0.00264
0.867	-0.00446		3.867	0.00264		6.867	0.00264
0.868	-0.000732588		3.868	0.00264		6.868	0.00264
0.869	0.003		3.869	0.00264		6.869	0.00264
0.87	0.003		3.87	0.00593		6.87	0.00264
0.871	-0.00446		3.871	0.00264		6.871	0.00264
0.872	-0.000732588		3.872	0.00264		6.872	0.00593
0.873	-0.0082		3.873	0.00264		6.873	0.00593
0.874	-0.000732588		3.874	0.00264		6.874	0.00264
0.875	0.003		3.875	0.00264		6.875	0.00264
0.876	-0.000732588		3.876	-0.000645		6.876	0.00264
0.877	-0.000732588		3.877	0.00593		6.877	0.00593
0.878	-0.0082		3.878	0.00264		6.878	0.00593
0.879	-0.00446		3.879	-0.000645		6.879	0.00593
0.88	-0.00446		3.88	-0.000645		6.88	0.00264
0.881	-0.000732588		3.881	-0.000645		6.881	0.00593
0.882	-0.000732588		3.882	0.00593		6.882	0.00593
0.883	-0.000732588		3.883	0.00264		6.883	0.00593
0.884	-0.000732588		3.884	0.00264		6.884	0.00593
0.885	-0.000732588		3.885	-0.000645		6.885	0.00264
0.886	-0.000732588		3.886	-0.000645		6.886	0.00921
0.887	-0.00446		3.887	-0.000645		6.887	0.00921
0.888	-0.00446		3.888	0.00593		6.888	0.00264
0.889	-0.00446		3.889	-0.000645		6.889	-0.000645
0.89	-0.000732588		3.89	0.00264		6.89	0.00593
0.891	-0.00446		3.891	0.00264		6.891	0.00593
0.892	-0.00446		3.892	0.00593		6.892	0.00264
0.893	-0.00446		3.893	0.00593		6.893	0.00264
0.894	-0.000732588		3.894	0.00264		6.894	0.00593
0.895	-0.0082		3.895	-0.000645		6.895	0.00593
0.896	-0.00446		3.896	0.00264		6.896	0.00593
0.897	-0.000732588		3.897	0.00593		6.897	0.00593
0.898	-0.000732588		3.898	-0.000645		6.898	0.00264
0.899	-0.000732588		3.899	-0.000645		6.899	0.00264
0.9	-0.00446		3.9	0.00264		6.9	-0.000645
0.901	-0.00446		3.901	0.00264		6.901	0.00264
0.902	-0.00446		3.902	0.00593		6.902	0.00593
0.903	-0.00446		3.903	0.00264		6.903	0.00593
0.904	-0.00446		3.904	0.00264		6.904	0.00921
0.905	-0.0082		3.905	0.00264		6.905	0.00593
0.906	-0.00446		3.906	-0.000645		6.906	0.00593
0.907	-0.00446		3.907	0.00264		6.907	0.00264
0.908	-0.000732588		3.908	0.00264		6.908	0.00593
0.909	-0.00446		3.909	0.00593		6.909	0.00593
0.91	-0.00446		3.91	-0.000645		6.91	0.00593
0.911	-0.00446		3.911	-0.00393		6.911	0.00593
0.912	-0.00446		3.912	-0.000645		6.912	0.00264
0.913	-0.0082		3.913	-0.00393		6.913	0.00921
0.914	-0.00446		3.914	0.00593		6.914	0.00264
0.915	-0.00446		3.915	0.00264		6.915	0.00593
0.916	-0.00446		3.916	0.00593		6.916	0.00593
0.917	-0.000732588		3.917	-0.000645		6.917	0.00593
0.918	-0.000732588		3.918	-0.000645		6.918	0.00264
0.919	-0.000732588		3.919	-0.000645		6.919	0.00264
0.92	-0.00446		3.92	0.00264		6.92	0.00593
0.921	-0.000732588		3.921	0.00264		6.921	0.00264
0.922	-0.00446		3.922	0.00264		6.922	0.00264
0.923	-0.00446		3.923	0.00593		6.923	0.00264
0.924	-0.00446		3.924	-0.000645		6.924	0.00593
0.925	-0.0082		3.925	-0.000645		6.925	0.00593
0.926	-0.00446		3.926	0.00264		6.926	-0.000645
0.927	-0.00446		3.927	0.00264		6.927	0.00593
0.928	-0.00446		3.928	0.00264		6.928	0.00264
0.929	-0.0082		3.929	-0.00393		6.929	0.00264
0.93	-0.000732588		3.93	-0.000645		6.93	0.00593
0.931	-0.00446		3.931	0.00264		6.931	0.00593
0.932	-0.0082		3.932	-0.00393		6.932	0.00921
0.933	-0.00446		3.933	0.00264		6.933	0.00593
0.934	-0.0082		3.934	-0.000645		6.934	0.00264
0.935	-0.00446		3.935	0.00264		6.935	0.00593
0.936	-0.00446		3.936	0.00593		6.936	0.00264
0.937	-0.00446		3.937	0.00264		6.937	0.00264
0.938	-0.00446		3.938	-0.00393		6.938	0.00921
0.939	-0.0082		3.939	0.00264		6.939	0.00921
0.94	-0.000732588		3.94	0.00264		6.94	0.00593
0.941	-0.00446		3.941	-0.000645		6.941	0.00593
0.942	-0.01193		3.942	0.00593		6.942	0.00264
0.943	-0.0082		3.943	-0.000645		6.943	0.00593
0.944	-0.00446		3.944	-0.000645		6.944	0.00264
0.945	-0.0082		3.945	0.00264		6.945	0.00264
0.946	-0.000732588		3.946	0.00593		6.946	0.00264
0.947	-0.0082		3.947	0.00264		6.947	0.00593
0.948	-0.0082		3.948	0.00264		6.948	0.00593
0.949	-0.0082		3.949	0.00264		6.949	0.00921
0.95	-0.00446		3.95	-0.00393		6.95	0.00593
0.951	-0.00446		3.951	-0.00393		6.951	0.00593
0.952	-0.0082		3.952	-0.000645		6.952	0.00593
0.953	-0.00446		3.953	0.00264		6.953	0.00593
0.954	-0.0082		3.954	-0.000645		6.954	0.00593
0.955	-0.0082		3.955	-0.000645		6.955	0.00264
0.956	-0.000732588		3.956	0.00593		6.956	0.00593
0.957	-0.00446		3.957	0.00264		6.957	0.00593
0.958	-0.00446		3.958	-0.000645		6.958	0.00593
0.959	-0.0082		3.959	-0.00393		6.959	0.00593
0.96	-0.0082		3.96	-0.000645		6.96	0.00593
0.961	-0.0082		3.961	-0.00393		6.961	0.00264
0.962	-0.0082		3.962	-0.000645		6.962	0.00593
0.963	-0.0082		3.963	-0.000645		6.963	0.00593
0.964	-0.00446		3.964	-0.000645		6.964	0.00593
0.965	-0.00446		3.965	-0.000645		6.965	0.00264
0.966	-0.00446		3.966	-0.000645		6.966	0.00593
0.967	-0.00446		3.967	-0.00393		6.967	0.00593
0.968	-0.00446		3.968	-0.000645		6.968	0.00921
0.969	-0.0082		3.969	-0.0105		6.969	0.00264
0.97	-0.0082		3.97	-0.000645		6.97	0.00593
0.971	-0.00446		3.971	-0.00393		6.971	0.00921
0.972	-0.00446		3.972	-0.00393		6.972	0.00593
0.973	-0.0082		3.973	-0.000645		6.973	0.00264
0.974	-0.000732588		3.974	0.00264		6.974	0.00593
0.975	-0.01193		3.975	0.00264		6.975	0.00593
0.976	-0.00446		3.976	-0.000645		6.976	0.00593
0.977	-0.00446		3.977	-0.00393		6.977	0.00593
0.978	-0.0082		3.978	-0.000645		6.978	0.00593
0.979	-0.0082		3.979	-0.000645		6.979	0.00264
0.98	-0.0082		3.98	0.00264		6.98	0.00593
0.981	-0.0082		3.981	-0.000645		6.981	-0.0105
0.982	-0.00446		3.982	-0.000645		6.982	0.00264
0.983	-0.0082		3.983	-0.000645		6.983	0.00264
0.984	-0.0082		3.984	-0.000645		6.984	0.00264
0.985	-0.0082		3.985	-0.000645		6.985	0.00264
0.986	-0.01193		3.986	-0.000645		6.986	0.00264
0.987	-0.0082		3.987	-0.00393		6.987	0.00593
0.988	-0.0082		3.988	0.00264		6.988	0.00593
0.989	-0.00446		3.989	-0.00393		6.989	0.00264
0.99	-0.00446		3.99	-0.00393		6.99	0.00593
0.991	-0.00446		3.991	-0.00393		6.991	0.00264
0.992	-0.0082		3.992	-0.00393		6.992	0.00264
0.993	-0.0082		3.993	-0.000645		6.993	0.00921
0.994	-0.01193		3.994	0.00264		6.994	0.00264
0.995	-0.00446		3.995	0.00264		6.995	0.00264
0.996	-0.0082		3.996	-0.00393		6.996	-0.000645
0.997	-0.0082		3.997	-0.00393		6.997	0.00593
0.998	-0.0082		3.998	0.00264		6.998	0.00593
0.999	-0.0082		3.999	-0.00393		6.999	0.00264
1	-0.000732588		4	0.00264		7	-0.000645
1.001	-0.0082		4.001	0.00264		7.001	0.00593
1.002	-0.000732588		4.002	-0.00393		7.002	0.00593
1.003	-0.0082		4.003	-0.000645		7.003	-0.00393
1.004	-0.00446		4.004	-0.000645		7.004	0.00593
1.005	-0.0082		4.005	-0.000645		7.005	-0.000645
1.006	-0.01193		4.006	-0.000645		7.006	0.00264
1.007	-0.0082		4.007	0.00264		7.007	0.00593
1.008	-0.000732588		4.008	-0.000645		7.008	0.00593
1.009	-0.0082		4.009	-0.000645		7.009	-0.000645
1.01	-0.0082		4.01	-0.00393		7.01	0.00264
1.011	-0.0082		4.011	-0.00393		7.011	0.00264
1.012	-0.00446		4.012	-0.00393		7.012	0.00264
1.013	-0.01193		4.013	-0.000645		7.013	0.00593
1.014	-0.00446		4.014	-0.000645		7.014	0.00264
1.015	-0.01193		4.015	-0.000645		7.015	0.00593
1.016	-0.01193		4.016	-0.000645		7.016	0.00264
1.017	-0.00446		4.017	-0.000645		7.017	0.00921
1.018	-0.0082		4.018	-0.00722		7.018	0.00593
1.019	-0.0082		4.019	-0.000645		7.019	0.00264
1.02	-0.0082		4.02	-0.000645		7.02	0.00264
1.021	-0.0082		4.021	-0.00393		7.021	0.00264
1.022	-0.000732588		4.022	-0.000645		7.022	0.00264
1.023	-0.0082		4.023	-0.00393		7.023	0.00593
1.024	-0.01566		4.024	-0.000645		7.024	0.00593
1.025	-0.0082		4.025	-0.000645		7.025	0.00593
1.026	-0.0082		4.026	-0.00393		7.026	0.00264
1.027	-0.0082		4.027	0.00264		7.027	0.00593
1.028	-0.01193		4.028	-0.000645		7.028	0.00264
1.029	-0.01193		4.029	-0.00393		7.029	0.00593
1.03	-0.01193		4.03	-0.00393		7.03	0.00593
1.031	-0.0082		4.031	-0.000645		7.031	-0.000645
1.032	-0.0082		4.032	0.00264		7.032	0.00593
1.033	-0.00446		4.033	-0.000645		7.033	0.00264
1.034	-0.00446		4.034	-0.00722		7.034	0.00264
1.035	-0.00446		4.035	-0.000645		7.035	0.00593
1.036	-0.00446		4.036	0.00264		7.036	0.00264
1.037	-0.0082		4.037	-0.00722		7.037	0.00921
1.038	-0.0082		4.038	-0.00722		7.038	0.00593
1.039	-0.00446		4.039	-0.00393		7.039	0.00264
1.04	-0.00446		4.04	-0.000645		7.04	0.00921
1.041	-0.01193		4.041	-0.00393		7.041	0.00921
1.042	-0.0082		4.042	-0.000645		7.042	0.00264
1.043	-0.0082		4.043	-0.000645		7.043	0.00593
1.044	-0.01193		4.044	0.00264		7.044	0.00921
1.045	-0.00446		4.045	-0.000645		7.045	0.00593
1.046	-0.01566		4.046	-0.000645		7.046	0.00593
1.047	-0.01193		4.047	-0.00393		7.047	0.00593
1.048	-0.01193		4.048	0.00264		7.048	0.00593
1.049	-0.00446		4.049	-0.00393		7.049	0.00593
1.05	-0.00446		4.05	-0.000645		7.05	0.00921
1.051	-0.01193		4.051	-0.000645		7.051	0.00593
1.052	-0.0082		4.052	-0.00393		7.052	0.00264
1.053	-0.00446		4.053	-0.00393		7.053	0.00264
1.054	-0.00446		4.054	-0.000645		7.054	0.00264
1.055	-0.01193		4.055	-0.00393		7.055	0.00264
1.056	-0.0082		4.056	-0.00722		7.056	0.00264
1.057	-0.0082		4.057	-0.00722		7.057	-0.00393
1.058	-0.0082		4.058	-0.00722		7.058	0.00593
1.059	-0.01193		4.059	-0.000645		7.059	0.00264
1.06	-0.0082		4.06	-0.00393		7.06	0.00921
1.061	-0.00446		4.061	-0.00393		7.061	0.00264
1.062	-0.00446		4.062	-0.00393		7.062	0.00593
1.063	-0.01193		4.063	-0.00393		7.063	0.00264
1.064	-0.0082		4.064	-0.00393		7.064	0.00264
1.065	-0.0082		4.065	-0.00393		7.065	0.00593
1.066	-0.01939		4.066	-0.00393		7.066	-0.000645
1.067	-0.01193		4.067	-0.00393		7.067	0.00593
1.068	-0.01193		4.068	-0.00722		7.068	0.00264
1.069	-0.0082		4.069	-0.00393		7.069	0.00264
1.07	-0.0082		4.07	-0.00393		7.07	0.00264
1.071	-0.0082		4.071	-0.000645		7.071	0.00593
1.072	-0.01193		4.072	-0.00722		7.072	0.00264
1.073	-0.0082		4.073	-0.000645		7.073	0.00264
1.074	-0.0082		4.074	-0.00393		7.074	0.00593
1.075	-0.01193		4.075	-0.00722		7.075	-0.000645
1.076	-0.00446		4.076	-0.00722		7.076	0.00264
1.077	-0.0082		4.077	-0.00393		7.077	0.00264
1.078	-0.00446		4.078	-0.00393		7.078	0.00593
1.079	-0.01193		4.079	-0.00722		7.079	0.00264
1.08	-0.01193		4.08	-0.00393		7.08	0.00593
1.081	-0.00446		4.081	-0.00393		7.081	0.00264
1.082	-0.0082		4.082	-0.000645		7.082	0.00593
1.083	-0.0082		4.083	-0.000645		7.083	0.00921
1.084	-0.0082		4.084	-0.00393		7.084	0.00264
1.085	-0.00446		4.085	-0.00393		7.085	0.00593
1.086	-0.0082		4.086	-0.000645		7.086	0.00593
1.087	-0.01193		4.087	-0.00393		7.087	-0.000645
1.088	-0.01193		4.088	-0.00393		7.088	0.00593
1.089	-0.01193		4.089	-0.00393		7.089	0.00593
1.09	-0.01566		4.09	-0.00393		7.09	0.00264
1.091	-0.0082		4.091	-0.00393		7.091	-0.000645
1.092	-0.01193		4.092	-0.00393		7.092	0.00593
1.093	-0.01193		4.093	-0.00393		7.093	0.00264
1.094	-0.0082		4.094	-0.00393		7.094	0.00264
1.095	-0.00446		4.095	-0.000645		7.095	0.00593
1.096	-0.0082		4.096	-0.00722		7.096	0.00593
1.097	-0.0082		4.097	-0.00393		7.097	0.00264
1.098	-0.0082		4.098	-0.00393		7.098	0.00593
1.099	-0.0082		4.099	-0.00722		7.099	0.00264
1.1	-0.0082		4.1	-0.00393		7.1	0.00593
1.101	-0.01193		4.101	-0.00393		7.101	0.00264
1.102	-0.01566		4.102	-0.000645		7.102	0.00593
1.103	-0.01193		4.103	-0.00393		7.103	0.00593
1.104	-0.0082		4.104	-0.00393		7.104	0.00921
1.105	-0.00446		4.105	-0.00393		7.105	0.00593
1.106	-0.0082		4.106	-0.00393		7.106	0.00264
1.107	-0.0082		4.107	-0.00393		7.107	0.00264
1.108	-0.01193		4.108	-0.00722		7.108	0.00264
1.109	-0.0082		4.109	-0.000645		7.109	0.00264
1.11	-0.0082		4.11	-0.00393		7.11	-0.000645
1.111	-0.00446		4.111	-0.00722		7.111	0.00264
1.112	-0.01193		4.112	-0.00722		7.112	0.00593
1.113	-0.0082		4.113	-0.00722		7.113	0.00264
1.114	-0.00446		4.114	-0.00722		7.114	-0.000645
1.115	-0.0082		4.115	-0.000645		7.115	0.00264
1.116	-0.01193		4.116	-0.00722		7.116	0.00593
1.117	-0.0082		4.117	-0.00393		7.117	0.00264
1.118	-0.0082		4.118	-0.00722		7.118	0.00264
1.119	-0.01193		4.119	-0.00722		7.119	0.00264
1.12	-0.0082		4.12	-0.00393		7.12	0.00593
1.121	-0.00446		4.121	-0.00722		7.121	0.00264
1.122	-0.0082		4.122	-0.00722		7.122	-0.000645
1.123	-0.000732588		4.123	-0.000645		7.123	0.00264
1.124	-0.01193		4.124	-0.01707		7.124	0.00264
1.125	-0.000732588		4.125	-0.00722		7.125	0.00593
1.126	-0.01193		4.126	-0.00722		7.126	0.00264
1.127	-0.0082		4.127	-0.00722		7.127	-0.00393
1.128	-0.0082		4.128	-0.00722		7.128	0.00593
1.129	-0.01193		4.129	-0.000645		7.129	0.00593
1.13	-0.01193		4.13	-0.00393		7.13	-0.000645
1.131	-0.01566		4.131	-0.00393		7.131	-0.000645
1.132	-0.01193		4.132	-0.00393		7.132	0.00264
1.133	-0.01193		4.133	-0.00722		7.133	0.00264
1.134	-0.01193		4.134	-0.00393		7.134	0.00264
1.135	-0.0082		4.135	-0.00393		7.135	-0.000645
1.136	-0.01193		4.136	-0.00393		7.136	0.00264
1.137	-0.00446		4.137	-0.0105		7.137	0.00593
1.138	-0.00446		4.138	-0.00393		7.138	0.00264
1.139	-0.0082		4.139	-0.00722		7.139	0.00264
1.14	-0.01193		4.14	-0.00393		7.14	0.00593
1.141	-0.01193		4.141	-0.00393		7.141	0.00593
1.142	-0.0082		4.142	-0.00722		7.142	0.00264
1.143	-0.000732588		4.143	-0.00393		7.143	0.00593
1.144	-0.0082		4.144	-0.00722		7.144	0.00593
1.145	-0.0082		4.145	-0.0105		7.145	-0.000645
1.146	-0.00446		4.146	-0.00722		7.146	0.00593
1.147	-0.0082		4.147	-0.00722		7.147	0.00593
1.148	-0.0082		4.148	-0.00722		7.148	0.00593
1.149	-0.00446		4.149	-0.00722		7.149	0.00264
1.15	-0.0082		4.15	-0.00393		7.15	0.00264
1.151	-0.01193		4.151	-0.00393		7.151	0.00264
1.152	-0.01193		4.152	-0.0105		7.152	-0.000645
1.153	-0.01193		4.153	-0.00722		7.153	0.00264
1.154	-0.0082		4.154	-0.00722		7.154	0.00264
1.155	-0.01193		4.155	-0.0105		7.155	0.00264
1.156	-0.0082		4.156	-0.00722		7.156	-0.00393
1.157	-0.0082		4.157	-0.00722		7.157	0.00264
1.158	-0.0082		4.158	-0.00722		7.158	-0.000645
1.159	-0.0082		4.159	-0.0105		7.159	0.00593
1.16	-0.00446		4.16	-0.00722		7.16	0.00264
1.161	-0.01193		4.161	-0.01379		7.161	0.00264
1.162	-0.0082		4.162	-0.00393		7.162	-0.000645
1.163	-0.0082		4.163	-0.000645		7.163	-0.000645
1.164	-0.01193		4.164	-0.0105		7.164	0.00593
1.165	-0.0082		4.165	-0.00722		7.165	0.00264
1.166	-0.0082		4.166	-0.00722		7.166	0.00593
1.167	-0.0082		4.167	-0.00722		7.167	0.00264
1.168	-0.0082		4.168	-0.00722		7.168	-0.000645
1.169	-0.0082		4.169	-0.00722		7.169	0.00593
1.17	-0.0082		4.17	-0.0105		7.17	-0.000645
1.171	-0.0082		4.171	-0.0105		7.171	0.00264
1.172	-0.0082		4.172	-0.00722		7.172	0.00264
1.173	-0.01193		4.173	-0.00393		7.173	0.00264
1.174	-0.0082		4.174	-0.00393		7.174	0.00264
1.175	-0.00446		4.175	-0.0105		7.175	-0.000645
1.176	-0.01193		4.176	-0.01379		7.176	0.00593
1.177	-0.0082		4.177	-0.00722		7.177	0.00264
1.178	-0.00446		4.178	-0.00722		7.178	0.00593
1.179	-0.01193		4.179	-0.00722		7.179	-0.000645
1.18	-0.01193		4.18	-0.00722		7.18	0.00264
1.181	-0.01193		4.181	-0.00393		7.181	0.00264
1.182	-0.0082		4.182	-0.00393		7.182	0.00264
1.183	-0.01566		4.183	-0.0105		7.183	0.00264
1.184	-0.01193		4.184	-0.00722		7.184	0.00264
1.185	-0.0082		4.185	-0.00722		7.185	-0.000645
1.186	-0.0082		4.186	-0.00722		7.186	0.00264
1.187	-0.0082		4.187	-0.00393		7.187	-0.000645
1.188	-0.01193		4.188	-0.0105		7.188	-0.000645
1.189	-0.0082		4.189	-0.00722		7.189	-0.000645
1.19	-0.0082		4.19	-0.0105		7.19	0.00593
1.191	-0.0082		4.191	-0.01379		7.191	0.00264
1.192	-0.01193		4.192	-0.00722		7.192	0.00593
1.193	-0.01193		4.193	-0.00722		7.193	-0.000645
1.194	-0.00446		4.194	-0.0105		7.194	0.00264
1.195	-0.01193		4.195	-0.0105		7.195	0.00264
1.196	-0.0082		4.196	-0.00722		7.196	0.00264
1.197	-0.0082		4.197	-0.00722		7.197	0.00264
1.198	-0.01193		4.198	-0.00722		7.198	-0.000645
1.199	-0.0082		4.199	-0.01379		7.199	0.00264
1.2	-0.0082		4.2	-0.01379		7.2	-0.000645
1.201	-0.01193		4.201	-0.00722		7.201	-0.000645
1.202	-0.01193		4.202	-0.0105		7.202	0.00593
1.203	-0.00446		4.203	-0.0105		7.203	0.00593
1.204	-0.0082		4.204	-0.00722		7.204	0.00264
1.205	-0.00446		4.205	-0.00722		7.205	0.00264
1.206	-0.01193		4.206	-0.0105		7.206	-0.000645
1.207	-0.00446		4.207	-0.00722		7.207	0.00264
1.208	-0.00446		4.208	-0.0105		7.208	-0.000645
1.209	-0.0082		4.209	-0.0105		7.209	0.00264
1.21	-0.00446		4.21	-0.0105		7.21	-0.000645
1.211	-0.0082		4.211	-0.00722		7.211	-0.000645
1.212	-0.0082		4.212	-0.0105		7.212	-0.00393
1.213	-0.0082		4.213	-0.00722		7.213	-0.000645
1.214	-0.00446		4.214	-0.00393		7.214	-0.000645
1.215	-0.0082		4.215	-0.00722		7.215	-0.000645
1.216	-0.01193		4.216	-0.00393		7.216	-0.000645
1.217	-0.01193		4.217	-0.00722		7.217	-0.000645
1.218	-0.0082		4.218	-0.00722		7.218	-0.000645
1.219	-0.0082		4.219	-0.00722		7.219	-0.000645
1.22	-0.0082		4.22	-0.01379		7.22	-0.00393
1.221	-0.01566		4.221	-0.0105		7.221	-0.00393
1.222	-0.0082		4.222	-0.000645		7.222	-0.000645
1.223	-0.0082		4.223	-0.00722		7.223	-0.000645
1.224	-0.0082		4.224	-0.00722		7.224	0.00264
1.225	-0.0082		4.225	-0.00722		7.225	-0.000645
1.226	-0.00446		4.226	-0.00722		7.226	-0.000645
1.227	-0.0082		4.227	-0.00393		7.227	-0.000645
1.228	-0.00446		4.228	-0.0105		7.228	-0.000645
1.229	-0.0082		4.229	-0.00722		7.229	-0.00393
1.23	-0.0082		4.23	-0.0105		7.23	0.00264
1.231	-0.0082		4.231	-0.00722		7.231	-0.000645
1.232	-0.00446		4.232	-0.00722		7.232	-0.000645
1.233	-0.01193		4.233	-0.00722		7.233	-0.000645
1.234	-0.00446		4.234	-0.0105		7.234	-0.000645
1.235	-0.0082		4.235	-0.0105		7.235	0.00264
1.236	-0.00446		4.236	-0.00722		7.236	-0.000645
1.237	-0.00446		4.237	-0.0105		7.237	0.00264
1.238	-0.000732588		4.238	-0.0105		7.238	-0.000645
1.239	-0.0082		4.239	-0.0105		7.239	-0.00393
1.24	-0.00446		4.24	-0.0105		7.24	-0.00393
1.241	-0.0082		4.241	-0.0105		7.241	-0.000645
1.242	-0.0082		4.242	-0.0105		7.242	-0.000645
1.243	-0.00446		4.243	-0.00722		7.243	-0.000645
1.244	-0.0082		4.244	-0.01379		7.244	0.00264
1.245	-0.0082		4.245	-0.0105		7.245	-0.00393
1.246	-0.0082		4.246	-0.0105		7.246	0.00264
1.247	-0.00446		4.247	-0.00722		7.247	0.00264
1.248	-0.0082		4.248	-0.00722		7.248	-0.00722
1.249	-0.00446		4.249	-0.0105		7.249	-0.000645
1.25	-0.00446		4.25	-0.00722		7.25	-0.000645
1.251	-0.00446		4.251	-0.00393		7.251	-0.00393
1.252	-0.000732588		4.252	-0.0105		7.252	-0.000645
1.253	-0.01193		4.253	-0.0105		7.253	-0.000645
1.254	-0.0082		4.254	-0.0105		7.254	-0.000645
1.255	-0.0082		4.255	-0.00722		7.255	-0.000645
1.256	-0.01193		4.256	-0.01379		7.256	-0.000645
1.257	-0.0082		4.257	-0.0105		7.257	-0.000645
1.258	-0.00446		4.258	-0.0105		7.258	-0.00722
1.259	-0.00446		4.259	-0.00722		7.259	0.00264
1.26	-0.0082		4.26	-0.00722		7.26	-0.00393
1.261	-0.0082		4.261	-0.00722		7.261	-0.00393
1.262	-0.0082		4.262	-0.0105		7.262	0.00264
1.263	-0.0082		4.263	-0.0105		7.263	-0.00393
1.264	-0.0082		4.264	-0.00722		7.264	0.00264
1.265	-0.0082		4.265	-0.0105		7.265	-0.000645
1.266	-0.0082		4.266	-0.0105		7.266	-0.00393
1.267	-0.0082		4.267	-0.00722		7.267	-0.00393
1.268	-0.00446		4.268	-0.00722		7.268	-0.000645
1.269	-0.0082		4.269	-0.00722		7.269	-0.000645
1.27	-0.00446		4.27	-0.0105		7.27	0.00264
1.271	-0.0082		4.271	-0.00722		7.271	0.00264
1.272	-0.00446		4.272	-0.0105		7.272	-0.00393
1.273	-0.01193		4.273	-0.0105		7.273	-0.000645
1.274	-0.0082		4.274	-0.00393		7.274	-0.000645
1.275	-0.00446		4.275	-0.0105		7.275	-0.000645
1.276	-0.000732588		4.276	-0.0105		7.276	-0.000645
1.277	-0.0082		4.277	-0.0105		7.277	0.00264
1.278	-0.00446		4.278	-0.0105		7.278	-0.000645
1.279	-0.0082		4.279	-0.0105		7.279	-0.000645
1.28	-0.0082		4.28	-0.00393		7.28	-0.000645
1.281	-0.00446		4.281	-0.00722		7.281	0.00264
1.282	-0.0082		4.282	-0.0105		7.282	-0.00393
1.283	-0.00446		4.283	-0.00722		7.283	-0.00393
1.284	-0.0082		4.284	-0.0105		7.284	-0.00393
1.285	-0.0082		4.285	-0.0105		7.285	-0.00393
1.286	-0.0082		4.286	-0.00722		7.286	-0.00722
1.287	-0.0082		4.287	-0.0105		7.287	-0.00393
1.288	-0.0082		4.288	-0.01379		7.288	-0.000645
1.289	-0.00446		4.289	-0.00722		7.289	-0.00393
1.29	-0.0082		4.29	-0.00722		7.29	-0.00393
1.291	-0.0082		4.291	-0.00722		7.291	0.00264
1.292	-0.00446		4.292	-0.0105		7.292	-0.000645
1.293	-0.0082		4.293	-0.0105		7.293	-0.000645
1.294	-0.0082		4.294	-0.0105		7.294	-0.000645
1.295	-0.0082		4.295	-0.00722		7.295	-0.00393
1.296	-0.00446		4.296	-0.0105		7.296	-0.00393
1.297	-0.0082		4.297	-0.00722		7.297	-0.000645
1.298	-0.0082		4.298	-0.0105		7.298	-0.000645
1.299	-0.0082		4.299	-0.00722		7.299	-0.00393
1.3	-0.00446		4.3	-0.00722		7.3	-0.00393
1.301	-0.0082		4.301	-0.00722		7.301	-0.00722
1.302	-0.0082		4.302	-0.0105		7.302	-0.00393
1.303	-0.01193		4.303	-0.00722		7.303	0.00264
1.304	-0.00446		4.304	-0.01379		7.304	-0.000645
1.305	-0.00446		4.305	-0.00722		7.305	-0.00393
1.306	-0.00446		4.306	-0.00722		7.306	-0.000645
1.307	-0.00446		4.307	-0.0105		7.307	-0.000645
1.308	-0.0082		4.308	-0.00722		7.308	-0.000645
1.309	-0.01193		4.309	-0.00722		7.309	-0.00722
1.31	-0.000732588		4.31	-0.00722		7.31	-0.00393
1.311	-0.0082		4.311	-0.0105		7.311	-0.00393
1.312	-0.0082		4.312	-0.0105		7.312	-0.00393
1.313	-0.0082		4.313	-0.0105		7.313	-0.000645
1.314	-0.0082		4.314	-0.00722		7.314	-0.000645
1.315	-0.0082		4.315	-0.01379		7.315	-0.00393
1.316	-0.00446		4.316	-0.00722		7.316	-0.00393
1.317	-0.00446		4.317	-0.00393		7.317	-0.000645
1.318	-0.00446		4.318	-0.00393		7.318	-0.00393
1.319	-0.000732588		4.319	-0.00722		7.319	-0.00393
1.32	-0.00446		4.32	-0.00722		7.32	0.00264
1.321	-0.00446		4.321	-0.0105		7.321	-0.00722
1.322	-0.00446		4.322	-0.00393		7.322	-0.000645
1.323	-0.00446		4.323	-0.00722		7.323	-0.00722
1.324	-0.0082		4.324	-0.0105		7.324	-0.0105
1.325	-0.00446		4.325	-0.01379		7.325	-0.00393
1.326	-0.000732588		4.326	-0.0105		7.326	-0.00393
1.327	-0.00446		4.327	-0.00722		7.327	-0.00393
1.328	-0.000732588		4.328	-0.0105		7.328	-0.00393
1.329	-0.00446		4.329	-0.00722		7.329	-0.00722
1.33	-0.01193		4.33	-0.00722		7.33	-0.00722
1.331	-0.01193		4.331	-0.0105		7.331	-0.000645
1.332	-0.00446		4.332	-0.0105		7.332	-0.00393
1.333	-0.000732588		4.333	-0.0105		7.333	-0.00393
1.334	-0.0082		4.334	-0.0105		7.334	-0.00393
1.335	-0.0082		4.335	-0.00722		7.335	-0.00393
1.336	-0.000732588		4.336	-0.0105		7.336	-0.000645
1.337	-0.000732588		4.337	-0.00393		7.337	-0.000645
1.338	-0.0082		4.338	-0.0105		7.338	-0.000645
1.339	-0.00446		4.339	-0.0105		7.339	-0.00393
1.34	0.003		4.34	-0.00722		7.34	-0.00722
1.341	-0.00446		4.341	-0.00393		7.341	-0.00393
1.342	-0.01193		4.342	-0.01379		7.342	-0.00393
1.343	-0.01193		4.343	-0.0105		7.343	-0.00722
1.344	-0.0082		4.344	-0.00722		7.344	-0.000645
1.345	-0.00446		4.345	-0.01379		7.345	-0.000645
1.346	-0.0082		4.346	-0.00722		7.346	-0.00393
1.347	-0.0082		4.347	-0.0105		7.347	-0.00393
1.348	-0.00446		4.348	-0.00722		7.348	-0.000645
1.349	-0.00446		4.349	-0.00722		7.349	-0.00393
1.35	-0.00446		4.35	-0.00722		7.35	-0.00393
1.351	-0.000732588		4.351	-0.01379		7.351	-0.00722
1.352	-0.00446		4.352	-0.00722		7.352	-0.00393
1.353	-0.0082		4.353	-0.0105		7.353	-0.000645
1.354	-0.0082		4.354	-0.00722		7.354	-0.00722
1.355	-0.00446		4.355	-0.0105		7.355	-0.00393
1.356	-0.0082		4.356	-0.00722		7.356	-0.00393
1.357	-0.01193		4.357	-0.00722		7.357	-0.00722
1.358	-0.00446		4.358	-0.00722		7.358	-0.00393
1.359	-0.00446		4.359	-0.00722		7.359	-0.000645
1.36	-0.0082		4.36	-0.00722		7.36	-0.00393
1.361	-0.0082		4.361	-0.0105		7.361	-0.00393
1.362	-0.000732588		4.362	-0.0105		7.362	-0.00393
1.363	-0.00446		4.363	-0.0105		7.363	-0.00393
1.364	-0.0082		4.364	-0.0105		7.364	-0.00393
1.365	-0.00446		4.365	-0.00722		7.365	-0.00393
1.366	-0.01193		4.366	-0.00722		7.366	-0.00393
1.367	-0.0082		4.367	-0.00722		7.367	-0.00393
1.368	-0.01193		4.368	-0.00722		7.368	-0.00722
1.369	-0.0082		4.369	-0.00722		7.369	-0.0105
1.37	-0.0082		4.37	-0.0105		7.37	-0.00722
1.371	-0.0082		4.371	-0.0105		7.371	-0.00393
1.372	-0.000732588		4.372	-0.00722		7.372	-0.00393
1.373	-0.0082		4.373	-0.00722		7.373	-0.00722
1.374	-0.0082		4.374	-0.00393		7.374	-0.00393
1.375	-0.01193		4.375	-0.00722		7.375	-0.000645
1.376	-0.0082		4.376	-0.00393		7.376	-0.00393
1.377	-0.00446		4.377	-0.00393		7.377	-0.000645
1.378	-0.000732588		4.378	-0.00722		7.378	-0.00393
1.379	-0.00446		4.379	-0.0105		7.379	-0.0105
1.38	-0.00446		4.38	-0.0105		7.38	-0.00722
1.381	-0.00446		4.381	-0.0105		7.381	-0.00393
1.382	-0.0082		4.382	-0.00722		7.382	-0.00393
1.383	-0.00446		4.383	-0.00722		7.383	-0.00393
1.384	-0.0082		4.384	-0.0105		7.384	-0.00722
1.385	-0.00446		4.385	-0.00722		7.385	-0.000645
1.386	-0.0082		4.386	-0.00722		7.386	-0.00393
1.387	-0.0082		4.387	-0.01379		7.387	-0.00722
1.388	-0.00446		4.388	-0.0105		7.388	-0.00722
1.389	-0.000732588		4.389	-0.00722		7.389	-0.00722
1.39	-0.0082		4.39	-0.00722		7.39	-0.00393
1.391	-0.00446		4.391	-0.00722		7.391	-0.00722
1.392	-0.00446		4.392	-0.0105		7.392	-0.00722
1.393	-0.000732588		4.393	-0.00722		7.393	-0.0105
1.394	-0.0082		4.394	-0.00722		7.394	-0.000645
1.395	-0.00446		4.395	-0.00393		7.395	-0.00722
1.396	-0.00446		4.396	-0.0105		7.396	-0.00722
1.397	-0.00446		4.397	-0.00393		7.397	-0.00393
1.398	-0.0082		4.398	-0.00393		7.398	-0.00722
1.399	-0.000732588		4.399	-0.0105		7.399	-0.00393
1.4	-0.00446		4.4	-0.0105		7.4	-0.00393
1.401	-0.0082		4.401	-0.00722		7.401	-0.00393
1.402	-0.0082		4.402	-0.01379		7.402	-0.00722
1.403	-0.000732588		4.403	-0.0105		7.403	-0.0105
1.404	-0.000732588		4.404	-0.0105		7.404	-0.00393
1.405	-0.00446		4.405	-0.0105		7.405	-0.00393
1.406	-0.000732588		4.406	-0.00722		7.406	-0.000645
1.407	-0.00446		4.407	-0.00722		7.407	-0.00722
1.408	-0.0082		4.408	-0.00722		7.408	-0.01379
1.409	-0.0082		4.409	-0.00722		7.409	-0.00393
1.41	-0.000732588		4.41	-0.00722		7.41	-0.00722
1.411	-0.0082		4.411	-0.0105		7.411	-0.00722
1.412	-0.00446		4.412	-0.0105		7.412	-0.0105
1.413	-0.00446		4.413	-0.00722		7.413	-0.00722
1.414	-0.00446		4.414	-0.00722		7.414	-0.00722
1.415	-0.0082		4.415	-0.00722		7.415	-0.00722
1.416	-0.0082		4.416	-0.00393		7.416	-0.00722
1.417	-0.0082		4.417	-0.00722		7.417	-0.00722
1.418	-0.0082		4.418	-0.00722		7.418	-0.00393
1.419	-0.0082		4.419	-0.0105		7.419	-0.0105
1.42	-0.00446		4.42	-0.0105		7.42	-0.0105
1.421	-0.00446		4.421	-0.0105		7.421	-0.00393
1.422	-0.01193		4.422	-0.0105		7.422	-0.00722
1.423	-0.0082		4.423	-0.00722		7.423	-0.00393
1.424	-0.0082		4.424	-0.0105		7.424	-0.00722
1.425	-0.0082		4.425	-0.00722		7.425	-0.0105
1.426	-0.0082		4.426	-0.0105		7.426	-0.00393
1.427	-0.0082		4.427	-0.01707		7.427	-0.0105
1.428	-0.0082		4.428	-0.01379		7.428	-0.00722
1.429	-0.0082		4.429	-0.01379		7.429	-0.0105
1.43	-0.0082		4.43	-0.01707		7.43	-0.0105
1.431	-0.0082		4.431	-0.01707		7.431	-0.00722
1.432	-0.01193		4.432	-0.02036		7.432	-0.01379
1.433	-0.0082		4.433	-0.0105		7.433	-0.0105
1.434	-0.0082		4.434	-0.01707		7.434	-0.0105
1.435	-0.0082		4.435	-0.02365		7.435	-0.0105
1.436	-0.0082		4.436	-0.02365		7.436	-0.00722
1.437	-0.01193		4.437	-0.02365		7.437	-0.0105
1.438	-0.01566		4.438	-0.02036		7.438	-0.0105
1.439	-0.01193		4.439	-0.03022		7.439	-0.00722
1.44	-0.0082		4.44	-0.03022		7.44	-0.00722
1.441	-0.01566		4.441	-0.0335		7.441	-0.01379
1.442	-0.0082		4.442	-0.04336		7.442	-0.00722
1.443	-0.01193		4.443	-0.05322		7.443	-0.01379
1.444	-0.01193		4.444	-0.06308		7.444	-0.01707
1.445	-0.01193		4.445	-0.08279		7.445	-0.0105
1.446	-0.01566		4.446	-0.11894		7.446	-0.01707
1.447	-0.01566		4.447	-0.15837		7.447	-0.02036
1.448	-0.02312		4.448	-0.24052		7.448	-0.01379
1.449	-0.01566		4.449	-0.32924		7.449	-0.01379
1.45	-0.01939		4.45	-0.59869		7.45	-0.02036
1.451	-0.02312		4.451	-0.71041		7.451	-0.02365
1.452	-0.02312		4.452	-0.5724		7.452	-0.02036
1.453	-0.02312		4.453	-0.49682		7.453	-0.02036
1.454	-0.02686		4.454	-0.42124		7.454	-0.03022
1.455	-0.03059		4.455	-0.35552		7.455	-0.03022
1.456	-0.03059		4.456	-0.27009		7.456	-0.03679
1.457	-0.04179		4.457	-0.18794		7.457	-0.04665
1.458	-0.04552		4.458	-0.13208		7.458	-0.06308
1.459	-0.04925		4.459	-0.09594		7.459	-0.07951
1.46	-0.05671		4.46	-0.06965		7.46	-0.11237
1.461	-0.06791		4.461	-0.04993		7.461	-0.16165
1.462	-0.08284		4.462	-0.04008		7.462	-0.25366
1.463	-0.09404		4.463	-0.03679		7.463	-0.44753
1.464	-0.12762		4.464	-0.03022		7.464	-0.45082
1.465	-0.16495		4.465	-0.03022		7.465	-0.36867
1.466	-0.22839		4.466	-0.02693		7.466	-0.31609
1.467	-0.33289		4.467	-0.02036		7.467	-0.26352
1.468	-0.43739		4.468	-0.01707		7.468	-0.21752
1.469	-0.6352		4.469	-0.01707		7.469	-0.15837
1.47	-0.78822		4.47	-0.01707		7.47	-0.11565
1.471	-0.61654		4.471	-0.02036		7.471	-0.08279
1.472	-0.48591		4.472	-0.01707		7.472	-0.06636
1.473	-0.39261		4.473	-0.01379		7.473	-0.04336
1.474	-0.29184		4.474	-0.01707		7.474	-0.0335
1.475	-0.18734		4.475	-0.0105		7.475	-0.0335
1.476	-0.11643		4.476	-0.01379		7.476	-0.03022
1.477	-0.07537		4.477	-0.0105		7.477	-0.02365
1.478	-0.03805		4.478	-0.00393		7.478	-0.02036
1.479	-0.02312		4.479	-0.00722		7.479	-0.01707
1.48	-0.01939		4.48	-0.00393		7.48	-0.01707
1.481	-0.01566		4.481	-0.000645		7.481	-0.01707
1.482	-0.0082		4.482	-0.000645		7.482	-0.01707
1.483	-0.00446		4.483	-0.00393		7.483	-0.01707
1.484	-0.000732588		4.484	-0.000645		7.484	-0.01379
1.485	-0.000732588		4.485	0.00264		7.485	-0.01379
1.486	-0.000732588		4.486	0.00593		7.486	-0.01379
1.487	-0.00446		4.487	0.00921		7.487	-0.0105
1.488	-0.000732588		4.488	0.01907		7.488	-0.0105
1.489	0.003		4.489	0.01579		7.489	-0.01379
1.49	0.003		4.49	0.02236		7.49	-0.00722
1.491	0.00673		4.491	0.02564		7.491	-0.00722
1.492	0.003		4.492	0.03222		7.492	-0.0105
1.493	-0.000732588		4.493	0.03879		7.493	-0.00722
1.494	0.003		4.494	0.0585		7.494	-0.0105
1.495	-0.00446		4.495	0.07822		7.495	-0.00393
1.496	0.003		4.496	0.12422		7.496	-0.00393
1.497	-0.000732588		4.497	0.21623		7.497	-0.000645
1.498	-0.000732588		4.498	0.2918		7.498	-0.00722
1.499	-0.000732588		4.499	0.31481		7.499	-0.000645
1.5	0.003		4.5	0.34766		7.5	0.00593
1.501	0.003		4.501	0.46267		7.501	0.00264
1.502	-0.000732588		4.502	0.60725		7.502	0.00593
1.503	0.003		4.503	0.55139		7.503	0.0125
1.504	0.003		4.504	0.44296		7.504	0.00593
1.505	-0.000732588		4.505	0.35095		7.505	0.01907
1.506	0.003		4.506	0.27537		7.506	0.02893
1.507	0.003		4.507	0.21294		7.507	0.04207
1.508	0.003		4.508	0.16365		7.508	0.0585
1.509	0.003		4.509	0.11436		7.509	0.10779
1.51	0.003		4.51	0.09465		7.51	0.16694
1.511	0.00673		4.511	0.07165		7.511	0.20308
1.512	0.01046		4.512	0.0585		7.512	0.22609
1.513	0.01046		4.513	0.04207		7.513	0.25237
1.514	0.02166		4.514	0.03879		7.514	0.38052
1.515	0.02539		4.515	0.02893		7.515	0.39038
1.516	0.04032		4.516	0.02893		7.516	0.31809
1.517	0.05152		4.517	0.02893		7.517	0.23594
1.518	0.05898		4.518	0.01907		7.518	0.18337
1.519	0.13736		4.519	0.01579		7.519	0.14394
1.52	0.24559		4.52	0.0125		7.52	0.10779
1.521	0.30157		4.521	0.01579		7.521	0.07822
1.522	0.33143		4.522	0.00921		7.522	0.05522
1.523	0.51057		4.523	0.00593		7.523	0.04207
1.524	0.62254		4.524	0.00593		7.524	0.03222
1.525	0.56282		4.525	0.00593		7.525	0.02236
1.526	0.48072		4.526	0.00921		7.526	0.01907
1.527	0.4322		4.527	0.00264		7.527	0.00921
1.528	0.36502		4.528	-0.00393		7.528	0.0125
1.529	0.29038		4.529	0.00264		7.529	0.00593
1.53	0.23439		4.53	0.00593		7.53	0.00264
1.531	0.18588		4.531	0.00264		7.531	-0.000645
1.532	0.15602		4.532	0.00264		7.532	0.00264
1.533	0.12616		4.533	0.00264		7.533	0.00264
1.534	0.1075		4.534	-0.000645		7.534	-0.000645
1.535	0.09257		4.535	-0.000645		7.535	-0.00393
1.536	0.07764		4.536	0.00264		7.536	-0.000645
1.537	0.06645		4.537	-0.000645		7.537	-0.00393
1.538	0.06271		4.538	0.00593		7.538	-0.00722
1.539	0.05525		4.539	-0.000645		7.539	-0.00393
1.54	0.05525		4.54	-0.00393		7.54	-0.00722
1.541	0.04032		4.541	-0.000645		7.541	-0.00393
1.542	0.03659		4.542	0.00264		7.542	-0.00393
1.543	0.03659		4.543	0.00264		7.543	-0.00722
1.544	0.03286		4.544	-0.00393		7.544	-0.00722
1.545	0.02539		4.545	-0.000645		7.545	-0.00722
1.546	0.02166		4.546	0.00264		7.546	-0.00393
1.547	0.02539		4.547	-0.000645		7.547	-0.00393
1.548	0.02166		4.548	-0.000645		7.548	-0.00722
1.549	0.01793		4.549	-0.000645		7.549	-0.00722
1.55	0.02539		4.55	-0.000645		7.55	-0.00722
1.551	0.0142		4.551	-0.000645		7.551	-0.0105
1.552	0.02166		4.552	-0.000645		7.552	-0.0105
1.553	0.01793		4.553	0.00264		7.553	-0.00393
1.554	0.01793		4.554	-0.000645		7.554	-0.00722
1.555	0.0142		4.555	-0.000645		7.555	-0.00722
1.556	0.0142		4.556	-0.00393		7.556	-0.00722
1.557	0.02166		4.557	-0.00393		7.557	-0.0105
1.558	0.0142		4.558	-0.000645		7.558	-0.00722
1.559	0.0142		4.559	-0.000645		7.559	-0.00393
1.56	0.0142		4.56	-0.000645		7.56	-0.00722
1.561	0.0142		4.561	-0.000645		7.561	-0.00722
1.562	0.00673		4.562	-0.00393		7.562	-0.0105
1.563	0.00673		4.563	-0.00393		7.563	-0.00722
1.564	0.01046		4.564	-0.00393		7.564	-0.00393
1.565	0.01046		4.565	-0.000645		7.565	-0.00722
1.566	0.00673		4.566	0.00593		7.566	-0.0105
1.567	0.01046		4.567	-0.00393		7.567	-0.00722
1.568	0.00673		4.568	-0.00393		7.568	-0.00722
1.569	0.00673		4.569	0.00264		7.569	-0.00393
1.57	0.01046		4.57	-0.00393		7.57	-0.0105
1.571	0.01046		4.571	-0.00393		7.571	-0.0105
1.572	0.00673		4.572	-0.000645		7.572	-0.0105
1.573	0.0142		4.573	-0.000645		7.573	-0.0105
1.574	0.00673		4.574	-0.000645		7.574	-0.00393
1.575	0.0142		4.575	-0.00393		7.575	-0.0105
1.576	0.00673		4.576	-0.00393		7.576	-0.00722
1.577	0.01046		4.577	-0.00393		7.577	-0.00722
1.578	0.00673		4.578	-0.00393		7.578	-0.00393
1.579	0.01046		4.579	-0.00393		7.579	-0.00722
1.58	0.00673		4.58	0.00264		7.58	-0.00722
1.581	0.01046		4.581	-0.000645		7.581	-0.00722
1.582	0.01046		4.582	0.00264		7.582	-0.00722
1.583	0.01046		4.583	-0.000645		7.583	-0.00393
1.584	0.00673		4.584	-0.000645		7.584	-0.00722
1.585	0.00673		4.585	-0.00393		7.585	-0.00722
1.586	0.00673		4.586	0.00264		7.586	-0.00393
1.587	0.00673		4.587	-0.000645		7.587	-0.0105
1.588	0.00673		4.588	-0.00722		7.588	-0.01707
1.589	0.01046		4.589	-0.000645		7.589	-0.0105
1.59	0.00673		4.59	0.00264		7.59	-0.00722
1.591	0.01046		4.591	-0.000645		7.591	-0.00393
1.592	0.01046		4.592	0.00264		7.592	-0.00722
1.593	0.00673		4.593	-0.000645		7.593	-0.0105
1.594	0.01046		4.594	-0.000645		7.594	-0.00393
1.595	0.01046		4.595	-0.000645		7.595	-0.00722
1.596	0.01046		4.596	-0.000645		7.596	-0.00393
1.597	0.00673		4.597	-0.000645		7.597	-0.00722
1.598	0.01046		4.598	-0.00393		7.598	-0.0105
1.599	0.01046		4.599	-0.00393		7.599	-0.0105
1.6	0.01046		4.6	-0.000645		7.6	-0.00722
1.601	0.01046		4.601	0.00264		7.601	-0.0105
1.602	0.01046		4.602	-0.000645		7.602	-0.0105
1.603	0.01046		4.603	0.00264		7.603	-0.00722
1.604	0.01046		4.604	-0.00393		7.604	-0.00393
1.605	0.00673		4.605	-0.000645		7.605	-0.0105
1.606	0.01046		4.606	0.00264		7.606	-0.00722
1.607	0.00673		4.607	0.00264		7.607	-0.0105
1.608	0.01046		4.608	-0.00393		7.608	-0.0105
1.609	0.00673		4.609	0.00264		7.609	-0.0105
1.61	0.01046		4.61	0.00264		7.61	-0.0105
1.611	0.00673		4.611	0.00264		7.611	-0.00722
1.612	0.003		4.612	-0.000645		7.612	-0.00722
1.613	0.00673		4.613	-0.00722		7.613	-0.00722
1.614	0.00673		4.614	-0.00393		7.614	-0.00722
1.615	0.00673		4.615	-0.000645		7.615	-0.0105
1.616	0.003		4.616	0.00264		7.616	-0.00722
1.617	0.00673		4.617	0.00264		7.617	-0.0105
1.618	0.01046		4.618	-0.00393		7.618	-0.0105
1.619	0.01046		4.619	-0.000645		7.619	-0.0105
1.62	0.003		4.62	0.00264		7.62	-0.0105
1.621	0.00673		4.621	-0.000645		7.621	-0.01379
1.622	0.003		4.622	-0.000645		7.622	-0.00722
1.623	0.01046		4.623	-0.000645		7.623	-0.0105
1.624	0.01046		4.624	0.00264		7.624	-0.00722
1.625	0.00673		4.625	-0.000645		7.625	-0.01379
1.626	0.00673		4.626	-0.000645		7.626	-0.00722
1.627	0.01046		4.627	0.00264		7.627	-0.0105
1.628	0.00673		4.628	-0.000645		7.628	-0.00722
1.629	0.01046		4.629	-0.000645		7.629	-0.00722
1.63	0.01046		4.63	-0.000645		7.63	-0.00393
1.631	0.003		4.631	-0.000645		7.631	-0.00393
1.632	0.0142		4.632	0.00264		7.632	-0.00722
1.633	0.00673		4.633	0.00264		7.633	-0.00722
1.634	-0.000732588		4.634	0.00264		7.634	-0.0105
1.635	0.00673		4.635	-0.000645		7.635	-0.00722
1.636	-0.000732588		4.636	-0.000645		7.636	-0.00722
1.637	0.003		4.637	0.00264		7.637	-0.00722
1.638	0.003		4.638	-0.000645		7.638	-0.0105
1.639	0.00673		4.639	-0.000645		7.639	-0.00722
1.64	0.00673		4.64	0.00593		7.64	-0.00722
1.641	0.003		4.641	0.00264		7.641	-0.00393
1.642	0.01793		4.642	-0.000645		7.642	-0.00722
1.643	0.00673		4.643	-0.000645		7.643	-0.00393
1.644	0.00673		4.644	-0.000645		7.644	-0.00722
1.645	0.01046		4.645	-0.000645		7.645	-0.00722
1.646	0.003		4.646	-0.000645		7.646	-0.00393
1.647	0.01046		4.647	0.00264		7.647	-0.00722
1.648	0.00673		4.648	0.00593		7.648	-0.00722
1.649	0.003		4.649	0.00264		7.649	-0.00722
1.65	0.00673		4.65	-0.000645		7.65	-0.0105
1.651	0.01046		4.651	-0.000645		7.651	-0.0105
1.652	0.00673		4.652	0.00264		7.652	-0.00393
1.653	0.003		4.653	0.00264		7.653	-0.00722
1.654	0.01046		4.654	0.00264		7.654	-0.01379
1.655	0.00673		4.655	0.00264		7.655	-0.00722
1.656	0.00673		4.656	0.00264		7.656	-0.00722
1.657	0.00673		4.657	-0.000645		7.657	-0.00722
1.658	0.003		4.658	-0.000645		7.658	-0.00393
1.659	0.01046		4.659	0.00264		7.659	-0.00393
1.66	0.00673		4.66	0.00593		7.66	-0.00393
1.661	0.003		4.661	0.00264		7.661	-0.00722
1.662	0.00673		4.662	0.00264		7.662	-0.000645
1.663	0.003		4.663	0.00264		7.663	-0.00393
1.664	0.01046		4.664	0.00264		7.664	-0.00722
1.665	0.01046		4.665	0.00264		7.665	-0.00393
1.666	0.01046		4.666	0.00264		7.666	-0.00722
1.667	0.01046		4.667	0.00593		7.667	-0.00722
1.668	0.01046		4.668	0.00264		7.668	-0.00722
1.669	0.00673		4.669	-0.000645		7.669	-0.00722
1.67	0.01046		4.67	0.00593		7.67	-0.00393
1.671	0.01046		4.671	0.00264		7.671	-0.00722
1.672	0.0142		4.672	0.00264		7.672	-0.00722
1.673	0.0142		4.673	-0.000645		7.673	-0.00722
1.674	0.00673		4.674	0.00593		7.674	-0.00722
1.675	0.00673		4.675	0.00264		7.675	-0.00722
1.676	0.00673		4.676	0.00264		7.676	-0.00722
1.677	0.01046		4.677	0.00264		7.677	-0.00722
1.678	0.01046		4.678	0.00593		7.678	-0.00393
1.679	0.003		4.679	0.00264		7.679	-0.00722
1.68	0.003		4.68	-0.000645		7.68	-0.00393
1.681	0.00673		4.681	0.00264		7.681	-0.00722
1.682	0.003		4.682	0.00264		7.682	-0.00722
1.683	0.0142		4.683	0.00593		7.683	-0.0105
1.684	0.00673		4.684	0.00593		7.684	-0.00722
1.685	0.0142		4.685	-0.000645		7.685	-0.00722
1.686	0.01046		4.686	0.00264		7.686	-0.00393
1.687	0.00673		4.687	0.00264		7.687	-0.00722
1.688	0.01046		4.688	0.00593		7.688	-0.0105
1.689	0.00673		4.689	0.00593		7.689	-0.00393
1.69	0.01046		4.69	-0.000645		7.69	-0.0105
1.691	0.00673		4.691	0.00264		7.691	-0.0105
1.692	0.00673		4.692	0.00264		7.692	-0.00722
1.693	0.01046		4.693	0.00264		7.693	-0.00722
1.694	0.0142		4.694	0.00593		7.694	-0.00722
1.695	0.003		4.695	0.00264		7.695	-0.00722
1.696	0.01046		4.696	0.00593		7.696	-0.00722
1.697	0.00673		4.697	0.00264		7.697	-0.00722
1.698	0.003		4.698	0.00264		7.698	-0.00722
1.699	0.00673		4.699	-0.000645		7.699	-0.00722
1.7	0.00673		4.7	-0.000645		7.7	-0.00393
1.701	0.003		4.701	0.00264		7.701	-0.00393
1.702	0.00673		4.702	-0.000645		7.702	-0.00722
1.703	0.00673		4.703	0.00264		7.703	-0.00393
1.704	0.01046		4.704	0.00264		7.704	-0.00722
1.705	0.01046		4.705	0.00264		7.705	-0.0105
1.706	0.003		4.706	0.00921		7.706	-0.00393
1.707	0.00673		4.707	0.00264		7.707	-0.00393
1.708	0.01046		4.708	0.00264		7.708	-0.00393
1.709	0.003		4.709	0.00264		7.709	-0.00393
1.71	0.01046		4.71	0.00264		7.71	-0.00722
1.711	0.01046		4.711	0.00264		7.711	-0.00722
1.712	0.01046		4.712	0.00264		7.712	-0.00722
1.713	0.00673		4.713	0.00264		7.713	-0.00722
1.714	0.003		4.714	0.00264		7.714	-0.00722
1.715	0.003		4.715	0.00593		7.715	-0.00722
1.716	0.003		4.716	0.00264		7.716	-0.00722
1.717	0.01046		4.717	0.00264		7.717	-0.00722
1.718	0.00673		4.718	-0.000645		7.718	-0.00722
1.719	0.00673		4.719	0.00264		7.719	-0.00722
1.72	0.01046		4.72	0.00593		7.72	-0.00722
1.721	0.00673		4.721	0.00593		7.721	-0.00393
1.722	0.003		4.722	0.00264		7.722	-0.00722
1.723	0.00673		4.723	0.00593		7.723	-0.00393
1.724	0.01046		4.724	-0.000645		7.724	-0.0105
1.725	0.003		4.725	0.00264		7.725	-0.00722
1.726	0.00673		4.726	0.00593		7.726	-0.00393
1.727	0.00673		4.727	-0.000645		7.727	-0.0105
1.728	0.003		4.728	0.00593		7.728	-0.00393
1.729	0.00673		4.729	0.00921		7.729	-0.00393
1.73	0.00673		4.73	0.00264		7.73	-0.000645
1.731	0.00673		4.731	0.00593		7.731	-0.00722
1.732	0.003		4.732	0.00264		7.732	-0.00722
1.733	0.01046		4.733	0.00593		7.733	-0.00722
1.734	0.003		4.734	0.00264		7.734	-0.00393
1.735	0.01046		4.735	0.00593		7.735	-0.00722
1.736	0.00673		4.736	0.00593		7.736	-0.00722
1.737	0.00673		4.737	0.00593		7.737	-0.00722
1.738	0.01046		4.738	0.00921		7.738	-0.00722
1.739	0.01046		4.739	0.00264		7.739	-0.00722
1.74	0.00673		4.74	0.00593		7.74	-0.00393
1.741	0.003		4.741	0.00264		7.741	-0.00393
1.742	0.003		4.742	0.00593		7.742	-0.000645
1.743	0.00673		4.743	0.00264		7.743	-0.00722
1.744	0.00673		4.744	0.00593		7.744	-0.000645
1.745	0.00673		4.745	0.00921		7.745	-0.00393
1.746	0.00673		4.746	0.00593		7.746	-0.00393
1.747	0.00673		4.747	0.00264		7.747	-0.00722
1.748	0.00673		4.748	0.00593		7.748	-0.00393
1.749	0.00673		4.749	0.00264		7.749	-0.00722
1.75	0.003		4.75	0.00264		7.75	-0.00393
1.751	0.00673		4.751	0.00593		7.751	-0.000645
1.752	0.003		4.752	0.00593		7.752	-0.00393
1.753	0.00673		4.753	0.00593		7.753	-0.00393
1.754	0.00673		4.754	0.00264		7.754	-0.00393
1.755	0.003		4.755	0.00593		7.755	-0.000645
1.756	0.01046		4.756	0.00264		7.756	-0.00393
1.757	0.01046		4.757	0.00264		7.757	-0.000645
1.758	0.00673		4.758	0.00264		7.758	-0.00722
1.759	0.01046		4.759	0.00593		7.759	-0.00722
1.76	0.00673		4.76	0.00264		7.76	-0.00722
1.761	0.00673		4.761	0.00593		7.761	-0.00393
1.762	0.00673		4.762	0.00593		7.762	-0.00393
1.763	0.00673		4.763	0.00921		7.763	-0.00393
1.764	0.00673		4.764	0.00593		7.764	-0.000645
1.765	0.00673		4.765	0.00264		7.765	-0.00393
1.766	0.003		4.766	0.00593		7.766	-0.00393
1.767	0.00673		4.767	0.00264		7.767	-0.00393
1.768	0.003		4.768	0.00593		7.768	-0.00722
1.769	0.00673		4.769	0.00593		7.769	-0.000645
1.77	0.003		4.77	0.00264		7.77	-0.000645
1.771	0.003		4.771	-0.000645		7.771	-0.00393
1.772	0.00673		4.772	0.00264		7.772	-0.000645
1.773	0.00673		4.773	0.00264		7.773	-0.00393
1.774	0.01046		4.774	0.00593		7.774	-0.000645
1.775	0.00673		4.775	0.00593		7.775	-0.00722
1.776	0.003		4.776	0.00921		7.776	-0.000645
1.777	0.00673		4.777	0.00264		7.777	-0.000645
1.778	0.003		4.778	0.00593		7.778	-0.00722
1.779	0.00673		4.779	-0.000645		7.779	-0.00393
1.78	0.00673		4.78	0.00264		7.78	-0.00393
1.781	0.003		4.781	0.00264		7.781	-0.00393
1.782	0.00673		4.782	0.00264		7.782	-0.00393
1.783	0.003		4.783	0.00593		7.783	-0.00393
1.784	0.003		4.784	0.00264		7.784	-0.00393
1.785	0.00673		4.785	0.00593		7.785	-0.00393
1.786	0.003		4.786	0.00264		7.786	-0.00393
1.787	0.00673		4.787	0.00264		7.787	-0.00393
1.788	0.003		4.788	0.00593		7.788	-0.00722
1.789	0.00673		4.789	0.00593		7.789	-0.00393
1.79	0.003		4.79	0.00264		7.79	-0.00393
1.791	-0.000732588		4.791	0.00593		7.791	-0.0105
1.792	0.003		4.792	0.00593		7.792	-0.00393
1.793	0.00673		4.793	-0.000645		7.793	-0.000645
1.794	0.01046		4.794	0.00264		7.794	-0.000645
1.795	0.00673		4.795	0.00921		7.795	-0.000645
1.796	0.00673		4.796	0.00593		7.796	0.00264
1.797	0.00673		4.797	0.00264		7.797	-0.00393
1.798	0.003		4.798	0.00593		7.798	-0.000645
1.799	0.003		4.799	0.00593		7.799	-0.00393
1.8	0.003		4.8	0.00593		7.8	-0.00393
1.801	0.003		4.801	0.00593		7.801	-0.000645
1.802	0.0142		4.802	0.00264		7.802	-0.00393
1.803	0.003		4.803	0.00264		7.803	-0.00393
1.804	0.003		4.804	0.00921		7.804	-0.00722
1.805	0.003		4.805	0.00593		7.805	-0.000645
1.806	-0.000732588		4.806	0.00593		7.806	-0.000645
1.807	0.003		4.807	0.00593		7.807	-0.00393
1.808	0.00673		4.808	0.00593		7.808	-0.000645
1.809	0.003		4.809	0.00264		7.809	-0.000645
1.81	0.00673		4.81	0.00921		7.81	-0.000645
1.811	0.003		4.811	0.00921		7.811	0.00264
1.812	0.003		4.812	0.00264		7.812	0.00264
1.813	0.01046		4.813	0.00264		7.813	0.00264
1.814	0.003		4.814	0.00593		7.814	-0.00393
1.815	0.00673		4.815	0.00264		7.815	-0.00393
1.816	0.003		4.816	0.00921		7.816	-0.00393
1.817	0.003		4.817	0.00264		7.817	-0.00393
1.818	0.003		4.818	0.00264		7.818	-0.000645
1.819	0.003		4.819	0.00264		7.819	-0.000645
1.82	0.00673		4.82	0.00264		7.82	-0.000645
1.821	0.00673		4.821	0.00593		7.821	-0.00393
1.822	0.003		4.822	0.00264		7.822	-0.00393
1.823	0.00673		4.823	0.00593		7.823	-0.000645
1.824	0.00673		4.824	0.00593		7.824	-0.00393
1.825	0.00673		4.825	0.00593		7.825	-0.00393
1.826	0.00673		4.826	0.00593		7.826	-0.00393
1.827	-0.000732588		4.827	0.00593		7.827	-0.00722
1.828	0.003		4.828	0.00264		7.828	-0.000645
1.829	-0.000732588		4.829	0.00921		7.829	-0.000645
1.83	0.003		4.83	0.00921		7.83	-0.00722
1.831	0.00673		4.831	0.00593		7.831	-0.000645
1.832	0.003		4.832	0.00593		7.832	-0.000645
1.833	0.003		4.833	0.00921		7.833	0.00264
1.834	0.00673		4.834	0.00593		7.834	-0.00393
1.835	0.003		4.835	0.00593		7.835	-0.000645
1.836	-0.000732588		4.836	0.00264		7.836	-0.00393
1.837	0.00673		4.837	0.00593		7.837	-0.000645
1.838	0.00673		4.838	0.00921		7.838	-0.00722
1.839	0.003		4.839	0.00921		7.839	-0.000645
1.84	0.003		4.84	0.00264		7.84	-0.000645
1.841	0.003		4.841	0.00593		7.841	-0.00722
1.842	-0.000732588		4.842	0.00593		7.842	-0.000645
1.843	0.00673		4.843	0.00593		7.843	-0.000645
1.844	0.003		4.844	0.00593		7.844	-0.00393
1.845	-0.000732588		4.845	0.00593		7.845	-0.00393
1.846	-0.000732588		4.846	0.00593		7.846	-0.000645
1.847	0.003		4.847	0.00593		7.847	0.00593
1.848	0.003		4.848	0.00264		7.848	-0.000645
1.849	-0.000732588		4.849	0.00593		7.849	-0.00722
1.85	0.003		4.85	0.00593		7.85	-0.00393
1.851	0.003		4.851	0.00593		7.851	0.00264
1.852	-0.000732588		4.852	0.00264		7.852	0.00264
1.853	0.00673		4.853	0.00264		7.853	0.00264
1.854	0.003		4.854	0.00264		7.854	-0.000645
1.855	-0.00446		4.855	0.00593		7.855	-0.000645
1.856	0.003		4.856	0.00593		7.856	0.00264
1.857	0.003		4.857	0.00264		7.857	-0.000645
1.858	0.003		4.858	-0.000645		7.858	0.00264
1.859	-0.000732588		4.859	0.00264		7.859	-0.000645
1.86	0.003		4.86	0.00264		7.86	-0.000645
1.861	-0.000732588		4.861	0.00264		7.861	0.00264
1.862	-0.000732588		4.862	0.00593		7.862	-0.000645
1.863	0.00673		4.863	0.00264		7.863	-0.000645
1.864	0.003		4.864	0.00921		7.864	-0.000645
1.865	0.003		4.865	0.00593		7.865	-0.000645
1.866	-0.000732588		4.866	0.00593		7.866	-0.000645
1.867	0.003		4.867	0.00593		7.867	-0.00393
1.868	0.003		4.868	0.00264		7.868	0.00264
1.869	0.003		4.869	0.00593		7.869	-0.000645
1.87	-0.00446		4.87	0.00264		7.87	0.00264
1.871	-0.000732588		4.871	0.00593		7.871	-0.000645
1.872	-0.000732588		4.872	0.00593		7.872	0.00593
1.873	-0.000732588		4.873	0.00593		7.873	-0.000645
1.874	-0.000732588		4.874	0.00921		7.874	-0.000645
1.875	-0.000732588		4.875	0.00264		7.875	-0.00393
1.876	0.00673		4.876	0.00264		7.876	-0.000645
1.877	0.00673		4.877	0.00264		7.877	-0.000645
1.878	0.003		4.878	0.00593		7.878	-0.000645
1.879	0.00673		4.879	0.00593		7.879	0.00264
1.88	-0.00446		4.88	0.00593		7.88	0.00593
1.881	0.003		4.881	0.00264		7.881	0.00264
1.882	0.003		4.882	0.00593		7.882	-0.000645
1.883	-0.000732588		4.883	0.00921		7.883	0.00264
1.884	-0.00446		4.884	0.00593		7.884	-0.000645
1.885	0.003		4.885	0.00264		7.885	-0.000645
1.886	-0.000732588		4.886	0.00264		7.886	0.00264
1.887	-0.000732588		4.887	0.00264		7.887	-0.00393
1.888	0.003		4.888	0.00593		7.888	-0.00393
1.889	-0.000732588		4.889	0.00593		7.889	-0.000645
1.89	-0.00446		4.89	0.00593		7.89	0.00264
1.891	0.003		4.891	0.00264		7.891	-0.00393
1.892	-0.00446		4.892	0.00264		7.892	-0.000645
1.893	0.003		4.893	-0.000645		7.893	-0.000645
1.894	-0.000732588		4.894	0.00593		7.894	0.00264
1.895	0.003		4.895	0.00593		7.895	0.00264
1.896	-0.00446		4.896	0.00264		7.896	0.00264
1.897	0.003		4.897	0.00593		7.897	0.00264
1.898	0.01046		4.898	0.00264		7.898	0.00264
1.899	-0.000732588		4.899	0.00264		7.899	-0.000645
1.9	-0.000732588		4.9	0.00921		7.9	-0.000645
1.901	-0.000732588		4.901	0.00593		7.901	-0.000645
1.902	0.003		4.902	0.00593		7.902	-0.000645
1.903	0.00673		4.903	0.00593		7.903	0.00593
1.904	-0.00446		4.904	0.00593		7.904	0.00264
1.905	-0.000732588		4.905	0.00593		7.905	-0.000645
1.906	-0.00446		4.906	0.00264		7.906	-0.000645
1.907	-0.000732588		4.907	0.00593		7.907	-0.00393
1.908	-0.000732588		4.908	0.00264		7.908	-0.000645
1.909	-0.000732588		4.909	0.00593		7.909	-0.000645
1.91	0.003		4.91	0.00264		7.91	0.00264
1.911	0.003		4.911	0.00593		7.911	0.00264
1.912	-0.000732588		4.912	0.00593		7.912	0.00264
1.913	-0.00446		4.913	0.00264		7.913	-0.000645
1.914	0.003		4.914	0.00593		7.914	0.00264
1.915	-0.000732588		4.915	0.00593		7.915	0.00264
1.916	-0.000732588		4.916	0.00264		7.916	0.00593
1.917	0.003		4.917	0.00593		7.917	-0.000645
1.918	-0.000732588		4.918	0.00921		7.918	-0.000645
1.919	0.003		4.919	0.00593		7.919	0.00264
1.92	-0.000732588		4.92	0.00264		7.92	0.00264
1.921	0.003		4.921	0.00593		7.921	0.00264
1.922	0.003		4.922	0.00264		7.922	0.00264
1.923	0.00673		4.923	0.00593		7.923	-0.000645
1.924	0.003		4.924	0.00264		7.924	0.00264
1.925	-0.000732588		4.925	0.00264		7.925	-0.000645
1.926	0.003		4.926	0.00264		7.926	0.00264
1.927	0.003		4.927	0.00593		7.927	0.00264
1.928	-0.000732588		4.928	0.00264		7.928	0.00593
1.929	0.003		4.929	0.00593		7.929	0.00593
1.93	-0.000732588		4.93	0.00921		7.93	0.00264
1.931	-0.0082		4.931	0.00593		7.931	0.00921
1.932	-0.000732588		4.932	0.00593		7.932	-0.000645
1.933	-0.000732588		4.933	0.00264		7.933	0.00264
1.934	-0.000732588		4.934	0.00593		7.934	0.00264
1.935	-0.000732588		4.935	0.00593		7.935	0.00264
1.936	-0.000732588		4.936	0.00264		7.936	0.00264
1.937	-0.000732588		4.937	0.00264		7.937	0.00264
1.938	0.00673		4.938	0.00264		7.938	-0.000645
1.939	-0.000732588		4.939	0.00593		7.939	0.00264
1.94	-0.000732588		4.94	0.00921		7.94	0.00264
1.941	-0.00446		4.941	0.00921		7.941	0.00264
1.942	0.003		4.942	0.00264		7.942	-0.000645
1.943	-0.000732588		4.943	0.00593		7.943	-0.000645
1.944	0.00673		4.944	0.00593		7.944	0.00264
1.945	0.003		4.945	0.00264		7.945	0.00264
1.946	-0.000732588		4.946	0.00593		7.946	-0.000645
1.947	0.003		4.947	0.00264		7.947	-0.000645
1.948	0.003		4.948	0.00264		7.948	-0.000645
1.949	0.003		4.949	0.00593		7.949	0.00264
1.95	0.003		4.95	-0.000645		7.95	-0.000645
1.951	-0.00446		4.951	0.00264		7.951	-0.000645
1.952	0.003		4.952	0.00593		7.952	-0.000645
1.953	-0.000732588		4.953	0.00593		7.953	0.00264
1.954	-0.00446		4.954	0.00593		7.954	0.00593
1.955	-0.000732588		4.955	0.00593		7.955	-0.000645
1.956	-0.000732588		4.956	0.00264		7.956	0.00593
1.957	0.003		4.957	0.00921		7.957	0.00264
1.958	-0.00446		4.958	0.00593		7.958	0.00264
1.959	-0.000732588		4.959	0.00264		7.959	0.00264
1.96	-0.000732588		4.96	0.00593		7.96	0.00264
1.961	-0.000732588		4.961	0.00593		7.961	0.00264
1.962	-0.000732588		4.962	0.00264		7.962	0.00593
1.963	0.00673		4.963	0.00264		7.963	-0.000645
1.964	-0.00446		4.964	0.00593		7.964	0.00264
1.965	-0.000732588		4.965	0.00593		7.965	0.00264
1.966	-0.000732588		4.966	0.00264		7.966	0.00264
1.967	-0.000732588		4.967	0.00264		7.967	0.00264
1.968	-0.000732588		4.968	0.00921		7.968	0.00593
1.969	-0.000732588		4.969	0.00593		7.969	0.00264
1.97	-0.00446		4.97	0.00593		7.97	0.00264
1.971	-0.000732588		4.971	0.00593		7.971	0.00264
1.972	-0.00446		4.972	0.00264		7.972	-0.000645
1.973	-0.00446		4.973	0.00264		7.973	0.00264
1.974	-0.000732588		4.974	0.00921		7.974	0.00921
1.975	-0.000732588		4.975	-0.000645		7.975	-0.000645
1.976	0.003		4.976	0.00264		7.976	-0.000645
1.977	-0.00446		4.977	0.00264		7.977	0.00264
1.978	0.003		4.978	0.00264		7.978	0.00264
1.979	-0.000732588		4.979	0.00593		7.979	0.00264
1.98	-0.00446		4.98	0.00593		7.98	0.00264
1.981	0.003		4.981	0.00593		7.981	0.00264
1.982	-0.0082		4.982	0.00264		7.982	0.00593
1.983	-0.000732588		4.983	-0.000645		7.983	0.00264
1.984	-0.000732588		4.984	-0.000645		7.984	0.00593
1.985	-0.00446		4.985	-0.000645		7.985	0.00264
1.986	-0.000732588		4.986	0.00264		7.986	0.00593
1.987	0.003		4.987	0.00264		7.987	0.00593
1.988	0.003		4.988	0.00264		7.988	0.00593
1.989	-0.000732588		4.989	0.00264		7.989	0.00593
1.99	-0.000732588		4.99	0.00264		7.99	0.00264
1.991	-0.00446		4.991	0.00264		7.991	0.00593
1.992	-0.000732588		4.992	0.00264		7.992	0.00264
1.993	-0.000732588		4.993	0.00264		7.993	0.00264
1.994	-0.000732588		4.994	0.00264		7.994	0.00264
1.995	-0.000732588		4.995	0.00593		7.995	0.00264
1.996	-0.00446		4.996	0.00264		7.996	0.00264
1.997	-0.0082		4.997	0.00593		7.997	0.00593
1.998	-0.000732588		4.998	0.00593		7.998	0.00921
1.999	-0.00446		4.999	0.00264		7.999	0.00264
[truncated: 1 more rows]

## Sheet: S9b
Time (s)	Transferred charge (nC)		Time (s)	Transferred charge (nC)		Time (s)	Transferred charge (nC)
0.001	-0.01305		3.001	0.01092		6.001	-0.000774
0.002	-0.02015		3.002	0.00763		6.002	0.00317
0.003	-0.02015		3.003	0.00763		6.003	-0.00472
0.004	-0.02015		3.004	0.01092		6.004	-0.000774
0.005	-0.02015		3.005	0.00435		6.005	-0.00866
0.006	-0.02015		3.006	0.00763		6.006	-0.00472
0.007	-0.02015		3.007	0.00763		6.007	-0.000774
0.008	-0.0166		3.008	0.01092		6.008	-0.00472
0.009	-0.02015		3.009	0.00763		6.009	-0.00866
0.01	-0.02015		3.01	0.00763		6.01	-0.000774
0.011	-0.0166		3.011	0.00435		6.011	-0.00472
0.012	-0.02371		3.012	0.00435		6.012	-0.000774
0.013	-0.02015		3.013	0.00435		6.013	-0.00472
0.014	-0.0166		3.014	0.00435		6.014	-0.00472
0.015	-0.0166		3.015	0.00106		6.015	-0.000774
0.016	-0.02015		3.016	0.00106		6.016	-0.000774
0.017	-0.02015		3.017	0.00435		6.017	-0.000774
0.018	-0.02015		3.018	0.00763		6.018	-0.00472
0.019	-0.02015		3.019	0.01092		6.019	-0.000774
0.02	-0.0166		3.02	0.00763		6.02	-0.000774
0.021	-0.0166		3.021	0.00763		6.021	-0.000774
0.022	-0.0166		3.022	0.00435		6.022	-0.00472
0.023	-0.0166		3.023	0.00763		6.023	-0.000774
0.024	-0.0166		3.024	0.00106		6.024	-0.00472
0.025	-0.0166		3.025	0.00435		6.025	-0.00472
0.026	-0.0166		3.026	0.00435		6.026	-0.00472
0.027	-0.0166		3.027	0.00106		6.027	-0.00472
0.028	-0.0166		3.028	0.00435		6.028	-0.000774
0.029	-0.01305		3.029	0.00763		6.029	-0.000774
0.03	-0.0166		3.03	0.00106		6.03	-0.000774
0.031	-0.01305		3.031	0.00435		6.031	-0.000774
0.032	-0.01305		3.032	0.00106		6.032	-0.00472
0.033	-0.01305		3.033	0.00435		6.033	-0.000774
0.034	-0.0166		3.034	0.00435		6.034	0.00711
0.035	-0.01305		3.035	0.00435		6.035	-0.00866
0.036	-0.0166		3.036	0.00435		6.036	-0.000774
0.037	-0.02015		3.037	0.00435		6.037	-0.00472
0.038	-0.0166		3.038	0.00435		6.038	-0.000774
0.039	-0.0166		3.039	0.00435		6.039	-0.000774
0.04	-0.01305		3.04	0.00435		6.04	-0.00472
0.041	-0.02015		3.041	0.00435		6.041	0.00317
0.042	-0.01305		3.042	-0.00222		6.042	0.00317
0.043	-0.02015		3.043	0.00763		6.043	-0.00472
0.044	-0.0166		3.044	0.00106		6.044	0.00317
0.045	-0.02015		3.045	-0.00222		6.045	-0.00472
0.046	-0.0166		3.046	0.00435		6.046	-0.00472
0.047	-0.02015		3.047	0.00435		6.047	-0.00472
0.048	-0.0166		3.048	0.01092		6.048	-0.000774
0.049	-0.0166		3.049	0.00763		6.049	0.00317
0.05	-0.0166		3.05	0.00106		6.05	-0.000774
0.051	-0.0166		3.051	0.00106		6.051	-0.000774
0.052	-0.02015		3.052	0.00106		6.052	-0.00472
0.053	-0.0166		3.053	-0.00222		6.053	-0.00472
0.054	-0.02015		3.054	-0.00551		6.054	-0.00472
0.055	-0.0166		3.055	0.00435		6.055	-0.00472
0.056	-0.0166		3.056	0.00106		6.056	0.00317
0.057	-0.01305		3.057	-0.00222		6.057	-0.00472
0.058	-0.0166		3.058	-0.00222		6.058	0.00317
0.059	-0.02015		3.059	-0.00222		6.059	0.00317
0.06	-0.02015		3.06	-0.00222		6.06	-0.000774
0.061	-0.0166		3.061	-0.00222		6.061	-0.000774
0.062	-0.0166		3.062	0.00763		6.062	-0.00866
0.063	-0.01305		3.063	0.00435		6.063	-0.000774
0.064	-0.0166		3.064	0.00106		6.064	-0.00472
0.065	-0.01305		3.065	0.00106		6.065	-0.000774
0.066	-0.02015		3.066	0.00106		6.066	-0.00472
0.067	-0.0166		3.067	-0.00222		6.067	-0.00472
0.068	-0.02015		3.068	0.00435		6.068	-0.00472
0.069	-0.01305		3.069	0.00106		6.069	-0.000774
0.07	-0.00949		3.07	0.00106		6.07	-0.00472
0.071	-0.01305		3.071	-0.00222		6.071	-0.000774
0.072	-0.0166		3.072	-0.00222		6.072	-0.00472
0.073	-0.01305		3.073	0.00106		6.073	-0.00866
0.074	-0.0166		3.074	0.00106		6.074	-0.00472
0.075	-0.00949		3.075	-0.00222		6.075	-0.000774
0.076	-0.01305		3.076	-0.00551		6.076	-0.00472
0.077	-0.01305		3.077	-0.00222		6.077	-0.00472
0.078	-0.0166		3.078	-0.00222		6.078	0.00317
0.079	-0.0166		3.079	-0.00222		6.079	-0.00472
0.08	-0.01305		3.08	-0.00551		6.08	-0.000774
0.081	-0.0166		3.081	-0.00222		6.081	-0.00472
0.082	-0.01305		3.082	0.00106		6.082	-0.000774
0.083	-0.0166		3.083	-0.00222		6.083	-0.00472
0.084	-0.0166		3.084	-0.00222		6.084	-0.000774
0.085	-0.02371		3.085	0.00106		6.085	-0.000774
0.086	-0.0166		3.086	-0.00222		6.086	-0.000774
0.087	-0.02015		3.087	0.00106		6.087	-0.00472
0.088	-0.0166		3.088	-0.00222		6.088	0.00317
0.089	-0.0166		3.089	-0.00222		6.089	-0.000774
0.09	-0.0166		3.09	-0.00222		6.09	0.00317
0.091	-0.0166		3.091	0.00435		6.091	-0.00472
0.092	-0.01305		3.092	-0.00551		6.092	-0.000774
0.093	-0.01305		3.093	-0.00551		6.093	-0.000774
0.094	-0.0166		3.094	-0.00222		6.094	-0.000774
0.095	-0.0166		3.095	-0.00222		6.095	-0.000774
0.096	-0.00949		3.096	-0.00551		6.096	-0.00472
0.097	-0.0166		3.097	0.00106		6.097	-0.00472
0.098	-0.0166		3.098	-0.00222		6.098	-0.000774
0.099	-0.0166		3.099	0.00106		6.099	0.00317
0.1	-0.0166		3.1	0.00106		6.1	-0.000774
0.101	-0.0166		3.101	0.00106		6.101	-0.00472
0.102	-0.0166		3.102	-0.00222		6.102	-0.000774
0.103	-0.0166		3.103	-0.00222		6.103	-0.00472
0.104	-0.0166		3.104	-0.00222		6.104	-0.00472
0.105	-0.01305		3.105	-0.00222		6.105	-0.00472
0.106	-0.02015		3.106	0.00106		6.106	-0.00472
0.107	-0.0166		3.107	-0.00222		6.107	-0.000774
0.108	-0.02015		3.108	-0.00222		6.108	-0.00472
0.109	-0.0166		3.109	-0.00551		6.109	-0.00472
0.11	-0.01305		3.11	-0.00551		6.11	-0.000774
0.111	-0.0166		3.111	-0.00222		6.111	-0.000774
0.112	-0.02015		3.112	0.00106		6.112	-0.000774
0.113	-0.0166		3.113	-0.00551		6.113	-0.00866
0.114	-0.0166		3.114	-0.00551		6.114	-0.000774
0.115	-0.00949		3.115	-0.00222		6.115	-0.00472
0.116	-0.0166		3.116	-0.00551		6.116	-0.000774
0.117	-0.02015		3.117	-0.00551		6.117	-0.00472
0.118	-0.0166		3.118	-0.00222		6.118	-0.000774
0.119	-0.0166		3.119	-0.00551		6.119	-0.00866
0.12	-0.02015		3.12	-0.00551		6.12	0.00317
0.121	-0.02015		3.121	-0.00222		6.121	-0.000774
0.122	-0.0166		3.122	-0.00222		6.122	-0.00472
0.123	-0.0166		3.123	-0.00551		6.123	0.00317
0.124	-0.0166		3.124	-0.00222		6.124	-0.000774
0.125	-0.0166		3.125	0.00106		6.125	-0.000774
0.126	-0.02371		3.126	-0.00222		6.126	-0.000774
0.127	-0.02015		3.127	-0.00551		6.127	-0.00472
0.128	-0.02015		3.128	0.00106		6.128	-0.00472
0.129	-0.0166		3.129	-0.00222		6.129	-0.00472
0.13	-0.02015		3.13	0.00106		6.13	-0.000774
0.131	-0.0166		3.131	-0.00222		6.131	-0.00866
0.132	-0.0166		3.132	-0.00222		6.132	-0.000774
0.133	-0.0166		3.133	-0.00222		6.133	-0.00472
0.134	-0.02015		3.134	-0.00551		6.134	0.00711
0.135	-0.0166		3.135	-0.00222		6.135	-0.000774
0.136	-0.01305		3.136	-0.00222		6.136	0.00711
0.137	-0.0166		3.137	-0.00551		6.137	0.00711
0.138	-0.02015		3.138	-0.00222		6.138	0.00711
0.139	-0.0166		3.139	0.00106		6.139	0.00711
0.14	-0.0166		3.14	-0.00551		6.14	0.00711
0.141	-0.0166		3.141	-0.00222		6.141	0.00711
0.142	-0.0166		3.142	-0.00222		6.142	0.00711
0.143	-0.0166		3.143	-0.00551		6.143	0.00317
0.144	-0.02015		3.144	0.00106		6.144	0.00317
0.145	-0.02015		3.145	-0.0088		6.145	0.00317
0.146	-0.02015		3.146	-0.0088		6.146	0.00317
0.147	-0.02015		3.147	-0.00222		6.147	0.00317
0.148	-0.02371		3.148	-0.00222		6.148	0.00317
0.149	-0.02015		3.149	-0.00551		6.149	0.00711
0.15	-0.02015		3.15	-0.00551		6.15	0.00711
0.151	-0.0166		3.151	-0.00551		6.151	-0.000774
0.152	-0.0166		3.152	-0.00551		6.152	-0.000774
0.153	-0.02015		3.153	-0.00551		6.153	0.00711
0.154	-0.0166		3.154	-0.00222		6.154	0.00711
0.155	-0.02371		3.155	-0.0088		6.155	0.00711
0.156	-0.01305		3.156	-0.00551		6.156	0.00317
0.157	-0.02371		3.157	-0.0088		6.157	0.00711
0.158	-0.0166		3.158	-0.01537		6.158	-0.000774
0.159	-0.0166		3.159	-0.00551		6.159	0.00317
0.16	-0.0166		3.16	-0.0088		6.16	0.00711
0.161	-0.02015		3.161	-0.00551		6.161	0.00317
0.162	-0.02726		3.162	-0.0088		6.162	0.00317
0.163	-0.02371		3.163	-0.00222		6.163	0.00317
0.164	-0.02371		3.164	-0.0088		6.164	-0.000774
0.165	-0.02726		3.165	-0.0088		6.165	-0.000774
0.166	-0.02015		3.166	-0.00551		6.166	0.00711
0.167	-0.02015		3.167	-0.00551		6.167	0.00317
0.168	-0.02015		3.168	-0.00551		6.168	0.00317
0.169	-0.02015		3.169	-0.0088		6.169	0.00711
0.17	-0.0166		3.17	-0.0088		6.17	0.00317
0.171	-0.0166		3.171	-0.0088		6.171	0.00317
0.172	-0.02371		3.172	-0.0088		6.172	0.00711
0.173	-0.02015		3.173	-0.01208		6.173	-0.000774
0.174	-0.02371		3.174	-0.01208		6.174	0.00317
0.175	-0.02371		3.175	-0.0088		6.175	0.00317
0.176	-0.02371		3.176	-0.00551		6.176	0.00317
0.177	-0.02371		3.177	-0.01208		6.177	-0.000774
0.178	-0.02726		3.178	-0.0088		6.178	0.00317
0.179	-0.02371		3.179	-0.01208		6.179	0.00317
0.18	-0.02015		3.18	-0.01537		6.18	0.00317
0.181	-0.02371		3.181	-0.0088		6.181	0.00317
0.182	-0.02726		3.182	-0.01208		6.182	-0.000774
0.183	-0.02371		3.183	-0.01208		6.183	0.00317
0.184	-0.02015		3.184	-0.01208		6.184	-0.00472
0.185	-0.02726		3.185	-0.00551		6.185	-0.000774
0.186	-0.02726		3.186	-0.0088		6.186	-0.00472
0.187	-0.02726		3.187	-0.00551		6.187	-0.00472
0.188	-0.02371		3.188	-0.0088		6.188	-0.000774
0.189	-0.03082		3.189	-0.01208		6.189	0.00317
0.19	-0.03082		3.19	-0.0088		6.19	0.00711
0.191	-0.02371		3.191	-0.00551		6.191	-0.000774
0.192	-0.02371		3.192	-0.01208		6.192	-0.000774
0.193	-0.02371		3.193	-0.0088		6.193	0.00317
0.194	-0.02371		3.194	-0.0088		6.194	-0.00472
0.195	-0.02371		3.195	-0.0088		6.195	-0.000774
0.196	-0.02371		3.196	-0.0088		6.196	0.00317
0.197	-0.02371		3.197	-0.0088		6.197	-0.000774
0.198	-0.02726		3.198	-0.0088		6.198	0.00317
0.199	-0.02726		3.199	-0.0088		6.199	-0.000774
0.2	-0.02726		3.2	-0.00551		6.2	-0.000774
0.201	-0.02726		3.201	-0.0088		6.201	-0.000774
0.202	-0.02726		3.202	-0.00551		6.202	0.00317
0.203	-0.02371		3.203	-0.00551		6.203	-0.000774
0.204	-0.03082		3.204	-0.01208		6.204	-0.000774
0.205	-0.03437		3.205	-0.00551		6.205	-0.000774
0.206	-0.03082		3.206	-0.01208		6.206	-0.000774
0.207	-0.03082		3.207	-0.0088		6.207	-0.00866
0.208	-0.03082		3.208	-0.01208		6.208	-0.00472
0.209	-0.03082		3.209	-0.01208		6.209	-0.000774
0.21	-0.03437		3.21	-0.0088		6.21	0.00317
0.211	-0.03437		3.211	-0.0088		6.211	-0.000774
0.212	-0.02726		3.212	-0.0088		6.212	-0.000774
0.213	-0.03082		3.213	-0.0088		6.213	-0.00472
0.214	-0.03082		3.214	-0.01208		6.214	-0.00472
0.215	-0.03792		3.215	-0.0088		6.215	-0.000774
0.216	-0.03082		3.216	-0.0088		6.216	0.00317
0.217	-0.03437		3.217	-0.0088		6.217	-0.000774
0.218	-0.03437		3.218	-0.01208		6.218	-0.000774
0.219	-0.03082		3.219	-0.0088		6.219	-0.000774
0.22	-0.03437		3.22	-0.01537		6.22	0.00317
0.221	-0.03437		3.221	-0.0088		6.221	0.00317
0.222	-0.03082		3.222	-0.01208		6.222	-0.000774
0.223	-0.03792		3.223	-0.01537		6.223	-0.000774
0.224	-0.03792		3.224	-0.01537		6.224	-0.000774
0.225	-0.03792		3.225	-0.01537		6.225	-0.00472
0.226	-0.03792		3.226	-0.01865		6.226	-0.000774
0.227	-0.03792		3.227	-0.01537		6.227	-0.000774
0.228	-0.03437		3.228	-0.01865		6.228	-0.00472
0.229	-0.04148		3.229	-0.01537		6.229	-0.000774
0.23	-0.04148		3.23	-0.01208		6.23	-0.000774
0.231	-0.03792		3.231	-0.01208		6.231	-0.00472
0.232	-0.03792		3.232	-0.0088		6.232	-0.000774
0.233	-0.03437		3.233	-0.01537		6.233	-0.000774
0.234	-0.03437		3.234	-0.01208		6.234	0.00317
0.235	-0.03792		3.235	-0.01865		6.235	-0.000774
0.236	-0.04148		3.236	-0.01208		6.236	0.00317
0.237	-0.04148		3.237	-0.01865		6.237	-0.000774
0.238	-0.04148		3.238	-0.01537		6.238	-0.000774
0.239	-0.04148		3.239	-0.0088		6.239	0.00317
0.24	-0.04148		3.24	-0.01537		6.24	-0.000774
0.241	-0.04148		3.241	-0.01537		6.241	-0.000774
0.242	-0.04148		3.242	-0.01537		6.242	-0.00866
0.243	-0.04503		3.243	-0.01865		6.243	-0.000774
0.244	-0.04503		3.244	-0.01865		6.244	-0.00866
0.245	-0.04148		3.245	-0.01537		6.245	-0.00472
0.246	-0.04859		3.246	-0.01208		6.246	-0.00472
0.247	-0.04503		3.247	-0.01208		6.247	-0.000774
0.248	-0.04148		3.248	-0.01865		6.248	-0.00472
0.249	-0.04503		3.249	-0.01537		6.249	-0.00866
0.25	-0.04859		3.25	-0.01537		6.25	-0.00472
0.251	-0.04148		3.251	-0.01537		6.251	-0.00472
0.252	-0.04148		3.252	-0.01537		6.252	-0.000774
0.253	-0.04503		3.253	-0.01208		6.253	-0.00472
0.254	-0.04859		3.254	-0.01537		6.254	-0.00472
0.255	-0.04503		3.255	-0.01537		6.255	-0.00472
0.256	-0.04503		3.256	-0.01537		6.256	-0.00866
0.257	-0.04859		3.257	-0.01537		6.257	-0.000774
0.258	-0.04859		3.258	-0.01865		6.258	-0.00472
0.259	-0.04859		3.259	-0.01537		6.259	-0.000774
0.26	-0.04859		3.26	-0.01865		6.26	-0.00472
0.261	-0.04859		3.261	-0.01865		6.261	-0.00472
0.262	-0.05569		3.262	-0.01865		6.262	-0.00472
0.263	-0.05214		3.263	-0.01208		6.263	-0.00866
0.264	-0.04503		3.264	-0.01865		6.264	-0.0126
0.265	-0.05569		3.265	-0.01865		6.265	-0.00472
0.266	-0.05214		3.266	-0.01537		6.266	-0.00866
0.267	-0.05925		3.267	-0.01865		6.267	-0.00866
0.268	-0.05214		3.268	-0.02194		6.268	-0.00866
0.269	-0.05569		3.269	-0.01537		6.269	-0.00866
0.27	-0.05214		3.27	-0.01537		6.27	-0.000774
0.271	-0.05214		3.271	-0.01537		6.271	-0.00472
0.272	-0.0628		3.272	-0.01865		6.272	-0.00866
0.273	-0.05925		3.273	-0.02194		6.273	-0.00866
0.274	-0.05925		3.274	-0.02194		6.274	-0.00866
0.275	-0.0628		3.275	-0.01865		6.275	-0.00866
0.276	-0.05925		3.276	-0.01865		6.276	-0.00866
0.277	-0.05925		3.277	-0.02194		6.277	-0.00866
0.278	-0.06635		3.278	-0.02194		6.278	-0.0126
0.279	-0.06635		3.279	-0.01537		6.279	-0.00472
0.28	-0.05925		3.28	-0.02194		6.28	-0.00866
0.281	-0.06635		3.281	-0.01865		6.281	-0.00472
0.282	-0.0628		3.282	-0.02194		6.282	-0.0126
0.283	-0.06635		3.283	-0.02194		6.283	-0.00472
0.284	-0.0628		3.284	-0.02194		6.284	-0.00472
0.285	-0.06635		3.285	-0.02194		6.285	-0.00866
0.286	-0.0628		3.286	-0.02194		6.286	-0.0126
0.287	-0.06991		3.287	-0.01865		6.287	-0.00866
0.288	-0.06635		3.288	-0.01865		6.288	-0.00866
0.289	-0.07346		3.289	-0.01865		6.289	-0.00866
0.29	-0.06991		3.29	-0.01537		6.29	-0.00472
0.291	-0.06991		3.291	-0.01537		6.291	-0.00472
0.292	-0.07701		3.292	-0.01865		6.292	-0.0126
0.293	-0.06991		3.293	-0.01537		6.293	-0.00866
0.294	-0.07346		3.294	-0.01865		6.294	-0.00472
0.295	-0.07701		3.295	-0.01865		6.295	-0.00472
0.296	-0.07346		3.296	-0.01865		6.296	-0.00866
0.297	-0.07346		3.297	-0.02194		6.297	-0.0126
0.298	-0.07346		3.298	-0.02194		6.298	-0.00866
0.299	-0.07701		3.299	-0.01865		6.299	-0.00472
0.3	-0.07346		3.3	-0.02523		6.3	-0.00472
0.301	-0.07346		3.301	-0.02194		6.301	-0.00472
0.302	-0.07701		3.302	-0.02194		6.302	-0.0126
0.303	-0.07701		3.303	-0.02194		6.303	-0.00866
0.304	-0.08057		3.304	-0.02194		6.304	-0.00866
0.305	-0.08768		3.305	-0.02523		6.305	-0.00866
0.306	-0.08057		3.306	-0.02194		6.306	-0.0126
0.307	-0.08412		3.307	-0.02194		6.307	-0.0126
0.308	-0.08768		3.308	-0.02194		6.308	-0.0126
0.309	-0.08768		3.309	-0.02523		6.309	-0.0126
0.31	-0.08412		3.31	-0.02523		6.31	-0.00866
0.311	-0.08768		3.311	-0.02523		6.311	-0.00866
0.312	-0.09123		3.312	-0.02194		6.312	-0.02049
0.313	-0.09123		3.313	-0.02851		6.313	-0.0126
0.314	-0.09123		3.314	-0.02851		6.314	-0.00472
0.315	-0.09123		3.315	-0.02851		6.315	-0.00472
0.316	-0.09834		3.316	-0.02851		6.316	-0.00866
0.317	-0.09834		3.317	-0.02523		6.317	-0.0126
0.318	-0.09834		3.318	-0.02851		6.318	-0.00472
0.319	-0.10189		3.319	-0.02194		6.319	-0.0126
0.32	-0.09834		3.32	-0.02194		6.32	-0.0126
0.321	-0.09834		3.321	-0.02194		6.321	-0.0126
0.322	-0.10545		3.322	-0.02851		6.322	-0.00866
0.323	-0.10189		3.323	-0.02523		6.323	-0.00866
0.324	-0.10189		3.324	-0.02523		6.324	-0.00866
0.325	-0.11255		3.325	-0.02523		6.325	-0.00866
0.326	-0.10189		3.326	-0.02194		6.326	-0.0126
0.327	-0.109		3.327	-0.02523		6.327	-0.00866
0.328	-0.10545		3.328	-0.02851		6.328	-0.00866
0.329	-0.11255		3.329	-0.02523		6.329	-0.01655
0.33	-0.11255		3.33	-0.02523		6.33	-0.0126
0.331	-0.11255		3.331	-0.02851		6.331	-0.0126
0.332	-0.109		3.332	-0.02523		6.332	-0.0126
0.333	-0.11255		3.333	-0.0318		6.333	-0.0126
0.334	-0.11611		3.334	-0.02851		6.334	-0.0126
0.335	-0.11966		3.335	-0.02851		6.335	-0.00866
0.336	-0.12321		3.336	-0.02851		6.336	-0.0126
0.337	-0.12321		3.337	-0.02523		6.337	-0.0126
0.338	-0.12677		3.338	-0.0318		6.338	-0.0126
0.339	-0.12321		3.339	-0.0318		6.339	-0.0126
0.34	-0.12677		3.34	-0.02851		6.34	-0.0126
0.341	-0.12677		3.341	-0.0318		6.341	-0.0126
0.342	-0.13032		3.342	-0.0318		6.342	-0.01655
0.343	-0.13032		3.343	-0.0318		6.343	-0.0126
0.344	-0.13032		3.344	-0.03508		6.344	-0.01655
0.345	-0.13032		3.345	-0.0318		6.345	-0.0126
0.346	-0.13387		3.346	-0.0318		6.346	-0.0126
0.347	-0.13387		3.347	-0.02851		6.347	-0.01655
0.348	-0.14098		3.348	-0.0318		6.348	-0.01655
0.349	-0.14454		3.349	-0.0318		6.349	-0.02049
0.35	-0.14454		3.35	-0.03837		6.35	-0.01655
0.351	-0.14098		3.351	-0.03508		6.351	-0.02049
0.352	-0.14454		3.352	-0.03508		6.352	-0.0126
0.353	-0.14809		3.353	-0.03837		6.353	-0.01655
0.354	-0.14809		3.354	-0.04165		6.354	-0.01655
0.355	-0.14809		3.355	-0.03837		6.355	-0.0126
0.356	-0.15164		3.356	-0.04165		6.356	-0.02049
0.357	-0.15875		3.357	-0.03508		6.357	-0.01655
0.358	-0.1552		3.358	-0.04165		6.358	-0.0126
0.359	-0.15875		3.359	-0.03508		6.359	-0.02049
0.36	-0.1623		3.36	-0.03837		6.36	-0.02443
0.361	-0.16586		3.361	-0.03837		6.361	-0.02049
0.362	-0.1623		3.362	-0.04494		6.362	-0.01655
0.363	-0.16586		3.363	-0.04165		6.363	-0.02443
0.364	-0.16941		3.364	-0.03837		6.364	-0.02049
0.365	-0.17297		3.365	-0.03837		6.365	-0.02049
0.366	-0.17297		3.366	-0.03837		6.366	-0.02443
0.367	-0.17652		3.367	-0.04165		6.367	-0.02049
0.368	-0.18007		3.368	-0.03837		6.368	-0.02049
0.369	-0.18007		3.369	-0.03837		6.369	-0.02049
0.37	-0.18363		3.37	-0.04165		6.37	-0.02049
0.371	-0.18007		3.371	-0.04165		6.371	-0.02049
0.372	-0.18363		3.372	-0.04165		6.372	-0.02443
0.373	-0.18718		3.373	-0.04494		6.373	-0.02049
0.374	-0.19073		3.374	-0.04165		6.374	-0.02443
0.375	-0.19429		3.375	-0.04165		6.375	-0.02049
0.376	-0.2014		3.376	-0.04494		6.376	-0.02443
0.377	-0.20495		3.377	-0.04823		6.377	-0.02049
0.378	-0.20495		3.378	-0.04823		6.378	-0.02049
0.379	-0.20495		3.379	-0.04165		6.379	-0.02049
0.38	-0.2085		3.38	-0.04823		6.38	-0.02049
0.381	-0.21206		3.381	-0.04823		6.381	-0.02838
0.382	-0.21561		3.382	-0.05151		6.382	-0.02049
0.383	-0.21916		3.383	-0.04823		6.383	-0.02443
0.384	-0.21916		3.384	-0.04823		6.384	-0.02838
0.385	-0.22272		3.385	-0.0548		6.385	-0.02838
0.386	-0.22272		3.386	-0.04494		6.386	-0.02838
0.387	-0.22983		3.387	-0.04823		6.387	-0.03232
0.388	-0.23338		3.388	-0.04823		6.388	-0.03232
0.389	-0.23338		3.389	-0.0548		6.389	-0.03232
0.39	-0.23693		3.39	-0.04823		6.39	-0.03232
0.391	-0.24404		3.391	-0.04823		6.391	-0.03626
0.392	-0.24404		3.392	-0.04823		6.392	-0.0402
0.393	-0.25115		3.393	-0.05151		6.393	-0.03626
0.394	-0.25115		3.394	-0.0548		6.394	-0.03232
0.395	-0.2547		3.395	-0.05151		6.395	-0.03626
0.396	-0.26181		3.396	-0.0548		6.396	-0.00866
0.397	-0.25826		3.397	-0.05808		6.397	-0.03232
0.398	-0.26892		3.398	-0.0548		6.398	-0.03626
0.399	-0.26181		3.399	-0.05808		6.399	-0.0402
0.4	-0.27247		3.4	-0.0548		6.4	-0.0402
0.401	-0.27602		3.401	-0.05808		6.401	-0.03626
0.402	-0.28669		3.402	-0.05808		6.402	-0.03626
0.403	-0.28669		3.403	-0.06137		6.403	-0.05598
0.404	-0.29379		3.404	-0.05808		6.404	-0.04809
0.405	-0.29379		3.405	-0.05808		6.405	-0.04809
0.406	-0.30445		3.406	-0.06466		6.406	-0.04809
0.407	-0.31156		3.407	-0.06466		6.407	-0.04809
0.408	-0.31867		3.408	-0.06137		6.408	-0.05203
0.409	-0.32222		3.409	-0.06466		6.409	-0.05598
0.41	-0.32578		3.41	-0.06137		6.41	-0.05992
0.411	-0.33288		3.411	-0.06466		6.411	-0.05598
0.412	-0.33644		3.412	-0.06794		6.412	-0.05598
0.413	-0.34355		3.413	-0.06794		6.413	-0.05992
0.414	-0.35065		3.414	-0.07451		6.414	-0.05992
0.415	-0.35065		3.415	-0.07123		6.415	-0.05992
0.416	-0.36487		3.416	-0.07123		6.416	-0.06781
0.417	-0.37198		3.417	-0.0778		6.417	-0.06781
0.418	-0.37908		3.418	-0.0778		6.418	-0.06781
0.419	-0.38619		3.419	-0.08109		6.419	-0.07175
0.42	-0.3933		3.42	-0.0778		6.42	-0.07569
0.421	-0.4004		3.421	-0.0778		6.421	-0.08752
0.422	-0.41107		3.422	-0.08109		6.422	-0.08752
0.423	-0.42173		3.423	-0.08109		6.423	-0.08752
0.424	-0.42884		3.424	-0.08109		6.424	-0.09147
0.425	-0.4395		3.425	-0.08766		6.425	-0.09541
0.426	-0.4466		3.426	-0.08437		6.426	-0.09935
0.427	-0.46437		3.427	-0.08766		6.427	-0.10724
0.428	-0.47148		3.428	-0.08766		6.428	-0.10329
0.429	-0.48925		3.429	-0.08766		6.429	-0.11512
0.43	-0.50346		3.43	-0.09423		6.43	-0.12301
0.431	-0.51412		3.431	-0.09752		6.431	-0.12695
0.432	-0.53545		3.432	-0.09752		6.432	-0.13484
0.433	-0.54966		3.433	-0.09752		6.433	-0.14667
0.434	-0.56032		3.434	-0.10409		6.434	-0.15456
0.435	-0.58165		3.435	-0.10737		6.435	-0.16638
0.436	-0.59941		3.436	-0.11066		6.436	-0.1861
0.437	-0.62429		3.437	-0.10737		6.437	-0.19399
0.438	-0.65272		3.438	-0.11066		6.438	-0.21765
0.439	-0.68115		3.439	-0.11723		6.439	-0.23342
0.44	-0.70603		3.44	-0.12052		6.44	-0.26102
0.441	-0.74156		3.441	-0.12052		6.441	-0.29651
0.442	-0.78421		3.442	-0.1238		6.442	-0.33594
0.443	-0.82685		3.443	-0.12709		6.443	-0.39509
0.444	-0.87305		3.444	-0.13366		6.444	-0.46606
0.445	-0.92991		3.445	-0.13366		6.445	-0.57647
0.446	-0.99743		3.446	-0.14023		6.446	-0.73025
0.447	-1.08272		3.447	-0.14352		6.447	-0.95107
0.448	-1.18933		3.448	-0.14681		6.448	-1.30989
0.449	-1.32082		3.449	-0.15666		6.449	-1.97628
0.45	-1.49851		3.45	-0.15995		6.45	-2.5086
0.451	-1.75438		3.451	-0.16324		6.451	-2.88319
0.452	-2.11686		3.452	-0.17309		6.452	-3.23019
0.453	-2.5824		3.453	-0.17638		6.453	-3.50226
0.454	-3.29315		3.454	-0.18295		6.454	-3.72702
0.455	-4.13894		3.455	-0.19281		6.455	-3.87686
0.456	-4.63646		3.456	-0.20595		6.456	-3.97544
0.457	-5.03448		3.457	-0.21581		6.457	-4.03459
0.458	-5.36142		3.458	-0.22567		6.458	-4.09768
0.459	-5.59242		3.459	-0.23224		6.459	-4.12922
0.46	-5.71324		3.46	-0.24538		6.46	-4.15288
0.461	-5.78787		3.461	-0.26181		6.461	-4.18048
0.462	-5.82696		3.462	-0.27824		6.462	-4.2002
0.463	-5.85895		3.463	-0.29796		6.463	-4.21597
0.464	-5.87316		3.464	-0.32096		6.464	-4.2278
0.465	-5.88738		3.465	-0.34396		6.465	-4.23963
0.466	-5.89804		3.466	-0.37682		6.466	-4.2554
0.467	-5.90514		3.467	-0.41297		6.467	-4.26329
0.468	-5.91225		3.468	-0.46225		6.468	-4.26723
0.469	-5.91936		3.469	-0.52797		6.469	-4.27906
0.47	-5.92291		3.47	-0.60026		6.47	-4.28695
0.471	-5.92647		3.471	-0.72184		6.471	-4.29878
0.472	-5.93357		3.472	-0.87628		6.472	-4.30272
0.473	-5.93357		3.473	-1.1293		6.473	-4.30666
0.474	-5.93002		3.474	-1.45461		6.474	-4.31455
0.475	-5.93713		3.475	-2.04279		6.475	-4.31849
0.476	-5.93713		3.476	-2.90699		6.476	-4.33821
0.477	-5.93357		3.477	-3.44917		6.477	-4.32243
0.478	-5.93357		3.478	-3.90263		6.478	-4.32243
0.479	-5.93713		3.479	-4.30351		6.479	-4.32638
0.48	-5.93713		3.48	-4.63539		6.48	-4.31849
0.481	-5.94068		3.481	-4.88512		6.481	-4.31849
0.482	-5.94424		3.482	-5.03299		6.482	-4.31849
0.483	-5.94068		3.483	-5.14471		6.483	-4.31455
0.484	-5.95134		3.484	-5.22029		6.484	-4.30272
0.485	-5.94068		3.485	-5.263		6.485	-4.29483
0.486	-5.94068		3.486	-5.30572		6.486	-4.27512
0.487	-5.93713		3.487	-5.34187		6.487	-4.26329
0.488	-5.93713		3.488	-5.36815		6.488	-4.24751
0.489	-5.94424		3.489	-5.38787		6.489	-4.2278
0.49	-5.93713		3.49	-5.41416		6.49	-4.19625
0.491	-5.93713		3.491	-5.43059		6.491	-4.16077
0.492	-5.93357		3.492	-5.4503		6.492	-4.11739
0.493	-5.93357		3.493	-5.45688		6.493	-4.0543
0.494	-5.93002		3.494	-5.4733		6.494	-3.96361
0.495	-5.93002		3.495	-5.47988		6.495	-3.79406
0.496	-5.92291		3.496	-5.49302		6.496	-3.54564
0.497	-5.91225		3.497	-5.50288		6.497	-3.26962
0.498	-5.89804		3.498	-5.50945		6.498	-2.97783
0.499	-5.88382		3.499	-5.51931		6.499	-2.64266
0.5	-5.85895		3.5	-5.52916		6.5	-2.09063
0.501	-5.81985		3.501	-5.53245		6.501	-1.60168
0.502	-5.77366		3.502	-5.54231		6.502	-1.2468
0.503	-5.7168		3.503	-5.53902		6.503	-1.01416
0.504	-5.54266		3.504	-5.54231		6.504	-0.82094
0.505	-5.2477		3.505	-5.54231		6.505	-0.67505
0.506	-4.93142		3.506	-5.54559		6.506	-0.56464
0.507	-4.58315		3.507	-5.53902		6.507	-0.47789
0.508	-3.99679		3.508	-5.54888		6.508	-0.41086
0.509	-3.34645		3.509	-5.54559		6.509	-0.36354
0.51	-2.8667		3.51	-5.53574		6.51	-0.31622
0.511	-2.45802		3.511	-5.52588		6.511	-0.28862
0.512	-2.08132		3.512	-5.51602		6.512	-0.25708
0.513	-1.78636		3.513	-5.49302		6.513	-0.23342
0.514	-1.55537		3.514	-5.47659		6.514	-0.2137
0.515	-1.38124		3.515	-5.44373		6.515	-0.19399
0.516	-1.23553		3.516	-5.41087		6.516	-0.17427
0.517	-1.11826		3.517	-5.37144		6.517	-0.16244
0.518	-1.0152		3.518	-5.32215		6.518	-0.15456
0.519	-0.93347		3.519	-5.24986		6.519	-0.14273
0.52	-0.85884		3.52	-5.171		6.52	-0.1309
0.521	-0.79487		3.521	-5.03956		6.521	-0.12301
0.522	-0.74156		3.522	-4.78983		6.522	-0.11512
0.523	-0.69537		3.523	-4.47109		6.523	-0.11118
0.524	-0.64917		3.524	-4.13264		6.524	-0.11118
0.525	-0.60652		3.525	-3.77119		6.525	-0.10329
0.526	-0.57454		3.526	-3.32102		6.526	-0.09935
0.527	-0.54255		3.527	-2.6244		6.527	-0.09541
0.528	-0.51057		3.528	-2.05922		6.528	-0.08752
0.529	-0.4928		3.529	-1.65505		6.529	-0.08752
0.53	-0.46793		3.53	-1.35274		6.53	-0.08358
0.531	-0.45371		3.531	-1.1063		6.531	-0.08358
0.532	-0.42884		3.532	-0.92229		6.532	-0.08358
0.533	-0.40751		3.533	-0.7777		6.533	-0.07569
0.534	-0.3933		3.534	-0.67256		6.534	-0.07175
0.535	-0.38264		3.535	-0.59369		6.535	-0.06781
0.536	-0.36487		3.536	-0.52469		6.536	-0.06781
0.537	-0.35065		3.537	-0.4754		6.537	-0.07175
0.538	-0.33999		3.538	-0.42611		6.538	-0.06386
0.539	-0.32933		3.539	-0.38668		6.539	-0.05992
0.54	-0.31867		3.54	-0.35711		6.54	-0.05992
0.541	-0.31156		3.541	-0.33082		6.541	-0.06386
0.542	-0.30445		3.542	-0.30782		6.542	-0.06386
0.543	-0.29379		3.543	-0.29139		6.543	-0.05992
0.544	-0.29024		3.544	-0.2651		6.544	-0.05598
0.545	-0.27958		3.545	-0.25195		6.545	-0.05203
0.546	-0.27247		3.546	-0.23552		6.546	-0.05598
0.547	-0.26892		3.547	-0.2191		6.547	-0.05598
0.548	-0.26181		3.548	-0.20924		6.548	-0.05203
0.549	-0.2547		3.549	-0.20595		6.549	-0.05598
0.55	-0.25115		3.55	-0.19281		6.55	-0.04809
0.551	-0.24404		3.551	-0.18624		6.551	-0.05203
0.552	-0.24049		3.552	-0.17967		6.552	-0.05203
0.553	-0.23693		3.553	-0.17309		6.553	-0.04809
0.554	-0.23693		3.554	-0.16652		6.554	-0.04809
0.555	-0.22627		3.555	-0.15995		6.555	-0.0402
0.556	-0.21916		3.556	-0.15666		6.556	-0.04415
0.557	-0.22272		3.557	-0.15009		6.557	-0.0402
0.558	-0.21206		3.558	-0.14681		6.558	-0.04415
0.559	-0.21206		3.559	-0.14023		6.559	-0.04415
0.56	-0.20495		3.56	-0.14023		6.56	-0.04415
0.561	-0.2014		3.561	-0.13366		6.561	-0.03626
0.562	-0.19429		3.562	-0.13038		6.562	-0.0402
0.563	-0.19429		3.563	-0.13038		6.563	-0.0402
0.564	-0.18718		3.564	-0.1238		6.564	-0.03626
0.565	-0.18363		3.565	-0.12709		6.565	-0.04415
0.566	-0.18718		3.566	-0.1238		6.566	-0.03232
0.567	-0.18363		3.567	-0.1238		6.567	-0.0402
0.568	-0.17297		3.568	-0.11723		6.568	-0.0402
0.569	-0.17297		3.569	-0.11723		6.569	-0.0402
0.57	-0.16941		3.57	-0.11395		6.57	-0.03232
0.571	-0.17297		3.571	-0.11066		6.571	-0.03626
0.572	-0.16941		3.572	-0.10737		6.572	-0.03232
0.573	-0.16586		3.573	-0.10737		6.573	-0.03626
0.574	-0.1623		3.574	-0.10737		6.574	-0.03232
0.575	-0.15875		3.575	-0.1008		6.575	-0.03626
0.576	-0.1552		3.576	-0.10409		6.576	-0.03626
0.577	-0.15164		3.577	-0.1008		6.577	-0.02443
0.578	-0.14454		3.578	-0.10409		6.578	-0.03232
0.579	-0.14454		3.579	-0.09752		6.579	-0.03232
0.58	-0.14454		3.58	-0.09423		6.58	-0.03232
0.581	-0.13743		3.581	-0.09094		6.581	-0.02838
0.582	-0.13743		3.582	-0.08766		6.582	-0.02838
0.583	-0.14454		3.583	-0.08766		6.583	-0.03232
0.584	-0.13743		3.584	-0.08437		6.584	-0.02838
0.585	-0.13743		3.585	-0.08766		6.585	-0.03232
0.586	-0.13387		3.586	-0.08437		6.586	-0.03626
0.587	-0.13032		3.587	-0.08766		6.587	-0.02838
0.588	-0.12677		3.588	-0.08109		6.588	-0.03626
0.589	-0.11966		3.589	-0.08766		6.589	-0.03232
0.59	-0.12677		3.59	-0.08109		6.59	-0.03232
0.591	-0.12321		3.591	-0.08109		6.591	-0.02443
0.592	-0.12321		3.592	-0.07451		6.592	-0.02838
0.593	-0.11966		3.593	-0.08109		6.593	-0.02443
0.594	-0.11255		3.594	-0.0778		6.594	-0.02443
0.595	-0.11611		3.595	-0.07451		6.595	-0.02443
0.596	-0.11611		3.596	-0.07451		6.596	-0.02443
0.597	-0.11255		3.597	-0.07451		6.597	-0.02049
0.598	-0.11255		3.598	-0.07123		6.598	-0.02443
0.599	-0.109		3.599	-0.07451		6.599	-0.02838
0.6	-0.10545		3.6	-0.07451		6.6	-0.02049
0.601	-0.109		3.601	-0.06794		6.601	-0.02443
0.602	-0.10545		3.602	-0.06794		6.602	-0.02443
0.603	-0.10545		3.603	-0.07451		6.603	-0.02049
0.604	-0.10545		3.604	-0.06794		6.604	-0.02443
0.605	-0.10189		3.605	-0.06137		6.605	-0.02443
0.606	-0.10189		3.606	-0.06794		6.606	-0.02443
0.607	-0.10189		3.607	-0.07123		6.607	-0.02049
0.608	-0.09834		3.608	-0.06466		6.608	-0.02049
0.609	-0.09123		3.609	-0.06794		6.609	-0.02443
0.61	-0.09478		3.61	-0.06466		6.61	-0.02443
0.611	-0.09478		3.611	-0.06137		6.611	-0.0126
0.612	-0.09123		3.612	-0.06137		6.612	-0.02049
0.613	-0.09478		3.613	-0.06137		6.613	-0.02443
0.614	-0.08768		3.614	-0.06466		6.614	-0.02443
0.615	-0.08768		3.615	-0.06466		6.615	-0.02049
0.616	-0.09123		3.616	-0.06466		6.616	-0.02049
0.617	-0.08768		3.617	-0.06466		6.617	-0.02049
0.618	-0.08768		3.618	-0.06466		6.618	-0.02443
0.619	-0.08412		3.619	-0.06137		6.619	-0.02049
0.62	-0.07701		3.62	-0.06137		6.62	-0.02049
0.621	-0.08057		3.621	-0.0548		6.621	-0.01655
0.622	-0.07701		3.622	-0.0548		6.622	-0.02049
0.623	-0.08057		3.623	-0.05808		6.623	-0.01655
0.624	-0.07701		3.624	-0.0548		6.624	-0.02049
0.625	-0.08057		3.625	-0.05151		6.625	-0.02049
0.626	-0.07701		3.626	-0.05151		6.626	-0.02049
0.627	-0.07701		3.627	-0.04823		6.627	-0.02049
0.628	-0.07701		3.628	-0.04823		6.628	-0.01655
0.629	-0.07346		3.629	-0.0548		6.629	-0.02049
0.63	-0.07701		3.63	-0.05151		6.63	-0.01655
0.631	-0.07346		3.631	-0.05151		6.631	-0.01655
0.632	-0.07701		3.632	-0.0548		6.632	-0.01655
0.633	-0.07346		3.633	-0.05151		6.633	-0.01655
0.634	-0.07346		3.634	-0.05808		6.634	-0.02049
0.635	-0.07346		3.635	-0.0548		6.635	-0.01655
0.636	-0.06635		3.636	-0.0548		6.636	-0.0126
0.637	-0.06635		3.637	-0.0548		6.637	-0.01655
0.638	-0.06635		3.638	-0.04823		6.638	-0.0126
0.639	-0.0628		3.639	-0.04823		6.639	-0.02049
0.64	-0.0628		3.64	-0.05151		6.64	-0.01655
0.641	-0.0628		3.641	-0.05151		6.641	-0.00866
0.642	-0.06635		3.642	-0.05151		6.642	-0.02049
0.643	-0.0628		3.643	-0.04823		6.643	-0.02049
0.644	-0.06991		3.644	-0.04823		6.644	-0.01655
0.645	-0.0628		3.645	-0.0548		6.645	-0.0126
0.646	-0.0628		3.646	-0.04823		6.646	-0.02049
0.647	-0.06635		3.647	-0.04494		6.647	-0.01655
0.648	-0.0628		3.648	-0.04494		6.648	-0.02049
0.649	-0.05925		3.649	-0.04494		6.649	-0.0126
0.65	-0.05925		3.65	-0.04823		6.65	-0.01655
0.651	-0.0628		3.651	-0.04494		6.651	-0.0126
0.652	-0.05569		3.652	-0.04494		6.652	-0.00866
0.653	-0.05214		3.653	-0.04494		6.653	-0.0126
0.654	-0.05925		3.654	-0.04823		6.654	-0.00866
0.655	-0.05569		3.655	-0.04165		6.655	-0.0126
0.656	-0.05925		3.656	-0.04494		6.656	-0.0126
0.657	-0.05214		3.657	-0.04823		6.657	-0.02049
0.658	-0.05925		3.658	-0.04494		6.658	-0.0126
0.659	-0.05925		3.659	-0.04165		6.659	-0.00866
0.66	-0.04859		3.66	-0.03837		6.66	-0.00866
0.661	-0.05214		3.661	-0.04165		6.661	-0.01655
0.662	-0.05569		3.662	-0.04165		6.662	-0.00472
0.663	-0.05569		3.663	-0.04165		6.663	-0.01655
0.664	-0.05214		3.664	-0.04165		6.664	-0.0126
0.665	-0.04859		3.665	-0.03837		6.665	-0.00866
0.666	-0.05214		3.666	-0.03837		6.666	-0.0126
0.667	-0.05214		3.667	-0.04165		6.667	-0.00866
0.668	-0.04859		3.668	-0.03508		6.668	-0.00866
0.669	-0.04859		3.669	-0.04494		6.669	-0.00472
0.67	-0.04503		3.67	-0.03837		6.67	-0.000774
0.671	-0.04503		3.671	-0.04165		6.671	-0.00866
0.672	-0.04503		3.672	-0.03837		6.672	-0.00866
0.673	-0.04859		3.673	-0.03837		6.673	-0.00866
0.674	-0.03792		3.674	-0.03837		6.674	-0.00472
0.675	-0.03792		3.675	-0.03508		6.675	-0.0126
0.676	-0.04148		3.676	-0.03508		6.676	-0.00472
0.677	-0.04148		3.677	-0.03508		6.677	-0.00866
0.678	-0.04503		3.678	-0.03508		6.678	-0.00472
0.679	-0.04859		3.679	-0.03508		6.679	-0.00866
0.68	-0.04859		3.68	-0.03508		6.68	-0.0126
0.681	-0.04148		3.681	-0.03508		6.681	-0.00472
0.682	-0.04148		3.682	-0.03508		6.682	-0.00866
0.683	-0.04148		3.683	-0.03837		6.683	-0.000774
0.684	-0.04148		3.684	-0.03837		6.684	-0.00472
0.685	-0.04148		3.685	-0.03508		6.685	-0.00472
0.686	-0.04503		3.686	-0.03508		6.686	-0.000774
0.687	-0.04148		3.687	-0.03508		6.687	-0.00472
0.688	-0.04148		3.688	-0.02851		6.688	-0.00866
0.689	-0.04148		3.689	-0.03508		6.689	-0.000774
0.69	-0.04148		3.69	-0.03837		6.69	-0.00472
0.691	-0.03792		3.691	-0.03508		6.691	-0.000774
0.692	-0.03792		3.692	-0.03508		6.692	-0.00866
0.693	-0.03792		3.693	-0.03508		6.693	-0.000774
0.694	-0.03792		3.694	-0.0318		6.694	-0.00472
0.695	-0.03437		3.695	-0.0318		6.695	-0.00866
0.696	-0.03437		3.696	-0.03508		6.696	0.00317
0.697	-0.04148		3.697	-0.0318		6.697	-0.000774
0.698	-0.03792		3.698	-0.0318		6.698	-0.000774
0.699	-0.03437		3.699	-0.0318		6.699	-0.000774
0.7	-0.03792		3.7	-0.0318		6.7	-0.000774
0.701	-0.03792		3.701	-0.0318		6.701	-0.000774
0.702	-0.03082		3.702	-0.0318		6.702	-0.00472
0.703	-0.03792		3.703	-0.03508		6.703	-0.000774
0.704	-0.04148		3.704	-0.0318		6.704	-0.000774
0.705	-0.03437		3.705	-0.03508		6.705	-0.000774
0.706	-0.03437		3.706	-0.0318		6.706	-0.000774
0.707	-0.03082		3.707	-0.03508		6.707	-0.000774
0.708	-0.03437		3.708	-0.02851		6.708	-0.00472
0.709	-0.03082		3.709	-0.0318		6.709	0.00317
0.71	-0.03437		3.71	-0.02851		6.71	0.00317
0.711	-0.03082		3.711	-0.02851		6.711	-0.000774
0.712	-0.03437		3.712	-0.0318		6.712	0.00317
0.713	-0.03082		3.713	-0.02851		6.713	-0.000774
0.714	-0.02726		3.714	-0.02851		6.714	-0.00472
0.715	-0.03082		3.715	-0.0318		6.715	-0.000774
0.716	-0.03082		3.716	-0.02851		6.716	0.00317
0.717	-0.02726		3.717	-0.02851		6.717	-0.000774
0.718	-0.03082		3.718	-0.02523		6.718	0.00317
0.719	-0.02371		3.719	-0.02851		6.719	-0.000774
0.72	-0.03082		3.72	-0.0318		6.72	-0.00472
0.721	-0.03082		3.721	-0.0318		6.721	-0.000774
0.722	-0.03437		3.722	-0.02851		6.722	-0.00472
0.723	-0.02726		3.723	-0.02851		6.723	-0.000774
0.724	-0.02371		3.724	-0.02851		6.724	-0.000774
0.725	-0.02726		3.725	-0.0318		6.725	0.00317
0.726	-0.03082		3.726	-0.02523		6.726	0.00317
0.727	-0.02371		3.727	-0.02194		6.727	-0.00472
0.728	-0.02371		3.728	-0.02523		6.728	0.00317
0.729	-0.03082		3.729	-0.02523		6.729	-0.000774
0.73	-0.02726		3.73	-0.02523		6.73	0.00317
0.731	-0.03082		3.731	-0.02851		6.731	0.00711
0.732	-0.02726		3.732	-0.02194		6.732	0.00317
0.733	-0.02726		3.733	-0.02194		6.733	-0.000774
0.734	-0.02371		3.734	-0.02523		6.734	0.00317
0.735	-0.02726		3.735	-0.02194		6.735	-0.00472
0.736	-0.02726		3.736	-0.02194		6.736	0.00317
0.737	-0.03082		3.737	-0.02194		6.737	0.00317
0.738	-0.02726		3.738	-0.01865		6.738	-0.000774
0.739	-0.02726		3.739	-0.02194		6.739	-0.00472
0.74	-0.02371		3.74	-0.02523		6.74	-0.000774
0.741	-0.02371		3.741	-0.02523		6.741	0.00317
0.742	-0.02371		3.742	-0.02194		6.742	-0.000774
0.743	-0.02726		3.743	-0.01865		6.743	-0.000774
0.744	-0.02726		3.744	-0.02194		6.744	0.00711
0.745	-0.02726		3.745	-0.02194		6.745	0.00317
0.746	-0.02726		3.746	-0.02194		6.746	-0.000774
0.747	-0.02371		3.747	-0.02523		6.747	0.00711
0.748	-0.02371		3.748	-0.02194		6.748	0.00317
0.749	-0.02371		3.749	-0.02194		6.749	-0.000774
0.75	-0.02371		3.75	-0.02194		6.75	-0.000774
0.751	-0.02371		3.751	-0.02523		6.751	0.00711
0.752	-0.02726		3.752	-0.02523		6.752	0.00317
0.753	-0.02015		3.753	-0.02194		6.753	0.00711
0.754	-0.02371		3.754	-0.02194		6.754	0.00317
0.755	-0.02371		3.755	-0.02194		6.755	0.00317
0.756	-0.02015		3.756	-0.01865		6.756	0.00317
0.757	-0.02371		3.757	-0.02194		6.757	0.00317
0.758	-0.02726		3.758	-0.02194		6.758	0.00317
0.759	-0.02371		3.759	-0.02194		6.759	0.00317
0.76	-0.0166		3.76	-0.02194		6.76	0.00711
0.761	-0.02015		3.761	-0.02194		6.761	-0.000774
0.762	-0.02015		3.762	-0.02523		6.762	0.00711
0.763	-0.02371		3.763	-0.02194		6.763	0.00317
0.764	-0.02371		3.764	-0.02194		6.764	0.00317
0.765	-0.02015		3.765	-0.01865		6.765	0.00317
0.766	-0.02015		3.766	-0.02523		6.766	0.00317
0.767	-0.02371		3.767	-0.01865		6.767	0.00317
0.768	-0.00949		3.768	-0.02194		6.768	0.00711
0.769	-0.0166		3.769	-0.02194		6.769	0.00317
0.77	-0.0166		3.77	-0.01537		6.77	0.00317
0.771	-0.02371		3.771	-0.02523		6.771	0.00317
0.772	-0.02015		3.772	-0.01865		6.772	0.00317
0.773	-0.02015		3.773	-0.01865		6.773	0.00711
0.774	-0.0166		3.774	-0.02194		6.774	0.00711
0.775	-0.02015		3.775	-0.02194		6.775	0.01106
0.776	-0.02015		3.776	-0.01865		6.776	0.00711
0.777	-0.02015		3.777	-0.02194		6.777	0.00317
0.778	-0.02015		3.778	-0.01865		6.778	-0.000774
0.779	-0.02015		3.779	-0.02194		6.779	0.00711
0.78	-0.01305		3.78	-0.01537		6.78	0.00317
0.781	-0.0166		3.781	-0.01865		6.781	0.00317
0.782	-0.02371		3.782	-0.02194		6.782	0.00317
0.783	-0.02015		3.783	-0.01865		6.783	-0.000774
0.784	-0.02015		3.784	-0.02194		6.784	-0.000774
0.785	-0.0166		3.785	-0.01865		6.785	0.00317
0.786	-0.0166		3.786	-0.01537		6.786	-0.000774
0.787	-0.0166		3.787	-0.01537		6.787	0.00317
0.788	-0.0166		3.788	-0.01537		6.788	0.00711
0.789	-0.0166		3.789	-0.02194		6.789	0.00711
0.79	-0.0166		3.79	-0.01865		6.79	0.00317
0.791	-0.02015		3.791	-0.01865		6.791	0.00711
0.792	-0.01305		3.792	-0.01537		6.792	0.00711
0.793	-0.0166		3.793	-0.01865		6.793	0.00711
0.794	-0.00949		3.794	-0.02194		6.794	0.00711
0.795	-0.0166		3.795	-0.01865		6.795	0.00317
0.796	-0.0166		3.796	-0.01537		6.796	0.00711
0.797	-0.0166		3.797	-0.01537		6.797	0.00317
0.798	-0.01305		3.798	-0.01865		6.798	0.00317
0.799	-0.01305		3.799	-0.02194		6.799	0.00317
0.8	-0.01305		3.8	-0.01865		6.8	0.00711
0.801	-0.0166		3.801	-0.01865		6.801	0.00317
0.802	-0.00949		3.802	-0.01865		6.802	0.00317
0.803	-0.0166		3.803	-0.01865		6.803	-0.000774
0.804	-0.0166		3.804	-0.02194		6.804	0.015
0.805	-0.02371		3.805	-0.01865		6.805	0.00711
0.806	-0.0166		3.806	-0.01865		6.806	-0.000774
0.807	-0.01305		3.807	-0.01865		6.807	0.00711
0.808	-0.00594		3.808	-0.01537		6.808	0.00711
0.809	-0.01305		3.809	-0.02194		6.809	0.02683
0.81	-0.00949		3.81	-0.02194		6.81	0.00317
0.811	-0.01305		3.811	-0.01865		6.811	0.00317
0.812	-0.00949		3.812	-0.01537		6.812	0.00711
0.813	-0.0166		3.813	-0.01865		6.813	0.00317
0.814	-0.01305		3.814	-0.01865		6.814	0.00711
0.815	-0.00949		3.815	-0.01865		6.815	0.01106
0.816	-0.01305		3.816	-0.02194		6.816	0.00711
0.817	-0.01305		3.817	-0.01537		6.817	0.00317
0.818	-0.01305		3.818	-0.01865		6.818	-0.000774
0.819	-0.00594		3.819	-0.01865		6.819	0.00711
0.82	-0.01305		3.82	-0.01865		6.82	0.01106
0.821	-0.01305		3.821	-0.01537		6.821	0.00711
0.822	-0.00949		3.822	-0.01537		6.822	0.01106
0.823	-0.01305		3.823	-0.01537		6.823	-0.000774
0.824	-0.01305		3.824	-0.01865		6.824	-0.000774
0.825	-0.01305		3.825	-0.01537		6.825	0.00711
0.826	-0.01305		3.826	-0.01865		6.826	-0.00866
0.827	-0.00949		3.827	-0.01865		6.827	0.00711
0.828	-0.00949		3.828	-0.01537		6.828	-0.000774
0.829	-0.00949		3.829	-0.02194		6.829	0.00711
0.83	-0.01305		3.83	-0.01537		6.83	-0.000774
0.831	-0.0166		3.831	-0.01208		6.831	0.00317
0.832	-0.00949		3.832	-0.01537		6.832	0.01106
0.833	-0.00949		3.833	-0.01537		6.833	0.00317
0.834	-0.00949		3.834	-0.01865		6.834	0.00711
0.835	-0.01305		3.835	-0.02194		6.835	0.00711
0.836	-0.01305		3.836	-0.02194		6.836	0.00317
0.837	-0.0166		3.837	-0.01537		6.837	0.01106
0.838	-0.00594		3.838	-0.01865		6.838	0.00711
0.839	-0.00949		3.839	-0.01865		6.839	0.00317
0.84	-0.00949		3.84	-0.01208		6.84	0.00711
0.841	-0.00949		3.841	-0.01208		6.841	0.00711
0.842	-0.00594		3.842	-0.01537		6.842	0.00317
0.843	-0.00949		3.843	-0.01865		6.843	0.00317
0.844	-0.01305		3.844	-0.02194		6.844	0.00317
0.845	-0.01305		3.845	-0.01537		6.845	0.00711
0.846	-0.01305		3.846	-0.01537		6.846	0.00711
0.847	-0.00949		3.847	-0.01537		6.847	0.00317
0.848	-0.00949		3.848	-0.01208		6.848	0.00317
0.849	-0.00949		3.849	-0.01537		6.849	0.00317
0.85	-0.00594		3.85	-0.01208		6.85	0.00711
0.851	-0.00594		3.851	-0.0088		6.851	0.00711
0.852	-0.00949		3.852	-0.01208		6.852	0.00711
0.853	-0.00949		3.853	-0.01208		6.853	0.00711
0.854	-0.00949		3.854	-0.01865		6.854	0.00711
0.855	-0.00949		3.855	-0.01208		6.855	0.015
0.856	-0.00239		3.856	-0.01208		6.856	0.00711
0.857	-0.00594		3.857	-0.01537		6.857	0.015
0.858	-0.00594		3.858	-0.01537		6.858	0.00711
0.859	-0.00594		3.859	-0.01865		6.859	0.01106
0.86	-0.00239		3.86	-0.01537		6.86	0.00317
0.861	-0.00594		3.861	-0.01208		6.861	0.00317
0.862	-0.00594		3.862	-0.01537		6.862	0.01106
0.863	-0.00594		3.863	-0.01208		6.863	0.00317
0.864	-0.00949		3.864	-0.01208		6.864	0.00317
0.865	-0.00594		3.865	-0.01537		6.865	0.00711
0.866	-0.00949		3.866	-0.01208		6.866	0.00317
0.867	-0.00949		3.867	-0.01208		6.867	0.00317
0.868	-0.00949		3.868	-0.01537		6.868	0.00711
0.869	-0.00594		3.869	-0.01208		6.869	0.01106
0.87	-0.00594		3.87	-0.01208		6.87	0.00711
0.871	-0.00239		3.871	-0.01537		6.871	0.00317
0.872	-0.00949		3.872	-0.01537		6.872	0.00711
0.873	-0.00594		3.873	-0.01537		6.873	0.00711
0.874	-0.00949		3.874	-0.02194		6.874	0.00711
0.875	-0.01305		3.875	-0.01865		6.875	0.01106
0.876	-0.00949		3.876	-0.01865		6.876	0.00317
0.877	-0.00594		3.877	-0.01865		6.877	0.00711
0.878	-0.00594		3.878	-0.01537		6.878	0.00711
0.879	-0.00949		3.879	-0.01537		6.879	0.01106
0.88	-0.00594		3.88	-0.01208		6.88	0.00711
0.881	-0.00594		3.881	-0.01208		6.881	0.00711
0.882	-0.00239		3.882	-0.01537		6.882	0.00711
0.883	-0.01305		3.883	-0.01537		6.883	0.00317
0.884	-0.00594		3.884	-0.01537		6.884	0.00317
0.885	-0.00594		3.885	-0.01208		6.885	0.01106
0.886	-0.00594		3.886	-0.01208		6.886	0.00317
0.887	-0.00594		3.887	-0.01208		6.887	0.00317
0.888	-0.00239		3.888	-0.01208		6.888	0.00711
0.889	-0.00594		3.889	-0.01208		6.889	0.01106
0.89	-0.00594		3.89	-0.0088		6.89	0.00711
0.891	-0.00949		3.891	-0.01865		6.891	-0.000774
0.892	-0.00594		3.892	-0.01537		6.892	0.00317
0.893	-0.00949		3.893	-0.01537		6.893	0.01106
0.894	-0.00239		3.894	-0.01537		6.894	0.015
0.895	-0.00594		3.895	-0.01208		6.895	0.015
0.896	-0.00594		3.896	-0.01537		6.896	0.00711
0.897	-0.00239		3.897	-0.01865		6.897	0.00711
0.898	-0.00949		3.898	-0.01537		6.898	0.00711
0.899	-0.00594		3.899	-0.01537		6.899	0.00711
0.9	-0.00594		3.9	-0.01537		6.9	0.01106
0.901	-0.00239		3.901	-0.01208		6.901	0.01106
0.902	-0.00594		3.902	-0.01208		6.902	0.00711
0.903	-0.00949		3.903	-0.01208		6.903	0.01106
0.904	-0.00594		3.904	-0.01208		6.904	0.01106
0.905	-0.00239		3.905	-0.01537		6.905	0.01106
0.906	-0.00594		3.906	-0.01208		6.906	0.00317
0.907	-0.00594		3.907	-0.01537		6.907	0.00711
0.908	-0.00594		3.908	-0.01537		6.908	0.00317
0.909	-0.00594		3.909	-0.00551		6.909	0.00711
0.91	-0.00594		3.91	-0.00222		6.91	-0.000774
0.911	-0.00239		3.911	-0.01208		6.911	0.00711
0.912	-0.00239		3.912	-0.01537		6.912	0.00711
0.913	-0.00594		3.913	-0.01537		6.913	0.01106
0.914	-0.00594		3.914	-0.01208		6.914	0.00711
0.915	-0.00594		3.915	-0.0088		6.915	0.00711
0.916	-0.00594		3.916	-0.01208		6.916	0.01106
0.917	-0.00239		3.917	-0.0088		6.917	0.00711
0.918	-0.01305		3.918	-0.01208		6.918	0.015
0.919	-0.00594		3.919	-0.01208		6.919	0.00711
0.92	-0.00594		3.92	-0.01537		6.92	0.01106
0.921	-0.00594		3.921	-0.01537		6.921	0.01106
0.922	-0.00594		3.922	-0.0088		6.922	0.01106
0.923	-0.00594		3.923	-0.01537		6.923	0.01106
0.924	-0.00594		3.924	-0.01208		6.924	0.01106
0.925	-0.00239		3.925	-0.0088		6.925	0.00317
0.926	-0.00594		3.926	-0.01208		6.926	0.01106
0.927	-0.00594		3.927	-0.01537		6.927	0.00711
0.928	-0.00594		3.928	-0.01208		6.928	0.00711
0.929	-0.00239		3.929	-0.00551		6.929	0.00317
0.93	-0.00239		3.93	-0.0088		6.93	0.00711
0.931	-0.00239		3.931	-0.01208		6.931	0.00711
0.932	-0.00239		3.932	-0.0088		6.932	0.01106
0.933	-0.00239		3.933	-0.0088		6.933	0.01106
0.934	-0.00239		3.934	-0.01208		6.934	0.00711
0.935	-0.00239		3.935	-0.01208		6.935	0.00317
0.936	-0.00239		3.936	-0.0088		6.936	0.01106
0.937	-0.00594		3.937	-0.0088		6.937	0.00711
0.938	-0.00594		3.938	-0.01208		6.938	0.00711
0.939	-0.00239		3.939	-0.01537		6.939	0.01106
0.94	-0.00239		3.94	-0.01537		6.94	0.00711
0.941	0.00117		3.941	-0.0088		6.941	0.00711
0.942	-0.00594		3.942	-0.01208		6.942	0.00711
0.943	-0.00239		3.943	-0.01208		6.943	0.00711
0.944	-0.00594		3.944	-0.01208		6.944	0.00711
0.945	-0.00949		3.945	-0.0088		6.945	0.00711
0.946	-0.00239		3.946	-0.0088		6.946	0.00711
0.947	-0.00239		3.947	-0.01208		6.947	0.01106
0.948	-0.00239		3.948	-0.0088		6.948	0.00317
0.949	-0.00594		3.949	-0.0088		6.949	0.01106
0.95	-0.00239		3.95	-0.0088		6.95	0.00711
0.951	-0.00239		3.951	-0.01208		6.951	0.01106
0.952	-0.00239		3.952	-0.01208		6.952	0.00711
0.953	0.00472		3.953	-0.0088		6.953	0.01106
0.954	-0.00594		3.954	-0.0088		6.954	0.01106
0.955	-0.00239		3.955	-0.0088		6.955	0.015
0.956	-0.00594		3.956	-0.01537		6.956	0.015
0.957	-0.00239		3.957	-0.01537		6.957	0.00711
0.958	-0.00239		3.958	-0.0088		6.958	0.01106
0.959	0.00117		3.959	-0.0088		6.959	0.01106
0.96	-0.00239		3.96	-0.0088		6.96	0.01106
0.961	0.00117		3.961	-0.0088		6.961	0.01106
0.962	-0.00239		3.962	-0.0088		6.962	0.015
0.963	-0.00239		3.963	-0.01208		6.963	0.00711
0.964	-0.00239		3.964	-0.0088		6.964	0.00711
0.965	-0.00594		3.965	-0.0088		6.965	0.00711
0.966	-0.00239		3.966	-0.0088		6.966	0.01106
0.967	-0.00949		3.967	-0.00551		6.967	0.01106
0.968	-0.00239		3.968	-0.00551		6.968	0.00711
0.969	-0.00239		3.969	-0.00551		6.969	0.01106
0.97	0.00117		3.97	-0.01208		6.97	0.00711
0.971	-0.00594		3.971	-0.0088		6.971	0.00711
0.972	-0.00594		3.972	-0.00551		6.972	0.015
0.973	-0.00594		3.973	-0.0088		6.973	0.00711
0.974	-0.00239		3.974	-0.00551		6.974	0.01106
0.975	-0.00239		3.975	-0.0088		6.975	0.015
0.976	-0.00594		3.976	-0.01208		6.976	0.01106
0.977	-0.00239		3.977	-0.00222		6.977	0.00711
0.978	-0.00239		3.978	-0.0088		6.978	0.01106
0.979	-0.00239		3.979	-0.00551		6.979	0.00317
0.98	-0.00239		3.98	-0.0088		6.98	0.00711
0.981	0.00117		3.981	-0.0088		6.981	0.00711
0.982	-0.00949		3.982	-0.01208		6.982	0.00711
0.983	-0.00594		3.983	-0.00551		6.983	0.015
0.984	-0.00594		3.984	-0.00551		6.984	0.00711
0.985	-0.00594		3.985	-0.0088		6.985	0.00711
0.986	-0.00949		3.986	-0.0088		6.986	0.00317
0.987	-0.00594		3.987	-0.00551		6.987	0.00711
0.988	-0.00594		3.988	-0.00222		6.988	0.01106
0.989	-0.00594		3.989	-0.00222		6.989	0.00711
0.99	-0.00949		3.99	-0.00222		6.99	0.01106
0.991	-0.00594		3.991	-0.00551		6.991	0.00711
0.992	-0.00239		3.992	-0.0088		6.992	0.01106
0.993	-0.00594		3.993	-0.00222		6.993	0.01106
0.994	-0.00239		3.994	-0.0088		6.994	0.01106
0.995	-0.00594		3.995	-0.00551		6.995	0.00317
0.996	-0.00239		3.996	-0.00551		6.996	0.00711
0.997	-0.0166		3.997	-0.00551		6.997	0.00711
0.998	-0.00594		3.998	-0.00551		6.998	0.00711
0.999	-0.00594		3.999	-0.00222		6.999	0.00711
1	-0.00594		4	-0.01208		7	-0.000774
1.001	-0.00594		4.001	-0.00551		7.001	-0.000774
1.002	-0.00949		4.002	-0.00222		7.002	0.00711
1.003	-0.00594		4.003	-0.00551		7.003	0.00711
1.004	-0.00594		4.004	-0.00551		7.004	0.00711
1.005	-0.00949		4.005	-0.0088		7.005	0.00317
1.006	-0.00594		4.006	-0.00222		7.006	0.00317
1.007	-0.00594		4.007	-0.0088		7.007	0.00711
1.008	0.00117		4.008	-0.00551		7.008	0.00317
1.009	-0.00239		4.009	-0.0088		7.009	0.00711
1.01	-0.00239		4.01	-0.0088		7.01	0.00711
1.011	0.00117		4.011	-0.0088		7.011	0.00711
1.012	-0.00239		4.012	-0.00551		7.012	0.00317
1.013	-0.00239		4.013	-0.00551		7.013	-0.000774
1.014	0.00472		4.014	-0.0088		7.014	0.00317
1.015	0.00117		4.015	-0.01208		7.015	0.00711
1.016	0.00117		4.016	-0.01208		7.016	0.00711
1.017	-0.00239		4.017	-0.0088		7.017	0.01106
1.018	0.00117		4.018	-0.00551		7.018	0.00711
1.019	-0.00239		4.019	-0.0088		7.019	0.00317
1.02	0.00117		4.02	-0.0088		7.02	0.00317
1.021	0.00117		4.021	-0.00551		7.021	0.00317
1.022	-0.00239		4.022	-0.0088		7.022	0.00317
1.023	-0.00239		4.023	-0.00222		7.023	0.00711
1.024	0.00117		4.024	-0.01208		7.024	0.00317
1.025	-0.00594		4.025	-0.0088		7.025	0.00317
1.026	-0.00239		4.026	-0.0088		7.026	-0.000774
1.027	-0.00239		4.027	-0.0088		7.027	-0.000774
1.028	0.00117		4.028	-0.01208		7.028	0.00711
1.029	-0.00239		4.029	-0.0088		7.029	-0.000774
1.03	-0.00239		4.03	-0.0088		7.03	0.00317
1.031	-0.00239		4.031	-0.01208		7.031	0.00711
1.032	0.00472		4.032	-0.0088		7.032	0.00711
1.033	0.00117		4.033	-0.01208		7.033	0.00317
1.034	0.00472		4.034	-0.0088		7.034	0.00317
1.035	0.00827		4.035	-0.0088		7.035	-0.000774
1.036	-0.00239		4.036	-0.0088		7.036	-0.000774
1.037	0.00117		4.037	-0.0088		7.037	-0.000774
1.038	-0.00239		4.038	-0.00551		7.038	0.00317
1.039	0.00117		4.039	-0.0088		7.039	0.00317
1.04	0.00472		4.04	-0.01208		7.04	0.00317
1.041	0.00472		4.041	-0.0088		7.041	0.00317
1.042	-0.00239		4.042	-0.01208		7.042	0.00711
1.043	-0.00239		4.043	-0.01208		7.043	-0.000774
1.044	0.00117		4.044	-0.0088		7.044	-0.000774
1.045	-0.00594		4.045	-0.00551		7.045	-0.000774
1.046	-0.00594		4.046	-0.0088		7.046	-0.000774
1.047	-0.00239		4.047	-0.0088		7.047	-0.000774
1.048	-0.00239		4.048	-0.0088		7.048	0.00317
1.049	-0.00239		4.049	-0.0088		7.049	-0.00472
1.05	-0.00239		4.05	-0.00551		7.05	0.00317
1.051	-0.00239		4.051	-0.01208		7.051	-0.000774
1.052	-0.00239		4.052	-0.0088		7.052	0.00711
1.053	0.00117		4.053	-0.0088		7.053	-0.000774
1.054	-0.00239		4.054	-0.01208		7.054	-0.000774
1.055	0.00472		4.055	-0.00551		7.055	-0.00472
1.056	-0.00239		4.056	-0.0088		7.056	0.00317
1.057	-0.00239		4.057	-0.01537		7.057	-0.00472
1.058	-0.00239		4.058	-0.0088		7.058	-0.000774
1.059	-0.00239		4.059	-0.00551		7.059	0.00711
1.06	0.00472		4.06	-0.0088		7.06	0.00317
1.061	0.00117		4.061	-0.00551		7.061	-0.000774
1.062	-0.00239		4.062	-0.0088		7.062	0.00317
1.063	0.00117		4.063	-0.01537		7.063	0.00317
1.064	-0.00239		4.064	-0.0088		7.064	-0.00472
1.065	-0.00239		4.065	-0.01208		7.065	-0.00472
1.066	-0.00239		4.066	-0.0088		7.066	-0.00472
1.067	-0.00239		4.067	-0.0088		7.067	-0.00866
1.068	0.00472		4.068	-0.0088		7.068	-0.000774
1.069	0.00117		4.069	-0.0088		7.069	-0.000774
1.07	0.00117		4.07	-0.01208		7.07	0.00317
1.071	0.00117		4.071	-0.01537		7.071	-0.000774
1.072	0.00117		4.072	-0.01537		7.072	-0.000774
1.073	0.00117		4.073	-0.0088		7.073	-0.000774
1.074	-0.00239		4.074	-0.01537		7.074	-0.00472
1.075	-0.00239		4.075	-0.01208		7.075	-0.00472
1.076	0.00117		4.076	-0.01208		7.076	-0.000774
1.077	0.01183		4.077	-0.01208		7.077	-0.000774
1.078	-0.00239		4.078	-0.01537		7.078	0.00317
1.079	-0.00239		4.079	-0.01208		7.079	-0.00472
1.08	-0.00239		4.08	-0.01208		7.08	-0.000774
1.081	-0.00239		4.081	-0.01208		7.081	-0.00472
1.082	0.00117		4.082	-0.01537		7.082	-0.00866
1.083	-0.00239		4.083	-0.01537		7.083	-0.00472
1.084	0.00117		4.084	-0.01208		7.084	-0.000774
1.085	-0.00239		4.085	-0.01208		7.085	-0.000774
1.086	0.00117		4.086	-0.01208		7.086	-0.00472
1.087	-0.00239		4.087	-0.01208		7.087	-0.000774
1.088	0.00117		4.088	-0.0088		7.088	-0.000774
1.089	-0.00239		4.089	-0.0088		7.089	-0.000774
1.09	0.00117		4.09	-0.01208		7.09	-0.00866
1.091	0.00117		4.091	-0.01537		7.091	-0.000774
1.092	-0.00239		4.092	-0.01537		7.092	-0.00472
1.093	0.00117		4.093	-0.0088		7.093	-0.00472
1.094	0.00117		4.094	-0.01208		7.094	-0.00866
1.095	-0.00239		4.095	-0.01537		7.095	-0.00472
1.096	0.00117		4.096	-0.01208		7.096	-0.000774
1.097	0.00117		4.097	-0.01208		7.097	-0.000774
1.098	0.00117		4.098	-0.0088		7.098	-0.000774
1.099	0.00117		4.099	-0.01208		7.099	-0.00472
1.1	0.00117		4.1	-0.01208		7.1	-0.000774
1.101	-0.00239		4.101	-0.01208		7.101	-0.000774
1.102	0.00117		4.102	-0.01208		7.102	-0.00472
1.103	-0.00594		4.103	-0.01208		7.103	-0.00472
1.104	-0.00594		4.104	-0.01208		7.104	-0.00472
1.105	-0.00239		4.105	-0.01208		7.105	-0.00472
1.106	-0.00239		4.106	-0.01208		7.106	-0.000774
1.107	0.00117		4.107	-0.01208		7.107	-0.00472
1.108	0.00117		4.108	-0.01208		7.108	-0.00472
1.109	0.00117		4.109	-0.01208		7.109	-0.00472
1.11	0.00117		4.11	-0.01208		7.11	-0.00472
1.111	0.00117		4.111	-0.01208		7.111	-0.00472
1.112	-0.00239		4.112	-0.01208		7.112	-0.000774
1.113	-0.00239		4.113	-0.01208		7.113	-0.000774
1.114	-0.00239		4.114	-0.01537		7.114	-0.000774
1.115	-0.00239		4.115	-0.01208		7.115	-0.00866
1.116	0.00117		4.116	-0.01208		7.116	0.00317
1.117	-0.00239		4.117	-0.0088		7.117	-0.00866
1.118	-0.00239		4.118	-0.01537		7.118	-0.00472
1.119	-0.00239		4.119	-0.01537		7.119	-0.00472
1.12	-0.00239		4.12	-0.01208		7.12	-0.00866
1.121	-0.00239		4.121	-0.01537		7.121	-0.00472
1.122	-0.00239		4.122	-0.0088		7.122	-0.00472
1.123	-0.00239		4.123	-0.01208		7.123	-0.00866
1.124	-0.00594		4.124	-0.0088		7.124	-0.00866
1.125	0.00117		4.125	-0.01537		7.125	-0.00866
1.126	-0.00594		4.126	-0.0088		7.126	-0.00472
1.127	-0.00239		4.127	-0.01208		7.127	-0.00866
1.128	-0.00239		4.128	-0.01537		7.128	-0.0126
1.129	-0.00239		4.129	-0.0088		7.129	-0.00866
1.13	-0.00594		4.13	-0.01208		7.13	-0.00866
1.131	0.00117		4.131	-0.01537		7.131	-0.00866
1.132	-0.00239		4.132	-0.01537		7.132	-0.00472
1.133	-0.00239		4.133	-0.01537		7.133	-0.00472
1.134	-0.00239		4.134	-0.01537		7.134	-0.00472
1.135	-0.00239		4.135	-0.01208		7.135	-0.00866
1.136	-0.00239		4.136	-0.01537		7.136	-0.00472
1.137	-0.00239		4.137	-0.01865		7.137	-0.00472
1.138	-0.00239		4.138	-0.01537		7.138	-0.00866
1.139	-0.00239		4.139	-0.01208		7.139	-0.00472
1.14	-0.00594		4.14	-0.01208		7.14	-0.00866
1.141	-0.00239		4.141	-0.01208		7.141	-0.00472
1.142	0.00117		4.142	-0.01208		7.142	-0.00866
1.143	-0.00239		4.143	-0.01537		7.143	-0.00866
1.144	-0.00594		4.144	-0.01537		7.144	-0.0126
1.145	-0.00239		4.145	-0.01537		7.145	-0.00866
1.146	-0.00594		4.146	-0.01865		7.146	-0.01655
1.147	-0.00594		4.147	-0.01537		7.147	-0.00866
1.148	-0.00594		4.148	-0.01537		7.148	-0.00866
1.149	-0.00594		4.149	-0.01537		7.149	-0.00866
1.15	-0.00594		4.15	-0.01208		7.15	-0.0126
1.151	-0.00239		4.151	-0.01208		7.151	-0.0126
1.152	-0.00594		4.152	-0.01537		7.152	-0.00866
1.153	-0.00594		4.153	-0.01537		7.153	-0.0126
1.154	0.00117		4.154	-0.01865		7.154	-0.00866
1.155	-0.00594		4.155	-0.01537		7.155	-0.00866
1.156	0.00117		4.156	-0.02194		7.156	-0.00866
1.157	-0.00594		4.157	-0.02194		7.157	-0.0126
1.158	0.00117		4.158	-0.01537		7.158	-0.00472
1.159	-0.00594		4.159	-0.02194		7.159	-0.0126
1.16	-0.00594		4.16	-0.01865		7.16	-0.00472
1.161	-0.00594		4.161	-0.01537		7.161	-0.00472
1.162	-0.00594		4.162	-0.01537		7.162	-0.00866
1.163	-0.00239		4.163	-0.02194		7.163	-0.00866
1.164	-0.00949		4.164	-0.01537		7.164	-0.00866
1.165	-0.01305		4.165	-0.01537		7.165	-0.00866
1.166	-0.00949		4.166	-0.01537		7.166	-0.00866
1.167	-0.00594		4.167	-0.01208		7.167	-0.00866
1.168	-0.00239		4.168	-0.01537		7.168	-0.00866
1.169	-0.00594		4.169	-0.01537		7.169	-0.0126
1.17	-0.00594		4.17	-0.01537		7.17	-0.0126
1.171	-0.01305		4.171	-0.01865		7.171	-0.00866
1.172	-0.00594		4.172	-0.01537		7.172	-0.0126
1.173	-0.00949		4.173	-0.02194		7.173	-0.00866
1.174	-0.00949		4.174	-0.02194		7.174	-0.0126
1.175	-0.00594		4.175	-0.02194		7.175	-0.0126
1.176	-0.00949		4.176	-0.02194		7.176	-0.00472
1.177	-0.00949		4.177	-0.01865		7.177	-0.00472
1.178	-0.00594		4.178	-0.01865		7.178	-0.00472
1.179	-0.00594		4.179	-0.01865		7.179	-0.0126
1.18	-0.00949		4.18	-0.01865		7.18	-0.00472
1.181	-0.00594		4.181	-0.01865		7.181	-0.0126
1.182	-0.00949		4.182	-0.01537		7.182	-0.00866
1.183	-0.01305		4.183	-0.01865		7.183	-0.00866
1.184	-0.00949		4.184	-0.01865		7.184	-0.0126
1.185	-0.00949		4.185	-0.01865		7.185	-0.0126
1.186	-0.00949		4.186	-0.02194		7.186	-0.0126
1.187	-0.01305		4.187	-0.02194		7.187	-0.0126
1.188	-0.00949		4.188	-0.01537		7.188	-0.01655
1.189	-0.00949		4.189	-0.02194		7.189	-0.0126
1.19	-0.00949		4.19	-0.01865		7.19	-0.0126
1.191	-0.00594		4.191	-0.01865		7.191	-0.0126
1.192	-0.00949		4.192	-0.01865		7.192	-0.0126
1.193	-0.00949		4.193	-0.01537		7.193	-0.0126
1.194	-0.0166		4.194	-0.02194		7.194	-0.0126
1.195	-0.01305		4.195	-0.01865		7.195	-0.00866
1.196	-0.01305		4.196	-0.02194		7.196	-0.0126
1.197	-0.00949		4.197	-0.01865		7.197	-0.00866
1.198	-0.00949		4.198	-0.02194		7.198	-0.0126
1.199	-0.0166		4.199	-0.02194		7.199	-0.0126
1.2	-0.01305		4.2	-0.02194		7.2	-0.00866
1.201	-0.0166		4.201	-0.02194		7.201	-0.00866
1.202	-0.01305		4.202	-0.02194		7.202	-0.0126
1.203	-0.01305		4.203	-0.01537		7.203	-0.0126
1.204	-0.0166		4.204	-0.01537		7.204	-0.0126
1.205	-0.0166		4.205	-0.01865		7.205	-0.0126
1.206	-0.0166		4.206	-0.02194		7.206	-0.0126
1.207	-0.01305		4.207	-0.01865		7.207	-0.02049
1.208	-0.01305		4.208	-0.01865		7.208	-0.01655
1.209	-0.0166		4.209	-0.02194		7.209	-0.0126
1.21	-0.01305		4.21	-0.02194		7.21	-0.02049
1.211	-0.0166		4.211	-0.02194		7.211	-0.01655
1.212	-0.00949		4.212	-0.01537		7.212	-0.0126
1.213	-0.0166		4.213	-0.02194		7.213	-0.01655
1.214	-0.0166		4.214	-0.02194		7.214	-0.01655
1.215	-0.01305		4.215	-0.02523		7.215	-0.0126
1.216	-0.00949		4.216	-0.02194		7.216	-0.0126
1.217	-0.0166		4.217	-0.02194		7.217	-0.01655
1.218	-0.0166		4.218	-0.02523		7.218	-0.0126
1.219	-0.0166		4.219	-0.02194		7.219	-0.01655
1.22	-0.01305		4.22	-0.01865		7.22	-0.0126
1.221	-0.0166		4.221	-0.01865		7.221	-0.0126
1.222	-0.0166		4.222	-0.01865		7.222	-0.000774
1.223	-0.02015		4.223	-0.01865		7.223	-0.02443
1.224	-0.02015		4.224	-0.02194		7.224	-0.02049
1.225	-0.02015		4.225	-0.02523		7.225	-0.02049
1.226	-0.02015		4.226	-0.02194		7.226	-0.02049
1.227	-0.02015		4.227	-0.02194		7.227	0.00711
1.228	-0.02015		4.228	-0.02851		7.228	-0.0126
1.229	-0.0166		4.229	-0.02523		7.229	-0.02049
1.23	-0.02015		4.23	-0.01865		7.23	-0.02049
1.231	-0.02015		4.231	-0.02194		7.231	-0.01655
1.232	-0.02015		4.232	-0.02194		7.232	-0.02049
1.233	-0.02726		4.233	-0.01865		7.233	-0.0126
1.234	-0.02015		4.234	-0.02194		7.234	-0.0126
1.235	-0.02015		4.235	-0.02194		7.235	-0.01655
1.236	-0.02726		4.236	-0.02523		7.236	-0.01655
1.237	-0.02371		4.237	-0.02523		7.237	-0.02443
1.238	-0.02371		4.238	-0.02194		7.238	-0.00866
1.239	-0.02726		4.239	-0.02523		7.239	-0.0126
1.24	-0.02726		4.24	-0.02851		7.24	-0.0126
1.241	-0.02726		4.241	-0.02194		7.241	-0.00866
1.242	-0.02726		4.242	-0.02851		7.242	-0.02049
1.243	-0.02726		4.243	-0.02523		7.243	-0.00866
1.244	-0.02371		4.244	-0.02194		7.244	-0.01655
1.245	-0.03082		4.245	-0.02523		7.245	-0.02049
1.246	-0.02726		4.246	-0.02851		7.246	-0.02049
1.247	-0.02726		4.247	-0.02194		7.247	-0.02049
1.248	-0.02726		4.248	-0.02523		7.248	-0.01655
1.249	-0.02726		4.249	-0.02851		7.249	-0.00866
1.25	-0.03437		4.25	-0.02194		7.25	-0.02049
1.251	-0.03437		4.251	-0.02194		7.251	-0.01655
1.252	-0.03437		4.252	-0.02523		7.252	-0.02049
1.253	-0.03082		4.253	-0.02851		7.253	-0.01655
1.254	-0.02726		4.254	-0.02194		7.254	-0.01655
1.255	-0.02371		4.255	-0.02523		7.255	-0.0126
1.256	-0.02726		4.256	-0.02523		7.256	-0.02049
1.257	-0.03082		4.257	-0.02851		7.257	-0.02049
1.258	-0.03082		4.258	-0.02851		7.258	-0.02049
1.259	-0.03082		4.259	-0.02523		7.259	-0.01655
1.26	-0.03437		4.26	-0.02851		7.26	-0.02049
1.261	-0.03437		4.261	-0.02523		7.261	-0.02049
1.262	-0.03437		4.262	-0.02194		7.262	-0.02049
1.263	-0.03082		4.263	-0.02523		7.263	-0.01655
1.264	-0.03437		4.264	-0.02194		7.264	-0.02049
1.265	-0.03792		4.265	-0.02523		7.265	-0.02049
1.266	-0.03792		4.266	-0.02523		7.266	-0.02443
1.267	-0.04148		4.267	-0.02851		7.267	-0.0126
1.268	-0.04148		4.268	-0.02851		7.268	-0.02443
1.269	-0.03792		4.269	-0.02194		7.269	-0.02049
1.27	-0.03792		4.27	-0.02194		7.27	-0.01655
1.271	-0.04148		4.271	-0.02523		7.271	-0.01655
1.272	-0.04503		4.272	-0.02523		7.272	-0.01655
1.273	-0.03792		4.273	-0.02851		7.273	-0.02049
1.274	-0.03792		4.274	-0.02194		7.274	-0.02049
1.275	-0.04503		4.275	-0.02523		7.275	-0.02049
1.276	-0.03792		4.276	-0.02523		7.276	-0.02049
1.277	-0.04503		4.277	-0.02523		7.277	-0.02049
1.278	-0.04148		4.278	-0.02851		7.278	-0.01655
1.279	-0.04503		4.279	-0.01865		7.279	-0.02049
1.28	-0.04859		4.28	-0.02851		7.28	-0.02838
1.281	-0.04859		4.281	-0.02523		7.281	-0.02443
1.282	-0.04503		4.282	-0.02523		7.282	-0.02443
1.283	-0.04859		4.283	-0.02523		7.283	-0.02049
1.284	-0.04503		4.284	-0.02851		7.284	-0.02049
1.285	-0.04148		4.285	-0.02523		7.285	-0.02443
1.286	-0.04503		4.286	-0.02523		7.286	-0.02838
1.287	-0.04859		4.287	-0.02851		7.287	-0.02838
1.288	-0.04859		4.288	-0.02523		7.288	-0.02443
1.289	-0.05214		4.289	-0.02523		7.289	-0.02049
1.29	-0.05214		4.29	-0.02851		7.29	-0.02049
1.291	-0.05569		4.291	-0.02523		7.291	-0.02049
1.292	-0.05569		4.292	-0.02851		7.292	-0.02049
1.293	-0.05214		4.293	-0.02851		7.293	-0.02049
1.294	-0.05569		4.294	-0.02523		7.294	-0.02049
1.295	-0.05214		4.295	-0.02194		7.295	-0.02049
1.296	-0.05569		4.296	-0.02523		7.296	-0.02443
1.297	-0.05214		4.297	-0.02851		7.297	-0.02049
1.298	-0.05569		4.298	-0.02851		7.298	-0.02443
1.299	-0.05925		4.299	-0.02851		7.299	-0.02049
1.3	-0.05925		4.3	-0.0318		7.3	-0.02443
1.301	-0.05214		4.301	-0.02851		7.301	-0.02443
1.302	-0.0628		4.302	-0.02523		7.302	-0.02049
1.303	-0.0628		4.303	-0.02851		7.303	-0.02443
1.304	-0.0628		4.304	-0.02851		7.304	-0.02443
1.305	-0.06991		4.305	-0.0318		7.305	-0.02443
1.306	-0.06991		4.306	-0.02523		7.306	-0.02049
1.307	-0.06635		4.307	-0.02851		7.307	-0.02443
1.308	-0.06991		4.308	-0.0318		7.308	-0.02443
1.309	-0.07346		4.309	-0.03508		7.309	-0.02838
1.31	-0.07346		4.31	-0.0318		7.31	-0.02049
1.311	-0.06991		4.311	-0.0318		7.311	-0.02838
1.312	-0.06991		4.312	-0.0318		7.312	-0.02838
1.313	-0.06991		4.313	-0.03508		7.313	-0.02443
1.314	-0.06991		4.314	-0.02851		7.314	-0.02049
1.315	-0.07701		4.315	-0.0318		7.315	-0.02443
1.316	-0.07701		4.316	-0.02851		7.316	-0.04415
1.317	-0.07701		4.317	-0.0318		7.317	-0.02838
1.318	-0.07701		4.318	-0.02851		7.318	-0.02838
1.319	-0.07701		4.319	-0.03508		7.319	-0.03232
1.32	-0.08057		4.32	-0.0318		7.32	-0.02838
1.321	-0.08412		4.321	-0.0318		7.321	-0.02838
1.322	-0.08057		4.322	-0.02851		7.322	-0.03232
1.323	-0.08412		4.323	-0.02523		7.323	-0.03232
1.324	-0.08412		4.324	-0.03508		7.324	-0.02838
1.325	-0.08412		4.325	-0.0318		7.325	-0.02443
1.326	-0.09123		4.326	-0.03508		7.326	-0.02838
1.327	-0.08768		4.327	-0.03508		7.327	-0.03232
1.328	-0.09478		4.328	-0.03508		7.328	-0.03232
1.329	-0.09123		4.329	-0.03508		7.329	-0.02838
1.33	-0.09478		4.33	-0.03508		7.33	-0.02443
1.331	-0.09123		4.331	-0.0318		7.331	-0.03232
1.332	-0.09478		4.332	-0.03508		7.332	-0.02838
1.333	-0.08768		4.333	-0.03837		7.333	-0.03232
1.334	-0.09478		4.334	-0.03837		7.334	-0.02838
1.335	-0.09834		4.335	-0.04165		7.335	-0.03626
1.336	-0.10189		4.336	-0.03837		7.336	-0.02838
1.337	-0.10545		4.337	-0.04165		7.337	-0.02838
1.338	-0.10189		4.338	-0.03508		7.338	-0.03232
1.339	-0.10189		4.339	-0.03837		7.339	-0.02838
1.34	-0.10189		4.34	-0.03837		7.34	-0.03626
1.341	-0.109		4.341	-0.03508		7.341	-0.03232
1.342	-0.11255		4.342	-0.03508		7.342	-0.02838
1.343	-0.11255		4.343	-0.03508		7.343	-0.03626
1.344	-0.11255		4.344	-0.03508		7.344	-0.03232
1.345	-0.11611		4.345	-0.03837		7.345	-0.03232
1.346	-0.11966		4.346	-0.03837		7.346	-0.02838
1.347	-0.11966		4.347	-0.03508		7.347	-0.03626
1.348	-0.12321		4.348	-0.03837		7.348	-0.02838
1.349	-0.12677		4.349	-0.04165		7.349	-0.02443
1.35	-0.12321		4.35	-0.04494		7.35	-0.03232
1.351	-0.12321		4.351	-0.04165		7.351	-0.02443
1.352	-0.12321		4.352	-0.04823		7.352	-0.03232
1.353	-0.12321		4.353	-0.04494		7.353	-0.03232
1.354	-0.12677		4.354	-0.04494		7.354	-0.02838
1.355	-0.13032		4.355	-0.04165		7.355	-0.02838
1.356	-0.13387		4.356	-0.04494		7.356	-0.02838
1.357	-0.13387		4.357	-0.04165		7.357	-0.02838
1.358	-0.13387		4.358	-0.03837		7.358	-0.03232
1.359	-0.13743		4.359	-0.04823		7.359	-0.03232
1.36	-0.13743		4.36	-0.04494		7.36	-0.02838
1.361	-0.14454		4.361	-0.04165		7.361	-0.03626
1.362	-0.14454		4.362	-0.04494		7.362	-0.02838
1.363	-0.14454		4.363	-0.04823		7.363	-0.03626
1.364	-0.14809		4.364	-0.04494		7.364	-0.03232
1.365	-0.15164		4.365	-0.04165		7.365	-0.03626
1.366	-0.1552		4.366	-0.04494		7.366	-0.03626
1.367	-0.1552		4.367	-0.04494		7.367	-0.02838
1.368	-0.15875		4.368	-0.04165		7.368	-0.0402
1.369	-0.15875		4.369	-0.04494		7.369	-0.0402
1.37	-0.16586		4.37	-0.04823		7.37	-0.03626
1.371	-0.1623		4.371	-0.04494		7.371	-0.03626
1.372	-0.16586		4.372	-0.04494		7.372	-0.03626
1.373	-0.17297		4.373	-0.04823		7.373	-0.0402
1.374	-0.17297		4.374	-0.04823		7.374	-0.0402
1.375	-0.17297		4.375	-0.04823		7.375	-0.04415
1.376	-0.17652		4.376	-0.05151		7.376	-0.0402
1.377	-0.18007		4.377	-0.05151		7.377	-0.03626
1.378	-0.18007		4.378	-0.05151		7.378	-0.0402
1.379	-0.18007		4.379	-0.05151		7.379	-0.0402
1.38	-0.18363		4.38	-0.0548		7.38	-0.03232
1.381	-0.19073		4.381	-0.0548		7.381	-0.0402
1.382	-0.19073		4.382	-0.05151		7.382	-0.04415
1.383	-0.19429		4.383	-0.05151		7.383	-0.0402
1.384	-0.2014		4.384	-0.05151		7.384	-0.04415
1.385	-0.19784		4.385	-0.05151		7.385	-0.04415
1.386	-0.20495		4.386	-0.06137		7.386	-0.0402
1.387	-0.20495		4.387	-0.05808		7.387	-0.04809
1.388	-0.2085		4.388	-0.05808		7.388	-0.04415
1.389	-0.21561		4.389	-0.05808		7.389	-0.05203
1.39	-0.21916		4.39	-0.06137		7.39	-0.05203
1.391	-0.22272		4.391	-0.06137		7.391	-0.04809
1.392	-0.21916		4.392	-0.05808		7.392	-0.04809
1.393	-0.22983		4.393	-0.0548		7.393	-0.04809
1.394	-0.23338		4.394	-0.06137		7.394	-0.05203
1.395	-0.22983		4.395	-0.06137		7.395	-0.05203
1.396	-0.23693		4.396	-0.06137		7.396	-0.05203
1.397	-0.23693		4.397	-0.06137		7.397	-0.05203
1.398	-0.24404		4.398	-0.06466		7.398	-0.05203
1.399	-0.2547		4.399	-0.06137		7.399	-0.05598
1.4	-0.25115		4.4	-0.06137		7.4	-0.05992
1.401	-0.2547		4.401	-0.06466		7.401	-0.05598
1.402	-0.25826		4.402	-0.06794		7.402	-0.05598
1.403	-0.26536		4.403	-0.06466		7.403	-0.05992
1.404	-0.26892		4.404	-0.06794		7.404	-0.05992
1.405	-0.27247		4.405	-0.06794		7.405	-0.06386
1.406	-0.28313		4.406	-0.06466		7.406	-0.05992
1.407	-0.27958		4.407	-0.07123		7.407	-0.06781
1.408	-0.29024		4.408	-0.06466		7.408	-0.06781
1.409	-0.29735		4.409	-0.06794		7.409	-0.07175
1.41	-0.3009		4.41	-0.07451		7.41	-0.07175
1.411	-0.30445		4.411	-0.07451		7.411	-0.06781
1.412	-0.31156		4.412	-0.07451		7.412	-0.07964
1.413	-0.31867		4.413	-0.07123		7.413	-0.07569
1.414	-0.32578		4.414	-0.07123		7.414	-0.07569
1.415	-0.32933		4.415	-0.07451		7.415	-0.08358
1.416	-0.33644		4.416	-0.08109		7.416	-0.08358
1.417	-0.3471		4.417	-0.08109		7.417	-0.08752
1.418	-0.35065		4.418	-0.08109		7.418	-0.08752
1.419	-0.35776		4.419	-0.08109		7.419	-0.08752
1.42	-0.36842		4.42	-0.08437		7.42	-0.09147
1.421	-0.37553		4.421	-0.08437		7.421	-0.09935
1.422	-0.38619		4.422	-0.09094		7.422	-0.09935
1.423	-0.3933		4.423	-0.08766		7.423	-0.09935
1.424	-0.4004		4.424	-0.09094		7.424	-0.10329
1.425	-0.41107		4.425	-0.09094		7.425	-0.10724
1.426	-0.42528		4.426	-0.09423		7.426	-0.11907
1.427	-0.43594		4.427	-0.08766		7.427	-0.11907
1.428	-0.44305		4.428	-0.09752		7.428	-0.12301
1.429	-0.45726		4.429	-0.1008		7.429	-0.1309
1.43	-0.46437		4.43	-0.09752		7.43	-0.13484
1.431	-0.47859		4.431	-0.09752		7.431	-0.14667
1.432	-0.49991		4.432	-0.10409		7.432	-0.14273
1.433	-0.51768		4.433	-0.10409		7.433	-0.1585
1.434	-0.52834		4.434	-0.10737		7.434	-0.16244
1.435	-0.54611		4.435	-0.11066		7.435	-0.17821
1.436	-0.56743		4.436	-0.11395		7.436	-0.19004
1.437	-0.59231		4.437	-0.12052		7.437	-0.20582
1.438	-0.61008		4.438	-0.12052		7.438	-0.21765
1.439	-0.63851		4.439	-0.12052		7.439	-0.23736
1.44	-0.66338		4.44	-0.12709		7.44	-0.26496
1.441	-0.69181		4.441	-0.13038		7.441	-0.28468
1.442	-0.7309		4.442	-0.13038		7.442	-0.32805
1.443	-0.77355		4.443	-0.13038		7.443	-0.37143
1.444	-0.80553		4.444	-0.13695		7.444	-0.43057
1.445	-0.86239		4.445	-0.13695		7.445	-0.52127
1.446	-0.92636		4.446	-0.14352		7.446	-0.63562
1.447	-0.99743		4.447	-0.15009		7.447	-0.80911
1.448	-1.08628		4.448	-0.15338		7.448	-1.0457
1.449	-1.19289		4.449	-0.15666		7.449	-1.48733
1.45	-1.33504		4.45	-0.15995		7.45	-2.18132
1.451	-1.5376		4.451	-0.16652		7.451	-2.63872
1.452	-1.80413		4.452	-0.16981		7.452	-3.00937
1.453	-2.1986		4.453	-0.18295		7.453	-3.32877
1.454	-2.721		4.454	-0.18952		7.454	-3.58901
1.455	-3.48505		4.455	-0.19938		7.455	-3.78617
1.456	-4.25621		4.456	-0.20595		7.456	-3.91629
1.457	-4.7253		4.457	-0.21252		7.457	-4.01093
1.458	-5.102		4.458	-0.22567		7.458	-4.07007
1.459	-5.41828		4.459	-0.23224		7.459	-4.12528
1.46	-5.60663		4.46	-0.24867		7.46	-4.15288
1.461	-5.72035		4.461	-0.25853		7.461	-4.18048
1.462	-5.78076		4.462	-0.27167		7.462	-4.2002
1.463	-5.8163		4.463	-0.29139		7.463	-4.21991
1.464	-5.83762		4.464	-0.31439		7.464	-4.23963
1.465	-5.85184		4.465	-0.33739		7.465	-4.24751
1.466	-5.86605		4.466	-0.36696		7.466	-4.26329
1.467	-5.87316		4.467	-0.39982		7.467	-4.27512
1.468	-5.88382		4.468	-0.43597		7.468	-4.283
1.469	-5.89448		4.469	-0.48854		7.469	-4.29483
1.47	-5.89448		4.47	-0.55426		7.47	-4.29878
1.471	-5.89804		4.471	-0.6397		7.471	-4.30666
1.472	-5.90159		4.472	-0.77113		7.472	-4.3106
1.473	-5.90514		4.473	-0.942		7.473	-4.32243
1.474	-5.90514		4.474	-1.21802		7.474	-4.33426
1.475	-5.90514		4.475	-1.57947		7.475	-4.33426
1.476	-5.90514		4.476	-2.28923		7.476	-4.33821
1.477	-5.90514		4.477	-3.08114		7.477	-4.34215
1.478	-5.91225		4.478	-3.58061		7.478	-4.34609
1.479	-5.91581		4.479	-4.02421		7.479	-4.34609
1.48	-5.91225		4.48	-4.3988		7.48	-4.34215
1.481	-5.90514		4.481	-4.71097		7.481	-4.33821
1.482	-5.91581		4.482	-4.93112		7.482	-4.33426
1.483	-5.91225		4.483	-5.07242		7.483	-4.33821
1.484	-5.91581		4.484	-5.17428		7.484	-4.33032
1.485	-5.91581		4.485	-5.24		7.485	-4.31849
1.486	-5.91581		4.486	-5.28601		7.486	-4.3106
1.487	-5.91581		4.487	-5.32544		7.487	-4.29483
1.488	-5.91581		4.488	-5.35501		7.488	-4.27906
1.489	-5.91581		4.489	-5.3813		7.489	-4.25934
1.49	-5.91581		4.49	-5.41087		7.49	-4.24357
1.491	-5.91225		4.491	-5.42401		7.491	-4.21203
1.492	-5.9087		4.492	-5.44044		7.492	-4.17654
1.493	-5.91225		4.493	-5.46016		7.493	-4.12922
1.494	-5.90514		4.494	-5.46673		7.494	-4.05825
1.495	-5.90159		4.495	-5.48316		7.495	-3.94784
1.496	-5.90514		4.496	-5.48973		7.496	-3.75068
1.497	-5.88738		4.497	-5.50288		7.497	-3.49044
1.498	-5.88382		4.498	-5.51274		7.498	-3.20653
1.499	-5.86961		4.499	-5.52259		7.499	-2.91474
1.5	-5.84473		4.5	-5.52916		7.5	-2.52043
1.501	-5.8163		4.501	-5.53574		7.501	-1.95656
1.502	-5.78076		4.502	-5.54559		7.502	-1.50705
1.503	-5.73101		4.503	-5.54559		7.503	-1.19948
1.504	-5.65994		4.504	-5.54888		7.504	-0.97472
1.505	-5.42894		4.505	-5.55217		7.505	-0.79728
1.506	-5.13043		4.506	-5.55545		7.506	-0.66716
1.507	-4.8177		4.507	-5.55545		7.507	-0.5607
1.508	-4.42324		4.508	-5.55545		7.508	-0.47789
1.509	-3.75869		4.509	-5.55217		7.509	-0.42269
1.51	-3.17232		4.51	-5.54888		7.51	-0.37143
1.511	-2.73166		4.511	-5.53902		7.511	-0.33594
1.512	-2.31587		4.512	-5.53245		7.512	-0.30045
1.513	-1.97116		4.513	-5.52259		7.513	-0.27285
1.514	-1.69397		4.514	-5.49631		7.514	-0.25313
1.515	-1.48074		4.515	-5.47659		7.515	-0.23342
1.516	-1.31372		4.516	-5.44702		7.516	-0.21765
1.517	-1.17157		4.517	-5.41744		7.517	-0.19399
1.518	-1.06495		4.518	-5.37144		7.518	-0.1861
1.519	-0.96545		4.519	-5.32215		7.519	-0.17033
1.52	-0.89082		4.52	-5.24658		7.52	-0.1585
1.521	-0.8233		4.521	-5.15457		7.521	-0.15456
1.522	-0.76289		4.522	-4.99684		7.522	-0.15061
1.523	-0.70603		4.523	-4.72082		7.523	-0.13484
1.524	-0.65627		4.524	-4.38566		7.524	-0.13484
1.525	-0.61363		4.525	-4.04064		7.525	-0.12695
1.526	-0.57454		4.526	-3.6759		7.526	-0.12301
1.527	-0.54611		4.527	-3.10743		7.527	-0.11512
1.528	-0.51412		4.528	-2.43382		7.528	-0.11118
1.529	-0.48569		4.529	-1.92449		7.529	-0.11118
1.53	-0.46437		4.53	-1.55647		7.53	-0.10724
1.531	-0.4395		4.531	-1.2706		7.531	-0.10329
1.532	-0.42528		4.532	-1.05372		7.532	-0.10329
1.533	-0.4004		4.533	-0.87628		7.533	-0.09935
1.534	-0.37908		4.534	-0.74813		7.534	-0.09935
1.535	-0.36487		4.535	-0.65612		7.535	-0.09935
1.536	-0.35065		4.536	-0.57726		7.536	-0.09935
1.537	-0.33999		4.537	-0.51812		7.537	-0.09541
1.538	-0.32222		4.538	-0.47211		7.538	-0.09541
1.539	-0.31512		4.539	-0.42282		7.539	-0.08752
1.54	-0.30445		4.54	-0.38996		7.54	-0.08358
1.541	-0.29735		4.541	-0.36039		7.541	-0.08752
1.542	-0.28313		4.542	-0.3341		7.542	-0.08358
1.543	-0.27602		4.543	-0.30782		7.543	-0.08358
1.544	-0.26892		4.544	-0.29467		7.544	-0.08752
1.545	-0.25826		4.545	-0.27167		7.545	-0.08358
1.546	-0.25826		4.546	-0.25853		7.546	-0.07964
1.547	-0.24404		4.547	-0.23881		7.547	-0.07175
1.548	-0.24404		4.548	-0.22895		7.548	-0.07569
1.549	-0.23693		4.549	-0.22238		7.549	-0.07569
1.55	-0.23338		4.55	-0.20924		7.55	-0.07175
1.551	-0.22627		4.551	-0.20267		7.551	-0.06781
1.552	-0.21916		4.552	-0.19609		7.552	-0.06386
1.553	-0.21561		4.553	-0.18624		7.553	-0.07569
1.554	-0.21206		4.554	-0.17967		7.554	-0.07175
1.555	-0.2085		4.555	-0.17638		7.555	-0.07175
1.556	-0.19784		4.556	-0.16652		7.556	-0.06386
1.557	-0.19784		4.557	-0.16324		7.557	-0.07175
1.558	-0.19429		4.558	-0.16324		7.558	-0.07175
1.559	-0.19073		4.559	-0.15666		7.559	-0.07175
1.56	-0.18007		4.56	-0.15009		7.56	-0.06386
1.561	-0.18007		4.561	-0.14681		7.561	-0.06781
1.562	-0.18007		4.562	-0.14023		7.562	-0.06386
1.563	-0.18007		4.563	-0.14352		7.563	-0.06386
1.564	-0.16941		4.564	-0.13366		7.564	-0.05992
1.565	-0.16941		4.565	-0.13695		7.565	-0.06386
1.566	-0.16586		4.566	-0.13366		7.566	-0.06386
1.567	-0.1623		4.567	-0.13038		7.567	-0.05992
1.568	-0.15875		4.568	-0.12709		7.568	-0.06781
1.569	-0.1552		4.569	-0.1238		7.569	-0.05598
1.57	-0.15164		4.57	-0.12052		7.57	-0.06386
1.571	-0.14809		4.571	-0.12052		7.571	-0.05992
1.572	-0.14098		4.572	-0.12052		7.572	-0.05992
1.573	-0.13743		4.573	-0.11066		7.573	-0.05203
1.574	-0.13743		4.574	-0.11395		7.574	-0.05992
1.575	-0.13387		4.575	-0.11395		7.575	-0.05992
1.576	-0.13032		4.576	-0.11395		7.576	-0.05598
1.577	-0.12321		4.577	-0.11066		7.577	-0.05598
1.578	-0.12321		4.578	-0.11395		7.578	-0.05598
1.579	-0.12321		4.579	-0.10737		7.579	-0.05992
1.58	-0.11611		4.58	-0.10737		7.58	-0.05598
1.581	-0.11255		4.581	-0.10737		7.581	-0.05598
1.582	-0.109		4.582	-0.10409		7.582	-0.05992
1.583	-0.11611		4.583	-0.10409		7.583	-0.05203
1.584	-0.11255		4.584	-0.09752		7.584	-0.05598
1.585	-0.109		4.585	-0.1008		7.585	-0.05203
1.586	-0.11255		4.586	-0.09752		7.586	-0.05992
1.587	-0.10189		4.587	-0.09423		7.587	-0.05203
1.588	-0.10545		4.588	-0.09423		7.588	-0.05598
1.589	-0.10189		4.589	-0.09752		7.589	-0.05598
1.59	-0.09834		4.59	-0.09423		7.59	-0.05203
1.591	-0.09834		4.591	-0.09423		7.591	-0.04809
1.592	-0.09478		4.592	-0.09423		7.592	-0.04809
1.593	-0.09123		4.593	-0.09094		7.593	-0.05203
1.594	-0.09478		4.594	-0.09094		7.594	-0.05203
1.595	-0.08768		4.595	-0.09094		7.595	-0.04809
1.596	-0.08412		4.596	-0.09094		7.596	-0.04809
1.597	-0.09123		4.597	-0.08766		7.597	-0.04809
1.598	-0.08412		4.598	-0.08437		7.598	-0.04809
1.599	-0.08057		4.599	-0.08766		7.599	-0.05203
1.6	-0.08412		4.6	-0.08437		7.6	-0.05203
1.601	-0.08057		4.601	-0.08766		7.601	-0.04415
1.602	-0.07701		4.602	-0.08109		7.602	-0.05598
1.603	-0.08057		4.603	-0.08109		7.603	-0.05203
1.604	-0.08057		4.604	-0.08766		7.604	-0.05203
1.605	-0.07701		4.605	-0.08437		7.605	-0.05203
1.606	-0.07701		4.606	-0.08437		7.606	-0.04415
1.607	-0.07346		4.607	-0.08109		7.607	-0.04809
1.608	-0.07346		4.608	-0.0778		7.608	-0.0402
1.609	-0.07346		4.609	-0.0778		7.609	-0.04415
1.61	-0.06991		4.61	-0.08109		7.61	-0.05203
1.611	-0.06991		4.611	-0.0778		7.611	-0.04809
1.612	-0.06991		4.612	-0.08109		7.612	-0.04809
1.613	-0.0628		4.613	-0.07451		7.613	-0.0402
1.614	-0.06991		4.614	-0.08109		7.614	-0.04415
1.615	-0.0628		4.615	-0.07123		7.615	-0.04415
1.616	-0.05925		4.616	-0.0778		7.616	-0.0402
1.617	-0.0628		4.617	-0.07123		7.617	-0.04415
1.618	-0.05925		4.618	-0.07451		7.618	-0.0402
1.619	-0.05569		4.619	-0.07123		7.619	-0.04415
1.62	-0.05925		4.62	-0.07123		7.62	-0.0402
1.621	-0.0628		4.621	-0.07123		7.621	-0.04809
1.622	-0.05214		4.622	-0.07123		7.622	-0.04809
1.623	-0.05569		4.623	-0.06794		7.623	-0.04809
1.624	-0.05925		4.624	-0.07123		7.624	-0.0402
1.625	-0.05569		4.625	-0.06794		7.625	-0.04809
1.626	-0.05214		4.626	-0.07123		7.626	-0.0402
1.627	-0.05569		4.627	-0.06794		7.627	-0.04809
1.628	-0.05925		4.628	-0.06794		7.628	-0.0402
1.629	-0.05214		4.629	-0.07123		7.629	-0.0402
1.63	-0.04859		4.63	-0.06466		7.63	-0.0402
1.631	-0.05214		4.631	-0.06794		7.631	-0.03626
1.632	-0.04859		4.632	-0.06794		7.632	-0.04415
1.633	-0.05214		4.633	-0.06466		7.633	-0.03626
1.634	-0.04503		4.634	-0.06137		7.634	-0.0402
1.635	-0.04503		4.635	-0.06794		7.635	-0.03232
1.636	-0.04503		4.636	-0.06794		7.636	-0.0402
1.637	-0.04148		4.637	-0.06137		7.637	-0.03626
1.638	-0.04148		4.638	-0.06466		7.638	-0.03232
1.639	-0.04148		4.639	-0.06794		7.639	-0.0402
1.64	-0.04148		4.64	-0.06466		7.64	-0.0402
1.641	-0.04148		4.641	-0.06137		7.641	-0.0402
1.642	-0.04148		4.642	-0.06137		7.642	-0.03626
1.643	-0.04503		4.643	-0.06137		7.643	-0.03626
1.644	-0.03082		4.644	-0.06137		7.644	-0.0402
1.645	-0.03792		4.645	-0.06137		7.645	-0.0402
1.646	-0.03437		4.646	-0.06137		7.646	-0.0402
1.647	-0.04148		4.647	-0.05808		7.647	-0.03626
1.648	-0.03082		4.648	-0.0548		7.648	-0.0402
1.649	-0.03437		4.649	-0.0548		7.649	-0.0402
1.65	-0.03792		4.65	-0.0548		7.65	-0.03626
1.651	-0.04148		4.651	-0.0548		7.651	-0.0402
1.652	-0.03437		4.652	-0.05808		7.652	-0.03626
1.653	-0.03437		4.653	-0.06137		7.653	-0.0402
1.654	-0.03082		4.654	-0.06137		7.654	-0.0402
1.655	-0.03082		4.655	-0.0548		7.655	-0.03626
1.656	-0.03082		4.656	-0.05808		7.656	-0.03626
1.657	-0.02726		4.657	-0.05808		7.657	-0.03626
1.658	-0.02726		4.658	-0.0548		7.658	-0.0402
1.659	-0.02726		4.659	-0.06137		7.659	-0.03232
1.66	-0.03437		4.66	-0.05808		7.66	-0.04809
1.661	-0.03082		4.661	-0.05808		7.661	-0.02838
1.662	-0.02726		4.662	-0.05808		7.662	-0.02838
1.663	-0.03082		4.663	-0.05808		7.663	-0.03232
1.664	-0.02371		4.664	-0.0548		7.664	-0.03232
1.665	-0.02726		4.665	-0.0548		7.665	-0.0402
1.666	-0.03082		4.666	-0.0548		7.666	-0.02838
1.667	-0.02371		4.667	-0.05151		7.667	-0.03232
1.668	-0.02015		4.668	-0.05151		7.668	-0.03626
1.669	-0.02726		4.669	-0.0548		7.669	-0.03626
1.67	-0.02371		4.67	-0.05151		7.67	-0.0402
1.671	-0.02015		4.671	-0.04823		7.671	-0.03232
1.672	-0.02015		4.672	-0.0548		7.672	-0.03232
1.673	-0.02015		4.673	-0.05151		7.673	-0.02443
1.674	-0.02015		4.674	-0.05151		7.674	-0.03232
1.675	-0.02015		4.675	-0.05151		7.675	-0.03232
1.676	-0.0166		4.676	-0.0548		7.676	-0.03626
1.677	-0.0166		4.677	-0.05151		7.677	-0.03232
1.678	-0.02015		4.678	-0.0548		7.678	-0.02838
1.679	-0.02015		4.679	-0.0548		7.679	-0.03626
1.68	-0.02015		4.68	-0.0548		7.68	-0.03626
1.681	-0.0166		4.681	-0.05151		7.681	-0.03626
1.682	-0.02015		4.682	-0.04823		7.682	-0.03626
1.683	-0.0166		4.683	-0.04823		7.683	-0.03626
1.684	-0.0166		4.684	-0.04494		7.684	-0.03232
1.685	-0.01305		4.685	-0.04823		7.685	-0.03626
1.686	-0.0166		4.686	-0.04494		7.686	-0.03626
1.687	-0.01305		4.687	-0.04823		7.687	-0.03232
1.688	-0.0166		4.688	-0.04823		7.688	-0.02838
1.689	-0.01305		4.689	-0.04494		7.689	-0.02838
1.69	-0.0166		4.69	-0.04823		7.69	-0.02838
1.691	-0.01305		4.691	-0.04823		7.691	-0.02838
1.692	-0.01305		4.692	-0.04823		7.692	-0.02443
1.693	-0.00949		4.693	-0.04823		7.693	-0.02838
1.694	-0.0166		4.694	-0.04494		7.694	-0.02838
1.695	-0.00949		4.695	-0.04823		7.695	-0.02443
1.696	-0.0166		4.696	-0.04823		7.696	-0.02443
1.697	-0.00949		4.697	-0.04823		7.697	-0.02838
1.698	-0.0166		4.698	-0.04494		7.698	-0.02838
1.699	-0.01305		4.699	-0.04823		7.699	-0.02838
1.7	-0.01305		4.7	-0.04494		7.7	-0.02049
1.701	-0.00949		4.701	-0.04823		7.701	-0.03232
1.702	-0.00949		4.702	-0.04823		7.702	-0.02838
1.703	-0.01305		4.703	-0.04823		7.703	-0.02443
1.704	-0.00594		4.704	-0.04494		7.704	-0.02443
1.705	-0.00949		4.705	-0.04494		7.705	-0.02838
1.706	-0.00239		4.706	-0.04823		7.706	-0.02838
1.707	-0.00949		4.707	-0.04494		7.707	-0.02838
1.708	-0.00949		4.708	-0.04165		7.708	-0.02443
1.709	-0.00594		4.709	-0.04494		7.709	-0.02443
1.71	-0.00949		4.71	-0.04494		7.71	-0.03232
1.711	-0.00949		4.711	-0.04494		7.711	-0.02838
1.712	-0.01305		4.712	-0.04494		7.712	-0.02838
1.713	-0.00594		4.713	-0.04165		7.713	-0.02838
1.714	-0.00594		4.714	-0.04823		7.714	-0.02443
1.715	-0.00594		4.715	-0.04165		7.715	-0.02049
1.716	-0.00949		4.716	-0.04823		7.716	-0.02838
1.717	-0.00949		4.717	-0.03508		7.717	-0.02838
1.718	0.00117		4.718	-0.04165		7.718	-0.02443
1.719	-0.00239		4.719	-0.04823		7.719	-0.02443
1.72	-0.00239		4.72	-0.04823		7.72	-0.02049
1.721	0.00117		4.721	-0.04494		7.721	-0.02049
1.722	-0.00239		4.722	-0.04494		7.722	-0.02443
1.723	-0.00594		4.723	-0.04165		7.723	-0.02443
1.724	-0.00239		4.724	-0.04165		7.724	-0.02443
1.725	-0.00239		4.725	-0.03837		7.725	-0.02838
1.726	-0.00239		4.726	-0.04165		7.726	-0.02443
1.727	-0.00239		4.727	-0.03837		7.727	-0.02443
1.728	0.00472		4.728	-0.04165		7.728	-0.02443
1.729	-0.00239		4.729	-0.04165		7.729	-0.02049
1.73	-0.00239		4.73	-0.04165		7.73	-0.02443
1.731	0.00117		4.731	-0.04165		7.731	-0.02443
1.732	-0.00594		4.732	-0.04165		7.732	-0.02838
1.733	-0.00239		4.733	-0.04165		7.733	-0.02443
1.734	-0.00594		4.734	-0.03837		7.734	-0.02049
1.735	-0.00239		4.735	-0.03837		7.735	-0.02443
1.736	0.00117		4.736	-0.04165		7.736	-0.02049
1.737	-0.00239		4.737	-0.04165		7.737	-0.02049
1.738	-0.00239		4.738	-0.04165		7.738	-0.02049
1.739	-0.00239		4.739	-0.04494		7.739	-0.02049
1.74	-0.00239		4.74	-0.04165		7.74	-0.02443
1.741	0.00117		4.741	-0.03837		7.741	-0.02049
1.742	0.00117		4.742	-0.03837		7.742	-0.02049
1.743	0.00472		4.743	-0.03508		7.743	-0.02443
1.744	0.00472		4.744	-0.03837		7.744	-0.02443
1.745	0.00472		4.745	-0.04165		7.745	-0.02838
1.746	0.00472		4.746	-0.03837		7.746	-0.02443
1.747	0.00472		4.747	-0.03837		7.747	-0.02049
1.748	0.00472		4.748	-0.03508		7.748	-0.02049
1.749	-0.00239		4.749	-0.04165		7.749	-0.02049
1.75	0.00117		4.75	-0.03508		7.75	-0.02049
1.751	0.00117		4.751	-0.03508		7.751	-0.02049
1.752	0.00117		4.752	-0.0318		7.752	-0.02443
1.753	0.00117		4.753	-0.03508		7.753	-0.02443
1.754	0.00827		4.754	-0.03508		7.754	-0.02049
1.755	0.00472		4.755	-0.03837		7.755	-0.02049
1.756	0.00472		4.756	-0.03508		7.756	-0.02443
1.757	0.00117		4.757	-0.03837		7.757	-0.02049
1.758	0.00117		4.758	-0.03508		7.758	-0.02049
1.759	0.00117		4.759	-0.03508		7.759	-0.02443
1.76	0.00472		4.76	-0.04165		7.76	-0.02049
1.761	0.00472		4.761	-0.03508		7.761	-0.02443
1.762	0.00827		4.762	-0.03837		7.762	-0.02443
1.763	0.00472		4.763	-0.03837		7.763	-0.02049
1.764	0.00472		4.764	-0.04165		7.764	-0.02049
1.765	0.00827		4.765	-0.0318		7.765	-0.02049
1.766	0.00472		4.766	-0.03508		7.766	-0.02049
1.767	0.00472		4.767	-0.04165		7.767	-0.02049
1.768	0.00117		4.768	-0.03508		7.768	-0.02049
1.769	0.00117		4.769	-0.03508		7.769	-0.02838
1.77	0.00827		4.77	-0.03508		7.77	-0.02443
1.771	0.00827		4.771	-0.03837		7.771	-0.02049
1.772	0.00472		4.772	-0.03837		7.772	-0.02049
1.773	0.01183		4.773	-0.03837		7.773	-0.02049
1.774	0.01183		4.774	-0.0318		7.774	-0.02443
1.775	0.00472		4.775	-0.03508		7.775	-0.02049
1.776	0.00827		4.776	-0.03837		7.776	-0.02049
1.777	0.00827		4.777	-0.03837		7.777	-0.02049
1.778	0.00827		4.778	-0.0318		7.778	-0.02838
1.779	0.00827		4.779	-0.0318		7.779	-0.02049
1.78	0.00827		4.78	-0.02851		7.78	-0.02443
1.781	0.01183		4.781	-0.0318		7.781	-0.02443
1.782	0.00827		4.782	-0.0318		7.782	-0.02049
1.783	0.00827		4.783	-0.02851		7.783	-0.02049
1.784	0.01183		4.784	-0.04165		7.784	-0.02049
1.785	0.00117		4.785	-0.03508		7.785	-0.02443
1.786	0.00472		4.786	-0.03508		7.786	-0.01655
1.787	0.00472		4.787	-0.03837		7.787	-0.02443
1.788	0.01183		4.788	-0.03508		7.788	-0.02049
1.789	0.00827		4.789	-0.03508		7.789	-0.02049
1.79	0.01183		4.79	-0.03837		7.79	-0.02049
1.791	0.01183		4.791	-0.0318		7.791	-0.02049
1.792	0.01894		4.792	-0.03508		7.792	-0.02049
1.793	0.00827		4.793	-0.03837		7.793	-0.0126
1.794	0.00827		4.794	-0.03508		7.794	-0.01655
1.795	0.00827		4.795	-0.0318		7.795	-0.02049
1.796	0.00827		4.796	-0.03837		7.796	-0.01655
1.797	0.01538		4.797	-0.03508		7.797	-0.02049
1.798	0.00827		4.798	-0.03837		7.798	-0.02443
1.799	0.00827		4.799	-0.03837		7.799	-0.02049
1.8	0.00472		4.8	-0.03508		7.8	-0.02049
1.801	0.00472		4.801	-0.02851		7.801	-0.02049
1.802	0.00472		4.802	-0.0318		7.802	-0.02443
1.803	0.00827		4.803	-0.03508		7.803	-0.02049
1.804	0.00827		4.804	-0.03508		7.804	-0.02443
1.805	0.00827		4.805	-0.03508		7.805	-0.02049
1.806	0.00827		4.806	-0.03508		7.806	-0.02049
1.807	0.01183		4.807	-0.0318		7.807	-0.02049
1.808	0.01538		4.808	-0.0318		7.808	-0.02443
1.809	0.00827		4.809	-0.03508		7.809	-0.01655
1.81	0.01183		4.81	-0.0318		7.81	-0.02049
1.811	0.00827		4.811	-0.03837		7.811	-0.02443
1.812	0.01538		4.812	-0.03508		7.812	-0.0126
1.813	0.01183		4.813	-0.03837		7.813	-0.02049
1.814	0.01183		4.814	-0.0318		7.814	-0.02049
1.815	0.01183		4.815	-0.0318		7.815	-0.02049
1.816	0.01183		4.816	-0.03508		7.816	-0.02049
1.817	0.01183		4.817	-0.0318		7.817	-0.02049
1.818	0.01183		4.818	-0.03508		7.818	-0.02049
1.819	0.00827		4.819	-0.03508		7.819	-0.02049
1.82	0.00827		4.82	-0.03508		7.82	-0.02443
1.821	0.01538		4.821	-0.03508		7.821	-0.02049
1.822	0.01538		4.822	-0.02851		7.822	-0.02049
1.823	0.01183		4.823	-0.0318		7.823	-0.02049
1.824	0.01183		4.824	-0.03508		7.824	-0.02443
1.825	0.01183		4.825	-0.03508		7.825	-0.02049
1.826	0.01538		4.826	-0.0318		7.826	-0.01655
1.827	0.01183		4.827	-0.0318		7.827	-0.02049
1.828	0.01538		4.828	-0.0318		7.828	-0.02443
1.829	0.01538		4.829	-0.03837		7.829	-0.02443
1.83	0.01538		4.83	-0.0318		7.83	-0.01655
1.831	0.01183		4.831	-0.02851		7.831	-0.02049
1.832	0.01538		4.832	-0.0318		7.832	-0.01655
1.833	0.01894		4.833	-0.0318		7.833	-0.01655
1.834	0.01894		4.834	-0.0318		7.834	-0.02049
1.835	0.01183		4.835	-0.0318		7.835	-0.0126
1.836	0.01538		4.836	-0.0318		7.836	-0.02049
1.837	0.02249		4.837	-0.0318		7.837	-0.01655
1.838	0.01538		4.838	-0.03508		7.838	-0.02049
1.839	0.01538		4.839	-0.03508		7.839	-0.02443
1.84	0.01183		4.84	-0.03508		7.84	-0.01655
1.841	0.01183		4.841	-0.03508		7.841	-0.0126
1.842	0.01538		4.842	-0.02851		7.842	-0.02049
1.843	0.01183		4.843	-0.0318		7.843	-0.02049
1.844	0.00827		4.844	-0.0318		7.844	-0.02049
1.845	0.01183		4.845	-0.02851		7.845	-0.02049
1.846	0.01538		4.846	-0.0318		7.846	-0.02049
1.847	0.01183		4.847	-0.02851		7.847	-0.02049
1.848	0.00827		4.848	-0.03508		7.848	-0.01655
1.849	0.01538		4.849	-0.0318		7.849	-0.01655
1.85	0.01183		4.85	-0.0318		7.85	-0.01655
1.851	0.01538		4.851	-0.02851		7.851	-0.02049
1.852	0.00827		4.852	-0.03508		7.852	-0.02049
1.853	0.01538		4.853	-0.0318		7.853	-0.01655
1.854	0.01894		4.854	-0.02851		7.854	-0.0126
1.855	0.01894		4.855	-0.02851		7.855	-0.02049
1.856	0.01538		4.856	-0.0318		7.856	-0.01655
1.857	0.01894		4.857	-0.02851		7.857	-0.01655
1.858	0.01894		4.858	-0.02851		7.858	-0.01655
1.859	0.01894		4.859	-0.02851		7.859	-0.01655
1.86	0.01894		4.86	-0.0318		7.86	-0.02049
1.861	0.01538		4.861	-0.03508		7.861	-0.0126
1.862	0.01183		4.862	-0.03508		7.862	-0.01655
1.863	0.01538		4.863	-0.03837		7.863	-0.01655
1.864	0.01538		4.864	-0.0318		7.864	-0.01655
1.865	0.01183		4.865	-0.02851		7.865	-0.02049
1.866	0.01538		4.866	-0.02851		7.866	-0.02049
1.867	0.01538		4.867	-0.02851		7.867	-0.02049
1.868	0.00827		4.868	-0.0318		7.868	-0.02049
1.869	0.01538		4.869	-0.0318		7.869	-0.02049
1.87	0.01183		4.87	-0.02851		7.87	-0.02049
1.871	0.01538		4.871	-0.02851		7.871	-0.0126
1.872	0.01538		4.872	-0.03508		7.872	-0.01655
1.873	0.01183		4.873	-0.03508		7.873	-0.01655
1.874	0.01894		4.874	-0.03508		7.874	-0.0126
1.875	0.01538		4.875	-0.0318		7.875	-0.00866
1.876	0.01538		4.876	-0.02851		7.876	-0.01655
1.877	0.01538		4.877	-0.0318		7.877	-0.02049
1.878	0.01538		4.878	-0.02851		7.878	-0.01655
1.879	0.01538		4.879	-0.0318		7.879	-0.0126
1.88	0.01538		4.88	-0.0318		7.88	-0.01655
1.881	0.01183		4.881	-0.0318		7.881	-0.01655
1.882	0.01538		4.882	-0.0318		7.882	-0.00866
1.883	0.01538		4.883	-0.02523		7.883	-0.02049
1.884	0.01538		4.884	-0.0318		7.884	-0.0126
1.885	0.01538		4.885	-0.02523		7.885	-0.02049
1.886	0.01183		4.886	-0.02523		7.886	-0.0126
1.887	0.01894		4.887	-0.02851		7.887	-0.02049
1.888	0.01183		4.888	-0.02851		7.888	-0.01655
1.889	0.01183		4.889	-0.02851		7.889	-0.02049
1.89	0.02249		4.89	-0.03508		7.89	-0.01655
1.891	0.01183		4.891	-0.02851		7.891	-0.02049
1.892	0.01538		4.892	-0.02851		7.892	-0.0126
1.893	0.01894		4.893	-0.02851		7.893	-0.0126
1.894	0.01538		4.894	-0.0318		7.894	-0.01655
1.895	0.01538		4.895	-0.02851		7.895	-0.02049
1.896	0.01894		4.896	-0.0318		7.896	-0.01655
1.897	0.01894		4.897	-0.0318		7.897	-0.01655
1.898	0.01183		4.898	-0.02851		7.898	-0.0126
1.899	0.01538		4.899	-0.02851		7.899	-0.02049
1.9	0.01538		4.9	-0.03508		7.9	-0.02049
1.901	0.01538		4.901	-0.03508		7.901	-0.0126
1.902	0.01183		4.902	-0.02523		7.902	-0.0126
1.903	0.01538		4.903	-0.0318		7.903	-0.02049
1.904	0.01538		4.904	-0.0318		7.904	-0.0126
1.905	0.01894		4.905	-0.02851		7.905	-0.01655
1.906	0.01183		4.906	-0.02851		7.906	-0.01655
1.907	0.01183		4.907	-0.02523		7.907	-0.02049
1.908	0.01538		4.908	-0.02523		7.908	-0.0126
1.909	0.01894		4.909	-0.02851		7.909	-0.0126
1.91	0.01538		4.91	-0.02851		7.91	-0.0126
1.911	0.01183		4.911	-0.02851		7.911	-0.01655
1.912	0.01538		4.912	-0.02851		7.912	-0.01655
1.913	0.01538		4.913	-0.02523		7.913	-0.00472
1.914	0.01538		4.914	-0.02851		7.914	-0.01655
1.915	0.01894		4.915	-0.02523		7.915	-0.01655
1.916	0.01894		4.916	-0.0318		7.916	-0.0126
1.917	0.01894		4.917	-0.02851		7.917	-0.0126
1.918	0.01894		4.918	-0.02851		7.918	-0.0126
1.919	0.01183		4.919	-0.02851		7.919	-0.00866
1.92	0.01183		4.92	-0.02851		7.92	-0.0126
1.921	0.01538		4.921	-0.02851		7.921	-0.0126
1.922	0.01538		4.922	-0.02194		7.922	-0.0126
1.923	0.01183		4.923	-0.02523		7.923	-0.0126
1.924	0.01538		4.924	-0.02851		7.924	-0.00866
1.925	0.01538		4.925	-0.02851		7.925	-0.02049
1.926	0.01183		4.926	-0.02523		7.926	-0.01655
1.927	0.01183		4.927	-0.0318		7.927	-0.0126
1.928	0.01183		4.928	-0.02851		7.928	-0.0126
1.929	0.01538		4.929	-0.02851		7.929	-0.0126
1.93	0.01538		4.93	-0.02523		7.93	-0.0126
1.931	0.01538		4.931	-0.03508		7.931	-0.01655
1.932	0.01183		4.932	-0.02851		7.932	-0.02049
1.933	0.01538		4.933	-0.02851		7.933	-0.0126
1.934	0.01538		4.934	-0.02523		7.934	-0.0126
1.935	0.01538		4.935	-0.0318		7.935	-0.01655
1.936	0.01183		4.936	-0.02523		7.936	-0.0126
1.937	0.01894		4.937	-0.0318		7.937	-0.0126
1.938	0.01894		4.938	-0.02523		7.938	-0.00472
1.939	0.01894		4.939	-0.0318		7.939	-0.00866
1.94	0.01894		4.94	-0.02851		7.94	-0.00472
1.941	0.01538		4.941	-0.02523		7.941	-0.0126
1.942	0.01183		4.942	-0.02851		7.942	-0.00866
1.943	0.01894		4.943	-0.02523		7.943	-0.0126
1.944	0.01538		4.944	-0.02523		7.944	-0.00866
1.945	0.01538		4.945	-0.02523		7.945	-0.00866
1.946	0.01183		4.946	-0.02851		7.946	-0.00866
1.947	0.01894		4.947	-0.02523		7.947	-0.0126
1.948	0.01894		4.948	-0.02523		7.948	-0.0126
1.949	0.01894		4.949	-0.02194		7.949	-0.00866
1.95	0.01183		4.95	-0.02523		7.95	-0.0126
1.951	0.01538		4.951	-0.02523		7.951	-0.00866
1.952	0.01538		4.952	-0.02523		7.952	-0.00866
1.953	0.01894		4.953	-0.02851		7.953	-0.00866
1.954	0.01538		4.954	-0.02851		7.954	-0.01655
1.955	0.01538		4.955	-0.02523		7.955	-0.00472
1.956	0.01894		4.956	-0.02523		7.956	-0.00472
1.957	0.01894		4.957	-0.02851		7.957	-0.0126
1.958	0.02249		4.958	-0.02523		7.958	-0.00866
1.959	0.01183		4.959	-0.02523		7.959	-0.0126
1.96	0.01183		4.96	-0.02523		7.96	-0.01655
1.961	0.01538		4.961	-0.02194		7.961	-0.01655
1.962	0.01538		4.962	-0.02523		7.962	-0.00866
1.963	0.01894		4.963	-0.02194		7.963	-0.0126
1.964	0.01538		4.964	-0.02523		7.964	-0.000774
1.965	0.01183		4.965	-0.02194		7.965	-0.00866
1.966	0.01183		4.966	-0.02194		7.966	-0.0126
1.967	0.01894		4.967	-0.02523		7.967	-0.01655
1.968	0.01183		4.968	-0.02194		7.968	-0.0126
1.969	0.01894		4.969	-0.01537		7.969	-0.0126
1.97	0.01183		4.97	-0.02523		7.97	-0.00472
1.971	0.01538		4.971	-0.02523		7.971	-0.00866
1.972	0.01538		4.972	-0.02523		7.972	-0.00472
1.973	0.01538		4.973	-0.02194		7.973	-0.0126
1.974	0.01538		4.974	-0.02851		7.974	-0.0126
1.975	0.01538		4.975	-0.02194		7.975	-0.00866
1.976	0.01894		4.976	-0.02523		7.976	-0.00472
1.977	0.00827		4.977	-0.02523		7.977	-0.00866
1.978	0.00827		4.978	-0.02851		7.978	-0.00472
1.979	0.01183		4.979	-0.01865		7.979	-0.00866
1.98	0.01183		4.98	-0.02523		7.98	-0.0126
1.981	0.01894		4.981	-0.02194		7.981	-0.00472
1.982	0.01183		4.982	-0.02523		7.982	-0.00866
1.983	0.01183		4.983	-0.02194		7.983	-0.0126
1.984	0.01538		4.984	-0.02194		7.984	-0.0126
1.985	0.01183		4.985	-0.02523		7.985	-0.0126
1.986	0.01894		4.986	-0.02194		7.986	-0.0126
1.987	0.01538		4.987	-0.02523		7.987	-0.0126
1.988	0.01538		4.988	-0.02194		7.988	-0.0126
1.989	0.01538		4.989	-0.01865		7.989	-0.0126
1.99	0.01183		4.99	-0.02851		7.99	-0.0126
1.991	0.01538		4.991	-0.02194		7.991	-0.0126
1.992	0.01538		4.992	-0.02194		7.992	-0.0126
1.993	0.02249		4.993	-0.01865		7.993	-0.01655
1.994	0.01538		4.994	-0.01865		7.994	-0.01655
1.995	0.01894		4.995	-0.02523		7.995	-0.0126
1.996	0.01894		4.996	-0.02194		7.996	-0.0126
1.997	0.01538		4.997	-0.01537		7.997	-0.0126
1.998	0.01894		4.998	-0.02194		7.998	-0.02049
1.999	0.01894		4.999	-0.02194		7.999	-0.01655
[truncated: 1 more rows]
